# Supplementary material for: Temporally-differentiated biogenic carbon accounting of wood building product life cycles
Source: SN Appl Sci. 2021 Jan 10;3(1):62. doi: 10.1007/s42452-020-03979-2 (PMC7799381; doi:10.1007/s42452-020-03979-2)
Supplement: Supplementary file 1 — ESM1 (272 kb) [file 42452_2020_3979_MOESM1_ESM.xlsx]

## Sheet: Info
Temporally-differentiated biogenic carbon accounting of wood building product life cycles
SN Applied Sciences
Marieke Head*, Michael Magnan, Werner A. Kurz, Annie Levasseur, Robert Beauregard, Manuele Margni
*Corresponding author:
CIRAIG, Polytechnique Montreal, Mathematical and Industrial Engineering Department, C.P. 6079, Succ. Centre-Ville, Montreal, QC, H3C 3A7, Canada
marieke.head@polymtl.ca
marieke.head@gmail.com

## Sheet: disaggregation steps
Calculation Steps for Disaggregating Carbon Profiles
1. Choose your building product use context, i.e. wood product (CLT, lumber, etc.), region, building lifespan.
2. Create a table with the following columns, with timesteps ranging from 0-300 years, for both CO2 and CH4 emissions.
	timestep	bienergy sawmill	landfill sawmill	demolition EOL	aggregated
3. Find the total (aggregated) carbon profile in Online Resource files 3-9. Fill in the 'aggegated' column with these values.
4. Find sawmill emissions for the chosen wood product (see sawmill emissions only - CO2 and sawmill emissions only - CH4 tabs).
5. Copy year 1 emissions into the 'bioenergy sawmill' column and year 2-300 emissions into the 'landfill sawmill' column.
6. Calculate the column 'demolition EOL' by subtracting the 'bioenergy sawmill' and 'landfill sawmill' columns from the 'aggregated' column, for each timestep:
	demolition EOL = aggregated - bioenergy sawmill - landfill sawmill

## Sheet: sample disaggregation
Table ESM10.e.g.: Sample calculation of disaggregated carbon profiles, lumber, Alberta, 50 years
	CO2 Emissions					CH4 Emissions
timestep	bienergy sawmill	landfill sawmill	demolition EOL	aggregated		timestep	bienergy sawmill	landfill sawmill	demolition EOL	aggregated		CO2 emissions								CH4 emissions
0						0
1	5.51966			5.51966		1
2		0.0602302		0.0602302		2		0.0589562		0.0589562
3		0.0590174		0.0590174		3		0.058044		0.058044			20.2388	CO2
4		0.0578336		0.0578336		4		0.0571489		0.0571489			5.51966	C
5		0.0566781		0.0566781		5		0.0562704		0.0562704
6		0.0555501		0.0555501		6		0.0554082		0.0554082
7		0.0544489		0.0544489		7		0.054562		0.054562
8		0.0533739		0.0533739		8		0.0537313		0.0537313
9		0.0523242		0.0523242		9		0.0529159		0.0529159
10		0.0512993		0.0512993		10		0.0521153		0.0521153
11		0.0502985		0.0502985		11		0.0513293		0.0513293
12		0.049321		0.049321		12		0.0505575		0.0505575
13		0.0483664		0.0483664		13		0.0497997		0.0497997
14		0.047434		0.047434		14		0.0490554		0.0490554
15		0.0465233		0.0465233		15		0.0483245		0.0483245
16		0.0456336		0.0456336		16		0.0476066		0.0476066
17		0.0447644		0.0447644		17		0.0469014		0.0469014
18		0.0439151		0.0439151		18		0.0462087		0.0462087
19		0.0430853		0.0430853		19		0.0455283		0.0455283
20		0.0422745		0.0422745		20		0.0448597		0.0448597
21		0.0414821		0.0414821		21		0.0442029		0.0442029
22		0.0407077		0.0407077		22		0.0435574		0.0435574
23		0.0399507		0.0399507		23		0.0429232		0.0429232
24		0.0392109		0.0392109		24		0.0422999		0.0422999
25		0.0384876		0.0384876		25		0.0416873		0.0416873
26		0.0377805		0.0377805		26		0.0410853		0.0410853
27		0.0370892		0.0370892		27		0.0404935		0.0404935
28		0.0364132		0.0364132		28		0.0399118		0.0399118
29		0.0357522		0.0357522		29		0.0393399		0.0393399
30		0.0351058		0.0351058		30		0.0387777		0.0387777
31		0.0344736		0.0344736		31		0.038225		0.038225
32		0.0338552		0.0338552		32		0.0376815		0.0376815
33		0.0332504		0.0332504		33		0.037147		0.037147
34		0.0326587		0.0326587		34		0.0366215		0.0366215
35		0.0320798		0.0320798		35		0.0361046		0.0361046
36		0.0315134		0.0315134		36		0.0355963		0.0355963
37		0.0309592		0.0309592		37		0.0350964		0.0350964
38		0.0304169		0.0304169		38		0.0346046		0.0346046
39		0.0298862		0.0298862		39		0.0341209		0.0341209
40		0.0293667		0.0293667		40		0.033645		0.033645
41		0.0288583		0.0288583		41		0.0331769		0.0331769
42		0.0283606		0.0283606		42		0.0327163		0.0327163
43		0.0278734		0.0278734		43		0.0322631		0.0322631
44		0.0273964		0.0273964		44		0.0318172		0.0318172
45		0.0269293		0.0269293		45		0.0313784		0.0313784
46		0.026472		0.026472		46		0.0309466		0.0309466
47		0.0260242	0.287367	0.313391		47		0.0305216		0.0305216
48		0.0255856	0.283939	0.309525		48		0.0301034		0.0301034
49		0.025156	0.280552	0.305708		49		0.0296917		0.0296917
50		0.0247352	0.277206	0.301941		50		0.0292866		0.0292866
51		0.024323	0.273899	0.298222		51		0.0288877		0.0288877
52		0.0239192	0.270632	0.294551		52		0.0284951	0.420636	0.449131
53		0.0235235	0.267404	0.290928		53		0.0281086	0.415619	0.443727
54		0.0231359	0.264214	0.28735		54		0.027728	0.410661	0.438389
55		0.022756	0.261063	0.283819		55		0.0273534	0.405763	0.433116
56		0.0223837	0.257949	0.280332		56		0.0269845	0.400923	0.427907
57		0.0220189	0.254872	0.276891		57		0.0266213	0.39614	0.422762
58		0.0216613	0.251832	0.273493		58		0.0262636	0.391415	0.417679
59		0.0213108	0.248828	0.270138		59		0.0259114	0.386746	0.412658
60		0.0209671	0.24586	0.266827		60		0.0255645	0.382133	0.407697
61		0.0206302	0.242927	0.263557		61		0.0252229	0.377575	0.402798
62		0.0202999	0.240029	0.260329		62		0.0248864	0.373071	0.397957
63		0.0199761	0.237166	0.257142		63		0.024555	0.368621	0.393176
64		0.0196585	0.234337	0.253996		64		0.0242286	0.364224	0.388452
65		0.019347	0.231542	0.250889		65		0.0239071	0.359879	0.383786
66		0.0190415	0.22878	0.247821		66		0.0235904	0.355586	0.379177
67		0.0187419	0.226051	0.244793		67		0.0232783	0.351345	0.374623
68		0.018448	0.223355	0.241803		68		0.0229709	0.347154	0.370125
69		0.0181597	0.22069	0.23885		69		0.0226681	0.343013	0.365681
70		0.0178768	0.218058	0.235935		70		0.0223697	0.338922	0.361291
71		0.0175993	0.215457	0.233056		71		0.0220757	0.334879	0.356954
72		0.017327	0.212887	0.230214		72		0.021786	0.330884	0.35267
73		0.0170597	0.210347	0.227407		73		0.0215005	0.326937	0.348438
74		0.0167975	0.207838	0.224636		74		0.0212192	0.323038	0.344257
75		0.0165401	0.205359	0.221899		75		0.020942	0.319184	0.340126
76		0.0162875	0.20291	0.219197		76		0.0206688	0.315377	0.336046
77		0.0160395	0.200489	0.216529		77		0.0203996	0.311615	0.332015
78		0.015796	0.198098	0.213894		78		0.0201343	0.307898	0.328032
79		0.0155571	0.195735	0.211292		79		0.0198727	0.304225	0.324098
80		0.0153224	0.1934	0.208722		80		0.0196149	0.300596	0.320211
81		0.015092	0.191093	0.206185		81		0.0193608	0.297011	0.316372
82		0.0148658	0.188814	0.203679		82		0.0191104	0.293468	0.312578
83		0.0146436	0.186561	0.201205		83		0.0188634	0.289967	0.308831
84		0.0144254	0.184336	0.198761		84		0.01862	0.286509	0.305129
85		0.0142111	0.182137	0.196348		85		0.0183801	0.283091	0.301471
86		0.0140006	0.179965	0.193965		86		0.0181435	0.279714	0.297858
87		0.0137938	0.177818	0.191612		87		0.0179103	0.276378	0.294288
88		0.0135906	0.175697	0.189288		88		0.0176803	0.273081	0.290761
89		0.0133911	0.173601	0.186992		89		0.0174536	0.269824	0.287277
90		0.013195	0.17153	0.184725		90		0.01723	0.266605	0.283835
91		0.0130023	0.169484	0.182487		91		0.0170096	0.263425	0.280435
92		0.012813	0.167463	0.180276		92		0.0167922	0.260283	0.277075
93		0.0126269	0.165465	0.178092		93		0.0165779	0.257178	0.273756
94		0.012444	0.163491	0.175935		94		0.0163665	0.25411	0.270477
95		0.0122643	0.161541	0.173806		95		0.0161581	0.251079	0.267237
96		0.0120876	0.159614	0.171702		96		0.0159525	0.248084	0.264037
97		0.011914	0.15771	0.169624		97		0.0157498	0.245125	0.260875
98		0.0117433	0.155829	0.167572		98		0.0155498	0.242201	0.257751
99		0.0115754	0.15397	0.165546		99		0.0153526	0.239312	0.254665
100		0.0114104	0.152134	0.163544		100		0.0151581	0.236458	0.251616
101		0.0112482	0.150319	0.161567		101		0.0149662	0.233637	0.248603
102		0.0110886	0.148526	0.159615		102		0.014777	0.23085	0.245627
103		0.0109317	0.146754	0.157686		103		0.0145903	0.228096	0.242687
104		0.0107775	0.145004	0.155781		104		0.0144062	0.225376	0.239782
105		0.0106257	0.143274	0.1539		105		0.0142245	0.222687	0.236912
106		0.0104765	0.141565	0.152042		106		0.0140454	0.220031	0.234076
107		0.0103297	0.139877	0.150206		107		0.0138686	0.217406	0.231275
108		0.0101853	0.138208	0.148393		108		0.0136942	0.214813	0.228507
109		0.0100432	0.13656	0.146603		109		0.0135222	0.212251	0.225773
110		0.00990347	0.134931	0.144834		110		0.0133525	0.209719	0.223071
111		0.00976597	0.133321	0.143087		111		0.013185	0.207217	0.220402
112		0.00963069	0.131731	0.141362		112		0.0130198	0.204746	0.217765
113		0.00949757	0.13016	0.139657		113		0.0128568	0.202303	0.21516
114		0.00936659	0.128607	0.137974		114		0.0126959	0.19989	0.212586
115		0.00923768	0.127073	0.136311		115		0.0125372	0.197506	0.210043
116		0.00911083	0.125557	0.134668		116		0.0123806	0.19515	0.207531
117		0.00898598	0.124059	0.133045		117		0.0122261	0.192822	0.205048
118		0.00886309	0.12258	0.131443		118		0.0120737	0.190522	0.202596
119		0.00874214	0.121117	0.12986		119		0.0119232	0.18825	0.200173
120		0.00842629	0.119673	0.128099		120		0.0117744	0.186004	0.197779
121		0.00851169	0.118245	0.126757		121		0.0116282	0.183785	0.195414
122		0.00839614	0.116835	0.125231		122		0.0114836	0.181593	0.193077
123		0.00828237	0.115441	0.123723		123		0.011341	0.179427	0.190768
124		0.00817037	0.114064	0.122234		124		0.0112001	0.177287	0.188487
125		0.0080601	0.112704	0.120764		125		0.0110612	0.175172	0.186233
126		0.00795152	0.111359	0.119311		126		0.010924	0.173083	0.184007
127		0.0078446	0.110031	0.117875		127		0.0107886	0.171018	0.181807
128		0.00773931	0.108718	0.116458		128		0.010655	0.168978	0.179633
129		0.00763563	0.107422	0.115057		129		0.0105232	0.166962	0.177486
130		0.00753352	0.10614	0.113674		130		0.010393	0.164971	0.175364
131		0.00743295	0.104874	0.112307		131		0.0102645	0.163003	0.173268
132		0.0073339	0.103623	0.110957		132		0.0101378	0.161059	0.171196
133		0.00723633	0.102387	0.109623		133		0.0100126	0.159137	0.16915
134		0.00714023	0.101166	0.108306		134		0.00988906	0.157239	0.167128
135		0.00704557	0.0999591	0.107005		135		0.00976711	0.155364	0.165131
136		0.00695231	0.0987667	0.105719		136		0.00964674	0.15351	0.163157
137		0.00686044	0.0975886	0.104449		137		0.00952792	0.151679	0.161207
138		0.00676993	0.0964245	0.103194		138		0.00941063	0.14987	0.159281
139		0.00668075	0.0952744	0.101955		139		0.00929485	0.148082	0.157377
140		0.00659289	0.0941379	0.100731		140		0.00918055	0.146316	0.155497
141		0.00650632	0.093015	0.0995213		141		0.00906771	0.144571	0.153638
142		0.00642101	0.0919055	0.0983265		142		0.00895632	0.142846	0.151803
143		0.00628677	0.0908092	0.097096		143		0.0088462	0.141142	0.149988
144		0.00620559	0.089726	0.0959316		144		0.00873779	0.139459	0.148196
145		0.0061754	0.0886557	0.0948311		145		0.00863062	0.137795	0.146426
146		0.00609486	0.0875982	0.0936931		146		0.0085248	0.136152	0.144676
147		0.00601548	0.0865533	0.0925688		147		0.00842034	0.134527	0.142948
148		0.00593725	0.0855209	0.0914581		148		0.0083172	0.132923	0.14124
149		0.00586014	0.0845008	0.0903609		149		0.00821537	0.131337	0.139553
150		0.00578414	0.0834928	0.089277		150		0.00811484	0.129771	0.137885
151		0.00570923	0.0824969	0.0882061		151		0.00801558	0.128223	0.136238
152		0.00563538	0.0815128	0.0871482		152		0.00791757	0.126693	0.134611
153		0.00556259	0.0805405	0.0861031		153		0.00782081	0.125182	0.133003
154		0.00549082	0.0795798	0.0850707		154		0.00772527	0.123689	0.131414
155		0.00542008	0.0786306	0.0840507		155		0.00763093	0.122213	0.129844
156		0.00535033	0.0776926	0.083043		156		0.00753779	0.120756	0.128293
157		0.00524759	0.0767659	0.0820135		157		0.00744571	0.119315	0.126761
158		0.00518092	0.0758502	0.0810311		158		0.007355	0.117892	0.125247
159		0.00514889	0.0749455	0.0800944		159		0.00726533	0.116486	0.123751
160		0.00508292	0.0740515	0.0791344		160		0.00717679	0.115096	0.122273
161		0.00501787	0.0731682	0.0781861		161		0.00708936	0.113723	0.120813
162		0.00495373	0.0722954	0.0772491		162		0.00700302	0.112367	0.11937
163		0.00489048	0.071433	0.0763235		163		0.00691777	0.111026	0.117944
164		0.0048281	0.070581	0.0754091		164		0.00683358	0.109702	0.116536
165		0.0047567	0.0697391	0.0744958		165		0.00666136	0.108394	0.115055
166		0.00470623	0.0689072	0.0736134		166		0.00667099	0.107101	0.113772
167		0.00462046	0.0680853	0.0727057		167		0.00658976	0.105823	0.112413
168		0.0045623	0.0672731	0.0718354		168		0.00650971	0.104561	0.11107
169		0.00453069	0.0664707	0.0710013		169		0.00643058	0.103314	0.109744
170		0.00447324	0.0656778	0.070151		170		0.00635244	0.102081	0.108434
171		0.00441658	0.0648944	0.0693109		171		0.00627527	0.100864	0.107139
172		0.00436069	0.0641203	0.068481		172		0.00619907	0.0996604	0.105859
173		0.00430556	0.0633554	0.067661		173		0.00612381	0.0984716	0.104595
174		0.00425118	0.0625997	0.0668509		174		0.00604949	0.097297	0.103347
175		0.00417652	0.061853	0.0660295		175		0.00597603	0.0961364	0.102112
176		0.0041243	0.0611152	0.0652395		176		0.00590361	0.0949897	0.100893
177		0.00409366	0.0603862	0.0644799		177		0.00583203	0.0938566	0.0996887
178		0.00404213	0.0596659	0.063708		178		0.00576133	0.0927371	0.0984984
179		0.00394564	0.0589542	0.0628998		179		0.00563114	0.0916309	0.097262
180		0.00394249	0.058251	0.0621935		180		0.00562434	0.0905379	0.0961622
181		0.00389297	0.0575561	0.0614491		181		0.00555619	0.0894579	0.0950141
182		0.00384411	0.0568696	0.0607137		182		0.00548888	0.0883909	0.0938797
183		0.00377835	0.0561912	0.0599696		183		0.00542235	0.0873365	0.0927589
184		0.00373138	0.055521	0.0592523		184		0.00535675	0.0862947	0.0916515
185		0.00370246	0.0548587	0.0585612		185		0.00529191	0.0852654	0.0905573
186		0.00365613	0.0542043	0.0578605		186		0.00522787	0.0842483	0.0894762
187		0.00361042	0.0535578	0.0571682		187		0.00516463	0.0832434	0.088408
188		0.00356532	0.0529189	0.0564842		188		0.00510216	0.0822504	0.0873526
189		0.00349018	0.0522877	0.0557779		189		0.00504041	0.0812693	0.0863097
190		0.00347284	0.051664	0.0551368		190		0.00493484	0.0802999	0.0852348
191		0.00343459	0.0510477	0.0544823		191		0.00492066	0.0793421	0.0842627
192		0.0033918	0.0504388	0.0538306		192		0.00486118	0.0783957	0.0832568
193		0.00334957	0.0498371	0.0531867		193		0.00480243	0.0774605	0.082263
194		0.00328073	0.0492427	0.0525234		194		0.00474436	0.0765366	0.0812809
195		0.00326758	0.0486553	0.0519229		195		0.00468709	0.0756236	0.0803107
196		0.00322697	0.0480749	0.0513019		196		0.00463048	0.0747215	0.079352
197		0.00318689	0.0475015	0.0506884		197		0.00457457	0.0738302	0.0784048
198		0.00313509	0.0469349	0.0500699		198		0.0045193	0.0729496	0.0774689
199		0.00309646	0.046375	0.0494715		199		0.0044648	0.0720794	0.0765442
200		0.00307049	0.0458218	0.0488923		200		0.00441092	0.0712196	0.0756306
201		0.00303245	0.0452753	0.0483077		201		0.0043577	0.0703701	0.0747278
202		0.00291918	0.0447352	0.0476544		202		0.00427298	0.0695307	0.0738037
203		0.00299688	0.0442016	0.0471985		203		0.00425413	0.0687013	0.0729555
204		0.00284996	0.0436743	0.0465243		204		0.00417165	0.0678818	0.0720535
205		0.00294443	0.0431534	0.0460978		205		0.00415313	0.0670721	0.0712253
206		0.00278237	0.0426386	0.045421		206		0.00407272	0.0662721	0.0703448
207		0.00286678	0.04213	0.0449968		207		0.00411228	0.0654816	0.0695938
208		0.00271639	0.0416275	0.0443439		208		0.00397614	0.0647005	0.0686766
209		0.00281231	0.0411309	0.0439433		209		0.00398325	0.0639287	0.067912
210		0.00265197	0.0406403	0.0432923		210		0.00388185	0.0631661	0.067048
211		0.00272223	0.0401555	0.0428778		211		0.00388688	0.0624127	0.0662996
212		0.00258908	0.0396766	0.0422656		212		0.00378979	0.0616682	0.065458
213		0.00266404	0.0392033	0.0418673		213		0.00379294	0.0609326	0.0647255
214		0.00252768	0.0387357	0.0412633		214		0.00369992	0.0602058	0.0639057
215		0.00259245	0.0382736	0.0408661		215		0.00365584	0.0594876	0.0631435
216		0.00246774	0.0378171	0.0402848		216		0.00361218	0.0587781	0.0623902
217		0.00252472	0.037366	0.0398907		217		0.00361463	0.0580769	0.0616916
218		0.00240922	0.0369203	0.0393295		218		0.00352652	0.0573842	0.0609107
219		0.00247868	0.0364799	0.0389585		219		0.00352736	0.0566997	0.060227
220		0.00235209	0.0360447	0.0383968		220		0.00344289	0.0560233	0.0594662
221		0.00241651	0.0356148	0.0380313		221		0.00344223	0.0553551	0.0587973
222		0.00229631	0.03519	0.0374863		222		0.00336124	0.0546948	0.058056
223		0.00232663	0.0347702	0.0370968		223		0.00335916	0.0540424	0.0574015
224		0.00224185	0.0343554	0.0365973		224		0.00328154	0.0533977	0.0566793
225		0.00229884	0.0339456	0.0362445		225		0.00327823	0.0527608	0.056039
226		0.00218869	0.0335407	0.0357294		226		0.00320372	0.0521315	0.0553352
227		0.00216258	0.0331407	0.0353032		227		0.0031655	0.0515096	0.0546751
228		0.00222466	0.0327453	0.03497		228		0.00316145	0.0508952	0.0540567
229		0.0021113	0.0323547	0.034466		229		0.00309043	0.0502881	0.0533785
230		0.00208612	0.0319688	0.0340549		230		0.00305357	0.0496883	0.0527418
231		0.00214249	0.0315875	0.03373		231		0.00304894	0.0490956	0.0521445
232		0.00203664	0.0312107	0.0332473		232		0.00298116	0.0485099	0.0514911
233		0.00201235	0.0308384	0.0328507		233		0.0029456	0.0479313	0.0508769
234		0.00207629	0.0304705	0.0325468		234		0.0029404	0.0473596	0.0503
235		0.00196463	0.0301071	0.0320717		235		0.00287574	0.0467946	0.0496704
236		0.00194119	0.029748	0.0316892		236		0.00284144	0.0462365	0.0490779
237		0.00200072	0.0293931	0.0313938		237		0.0028492	0.0456849	0.0485341
238		0.00189516	0.0290425	0.0309377		238		0.00277406	0.04514	0.047914
239		0.00187255	0.0286961	0.0305686		239		0.00274097	0.0446015	0.0473425
240		0.00185022	0.0283538	0.030204		240		0.00270827	0.0440695	0.0467778
241		0.00191975	0.0280156	0.0299353		241		0.00271404	0.0435439	0.0462579
242		0.00180634	0.0276814	0.0294877		242		0.00264405	0.0430244	0.0456685
243		0.00178479	0.0273512	0.029136		243		0.00261251	0.0425112	0.0451238
244		0.00176351	0.027025	0.0287885		244		0.00258135	0.0420042	0.0445855
245		0.0018251	0.0267026	0.0285277		245		0.00258535	0.0415031	0.0440885
246		0.00172169	0.0263841	0.0281058		246		0.00252013	0.0410081	0.0435282
247		0.00170115	0.0260694	0.0277705		247		0.00249007	0.0405189	0.043009
248		0.00168086	0.0257584	0.0274393		248		0.00246037	0.0400356	0.0424959
249		0.00172527	0.0254511	0.0271764		249		0.00246279	0.039558	0.0420208
250		0.001641	0.0251476	0.0267886		250		0.00240202	0.0390862	0.0414882
251		0.00162142	0.0248476	0.026469		251		0.00237337	0.0386199	0.0409933
252		0.00160208	0.0245512	0.0261533		252		0.00234506	0.0381593	0.0405043
253		0.00158297	0.0242583	0.0258413		253		0.00231709	0.0377041	0.0400212
254		0.00163367	0.023969	0.0256027		254		0.00232763	0.0372543	0.039582
255		0.00154543	0.0236831	0.0252285		255		0.00226214	0.03681	0.0390721
256		0.001527	0.0234006	0.0249276		256		0.00223516	0.0363709	0.038606
257		0.00150878	0.0231214	0.0246302		257		0.0022085	0.035937	0.0381455
258		0.00149079	0.0228456	0.0243364		258		0.00218215	0.0355084	0.0376905
259		0.001473	0.0225731	0.0240461		259		0.00215612	0.0350848	0.0372409
260		0.00153471	0.0223039	0.0238386		260		0.00216427	0.0346663	0.0368306
261		0.00143807	0.0220378	0.0234759		261		0.00210499	0.0342528	0.0363578
262		0.00142092	0.021775	0.0231959		262		0.00207988	0.0338442	0.0359241
263		0.00140397	0.0215152	0.0229192		263		0.00205507	0.0334405	0.0354956
264		0.00138722	0.0212586	0.0226458		264		0.00203056	0.0330416	0.0350722
265		0.00137068	0.021005	0.0223757		265		0.00200634	0.0326475	0.0346538
266		0.00135433	0.0207544	0.0221088		266		0.00198241	0.0322581	0.0342405
267		0.00141368	0.0205069	0.0219206		267		0.00198879	0.0318733	0.0338621
268		0.00132221	0.0202623	0.0215845		268		0.00193539	0.0314931	0.0334285
269		0.00130644	0.0200206	0.021327		269		0.00191231	0.0311174	0.0330298
270		0.00129085	0.0197818	0.0210726		270		0.0018895	0.0307463	0.0326358
271		0.00127546	0.0195458	0.0208213		271		0.00186696	0.0303795	0.0322465
272		0.00126024	0.0193127	0.0205729		272		0.00184469	0.0300171	0.0318618
273		0.00124521	0.0190823	0.0203275		273		0.00182269	0.0296591	0.0314818
274		0.00123036	0.0188547	0.020085		274		0.00180094	0.0293053	0.0311062
275		0.00121568	0.0186298	0.0198454		275		0.00177946	0.0289557	0.0307352
276		0.00128869	0.0184075	0.0196962		276		0.00179105	0.0286103	0.0304014
277		0.00118685	0.018188	0.0193748		277		0.00173726	0.0282691	0.0300063
278		0.00117269	0.017971	0.0191437		278		0.00171654	0.0279319	0.0296484
279		0.00115871	0.0177567	0.0189154		279		0.00169607	0.0275987	0.0292948
280		0.00114488	0.0175449	0.0186897		280		0.00167583	0.0272695	0.0289453
281		0.00113123	0.0173356	0.0184668		281		0.00165584	0.0269442	0.0286001
282		0.00111773	0.0171288	0.0182465		282		0.00163609	0.0266228	0.0282589
283		0.0011044	0.0169245	0.0180289		283		0.00161658	0.0263052	0.0279218
284		0.00109123	0.0167226	0.0178138		284		0.00159729	0.0259915	0.0275888
285		0.00107821	0.0165231	0.0176013		285		0.00157824	0.0256814	0.0272597
286		0.00106535	0.016326	0.0173914		286		0.00155942	0.0253751	0.0269345
287		0.00105264	0.0161313	0.0171839		287		0.00154081	0.0250724	0.0266132
288		0.00110888	0.0159389	0.0170477		288		0.00155584	0.0247734	0.0263292
289		0.00102768	0.0157487	0.0167764		289		0.00150428	0.0244778	0.0259821
290		0.00101542	0.0155609	0.0165763		290		0.00148633	0.0241859	0.0256722
291		0.00100331	0.0153753	0.0163786		291		0.0014686	0.0238974	0.025366
292		0.000991341	0.0151919	0.0161832		292		0.00145108	0.0236123	0.0250634
293		0.000979516	0.0150107	0.0159902		293		0.00143378	0.0233307	0.0247644
294		0.000967832	0.0148316	0.0157994		294		0.00141667	0.0230524	0.024469
295		0.000956288	0.0146547	0.015611		295		0.00139977	0.0227774	0.0241772
296		0.000944881	0.0144799	0.0154248		296		0.00138308	0.0225057	0.0238888
297		0.00093361	0.0143072	0.0152408		297		0.00136658	0.0222372	0.0236038
298		0.000922474	0.0141365	0.015059		298		0.00135028	0.021972	0.0233223
299		0.00091147	0.0139679	0.0148794		299		0.00133417	0.0217099	0.0230441
300		0.000900598	0.0138013	0.0147019		300		0.00131826	0.0214509	0.0227692

## Sheet: sawmill emissions only - CO2
Table ESM10.CO2: sawmill emissions only - CO2, as kg C/m3 wood product
	kg C/m3 wood product
Timesteps	CLT	glulam	I-joist	lumber	LVL	OSB	plywood
0
1	0.0747844	6.62794	15.0877	5.51966	8.01775	32.658	19.9012
2	0.161375	0.0452397	0.0431181	0.0602302	0.0299231	0.0344187	0.024218
3	0.157152	0.0444422	0.0423851	0.0590174	0.0295662	0.0339589	0.0239292
4	0.153047	0.0436618	0.0416673	0.0578336	0.0292135	0.0335061	0.0236437
5	0.149057	0.0428982	0.0409644	0.0566781	0.028865	0.0330601	0.0233617
6	0.145179	0.0421508	0.0402759	0.0555501	0.0285207	0.0326208	0.023083
7	0.141408	0.0414193	0.0396016	0.0544489	0.0281805	0.032188	0.0228077
8	0.137743	0.0407033	0.038941	0.0533739	0.0278444	0.0317617	0.0225356
9	0.134181	0.0400024	0.0382939	0.0523242	0.0275122	0.0313418	0.0222668
10	0.130717	0.0393163	0.0376598	0.0512993	0.0271841	0.030928	0.0220012
11	0.12735	0.0386445	0.0370386	0.0502985	0.0268598	0.0305204	0.0217388
12	0.124077	0.0379866	0.0364299	0.049321	0.0265394	0.0301188	0.0214795
13	0.120894	0.0373425	0.0358334	0.0483664	0.0262228	0.0297231	0.0212233
14	0.1178	0.0367117	0.0352488	0.047434	0.0259101	0.0293332	0.0209701
15	0.114791	0.0360939	0.0346757	0.0465233	0.025601	0.0289489	0.02072
16	0.111866	0.0354888	0.0341141	0.0456336	0.0252956	0.0285703	0.0204728
17	0.109021	0.034896	0.0335635	0.0447644	0.0249939	0.0281972	0.0202286
18	0.106255	0.0343154	0.0330237	0.0439151	0.0246957	0.0278295	0.0199873
19	0.103566	0.0337465	0.0324945	0.0430853	0.0244012	0.0274671	0.0197489
20	0.10095	0.0331891	0.0319756	0.0422745	0.0241101	0.0271099	0.0195133
21	0.0984066	0.0326429	0.0314668	0.0414821	0.0238225	0.0267578	0.0192806
22	0.0959331	0.0321077	0.0309678	0.0407077	0.0235384	0.0264108	0.0190506
23	0.0935274	0.0315832	0.0304784	0.0399507	0.0232576	0.0260688	0.0188233
24	0.0911877	0.0310692	0.0299984	0.0392109	0.0229802	0.0257316	0.0185988
25	0.0889121	0.0305653	0.0295275	0.0384876	0.022706	0.0253993	0.018377
26	0.0866988	0.0300714	0.0290656	0.0377805	0.0224352	0.0250716	0.0181578
27	0.0845459	0.0295872	0.0286125	0.0370892	0.0221676	0.0247486	0.0179412
28	0.0824518	0.0291124	0.0281679	0.0364132	0.0219032	0.0244302	0.0177272
29	0.0804147	0.028647	0.0277317	0.0357522	0.0216419	0.0241162	0.0175157
30	0.0784331	0.0281906	0.0273036	0.0351058	0.0213837	0.0238067	0.0173068
31	0.0765053	0.027743	0.0268836	0.0344736	0.0211287	0.0235014	0.0171003
32	0.0746299	0.027304	0.0264713	0.0338552	0.0208766	0.0232005	0.0168964
33	0.0728052	0.0268735	0.0260666	0.0332504	0.0206276	0.0229037	0.0166948
34	0.07103	0.0264512	0.0256694	0.0326587	0.0203816	0.0226111	0.0164957
35	0.0693027	0.0260369	0.0252795	0.0320798	0.0201385	0.0223226	0.0162989
36	0.0676221	0.0256306	0.0248967	0.0315134	0.0198982	0.022038	0.0161045
37	0.0659867	0.0252318	0.0245209	0.0309592	0.0196609	0.0217574	0.0159124
38	0.0643953	0.0248406	0.0241519	0.0304169	0.0194264	0.0214807	0.0157226
39	0.0628467	0.0244568	0.0237895	0.0298862	0.0191946	0.0212077	0.015535
40	0.0613396	0.0240801	0.0234337	0.0293667	0.0189657	0.0209385	0.0153497
41	0.0598729	0.0237104	0.0230843	0.0288583	0.0187395	0.020673	0.0151666
42	0.0584454	0.0233475	0.022741	0.0283606	0.0185159	0.0204112	0.0149857
43	0.057056	0.0229913	0.0224039	0.0278734	0.0182951	0.0201529	0.014807
44	0.0557036	0.0226417	0.0220728	0.0273964	0.0180768	0.0198981	0.0146303
45	0.0543873	0.0222985	0.0217475	0.0269293	0.0178612	0.0196468	0.0144558
46	0.0531059	0.0219615	0.0214279	0.026472	0.0176482	0.0193989	0.0142834
47	0.0518585	0.0216307	0.0211139	0.0260242	0.0174376	0.0191544	0.014113
48	0.0506441	0.0213058	0.0208053	0.0255856	0.0172296	0.0189131	0.0139447
49	0.0494618	0.0209868	0.0205021	0.025156	0.0170241	0.0186752	0.0137783
50	0.0483106	0.0206735	0.0202042	0.0247352	0.0168211	0.0184404	0.013614
51	0.0471899	0.0203658	0.0199114	0.024323	0.0166204	0.0182088	0.0134516
52	0.0460985	0.0200636	0.0196236	0.0239192	0.0164222	0.0179803	0.0132911
53	0.0450358	0.0197668	0.0193407	0.0235235	0.0162263	0.0177548	0.0131326
54	0.044001	0.0194751	0.0190627	0.0231359	0.0160327	0.0175324	0.012976
55	0.0429931	0.0191887	0.0187894	0.022756	0.0158415	0.0173129	0.0128212
56	0.0420116	0.0189072	0.0185206	0.0223837	0.0156525	0.0170963	0.0126682
57	0.0410557	0.0186306	0.0182565	0.0220189	0.0154658	0.0168827	0.0125171
58	0.0401246	0.0183589	0.0179967	0.0216613	0.0152813	0.0166718	0.0123678
59	0.0392176	0.0180918	0.0177413	0.0213108	0.015099	0.0164638	0.0122203
60	0.0383341	0.0178294	0.0174901	0.0209671	0.0149189	0.0162585	0.0120745
61	0.0374735	0.0175714	0.0172431	0.0206302	0.014741	0.016056	0.0119305
62	0.036635	0.0173179	0.0170002	0.0202999	0.0145651	0.0158561	0.0117882
63	0.0358181	0.0170687	0.0167613	0.0199761	0.0143914	0.0156588	0.0116476
64	0.0350222	0.0168238	0.0165262	0.0196585	0.0142197	0.0154641	0.0115086
65	0.0342466	0.0165829	0.0162951	0.019347	0.0140501	0.015272	0.0113714
66	0.0334909	0.0163462	0.0160677	0.0190415	0.0138825	0.0150824	0.0112357
67	0.0327545	0.0161134	0.015844	0.0187419	0.0137169	0.0148953	0.0111017
68	0.0320368	0.0158845	0.0156239	0.018448	0.0135533	0.0147106	0.0109693
69	0.0313373	0.0156594	0.0154073	0.0181597	0.0133916	0.0145283	0.0108384
70	0.0306556	0.0154381	0.0151942	0.0178768	0.0132319	0.0143484	0.0107091
71	0.029991	0.0152204	0.0149845	0.0175993	0.0130741	0.0141709	0.0105814
72	0.0293433	0.0150063	0.0147782	0.017327	0.0129181	0.0139956	0.0104552
73	0.0287118	0.0147957	0.0145752	0.0170597	0.012764	0.0138227	0.0103305
74	0.0280962	0.0145886	0.0143753	0.0167975	0.0126118	0.0136519	0.0102072
75	0.027496	0.0143849	0.0141786	0.0165401	0.0124613	0.0134834	0.0100855
76	0.0269108	0.0141844	0.013985	0.0162875	0.0123127	0.0133171	0.00996519
77	0.0263402	0.0139872	0.0137945	0.0160395	0.0121658	0.0131529	0.00984632
78	0.0257838	0.0137932	0.0136069	0.015796	0.0120207	0.0129908	0.00972887
79	0.0252411	0.0136023	0.0134222	0.0155571	0.0118773	0.0128308	0.00961282
80	0.0247119	0.0134144	0.0132404	0.0153224	0.0117356	0.0126729	0.00949816
81	0.0241958	0.0132296	0.0130614	0.015092	0.0115957	0.012517	0.00938486
82	0.0236923	0.0130477	0.0128852	0.0148658	0.0114573	0.0123631	0.00927292
83	0.0232012	0.0128687	0.0127116	0.0146436	0.0113207	0.0122111	0.00916231
84	0.0227221	0.0126925	0.0125407	0.0144254	0.0111856	0.0119626	0.00905301
85	0.0222547	0.012519	0.0123725	0.0142111	0.0110522	0.0118178	0.00894503
86	0.0217987	0.0123483	0.0122068	0.0140006	0.0109204	0.0117726	0.00883833
87	0.0213538	0.0121803	0.0120436	0.0137938	0.0107901	0.0116281	0.0087329
88	0.0209196	0.0120148	0.0117845	0.0135906	0.0106614	0.0114855	0.00862873
89	0.0204959	0.011852	0.0116295	0.0133911	0.0105342	0.0113447	0.00852581
90	0.0200824	0.0116917	0.0115743	0.013195	0.0104086	0.0112056	0.00842411
91	0.0196789	0.0115338	0.0114205	0.0130023	0.0102844	0.0110684	0.00832362
92	0.019285	0.0113784	0.0112568	0.012813	0.0101618	0.0109329	0.00822434
93	0.0189005	0.0112253	0.011108	0.0126269	0.0100405	0.0107991	0.00812624
94	0.0185251	0.0110746	0.0109736	0.012444	0.00992078	0.0106669	0.0080293
95	0.0181587	0.0109262	0.0108287	0.0122643	0.00980244	0.0105365	0.00793353
96	0.0178009	0.01078	0.0106861	0.0120876	0.00968551	0.0104077	0.00783889
97	0.0174516	0.010636	0.0105455	0.011914	0.00956998	0.0102806	0.00774539
98	0.0171105	0.0104943	0.0104069	0.0117433	0.00945583	0.010155	0.007653
99	0.0167774	0.0103546	0.0102704	0.0115754	0.00934303	0.0100311	0.00756171
100	0.016452	0.010217	0.0101359	0.0114104	0.00923159	0.00990866	0.00747152
101	0.0161343	0.0100815	0.0100034	0.0112482	0.00912147	0.0097878	0.00738239
102	0.0158239	0.00994806	0.00987274	0.0110886	0.00901267	0.00966846	0.00729433
103	0.0155208	0.00981656	0.00974401	0.0109317	0.00890516	0.00955062	0.00720732
104	0.0152246	0.009687	0.00961714	0.0107775	0.00879894	0.00943426	0.00712135
105	0.0149352	0.00955936	0.0094921	0.0106257	0.00869398	0.00931936	0.00703641
106	0.0146525	0.0094336	0.00936885	0.0104765	0.00859028	0.0092059	0.00695248
107	0.0143762	0.00930969	0.00924737	0.0103297	0.00848781	0.00909386	0.00686954
108	0.0141062	0.00918759	0.00912763	0.0101853	0.00838657	0.0089338	0.0067876
109	0.0138424	0.00906728	0.00900959	0.0100432	0.00828653	0.00882618	0.00670664
110	0.0135845	0.00894871	0.00889323	0.00990347	0.00818768	0.00876896	0.00662664
111	0.0133325	0.00883187	0.00877852	0.00976597	0.00809002	0.00866233	0.00654759
112	0.0130861	0.00871672	0.00866544	0.00963069	0.00799352	0.00855704	0.00646949
113	0.0128452	0.00860324	0.00855395	0.00949757	0.00789817	0.00845306	0.00639232
114	0.0126098	0.00849139	0.0083976	0.00936659	0.00780396	0.00835038	0.00631607
115	0.0123795	0.00838114	0.00829076	0.00923768	0.00771087	0.00824897	0.00624073
116	0.0121544	0.00827248	0.00822535	0.00911083	0.00761889	0.00814883	0.00616629
117	0.0119342	0.00816537	0.00812011	0.00898598	0.00752801	0.00804994	0.00609274
118	0.0117189	0.00805978	0.00802245	0.00886309	0.00743822	0.00795227	0.00602006
119	0.0115083	0.0079557	0.00791992	0.00874214	0.00734949	0.00785582	0.00594825
120	0.0113023	0.00785309	0.00781882	0.00842629	0.00726182	0.00776057	0.0058773
121	0.0111008	0.00775194	0.00771911	0.00851169	0.0071752	0.0076665	0.0058072
122	0.0109037	0.00765221	0.00762079	0.00839614	0.00708962	0.00754013	0.00573793
123	0.0107108	0.00755388	0.00752382	0.00828237	0.00700505	0.00744948	0.00566948
124	0.0105221	0.00745694	0.00742819	0.00817037	0.00692149	0.00739317	0.00560186
125	0.0103375	0.00736136	0.00733387	0.0080601	0.00683893	0.00730361	0.00553503
126	0.0101568	0.00726711	0.00724085	0.00795152	0.00675735	0.00721517	0.00546901
127	0.00997992	0.00717418	0.0071491	0.0078446	0.00667675	0.00712782	0.00540378
128	0.00980683	0.00708254	0.00705861	0.00773931	0.00659711	0.00704154	0.00533932
129	0.00963739	0.00699217	0.00690751	0.00763563	0.00651841	0.00695634	0.00527563
130	0.00947153	0.00690305	0.00687896	0.00753352	0.00644066	0.00686244	0.0052127
131	0.00930916	0.00681517	0.00679219	0.00743295	0.00636383	0.00678936	0.00515052
132	0.00915017	0.0067285	0.00671073	0.0073339	0.00628793	0.00668172	0.00508908
133	0.00899451	0.00664302	0.00662616	0.00723633	0.00621292	0.00660148	0.00502838
134	0.00884207	0.00655872	0.006533	0.00714023	0.00613881	0.00654758	0.0049684
135	0.00869279	0.00647557	0.00646071	0.00704557	0.00606559	0.00646843	0.00490914
136	0.00854658	0.00639355	0.0063795	0.00695231	0.00599323	0.00639026	0.00485058
137	0.00840337	0.00631266	0.00629939	0.00686044	0.00592174	0.00631306	0.00479272
138	0.00826309	0.00623287	0.00621913	0.00676993	0.00585111	0.0062368	0.00473555
139	0.00812567	0.00605498	0.0061191	0.00668075	0.00578131	0.00616148	0.00467906
140	0.00799103	0.00598062	0.00603975	0.00659289	0.00571235	0.00606638	0.00462325
141	0.00785912	0.0060057	0.00598782	0.00650632	0.00564422	0.00599358	0.0045681
142	0.00772986	0.00592997	0.00591613	0.00642101	0.00557689	0.00594223	0.00451361
143	0.00760319	0.00585527	0.00584218	0.00628677	0.00551037	0.00587051	0.00445977
144	0.00747905	0.00578158	0.0057692	0.00620559	0.00544464	0.00575471	0.00440658
145	0.00735738	0.00570888	0.0056972	0.0061754	0.00537969	0.00578087	0.00435401
146	0.00723812	0.00563716	0.00562615	0.00609486	0.00531552	0.00561824	0.00430208
147	0.00712122	0.0055664	0.00550465	0.00601548	0.00525212	0.00559924	0.00425076
148	0.00700661	0.00549659	0.00548837	0.00593725	0.00518947	0.00548501	0.00420006
149	0.00689425	0.00542772	0.00540263	0.00586014	0.00512757	0.00549985	0.00414996
150	0.00678407	0.00535976	0.00533238	0.00578414	0.0050664	0.00535493	0.00410045
151	0.00667604	0.00529271	0.00528471	0.00570923	0.00500597	0.00536666	0.00405154
152	0.0065701	0.00522655	0.00522158	0.00563538	0.00494626	0.00522795	0.00400322
153	0.00646619	0.00516127	0.00516058	0.00556259	0.00488726	0.00522685	0.00395546
154	0.00636429	0.00509685	0.0050764	0.00549082	0.00482896	0.00510397	0.00390828
155	0.00626433	0.00503329	0.00501163	0.00542008	0.00477136	0.00511072	0.00386166
156	0.00616627	0.00497056	0.00496604	0.00535033	0.00471444	0.00498293	0.0038156
157	0.00607007	0.00490867	0.00490671	0.00524759	0.00465821	0.00496037	0.00377009
158	0.00597569	0.00484759	0.00484185	0.00518092	0.00460264	0.00486477	0.00372512
159	0.00588308	0.00478731	0.00478614	0.00514889	0.00454774	0.00484235	0.00368068
160	0.00579221	0.00472783	0.00472223	0.00508292	0.0044935	0.0047494	0.00363678
161	0.00570304	0.00466912	0.00463927	0.00501787	0.0044399	0.00475222	0.0035934
162	0.00561552	0.00461118	0.00461	0.00495373	0.00438694	0.00463677	0.00355053
163	0.00552962	0.00450425	0.00455441	0.00489048	0.00433461	0.00463747	0.00350818
164	0.00544531	0.00444947	0.00449884	0.0048281	0.0042829	0.00452681	0.00346633
165	0.00536254	0.00444476	0.00444336	0.0047567	0.00423182	0.00450317	0.00342499
166	0.00528129	0.00438971	0.00437487	0.00470623	0.00418134	0.00441946	0.00338413
167	0.00520152	0.00433536	0.00432127	0.00462046	0.00413146	0.00436675	0.00334377
168	0.00512319	0.00428173	0.00428198	0.0045623	0.00408218	0.00438673	0.00330388
169	0.00504628	0.00422879	0.00422928	0.00453069	0.00403349	0.00426319	0.00326447
170	0.00497076	0.00417654	0.00416626	0.00447324	0.00398537	0.00421234	0.00322553
171	0.00489659	0.00412497	0.00404862	0.00441658	0.00393784	0.00421199	0.00318706
172	0.00482374	0.00407406	0.00412498	0.00436069	0.00389086	0.00411245	0.00314904
173	0.00475219	0.00402381	0.00399225	0.00430556	0.00384445	0.00406339	0.00311148
174	0.0046819	0.00397421	0.0039986	0.00425118	0.00379859	0.00406165	0.00307436
175	0.00461286	0.00392524	0.00385236	0.00417652	0.00375328	0.00396703	0.00303769
176	0.00454503	0.00387691	0.00393426	0.0041243	0.00370851	0.00391971	0.00300146
177	0.00447839	0.00379552	0.00376101	0.00409366	0.00366428	0.00391672	0.00296565
178	0.00441291	0.00374953	0.00385721	0.00404213	0.00362057	0.00382676	0.00293028
179	0.00434857	0.00373756	0.00367182	0.00394564	0.00357738	0.00378111	0.00289533
180	0.00428534	0.00369161	0.00374158	0.00394249	0.00353471	0.00379307	0.00286079
181	0.0042232	0.00364624	0.00358474	0.00389297	0.00349255	0.00369145	0.00282667
182	0.00416213	0.00360145	0.00366955	0.00384411	0.00345089	0.00364741	0.00279295
183	0.0041021	0.00355723	0.00349973	0.00377835	0.00340972	0.00360391	0.00275963
184	0.00404309	0.00351358	0.00356386	0.00373138	0.00336905	0.00359065	0.00272672
185	0.00398509	0.00346067	0.00341674	0.00370246	0.00332886	0.00351844	0.00269419
186	0.00392807	0.00342823	0.00348096	0.00365613	0.00328916	0.00347647	0.00266205
187	0.00387201	0.00336051	0.00333571	0.00361042	0.00324992	0.00343501	0.0026303
188	0.00381689	0.00331988	0.00338804	0.00356532	0.00321116	0.00342452	0.00259892
189	0.00376269	0.00330528	0.00325661	0.00349018	0.00317285	0.00335355	0.00256792
190	0.00370939	0.00326481	0.00330157	0.00347284	0.00313501	0.00331354	0.00253729
191	0.00365698	0.00322485	0.00317938	0.00343459	0.00309761	0.00327402	0.00250703
192	0.00360543	0.00318539	0.00323907	0.0033918	0.00306066	0.00323497	0.00247712
193	0.00355474	0.00314644	0.00310399	0.00334957	0.00302415	0.00324505	0.00244758
194	0.00350487	0.00310797	0.00307392	0.00328073	0.00298808	0.00315825	0.00241838
195	0.00345582	0.00304916	0.00312891	0.00326758	0.00295244	0.00312058	0.00238953
196	0.00340757	0.00301235	0.00299423	0.00322697	0.00291722	0.00308336	0.00236103
197	0.0033601	0.00299669	0.00296488	0.00318689	0.00288242	0.00304658	0.00233287
198	0.00331341	0.0029601	0.00301255	0.00313509	0.00284804	0.003056	0.00230504
199	0.00326746	0.00287872	0.00288835	0.00309646	0.00281407	0.00297433	0.00227754
200	0.00322225	0.0029398	0.0028539	0.00307049	0.0027805	0.00293885	0.00225038
201	0.00317777	0.00281045	0.00292157	0.00303245	0.00274733	0.0029038	0.00222353
202	0.00313399	0.00282525	0.00278622	0.00291918	0.00271456	0.00286916	0.00219701
203	0.00309091	0.0027438	0.00275299	0.00299688	0.00268218	0.00283493	0.0021708
204	0.00304851	0.00279187	0.00281618	0.00284996	0.00265019	0.00284253	0.00214491
205	0.00300678	0.00267873	0.0026877	0.00294443	0.00261858	0.00276771	0.00211933
206	0.00296571	0.00272287	0.00265564	0.00278237	0.00258734	0.00273469	0.00209405
207	0.00292528	0.00261521	0.00271311	0.00286678	0.00255648	0.00270207	0.00206907
208	0.00288548	0.00264568	0.00259267	0.00271639	0.00252599	0.00266984	0.00204439
209	0.00284631	0.00255319	0.00256174	0.00281231	0.00249585	0.00263799	0.00202
210	0.00280774	0.0025908	0.00253775	0.00265197	0.00246608	0.00260653	0.00199591
211	0.00276977	0.00249264	0.00259332	0.00272223	0.00243667	0.00257544	0.0019721
212	0.00263344	0.00250003	0.00247116	0.00258908	0.0024076	0.0025932	0.00194857
213	0.0025999	0.00243353	0.00244168	0.00266404	0.00237888	0.00251436	0.00192533
214	0.00266507	0.00244035	0.00241256	0.00252768	0.00235051	0.00248437	0.00190236
215	0.0026292	0.00237582	0.00247295	0.00259245	0.00232247	0.00245473	0.00187967
216	0.00259388	0.00240734	0.00235534	0.00246774	0.00229477	0.00242545	0.00185725
217	0.0025591	0.00231948	0.00232725	0.00252472	0.00226739	0.00239652	0.0018351
218	0.00252485	0.00234818	0.00229949	0.00240922	0.00224035	0.00236794	0.00181321
219	0.00249112	0.00226448	0.00227884	0.00247868	0.00221362	0.00233969	0.00179158
220	0.0024579	0.00229055	0.00233138	0.00235209	0.00218722	0.00231178	0.00177021
221	0.00242518	0.00221078	0.00221818	0.00241651	0.00216113	0.00228421	0.00174909
222	0.00239294	0.00218441	0.00219172	0.00229631	0.00213535	0.0023013	0.00172823
223	0.00236119	0.00220834	0.00216558	0.00232663	0.00210988	0.00223004	0.00170762
224	0.00232992	0.0021326	0.00213975	0.00224185	0.00208471	0.00220344	0.00168725
225	0.00229911	0.00210717	0.00219751	0.00229884	0.00205985	0.00217715	0.00166712
226	0.00226875	0.00213225	0.002089	0.00218869	0.00203528	0.00215118	0.00164723
227	0.00223884	0.0020572	0.00206408	0.00216258	0.002011	0.00212552	0.00162759
228	0.00220938	0.00203266	0.00203946	0.00222466	0.00198701	0.00210017	0.00160817
229	0.00218035	0.00205544	0.00201514	0.0021113	0.00196331	0.00207512	0.00158899
230	0.00215174	0.00198445	0.00199729	0.00208612	0.00193989	0.00205037	0.00157003
231	0.00212355	0.00196078	0.00205295	0.00214249	0.00191675	0.00202591	0.00155131
232	0.00209577	0.00198144	0.00194388	0.00203664	0.00189389	0.00200174	0.0015328
233	0.0020684	0.00191429	0.00192069	0.00201235	0.0018713	0.00197787	0.00151452
234	0.00204142	0.00189145	0.00189778	0.00207629	0.00184897	0.00195427	0.00149645
235	0.00201483	0.00192631	0.00187515	0.00196463	0.00182692	0.00193096	0.0014786
236	0.001939	0.0018466	0.00185278	0.00194119	0.00180513	0.00195536	0.00146097
237	0.00191482	0.00182457	0.00183068	0.00200072	0.0017836	0.00188517	0.00144354
238	0.00194023	0.00180281	0.00181587	0.00189516	0.00176232	0.00186268	0.00142632
239	0.00191505	0.00183378	0.00185052	0.00187255	0.0017413	0.00184047	0.00140931
240	0.00189023	0.00176005	0.00176595	0.00185022	0.00172053	0.00181851	0.0013925
241	0.00186577	0.00173906	0.00174488	0.00191975	0.0017	0.00179682	0.00137589
242	0.00184165	0.00171832	0.00172407	0.00180634	0.00167973	0.00177539	0.00135947
243	0.00181788	0.00170595	0.0017035	0.00178479	0.00165969	0.00175421	0.00134326
244	0.00179445	0.00167757	0.00168318	0.00176351	0.00163989	0.00173329	0.00132723
245	0.00177134	0.00165756	0.00166311	0.0018251	0.00162033	0.00171261	0.0013114
246	0.00174856	0.00163778	0.00164327	0.00172169	0.001601	0.00169218	0.00129576
247	0.00172611	0.00161825	0.0016299	0.00170115	0.00158191	0.001672	0.0012803
248	0.00170396	0.00164793	0.0016043	0.00168086	0.00156304	0.00165205	0.00126503
249	0.00168213	0.00157987	0.00166842	0.00172527	0.00154439	0.00163235	0.00124994
250	0.001627	0.00156103	0.00156625	0.001641	0.00152597	0.00161288	0.00123503
251	0.00160689	0.00154241	0.00154757	0.00162142	0.00150777	0.00159364	0.0012203
252	0.00162039	0.00152401	0.00152911	0.00160208	0.00148978	0.00157463	0.00120575
253	0.00159969	0.00155189	0.00151087	0.00158297	0.00147201	0.00155584	0.00119136
254	0.00157928	0.00148787	0.00149285	0.00163367	0.00145445	0.00153729	0.00117715
255	0.00155915	0.00147012	0.00147504	0.00154543	0.00143711	0.00151895	0.00116311
256	0.0015393	0.00145258	0.00145745	0.001527	0.00141996	0.00150083	0.00114924
257	0.00151972	0.00143526	0.00144006	0.00150878	0.00140303	0.00148293	0.00113553
258	0.00149063	0.00141814	0.00142289	0.00149079	0.00138629	0.00146524	0.00112198
259	0.00148166	0.0014429	0.00140591	0.001473	0.00136975	0.00148943	0.0011086
260	0.00143722	0.00138451	0.00138914	0.00153471	0.00135342	0.00143049	0.00109538
261	0.00141954	0.00136799	0.00137911	0.00143807	0.00133727	0.00141343	0.00108231
262	0.00142755	0.00135167	0.00135665	0.00142092	0.00132132	0.00139657	0.0010694
263	0.00140947	0.00133555	0.00142078	0.00140397	0.00130556	0.00137991	0.00105664
264	0.00139165	0.00131962	0.00132404	0.00138722	0.00128999	0.00136345	0.00104404
265	0.00137406	0.00130388	0.00130825	0.00137068	0.0012746	0.00134719	0.00103159
266	0.00135671	0.00133713	0.00129264	0.00135433	0.00125939	0.00133112	0.00101928
267	0.0013396	0.00127296	0.00127722	0.00141368	0.00124437	0.00131524	0.00100712
268	0.00130193	0.00125777	0.00126199	0.00132221	0.00122953	0.00129955	0.00099511
269	0.00128597	0.00124277	0.00124693	0.00130644	0.00121486	0.00128405	0.00098324
270	0.00129085	0.00122795	0.00123206	0.00129085	0.00120037	0.00126873	0.000971511
271	0.00127461	0.0012133	0.00121736	0.00127546	0.00118605	0.0012536	0.000959923
272	0.00121344	0.00119883	0.00120284	0.00126024	0.00117191	0.00123865	0.000948473
273	0.00129416	0.00118453	0.00118849	0.00124521	0.00115793	0.00122387	0.000937159
274	0.00118467	0.0011704	0.00117432	0.00123036	0.00114411	0.00120927	0.00092598
275	0.00121874	0.00120023	0.00116031	0.00121568	0.00113047	0.00119485	0.000914935
276	0.00115657	0.00114264	0.00114647	0.00128869	0.00111698	0.00118059	0.000904021
277	0.00122337	0.00112901	0.00113279	0.00118685	0.00110366	0.00116651	0.000893238
278	0.00112915	0.00111555	0.00111928	0.00117269	0.00109049	0.0011526	0.000882583
279	0.00119158	0.00110224	0.00110593	0.00115871	0.00107749	0.00113885	0.000872056
280	0.00110237	0.00108909	0.00109274	0.00114488	0.00106463	0.00112526	0.000861653
281	0.00115073	0.0010761	0.0010797	0.00113123	0.00105193	0.00111184	0.000851375
282	0.00107623	0.00106326	0.001073	0.00111773	0.00103939	0.00109858	0.00084122
283	0.00113129	0.00105058	0.0010541	0.0011044	0.00102699	0.00108548	0.000831186
284	0.00105071	0.00103805	0.00104153	0.00109123	0.00101474	0.00107253	0.000821271
285	0.0010752	0.00102567	0.0010291	0.00107821	0.00100263	0.00105973	0.000811475
286	0.00102579	0.00101343	0.00109396	0.00106535	0.000990675	0.00104709	0.000801795
287	0.00104931	0.00100135	0.0010047	0.00105264	0.000978858	0.0010346	0.000792231
288	0.00100146	0.00103671	0.000992713	0.00110888	0.000967182	0.00102226	0.000782781
289	0.00104922	0.000977599	0.000980872	0.00102768	0.000955645	0.00101007	0.000773444
290	0.000977714	0.000965938	0.000969172	0.00101542	0.000944246	0.00099802	0.000764218
291	0.00102228	0.000954416	0.000957611	0.00100331	0.000932982	0.000986116	0.000755102
292	0.000954529	0.000943031	0.000946189	0.000991341	0.000921854	0.000974353	0.000746095
293	0.000996097	0.000931783	0.000934902	0.000979516	0.000910857	0.000962731	0.000737195
294	0.000931893	0.000920668	0.000923751	0.000967832	0.000899992	0.000951247	0.000728402
295	0.000920777	0.000909686	0.000912732	0.000956288	0.000889257	0.0009399	0.000719713
296	0.000959664	0.000898835	0.000901844	0.000944881	0.00087865	0.000928689	0.000711128
297	0.000898941	0.000888113	0.000891087	0.00093361	0.000868169	0.000917611	0.000702646
298	0.000888218	0.00087752	0.000880458	0.000922474	0.000857813	0.000906666	0.000694265
299	0.00092772	0.000867052	0.000869956	0.00091147	0.000847581	0.000895851	0.000685983
300	0.000867155	0.00085671	0.000859578	0.000900598	0.000837471	0.000885165	0.000677801
300	0.000867155	0.00085671	0.000859578	0.000900598	0.000837471	0.000885165	0.000885165

## Sheet: sawmill emissions only - CH4
Table ESM10.CH4: sawmill emissions only - CH4, as kg C/m3 wood product
	kg C/m3 wood product
Timesteps	CLT	glulam	I-joist	lumber	LVL	OSB	plywood
0
1
2	0.236215	0.06622	0.0501988	0.0589562	0.0438002	0.0503807	0.0354494
3	0.230033	0.0650527	0.0495076	0.058044	0.0432778	0.0497077	0.0350265
4	0.224024	0.0639104	0.0488274	0.0571489	0.0427615	0.0490449	0.0346087
5	0.218184	0.0627926	0.0481579	0.0562704	0.0422515	0.048392	0.0341959
6	0.212506	0.0616987	0.047499	0.0554082	0.0417475	0.047749	0.033788
7	0.206988	0.0606279	0.0468505	0.054562	0.0412495	0.0471155	0.033385
8	0.201623	0.0595799	0.0462121	0.0537313	0.0407575	0.0464915	0.0329867
9	0.196408	0.0585539	0.0455837	0.0529159	0.0402713	0.0458768	0.0325933
10	0.191339	0.0575495	0.0449651	0.0521153	0.0397909	0.0452712	0.0322045
11	0.18641	0.0565662	0.044356	0.0513293	0.0393163	0.0446745	0.0318203
12	0.181618	0.0556033	0.0437564	0.0505575	0.0388473	0.0440867	0.0314408
13	0.17696	0.0546604	0.043166	0.0497997	0.0383839	0.0435074	0.0310657
14	0.17243	0.0537371	0.0425847	0.0490554	0.0379261	0.0429367	0.0306952
15	0.168026	0.0528328	0.0420122	0.0483245	0.0374737	0.0423743	0.030329
16	0.163744	0.051947	0.0414486	0.0476066	0.0370267	0.0418201	0.0299673
17	0.159581	0.0510794	0.0408934	0.0469014	0.036585	0.0412739	0.0296098
18	0.155532	0.0502294	0.0403467	0.0462087	0.0361486	0.0407357	0.0292566
19	0.151595	0.0493967	0.0398083	0.0455283	0.0357174	0.0402052	0.0289076
20	0.147767	0.0485808	0.039278	0.0448597	0.0352914	0.0396824	0.0285628
21	0.144044	0.0477814	0.0387556	0.0442029	0.0348704	0.039167	0.0282221
22	0.140423	0.046998	0.038241	0.0435574	0.0344545	0.0386591	0.0278855
23	0.136902	0.0462303	0.0377342	0.0429232	0.0340435	0.0381585	0.0275528
24	0.133477	0.0454778	0.0372349	0.0422999	0.0336374	0.0376649	0.0272242
25	0.130146	0.0447402	0.036743	0.0416873	0.0332362	0.0371784	0.0268994
26	0.126906	0.0440172	0.0362583	0.0410853	0.0328397	0.0366988	0.0265786
27	0.123755	0.0433085	0.0357809	0.0404935	0.032448	0.036226	0.0262615
28	0.12069	0.0426136	0.0353104	0.0399118	0.032061	0.0357599	0.0259483
29	0.117708	0.0419323	0.0348469	0.0393399	0.0316785	0.0353003	0.0256388
30	0.114807	0.0412642	0.0343901	0.0387777	0.0313007	0.0348472	0.0253329
31	0.111985	0.040609	0.03394	0.038225	0.0309273	0.0344004	0.0250308
32	0.10924	0.0399665	0.0334964	0.0376815	0.0305584	0.0339599	0.0247322
33	0.106569	0.0393363	0.0330593	0.037147	0.0301939	0.0335256	0.0244372
34	0.103971	0.0387182	0.0326285	0.0366215	0.0298337	0.0330972	0.0241457
35	0.101442	0.0381118	0.0322039	0.0361046	0.0294778	0.0326749	0.0238577
36	0.0989824	0.037517	0.0317854	0.0355963	0.0291262	0.0322584	0.0235731
37	0.0965886	0.0369333	0.031373	0.0350964	0.0287788	0.0318476	0.0232919
38	0.0942592	0.0363607	0.0309664	0.0346046	0.0284355	0.0314425	0.0230141
39	0.0919924	0.0357988	0.0305657	0.0341209	0.0280963	0.031043	0.0227396
40	0.0897864	0.0352474	0.0301706	0.033645	0.0277612	0.030649	0.0224683
41	0.0876395	0.0347063	0.0297812	0.0331769	0.02743	0.0302604	0.0222003
42	0.08555	0.0341751	0.0293973	0.0327163	0.0271029	0.029877	0.0219355
43	0.0835163	0.0336538	0.0290188	0.0322631	0.0267796	0.029499	0.0216738
44	0.0815367	0.033142	0.0286456	0.0318172	0.0264601	0.029126	0.0214153
45	0.0796099	0.0326396	0.0282777	0.0313784	0.0261445	0.0287582	0.0211599
46	0.0777342	0.0321464	0.027915	0.0309466	0.0258326	0.0283953	0.0209075
47	0.0759083	0.0316621	0.0275573	0.0305216	0.0255245	0.0280374	0.0206581
48	0.0741307	0.0311866	0.0272047	0.0301034	0.02522	0.0276843	0.0204116
49	0.0724001	0.0307197	0.0268569	0.0296917	0.0249192	0.0273359	0.0201682
50	0.0707152	0.0302611	0.026514	0.0292866	0.024622	0.0269923	0.0199276
51	0.0690746	0.0298107	0.0261758	0.0288877	0.0243283	0.0266532	0.0196899
52	0.0674771	0.0293683	0.0258423	0.0284951	0.0240381	0.0263188	0.019455
53	0.0659216	0.0289338	0.0255135	0.0281086	0.0237513	0.0259887	0.019223
54	0.0644068	0.0285069	0.0251891	0.027728	0.023468	0.0256632	0.0189937
55	0.0629316	0.0280876	0.0248693	0.0273534	0.0231881	0.0253419	0.0187671
56	0.0614949	0.0276756	0.0245538	0.0269845	0.0229115	0.0250249	0.0185432
57	0.0600956	0.0272707	0.0242426	0.0266213	0.0226382	0.0247122	0.0183221
58	0.0587327	0.026873	0.0239357	0.0262636	0.0223682	0.0244036	0.0181035
59	0.0574051	0.0264821	0.0236329	0.0259114	0.0221014	0.0240991	0.0178876
60	0.0561119	0.0260979	0.0233343	0.0255645	0.0218377	0.0237986	0.0176742
61	0.0548521	0.0257204	0.0230398	0.0252229	0.0215772	0.023502	0.0174634
62	0.0536248	0.0253493	0.0227492	0.0248864	0.0213199	0.0232094	0.0172551
63	0.052429	0.0249845	0.0224626	0.024555	0.0210656	0.0229207	0.0170492
64	0.051264	0.0246259	0.0221798	0.0242286	0.0208143	0.0226357	0.0168459
65	0.0501288	0.0242734	0.0219009	0.0239071	0.020566	0.0223545	0.0166449
66	0.0490226	0.0239269	0.0216257	0.0235904	0.0203207	0.022077	0.0164464
67	0.0479446	0.0235861	0.0213542	0.0232783	0.0200783	0.0218031	0.0162502
68	0.0468941	0.0232511	0.0210863	0.0229709	0.0198388	0.0215328	0.0160564
69	0.0458703	0.0229216	0.020822	0.0226681	0.0196021	0.021266	0.0158648
70	0.0448723	0.0225976	0.0205613	0.0223697	0.0193683	0.0210027	0.0156756
71	0.0438997	0.022279	0.020304	0.0220757	0.0191373	0.0207428	0.0154886
72	0.0429515	0.0219656	0.0200501	0.021786	0.018909	0.0204862	0.0153039
73	0.0420272	0.0216574	0.0197997	0.0215005	0.0186835	0.0202331	0.0151213
74	0.0411261	0.0213542	0.0195525	0.0212192	0.0184606	0.0199832	0.0149409
75	0.0402476	0.021056	0.0193086	0.020942	0.0182404	0.0197365	0.0147627
76	0.039391	0.0207626	0.019068	0.0206688	0.0180228	0.019493	0.0145866
77	0.0385557	0.0204739	0.0188305	0.0203996	0.0178078	0.0192527	0.0144126
78	0.0377412	0.0201899	0.0185961	0.0201343	0.0175954	0.0190154	0.0142407
79	0.036947	0.0199105	0.0183648	0.0198727	0.0173855	0.0187812	0.0140709
80	0.0361723	0.0196355	0.0181366	0.0196149	0.0171782	0.0185501	0.013903
81	0.0354168	0.0193649	0.0179114	0.0193608	0.0169733	0.0183218	0.0137372
82	0.0346798	0.0190987	0.0176891	0.0191104	0.0167708	0.0180966	0.0135733
83	0.033961	0.0188366	0.0174697	0.0188634	0.0165707	0.0178742	0.0134114
84	0.0332597	0.0185787	0.0172532	0.01862	0.0163731	0.0176543	0.0132514
85	0.0325756	0.0183248	0.0170395	0.0183801	0.0161778	0.0174379	0.0130934
86	0.0319081	0.018075	0.0168286	0.0181435	0.0159848	0.0172239	0.0129372
87	0.0312568	0.017829	0.0166204	0.0179103	0.0157941	0.0170127	0.0127829
88	0.0306213	0.0175868	0.0164146	0.0176803	0.0156057	0.0168041	0.0126304
89	0.0300011	0.0173485	0.0162121	0.0174536	0.0154196	0.0165982	0.0124797
90	0.0293958	0.0171138	0.016012	0.01723	0.0152357	0.0163949	0.0123309
91	0.0288051	0.0168827	0.0158144	0.0170096	0.0150539	0.0161942	0.0121838
92	0.0282285	0.0166552	0.0156193	0.0167922	0.0148744	0.0159961	0.0120385
93	0.0276657	0.0164311	0.0154268	0.0165779	0.0146969	0.0158004	0.0118949
94	0.0271163	0.0162105	0.0152368	0.0163665	0.0145216	0.0156073	0.011753
95	0.02658	0.0159933	0.0150492	0.0161581	0.0143484	0.0154165	0.0116128
96	0.0260563	0.0157793	0.014864	0.0159525	0.0141773	0.0152282	0.0114743
97	0.0255449	0.0155686	0.0146812	0.0157498	0.0140081	0.0150423	0.0113374
98	0.0250456	0.0153611	0.0145007	0.0155498	0.0138411	0.0148587	0.0112021
99	0.024558	0.0151566	0.0143226	0.0153526	0.013676	0.0146774	0.0110685
100	0.0240818	0.0149553	0.0141467	0.0151581	0.0135128	0.0144984	0.0109365
101	0.0236167	0.014757	0.013973	0.0149662	0.0133516	0.0143216	0.010806
102	0.0231624	0.0145616	0.0138016	0.014777	0.0131924	0.0141471	0.0106771
103	0.0227186	0.0143691	0.0136324	0.0145903	0.013035	0.0139748	0.0105498
104	0.0222851	0.0141794	0.0134653	0.0144062	0.0128795	0.0138046	0.0104239
105	0.0218616	0.0139926	0.0133004	0.0142245	0.0127259	0.0136366	0.0102996
106	0.0214477	0.0138085	0.0131375	0.0140454	0.0125741	0.0134706	0.0101767
107	0.0210433	0.0136271	0.0129767	0.0138686	0.0124241	0.0133068	0.0100554
108	0.0206481	0.0134484	0.012818	0.0136942	0.0122759	0.0131448	0.00993542
109	0.0202619	0.0132723	0.0126612	0.0135222	0.0121295	0.0129852	0.0098169
110	0.0198845	0.0130988	0.0125065	0.0133525	0.0119848	0.0128274	0.0096998
111	0.0195155	0.0129277	0.0123537	0.013185	0.0118418	0.0126715	0.0095841
112	0.0191549	0.0127592	0.0122028	0.0130198	0.0117006	0.0125176	0.00946978
113	0.0188023	0.0125931	0.0120539	0.0128568	0.011561	0.0123657	0.00935682
114	0.0184576	0.0124293	0.0119066	0.0126959	0.0114231	0.0122156	0.00924521
115	0.0181206	0.012268	0.0117615	0.0125372	0.0112869	0.0120674	0.00913493
116	0.0177911	0.0121089	0.0116181	0.0123806	0.0111522	0.011921	0.00902597
117	0.0174688	0.0119521	0.0114765	0.0122261	0.0110192	0.0117765	0.0089183
118	0.0171536	0.0117976	0.0113367	0.0120737	0.0108878	0.0116337	0.00881192
119	0.0168454	0.0116452	0.0111986	0.0119232	0.0107579	0.0114927	0.00870681
120	0.0165439	0.011495	0.0110623	0.0117744	0.0106296	0.0113535	0.00860295
121	0.0162489	0.011347	0.0109276	0.0116282	0.0105028	0.011216	0.00850034
122	0.0159604	0.011201	0.0107947	0.0114836	0.0103775	0.01108	0.00839894
123	0.0156781	0.0110571	0.0106634	0.011341	0.0102537	0.010946	0.00829876
124	0.0154019	0.0109152	0.0105337	0.0112001	0.0101314	0.0108135	0.00819977
125	0.0151316	0.0107753	0.0104057	0.0110612	0.0100105	0.0106827	0.00810196
126	0.0148671	0.0106373	0.0102793	0.010924	0.00989114	0.0105535	0.00800532
127	0.0146082	0.0105013	0.0101544	0.0107886	0.00977315	0.0104258	0.00790983
128	0.0143548	0.0103671	0.0100311	0.010655	0.00965657	0.0102998	0.00781547
129	0.0141068	0.0102349	0.00990928	0.0105232	0.00954139	0.0101753	0.00772225
130	0.013864	0.0101044	0.00978912	0.010393	0.00942758	0.00996456	0.00763014
131	0.0136264	0.00997577	0.00967038	0.0102645	0.00931512	0.00993345	0.00753912
132	0.0133937	0.0098489	0.0095531	0.0101378	0.00920401	0.00981333	0.00744919
133	0.0131658	0.00972378	0.00943728	0.0100126	0.00909422	0.00969485	0.00736034
134	0.0129427	0.00960038	0.00923536	0.00988906	0.00898574	0.00957775	0.00727254
135	0.0127241	0.00947867	0.00921251	0.00976711	0.00887856	0.00946209	0.00718579
136	0.0125101	0.00935862	0.00910086	0.00964674	0.00877265	0.00934785	0.00710008
137	0.0123005	0.00924021	0.0089906	0.00952792	0.00866801	0.00923501	0.00701539
138	0.0120952	0.00912342	0.00887078	0.00941063	0.00856461	0.00912356	0.0069317
139	0.011894	0.00900791	0.00877441	0.00929485	0.00846245	0.00901348	0.00684902
140	0.0116969	0.00889457	0.00866825	0.00918055	0.00836151	0.00890468	0.00676732
141	0.0115039	0.00878247	0.00856335	0.00906771	0.00826177	0.00879735	0.0066866
142	0.0113147	0.00867187	0.00845973	0.00895632	0.00816322	0.00869126	0.00660684
143	0.0111292	0.00856277	0.00835739	0.0088462	0.00806585	0.00858648	0.00652803
144	0.0109475	0.00845514	0.00825631	0.00873779	0.00796964	0.00842351	0.00645016
145	0.0107694	0.00834895	0.00815649	0.00863062	0.00787457	0.00849616	0.00637323
146	0.0105949	0.00824419	0.00805789	0.0085248	0.00778064	0.00822375	0.0062972
147	0.0104237	0.00814083	0.00789078	0.00842034	0.00768783	0.0082327	0.00622209
148	0.010256	0.00803886	0.00786638	0.0083172	0.00759613	0.00802873	0.00614787
149	0.0100915	0.00793824	0.00777936	0.00821537	0.00750552	0.00803382	0.00607454
150	0.00993025	0.00783896	0.00767718	0.00811484	0.00741599	0.00783833	0.00600208
151	0.00977211	0.007741	0.00758446	0.00801558	0.00732753	0.00783983	0.00593048
152	0.00961704	0.00764435	0.00749287	0.00791757	0.00724013	0.00765245	0.00585974
153	0.00946495	0.00754897	0.00739524	0.00782081	0.00715377	0.00756127	0.00578985
154	0.00931578	0.00745485	0.00731322	0.00772527	0.00706843	0.00747098	0.00572078
155	0.00916946	0.00736198	0.007225	0.00763093	0.00698412	0.00747132	0.00565254
156	0.00902593	0.00727033	0.00713783	0.00753779	0.00690081	0.00729381	0.00558512
157	0.00888512	0.00717989	0.00705172	0.00744571	0.0068185	0.00729097	0.0055185
158	0.00874697	0.00709064	0.00696666	0.007355	0.00673716	0.00712085	0.00545267
159	0.00861142	0.00700256	0.00688266	0.00726533	0.0066568	0.00711525	0.00538763
160	0.00847841	0.00691563	0.00675707	0.00717679	0.0065774	0.00695198	0.00532337
161	0.00834787	0.00682984	0.00671892	0.00708936	0.00649894	0.00694377	0.00525987
162	0.00821977	0.00674517	0.00663797	0.00700302	0.00642142	0.00678712	0.00519713
163	0.00809404	0.00666146	0.00655248	0.00691777	0.00634482	0.00677653	0.00513513
164	0.00797062	0.00657913	0.0064791	0.00683358	0.00626914	0.00662617	0.00507388
165	0.00784947	0.00649773	0.00640103	0.00666136	0.00619436	0.00661333	0.00501336
166	0.00773054	0.00641738	0.00632387	0.00667099	0.00612047	0.00646903	0.00495356
167	0.00761377	0.00633808	0.00624774	0.00658976	0.00604746	0.00639187	0.00489447
168	0.00749912	0.00625981	0.0061725	0.00650971	0.00597533	0.0063781	0.00483609
169	0.00738654	0.00618254	0.00609818	0.00643058	0.00590405	0.00624029	0.0047784
170	0.00727599	0.00610628	0.00602473	0.00635244	0.00583363	0.00616585	0.0047214
171	0.00716742	0.006031	0.0059162	0.00627527	0.00576404	0.00617915	0.00466508
172	0.00706079	0.00595668	0.00588167	0.00619907	0.00569529	0.00601963	0.00460944
173	0.00695606	0.00588333	0.00582309	0.00612381	0.00562735	0.00594783	0.00455445
174	0.00685318	0.00581092	0.00573673	0.00604949	0.00556023	0.00595625	0.00450013
175	0.00675212	0.00573944	0.00563893	0.00597603	0.0054939	0.00580678	0.00444645
176	0.00665283	0.00566887	0.00562854	0.00590361	0.00542837	0.00573752	0.00439341
177	0.00655528	0.00559911	0.00550521	0.00583203	0.00536362	0.00574162	0.004341
178	0.00645944	0.00553044	0.00550067	0.00576133	0.00529964	0.00560146	0.00428922
179	0.00636525	0.00546255	0.00537466	0.00563114	0.00523643	0.00553464	0.00423806
180	0.0062727	0.00539553	0.00536809	0.00562434	0.00517396	0.00553494	0.00418751
181	0.00618175	0.00532936	0.0052472	0.00555619	0.00511225	0.00540339	0.00413756
182	0.00609235	0.00526403	0.00523883	0.00548888	0.00505127	0.00533894	0.0040882
183	0.00600449	0.00519954	0.00512277	0.00542235	0.00499101	0.00527525	0.00403944
184	0.00591812	0.00513586	0.0051127	0.00535675	0.00493148	0.00527287	0.00399125
185	0.00583321	0.00498468	0.00500128	0.00529191	0.00487266	0.00515015	0.00394365
186	0.00574975	0.00501353	0.0049476	0.00522787	0.00481453	0.00508872	0.00389661
187	0.00566769	0.00495209	0.00488268	0.00516463	0.0047571	0.00502802	0.00385013
188	0.005587	0.00489159	0.00486656	0.00510216	0.00470036	0.00504081	0.0038042
189	0.00550767	0.00483178	0.00476689	0.00504041	0.00464429	0.00490878	0.00375882
190	0.00542965	0.00477272	0.00475531	0.00493484	0.00458889	0.00485023	0.00371399
191	0.00535294	0.00471441	0.00465385	0.00492066	0.00453416	0.00479238	0.00366968
192	0.00527748	0.00465683	0.00464099	0.00486118	0.00448007	0.00473521	0.00362591
193	0.00520328	0.00459998	0.00454349	0.00480243	0.00442663	0.00474327	0.00358266
194	0.00513029	0.00454385	0.00448929	0.00474436	0.00437383	0.00462292	0.00353993
195	0.00505849	0.00448836	0.00447587	0.00468709	0.00432166	0.00456778	0.0034977
196	0.00498786	0.00443369	0.00438283	0.00463048	0.00427011	0.00451329	0.00345598
197	0.00491838	0.00437965	0.00433055	0.00457457	0.00421917	0.00445945	0.00341475
198	0.00485003	0.00432629	0.00431672	0.0045193	0.00416885	0.00447676	0.00337402
199	0.00478277	0.00421375	0.00422785	0.0044648	0.00411912	0.0043537	0.00333378
200	0.0047166	0.00433773	0.00417742	0.00441092	0.00406998	0.00430177	0.00329401
201	0.00465148	0.00411382	0.00416933	0.0043577	0.00402144	0.00425046	0.00325472
202	0.00458741	0.00417249	0.00407836	0.00427298	0.00397347	0.00419976	0.00321589
203	0.00452435	0.00401626	0.00402971	0.00425413	0.00392607	0.00414966	0.00317753
204	0.00446229	0.00406987	0.0040251	0.00417165	0.00387924	0.00416084	0.00313963
205	0.00440121	0.00392102	0.00393415	0.00415313	0.00383297	0.00405125	0.00310218
206	0.00434109	0.00396985	0.00388722	0.00407272	0.00378725	0.00400293	0.00306518
207	0.00428191	0.00382804	0.00388616	0.00411228	0.00374207	0.00395518	0.00302862
208	0.00422365	0.00378247	0.00379504	0.00397614	0.00369743	0.003908	0.00299249
209	0.00416631	0.00373726	0.00374977	0.00398325	0.00365333	0.00386139	0.00295679
210	0.00410985	0.00378271	0.00370504	0.00388185	0.00360975	0.00381533	0.00292152
211	0.00405427	0.00364863	0.00370225	0.00388688	0.00356669	0.00376982	0.00288668
212	0.00399924	0.00368982	0.00361718	0.00378979	0.00352415	0.00378663	0.00285224
213	0.00394566	0.00356211	0.00357403	0.00379294	0.00348211	0.00368042	0.00281822
214	0.00389261	0.00359947	0.0035314	0.00369992	0.00344058	0.00363652	0.0027846
215	0.00384036	0.00347763	0.00352712	0.00365584	0.00339954	0.00359314	0.00275139
216	0.0037889	0.00351136	0.00344766	0.00361218	0.00335899	0.00355028	0.00271857
217	0.00373823	0.00339516	0.00340653	0.00361463	0.00331892	0.00350793	0.00268614
218	0.00368832	0.00342549	0.0033659	0.00352652	0.00327933	0.00346609	0.0026541
219	0.00363916	0.00331465	0.00332575	0.00352736	0.00324021	0.00342474	0.00262244
220	0.00359075	0.00334181	0.00332067	0.00344289	0.00320156	0.00338389	0.00259116
221	0.00354306	0.00323605	0.00324688	0.00344223	0.00316337	0.00334353	0.00256025
222	0.00349608	0.00319745	0.00320815	0.00336124	0.00312564	0.00337047	0.00252971
223	0.0034498	0.00322212	0.00316988	0.00335916	0.00308836	0.00326424	0.00249954
224	0.00340421	0.00312162	0.00313207	0.00328154	0.00305152	0.0032253	0.00246972
225	0.00335929	0.00308438	0.00313623	0.00327823	0.00301512	0.00318683	0.00244026
226	0.00331504	0.003135	0.0030578	0.00320372	0.00297915	0.00314882	0.00241115
227	0.00327144	0.00301124	0.00302132	0.0031655	0.00294362	0.00311126	0.00238239
228	0.00322847	0.00297532	0.00298528	0.00316145	0.0029085	0.00307414	0.00235398
229	0.00318614	0.00301971	0.00294967	0.00309043	0.00287381	0.00303747	0.0023259
230	0.00314443	0.00290476	0.00291449	0.00305357	0.00283953	0.00300124	0.00229815
231	0.00310332	0.00287011	0.00291657	0.00304894	0.00280566	0.00296544	0.00227074
232	0.00306281	0.00290889	0.00284537	0.00298116	0.00277219	0.00293007	0.00224365
233	0.00302288	0.00280205	0.00281143	0.0029456	0.00273913	0.00289512	0.00221689
234	0.00298353	0.00276863	0.0027779	0.0029404	0.00270645	0.00286059	0.00219045
235	0.00294475	0.00280235	0.00274476	0.00287574	0.00267417	0.00282646	0.00216432
236	0.00290638	0.00270297	0.00271202	0.00284144	0.00264227	0.00285661	0.0021385
237	0.00286885	0.00267073	0.00267967	0.0028492	0.00261075	0.00275944	0.00211299
238	0.00283172	0.00263887	0.00264771	0.00277406	0.00257961	0.00272652	0.00208779
239	0.00279511	0.0026684	0.00265633	0.00274097	0.00254884	0.002694	0.00206289
240	0.00275902	0.00257629	0.00258492	0.00270827	0.00251844	0.00266186	0.00203828
241	0.00272344	0.00254556	0.00255409	0.00271404	0.0024884	0.00263011	0.00201397
242	0.00268837	0.0025152	0.00252362	0.00264405	0.00245872	0.00259874	0.00198994
243	0.00265379	0.00255837	0.00249352	0.00261251	0.00242939	0.00256774	0.00196621
244	0.00261969	0.00245555	0.00246377	0.00258135	0.00240041	0.00253711	0.00194275
245	0.00258608	0.00242626	0.00243439	0.00258535	0.00237178	0.00250685	0.00191958
246	0.00255294	0.00239732	0.00240535	0.00252013	0.00234348	0.00247695	0.00189668
247	0.00252026	0.00236873	0.00237666	0.00249007	0.00231553	0.0024474	0.00187406
248	0.00248803	0.00240543	0.00234831	0.00246037	0.00228791	0.00241821	0.0018517
249	0.00245626	0.00231255	0.00235494	0.00246279	0.00226062	0.00238936	0.00182962
250	0.00242482	0.00228497	0.00229262	0.00240202	0.00223365	0.00236086	0.00180779
251	0.00239402	0.00225771	0.00226527	0.00237337	0.00220701	0.0023327	0.00178623
252	0.00236355	0.00223078	0.00223825	0.00234506	0.00218068	0.00230487	0.00176492
253	0.0023335	0.00227513	0.00221155	0.00231709	0.00215467	0.00227738	0.00174387
254	0.00230386	0.00217788	0.00218517	0.00232763	0.00212897	0.00225022	0.00172307
255	0.00227462	0.0021519	0.00215911	0.00226214	0.00210358	0.00222338	0.00170251
256	0.00224579	0.00212623	0.00213335	0.00223516	0.00207848	0.00219685	0.00168221
257	0.00221735	0.00210087	0.00210791	0.0022085	0.00205369	0.00217065	0.00166214
258	0.0021012	0.00207581	0.00208276	0.00218215	0.00202919	0.00214476	0.00164231
259	0.00216423	0.00211213	0.00205792	0.00215612	0.00200499	0.00218177	0.00162272
260	0.00213679	0.00202658	0.00203337	0.00216427	0.00198107	0.0020939	0.00160337
261	0.00210987	0.00200241	0.00200912	0.00210499	0.00195744	0.00206892	0.00158424
262	0.00208324	0.00197853	0.00198515	0.00207988	0.00193409	0.00204424	0.00156534
263	0.00205697	0.00195493	0.00199673	0.00205507	0.00191102	0.00201986	0.00154667
264	0.00203105	0.00193161	0.00193807	0.00203056	0.00188823	0.00199576	0.00152822
265	0.00200549	0.00190857	0.00191496	0.00200634	0.00186571	0.00197196	0.00150999
266	0.00198027	0.00194798	0.00189211	0.00198241	0.00184345	0.00194843	0.00149198
267	0.00195539	0.00186331	0.00186954	0.00198879	0.00182146	0.00192519	0.00147419
268	0.00193078	0.00184108	0.00184724	0.00193539	0.00179973	0.00190223	0.0014566
269	0.00190662	0.00181912	0.00182521	0.00191231	0.00177827	0.00187954	0.00143923
270	0.00188273	0.00179742	0.00180344	0.0018895	0.00175705	0.00185712	0.00142206
271	0.00185916	0.00177598	0.00178193	0.00186696	0.0017361	0.00183497	0.0014051
272	0.00177619	0.0017548	0.00176067	0.00184469	0.00171539	0.00181308	0.00138834
273	0.00192882	0.00173386	0.00173967	0.00182269	0.00169493	0.00179145	0.00137178
274	0.00173407	0.00171318	0.00171892	0.00180094	0.00167471	0.00177008	0.00135541
275	0.00182085	0.00175246	0.00169841	0.00177946	0.00165473	0.00174897	0.00133924
276	0.00169295	0.00167255	0.00167815	0.00179105	0.00163499	0.00172811	0.00132327
277	0.00177402	0.0016526	0.00165814	0.00173726	0.00161549	0.00170749	0.00130749
278	0.0016528	0.00163289	0.00163836	0.00171654	0.00159622	0.00168713	0.00129189
279	0.00172845	0.00161341	0.00161882	0.00169607	0.00157718	0.001667	0.00127648
280	0.0016136	0.00159417	0.00159951	0.00167583	0.00155837	0.00164712	0.00126125
281	0.00159445	0.00157515	0.00158043	0.00165584	0.00153978	0.00162747	0.00124621
282	0.00157534	0.00155636	0.00156157	0.00163609	0.00152141	0.00160806	0.00123134
283	0.00164636	0.0015378	0.00154295	0.00161658	0.00150326	0.00158888	0.00121666
284	0.00153798	0.00151946	0.00152454	0.00159729	0.00148533	0.00156992	0.00120214
285	0.00160413	0.00150133	0.00150636	0.00157824	0.00146762	0.0015512	0.0011878
286	0.00150151	0.00148342	0.00152653	0.00155942	0.00145011	0.00153269	0.00117363
287	0.00156325	0.00146573	0.00147064	0.00154081	0.00143281	0.00151441	0.00115964
288	0.0014659	0.00150871	0.00145309	0.00155584	0.00141572	0.00149635	0.0011458
289	0.00152343	0.00143097	0.00143576	0.00150428	0.00139883	0.0014785	0.00113214
290	0.00143114	0.0014139	0.00141863	0.00148633	0.00138215	0.00146086	0.00111863
291	0.00148472	0.00139703	0.00140171	0.0014686	0.00136566	0.00144344	0.00110529
292	0.0013972	0.00138037	0.00138499	0.00145108	0.00134937	0.00142622	0.0010921
293	0.00144707	0.00136391	0.00136847	0.00143378	0.00133328	0.00140921	0.00107908
294	0.00136407	0.00134764	0.00135215	0.00141667	0.00131737	0.0013924	0.00106621
295	0.0013478	0.00133156	0.00133602	0.00139977	0.00130166	0.00137579	0.00105349
296	0.00139438	0.00131568	0.00132008	0.00138308	0.00128613	0.00135938	0.00104092
297	0.00131583	0.00129998	0.00130434	0.00136658	0.00127079	0.00134316	0.0010285
298	0.00130014	0.00128448	0.00128878	0.00135028	0.00125563	0.00132714	0.00101624
299	0.00137182	0.00126916	0.00127341	0.00133417	0.00124065	0.00131131	0.00100411
300	0.00126931	0.00125402	0.00125822	0.00131826	0.00122586	0.00129567	0.000992137
