# Supplementary material for: Temporally-differentiated biogenic carbon accounting of wood building product life cycles
Source: SN Appl Sci. 2021 Jan 10;3(1):62. doi: 10.1007/s42452-020-03979-2 (PMC7799381; doi:10.1007/s42452-020-03979-2)
Supplement: Supplementary file 2 — ESM1 (22 kb) [file 42452_2020_3979_MOESM2_ESM.xlsx]

## Sheet: Info
Temporally-differentiated biogenic carbon accounting of wood building product life cycles
SN Applied Sciences
Marieke Head*, Michael Magnan, Werner A. Kurz, Annie Levasseur, Robert Beauregard, Manuele Margni
*Corresponding author:
CIRAIG, Polytechnique Montreal, Mathematical and Industrial Engineering Department, C.P. 6079, Succ. Centre-Ville, Montreal, QC, H3C 3A7, Canada
marieke.head@polymtl.ca
marieke.head@gmail.com

## Sheet: Table SM1-Landfill decay rates
Table SM1: Landfill decay rates
Province	decay constant lambda (years-1)
Degradable wood in MSW landfills
British Columbia	0.083
Alberta	0.012
Saskatchewan	0.012
Manitoba	0.019
Ontario	0.046
Quebec	0.059
New Brunswick	0.059
Nova Scotia	0.075
Prince Edward Island	0.061
Newfoundland & Labrador	0.078
Yukon	0.002
Northwest Territories	0.003
Degradable wood in wood waste landfills
Canada, average	0.03
Source: ECCC (2016) National Inventory Report 1990–2014: Greenhouse gas sources and sinks in Canada: Canada’s Submission to the United Nationals Framework Convention on Climate Change.
Environment and Climate Change Canada, Gatineau, QC, Canada

## Sheet: Table SM2-EOL fates
Table SM2: End-of-life fate of clean wood (lumber) and composite/engineered wood (CLT, glulam, I-joist, LVL, OSB, plywood)
“Construction” refers to waste occurring at the construction site at the beginning of a building’s life, whereas “demolition” is waste occurring at the end of a building life
Jurisdiction	Solid wood				Composite/engineered wood
	Construction		Demolition		Construction		Demolition
	Recycled	Landfilled	Recycled	Landfilled	Recycled	Landfilled	Recycled	Landfilled
Canada	0.18	0.82	0.21	0.79	0.26	0.74	0.23	0.77
British Columbia	0.3	0.7	0.42	0.58	0.41	0.59	0.44	0.56
Alberta	0.08	0.92	0.09	0.91	0.13	0.87	0.1	0.9
Saskatchewan	0.01	0.99	0.01	0.99	0.02	0.98	0.01	0.99
Manitoba	0.04	0.96	0.04	0.96	0.06	0.94	0.05	0.95
Ontario	0.16	0.84	0.17	0.83	0.24	0.76	0.19	0.81
Quebec	0.21	0.79	0.27	0.73	0.3	0.7	0.29	0.71
New Brunswick	0.02	0.98	0.02	0.98	0.04	0.96	0.02	0.98
Nova Scotia	0.4	0.6	0.47	0.53	0.51	0.49	0.49	0.51
Prince Edward Island	0	1	0	1	0	1	0	1
Newfoundland	0	1	0	1	0	1	0	1
Northwest Territories	0	1	0	1	0	1	0	1
Nunavut	0	1	0	1	0	1	0	1
Yukon	0	1	0	1	0	1	0	1
Source: Kelleher Environmental, Guy Perry and Associates (2015) Characterization and Management of Construction, Renovation and Demolition Waste in Canada.

## Sheet: Table SM3-Coproduct fates
Table SM3: Wood coproduct fates, by product type
										Sources:
Lumber	% from log	Treatment								ASMI (2012a) A Cradle-to-Gate LCA of Canadian Glulam Manufacture - An Update. Athena Sustainable Materials Institute, Ottawa, Canada
		Main product	Sold	Landfill	Bioenergy					ASMI (2012b) A Cradle-to-Gate LCA of Canadian Oriented Strand Board - An Update. Athena Sustainable Materials Institute, Ottawa, Canada
Main product	0.431231									ASMI (2012c) A Cradle-to-Gate LCA of Canadian Softwood Plywood Sheathing. Athena Sustainable Materials Institute, Ottawa, Canada
Bark	0.0889349		0.85	0.03	0.12					ASMI (2012d) A Cradle-to-Gate LCA of Canadian Surfaced Dry Softwood Lumber. Athena Sustainable Materials Institute, Ottawa, Canada
Planer shavings	0.0630817		0.72		0.28					ASMI (2013a) A Cradle-to-Gate LCA of Canadian Laminated Veneer Lumber (LVL) Manufacture. Athena Sustainable Materials Institute, Ottawa, Canada
Sawdust	0.0558428		0.79	0.21						ASMI (2013b) A Cradle-to-Gate LCA of Canadian Wood I-Joist Manufacture. Athena Sustainable Materials Institute, Ottawa, Canada
Pulp chips	0.345398		1							ASMI (2013c) A LCA of Cross-Laminated Timber Produced in Canada. Athena Sustainable Materials Institute, Ottawa, Canada
Trim ends	0.00620476		1							ASMI (2018a) A Cradle-to-Gate Life Cycle Assessment of Canadian Glulam. Athena Sustainable Materials Institute, Ottawa, Canada
Chipper fines	0.00206825				1					ASMI (2018b) A Cradle-to-Gate Life Cycle Assessment of Canadian Plywood. Athena Sustainable Materials Institute, Ottawa, Canada
Wood waste	0.00723888		0.42	0.58						ASMI (2018c) A Cradle-to-Gate Life Cycle Assessment of Canadian Surfaced Dry Softwood Lumber. Athena Sustainable Materials Institute, Ottawa, Canada
										ASMI (2018d) A Cradle-to-Gate Life Cycle Assessment of Eastern Canadian Surfaced Dry Softwood Lumber. Athena Sustainable Materials Institute, Ottawa, Canada
CLT	% from log	Treatment
		Main product	Sold	Landfill	Bioenergy
Main product	0.539557	0.873434		0.126566
Bark	0.0899261		0.97	0.03
Sawdust	0.0436251		0.991846		0.00815428
Pulp chips	0.324801		1
Chipper fines	0.00209131		1
Glulam	% from log	Treatment
		Main product	Sold	Landfill	Bioenergy
Main product	0.503163	0.868994	0.108735		0.0222711
Bark	0.0868803		0.85	0.03	0.12
Planer shavings	0.0289197		0.72		0.28
Sawdust	0.0479691		0.79	0.21
Pulp chips	0.324884		1
Trim ends	0.00284456		1
Chipper fines	0.00202047				1
Wood waste	0.00331865		0.42	0.58
I-Joist
Total fates	% from log	Treatment					I-joist production	mass balance	Treatment				Lumber portion	% from log	Treatment
		Main product	Sold	Landfill	Bioenergy				Sold	Landfill	Bioenergy				Main product	Sold	Landfill	Bioenergy
Main product	0.549582						Inputs						Main product	0.431231
Bark	0.0673542		0.710086	0.0132103	0.276704		Lumber	0.364383					Bark	0.0889349		0.85	0.03	0.12
Planer shavings	0.0210372		0.72		0.28		OSB	0.359704					Planer shavings	0.0630817		0.72		0.28
Sawdust	0.0186231		0.79	0.21			LVL	0.275914					Sawdust	0.0558428		0.79	0.21
Pulp chips	0.211034		1				Outputs						Pulp chips	0.345398		1
Trim ends	0.00206924		1				I-joist production	0.971022					Trim ends	0.00620476		1
Chipper fines	0.000689745		1				Offspec	0.0289777	1				Chipper fines	0.00206825		1
Wood waste	0.00344921		0.293959	0.706041	0								Wood waste	0.00723888		0.42	0.58
Off-spec	0.0244621		1
Peeler cores	0.0338058		1										OSB portion	% from log	Treatment
Wood for hog fuel	0.058107				1										Main product	Sold	Landfill	Bioenergy
Byproducts	0.00978644		1										Main product	0.793313
													Wood waste	0.00310384			1
													wood for hog fuel	0.174238				1
													Byproducts	0.0293454		1
													LVL portion	% from log	Treatment
															Main product	Sold	Landfill	Bioenergy
													Main product	0.4726
													Bark	0.113032		0.6		0.4
													Pulp chips	0.287402		1
													Off-spec	0.0255973		1
													Peeler cores	0.101369		1
LVL	% from log	Treatment
		Main product	Sold	Landfill	Bioenergy
Main product	0.4726
Bark	0.113032		0.6		0.4
Pulp chips	0.287402		1
Off-spec	0.0255973		1
Peeler cores	0.101369		1
OSB	% from log	Treatment
		Main product	Sold	Landfill	Bioenergy
Main product	0.793313
Wood waste	0.00310384			1
wood for hog fuel	0.174238				1
Byproducts	0.0293454		1
Plywood	% from log	Treatment
		Main product	Sold	Landfill	Bioenergy
Main product	0.497805
Pulp chips	0.193956		1
Peeler cores	0.0899631		1
Wood, hog fuel, internal	0.138661				1
Wood, hog fuel, external	0.0761422		1
Veneer	0.00347263		1
