# Supplementary material for: Temporally-differentiated biogenic carbon accounting of wood building product life cycles
Source: SN Appl Sci. 2021 Jan 10;3(1):62. doi: 10.1007/s42452-020-03979-2 (PMC7799381; doi:10.1007/s42452-020-03979-2)
Supplement: Supplementary file 3 — ESM1 (13 kb) [file 42452_2020_3979_MOESM3_ESM.xlsx]

## Sheet: Info
Temporally-differentiated biogenic carbon accounting of wood building product life cycles
SN Applied Sciences
Marieke Head*, Michael Magnan, Werner A. Kurz, Annie Levasseur, Robert Beauregard, Manuele Margni
*Corresponding author:
CIRAIG, Polytechnique Montreal, Mathematical and Industrial Engineering Department, C.P. 6079, Succ. Centre-Ville, Montreal, QC, H3C 3A7, Canada
marieke.head@polymtl.ca
marieke.head@gmail.com

## Sheet: ESM2
	Initial post-demolition peak and cumulative CO2 and CH4 emissions for curves in Figure 5 of article, by province
	(NS = Nova Scotia, BC = British Columbia, ON = Ontario), scenario, and building lifespan.
Figure	province	scenario	building lifespan (years)	CO2 (kgC×m-3)		CH4 (kgC×m-3)
				initial post-demo peak	cumulative	initial post-demo peak	cumulative
5a	NS	Baseline	50	1.1	24.2	1.7	26.3
		REC70%	50	0.4	13.6	0.6	10.8
		LFG80%	50	2.5	45.6	0.6	9.5
5b	BC	Baseline	50	1.4	34.6	2	29.6
		REC70%	50	0.5	22.1	0.7	10.8
		LFG80%	50	2.8	54.4	0.6	9.5
5c	ON	Baseline	1	1.3	33.9	1.8	40.6
		REC70%	1	0.5	17.4	0.7	16.4
		LFG80%	1	1.1	43.5	1.1	11.6
		Baseline	50	1.1	33.9	1.6	40.6
		REC70%	50	0.3	13.6	0.4	10.8
		LFG80%	50	1.6	45.8	0.4	9.3
		Baseline	150	1.1	33.9	1.6	40.5
		REC70%	150	0.3	13.4	0.4	10.6
		LFG80%	150	1.6	45.3	0.3	9.2
