# Supplementary material for: Temporally-differentiated biogenic carbon accounting of wood building product life cycles
Source: SN Appl Sci. 2021 Jan 10;3(1):62. doi: 10.1007/s42452-020-03979-2 (PMC7799381; doi:10.1007/s42452-020-03979-2)
Supplement: Supplementary file 4 — ESM1 (2,290 kb) [file 42452_2020_3979_MOESM4_ESM.xlsx]

## Sheet: Info
Temporally-differentiated biogenic carbon accounting of wood building product life cycles
SN Applied Sciences
Marieke Head*, Michael Magnan, Werner A. Kurz, Annie Levasseur, Robert Beauregard, Manuele Margni
*Corresponding author:
CIRAIG, Polytechnique Montreal, Mathematical and Industrial Engineering Department, C.P. 6079, Succ. Centre-Ville, Montreal, QC, H3C 3A7, Canada
marieke.head@polymtl.ca
marieke.head@gmail.com

## Sheet: CLT_AB
Table ESM3.CLT.AB: Carbon emission fluxes (kgC/m3 wood product) over simulation period (0-300 years) at building lifespans (BL) 1-150 years, building in Alberta
Emission	Timestep_years	BL001	BL002	BL003	BL004	BL005	BL006	BL007	BL008	BL009	BL010	BL015	BL020	BL025	BL030	BL035	BL040	BL045	BL050	BL060	BL070	BL080	BL090	BL100	BL110	BL120	BL130	BL140	BL150
CH4	1
CH4	2	0.236215	0.236215	0.236215	0.236215	0.236215	0.236215	0.236215	0.236215	0.236215	0.236215	0.236215	0.236215	0.236215	0.236215	0.236215	0.236215	0.236215	0.236215	0.236215	0.236215	0.236215	0.236215	0.236215	0.236215	0.236215	0.236215	0.236215	0.236215
CH4	3	0.651765	0.230033	0.230033	0.230033	0.230033	0.230033	0.230033	0.230033	0.230033	0.230033	0.230033	0.230033	0.230033	0.230033	0.230033	0.230033	0.230033	0.230033	0.230033	0.230033	0.230033	0.230033	0.230033	0.230033	0.230033	0.230033	0.230033	0.230033
CH4	4	0.640726	0.645756	0.224024	0.224024	0.224024	0.224024	0.224024	0.224024	0.224024	0.224024	0.224024	0.224024	0.224024	0.224024	0.224024	0.224024	0.224024	0.224024	0.224024	0.224024	0.224024	0.224024	0.224024	0.224024	0.224024	0.224024	0.224024	0.224024
CH4	5	0.629915	0.634885	0.639916	0.218184	0.218184	0.218184	0.218184	0.218184	0.218184	0.218184	0.218184	0.218184	0.218184	0.218184	0.218184	0.218184	0.218184	0.218184	0.218184	0.218184	0.218184	0.218184	0.218184	0.218184	0.218184	0.218184	0.218184	0.218184
CH4	6	0.619326	0.624238	0.629208	0.634239	0.212506	0.212506	0.212506	0.212506	0.212506	0.212506	0.212506	0.212506	0.212506	0.212506	0.212506	0.212506	0.212506	0.212506	0.212506	0.212506	0.212506	0.212506	0.212506	0.212506	0.212506	0.212506	0.212506	0.212506
CH4	7	0.608955	0.613808	0.618719	0.62369	0.62872	0.206988	0.206988	0.206988	0.206988	0.206988	0.206988	0.206988	0.206988	0.206988	0.206988	0.206988	0.206988	0.206988	0.206988	0.206988	0.206988	0.206988	0.206988	0.206988	0.206988	0.206988	0.206988	0.206988
CH4	8	0.598796	0.603591	0.608443	0.613354	0.618325	0.623356	0.201623	0.201623	0.201623	0.201623	0.201623	0.201623	0.201623	0.201623	0.201623	0.201623	0.201623	0.201623	0.201623	0.201623	0.201623	0.201623	0.201623	0.201623	0.201623	0.201623	0.201623	0.201623
CH4	9	0.588843	0.593581	0.598376	0.603228	0.608139	0.61311	0.618141	0.196408	0.196408	0.196408	0.196408	0.196408	0.196408	0.196408	0.196408	0.196408	0.196408	0.196408	0.196408	0.196408	0.196408	0.196408	0.196408	0.196408	0.196408	0.196408	0.196408	0.196408
CH4	10	0.579092	0.583773	0.588511	0.593306	0.598158	0.60307	0.60804	0.613071	0.191339	0.191339	0.191339	0.191339	0.191339	0.191339	0.191339	0.191339	0.191339	0.191339	0.191339	0.191339	0.191339	0.191339	0.191339	0.191339	0.191339	0.191339	0.191339	0.191339
CH4	11	0.569538	0.574164	0.578845	0.583582	0.588377	0.59323	0.598141	0.603112	0.608142	0.18641	0.18641	0.18641	0.18641	0.18641	0.18641	0.18641	0.18641	0.18641	0.18641	0.18641	0.18641	0.18641	0.18641	0.18641	0.18641	0.18641	0.18641	0.18641
CH4	12	0.560177	0.564747	0.569372	0.574053	0.578791	0.583585	0.588438	0.593349	0.59832	0.60335	0.181618	0.181618	0.181618	0.181618	0.181618	0.181618	0.181618	0.181618	0.181618	0.181618	0.181618	0.181618	0.181618	0.181618	0.181618	0.181618	0.181618	0.181618
CH4	13	0.551002	0.555518	0.560088	0.564713	0.569394	0.574132	0.578927	0.583779	0.588691	0.593661	0.17696	0.17696	0.17696	0.17696	0.17696	0.17696	0.17696	0.17696	0.17696	0.17696	0.17696	0.17696	0.17696	0.17696	0.17696	0.17696	0.17696	0.17696
CH4	14	0.542011	0.546473	0.550989	0.555559	0.560184	0.564865	0.569603	0.574397	0.57925	0.584161	0.17243	0.17243	0.17243	0.17243	0.17243	0.17243	0.17243	0.17243	0.17243	0.17243	0.17243	0.17243	0.17243	0.17243	0.17243	0.17243	0.17243	0.17243
CH4	15	0.533199	0.537608	0.542069	0.546585	0.551155	0.55578	0.560461	0.565199	0.569994	0.574846	0.168026	0.168026	0.168026	0.168026	0.168026	0.168026	0.168026	0.168026	0.168026	0.168026	0.168026	0.168026	0.168026	0.168026	0.168026	0.168026	0.168026	0.168026
CH4	16	0.524561	0.528917	0.533326	0.537787	0.542303	0.546873	0.551498	0.556179	0.560917	0.565712	0.163744	0.163744	0.163744	0.163744	0.163744	0.163744	0.163744	0.163744	0.163744	0.163744	0.163744	0.163744	0.163744	0.163744	0.163744	0.163744	0.163744	0.163744
CH4	17	0.516094	0.520398	0.524753	0.529162	0.533624	0.538139	0.542709	0.547334	0.552016	0.556753	0.581313	0.159581	0.159581	0.159581	0.159581	0.159581	0.159581	0.159581	0.159581	0.159581	0.159581	0.159581	0.159581	0.159581	0.159581	0.159581	0.159581	0.159581
CH4	18	0.507792	0.512045	0.516349	0.520705	0.525113	0.529575	0.534091	0.538661	0.543286	0.547967	0.572234	0.155532	0.155532	0.155532	0.155532	0.155532	0.155532	0.155532	0.155532	0.155532	0.155532	0.155532	0.155532	0.155532	0.155532	0.155532	0.155532	0.155532
CH4	19	0.499654	0.503856	0.508108	0.512412	0.516768	0.521176	0.525638	0.530154	0.534724	0.539349	0.563326	0.151595	0.151595	0.151595	0.151595	0.151595	0.151595	0.151595	0.151595	0.151595	0.151595	0.151595	0.151595	0.151595	0.151595	0.151595	0.151595	0.151595
CH4	20	0.491673	0.495825	0.500027	0.50428	0.508584	0.512939	0.517348	0.52181	0.526325	0.530895	0.554587	0.147767	0.147767	0.147767	0.147767	0.147767	0.147767	0.147767	0.147767	0.147767	0.147767	0.147767	0.147767	0.147767	0.147767	0.147767	0.147767	0.147767
CH4	21	0.483848	0.48795	0.492102	0.496304	0.500557	0.504861	0.509216	0.513625	0.518087	0.522602	0.546011	0.144044	0.144044	0.144044	0.144044	0.144044	0.144044	0.144044	0.144044	0.144044	0.144044	0.144044	0.144044	0.144044	0.144044	0.144044	0.144044	0.144044
CH4	22	0.476174	0.480227	0.48433	0.488481	0.492683	0.496936	0.50124	0.505596	0.510004	0.514466	0.537595	0.562155	0.140423	0.140423	0.140423	0.140423	0.140423	0.140423	0.140423	0.140423	0.140423	0.140423	0.140423	0.140423	0.140423	0.140423	0.140423	0.140423
CH4	23	0.468648	0.472653	0.476706	0.480808	0.48496	0.489162	0.493415	0.497719	0.502074	0.506483	0.529337	0.553603	0.136902	0.136902	0.136902	0.136902	0.136902	0.136902	0.136902	0.136902	0.136902	0.136902	0.136902	0.136902	0.136902	0.136902	0.136902	0.136902
CH4	24	0.461266	0.465223	0.469228	0.473281	0.477384	0.481535	0.485737	0.48999	0.494294	0.49865	0.521231	0.545208	0.133477	0.133477	0.133477	0.133477	0.133477	0.133477	0.133477	0.133477	0.133477	0.133477	0.133477	0.133477	0.133477	0.133477	0.133477	0.133477
CH4	25	0.454025	0.457935	0.461892	0.465897	0.469951	0.474053	0.478204	0.482406	0.486659	0.490963	0.513275	0.536966	0.130146	0.130146	0.130146	0.130146	0.130146	0.130146	0.130146	0.130146	0.130146	0.130146	0.130146	0.130146	0.130146	0.130146	0.130146	0.130146
CH4	26	0.446922	0.450785	0.454695	0.458652	0.462657	0.466711	0.470813	0.474965	0.479167	0.483419	0.505465	0.528873	0.126906	0.126906	0.126906	0.126906	0.126906	0.126906	0.126906	0.126906	0.126906	0.126906	0.126906	0.126906	0.126906	0.126906	0.126906	0.126906
CH4	27	0.439954	0.443771	0.447634	0.451544	0.455501	0.459506	0.463559	0.467662	0.471813	0.476015	0.497798	0.520927	0.545487	0.123755	0.123755	0.123755	0.123755	0.123755	0.123755	0.123755	0.123755	0.123755	0.123755	0.123755	0.123755	0.123755	0.123755	0.123755
CH4	28	0.433117	0.436888	0.440705	0.444569	0.448479	0.452436	0.456441	0.460494	0.464596	0.468748	0.490271	0.513124	0.537391	0.12069	0.12069	0.12069	0.12069	0.12069	0.12069	0.12069	0.12069	0.12069	0.12069	0.12069	0.12069	0.12069	0.12069	0.12069
CH4	29	0.426408	0.430135	0.433906	0.437724	0.441587	0.445497	0.449454	0.453459	0.457512	0.461615	0.482881	0.505462	0.529439	0.117708	0.117708	0.117708	0.117708	0.117708	0.117708	0.117708	0.117708	0.117708	0.117708	0.117708	0.117708	0.117708	0.117708	0.117708
CH4	30	0.419825	0.423507	0.427234	0.431006	0.434823	0.438686	0.442596	0.446554	0.450558	0.454612	0.475624	0.497936	0.521627	0.114807	0.114807	0.114807	0.114807	0.114807	0.114807	0.114807	0.114807	0.114807	0.114807	0.114807	0.114807	0.114807	0.114807	0.114807
CH4	31	0.413365	0.417003	0.420686	0.424412	0.428184	0.432001	0.435865	0.439775	0.443732	0.447737	0.468498	0.490544	0.513953	0.111985	0.111985	0.111985	0.111985	0.111985	0.111985	0.111985	0.111985	0.111985	0.111985	0.111985	0.111985	0.111985	0.111985	0.111985
CH4	32	0.407025	0.41062	0.414258	0.41794	0.421667	0.425439	0.429256	0.433119	0.437029	0.440986	0.461501	0.483283	0.506413	0.530972	0.10924	0.10924	0.10924	0.10924	0.10924	0.10924	0.10924	0.10924	0.10924	0.10924	0.10924	0.10924	0.10924	0.10924
CH4	33	0.400802	0.404354	0.407949	0.411587	0.41527	0.418996	0.422768	0.426585	0.430449	0.434359	0.454628	0.476151	0.499004	0.523271	0.106569	0.106569	0.106569	0.106569	0.106569	0.106569	0.106569	0.106569	0.106569	0.106569	0.106569	0.106569	0.106569	0.106569
CH4	34	0.394694	0.398203	0.401755	0.40535	0.408989	0.412671	0.416398	0.420169	0.423987	0.42785	0.447878	0.469144	0.491725	0.515702	0.103971	0.103971	0.103971	0.103971	0.103971	0.103971	0.103971	0.103971	0.103971	0.103971	0.103971	0.103971	0.103971	0.103971
CH4	35	0.388698	0.392165	0.395675	0.399227	0.402822	0.40646	0.410143	0.413869	0.417641	0.421458	0.441247	0.462259	0.484571	0.508262	0.101442	0.101442	0.101442	0.101442	0.101442	0.101442	0.101442	0.101442	0.101442	0.101442	0.101442	0.101442	0.101442	0.101442
CH4	36	0.382811	0.386238	0.389705	0.393215	0.396767	0.400362	0.404	0.407683	0.411409	0.415181	0.434734	0.455495	0.477541	0.50095	0.0989824	0.0989824	0.0989824	0.0989824	0.0989824	0.0989824	0.0989824	0.0989824	0.0989824	0.0989824	0.0989824	0.0989824	0.0989824	0.0989824
CH4	37	0.377032	0.380417	0.383844	0.387312	0.390821	0.394373	0.397968	0.401607	0.405289	0.409016	0.428335	0.448849	0.470632	0.493761	0.518321	0.0965886	0.0965886	0.0965886	0.0965886	0.0965886	0.0965886	0.0965886	0.0965886	0.0965886	0.0965886	0.0965886	0.0965886	0.0965886
CH4	38	0.371357	0.374702	0.378088	0.381514	0.384982	0.388492	0.392044	0.395639	0.399277	0.402959	0.422048	0.442318	0.463841	0.486694	0.510961	0.0942592	0.0942592	0.0942592	0.0942592	0.0942592	0.0942592	0.0942592	0.0942592	0.0942592	0.0942592	0.0942592	0.0942592	0.0942592
CH4	39	0.365785	0.36909	0.372435	0.375821	0.379248	0.382715	0.386225	0.389777	0.393372	0.39701	0.415872	0.435899	0.457165	0.479746	0.503724	0.0919924	0.0919924	0.0919924	0.0919924	0.0919924	0.0919924	0.0919924	0.0919924	0.0919924	0.0919924	0.0919924	0.0919924	0.0919924
CH4	40	0.360313	0.363579	0.366884	0.370229	0.373615	0.377042	0.380509	0.384019	0.387571	0.391166	0.409802	0.429591	0.450603	0.472915	0.496606	0.0897864	0.0897864	0.0897864	0.0897864	0.0897864	0.0897864	0.0897864	0.0897864	0.0897864	0.0897864	0.0897864	0.0897864	0.0897864
CH4	41	0.354939	0.358166	0.361432	0.364737	0.368083	0.371468	0.374895	0.378362	0.381872	0.385424	0.403838	0.423391	0.444152	0.466198	0.489607	0.0876395	0.0876395	0.0876395	0.0876395	0.0876395	0.0876395	0.0876395	0.0876395	0.0876395	0.0876395	0.0876395	0.0876395	0.0876395
CH4	42	0.349661	0.35285	0.356077	0.359343	0.362648	0.365993	0.369379	0.372805	0.376273	0.379783	0.397977	0.417296	0.43781	0.459593	0.482722	0.507282	0.08555	0.08555	0.08555	0.08555	0.08555	0.08555	0.08555	0.08555	0.08555	0.08555	0.08555	0.08555
CH4	43	0.344477	0.347628	0.350816	0.354043	0.357309	0.360614	0.363959	0.367345	0.370771	0.374239	0.392216	0.411305	0.431575	0.453098	0.475951	0.500218	0.0835163	0.0835163	0.0835163	0.0835163	0.0835163	0.0835163	0.0835163	0.0835163	0.0835163	0.0835163	0.0835163	0.0835163
CH4	44	0.339385	0.342498	0.345648	0.348836	0.352063	0.355329	0.358635	0.36198	0.365365	0.368792	0.386555	0.405416	0.425444	0.44671	0.469291	0.493268	0.0815367	0.0815367	0.0815367	0.0815367	0.0815367	0.0815367	0.0815367	0.0815367	0.0815367	0.0815367	0.0815367	0.0815367
CH4	45	0.334382	0.337458	0.340571	0.343721	0.34691	0.350137	0.353402	0.356708	0.360053	0.363439	0.380989	0.399626	0.419414	0.440427	0.462738	0.48643	0.0796099	0.0796099	0.0796099	0.0796099	0.0796099	0.0796099	0.0796099	0.0796099	0.0796099	0.0796099	0.0796099	0.0796099
CH4	46	0.329468	0.332507	0.335582	0.338695	0.341846	0.345034	0.348261	0.351527	0.354832	0.358177	0.375519	0.393933	0.413485	0.434247	0.456293	0.479701	0.0777342	0.0777342	0.0777342	0.0777342	0.0777342	0.0777342	0.0777342	0.0777342	0.0777342	0.0777342	0.0777342	0.0777342
CH4	47	0.324639	0.327642	0.330681	0.333756	0.336869	0.34002	0.343208	0.346435	0.349701	0.353006	0.370141	0.388335	0.407655	0.428169	0.449951	0.473081	0.497641	0.0759083	0.0759083	0.0759083	0.0759083	0.0759083	0.0759083	0.0759083	0.0759083	0.0759083	0.0759083	0.0759083
CH4	48	0.319894	0.322861	0.325864	0.328903	0.331979	0.335092	0.338242	0.34143	0.344657	0.347923	0.364854	0.382831	0.40192	0.422189	0.443712	0.466566	0.490832	0.0741307	0.0741307	0.0741307	0.0741307	0.0741307	0.0741307	0.0741307	0.0741307	0.0741307	0.0741307	0.0741307
CH4	49	0.315232	0.318164	0.321131	0.324134	0.327173	0.330248	0.333361	0.336511	0.3397	0.342927	0.359655	0.377418	0.396279	0.416307	0.437573	0.460154	0.484131	0.0724001	0.0724001	0.0724001	0.0724001	0.0724001	0.0724001	0.0724001	0.0724001	0.0724001	0.0724001	0.0724001
CH4	50	0.310651	0.313547	0.316479	0.319446	0.322449	0.325488	0.328563	0.331676	0.334826	0.338015	0.354544	0.372095	0.390731	0.41052	0.431532	0.453844	0.477535	0.0707152	0.0707152	0.0707152	0.0707152	0.0707152	0.0707152	0.0707152	0.0707152	0.0707152	0.0707152	0.0707152
CH4	51	0.306148	0.30901	0.311907	0.314838	0.317805	0.320808	0.323847	0.326923	0.330035	0.333186	0.349518	0.366859	0.385273	0.404826	0.425588	0.447633	0.471042	0.0690746	0.0690746	0.0690746	0.0690746	0.0690746	0.0690746	0.0690746	0.0690746	0.0690746	0.0690746	0.0690746
CH4	52	0.301723	0.304551	0.307413	0.310309	0.313241	0.316208	0.319211	0.32225	0.325325	0.328438	0.344575	0.36171	0.379904	0.399223	0.419738	0.44152	0.46465	0.489209	0.0674771	0.0674771	0.0674771	0.0674771	0.0674771	0.0674771	0.0674771	0.0674771	0.0674771	0.0674771
CH4	53	0.297373	0.300167	0.302995	0.305857	0.308754	0.311685	0.314652	0.317655	0.320694	0.32377	0.339714	0.356645	0.374622	0.393711	0.41398	0.435503	0.458356	0.482623	0.0659216	0.0659216	0.0659216	0.0659216	0.0659216	0.0659216	0.0659216	0.0659216	0.0659216	0.0659216
CH4	54	0.293098	0.295858	0.298653	0.30148	0.304342	0.307239	0.310171	0.313137	0.31614	0.319179	0.334933	0.351662	0.369425	0.388286	0.408314	0.42958	0.452161	0.476138	0.0644068	0.0644068	0.0644068	0.0644068	0.0644068	0.0644068	0.0644068	0.0644068	0.0644068	0.0644068
CH4	55	0.288894	0.291622	0.294383	0.297177	0.300005	0.302867	0.305764	0.308695	0.311662	0.314665	0.330231	0.34676	0.364311	0.382948	0.402736	0.423749	0.44606	0.469752	0.0629316	0.0629316	0.0629316	0.0629316	0.0629316	0.0629316	0.0629316	0.0629316	0.0629316	0.0629316
CH4	56	0.284762	0.287458	0.290186	0.292946	0.295741	0.298569	0.301431	0.304327	0.307259	0.310226	0.325606	0.341938	0.35928	0.377694	0.397246	0.418008	0.440053	0.463462	0.0614949	0.0614949	0.0614949	0.0614949	0.0614949	0.0614949	0.0614949	0.0614949	0.0614949	0.0614949
CH4	57	0.2807	0.283363	0.286058	0.288786	0.291547	0.294341	0.297169	0.300031	0.302928	0.305859	0.321057	0.337193	0.354328	0.372523	0.391842	0.412356	0.434139	0.457268	0.0600956	0.0600956	0.0600956	0.0600956	0.0600956	0.0600956	0.0600956	0.0600956	0.0600956	0.0600956
CH4	58	0.276706	0.279337	0.282	0.284696	0.287423	0.290184	0.292978	0.295806	0.298668	0.301565	0.316581	0.332525	0.349456	0.367433	0.386522	0.406791	0.428314	0.451168	0.0587327	0.0587327	0.0587327	0.0587327	0.0587327	0.0587327	0.0587327	0.0587327	0.0587327	0.0587327
CH4	59	0.272778	0.275378	0.278009	0.280673	0.283368	0.286096	0.288857	0.291651	0.294479	0.297341	0.312178	0.327932	0.34466	0.362423	0.381284	0.401312	0.422578	0.445159	0.0574051	0.0574051	0.0574051	0.0574051	0.0574051	0.0574051	0.0574051	0.0574051	0.0574051	0.0574051
CH4	60	0.268916	0.271485	0.274085	0.276716	0.279379	0.282075	0.284803	0.287563	0.290358	0.293186	0.307845	0.323412	0.339941	0.357492	0.376128	0.395916	0.416929	0.43924	0.0561119	0.0561119	0.0561119	0.0561119	0.0561119	0.0561119	0.0561119	0.0561119	0.0561119	0.0561119
CH4	61	0.265118	0.267656	0.270225	0.272825	0.275456	0.27812	0.280815	0.283543	0.286304	0.289098	0.303583	0.318963	0.335295	0.352637	0.371051	0.390603	0.411365	0.433411	0.0548521	0.0548521	0.0548521	0.0548521	0.0548521	0.0548521	0.0548521	0.0548521	0.0548521	0.0548521
CH4	62	0.261382	0.26389	0.266429	0.268998	0.271598	0.274229	0.276892	0.279588	0.282316	0.285076	0.299389	0.314586	0.330723	0.347857	0.366052	0.385371	0.405885	0.427668	0.475357	0.0536248	0.0536248	0.0536248	0.0536248	0.0536248	0.0536248	0.0536248	0.0536248	0.0536248
CH4	63	0.257708	0.260186	0.262694	0.265233	0.267802	0.270402	0.273033	0.275697	0.278392	0.28112	0.295261	0.310277	0.326222	0.343152	0.361129	0.380218	0.400488	0.42201	0.469131	0.052429	0.052429	0.052429	0.052429	0.052429	0.052429	0.052429	0.052429	0.052429
CH4	64	0.254094	0.256543	0.259021	0.261529	0.264068	0.266637	0.269237	0.271868	0.274532	0.277227	0.2912	0.306036	0.321791	0.338519	0.356282	0.375143	0.395171	0.416437	0.462995	0.051264	0.051264	0.051264	0.051264	0.051264	0.051264	0.051264	0.051264	0.051264
CH4	65	0.25054	0.252959	0.255408	0.257886	0.260394	0.262933	0.265502	0.268102	0.270733	0.273396	0.287202	0.301862	0.317429	0.333957	0.351508	0.370145	0.389933	0.410946	0.456949	0.0501288	0.0501288	0.0501288	0.0501288	0.0501288	0.0501288	0.0501288	0.0501288	0.0501288
CH4	66	0.247043	0.249434	0.251853	0.254302	0.25678	0.259288	0.261826	0.264395	0.266995	0.269627	0.283268	0.297753	0.313134	0.329466	0.346807	0.365221	0.384774	0.405536	0.45099	0.0490226	0.0490226	0.0490226	0.0490226	0.0490226	0.0490226	0.0490226	0.0490226	0.0490226
CH4	67	0.243603	0.245965	0.248356	0.250775	0.253224	0.255702	0.25821	0.260748	0.263317	0.265918	0.279396	0.293708	0.308906	0.325042	0.342177	0.360372	0.379691	0.400205	0.445117	0.0479446	0.0479446	0.0479446	0.0479446	0.0479446	0.0479446	0.0479446	0.0479446	0.0479446
CH4	68	0.240219	0.242553	0.244915	0.247305	0.249725	0.252173	0.254651	0.25716	0.259698	0.262267	0.275585	0.289726	0.304742	0.320687	0.337617	0.355594	0.374683	0.394953	0.439329	0.0468941	0.0468941	0.0468941	0.0468941	0.0468941	0.0468941	0.0468941	0.0468941	0.0468941
CH4	69	0.236889	0.239195	0.241529	0.243891	0.246281	0.248701	0.251149	0.253628	0.256136	0.258674	0.271833	0.285806	0.300643	0.316397	0.333125	0.350888	0.369749	0.389777	0.433624	0.0458703	0.0458703	0.0458703	0.0458703	0.0458703	0.0458703	0.0458703	0.0458703	0.0458703
CH4	70	0.233612	0.235891	0.238197	0.240531	0.242893	0.245283	0.247703	0.250151	0.25263	0.255138	0.26814	0.281946	0.296606	0.312172	0.328701	0.346252	0.364888	0.384677	0.428001	0.0448723	0.0448723	0.0448723	0.0448723	0.0448723	0.0448723	0.0448723	0.0448723	0.0448723
CH4	71	0.230388	0.23264	0.234918	0.237224	0.239558	0.24192	0.244311	0.24673	0.249179	0.251657	0.264504	0.278145	0.29263	0.308011	0.324343	0.341684	0.360098	0.379651	0.422458	0.0438997	0.0438997	0.0438997	0.0438997	0.0438997	0.0438997	0.0438997	0.0438997	0.0438997
CH4	72	0.227216	0.22944	0.231692	0.23397	0.236276	0.23861	0.240972	0.243363	0.245782	0.248231	0.260924	0.274403	0.288715	0.303912	0.320049	0.337184	0.355378	0.374698	0.416994	0.464684	0.0429515	0.0429515	0.0429515	0.0429515	0.0429515	0.0429515	0.0429515	0.0429515
CH4	73	0.224093	0.226291	0.228516	0.230767	0.233046	0.235352	0.237686	0.240048	0.242438	0.244858	0.2574	0.270718	0.284859	0.299875	0.31582	0.33275	0.350727	0.369816	0.411608	0.458729	0.0420272	0.0420272	0.0420272	0.0420272	0.0420272	0.0420272	0.0420272	0.0420272
CH4	74	0.221021	0.223192	0.22539	0.227615	0.229866	0.232145	0.234451	0.236785	0.239147	0.241537	0.25393	0.267089	0.281062	0.295899	0.311653	0.328381	0.346144	0.365005	0.406299	0.452857	0.0411261	0.0411261	0.0411261	0.0411261	0.0411261	0.0411261	0.0411261	0.0411261
CH4	75	0.217996	0.220142	0.222314	0.224512	0.226736	0.228988	0.231266	0.233572	0.235906	0.238268	0.250513	0.263515	0.277321	0.291981	0.307547	0.324076	0.341627	0.360263	0.401064	0.447067	0.0402476	0.0402476	0.0402476	0.0402476	0.0402476	0.0402476	0.0402476	0.0402476
CH4	76	0.215019	0.21714	0.219285	0.221457	0.223655	0.22588	0.228131	0.23041	0.232716	0.235049	0.247148	0.259995	0.273637	0.288122	0.303502	0.319834	0.337176	0.35559	0.395904	0.441358	0.039391	0.039391	0.039391	0.039391	0.039391	0.039391	0.039391	0.039391
CH4	77	0.212089	0.214184	0.216304	0.21845	0.220622	0.22282	0.225044	0.227296	0.229574	0.23188	0.243835	0.256529	0.270007	0.284319	0.299517	0.315654	0.332788	0.350983	0.390816	0.435728	0.0385557	0.0385557	0.0385557	0.0385557	0.0385557	0.0385557	0.0385557	0.0385557
CH4	78	0.209205	0.211275	0.21337	0.21549	0.217636	0.219808	0.222005	0.22423	0.226481	0.22876	0.240572	0.253114	0.266432	0.280573	0.295589	0.311534	0.328464	0.346441	0.3858	0.430176	0.0377412	0.0377412	0.0377412	0.0377412	0.0377412	0.0377412	0.0377412	0.0377412
CH4	79	0.206365	0.20841	0.21048	0.212575	0.214696	0.216841	0.219013	0.221211	0.223436	0.225687	0.237358	0.249751	0.26291	0.276883	0.291719	0.307474	0.324202	0.341965	0.380854	0.424701	0.036947	0.036947	0.036947	0.036947	0.036947	0.036947	0.036947	0.036947
CH4	80	0.20357	0.205591	0.207636	0.209706	0.211801	0.213921	0.216067	0.218239	0.220437	0.222661	0.234193	0.246438	0.25944	0.273246	0.287906	0.303472	0.320001	0.337552	0.375977	0.419301	0.0361723	0.0361723	0.0361723	0.0361723	0.0361723	0.0361723	0.0361723	0.0361723
CH4	81	0.200817	0.202814	0.204835	0.20688	0.20895	0.211045	0.213165	0.215311	0.217483	0.219681	0.231075	0.243174	0.256021	0.269662	0.284147	0.299528	0.31586	0.333201	0.371168	0.413975	0.0354168	0.0354168	0.0354168	0.0354168	0.0354168	0.0354168	0.0354168	0.0354168
CH4	82	0.198108	0.20008	0.202077	0.204098	0.206143	0.208213	0.210308	0.212429	0.214574	0.216746	0.228004	0.239959	0.252653	0.266131	0.280444	0.295641	0.311778	0.328912	0.366426	0.408723	0.456412	0.0346798	0.0346798	0.0346798	0.0346798	0.0346798	0.0346798	0.0346798
CH4	83	0.195439	0.197389	0.199362	0.201358	0.203379	0.205425	0.207494	0.209589	0.21171	0.213855	0.22498	0.236791	0.249334	0.262652	0.276793	0.291809	0.307754	0.324684	0.36175	0.403542	0.450663	0.033961	0.033961	0.033961	0.033961	0.033961	0.033961	0.033961
CH4	84	0.192812	0.194738	0.196687	0.19866	0.200657	0.202678	0.204723	0.206793	0.208888	0.211008	0.222	0.233671	0.246064	0.259223	0.273195	0.288032	0.303786	0.320515	0.357139	0.398433	0.444991	0.0332597	0.0332597	0.0332597	0.0332597	0.0332597	0.0332597	0.0332597
CH4	85	0.190224	0.192128	0.194054	0.196003	0.197976	0.199973	0.201994	0.204039	0.206109	0.208204	0.219064	0.230596	0.242841	0.255843	0.269649	0.284309	0.299875	0.316404	0.352591	0.393392	0.439395	0.0325756	0.0325756	0.0325756	0.0325756	0.0325756	0.0325756	0.0325756
CH4	86	0.187677	0.189557	0.19146	0.193386	0.195336	0.197309	0.199305	0.201326	0.203372	0.205442	0.216172	0.227567	0.239665	0.252512	0.266154	0.280639	0.296019	0.312351	0.348107	0.388421	0.433875	0.0319081	0.0319081	0.0319081	0.0319081	0.0319081	0.0319081	0.0319081
CH4	87	0.185167	0.187025	0.188906	0.190809	0.192735	0.194684	0.196657	0.198654	0.200675	0.20272	0.213323	0.224581	0.236536	0.24923	0.262708	0.277021	0.292218	0.308355	0.343684	0.383517	0.428429	0.0312568	0.0312568	0.0312568	0.0312568	0.0312568	0.0312568	0.0312568
CH4	88	0.182696	0.184532	0.18639	0.18827	0.190173	0.1921	0.194049	0.196022	0.198019	0.20004	0.210516	0.22164	0.233452	0.245994	0.259312	0.273453	0.288469	0.304414	0.339321	0.37868	0.423056	0.0306213	0.0306213	0.0306213	0.0306213	0.0306213	0.0306213	0.0306213
CH4	89	0.180262	0.182076	0.183911	0.18577	0.18765	0.189553	0.191479	0.193429	0.195402	0.197398	0.20775	0.218741	0.230412	0.242805	0.255964	0.269937	0.284773	0.300528	0.335019	0.373908	0.417755	0.0300011	0.0300011	0.0300011	0.0300011	0.0300011	0.0300011	0.0300011
CH4	90	0.177864	0.179656	0.18147	0.183306	0.185164	0.187045	0.188948	0.190874	0.192824	0.194796	0.205024	0.215885	0.227416	0.239661	0.252663	0.266469	0.281129	0.296696	0.330775	0.3692	0.412524	0.0293958	0.0293958	0.0293958	0.0293958	0.0293958	0.0293958	0.0293958
CH4	91	0.175502	0.177273	0.179066	0.18088	0.182716	0.184574	0.186454	0.188357	0.190283	0.192233	0.202339	0.213069	0.224464	0.236562	0.249409	0.263051	0.277536	0.292916	0.32659	0.364556	0.407364	0.0288051	0.0288051	0.0288051	0.0288051	0.0288051	0.0288051	0.0288051
CH4	92	0.173176	0.174926	0.176697	0.178489	0.180303	0.182139	0.183997	0.185877	0.187781	0.189707	0.199692	0.210295	0.221553	0.233508	0.246201	0.25968	0.273992	0.289189	0.322461	0.359975	0.402272	0.449961	0.0282285	0.0282285	0.0282285	0.0282285	0.0282285	0.0282285
CH4	93	0.170884	0.172613	0.174363	0.176134	0.177926	0.17974	0.181576	0.183434	0.185315	0.187218	0.197084	0.20756	0.218684	0.230496	0.243039	0.256356	0.270498	0.285514	0.318389	0.355455	0.397247	0.444367	0.0276657	0.0276657	0.0276657	0.0276657	0.0276657	0.0276657
CH4	94	0.168626	0.170335	0.172064	0.173814	0.175585	0.177377	0.179191	0.181027	0.182885	0.184765	0.194514	0.204865	0.215856	0.227527	0.23992	0.253079	0.267052	0.281889	0.314371	0.350996	0.392289	0.438848	0.0271163	0.0271163	0.0271163	0.0271163	0.0271163	0.0271163
CH4	95	0.166402	0.16809	0.169798	0.171527	0.173277	0.175048	0.17684	0.178654	0.18049	0.182348	0.191981	0.202208	0.213069	0.2246	0.236845	0.249847	0.263654	0.278313	0.310409	0.346596	0.387397	0.4334	0.02658	0.02658	0.02658	0.02658	0.02658	0.02658
CH4	96	0.16421	0.165878	0.167566	0.169275	0.171004	0.172753	0.174524	0.176317	0.178131	0.179967	0.189484	0.19959	0.21032	0.221715	0.233814	0.246661	0.260302	0.274787	0.306499	0.342255	0.382569	0.428024	0.0260563	0.0260563	0.0260563	0.0260563	0.0260563	0.0260563
CH4	97	0.162051	0.163699	0.165367	0.167055	0.168763	0.170492	0.172242	0.174013	0.175805	0.177619	0.187023	0.197008	0.207611	0.21887	0.230824	0.243518	0.256997	0.271309	0.302643	0.337972	0.377805	0.422717	0.0255449	0.0255449	0.0255449	0.0255449	0.0255449	0.0255449
CH4	98	0.159924	0.161552	0.1632	0.164868	0.166556	0.168264	0.169993	0.171743	0.173514	0.175306	0.184598	0.194464	0.20494	0.216064	0.227876	0.240418	0.253736	0.267878	0.298838	0.333746	0.373104	0.417481	0.0250456	0.0250456	0.0250456	0.0250456	0.0250456	0.0250456
CH4	99	0.157827	0.159436	0.161064	0.162712	0.16438	0.166068	0.167776	0.169505	0.171255	0.173026	0.182207	0.191955	0.202307	0.213298	0.224969	0.237362	0.250521	0.264494	0.295085	0.329576	0.368465	0.412312	0.024558	0.024558	0.024558	0.024558	0.024558	0.024558
CH4	100	0.155761	0.157351	0.15896	0.160588	0.162236	0.163904	0.165592	0.1673	0.169029	0.170779	0.17985	0.189482	0.19971	0.210571	0.222102	0.234347	0.247349	0.261155	0.291382	0.325461	0.363886	0.40721	0.0240818	0.0240818	0.0240818	0.0240818	0.0240818	0.0240818
CH4	101	0.153725	0.155296	0.156886	0.158495	0.160123	0.161771	0.163439	0.165127	0.166835	0.168564	0.177527	0.187044	0.19715	0.207881	0.219275	0.231374	0.244221	0.257862	0.287728	0.321401	0.359368	0.402175	0.0236167	0.0236167	0.0236167	0.0236167	0.0236167	0.0236167
CH4	102	0.151719	0.153271	0.154842	0.156432	0.15804	0.159669	0.161317	0.162984	0.164672	0.166381	0.175237	0.184641	0.194626	0.205229	0.216487	0.228442	0.241135	0.254614	0.284123	0.317395	0.354909	0.397205	0.444895	0.0231624	0.0231624	0.0231624	0.0231624	0.0231624
CH4	103	0.149742	0.151275	0.152827	0.154398	0.155988	0.157597	0.159225	0.160873	0.162541	0.164229	0.172979	0.182271	0.192137	0.202613	0.213737	0.225549	0.238091	0.251409	0.280567	0.313442	0.350508	0.3923	0.43942	0.0227186	0.0227186	0.0227186	0.0227186	0.0227186
CH4	104	0.147793	0.149308	0.150842	0.152394	0.153965	0.155554	0.157163	0.158791	0.160439	0.162107	0.170753	0.179934	0.189683	0.200034	0.211025	0.222696	0.235089	0.248248	0.277058	0.30954	0.346164	0.387458	0.434016	0.0222851	0.0222851	0.0222851	0.0222851	0.0222851
CH4	105	0.145873	0.14737	0.148885	0.150418	0.15197	0.153541	0.155131	0.15674	0.158368	0.160016	0.168559	0.17763	0.187262	0.19749	0.20835	0.219882	0.232127	0.245129	0.273595	0.30569	0.341877	0.382678	0.428681	0.0218616	0.0218616	0.0218616	0.0218616	0.0218616
CH4	106	0.14398	0.145459	0.146956	0.148471	0.150004	0.151556	0.153127	0.154717	0.156326	0.157954	0.166395	0.175358	0.184875	0.194981	0.205712	0.217106	0.229205	0.242052	0.270178	0.301891	0.337646	0.377961	0.423415	0.0214477	0.0214477	0.0214477	0.0214477	0.0214477
CH4	107	0.142114	0.143575	0.145054	0.146551	0.148067	0.1496	0.151152	0.152723	0.154312	0.155921	0.164262	0.173118	0.182522	0.192507	0.20311	0.214368	0.226322	0.239016	0.266807	0.298141	0.33347	0.373304	0.418216	0.0210433	0.0210433	0.0210433	0.0210433	0.0210433
CH4	108	0.140274	0.141718	0.14318	0.144659	0.146156	0.147671	0.149205	0.150757	0.152328	0.153917	0.162158	0.170909	0.1802	0.190066	0.200543	0.211667	0.223479	0.236021	0.26348	0.294441	0.329348	0.368707	0.413083	0.0206481	0.0206481	0.0206481	0.0206481	0.0206481
CH4	109	0.138461	0.139888	0.141332	0.142794	0.144273	0.14577	0.147285	0.148819	0.150371	0.151941	0.160084	0.16873	0.177911	0.187659	0.198011	0.209002	0.220673	0.233066	0.260198	0.290789	0.32528	0.364169	0.408016	0.0202619	0.0202619	0.0202619	0.0202619	0.0202619
CH4	110	0.136674	0.138084	0.139511	0.140955	0.142416	0.143896	0.145393	0.146908	0.148441	0.149993	0.158039	0.166582	0.175653	0.185285	0.195513	0.206373	0.217905	0.23015	0.256958	0.287184	0.321264	0.359689	0.403013	0.0198845	0.0198845	0.0198845	0.0198845	0.0198845
CH4	111	0.134912	0.136305	0.137715	0.139142	0.140586	0.142047	0.143527	0.145024	0.146539	0.148072	0.156022	0.164463	0.173426	0.182943	0.193049	0.20378	0.215174	0.227273	0.253761	0.283627	0.3173	0.355267	0.398074	0.0195155	0.0195155	0.0195155	0.0195155	0.0195155
CH4	112	0.133175	0.134551	0.135944	0.137354	0.138781	0.140225	0.141687	0.143166	0.144663	0.146178	0.154033	0.162373	0.171229	0.180633	0.190618	0.201221	0.21248	0.224434	0.250606	0.280116	0.313388	0.350901	0.393198	0.440887	0.0191549	0.0191549	0.0191549	0.0191549
CH4	113	0.131462	0.132822	0.134198	0.135592	0.137001	0.138428	0.139873	0.141334	0.142813	0.14431	0.152071	0.160312	0.169063	0.178354	0.188221	0.198697	0.209821	0.221633	0.247493	0.27665	0.309525	0.346592	0.388384	0.435504	0.0188023	0.0188023	0.0188023	0.0188023
CH4	114	0.129773	0.131117	0.132477	0.133854	0.135247	0.136657	0.138084	0.139528	0.140989	0.142469	0.150137	0.15828	0.166926	0.176107	0.185855	0.196206	0.207198	0.218869	0.244421	0.27323	0.305713	0.342337	0.38363	0.430189	0.0184576	0.0184576	0.0184576	0.0184576
CH4	115	0.128109	0.129436	0.13078	0.13214	0.133517	0.13491	0.13632	0.137747	0.139191	0.140652	0.148229	0.156275	0.164818	0.173889	0.183521	0.193749	0.204609	0.216141	0.241388	0.269854	0.301949	0.338137	0.378938	0.424941	0.0181206	0.0181206	0.0181206	0.0181206
CH4	116	0.126467	0.127779	0.129107	0.130451	0.131811	0.133187	0.13458	0.13599	0.137417	0.138861	0.146348	0.154297	0.162738	0.171701	0.181219	0.191325	0.202055	0.21345	0.238395	0.266522	0.298234	0.33399	0.374304	0.419758	0.0177911	0.0177911	0.0177911	0.0177911
CH4	117	0.124848	0.126145	0.127457	0.128785	0.130128	0.131488	0.132865	0.134258	0.135668	0.137095	0.144492	0.152347	0.160687	0.169543	0.178947	0.188932	0.199535	0.210793	0.235442	0.263233	0.294567	0.329896	0.369729	0.414641	0.0174688	0.0174688	0.0174688	0.0174688
CH4	118	0.123252	0.124533	0.12583	0.127142	0.128469	0.129813	0.131173	0.13255	0.133943	0.135353	0.142662	0.150423	0.158664	0.167414	0.176706	0.186572	0.197048	0.208172	0.232526	0.259986	0.290946	0.325854	0.365212	0.409589	0.0171536	0.0171536	0.0171536	0.0171536
CH4	119	0.121679	0.122944	0.124225	0.125521	0.126833	0.128161	0.129505	0.130865	0.132241	0.133635	0.140856	0.148525	0.156667	0.165314	0.174494	0.184243	0.194594	0.205585	0.229649	0.256781	0.287372	0.321863	0.360752	0.404599	0.0168454	0.0168454	0.0168454	0.0168454
CH4	120	0.120127	0.121377	0.122643	0.123924	0.12522	0.126532	0.12786	0.129203	0.130563	0.13194	0.139076	0.146653	0.154698	0.163241	0.172312	0.181945	0.192172	0.203033	0.226809	0.253617	0.283844	0.317923	0.356348	0.399672	0.0165439	0.0165439	0.0165439	0.0165439
CH4	121	0.118596	0.119832	0.121082	0.122348	0.123629	0.124925	0.126237	0.127565	0.128908	0.130269	0.137319	0.144806	0.152755	0.161196	0.170159	0.179677	0.189782	0.200513	0.224006	0.250495	0.28036	0.314034	0.352	0.394807	0.0162489	0.0162489	0.0162489	0.0162489
CH4	122	0.117087	0.118308	0.119543	0.120794	0.122059	0.12334	0.124636	0.125948	0.127276	0.12862	0.135586	0.142984	0.150838	0.159179	0.168035	0.177439	0.187424	0.198027	0.22124	0.247412	0.276921	0.310193	0.347707	0.390003	0.437693	0.0159604	0.0159604	0.0159604
CH4	123	0.115598	0.116804	0.118025	0.119261	0.120511	0.121777	0.123058	0.124354	0.125666	0.126994	0.133877	0.141186	0.148947	0.157188	0.165939	0.17523	0.185096	0.195573	0.218509	0.244369	0.273526	0.306401	0.343467	0.385259	0.43238	0.0156781	0.0156781	0.0156781
CH4	124	0.11413	0.115322	0.116528	0.117749	0.118985	0.120235	0.121501	0.122782	0.124078	0.12539	0.132191	0.139413	0.147081	0.155224	0.16387	0.173051	0.182799	0.193151	0.215813	0.241365	0.270174	0.302657	0.339281	0.380575	0.427133	0.0154019	0.0154019	0.0154019
CH4	125	0.112682	0.11386	0.115052	0.116258	0.117479	0.118714	0.119965	0.12123	0.122511	0.123808	0.130528	0.137663	0.14524	0.153286	0.161829	0.1709	0.180532	0.19076	0.213152	0.238399	0.266865	0.29896	0.335147	0.375948	0.421952	0.0151316	0.0151316	0.0151316
CH4	126	0.111254	0.112418	0.113595	0.114787	0.115993	0.117214	0.11845	0.1197	0.120966	0.122247	0.128887	0.135937	0.143424	0.151373	0.159814	0.168777	0.178295	0.188401	0.210526	0.235471	0.263598	0.29531	0.331066	0.37138	0.416834	0.0148671	0.0148671	0.0148671
CH4	127	0.109845	0.110995	0.112159	0.113336	0.114528	0.115735	0.116955	0.118191	0.119441	0.120707	0.127268	0.134234	0.141632	0.149486	0.157827	0.166683	0.176086	0.186072	0.207933	0.232581	0.260372	0.291706	0.327035	0.366869	0.411781	0.0146082	0.0146082	0.0146082
CH4	128	0.108456	0.109592	0.110742	0.111905	0.113083	0.114275	0.115481	0.116702	0.117938	0.119188	0.125671	0.132554	0.139863	0.147624	0.155865	0.164615	0.173907	0.183773	0.205373	0.229728	0.257187	0.288147	0.323055	0.362413	0.40679	0.0143548	0.0143548	0.0143548
CH4	129	0.107086	0.108208	0.109344	0.110494	0.111657	0.112835	0.114027	0.115233	0.116454	0.11769	0.124095	0.130896	0.138118	0.145786	0.153929	0.162575	0.171756	0.181504	0.202847	0.226911	0.254042	0.284633	0.319125	0.358014	0.401861	0.0141068	0.0141068	0.0141068
CH4	130	0.105734	0.106843	0.107965	0.109101	0.110251	0.111415	0.112592	0.113784	0.11499	0.116211	0.12254	0.12926	0.136396	0.143973	0.152018	0.160561	0.169633	0.179265	0.200353	0.224129	0.250938	0.281164	0.315244	0.353669	0.396993	0.013864	0.013864	0.013864
CH4	131	0.1044	0.105496	0.106605	0.107728	0.108864	0.110013	0.111177	0.112355	0.113546	0.114753	0.121006	0.127646	0.134697	0.142183	0.150133	0.158574	0.167537	0.177054	0.197891	0.221384	0.247872	0.277738	0.311411	0.349378	0.392185	0.0136264	0.0136264	0.0136264
CH4	132	0.103085	0.104167	0.105263	0.106372	0.107495	0.108631	0.109781	0.110944	0.112122	0.113314	0.119492	0.126053	0.13302	0.140417	0.148272	0.156612	0.165468	0.174872	0.19546	0.218673	0.244845	0.274355	0.307626	0.34514	0.387437	0.435126	0.0133937	0.0133937
CH4	133	0.101787	0.102857	0.10394	0.105035	0.106145	0.107267	0.108403	0.109553	0.110716	0.111894	0.117999	0.124482	0.131365	0.138674	0.146435	0.154676	0.163426	0.172718	0.19306	0.215996	0.241857	0.271014	0.303889	0.340955	0.382747	0.429868	0.0131658	0.0131658
CH4	134	0.100507	0.101564	0.102634	0.103716	0.104812	0.105921	0.107044	0.10818	0.10933	0.110493	0.116525	0.122931	0.129732	0.136954	0.144622	0.152765	0.161411	0.170592	0.190691	0.213354	0.238906	0.267715	0.300198	0.336822	0.378115	0.424674	0.0129427	0.0129427
CH4	135	0.0992437	0.100288	0.101345	0.102415	0.103498	0.104594	0.105703	0.106825	0.107961	0.109111	0.115071	0.1214	0.12812	0.135256	0.142833	0.150878	0.159421	0.168493	0.188353	0.210745	0.235992	0.264458	0.296553	0.33274	0.373541	0.419544	0.0127241	0.0127241
CH4	136	0.0979977	0.0990297	0.100074	0.101131	0.102201	0.103284	0.10438	0.105489	0.106611	0.107747	0.113636	0.11989	0.12653	0.13358	0.141067	0.149016	0.157457	0.166421	0.186044	0.208169	0.233114	0.261241	0.292953	0.328709	0.369023	0.414477	0.0125101	0.0125101
CH4	137	0.0967683	0.0977881	0.0988201	0.0998646	0.100922	0.101992	0.103074	0.10417	0.105279	0.106402	0.112221	0.118399	0.12496	0.131927	0.139324	0.147179	0.155519	0.164375	0.183764	0.205625	0.230273	0.258064	0.289398	0.324727	0.364561	0.409473	0.0123005	0.0123005
CH4	138	0.0955554	0.096563	0.0975827	0.0986147	0.0996592	0.100716	0.101786	0.102869	0.103965	0.105074	0.110823	0.116928	0.123411	0.130294	0.137603	0.145364	0.153605	0.162356	0.181513	0.203114	0.227468	0.254927	0.285888	0.320795	0.360154	0.40453	0.0120952	0.0120952
CH4	139	0.0943587	0.0953543	0.0963618	0.0973816	0.0984136	0.0994581	0.100515	0.101585	0.102668	0.103764	0.109445	0.115477	0.121882	0.128683	0.135905	0.143573	0.151716	0.160362	0.179291	0.200634	0.224698	0.25183	0.282421	0.316912	0.355801	0.399648	0.011894	0.011894
CH4	140	0.093178	0.0941617	0.0951572	0.0961648	0.0971845	0.0982165	0.099261	0.100318	0.101388	0.102471	0.108084	0.114044	0.120373	0.127093	0.134229	0.141806	0.149851	0.158394	0.177098	0.198186	0.221962	0.248771	0.278997	0.313077	0.351502	0.394826	0.0116969	0.0116969
CH4	141	0.092013	0.0929849	0.0939686	0.0949641	0.0959717	0.0969914	0.0980234	0.0990679	0.100125	0.101195	0.106741	0.11263	0.118884	0.125523	0.132574	0.140061	0.14801	0.156451	0.174932	0.195768	0.219261	0.24575	0.275615	0.309289	0.347255	0.390062	0.0115039	0.0115039
CH4	142	0.0908635	0.0918238	0.0927957	0.0937794	0.0947749	0.0957825	0.0968022	0.0978342	0.0988787	0.0999358	0.105416	0.111235	0.117413	0.123974	0.130941	0.138338	0.146193	0.154533	0.172793	0.193381	0.216594	0.242766	0.272276	0.305547	0.343061	0.385358	0.433047	0.0113147
CH4	143	0.0897292	0.090678	0.0916384	0.0926103	0.093594	0.0945895	0.0955971	0.0966168	0.0976488	0.0986933	0.104108	0.109857	0.115962	0.122445	0.129328	0.136637	0.144398	0.152639	0.170681	0.191024	0.21396	0.23982	0.268977	0.301852	0.338918	0.380711	0.427831	0.0111292
CH4	144	0.0886099	0.0895474	0.0904963	0.0914567	0.0924286	0.0934123	0.0944078	0.0954154	0.0964351	0.0974671	0.102817	0.108498	0.11453	0.120935	0.127737	0.134959	0.142627	0.15077	0.168596	0.188696	0.211359	0.23691	0.26572	0.298203	0.334827	0.37612	0.422679	0.0109475
CH4	145	0.0875054	0.0884318	0.0893694	0.0903182	0.0912786	0.0922505	0.0932342	0.0942297	0.0952373	0.096257	0.101543	0.107156	0.113117	0.119445	0.126166	0.133301	0.140878	0.148924	0.166538	0.186398	0.20879	0.234037	0.262503	0.294598	0.330785	0.371586	0.417589	0.0107694
CH4	146	0.0864155	0.0873308	0.0882572	0.0891948	0.0901437	0.091104	0.0920759	0.0930596	0.0940551	0.0950627	0.100286	0.105832	0.111721	0.117975	0.124615	0.131665	0.139152	0.147101	0.164505	0.184128	0.206253	0.231199	0.259326	0.291038	0.326794	0.367108	0.412562	0.0105949
CH4	147	0.08534	0.0862444	0.0871597	0.0880861	0.0890237	0.0899725	0.0909329	0.0919048	0.0928885	0.093884	0.0990449	0.104525	0.110344	0.116523	0.123083	0.13005	0.137447	0.145302	0.162498	0.181887	0.203748	0.228397	0.256187	0.287522	0.322851	0.362684	0.407596	0.0104237
CH4	148	0.0842786	0.0851722	0.0860766	0.086992	0.0879183	0.0888559	0.0898048	0.0907651	0.0917371	0.0927207	0.0978201	0.103235	0.108984	0.115089	0.121572	0.128455	0.135764	0.143525	0.160517	0.179674	0.201275	0.225629	0.253088	0.284049	0.318956	0.358315	0.402691	0.010256
CH4	149	0.0832312	0.0841141	0.0850078	0.0859122	0.0868275	0.0877539	0.0886914	0.0896403	0.0906006	0.0915726	0.0966111	0.101961	0.107642	0.113674	0.120079	0.126881	0.134103	0.141771	0.15856	0.177489	0.198832	0.222895	0.250027	0.280618	0.315109	0.353998	0.397845	0.0100915
CH4	150	0.0821975	0.0830699	0.0839529	0.0848465	0.0857509	0.0866662	0.0875926	0.0885302	0.089479	0.0904394	0.0954178	0.100704	0.106317	0.112277	0.118606	0.125326	0.132462	0.140039	0.156627	0.175331	0.196419	0.220196	0.247004	0.27723	0.31131	0.349735	0.393059	0.00993025
CH4	151	0.0811773	0.0820393	0.0829118	0.0837947	0.0846884	0.0855928	0.0865081	0.0874345	0.088372	0.0893209	0.0942399	0.0994631	0.105009	0.110898	0.117152	0.123792	0.130842	0.138329	0.154719	0.1732	0.194036	0.217529	0.244018	0.273883	0.307557	0.345523	0.388331	0.00977211
CH4	152	0.0801705	0.0810222	0.0818843	0.0827567	0.0836397	0.0845333	0.0854377	0.086353	0.0872794	0.088217	0.0930773	0.0982382	0.103718	0.109537	0.115716	0.122277	0.129243	0.13664	0.152835	0.171095	0.191683	0.214896	0.241069	0.270578	0.30385	0.341363	0.38366	0.431349
CH4	153	0.0791768	0.0800184	0.0808701	0.0817322	0.0826046	0.0834876	0.0843812	0.0852856	0.0862009	0.0871273	0.0919297	0.097029	0.102444	0.108193	0.114298	0.120781	0.127664	0.134973	0.150975	0.169017	0.189359	0.212295	0.238156	0.267313	0.300188	0.337254	0.379046	0.426167
CH4	154	0.0781961	0.0790277	0.0798692	0.080721	0.081583	0.0824554	0.0833384	0.084232	0.0851364	0.0860518	0.0907968	0.0958354	0.101185	0.106866	0.112899	0.119304	0.126105	0.133327	0.149138	0.166965	0.187064	0.209727	0.235279	0.264088	0.296571	0.333195	0.374489	0.421047
CH4	155	0.0772282	0.0780498	0.0788813	0.0797229	0.0805747	0.0814367	0.0823091	0.0831921	0.0840857	0.0849901	0.0896786	0.094657	0.0999433	0.105556	0.111517	0.117845	0.124566	0.131701	0.147324	0.164938	0.184798	0.20719	0.232437	0.260903	0.292998	0.329185	0.369986	0.415989
CH4	156	0.0762728	0.0770846	0.0779063	0.0787378	0.0795794	0.0804311	0.0812932	0.0821656	0.0830485	0.0839422	0.0885747	0.0934938	0.098717	0.104263	0.110152	0.116406	0.123046	0.130096	0.145532	0.162936	0.182559	0.204684	0.22963	0.257757	0.289469	0.325225	0.365539	0.410993
CH4	157	0.0753299	0.076132	0.0769438	0.0777655	0.078597	0.0794386	0.0802903	0.0811523	0.0820248	0.0829077	0.087485	0.0923454	0.0975063	0.102986	0.108805	0.114984	0.121545	0.128511	0.143763	0.16096	0.180349	0.20221	0.226858	0.254649	0.285983	0.321312	0.361146	0.406058
CH4	158	0.0743991	0.0751917	0.0759939	0.0768057	0.0776273	0.0784588	0.0793004	0.0801522	0.0810142	0.0818866	0.0864093	0.0912117	0.096311	0.101726	0.107475	0.11358	0.120063	0.126946	0.142016	0.159008	0.178165	0.199766	0.22412	0.251579	0.28254	0.317447	0.356806	0.401182
CH4	159	0.0734805	0.0742636	0.0750562	0.0758583	0.0766701	0.0774918	0.0783233	0.0791649	0.0800166	0.0808786	0.0853474	0.0900925	0.095131	0.100481	0.106162	0.112194	0.118599	0.125401	0.140291	0.15708	0.176009	0.197351	0.221415	0.248547	0.279138	0.313629	0.352518	0.396365
CH4	160	0.0725737	0.0733475	0.0741306	0.0749231	0.0757253	0.0765371	0.0773587	0.0781903	0.0790319	0.0798836	0.0842991	0.0889875	0.0939659	0.0992522	0.104865	0.110826	0.117154	0.123875	0.138587	0.155176	0.173879	0.194967	0.218744	0.245552	0.275778	0.309858	0.348283	0.391607
CH4	161	0.0716786	0.0724432	0.0732169	0.074	0.0747926	0.0755948	0.0764066	0.0772282	0.0780597	0.0789013	0.0832641	0.0878967	0.0928157	0.0980389	0.103585	0.109474	0.115728	0.122368	0.136905	0.153295	0.171776	0.192612	0.216105	0.242594	0.272459	0.306133	0.344099	0.386906
CH4	162	0.0707951	0.0715505	0.072315	0.0730888	0.0738719	0.0746645	0.0754667	0.0762785	0.0771001	0.0779316	0.0822424	0.0868197	0.09168	0.0968409	0.102321	0.10814	0.114319	0.120879	0.135243	0.151438	0.169698	0.190286	0.213499	0.239671	0.269181	0.302452	0.339966	0.382263
CH4	163	0.0699229	0.0706693	0.0714248	0.0721893	0.0729631	0.0737462	0.0745388	0.0753409	0.0761527	0.0769744	0.0812337	0.0857564	0.0905588	0.0956581	0.101073	0.106822	0.112927	0.11941	0.133602	0.149604	0.167646	0.187989	0.210925	0.236785	0.265942	0.298817	0.335883	0.377675
CH4	164	0.069062	0.0697995	0.0705459	0.0713013	0.0720659	0.0728397	0.0736228	0.0744154	0.0752175	0.0760293	0.0802378	0.0847066	0.0894517	0.0944902	0.0998403	0.105521	0.111553	0.117959	0.131982	0.147793	0.16562	0.185719	0.208382	0.233933	0.262743	0.295226	0.33185	0.373143
CH4	165	0.0682121	0.0689408	0.0696784	0.0704248	0.0711802	0.0719447	0.0727185	0.0735016	0.0742942	0.0750964	0.0792547	0.0836701	0.0883586	0.093337	0.0986233	0.104236	0.110197	0.116525	0.130381	0.146004	0.163618	0.183478	0.20587	0.231117	0.259583	0.291678	0.327865	0.368666
CH4	166	0.0673732	0.0680932	0.0688219	0.0695594	0.0703058	0.0710613	0.0718258	0.0725996	0.0733827	0.0741753	0.078284	0.0826468	0.0872793	0.0921984	0.0974216	0.102968	0.108857	0.11511	0.128801	0.144237	0.161641	0.181264	0.203389	0.228335	0.256461	0.288174	0.323929	0.364244
CH4	167	0.066545	0.0672564	0.0679764	0.0687051	0.0694427	0.0701891	0.0709445	0.071709	0.0724828	0.0732659	0.0773256	0.0816364	0.0862137	0.091074	0.0962349	0.101715	0.107534	0.113713	0.12724	0.142492	0.159688	0.179077	0.200938	0.225587	0.253378	0.284712	0.320041	0.359874
CH4	168	0.0657274	0.0664303	0.0671418	0.0678618	0.0685905	0.069328	0.0700744	0.0708298	0.0715944	0.0723682	0.0763795	0.0806388	0.0851615	0.0899638	0.0950632	0.100478	0.106227	0.112332	0.125698	0.140768	0.15776	0.176917	0.198518	0.222872	0.250331	0.281292	0.316199	0.355558
CH4	169	0.0649202	0.0656148	0.0663177	0.0670292	0.0677492	0.0684779	0.0692154	0.0699618	0.0707173	0.0714818	0.0754452	0.0796538	0.0841225	0.0888676	0.0939061	0.0992562	0.104937	0.110969	0.124176	0.139066	0.155855	0.174784	0.196127	0.22019	0.247322	0.277913	0.312405	0.351293
CH4	170	0.0641234	0.0648097	0.0655042	0.0662072	0.0669186	0.0676386	0.0683674	0.0691049	0.0698513	0.0706067	0.0745229	0.0786812	0.0830966	0.0877851	0.0927635	0.0980498	0.103663	0.109623	0.122672	0.137385	0.153973	0.172677	0.193765	0.217541	0.24435	0.274576	0.308656	0.347081
CH4	171	0.0633367	0.0640148	0.0647011	0.0653957	0.0660986	0.0668101	0.0675301	0.0682588	0.0689963	0.0697427	0.0736122	0.0777209	0.0820837	0.0867162	0.0916352	0.0968584	0.102405	0.108294	0.121187	0.135724	0.152115	0.170595	0.191432	0.214925	0.241413	0.271279	0.304952	0.342919
CH4	172	0.0625601	0.0632301	0.0639082	0.0645945	0.065289	0.065992	0.0667034	0.0674235	0.0681522	0.0688897	0.072713	0.0767727	0.0810834	0.0856607	0.0905211	0.095682	0.101162	0.106981	0.11972	0.134084	0.150279	0.168539	0.189127	0.21234	0.238512	0.268022	0.301293	0.338807
CH4	173	0.0617934	0.0624554	0.0631254	0.0638035	0.0644897	0.0651843	0.0658873	0.0665987	0.0673187	0.0680474	0.0718251	0.0758364	0.0800957	0.0846184	0.0894208	0.0945201	0.0999348	0.105684	0.118272	0.132464	0.148466	0.166508	0.186851	0.209787	0.235647	0.264804	0.297679	0.334745
CH4	174	0.0610364	0.0616905	0.0623525	0.0630225	0.0637006	0.0643869	0.0650814	0.0657844	0.0664958	0.0672158	0.0709485	0.0749119	0.0791204	0.0835892	0.0883342	0.0933728	0.0987228	0.104404	0.116841	0.130864	0.146675	0.164502	0.184602	0.207264	0.232816	0.261626	0.294108	0.330732
CH4	175	0.060289	0.0609353	0.0615894	0.0622514	0.0629214	0.0635995	0.0642858	0.0649804	0.0656833	0.0663948	0.0700828	0.073999	0.0781573	0.0825728	0.0872613	0.0922397	0.0975259	0.103139	0.115428	0.129284	0.144906	0.162521	0.182381	0.204773	0.23002	0.258486	0.290581	0.326768
CH4	176	0.0595511	0.0601897	0.060836	0.0614901	0.0621521	0.0628221	0.0635002	0.0641865	0.0648811	0.065584	0.0692281	0.0730976	0.0772063	0.0815691	0.0862016	0.0911207	0.0963439	0.10189	0.114032	0.127723	0.143159	0.160563	0.180186	0.202311	0.227257	0.255384	0.287096	0.322851
CH4	177	0.0588226	0.0594536	0.0600922	0.0607385	0.0613926	0.0620546	0.0627246	0.0634027	0.064089	0.0647835	0.0683842	0.0722075	0.0762672	0.0805779	0.0851552	0.0900155	0.0951764	0.100656	0.112654	0.126181	0.141433	0.15863	0.178019	0.19988	0.224528	0.252319	0.283653	0.318982
CH4	178	0.0581033	0.0587267	0.0593577	0.0599963	0.0606426	0.0612967	0.0619588	0.0626288	0.0633068	0.0639931	0.0675508	0.0713285	0.0753398	0.0795991	0.0841218	0.0889242	0.0940235	0.0994382	0.111293	0.124659	0.139729	0.15672	0.175878	0.197478	0.221832	0.249292	0.280252	0.31516
CH4	179	0.0573931	0.0580091	0.0586325	0.0592635	0.0599021	0.0605484	0.0612026	0.0618646	0.0625346	0.0632127	0.0667279	0.0704605	0.074424	0.0786325	0.0831012	0.0878463	0.0928848	0.0982349	0.109948	0.123154	0.138045	0.154833	0.173763	0.195105	0.219169	0.246301	0.276892	0.311383
CH4	180	0.0566918	0.0573005	0.0579165	0.05854	0.059171	0.0598096	0.0604559	0.06111	0.061772	0.062442	0.0659153	0.0696034	0.0735196	0.0776779	0.0820934	0.0867818	0.0917602	0.0970465	0.10862	0.121669	0.136381	0.15297	0.171673	0.192761	0.216538	0.243346	0.273572	0.307652
CH4	181	0.0559995	0.0566009	0.0572096	0.0578256	0.058449	0.05908	0.0597186	0.0603649	0.061019	0.0616811	0.0651129	0.068757	0.0726265	0.0767352	0.081098	0.0857305	0.0906496	0.0958728	0.107308	0.120201	0.134739	0.151129	0.169609	0.190446	0.213939	0.240427	0.270293	0.303966
CH4	182	0.0553158	0.0559101	0.0565115	0.0571202	0.0577362	0.0583596	0.0589906	0.0596292	0.0602755	0.0609297	0.0643206	0.0679212	0.0717445	0.0758042	0.080115	0.0846923	0.0895526	0.0947135	0.106012	0.118752	0.133116	0.149311	0.167571	0.188159	0.211371	0.237544	0.267053	0.300325
CH4	183	0.0546408	0.055228	0.0558222	0.0564236	0.0570323	0.0576483	0.0582718	0.0589028	0.0595414	0.0601877	0.0635382	0.0670959	0.0708735	0.0748848	0.0791441	0.0836668	0.0884692	0.0935685	0.104733	0.11732	0.131513	0.147515	0.165557	0.185899	0.208835	0.234695	0.263853	0.296727
CH4	184	0.0539743	0.0545544	0.0551416	0.0557358	0.0563372	0.0569459	0.0575619	0.0581854	0.0588164	0.059455	0.0627655	0.0662808	0.0700134	0.0739768	0.0781853	0.0826541	0.0873992	0.0924377	0.103469	0.115906	0.129929	0.14574	0.163567	0.183667	0.206329	0.231881	0.260691	0.293173
CH4	185	0.0533162	0.0538894	0.0544695	0.0550567	0.0556509	0.0562523	0.056861	0.057477	0.0581005	0.0587315	0.0620025	0.0654758	0.0691639	0.0730801	0.0772384	0.0816539	0.0863423	0.0913208	0.10222	0.114509	0.128365	0.143987	0.161602	0.181462	0.203854	0.229101	0.257567	0.289662
CH4	186	0.0526663	0.0532327	0.0538059	0.0543861	0.0549732	0.0555675	0.0561689	0.0567776	0.0573936	0.058017	0.0612491	0.0646809	0.068325	0.0721945	0.0763032	0.080666	0.0852985	0.0902176	0.100987	0.113129	0.12682	0.142256	0.15966	0.179283	0.201408	0.226354	0.25448	0.286193
CH4	187	0.0520246	0.0525842	0.0531506	0.0537239	0.054304	0.0548912	0.0554854	0.0560868	0.0566955	0.0573115	0.060505	0.0638959	0.0674966	0.0713199	0.0753796	0.0796903	0.0842676	0.089128	0.0997689	0.111766	0.125294	0.140546	0.157742	0.177131	0.198992	0.223641	0.251431	0.282766
CH4	188	0.051391	0.0519439	0.0525036	0.05307	0.0536432	0.0542233	0.0548105	0.0554047	0.0560061	0.0566148	0.0597702	0.0631207	0.0666784	0.0704561	0.0744673	0.0787267	0.0832494	0.0880517	0.0985657	0.11042	0.123786	0.138856	0.155848	0.175005	0.196606	0.22096	0.248419	0.27938
CH4	189	0.0507653	0.0513116	0.0518646	0.0524242	0.0529906	0.0535638	0.054144	0.0547311	0.0553254	0.0559268	0.0590445	0.0623551	0.0658703	0.0696029	0.0735664	0.0777749	0.0822436	0.0869887	0.0973773	0.10909	0.122297	0.137187	0.153976	0.172905	0.194248	0.218311	0.245443	0.276034
CH4	190	0.0501474	0.0506873	0.0512336	0.0517866	0.0523462	0.0529126	0.0534858	0.054066	0.0546531	0.0552474	0.0583279	0.061599	0.0650723	0.0687604	0.0726765	0.0768349	0.0812503	0.0859388	0.0962035	0.107777	0.120826	0.135538	0.152127	0.17083	0.191918	0.215695	0.242503	0.272729
CH4	191	0.0495373	0.0500707	0.0506105	0.0511569	0.0517099	0.0522695	0.0528359	0.0534091	0.0539893	0.0545764	0.0576202	0.0608522	0.0642841	0.0679282	0.0717977	0.0759064	0.0802692	0.0849017	0.095044	0.106479	0.119373	0.13391	0.1503	0.168781	0.189617	0.21311	0.239599	0.269464
CH4	192	0.0489348	0.0494618	0.0499952	0.0505351	0.0510814	0.0516344	0.052194	0.0527604	0.0533337	0.0539138	0.0569213	0.0601148	0.0635057	0.0671064	0.0709297	0.0749894	0.0793001	0.0838774	0.0938986	0.105198	0.117937	0.132301	0.148496	0.166756	0.187344	0.210557	0.236729	0.266238
CH4	193	0.0483398	0.0488606	0.0493876	0.049921	0.0504609	0.0510072	0.0515602	0.0521198	0.0526862	0.0532595	0.0562311	0.0593865	0.062737	0.0662947	0.0700723	0.0740836	0.0783429	0.0828656	0.0927673	0.103931	0.116519	0.130711	0.146713	0.164755	0.185098	0.208034	0.233894	0.263051
CH4	194	0.0477523	0.0482668	0.0487876	0.0493146	0.049848	0.0503879	0.0509343	0.0514872	0.0520468	0.0526132	0.0555494	0.0586672	0.0619777	0.0654929	0.0692256	0.073189	0.0773975	0.0818663	0.0916499	0.102681	0.115118	0.129141	0.144952	0.162779	0.182879	0.205541	0.231093	0.259903
CH4	195	0.0471721	0.0476805	0.048195	0.0487158	0.0492428	0.0497762	0.0503161	0.0508625	0.0514154	0.051975	0.0548762	0.0579568	0.0612278	0.0647011	0.0683892	0.0723054	0.0764637	0.0808791	0.090546	0.101445	0.113734	0.12759	0.143213	0.160827	0.180687	0.203079	0.228326	0.256792
CH4	196	0.0465991	0.0471015	0.0476099	0.0481244	0.0486452	0.0491722	0.0497056	0.0502455	0.0507918	0.0513448	0.0542113	0.0572551	0.0604872	0.0639191	0.0675632	0.0714326	0.0755413	0.0799041	0.0894557	0.100225	0.112368	0.126058	0.141494	0.158898	0.178521	0.200646	0.225592	0.253719
CH4	197	0.0460333	0.0465296	0.047032	0.0475404	0.0480549	0.0485757	0.0491027	0.0496361	0.050176	0.0507223	0.0535547	0.0565622	0.0597557	0.0631466	0.0667473	0.0705706	0.0746303	0.078941	0.0883786	0.0990196	0.111017	0.124544	0.139796	0.156993	0.176382	0.198243	0.222891	0.250682
CH4	198	0.0454745	0.0459649	0.0464613	0.0469636	0.047472	0.0479866	0.0485073	0.0490344	0.0495678	0.0501076	0.0529062	0.0558778	0.0590332	0.0623837	0.0659414	0.0697191	0.0737304	0.0779897	0.0873148	0.0978287	0.109683	0.123049	0.138119	0.155111	0.174268	0.195869	0.220223	0.247682
CH4	199	0.0449227	0.0454072	0.0458977	0.046394	0.0468964	0.0474048	0.0479193	0.0484401	0.0489671	0.0495005	0.0522657	0.0552019	0.0583196	0.0616302	0.0651454	0.068878	0.0728415	0.07705	0.0862638	0.0966524	0.108366	0.121572	0.136462	0.153251	0.17218	0.193523	0.217587	0.244718
CH4	200	0.0443777	0.0448565	0.0453411	0.0458315	0.0463279	0.0468302	0.0473386	0.0478531	0.0483739	0.0489009	0.0516332	0.0545343	0.0576149	0.0608859	0.0643592	0.0680473	0.0719635	0.0761218	0.0852257	0.0954904	0.107064	0.120113	0.134825	0.151414	0.170117	0.191205	0.214982	0.24179
CH4	201	0.0438395	0.0443126	0.0447914	0.045276	0.0457664	0.0462627	0.0467651	0.0472735	0.047788	0.0483088	0.0510084	0.053875	0.0569188	0.0601508	0.0635827	0.0672268	0.0710962	0.0752049	0.0842003	0.0943425	0.105778	0.118671	0.133208	0.149599	0.168079	0.188916	0.212409	0.238897
CH4	202	0.043308	0.0437754	0.0442485	0.0447273	0.0452119	0.0457023	0.0461987	0.046701	0.0472094	0.047724	0.0503914	0.0532237	0.0562312	0.0594247	0.0628157	0.0664163	0.0702396	0.0742993	0.0831873	0.0932086	0.104507	0.117247	0.131611	0.147806	0.166066	0.186654	0.209867	0.236039
CH4	203	0.042783	0.0432449	0.0437124	0.0441854	0.0446642	0.0451488	0.0456392	0.0461356	0.0466379	0.0471464	0.0497819	0.0525805	0.0555522	0.0587075	0.062058	0.0656157	0.0693934	0.0734047	0.0821867	0.0920884	0.103253	0.11584	0.130032	0.146034	0.164076	0.184419	0.207355	0.233215
CH4	204	0.0422646	0.042721	0.0431828	0.0436503	0.0441234	0.0446022	0.0450868	0.0455772	0.0460735	0.0465759	0.04918	0.0519452	0.0548814	0.0579992	0.0613097	0.0648249	0.0685576	0.072521	0.0811983	0.0909819	0.102013	0.11445	0.128473	0.144284	0.162111	0.182211	0.204873	0.230425
CH4	205	0.0417526	0.0422035	0.0426599	0.0431218	0.0435892	0.0440623	0.0445411	0.0450257	0.0455161	0.0460125	0.0485856	0.0513178	0.0542189	0.0572995	0.0605705	0.0640438	0.0677319	0.0716481	0.0802219	0.0898887	0.100788	0.113077	0.126933	0.142555	0.16017	0.18003	0.202422	0.227669
CH4	206	0.041247	0.0416925	0.0421434	0.0425998	0.0430616	0.0435291	0.0440022	0.044481	0.0449656	0.045456	0.0479984	0.050698	0.0535646	0.0566084	0.0598404	0.0632723	0.0669164	0.0707858	0.0792573	0.0888089	0.0995783	0.111721	0.125411	0.140847	0.158251	0.177875	0.2	0.224945
CH4	207	0.0407476	0.0411878	0.0416333	0.0420842	0.0425406	0.0430025	0.0434699	0.043943	0.0444218	0.0449064	0.0474185	0.0500859	0.0529182	0.0559257	0.0591192	0.0625102	0.0661108	0.0699341	0.0783045	0.0877422	0.0983831	0.110381	0.123908	0.13916	0.156356	0.175745	0.197607	0.222255
CH4	208	0.0402543	0.0406893	0.0411295	0.0415751	0.042026	0.0424823	0.0429442	0.0434117	0.0438847	0.0443635	0.0468457	0.0494813	0.0522798	0.0552515	0.0584068	0.0617573	0.065315	0.0690927	0.0773633	0.0866884	0.0972024	0.109057	0.122423	0.137493	0.154484	0.173642	0.195242	0.219596
CH4	209	0.0397672	0.040197	0.040632	0.0410722	0.0415177	0.0419686	0.042425	0.0428869	0.0433543	0.0438274	0.0462799	0.0488841	0.0516493	0.0545854	0.0577032	0.0610137	0.064529	0.0682616	0.0764335	0.0856474	0.096036	0.107749	0.120956	0.135846	0.152634	0.171564	0.192906	0.21697
CH4	210	0.0392861	0.0397107	0.0401405	0.0405755	0.0410157	0.0414613	0.0419122	0.0423685	0.0428304	0.0432979	0.0457211	0.0482942	0.0510264	0.0539276	0.0570081	0.0602792	0.0637525	0.0674406	0.0755151	0.084619	0.0948836	0.106457	0.119506	0.134219	0.150807	0.16951	0.190599	0.214375
CH4	211	0.0388109	0.0392305	0.0396552	0.0400849	0.0405199	0.0409601	0.0414057	0.0418566	0.042313	0.0427748	0.0451692	0.0477116	0.0504112	0.0532777	0.0563216	0.0595536	0.0629855	0.0666296	0.0746077	0.0836031	0.0937453	0.105181	0.118074	0.132611	0.149002	0.167482	0.188318	0.211812
CH4	212	0.0383413	0.0387559	0.0391755	0.0396001	0.0400299	0.0404649	0.0409051	0.0413507	0.0418016	0.0422579	0.0446237	0.0471358	0.0498032	0.0526356	0.0556431	0.0588365	0.0622275	0.0658281	0.0737111	0.0825992	0.0926204	0.103919	0.116659	0.131023	0.147218	0.165478	0.186065	0.209278
CH4	213	0.0378781	0.0382877	0.0387023	0.0391219	0.0395466	0.0399763	0.0404113	0.0408515	0.0412971	0.041748	0.0440856	0.0465677	0.0492033	0.0520018	0.0549735	0.0581288	0.0614794	0.065037	0.072826	0.081608	0.0915097	0.102674	0.115261	0.129454	0.145456	0.163498	0.18384	0.206776
CH4	214	0.0374203	0.037825	0.0382347	0.0386492	0.0390688	0.0394935	0.0399233	0.0403583	0.0407985	0.041244	0.0435537	0.0460062	0.0486104	0.0513756	0.0543117	0.0574295	0.06074	0.0642553	0.0719513	0.0806286	0.0904122	0.101443	0.113881	0.127904	0.143715	0.161542	0.181641	0.204304
CH4	215	0.0369681	0.037368	0.0377728	0.0381824	0.038597	0.0390166	0.0394412	0.039871	0.040306	0.0407462	0.0430284	0.0454516	0.0480247	0.0507569	0.0536581	0.0567386	0.0600097	0.063483	0.0710872	0.079661	0.0893279	0.100227	0.112516	0.126372	0.141995	0.159609	0.179469	0.201861
CH4	216	0.0365215	0.0369166	0.0373166	0.0377213	0.038131	0.0385455	0.0389651	0.0393898	0.0398196	0.0402545	0.0425095	0.0449038	0.0474462	0.0501458	0.0530124	0.0560562	0.0592882	0.0627201	0.0702336	0.0787051	0.0882567	0.0990261	0.111169	0.124859	0.140295	0.157699	0.177322	0.199447
CH4	217	0.0360804	0.0364708	0.036866	0.0372659	0.0376706	0.0380803	0.0384949	0.0389145	0.0393391	0.0397689	0.0419969	0.0443627	0.0468748	0.0495422	0.0523746	0.0553821	0.0585755	0.0619665	0.0693904	0.0777608	0.0871985	0.0978394	0.109837	0.123364	0.138616	0.155813	0.175202	0.197063
CH4	218	0.0356447	0.0360304	0.0364209	0.036816	0.037216	0.0376207	0.0380304	0.038445	0.0388646	0.0392892	0.0414906	0.0438282	0.0463103	0.0489459	0.0517445	0.0547161	0.0578715	0.061222	0.0685574	0.076828	0.086153	0.096667	0.108522	0.121887	0.136957	0.153949	0.173107	0.194707
CH4	219	0.0352143	0.0355955	0.0359813	0.0363717	0.0367669	0.0371668	0.0375716	0.0379812	0.0383958	0.0388154	0.0409906	0.0433003	0.0457528	0.0483569	0.0511221	0.0540583	0.057176	0.0604866	0.0677344	0.0759064	0.0851202	0.0955088	0.107222	0.120428	0.135319	0.152107	0.171037	0.192379
CH4	220	0.0347893	0.0351659	0.0355471	0.0359329	0.0363233	0.0367185	0.0371184	0.0375232	0.0379328	0.0383474	0.0404966	0.0427788	0.045202	0.0477751	0.0505073	0.0534085	0.056489	0.0597601	0.0669215	0.0749959	0.0840999	0.0943645	0.105938	0.118987	0.1337	0.150288	0.168991	0.190079
CH4	221	0.0343694	0.0347416	0.0351182	0.0354994	0.0358852	0.0362756	0.0366708	0.0370707	0.0374755	0.0378851	0.0400087	0.0422636	0.044658	0.0472004	0.0499	0.0527665	0.0558103	0.0590424	0.0661184	0.0740965	0.0830919	0.0932341	0.104669	0.117563	0.1321	0.14849	0.166971	0.187807
CH4	222	0.0339547	0.0343225	0.0346946	0.0350712	0.0354524	0.0358382	0.0362286	0.0366238	0.0370237	0.0374285	0.0395268	0.0417548	0.0441206	0.0466326	0.0493	0.0521324	0.0551399	0.0583334	0.065325	0.073208	0.082096	0.0921172	0.103416	0.116156	0.130519	0.146714	0.164974	0.185562
CH4	223	0.0335451	0.0339085	0.0342762	0.0346483	0.035025	0.0354061	0.0357919	0.0361824	0.0365775	0.0369775	0.0390507	0.0412521	0.0435897	0.0460718	0.0487074	0.051506	0.0544776	0.057633	0.0645412	0.0723301	0.0811122	0.0910139	0.102178	0.114766	0.128958	0.14496	0.163002	0.183344
CH4	224	0.0331406	0.0334996	0.0338629	0.0342306	0.0346027	0.0349794	0.0353605	0.0357463	0.0361368	0.0365319	0.0385804	0.0407556	0.0430653	0.0455178	0.048122	0.0508872	0.0538233	0.0569411	0.0637669	0.0714629	0.0801402	0.0899238	0.100955	0.113392	0.127415	0.143226	0.161053	0.181153
CH4	225	0.032741	0.0330957	0.0334546	0.033818	0.0341857	0.0345578	0.0349344	0.0353156	0.0357014	0.0360919	0.0381159	0.0402652	0.0425473	0.0449705	0.0475436	0.0502758	0.053177	0.0562576	0.0630019	0.0706062	0.0791799	0.0888468	0.0997462	0.112035	0.125891	0.141514	0.159128	0.178988
CH4	226	0.0323462	0.0326967	0.0330514	0.0334104	0.0337737	0.0341414	0.0345136	0.0348902	0.0352714	0.0356572	0.0376571	0.0397807	0.0420356	0.0444299	0.0469723	0.049672	0.0525385	0.0555823	0.0622462	0.0697598	0.0782313	0.0877829	0.0985522	0.110695	0.124385	0.139821	0.157225	0.176849
CH4	227	0.0319563	0.0323026	0.0326531	0.0330078	0.0333668	0.0337301	0.0340978	0.03447	0.0348466	0.0352278	0.0372038	0.0393021	0.0415301	0.0438959	0.046408	0.0490754	0.0519078	0.0549153	0.0614997	0.0689236	0.0772941	0.0867317	0.0973726	0.10937	0.122897	0.138149	0.155346	0.174735
CH4	228	0.0315712	0.0319134	0.0322597	0.0326101	0.0329648	0.0333238	0.0336871	0.0340548	0.034427	0.0348036	0.0367561	0.0388294	0.0410308	0.0433684	0.0458505	0.0484861	0.0512846	0.0542563	0.0607622	0.0680975	0.0763681	0.0856932	0.0962072	0.108062	0.121428	0.136498	0.153489	0.172647
CH4	229	0.0311908	0.0315289	0.031871	0.0322173	0.0325678	0.0329225	0.0332815	0.0336448	0.0340125	0.0343847	0.0363139	0.0383624	0.0405376	0.0428472	0.0452997	0.0479039	0.0506691	0.0536053	0.0600336	0.0672814	0.0754534	0.0846672	0.0950558	0.106769	0.119975	0.134866	0.151654	0.170584
CH4	230	0.030815	0.0311491	0.0314872	0.0318293	0.0321756	0.0325261	0.0328808	0.0332398	0.0336031	0.0339708	0.035877	0.0379011	0.0400503	0.0423324	0.0447557	0.0473288	0.050061	0.0529621	0.0593137	0.0664752	0.0745496	0.0836536	0.0939182	0.105492	0.118541	0.133253	0.149842	0.168545
CH4	231	0.0304439	0.0307739	0.031108	0.0314461	0.0317882	0.0321345	0.032485	0.0328397	0.0331987	0.033562	0.0354454	0.0374454	0.039569	0.0418239	0.0442182	0.0467606	0.0494602	0.0523268	0.0586026	0.0656786	0.0736568	0.0826521	0.0927943	0.10423	0.117123	0.13166	0.148051	0.166531
CH4	232	0.0300772	0.0304033	0.0307334	0.0310675	0.0314055	0.0317477	0.032094	0.0324445	0.0327992	0.0331582	0.0350191	0.0369952	0.0390935	0.0413215	0.0436873	0.0461994	0.0488668	0.0516991	0.0579001	0.0648917	0.0727747	0.0816627	0.091684	0.102983	0.115722	0.130086	0.146281	0.164541
CH4	233	0.0297151	0.0300373	0.0303634	0.0306935	0.0310275	0.0313656	0.0317078	0.0320541	0.0324045	0.0327592	0.034598	0.0365505	0.0386238	0.0408252	0.0431628	0.0456449	0.0482805	0.0510791	0.0572061	0.0641143	0.0719032	0.0806852	0.0905869	0.101751	0.114339	0.128531	0.144533	0.162575
CH4	234	0.0293573	0.0296757	0.029998	0.0303241	0.0306541	0.0309882	0.0313263	0.0316684	0.0320147	0.0323652	0.0341821	0.0361113	0.0381598	0.0403349	0.0426446	0.0450971	0.0477013	0.0504665	0.0565204	0.0633462	0.0710422	0.0797195	0.0895031	0.100534	0.112971	0.126995	0.142806	0.160632
CH4	235	0.0290039	0.0293185	0.0296369	0.0299592	0.0302853	0.0306154	0.0309494	0.0312875	0.0316296	0.0319759	0.0337711	0.0356773	0.0377014	0.0398506	0.0421328	0.044556	0.0471291	0.0498613	0.055843	0.0625874	0.0701916	0.0787654	0.0884323	0.0993317	0.111621	0.125477	0.141099	0.158713
CH4	236	0.0286547	0.0289656	0.0292802	0.0295986	0.0299208	0.0302469	0.030577	0.030911	0.0312491	0.0315913	0.033365	0.0352485	0.0372484	0.039372	0.0416269	0.0440213	0.0465637	0.0492633	0.0551737	0.0618376	0.0693511	0.0778226	0.0873742	0.0981436	0.110286	0.123977	0.139413	0.156817
CH4	237	0.0283101	0.0286172	0.028928	0.0292426	0.029561	0.0298833	0.0302094	0.0305395	0.0308735	0.0312116	0.0329642	0.0348252	0.0368013	0.0388995	0.0411275	0.0434933	0.0460054	0.0486728	0.0545127	0.0610971	0.068521	0.0768915	0.0863291	0.09697	0.108968	0.122495	0.137747	0.154943
CH4	238	0.0279695	0.0282729	0.0285801	0.0288909	0.0292055	0.0295239	0.0298461	0.0301723	0.0305023	0.0308364	0.0325681	0.0344069	0.0363594	0.0384326	0.040634	0.0429716	0.0454537	0.0480893	0.0538595	0.0603654	0.0677008	0.0759714	0.0852964	0.0958104	0.107665	0.121031	0.136101	0.153092
CH4	239	0.027633	0.0279329	0.0282363	0.0285435	0.0288543	0.0291689	0.0294873	0.0298095	0.0301356	0.0304657	0.0321768	0.0339936	0.0359228	0.0379713	0.0401465	0.0424562	0.0449087	0.0475129	0.0532142	0.0596425	0.0668904	0.0750623	0.0842762	0.0946648	0.106378	0.119584	0.134475	0.151263
CH4	240	0.0273006	0.0275969	0.0278968	0.0282002	0.0285074	0.0288182	0.0291328	0.0294512	0.0297734	0.0300996	0.0317902	0.0335854	0.0354916	0.0375157	0.0396649	0.041947	0.0443703	0.0469434	0.0525767	0.0589283	0.0660897	0.0741642	0.0832682	0.0935328	0.105106	0.118155	0.132868	0.149456
CH4	241	0.0269723	0.0272651	0.0275613	0.0278612	0.0281647	0.0284718	0.0287826	0.0290972	0.0294156	0.0297379	0.0314083	0.0331821	0.0350656	0.0370655	0.0391891	0.041444	0.0438383	0.0463807	0.0519469	0.0582228	0.0652987	0.0732769	0.0822722	0.0924145	0.10385	0.116743	0.13128	0.147671
CH4	242	0.026648	0.0269373	0.02723	0.0275263	0.0278261	0.0281296	0.0284367	0.0287476	0.0290622	0.0293805	0.0310311	0.0327837	0.0346447	0.0366208	0.038719	0.0409471	0.0433128	0.0458249	0.0513247	0.0575257	0.0645173	0.0724002	0.0812883	0.0913095	0.102608	0.115348	0.129712	0.145907
CH4	243	0.0263276	0.0266134	0.0269027	0.0271954	0.0274917	0.0277915	0.028095	0.0284021	0.028713	0.0290276	0.0306584	0.0323902	0.0342289	0.0361814	0.0382547	0.0404561	0.0427937	0.0452758	0.05071	0.056837	0.0637452	0.0715341	0.0803161	0.0902178	0.101382	0.11397	0.128162	0.144164
CH4	244	0.0260111	0.0262935	0.0265793	0.0268686	0.0271613	0.0274576	0.0277574	0.0280609	0.028368	0.0286789	0.0302903	0.0320014	0.0338182	0.0357474	0.0377959	0.0399711	0.0422808	0.0447333	0.0501026	0.0561566	0.0629824	0.0706784	0.0793557	0.0891393	0.10017	0.112608	0.126631	0.142442
CH4	245	0.0256985	0.0259775	0.0262599	0.0265457	0.026835	0.0271277	0.027424	0.0277238	0.0280273	0.0283344	0.0299266	0.0316173	0.0334125	0.0353187	0.0373427	0.039492	0.0417741	0.0441973	0.0495026	0.0554844	0.0622287	0.069833	0.0784067	0.0880736	0.098973	0.111262	0.125118	0.14074
CH4	246	0.0253897	0.0256654	0.0259444	0.0262268	0.0265126	0.0268018	0.0270946	0.0273908	0.0276907	0.0279942	0.0295674	0.0312378	0.0330116	0.0348951	0.036895	0.0390186	0.0412735	0.0436678	0.0489099	0.0548202	0.0614841	0.0689977	0.0774692	0.0870208	0.0977901	0.109933	0.123623	0.139059
CH4	247	0.0250846	0.025357	0.0256327	0.0259117	0.0261941	0.0264799	0.0267691	0.0270619	0.0273582	0.027658	0.0292124	0.030863	0.0326156	0.0344766	0.0364527	0.0385509	0.0407789	0.0431447	0.0483242	0.0541641	0.0607485	0.0681724	0.0765429	0.0859805	0.0966214	0.108619	0.122146	0.137398
CH4	248	0.0247832	0.0250524	0.0253248	0.0256005	0.0258795	0.0261619	0.0264477	0.0267369	0.0270297	0.0273259	0.0288618	0.0304927	0.0322244	0.0340632	0.0360157	0.0380889	0.0402904	0.0426279	0.0477456	0.0535158	0.0600217	0.0673571	0.0756277	0.0849528	0.0954668	0.107321	0.120687	0.135757
CH4	249	0.0244855	0.0247514	0.0250206	0.025293	0.0255687	0.0258477	0.0261301	0.0264159	0.0267051	0.0269979	0.0285155	0.0301269	0.0318379	0.0336548	0.035584	0.0376325	0.0398077	0.0421173	0.047174	0.0528754	0.0593037	0.0665515	0.0747235	0.0839373	0.0943259	0.106039	0.119245	0.134136
CH4	250	0.0241913	0.0244541	0.02472	0.0249892	0.0252616	0.0255373	0.0258163	0.0260987	0.0263845	0.0266737	0.0281732	0.0297654	0.031456	0.0332512	0.0351574	0.0371815	0.0393307	0.0416128	0.0466092	0.0522425	0.0585941	0.0657556	0.07383	0.082934	0.0931986	0.104772	0.117821	0.132534
CH4	251	0.0239009	0.0241605	0.0244233	0.0246892	0.0249584	0.0252308	0.0255065	0.0257855	0.0260679	0.0263537	0.0278352	0.0294084	0.0310789	0.0328527	0.0347362	0.0367361	0.0388597	0.0411146	0.0460513	0.0516175	0.0578933	0.0649693	0.0729475	0.0819428	0.092085	0.10352	0.116414	0.130951
CH4	252	0.0236138	0.0238704	0.02413	0.0243928	0.0246587	0.0249279	0.0252003	0.025476	0.025755	0.0260374	0.0275013	0.0290557	0.0307063	0.0324589	0.0343199	0.036296	0.0383942	0.0406222	0.0455001	0.0509999	0.0572009	0.0641924	0.0720754	0.0809635	0.0909847	0.102284	0.115023	0.129387
CH4	253	0.0233303	0.0235838	0.0238403	0.0241	0.0243627	0.0246287	0.0248978	0.0251702	0.0254459	0.0257249	0.0271714	0.0287073	0.0303381	0.0320699	0.0339087	0.0358612	0.0379344	0.0401358	0.0449555	0.0503897	0.0565167	0.0634249	0.0712138	0.0799959	0.0898976	0.101062	0.113649	0.127842
CH4	254	0.0230502	0.0233007	0.0235541	0.0238107	0.0240703	0.0243331	0.024599	0.0248682	0.0251406	0.0254163	0.0268455	0.0283631	0.0299745	0.0316855	0.0335024	0.0354316	0.0374801	0.0396553	0.0444175	0.0497868	0.0558407	0.0626665	0.0703626	0.0790398	0.0888234	0.0998544	0.112292	0.126315
CH4	255	0.0227735	0.023021	0.0232714	0.0235249	0.0237815	0.0240411	0.0243039	0.0245698	0.024839	0.0251114	0.0265235	0.028023	0.0296152	0.0313058	0.033101	0.0350072	0.0370313	0.0391805	0.0438859	0.0491912	0.0551729	0.0619173	0.0695215	0.0780953	0.0877622	0.0986616	0.110951	0.124806
CH4	256	0.0225002	0.0227447	0.0229921	0.0232426	0.0234961	0.0237526	0.0240123	0.024275	0.024541	0.0248101	0.0262054	0.027687	0.0292602	0.0309307	0.0327045	0.0345879	0.0365878	0.0387114	0.0433607	0.0486027	0.0545131	0.061177	0.0686905	0.077162	0.0867136	0.097483	0.109625	0.123316
CH4	257	0.0222301	0.0224717	0.0227162	0.0229637	0.0232142	0.0234676	0.0237242	0.0239838	0.0242466	0.0245125	0.0258912	0.0273551	0.0289095	0.0305601	0.0323127	0.0341737	0.0361498	0.038248	0.0428418	0.0480213	0.0538612	0.0604456	0.0678695	0.07624	0.0856776	0.0963185	0.108316	0.121843
CH4	258	0.0218753	0.022114	0.0223556	0.0226001	0.0228476	0.023098	0.0233515	0.023608	0.0238677	0.0241304	0.0254927	0.0269391	0.028475	0.0301059	0.0318376	0.0336764	0.0356289	0.0377021	0.0422411	0.0473588	0.053129	0.0596349	0.0669703	0.0752409	0.0845659	0.0950799	0.106934	0.1203
CH4	259	0.0217024	0.0219383	0.022177	0.0224186	0.0226631	0.0229106	0.023161	0.0234145	0.0236711	0.0239307	0.0252767	0.0267059	0.0282234	0.0298348	0.0315459	0.0333628	0.035292	0.0373405	0.0418253	0.046882	0.0525834	0.0590116	0.0662595	0.0744315	0.0836453	0.0940339	0.105747	0.118953
CH4	260	0.0214419	0.021675	0.0219108	0.0221496	0.0223912	0.0226357	0.0228831	0.0231336	0.0233871	0.0236436	0.0249735	0.0263857	0.0278851	0.0294773	0.031168	0.0329632	0.0348694	0.0368934	0.0413248	0.0463211	0.0519545	0.0583061	0.0654675	0.073542	0.0826459	0.0929106	0.104484	0.117533
CH4	261	0.0211847	0.021415	0.0216481	0.0218839	0.0221226	0.0223642	0.0226088	0.0228562	0.0231067	0.0233602	0.0246742	0.0260695	0.0275511	0.0291243	0.0307948	0.0325685	0.034452	0.0364519	0.0408304	0.0457672	0.0513333	0.0576092	0.0646852	0.0726633	0.0816587	0.0918009	0.103236	0.11613
CH4	262	0.0209306	0.0211581	0.0213884	0.0216214	0.0218573	0.022096	0.0223376	0.0225821	0.0228296	0.0230801	0.0243784	0.0257571	0.027221	0.0287754	0.030426	0.0321786	0.0340396	0.0360157	0.0403419	0.0452198	0.0507196	0.0569205	0.0639121	0.0717951	0.0806832	0.0907044	0.102003	0.114743
CH4	263	0.0206795	0.0209043	0.0211318	0.0213621	0.0215952	0.021831	0.0220697	0.0223113	0.0225559	0.0228033	0.0240862	0.0254484	0.0268949	0.0284308	0.0300616	0.0317933	0.0336321	0.0355846	0.0398593	0.044679	0.0501131	0.0562402	0.0631483	0.0709373	0.0797193	0.089621	0.100785	0.113373
CH4	264	0.0204314	0.0206536	0.0208784	0.0211059	0.0213362	0.0215692	0.0218051	0.0220438	0.0222854	0.0225299	0.0237975	0.0251435	0.0265727	0.0280902	0.0297017	0.0314127	0.0332296	0.0351588	0.0393825	0.0441447	0.049514	0.0555679	0.0623937	0.0700898	0.078767	0.0885506	0.0995816	0.112019
CH4	265	0.0201864	0.0204059	0.020628	0.0208528	0.0210803	0.0213106	0.0215437	0.0217795	0.0220183	0.0222599	0.0235123	0.0248422	0.0262544	0.0277538	0.029346	0.0310367	0.0328319	0.0347381	0.0389114	0.0436167	0.048922	0.0549038	0.0616481	0.0692524	0.0778261	0.087493	0.0983924	0.110681
CH4	266	0.0199443	0.0201612	0.0203806	0.0206028	0.0208276	0.0210551	0.0212854	0.0215185	0.0217543	0.021993	0.0232306	0.0245446	0.0259399	0.0274215	0.0289947	0.0306652	0.0324389	0.0343224	0.0384459	0.0430952	0.0483372	0.0542476	0.0609115	0.068425	0.0768965	0.0864481	0.0972175	0.10936
CH4	267	0.0197051	0.0199194	0.0201363	0.0203558	0.0205779	0.0208027	0.0210302	0.0212605	0.0214936	0.0217294	0.0229522	0.0242506	0.0256292	0.0270931	0.0286476	0.0302981	0.0320507	0.0339117	0.0379861	0.0425799	0.0477594	0.0535992	0.0601836	0.0676076	0.075978	0.0854157	0.0960566	0.108054
CH4	268	0.0194688	0.0196805	0.0198948	0.0201117	0.0203311	0.0205533	0.0207781	0.0210056	0.0212359	0.021469	0.0226771	0.02396	0.0253222	0.0267687	0.0283046	0.0299354	0.0316671	0.0335059	0.0375317	0.0420707	0.0471884	0.0529586	0.0594645	0.0667998	0.0750704	0.0843955	0.0949095	0.106764
CH4	269	0.0192354	0.0194446	0.0196564	0.0198706	0.0200875	0.020307	0.0205291	0.0207539	0.0209815	0.0212117	0.0224055	0.0236731	0.0250191	0.0264482	0.0279658	0.0295772	0.0312883	0.0331051	0.0370829	0.0415677	0.0466244	0.0523258	0.058754	0.0660019	0.0741738	0.0833877	0.0937763	0.105489
CH4	270	0.0190048	0.0192115	0.0194207	0.0196325	0.0198467	0.0200636	0.0202831	0.0205052	0.02073	0.0209576	0.0221371	0.0233896	0.0247195	0.0261316	0.0276311	0.0292233	0.0309139	0.0327091	0.0366394	0.0410707	0.0460671	0.0517004	0.058052	0.0652135	0.0732879	0.0823919	0.0926565	0.10423
CH4	271	0.018777	0.0189813	0.019188	0.0193972	0.0196089	0.0198232	0.02004	0.0202595	0.0204817	0.0207065	0.0218719	0.0231094	0.0244235	0.0258188	0.0273004	0.0288736	0.030544	0.0323178	0.0362012	0.0405797	0.0455165	0.0510826	0.0573585	0.0644345	0.0724126	0.081408	0.0915502	0.102985
CH4	272	0.0184923	0.0186941	0.0188983	0.019105	0.0193142	0.0195259	0.0197402	0.0199571	0.0201766	0.0203987	0.0215502	0.022773	0.0240714	0.02545	0.0269139	0.0284684	0.0301189	0.0318715	0.0357086	0.0400349	0.0449127	0.0504125	0.0566135	0.0636051	0.0714881	0.0803761	0.0903974	0.101696
CH4	273	0.0184455	0.0186449	0.0188467	0.0190509	0.0192576	0.0194668	0.0196786	0.0198928	0.0201097	0.0203292	0.021467	0.0226752	0.0239581	0.0253203	0.0267667	0.0283026	0.0299335	0.0316652	0.0354565	0.0397311	0.0445508	0.049985	0.056112	0.0630202	0.0708092	0.0795912	0.0894929	0.100657
CH4	274	0.0180537	0.0182507	0.0184501	0.0186519	0.0188562	0.0190629	0.0192721	0.0194838	0.0196981	0.019915	0.0210392	0.022233	0.0235005	0.0248465	0.0262757	0.0277933	0.0294047	0.0311157	0.0348618	0.0390855	0.0438477	0.049217	0.0552709	0.0620967	0.0697928	0.07847	0.0882536	0.0992846
CH4	275	0.0179459	0.0181405	0.0183375	0.0185369	0.0187387	0.018943	0.0191497	0.0193589	0.0195706	0.0197849	0.0208957	0.0220752	0.0233277	0.0246576	0.0260697	0.0275692	0.0291614	0.030852	0.0345534	0.0387267	0.0434321	0.0487374	0.0547191	0.0614635	0.0690677	0.0776415	0.0873084	0.0982078
CH4	276	0.0176256	0.0178179	0.0180126	0.0182096	0.018409	0.0186108	0.0188151	0.0190218	0.019231	0.0194427	0.0205403	0.0217057	0.0229432	0.0242573	0.0256526	0.0271342	0.0287074	0.0303778	0.0340351	0.0381586	0.0428078	0.0480499	0.0539602	0.0606241	0.0681377	0.0766092	0.0861608	0.0969302
CH4	277	0.0175166	0.0177067	0.017899	0.0180937	0.0182907	0.0184901	0.0186919	0.0188961	0.0191028	0.019312	0.0203965	0.0215481	0.0227708	0.0240692	0.0254479	0.0269118	0.0284662	0.0301167	0.0337304	0.0378047	0.0423985	0.047578	0.0534178	0.0600023	0.0674262	0.0757966	0.0852343	0.0958752
CH4	278	0.0172076	0.0173954	0.0175855	0.0177778	0.0179725	0.0181695	0.0183689	0.0185707	0.0187749	0.0189816	0.0200532	0.021191	0.0223992	0.023682	0.0250443	0.0264907	0.0280266	0.0296575	0.033228	0.0372537	0.0417927	0.0469104	0.0526806	0.0591865	0.0665219	0.0747925	0.0841175	0.0946315
CH4	279	0.0170977	0.0172833	0.0174711	0.0176611	0.0178534	0.0180481	0.0182451	0.0184445	0.0186463	0.0188506	0.0199093	0.0210336	0.0222273	0.0234949	0.0248409	0.0262701	0.0277876	0.0293991	0.032927	0.0369047	0.0413895	0.0464462	0.0521476	0.0585759	0.0658237	0.0739957	0.0832095	0.0935981
CH4	280	0.0167996	0.0169829	0.0171684	0.0173562	0.0175463	0.0177386	0.0179333	0.0181303	0.0183297	0.0185315	0.0195776	0.0206885	0.021868	0.0231204	0.0244503	0.0258625	0.027362	0.0289541	0.03244	0.0363702	0.0408016	0.045798	0.0514313	0.0577829	0.0649443	0.0730188	0.0821227	0.0923874
CH4	281	0.0165993	0.0167804	0.0169637	0.0171493	0.0173371	0.0175271	0.0177194	0.0179141	0.0181111	0.0183105	0.0193442	0.0204418	0.0216072	0.0228447	0.0241588	0.0255541	0.0270357	0.0286089	0.0320531	0.0359365	0.040315	0.0452518	0.0508179	0.0570938	0.0641698	0.0721479	0.0811432	0.0912855
CH4	282	0.0164012	0.0165801	0.0167613	0.0169446	0.0171302	0.0173179	0.017508	0.0177003	0.017895	0.018092	0.0191134	0.0201978	0.0213494	0.0225722	0.0238705	0.0252492	0.0267131	0.0282675	0.0316707	0.0355078	0.039834	0.0447119	0.0502117	0.0564126	0.0634042	0.0712872	0.0801753	0.0901965
CH4	283	0.0162953	0.0164722	0.0166512	0.0168323	0.0170156	0.0172012	0.017389	0.017579	0.0177714	0.017966	0.0189752	0.0200467	0.0211845	0.0223927	0.0236756	0.0250378	0.0264843	0.0280201	0.0313827	0.035174	0.0394487	0.0442684	0.0497025	0.0558295	0.0627377	0.0705267	0.0793087	0.0892104
CH4	284	0.0160122	0.016187	0.0163638	0.0165428	0.0167239	0.0169073	0.0170928	0.0172806	0.0174706	0.017663	0.0186601	0.0197189	0.0208431	0.0220369	0.0233044	0.0246504	0.0260796	0.0275972	0.0309196	0.0346657	0.0388894	0.0436516	0.0490209	0.0550749	0.0619006	0.0695967	0.078274	0.0880576
CH4	285	0.0159057	0.0160784	0.0162531	0.01643	0.0166089	0.0167901	0.0169734	0.017159	0.0173467	0.0175368	0.018522	0.0195681	0.020679	0.0218585	0.023111	0.0244409	0.025853	0.0273525	0.0306353	0.0343367	0.03851	0.0432154	0.0485207	0.0545024	0.0612468	0.068851	0.0774248	0.0870917
CH4	286	0.0156325	0.0158031	0.0159758	0.0161505	0.0163273	0.0165063	0.0166875	0.0168708	0.0170563	0.0172441	0.0182176	0.0192512	0.0203488	0.0215143	0.0227518	0.0240658	0.0254611	0.0269427	0.0301864	0.0338436	0.0379672	0.0426164	0.0478584	0.0537688	0.0604327	0.0679463	0.0764177	0.0859693
CH4	287	0.0155257	0.0156942	0.0158648	0.0160375	0.0162122	0.0163891	0.0165681	0.0167492	0.0169325	0.0171181	0.0180799	0.0191013	0.0201858	0.0213373	0.0225601	0.0238584	0.0252371	0.026701	0.029906	0.0335196	0.0375939	0.0421877	0.0473672	0.0532071	0.0597915	0.0672154	0.0755859	0.0850235
CH4	288	0.0152618	0.0154283	0.0155969	0.0157675	0.0159401	0.0161149	0.0162917	0.0164707	0.0166519	0.0168352	0.0177856	0.0187947	0.0198663	0.0210041	0.0222123	0.0234951	0.0248574	0.0263038	0.0294706	0.0330411	0.0370668	0.0416058	0.0467235	0.0524937	0.0589996	0.066335	0.0746056	0.0839306
CH4	289	0.0151548	0.0153193	0.0154859	0.0156544	0.015825	0.0159977	0.0161724	0.0163493	0.0165282	0.0167094	0.0176484	0.0186455	0.0197043	0.0208286	0.0220223	0.0232899	0.0246359	0.0260651	0.029194	0.032722	0.0366997	0.0411845	0.0462412	0.0519426	0.0583708	0.0656187	0.0737907	0.0830045
CH4	290	0.0148999	0.0150625	0.015227	0.0153936	0.0155621	0.0157327	0.0159054	0.0160801	0.016257	0.0164359	0.0173638	0.018349	0.0193952	0.020506	0.0216855	0.022938	0.0242679	0.02568	0.0287717	0.0322575	0.0361878	0.0406191	0.0456155	0.0512489	0.0576005	0.0647619	0.0728363	0.0819403
CH4	291	0.0147928	0.0149534	0.015116	0.0152806	0.0154472	0.0156157	0.0157863	0.015959	0.0161337	0.0163105	0.0172273	0.0182008	0.0192345	0.020332	0.0214975	0.022735	0.0240491	0.0254444	0.0284991	0.0319434	0.0358268	0.0402053	0.045142	0.0507082	0.056984	0.06406	0.0720382	0.0810335
CH4	292	0.0145465	0.0147053	0.0148659	0.0150285	0.0151931	0.0153596	0.0155282	0.0156988	0.0158714	0.0160462	0.016952	0.0179139	0.0189352	0.0200197	0.0211713	0.022394	0.0236924	0.025071	0.0280894	0.0314925	0.0353296	0.0396559	0.0445338	0.0500335	0.0562345	0.0632261	0.0711091	0.0799971
CH4	293	0.0144395	0.0145964	0.0147551	0.0149158	0.0150784	0.015243	0.0154095	0.0155781	0.0157487	0.0159213	0.0168163	0.0177667	0.0187759	0.0198474	0.0209853	0.0221934	0.0234763	0.0248385	0.0278209	0.0311834	0.0349747	0.0392494	0.0440691	0.0495032	0.0556303	0.0625384	0.0703274	0.0791094
CH4	294	0.0142016	0.0143565	0.0145134	0.0146721	0.0148328	0.0149954	0.01516	0.0153265	0.0154951	0.0156657	0.01655	0.0174891	0.0184862	0.0195449	0.0206692	0.021863	0.0231305	0.0244765	0.0274233	0.0307457	0.0344918	0.0387155	0.0434777	0.048847	0.0549009	0.0617267	0.0694228	0.0781
CH4	295	0.0140322	0.0141853	0.0143403	0.0144971	0.0146559	0.0148165	0.0149791	0.0151437	0.0153102	0.0154788	0.0163526	0.0172804	0.0182657	0.0193118	0.0204226	0.0216022	0.0228546	0.0241845	0.0270961	0.030379	0.0340804	0.0382537	0.042959	0.0482644	0.0542461	0.0609904	0.0685947	0.0771684
CH4	296	0.0139274	0.0140788	0.0142319	0.0143869	0.0145437	0.0147024	0.0148631	0.0150257	0.0151903	0.0153568	0.0162202	0.017137	0.0181105	0.0191441	0.0202417	0.0214072	0.0226447	0.0239587	0.0268356	0.0300793	0.0337365	0.03786	0.0425093	0.0477513	0.0536617	0.0603256	0.0678391	0.0763106
CH4	297	0.0136994	0.0138489	0.0140002	0.0141533	0.0143083	0.0144652	0.0146239	0.0147846	0.0149472	0.0151117	0.0159648	0.0168707	0.0178325	0.0188538	0.0199383	0.0210899	0.0223126	0.023611	0.0264536	0.0296586	0.0332722	0.0373465	0.0419403	0.0471198	0.0529597	0.0595441	0.066968	0.0753384
CH4	298	0.013536	0.0136837	0.0138332	0.0139845	0.0141376	0.0142926	0.0144495	0.0146082	0.0147689	0.0149315	0.0157744	0.0166694	0.0176198	0.018629	0.0197005	0.0208383	0.0220465	0.0233294	0.026138	0.0293048	0.0328753	0.036901	0.04144	0.0465577	0.0523279	0.0588338	0.0661692	0.0744398
CH4	299	0.0134617	0.0136077	0.0137554	0.0139049	0.0140562	0.0142093	0.0143643	0.0145211	0.0146799	0.0148405	0.0156734	0.0165578	0.0174968	0.0184939	0.0195527	0.0206769	0.0218707	0.0231383	0.0259134	0.0290424	0.0325703	0.036548	0.0410329	0.0460896	0.0517909	0.0582192	0.0654671	0.073639
CH4	300	0.013215	0.0133592	0.0135052	0.0136529	0.0138024	0.0139537	0.0141068	0.0142618	0.0144186	0.0145774	0.0154003	0.0162741	0.017202	0.0181872	0.0192333	0.0203442	0.0215237	0.0227761	0.0255182	0.0286098	0.0320957	0.0360259	0.0404573	0.0454537	0.051087	0.0574386	0.0646	0.0726745
CO2	1	0.0747844	0.0747844	0.0747844	0.0747844	0.0747844	0.0747844	0.0747844	0.0747844	0.0747844	0.0747844	0.0747844	0.0747844	0.0747844	0.0747844	0.0747844	0.0747844	0.0747844	0.0747844	0.0747844	0.0747844	0.0747844	0.0747844	0.0747844	0.0747844	0.0747844	0.0747844	0.0747844	0.0747844
CO2	2	0.161375	0.161375	0.161375	0.161375	0.161375	0.161375	0.161375	0.161375	0.161375	0.161375	0.161375	0.161375	0.161375	0.161375	0.161375	0.161375	0.161375	0.161375	0.161375	0.161375	0.161375	0.161375	0.161375	0.161375	0.161375	0.161375	0.161375	0.161375
CO2	3	0.445268	0.157152	0.157152	0.157152	0.157152	0.157152	0.157152	0.157152	0.157152	0.157152	0.157152	0.157152	0.157152	0.157152	0.157152	0.157152	0.157152	0.157152	0.157152	0.157152	0.157152	0.157152	0.157152	0.157152	0.157152	0.157152	0.157152	0.157152
CO2	4	0.437726	0.441163	0.153047	0.153047	0.153047	0.153047	0.153047	0.153047	0.153047	0.153047	0.153047	0.153047	0.153047	0.153047	0.153047	0.153047	0.153047	0.153047	0.153047	0.153047	0.153047	0.153047	0.153047	0.153047	0.153047	0.153047	0.153047	0.153047
CO2	5	0.43034	0.433736	0.437173	0.149057	0.149057	0.149057	0.149057	0.149057	0.149057	0.149057	0.149057	0.149057	0.149057	0.149057	0.149057	0.149057	0.149057	0.149057	0.149057	0.149057	0.149057	0.149057	0.149057	0.149057	0.149057	0.149057	0.149057	0.149057
CO2	6	0.423107	0.426462	0.429858	0.433294	0.145179	0.145179	0.145179	0.145179	0.145179	0.145179	0.145179	0.145179	0.145179	0.145179	0.145179	0.145179	0.145179	0.145179	0.145179	0.145179	0.145179	0.145179	0.145179	0.145179	0.145179	0.145179	0.145179	0.145179
CO2	7	0.416021	0.419337	0.422692	0.426088	0.429524	0.141408	0.141408	0.141408	0.141408	0.141408	0.141408	0.141408	0.141408	0.141408	0.141408	0.141408	0.141408	0.141408	0.141408	0.141408	0.141408	0.141408	0.141408	0.141408	0.141408	0.141408	0.141408	0.141408
CO2	8	0.409081	0.412356	0.415672	0.419027	0.422423	0.425859	0.137743	0.137743	0.137743	0.137743	0.137743	0.137743	0.137743	0.137743	0.137743	0.137743	0.137743	0.137743	0.137743	0.137743	0.137743	0.137743	0.137743	0.137743	0.137743	0.137743	0.137743	0.137743
CO2	9	0.402281	0.405518	0.408794	0.412109	0.415464	0.41886	0.422297	0.134181	0.134181	0.134181	0.134181	0.134181	0.134181	0.134181	0.134181	0.134181	0.134181	0.134181	0.134181	0.134181	0.134181	0.134181	0.134181	0.134181	0.134181	0.134181	0.134181	0.134181
CO2	10	0.39562	0.398818	0.402055	0.40533	0.408645	0.412001	0.415396	0.418833	0.130717	0.130717	0.130717	0.130717	0.130717	0.130717	0.130717	0.130717	0.130717	0.130717	0.130717	0.130717	0.130717	0.130717	0.130717	0.130717	0.130717	0.130717	0.130717	0.130717
CO2	11	0.389093	0.392253	0.395451	0.398687	0.401963	0.405278	0.408634	0.412029	0.415466	0.12735	0.12735	0.12735	0.12735	0.12735	0.12735	0.12735	0.12735	0.12735	0.12735	0.12735	0.12735	0.12735	0.12735	0.12735	0.12735	0.12735	0.12735	0.12735
CO2	12	0.382697	0.385819	0.388979	0.392177	0.395414	0.39869	0.402005	0.40536	0.408756	0.412192	0.124077	0.124077	0.124077	0.124077	0.124077	0.124077	0.124077	0.124077	0.124077	0.124077	0.124077	0.124077	0.124077	0.124077	0.124077	0.124077	0.124077	0.124077
CO2	13	0.37643	0.379515	0.382637	0.385797	0.388995	0.392231	0.395507	0.398822	0.402177	0.405573	0.120894	0.120894	0.120894	0.120894	0.120894	0.120894	0.120894	0.120894	0.120894	0.120894	0.120894	0.120894	0.120894	0.120894	0.120894	0.120894	0.120894	0.120894
CO2	14	0.370287	0.373335	0.37642	0.379542	0.382702	0.3859	0.389137	0.392413	0.395728	0.399083	0.1178	0.1178	0.1178	0.1178	0.1178	0.1178	0.1178	0.1178	0.1178	0.1178	0.1178	0.1178	0.1178	0.1178	0.1178	0.1178	0.1178	0.1178
CO2	15	0.364267	0.367279	0.370327	0.373412	0.376534	0.379694	0.382892	0.386128	0.389404	0.392719	0.114791	0.114791	0.114791	0.114791	0.114791	0.114791	0.114791	0.114791	0.114791	0.114791	0.114791	0.114791	0.114791	0.114791	0.114791	0.114791	0.114791	0.114791
CO2	16	0.358366	0.361342	0.364353	0.367401	0.370486	0.373608	0.376768	0.379966	0.383203	0.386479	0.111866	0.111866	0.111866	0.111866	0.111866	0.111866	0.111866	0.111866	0.111866	0.111866	0.111866	0.111866	0.111866	0.111866	0.111866	0.111866	0.111866	0.111866
CO2	17	0.352581	0.355521	0.358497	0.361509	0.364557	0.367642	0.370764	0.373924	0.377122	0.380358	0.397137	0.109021	0.109021	0.109021	0.109021	0.109021	0.109021	0.109021	0.109021	0.109021	0.109021	0.109021	0.109021	0.109021	0.109021	0.109021	0.109021	0.109021
CO2	18	0.34691	0.349815	0.352755	0.355731	0.358743	0.361791	0.364876	0.367998	0.371158	0.374356	0.390934	0.106255	0.106255	0.106255	0.106255	0.106255	0.106255	0.106255	0.106255	0.106255	0.106255	0.106255	0.106255	0.106255	0.106255	0.106255	0.106255	0.106255
CO2	19	0.34135	0.34422	0.347125	0.350066	0.353042	0.356053	0.359101	0.362186	0.365309	0.368468	0.384849	0.103566	0.103566	0.103566	0.103566	0.103566	0.103566	0.103566	0.103566	0.103566	0.103566	0.103566	0.103566	0.103566	0.103566	0.103566	0.103566	0.103566
CO2	20	0.335898	0.338734	0.341605	0.34451	0.34745	0.350426	0.353438	0.356486	0.359571	0.362693	0.378878	0.10095	0.10095	0.10095	0.10095	0.10095	0.10095	0.10095	0.10095	0.10095	0.10095	0.10095	0.10095	0.10095	0.10095	0.10095	0.10095	0.10095
CO2	21	0.330552	0.333354	0.336191	0.339061	0.341967	0.344907	0.347883	0.350894	0.353942	0.357027	0.37302	0.0984066	0.0984066	0.0984066	0.0984066	0.0984066	0.0984066	0.0984066	0.0984066	0.0984066	0.0984066	0.0984066	0.0984066	0.0984066	0.0984066	0.0984066	0.0984066	0.0984066
CO2	22	0.325309	0.328078	0.330881	0.333717	0.336588	0.339493	0.342433	0.345409	0.348421	0.351469	0.36727	0.384049	0.0959331	0.0959331	0.0959331	0.0959331	0.0959331	0.0959331	0.0959331	0.0959331	0.0959331	0.0959331	0.0959331	0.0959331	0.0959331	0.0959331	0.0959331	0.0959331
CO2	23	0.320167	0.322903	0.325673	0.328475	0.331311	0.334182	0.337087	0.340028	0.343003	0.346015	0.361628	0.378207	0.0935274	0.0935274	0.0935274	0.0935274	0.0935274	0.0935274	0.0935274	0.0935274	0.0935274	0.0935274	0.0935274	0.0935274	0.0935274	0.0935274	0.0935274	0.0935274
CO2	24	0.315124	0.317828	0.320564	0.323333	0.326135	0.328972	0.331842	0.334748	0.337688	0.340664	0.35609	0.372471	0.0911877	0.0911877	0.0911877	0.0911877	0.0911877	0.0911877	0.0911877	0.0911877	0.0911877	0.0911877	0.0911877	0.0911877	0.0911877	0.0911877	0.0911877	0.0911877
CO2	25	0.310178	0.312849	0.315552	0.318288	0.321057	0.32386	0.326696	0.329567	0.332472	0.335412	0.350655	0.36684	0.0889121	0.0889121	0.0889121	0.0889121	0.0889121	0.0889121	0.0889121	0.0889121	0.0889121	0.0889121	0.0889121	0.0889121	0.0889121	0.0889121	0.0889121	0.0889121
CO2	26	0.305325	0.307964	0.310635	0.313339	0.316075	0.318844	0.321646	0.324483	0.327353	0.330259	0.34532	0.361312	0.0866988	0.0866988	0.0866988	0.0866988	0.0866988	0.0866988	0.0866988	0.0866988	0.0866988	0.0866988	0.0866988	0.0866988	0.0866988	0.0866988	0.0866988	0.0866988
CO2	27	0.300564	0.303172	0.305811	0.308482	0.311186	0.313922	0.316691	0.319494	0.32233	0.325201	0.340082	0.355883	0.372662	0.0845459	0.0845459	0.0845459	0.0845459	0.0845459	0.0845459	0.0845459	0.0845459	0.0845459	0.0845459	0.0845459	0.0845459	0.0845459	0.0845459	0.0845459
CO2	28	0.295893	0.29847	0.301078	0.303717	0.306388	0.309092	0.311828	0.314597	0.317399	0.320236	0.33494	0.350553	0.367131	0.0824518	0.0824518	0.0824518	0.0824518	0.0824518	0.0824518	0.0824518	0.0824518	0.0824518	0.0824518	0.0824518	0.0824518	0.0824518	0.0824518	0.0824518
CO2	29	0.29131	0.293856	0.296433	0.299041	0.30168	0.304351	0.307055	0.309791	0.31256	0.315362	0.329891	0.345317	0.361698	0.0804147	0.0804147	0.0804147	0.0804147	0.0804147	0.0804147	0.0804147	0.0804147	0.0804147	0.0804147	0.0804147	0.0804147	0.0804147	0.0804147	0.0804147
CO2	30	0.286813	0.289329	0.291875	0.294451	0.297059	0.299698	0.30237	0.305073	0.307809	0.310578	0.324933	0.340176	0.356361	0.0784331	0.0784331	0.0784331	0.0784331	0.0784331	0.0784331	0.0784331	0.0784331	0.0784331	0.0784331	0.0784331	0.0784331	0.0784331	0.0784331	0.0784331
CO2	31	0.2824	0.284885	0.287401	0.289947	0.292524	0.295131	0.297771	0.300442	0.303145	0.305881	0.320065	0.335126	0.351118	0.0765053	0.0765053	0.0765053	0.0765053	0.0765053	0.0765053	0.0765053	0.0765053	0.0765053	0.0765053	0.0765053	0.0765053	0.0765053	0.0765053	0.0765053
CO2	32	0.278068	0.280524	0.28301	0.285525	0.288071	0.290648	0.293256	0.295895	0.298566	0.30127	0.315284	0.330166	0.345967	0.362746	0.0746299	0.0746299	0.0746299	0.0746299	0.0746299	0.0746299	0.0746299	0.0746299	0.0746299	0.0746299	0.0746299	0.0746299	0.0746299	0.0746299
CO2	33	0.273817	0.276244	0.2787	0.281185	0.283701	0.286247	0.288823	0.291431	0.294071	0.296742	0.310589	0.325293	0.340906	0.357484	0.0728052	0.0728052	0.0728052	0.0728052	0.0728052	0.0728052	0.0728052	0.0728052	0.0728052	0.0728052	0.0728052	0.0728052	0.0728052	0.0728052
CO2	34	0.269644	0.272042	0.274468	0.276924	0.27941	0.281925	0.284471	0.287048	0.289656	0.292295	0.305978	0.320506	0.335933	0.352313	0.07103	0.07103	0.07103	0.07103	0.07103	0.07103	0.07103	0.07103	0.07103	0.07103	0.07103	0.07103	0.07103	0.07103
CO2	35	0.265547	0.267917	0.270314	0.272741	0.275197	0.277683	0.280198	0.282744	0.285321	0.287929	0.301448	0.315803	0.331046	0.347231	0.0693027	0.0693027	0.0693027	0.0693027	0.0693027	0.0693027	0.0693027	0.0693027	0.0693027	0.0693027	0.0693027	0.0693027	0.0693027	0.0693027
CO2	36	0.261526	0.263867	0.266236	0.268634	0.27106	0.273516	0.276002	0.278518	0.281064	0.28364	0.296998	0.311182	0.326243	0.342235	0.0676221	0.0676221	0.0676221	0.0676221	0.0676221	0.0676221	0.0676221	0.0676221	0.0676221	0.0676221	0.0676221	0.0676221	0.0676221	0.0676221
CO2	37	0.257578	0.259891	0.262231	0.264601	0.266998	0.269425	0.271881	0.274367	0.276882	0.279428	0.292627	0.306641	0.321523	0.337324	0.354103	0.0659867	0.0659867	0.0659867	0.0659867	0.0659867	0.0659867	0.0659867	0.0659867	0.0659867	0.0659867	0.0659867	0.0659867	0.0659867
CO2	38	0.253701	0.255986	0.258299	0.26064	0.263009	0.265407	0.267834	0.27029	0.272775	0.275291	0.288332	0.302179	0.316883	0.332496	0.349074	0.0643953	0.0643953	0.0643953	0.0643953	0.0643953	0.0643953	0.0643953	0.0643953	0.0643953	0.0643953	0.0643953	0.0643953	0.0643953
CO2	39	0.249894	0.252152	0.254438	0.256751	0.259091	0.261461	0.263858	0.266285	0.268741	0.271227	0.284112	0.297794	0.312323	0.327749	0.34413	0.0628467	0.0628467	0.0628467	0.0628467	0.0628467	0.0628467	0.0628467	0.0628467	0.0628467	0.0628467	0.0628467	0.0628467	0.0628467
CO2	40	0.246156	0.248387	0.250645	0.252931	0.255244	0.257584	0.259954	0.262351	0.264778	0.267234	0.279966	0.293485	0.30784	0.323083	0.339268	0.0613396	0.0613396	0.0613396	0.0613396	0.0613396	0.0613396	0.0613396	0.0613396	0.0613396	0.0613396	0.0613396	0.0613396	0.0613396
CO2	41	0.242485	0.244689	0.24692	0.249179	0.251464	0.253777	0.256118	0.258487	0.260885	0.263311	0.275891	0.289249	0.303433	0.318494	0.334486	0.0598729	0.0598729	0.0598729	0.0598729	0.0598729	0.0598729	0.0598729	0.0598729	0.0598729	0.0598729	0.0598729	0.0598729	0.0598729
CO2	42	0.238879	0.241057	0.243262	0.245493	0.247751	0.250036	0.252349	0.25469	0.257059	0.259457	0.271887	0.285085	0.2991	0.313981	0.329783	0.346561	0.0584454	0.0584454	0.0584454	0.0584454	0.0584454	0.0584454	0.0584454	0.0584454	0.0584454	0.0584454	0.0584454	0.0584454
CO2	43	0.235337	0.23749	0.239668	0.241872	0.244104	0.246362	0.248647	0.25096	0.253301	0.25567	0.267952	0.280993	0.29484	0.309544	0.325157	0.341735	0.057056	0.057056	0.057056	0.057056	0.057056	0.057056	0.057056	0.057056	0.057056	0.057056	0.057056	0.057056
CO2	44	0.231858	0.233985	0.236137	0.238315	0.24052	0.242751	0.245009	0.247295	0.249608	0.251948	0.264084	0.276969	0.290651	0.30518	0.320606	0.336987	0.0557036	0.0557036	0.0557036	0.0557036	0.0557036	0.0557036	0.0557036	0.0557036	0.0557036	0.0557036	0.0557036	0.0557036
CO2	45	0.228441	0.230542	0.232669	0.234821	0.236999	0.239204	0.241435	0.243693	0.245978	0.248291	0.260282	0.273013	0.286532	0.300887	0.31613	0.332315	0.0543873	0.0543873	0.0543873	0.0543873	0.0543873	0.0543873	0.0543873	0.0543873	0.0543873	0.0543873	0.0543873	0.0543873
CO2	46	0.225083	0.227159	0.229261	0.231387	0.233539	0.235718	0.237922	0.240153	0.242411	0.244697	0.256544	0.269124	0.282482	0.296666	0.311727	0.327719	0.0531059	0.0531059	0.0531059	0.0531059	0.0531059	0.0531059	0.0531059	0.0531059	0.0531059	0.0531059	0.0531059	0.0531059
CO2	47	0.221784	0.223836	0.225912	0.228013	0.23014	0.232292	0.23447	0.236675	0.238906	0.241164	0.25287	0.2653	0.278498	0.292513	0.307394	0.323196	0.339974	0.0518585	0.0518585	0.0518585	0.0518585	0.0518585	0.0518585	0.0518585	0.0518585	0.0518585	0.0518585	0.0518585
CO2	48	0.218543	0.22057	0.222621	0.224698	0.226799	0.228925	0.231078	0.233256	0.23546	0.237692	0.249258	0.26154	0.274581	0.288428	0.303132	0.318745	0.335323	0.0506441	0.0506441	0.0506441	0.0506441	0.0506441	0.0506441	0.0506441	0.0506441	0.0506441	0.0506441	0.0506441
CO2	49	0.215358	0.217361	0.219388	0.221439	0.223515	0.225616	0.227743	0.229895	0.232074	0.234278	0.245707	0.257842	0.270727	0.284409	0.298938	0.314365	0.330745	0.0494618	0.0494618	0.0494618	0.0494618	0.0494618	0.0494618	0.0494618	0.0494618	0.0494618	0.0494618	0.0494618
CO2	50	0.212228	0.214207	0.21621	0.218237	0.220288	0.222364	0.224465	0.226592	0.228744	0.230922	0.242215	0.254205	0.266937	0.280456	0.294811	0.310054	0.326239	0.0483106	0.0483106	0.0483106	0.0483106	0.0483106	0.0483106	0.0483106	0.0483106	0.0483106	0.0483106	0.0483106
CO2	51	0.209152	0.211107	0.213086	0.215089	0.217116	0.219167	0.221243	0.223345	0.225471	0.227623	0.238781	0.250628	0.263208	0.276566	0.29075	0.305811	0.321803	0.0471899	0.0471899	0.0471899	0.0471899	0.0471899	0.0471899	0.0471899	0.0471899	0.0471899	0.0471899	0.0471899
CO2	52	0.206129	0.208061	0.210016	0.211995	0.213998	0.216024	0.218076	0.220152	0.222253	0.22438	0.235404	0.24711	0.25954	0.272738	0.286753	0.301634	0.317436	0.334214	0.0460985	0.0460985	0.0460985	0.0460985	0.0460985	0.0460985	0.0460985	0.0460985	0.0460985	0.0460985
CO2	53	0.203157	0.205066	0.206998	0.208953	0.210932	0.212935	0.214962	0.217013	0.219089	0.221191	0.232083	0.24365	0.255931	0.268972	0.28282	0.297524	0.313137	0.329715	0.0450358	0.0450358	0.0450358	0.0450358	0.0450358	0.0450358	0.0450358	0.0450358	0.0450358	0.0450358
CO2	54	0.200236	0.202122	0.204031	0.205963	0.207918	0.209897	0.2119	0.213927	0.215978	0.218054	0.228817	0.240246	0.252381	0.265266	0.278949	0.293477	0.308904	0.325284	0.044001	0.044001	0.044001	0.044001	0.044001	0.044001	0.044001	0.044001	0.044001	0.044001
CO2	55	0.197365	0.199228	0.201114	0.203023	0.204955	0.206911	0.208889	0.210892	0.212919	0.21497	0.225605	0.236897	0.248887	0.261619	0.275138	0.289493	0.304736	0.320921	0.0429931	0.0429931	0.0429931	0.0429931	0.0429931	0.0429931	0.0429931	0.0429931	0.0429931	0.0429931
CO2	56	0.194542	0.196383	0.198247	0.200133	0.202042	0.203974	0.205929	0.207908	0.209911	0.211938	0.222445	0.233603	0.24545	0.25803	0.271388	0.285571	0.300632	0.316625	0.0420116	0.0420116	0.0420116	0.0420116	0.0420116	0.0420116	0.0420116	0.0420116	0.0420116	0.0420116
CO2	57	0.191766	0.193586	0.195427	0.197291	0.199177	0.201086	0.203018	0.204973	0.206952	0.208955	0.219337	0.230361	0.242067	0.254497	0.267696	0.28171	0.296592	0.312393	0.0410557	0.0410557	0.0410557	0.0410557	0.0410557	0.0410557	0.0410557	0.0410557	0.0410557	0.0410557
CO2	58	0.189038	0.190835	0.192655	0.194496	0.19636	0.198246	0.200155	0.202087	0.204042	0.206021	0.216279	0.227172	0.238738	0.25102	0.264061	0.277909	0.292612	0.308225	0.0401246	0.0401246	0.0401246	0.0401246	0.0401246	0.0401246	0.0401246	0.0401246	0.0401246	0.0401246
CO2	59	0.186354	0.188131	0.189928	0.191748	0.193589	0.195453	0.197339	0.199248	0.20118	0.203135	0.213271	0.224034	0.235462	0.247597	0.260483	0.274165	0.288694	0.30412	0.0392176	0.0392176	0.0392176	0.0392176	0.0392176	0.0392176	0.0392176	0.0392176	0.0392176	0.0392176
CO2	60	0.183716	0.185471	0.187247	0.189045	0.190864	0.192706	0.194569	0.196455	0.198364	0.200296	0.210311	0.220946	0.232238	0.244228	0.25696	0.270479	0.284834	0.300077	0.0383341	0.0383341	0.0383341	0.0383341	0.0383341	0.0383341	0.0383341	0.0383341	0.0383341	0.0383341
CO2	61	0.181121	0.182855	0.18461	0.186387	0.188184	0.190004	0.191845	0.193709	0.195595	0.197504	0.207399	0.217907	0.229064	0.240912	0.253492	0.266849	0.281033	0.296094	0.0374735	0.0374735	0.0374735	0.0374735	0.0374735	0.0374735	0.0374735	0.0374735	0.0374735	0.0374735
CO2	62	0.178569	0.180283	0.182017	0.183772	0.185548	0.187346	0.189165	0.191007	0.19287	0.194756	0.204534	0.214916	0.225941	0.237647	0.250076	0.263275	0.27729	0.292171	0.324751	0.036635	0.036635	0.036635	0.036635	0.036635	0.036635	0.036635	0.036635	0.036635
CO2	63	0.176059	0.177752	0.179466	0.1812	0.182955	0.184731	0.186529	0.188348	0.19019	0.192053	0.201714	0.211973	0.222866	0.234432	0.246714	0.259755	0.273602	0.288306	0.320497	0.0358181	0.0358181	0.0358181	0.0358181	0.0358181	0.0358181	0.0358181	0.0358181	0.0358181
CO2	64	0.17359	0.175263	0.176956	0.17867	0.180404	0.182159	0.183935	0.185733	0.187552	0.189394	0.19894	0.209076	0.219839	0.231267	0.243402	0.256288	0.26997	0.284498	0.316306	0.0350222	0.0350222	0.0350222	0.0350222	0.0350222	0.0350222	0.0350222	0.0350222	0.0350222
CO2	65	0.171162	0.172815	0.174488	0.176181	0.177894	0.179628	0.181383	0.18316	0.184957	0.186777	0.196209	0.206224	0.216858	0.228151	0.240141	0.252873	0.266392	0.280747	0.312175	0.0342466	0.0342466	0.0342466	0.0342466	0.0342466	0.0342466	0.0342466	0.0342466	0.0342466
CO2	66	0.168773	0.170406	0.172059	0.173732	0.175425	0.177138	0.178873	0.180628	0.182404	0.184202	0.193521	0.203417	0.213924	0.225082	0.236929	0.249509	0.262867	0.277051	0.308104	0.0334909	0.0334909	0.0334909	0.0334909	0.0334909	0.0334909	0.0334909	0.0334909	0.0334909
CO2	67	0.166423	0.168037	0.16967	0.171323	0.172996	0.174689	0.176402	0.178136	0.179891	0.181668	0.190876	0.200653	0.211036	0.22206	0.233766	0.246196	0.259394	0.273409	0.304092	0.0327545	0.0327545	0.0327545	0.0327545	0.0327545	0.0327545	0.0327545	0.0327545	0.0327545
CO2	68	0.164111	0.165705	0.167319	0.168952	0.170605	0.172278	0.173971	0.175684	0.177418	0.179174	0.188272	0.197933	0.208192	0.219084	0.230651	0.242932	0.255973	0.269821	0.300138	0.0320368	0.0320368	0.0320368	0.0320368	0.0320368	0.0320368	0.0320368	0.0320368	0.0320368
CO2	69	0.161836	0.163411	0.165006	0.166619	0.168253	0.169906	0.171578	0.173271	0.174985	0.176719	0.185709	0.195255	0.205391	0.216154	0.227582	0.239717	0.252603	0.266285	0.29624	0.0313373	0.0313373	0.0313373	0.0313373	0.0313373	0.0313373	0.0313373	0.0313373	0.0313373
CO2	70	0.159598	0.161154	0.16273	0.164324	0.165938	0.167571	0.169224	0.170897	0.17259	0.174303	0.183186	0.192618	0.202633	0.213267	0.224559	0.23655	0.249282	0.262801	0.292398	0.0306556	0.0306556	0.0306556	0.0306556	0.0306556	0.0306556	0.0306556	0.0306556	0.0306556
CO2	71	0.157395	0.158933	0.16049	0.162065	0.16366	0.165273	0.166906	0.168559	0.170232	0.171925	0.180702	0.190021	0.199917	0.210425	0.221582	0.233429	0.246009	0.259367	0.288612	0.029991	0.029991	0.029991	0.029991	0.029991	0.029991	0.029991	0.029991	0.029991
CO2	72	0.155228	0.156747	0.158285	0.159842	0.161417	0.163012	0.164625	0.166259	0.167912	0.169584	0.178256	0.187465	0.197242	0.207625	0.218649	0.230355	0.242785	0.255983	0.284879	0.317459	0.0293433	0.0293433	0.0293433	0.0293433	0.0293433	0.0293433	0.0293433	0.0293433
CO2	73	0.153094	0.154596	0.156116	0.157654	0.15921	0.160786	0.16238	0.163994	0.165627	0.16728	0.175849	0.184947	0.194608	0.204867	0.215759	0.227326	0.239607	0.252648	0.2812	0.313391	0.0287118	0.0287118	0.0287118	0.0287118	0.0287118	0.0287118	0.0287118	0.0287118
CO2	74	0.150995	0.152479	0.15398	0.1555	0.157038	0.158595	0.16017	0.161765	0.163378	0.165012	0.173478	0.182468	0.192014	0.20215	0.212913	0.224341	0.236476	0.249362	0.277572	0.30938	0.0280962	0.0280962	0.0280962	0.0280962	0.0280962	0.0280962	0.0280962	0.0280962
CO2	75	0.148929	0.150395	0.151879	0.15338	0.1549	0.156438	0.157995	0.15957	0.161165	0.162778	0.171144	0.180026	0.189458	0.199473	0.210108	0.2214	0.23339	0.246122	0.273996	0.305424	0.027496	0.027496	0.027496	0.027496	0.027496	0.027496	0.027496	0.027496
CO2	76	0.146895	0.148344	0.14981	0.151293	0.152795	0.154315	0.155853	0.157409	0.158985	0.160579	0.168845	0.177622	0.186941	0.196837	0.207344	0.218502	0.230349	0.242929	0.270471	0.301524	0.0269108	0.0269108	0.0269108	0.0269108	0.0269108	0.0269108	0.0269108	0.0269108
CO2	77	0.144894	0.146325	0.147773	0.149239	0.150723	0.152224	0.153744	0.155282	0.156839	0.158414	0.166581	0.175253	0.184462	0.194239	0.204622	0.215646	0.227352	0.239782	0.266995	0.297678	0.0263402	0.0263402	0.0263402	0.0263402	0.0263402	0.0263402	0.0263402	0.0263402
CO2	78	0.142923	0.144337	0.145768	0.147217	0.148683	0.150166	0.151668	0.153188	0.154726	0.156282	0.164352	0.172921	0.182019	0.19168	0.201939	0.212831	0.224398	0.236679	0.263568	0.293885	0.0257838	0.0257838	0.0257838	0.0257838	0.0257838	0.0257838	0.0257838	0.0257838
CO2	79	0.140983	0.14238	0.143794	0.145226	0.146674	0.14814	0.149624	0.151125	0.152645	0.154183	0.162156	0.170623	0.179613	0.189159	0.199295	0.210058	0.221486	0.233621	0.260189	0.290144	0.0252411	0.0252411	0.0252411	0.0252411	0.0252411	0.0252411	0.0252411	0.0252411
CO2	80	0.139073	0.140454	0.141851	0.143265	0.144696	0.146145	0.147611	0.149095	0.150596	0.152116	0.159994	0.168359	0.177242	0.186674	0.196689	0.207324	0.218616	0.230606	0.256857	0.286455	0.0247119	0.0247119	0.0247119	0.0247119	0.0247119	0.0247119	0.0247119	0.0247119
CO2	81	0.137193	0.138557	0.139938	0.141335	0.142749	0.14418	0.145629	0.147095	0.148578	0.15008	0.157864	0.16613	0.174907	0.184226	0.194122	0.204629	0.215787	0.227634	0.253572	0.282817	0.0241958	0.0241958	0.0241958	0.0241958	0.0241958	0.0241958	0.0241958	0.0241958
CO2	82	0.135342	0.136689	0.138054	0.139434	0.140831	0.142246	0.143677	0.145125	0.146591	0.148075	0.155766	0.163933	0.172605	0.181814	0.191591	0.201974	0.212998	0.224704	0.250332	0.279228	0.311808	0.0236923	0.0236923	0.0236923	0.0236923	0.0236923	0.0236923	0.0236923
CO2	83	0.133519	0.134851	0.136198	0.137563	0.138943	0.14034	0.141755	0.143186	0.144634	0.1461	0.1537	0.161769	0.170338	0.179436	0.189097	0.199356	0.210249	0.221815	0.247138	0.275689	0.30788	0.0232012	0.0232012	0.0232012	0.0232012	0.0232012	0.0232012	0.0232012
CO2	84	0.131724	0.13304	0.134371	0.135719	0.137083	0.138464	0.139861	0.141275	0.142707	0.144155	0.151664	0.159637	0.168104	0.177094	0.18664	0.196776	0.207538	0.218967	0.243987	0.272198	0.304006	0.0227221	0.0227221	0.0227221	0.0227221	0.0227221	0.0227221	0.0227221
CO2	85	0.129956	0.131256	0.132572	0.133904	0.135252	0.136616	0.137997	0.139394	0.140808	0.142239	0.149659	0.157537	0.165902	0.174785	0.184217	0.194232	0.204867	0.216159	0.240881	0.268755	0.300183	0.0222547	0.0222547	0.0222547	0.0222547	0.0222547	0.0222547	0.0222547
CO2	86	0.128215	0.1295	0.1308	0.132116	0.133448	0.134796	0.13616	0.137541	0.138938	0.140352	0.147683	0.155467	0.163733	0.17251	0.181829	0.191725	0.202232	0.21339	0.237817	0.265359	0.296412	0.0217987	0.0217987	0.0217987	0.0217987	0.0217987	0.0217987	0.0217987
CO2	87	0.126501	0.12777	0.129055	0.130355	0.131671	0.133003	0.134351	0.135715	0.137096	0.138493	0.145736	0.153428	0.161595	0.170267	0.179475	0.189253	0.199635	0.210659	0.234795	0.262008	0.292691	0.0213538	0.0213538	0.0213538	0.0213538	0.0213538	0.0213538	0.0213538
CO2	88	0.124813	0.126067	0.127336	0.128621	0.129921	0.131237	0.132569	0.133917	0.135281	0.136662	0.143819	0.151418	0.159488	0.168056	0.177155	0.186816	0.197074	0.207967	0.231815	0.258704	0.28902	0.0209196	0.0209196	0.0209196	0.0209196	0.0209196	0.0209196	0.0209196
CO2	89	0.12315	0.124389	0.125643	0.126913	0.128197	0.129498	0.130813	0.132145	0.133493	0.134857	0.141929	0.149438	0.157411	0.165878	0.174868	0.184413	0.194549	0.205312	0.228876	0.255444	0.285399	0.0204959	0.0204959	0.0204959	0.0204959	0.0204959	0.0204959	0.0204959
CO2	90	0.121512	0.122736	0.123976	0.12523	0.126499	0.127784	0.129084	0.1304	0.131732	0.13308	0.140067	0.147486	0.155365	0.16373	0.172613	0.182045	0.19206	0.202694	0.225977	0.252228	0.281825	0.0200824	0.0200824	0.0200824	0.0200824	0.0200824	0.0200824	0.0200824
CO2	91	0.119898	0.121108	0.122333	0.123572	0.124826	0.126096	0.12738	0.12868	0.129996	0.131328	0.138232	0.145563	0.153347	0.161613	0.17039	0.179709	0.189605	0.200112	0.223117	0.249055	0.2783	0.0196789	0.0196789	0.0196789	0.0196789	0.0196789	0.0196789	0.0196789
CO2	92	0.118309	0.119504	0.120714	0.121939	0.123178	0.124432	0.125702	0.126986	0.128287	0.129602	0.136424	0.143668	0.151359	0.159526	0.168198	0.177406	0.187184	0.197566	0.220297	0.245925	0.274821	0.307401	0.019285	0.019285	0.019285	0.019285	0.019285	0.019285
CO2	93	0.116743	0.117925	0.11912	0.12033	0.121554	0.122794	0.124048	0.125317	0.126602	0.127902	0.134642	0.141799	0.149399	0.157469	0.166037	0.175136	0.184797	0.195055	0.217514	0.242837	0.271388	0.30358	0.0189005	0.0189005	0.0189005	0.0189005	0.0189005	0.0189005
CO2	94	0.115201	0.116368	0.117549	0.118745	0.119955	0.121179	0.122418	0.123672	0.124942	0.126227	0.132886	0.139958	0.147467	0.15544	0.163907	0.172897	0.182443	0.192579	0.21477	0.239791	0.268001	0.299809	0.0185251	0.0185251	0.0185251	0.0185251	0.0185251	0.0185251
CO2	95	0.113681	0.114834	0.116002	0.117183	0.118378	0.119588	0.120813	0.122052	0.123306	0.124575	0.131156	0.138143	0.145563	0.153441	0.161806	0.170689	0.180121	0.190136	0.212063	0.236785	0.264659	0.296087	0.0181587	0.0181587	0.0181587	0.0181587	0.0181587	0.0181587
CO2	96	0.112184	0.113324	0.114477	0.115644	0.116825	0.11802	0.11923	0.120455	0.121694	0.122948	0.12945	0.136354	0.143685	0.151469	0.159735	0.168512	0.177831	0.187727	0.209392	0.233819	0.261361	0.292414	0.0178009	0.0178009	0.0178009	0.0178009	0.0178009	0.0178009
CO2	97	0.110709	0.111835	0.112974	0.114127	0.115294	0.116476	0.117671	0.118881	0.120105	0.121345	0.127769	0.134591	0.141834	0.149526	0.157693	0.166365	0.175573	0.185351	0.206757	0.230893	0.258106	0.288789	0.0174516	0.0174516	0.0174516	0.0174516	0.0174516	0.0174516
CO2	98	0.109255	0.110368	0.111494	0.112633	0.113786	0.114953	0.116135	0.11733	0.11854	0.119764	0.126112	0.132852	0.140009	0.147609	0.155679	0.164247	0.173346	0.183007	0.204158	0.228006	0.254895	0.285211	0.0171105	0.0171105	0.0171105	0.0171105	0.0171105	0.0171105
CO2	99	0.107823	0.108922	0.110035	0.111161	0.1123	0.113453	0.11462	0.115801	0.116997	0.118207	0.124479	0.131139	0.13821	0.145719	0.153693	0.162159	0.171149	0.180695	0.201594	0.225157	0.251725	0.28168	0.0167774	0.0167774	0.0167774	0.0167774	0.0167774	0.0167774
CO2	100	0.106412	0.107498	0.108597	0.109709	0.110835	0.111975	0.113128	0.114295	0.115476	0.116672	0.122869	0.129449	0.136437	0.143856	0.151734	0.1601	0.168982	0.178414	0.199064	0.222346	0.248597	0.278195	0.016452	0.016452	0.016452	0.016452	0.016452	0.016452
CO2	101	0.105021	0.106094	0.10718	0.108279	0.109392	0.110517	0.111657	0.11281	0.113977	0.115158	0.121282	0.127784	0.134688	0.142019	0.149803	0.158068	0.166845	0.176165	0.196568	0.219573	0.24551	0.274755	0.0161343	0.0161343	0.0161343	0.0161343	0.0161343	0.0161343
CO2	102	0.10365	0.104711	0.105784	0.10687	0.107969	0.109081	0.110207	0.111347	0.1125	0.113667	0.119717	0.126141	0.132963	0.140207	0.147898	0.156065	0.164737	0.173945	0.194105	0.216836	0.242464	0.27136	0.30394	0.0158239	0.0158239	0.0158239	0.0158239	0.0158239
CO2	103	0.1023	0.103347	0.104407	0.105481	0.106567	0.107666	0.108778	0.109904	0.111043	0.112197	0.118175	0.124522	0.131263	0.13842	0.146019	0.154089	0.162658	0.171756	0.191675	0.214135	0.239457	0.268009	0.3002	0.0155208	0.0155208	0.0155208	0.0155208	0.0155208
CO2	104	0.100968	0.102003	0.103051	0.104111	0.105184	0.10627	0.10737	0.108482	0.109608	0.110747	0.116654	0.122926	0.129586	0.136658	0.144167	0.15214	0.160606	0.169596	0.189278	0.211469	0.23649	0.264701	0.296508	0.0152246	0.0152246	0.0152246	0.0152246	0.0152246
CO2	105	0.0996561	0.100679	0.101714	0.102762	0.103822	0.104895	0.105981	0.10708	0.108193	0.109318	0.115155	0.121352	0.127932	0.13492	0.142339	0.150217	0.158583	0.167465	0.186913	0.208839	0.233561	0.261435	0.292863	0.0149352	0.0149352	0.0149352	0.0149352	0.0149352
CO2	106	0.0983628	0.0993734	0.100396	0.101431	0.102479	0.103539	0.104612	0.105698	0.106797	0.10791	0.113677	0.1198	0.126302	0.133206	0.140537	0.148321	0.156587	0.165363	0.184578	0.206243	0.230671	0.258212	0.289265	0.0146525	0.0146525	0.0146525	0.0146525	0.0146525
CO2	107	0.0970881	0.0980866	0.0990972	0.10012	0.101155	0.102203	0.103263	0.104336	0.105422	0.106521	0.112219	0.118269	0.124694	0.131515	0.138759	0.14645	0.154617	0.163289	0.182275	0.203682	0.227818	0.255031	0.285714	0.0143762	0.0143762	0.0143762	0.0143762	0.0143762
CO2	108	0.0958315	0.0968181	0.0978166	0.0988272	0.09985	0.100885	0.101933	0.102993	0.104066	0.105152	0.110782	0.11676	0.123108	0.129848	0.137005	0.144605	0.152674	0.161243	0.180003	0.201154	0.225002	0.25189	0.282207	0.0141062	0.0141062	0.0141062	0.0141062	0.0141062
CO2	109	0.0945928	0.0955676	0.0965542	0.0975528	0.0985633	0.0995861	0.100621	0.101669	0.102729	0.103802	0.109365	0.115272	0.121544	0.128204	0.135275	0.142784	0.150758	0.159224	0.17776	0.198659	0.222222	0.24879	0.278745	0.0138424	0.0138424	0.0138424	0.0138424	0.0138424
CO2	110	0.0933717	0.0943349	0.0953098	0.0962964	0.0972949	0.0983055	0.0993283	0.100363	0.101411	0.102471	0.107968	0.113804	0.120001	0.126582	0.133569	0.140988	0.148867	0.157232	0.175547	0.196196	0.219479	0.24573	0.275327	0.0135845	0.0135845	0.0135845	0.0135845	0.0135845
CO2	111	0.0921679	0.0931197	0.0940829	0.0950577	0.0960443	0.0970428	0.0980534	0.0990762	0.100111	0.101159	0.10659	0.112357	0.11848	0.124982	0.131886	0.139217	0.147001	0.155267	0.173363	0.193766	0.216771	0.242709	0.271953	0.0133325	0.0133325	0.0133325	0.0133325	0.0133325
CO2	112	0.0909812	0.0919216	0.0928733	0.0938365	0.0948113	0.0957979	0.0967965	0.097807	0.0988298	0.0998649	0.105231	0.110929	0.116979	0.123404	0.130225	0.137469	0.14516	0.153327	0.171207	0.191367	0.214098	0.239726	0.268622	0.301202	0.0130861	0.0130861	0.0130861	0.0130861
CO2	113	0.0898112	0.0907403	0.0916807	0.0926324	0.0935956	0.0945705	0.0955571	0.0965556	0.0975662	0.098589	0.103891	0.109521	0.115499	0.121847	0.128587	0.135744	0.143344	0.151413	0.16908	0.189	0.211459	0.236782	0.265333	0.297524	0.0128452	0.0128452	0.0128452	0.0128452
CO2	114	0.0886576	0.0895757	0.0905048	0.0914452	0.0923969	0.0933601	0.094335	0.0953216	0.0963201	0.0973307	0.10257	0.108132	0.114039	0.120311	0.126971	0.134043	0.141552	0.149525	0.166981	0.186663	0.208855	0.233875	0.262086	0.293893	0.0126098	0.0126098	0.0126098	0.0126098
CO2	115	0.0875202	0.0884274	0.0893454	0.0902746	0.091215	0.0921667	0.0931299	0.0941047	0.0950913	0.0960899	0.101266	0.106763	0.112599	0.118796	0.125377	0.132364	0.139783	0.147662	0.16491	0.184357	0.206283	0.231006	0.25888	0.290308	0.0123795	0.0123795	0.0123795	0.0123795
CO2	116	0.0863988	0.0872951	0.0882022	0.0891203	0.0900494	0.0909898	0.0919415	0.0929048	0.0938796	0.0948662	0.0999808	0.105412	0.111178	0.117302	0.123804	0.130708	0.138039	0.145823	0.162865	0.18208	0.203745	0.228173	0.255714	0.286767	0.0121544	0.0121544	0.0121544	0.0121544
CO2	117	0.085293	0.0861786	0.0870749	0.0879821	0.0889001	0.0898293	0.0907697	0.0917214	0.0926846	0.0936594	0.098713	0.104079	0.109777	0.115827	0.122252	0.129073	0.136317	0.144008	0.160847	0.179833	0.20124	0.225376	0.252589	0.283272	0.0119342	0.0119342	0.0119342	0.0119342
CO2	118	0.0842027	0.0850777	0.0859633	0.0868596	0.0877667	0.0886848	0.089614	0.0905543	0.0915061	0.0924693	0.0974626	0.102765	0.108395	0.114373	0.120721	0.127461	0.134618	0.142218	0.158856	0.177615	0.198766	0.222614	0.249503	0.27982	0.0117189	0.0117189	0.0117189	0.0117189
CO2	119	0.0831275	0.0839921	0.0848671	0.0857527	0.086649	0.0875562	0.0884742	0.0894034	0.0903437	0.0912955	0.0962292	0.101468	0.107031	0.112938	0.11921	0.12587	0.132941	0.14045	0.15689	0.175426	0.196325	0.219888	0.246456	0.276411	0.0115083	0.0115083	0.0115083	0.0115083
CO2	120	0.0820672	0.0829215	0.0837861	0.0846611	0.0855467	0.086443	0.0873502	0.0882682	0.0891974	0.0901378	0.0950127	0.100189	0.105685	0.111522	0.117719	0.124299	0.131287	0.138706	0.15495	0.173264	0.193914	0.217197	0.243447	0.273045	0.0113023	0.0113023	0.0113023	0.0113023
CO2	121	0.0810216	0.0818657	0.08272	0.0835846	0.0844596	0.0853452	0.0862415	0.0871487	0.0880667	0.0889959	0.0938127	0.0989273	0.104358	0.110125	0.116248	0.12275	0.129654	0.136985	0.153035	0.171131	0.191534	0.214539	0.240477	0.269722	0.0111008	0.0111008	0.0111008	0.0111008
CO2	122	0.0799904	0.0808245	0.0816686	0.0825229	0.0833875	0.0842625	0.0851481	0.0860444	0.0869515	0.0878696	0.0926289	0.0976825	0.103049	0.108747	0.114797	0.121221	0.128043	0.135286	0.151145	0.169025	0.189185	0.211915	0.237544	0.26644	0.29902	0.0109037	0.0109037	0.0109037
CO2	123	0.0789735	0.0797976	0.0806316	0.0814757	0.08233	0.0831946	0.0840697	0.0849553	0.0858516	0.0867587	0.0914612	0.0964545	0.101757	0.107387	0.113365	0.119712	0.126453	0.13361	0.149279	0.166946	0.186866	0.209325	0.234647	0.263199	0.29539	0.0107108	0.0107108	0.0107108
CO2	124	0.0779705	0.0787848	0.0796089	0.0804429	0.081287	0.0821413	0.0830059	0.0838809	0.0847666	0.0856629	0.0903093	0.0952431	0.100482	0.106045	0.111952	0.118224	0.124883	0.131955	0.147437	0.164894	0.184576	0.206767	0.231787	0.259998	0.291806	0.0105221	0.0105221	0.0105221
CO2	125	0.0769813	0.0777859	0.0786001	0.0794242	0.0802582	0.0811023	0.0819566	0.0828212	0.0836963	0.0845819	0.0891729	0.0940478	0.0992242	0.104721	0.110557	0.116754	0.123335	0.130322	0.14562	0.162868	0.182315	0.204241	0.228964	0.256838	0.288266	0.0103375	0.0103375	0.0103375
CO2	126	0.0760057	0.0768006	0.0776052	0.0784194	0.0792435	0.0800775	0.0809216	0.0817759	0.0826405	0.0835156	0.0880518	0.0928686	0.0979832	0.103414	0.109181	0.115304	0.121806	0.12871	0.143825	0.160868	0.180083	0.201748	0.226175	0.253717	0.28477	0.0101568	0.0101568	0.0101568
CO2	127	0.0750434	0.0758288	0.0766238	0.0774283	0.0782426	0.0790667	0.0799007	0.0807448	0.0815991	0.0824637	0.0869458	0.0917052	0.0967588	0.102125	0.107823	0.113873	0.120297	0.127119	0.142054	0.158893	0.177879	0.199286	0.223421	0.250635	0.281317	0.00997992	0.00997992	0.00997992
CO2	128	0.0740942	0.0748703	0.0756557	0.0764507	0.0772552	0.0780695	0.0788936	0.0797276	0.0805717	0.081426	0.0858547	0.0905572	0.0955505	0.100853	0.106483	0.112461	0.118808	0.125549	0.140305	0.156944	0.175703	0.196854	0.220702	0.247591	0.277908	0.00980683	0.00980683	0.00980683
CO2	129	0.0731579	0.0739247	0.0747008	0.0754863	0.0762812	0.0770858	0.0779	0.0787241	0.0795582	0.0804023	0.0847781	0.0894246	0.0943583	0.0995972	0.10516	0.111067	0.117339	0.123999	0.138579	0.155019	0.173555	0.194454	0.218017	0.244585	0.27454	0.00963739	0.00963739	0.00963739
CO2	130	0.0722343	0.072992	0.0737589	0.074535	0.0753204	0.0761154	0.0769199	0.0777342	0.0785583	0.0793923	0.083716	0.088307	0.0931819	0.0983583	0.103855	0.109691	0.115888	0.122469	0.136875	0.153119	0.171434	0.192083	0.215366	0.241617	0.271214	0.00947153	0.00947153	0.00947153
CO2	131	0.0713233	0.072072	0.0728297	0.0735965	0.0743726	0.0751581	0.075953	0.0767575	0.0775718	0.0783959	0.082668	0.0872042	0.092021	0.0971356	0.102566	0.108333	0.114457	0.120958	0.135193	0.151243	0.169339	0.189743	0.212747	0.238685	0.26793	0.00930916	0.00930916	0.00930916
CO2	132	0.0704246	0.0711643	0.071913	0.0726707	0.0734375	0.0742136	0.0749991	0.075794	0.0765986	0.0774128	0.081634	0.0861161	0.0908754	0.095929	0.101295	0.106993	0.113043	0.119468	0.133533	0.149391	0.167272	0.187431	0.210162	0.23579	0.264686	0.297266	0.00915017	0.00915017
CO2	133	0.069538	0.0702689	0.0710087	0.0717573	0.072515	0.0732818	0.0740579	0.0748434	0.0756384	0.0764429	0.0806137	0.0850424	0.0897449	0.0947382	0.10004	0.10567	0.111648	0.117996	0.131893	0.147563	0.16523	0.185149	0.207608	0.232931	0.261482	0.293674	0.00899451	0.00899451
CO2	134	0.0686634	0.0693856	0.0701165	0.0708562	0.0716049	0.0723626	0.0731294	0.0739055	0.074691	0.0754859	0.0796069	0.0839828	0.0886292	0.093563	0.0988019	0.104365	0.110271	0.116543	0.130275	0.145757	0.163214	0.182896	0.205087	0.230107	0.258318	0.290125	0.00884207	0.00884207
CO2	135	0.0678006	0.0685141	0.0692363	0.0699672	0.0707069	0.0714556	0.0722133	0.0729801	0.0737562	0.0745417	0.0786136	0.0829372	0.0875282	0.0924031	0.0975795	0.103076	0.108912	0.11511	0.128677	0.143975	0.161223	0.18067	0.202597	0.227319	0.255193	0.286621	0.00869279	0.00869279
CO2	136	0.0669493	0.0676544	0.0683679	0.0690901	0.069821	0.0705607	0.0713094	0.0720671	0.0728339	0.07361	0.0776333	0.0819054	0.0864417	0.0912584	0.096373	0.101804	0.107571	0.113694	0.1271	0.142215	0.159257	0.178473	0.200138	0.224565	0.252106	0.28316	0.00854658	0.00854658
CO2	137	0.0661095	0.0668061	0.0675112	0.0682247	0.0689469	0.0696778	0.0704175	0.0711662	0.0719239	0.0726907	0.076666	0.0808871	0.0853693	0.0901286	0.0951822	0.100548	0.106246	0.112297	0.125543	0.140477	0.157316	0.176302	0.197709	0.221845	0.249058	0.279741	0.00840337	0.00840337
CO2	138	0.0652808	0.0659692	0.0666658	0.0673709	0.0680845	0.0688066	0.0695375	0.0702773	0.0710259	0.0717836	0.0757115	0.0798823	0.0843109	0.0890135	0.0940068	0.0993089	0.104939	0.110917	0.124005	0.138762	0.1554	0.174159	0.195311	0.219159	0.246047	0.276364	0.00826309	0.00826309
CO2	139	0.0644633	0.0651434	0.0658318	0.0665284	0.0672335	0.067947	0.0686692	0.0694001	0.0701398	0.0708885	0.0747695	0.0788905	0.0832664	0.0879128	0.0928466	0.0980855	0.103648	0.109555	0.122487	0.137068	0.153507	0.172043	0.192942	0.216506	0.243073	0.273028	0.00812567	0.00812567
CO2	140	0.0636567	0.0643287	0.0650088	0.0656971	0.0663938	0.0670988	0.0678124	0.0685346	0.0692655	0.0700052	0.0738399	0.0779118	0.0822355	0.0868265	0.0917014	0.0968778	0.102374	0.108211	0.120988	0.135395	0.151639	0.169953	0.190603	0.213885	0.240136	0.269734	0.00799103	0.00799103
CO2	141	0.0628607	0.0635247	0.0641968	0.0648769	0.0655652	0.0662619	0.0669669	0.0676805	0.0684027	0.0691336	0.0729226	0.0769459	0.0812179	0.0857542	0.090571	0.0956856	0.101116	0.106883	0.119508	0.133743	0.149793	0.167889	0.188293	0.211297	0.237235	0.26648	0.00785912	0.00785912
CO2	142	0.0620754	0.0627315	0.0633955	0.0640675	0.0647476	0.065436	0.0661326	0.0668377	0.0675512	0.0682734	0.0720172	0.0759925	0.0802136	0.0846958	0.0894551	0.0945087	0.0998748	0.105573	0.118047	0.132113	0.147971	0.165851	0.186011	0.208741	0.23437	0.263266	0.295846	0.00772986
CO2	143	0.0613005	0.0619487	0.0626048	0.0632688	0.0639408	0.0646209	0.0653093	0.0660059	0.066711	0.0674245	0.0711237	0.0750516	0.0792224	0.083651	0.0883536	0.0933469	0.098649	0.104279	0.116605	0.130502	0.146171	0.163838	0.183758	0.206217	0.23154	0.260091	0.292282	0.00760319
CO2	144	0.0605358	0.0611764	0.0618246	0.0624807	0.0631447	0.0638167	0.0644968	0.0651851	0.0658818	0.0665868	0.0702419	0.0741229	0.0782439	0.0826198	0.0872662	0.0922	0.0974388	0.103002	0.11518	0.128912	0.144394	0.161851	0.181533	0.203724	0.228744	0.256955	0.288762	0.00747905
CO2	145	0.0597813	0.0604142	0.0610547	0.0617029	0.062359	0.063023	0.063695	0.0643751	0.0650635	0.0657601	0.0693715	0.0732063	0.0772782	0.0816018	0.0861928	0.0910677	0.0962441	0.101741	0.113774	0.127342	0.14264	0.159888	0.179335	0.201261	0.225983	0.253858	0.285286	0.00735738
CO2	146	0.0590367	0.059662	0.0602949	0.0609354	0.0615837	0.0622397	0.0629037	0.0635758	0.0642559	0.0649442	0.0685126	0.0723016	0.0763249	0.0805969	0.0851332	0.08995	0.0950646	0.100495	0.112385	0.125791	0.140907	0.157949	0.177164	0.198829	0.223256	0.250798	0.281851	0.00723812
CO2	147	0.0583019	0.0589198	0.0595451	0.060178	0.0608185	0.0614668	0.0621228	0.0627868	0.0634589	0.064139	0.0676648	0.0714086	0.0753839	0.079605	0.0840871	0.0888464	0.0939001	0.0992662	0.111014	0.12426	0.139195	0.156034	0.17502	0.196427	0.220563	0.247776	0.278459	0.00712122
CO2	148	0.0575768	0.0581873	0.0588052	0.0594305	0.0600634	0.0607039	0.0613522	0.0620082	0.0626722	0.0633442	0.066828	0.0705271	0.074455	0.0786258	0.0830545	0.087757	0.0927503	0.0980524	0.10966	0.122749	0.137505	0.154143	0.172903	0.194054	0.217902	0.244791	0.275107	0.00700661
CO2	149	0.0568612	0.0574645	0.058075	0.0586928	0.0593182	0.059951	0.0605915	0.0612398	0.0618959	0.0625599	0.066002	0.0696571	0.0735381	0.0776591	0.082035	0.0866814	0.0916152	0.096854	0.108324	0.121256	0.135836	0.152276	0.170812	0.191711	0.215274	0.241842	0.271797	0.00689425
CO2	150	0.0561551	0.0567511	0.0573543	0.0579648	0.0585827	0.059208	0.0598409	0.0604814	0.0611296	0.0617857	0.0651868	0.0687982	0.072633	0.0767048	0.0810285	0.0856195	0.0904944	0.0956708	0.107004	0.119781	0.134188	0.150432	0.168746	0.189396	0.212678	0.238929	0.268527	0.00678407
CO2	151	0.0554581	0.056047	0.056643	0.0572463	0.0578568	0.0584746	0.0590999	0.0597328	0.0603733	0.0610216	0.0643821	0.0679505	0.0717395	0.0757628	0.0800349	0.0845711	0.0893879	0.0945025	0.1057	0.118325	0.13256	0.14861	0.166706	0.18711	0.210114	0.236052	0.265297	0.00667604
CO2	152	0.0547703	0.0553522	0.0559411	0.0565371	0.0571403	0.0577508	0.0583687	0.058994	0.0596269	0.0602674	0.0635879	0.0671136	0.0708574	0.0748327	0.0790539	0.083536	0.0882953	0.0933489	0.104413	0.116888	0.130953	0.146811	0.164691	0.184851	0.207582	0.23321	0.262106	0.294686
CO2	153	0.0540914	0.0546664	0.0552483	0.0558372	0.0564332	0.0570364	0.0576469	0.0582648	0.0588901	0.059523	0.0628038	0.0662876	0.0699867	0.0739146	0.0780854	0.082514	0.0872166	0.0922099	0.103142	0.115468	0.129365	0.145034	0.162701	0.182621	0.20508	0.230403	0.258954	0.291145
CO2	154	0.0534214	0.0539895	0.0545645	0.0551464	0.0557353	0.0563313	0.0569345	0.057545	0.0581629	0.0587882	0.0620299	0.0654721	0.0691271	0.0730081	0.0771292	0.081505	0.0861515	0.0910852	0.101887	0.114066	0.127797	0.14328	0.160736	0.180418	0.202609	0.22763	0.25584	0.287648
CO2	155	0.0527602	0.0533215	0.0538896	0.0544645	0.0550464	0.0556353	0.0562313	0.0568345	0.057445	0.0580629	0.061266	0.0646671	0.0682785	0.0721132	0.0761851	0.0805088	0.0850998	0.0899747	0.100647	0.112681	0.126249	0.141546	0.158795	0.178242	0.200168	0.22489	0.252765	0.284193
CO2	156	0.0521075	0.0526621	0.0532234	0.0537915	0.0543664	0.0549483	0.0555372	0.0561333	0.0567365	0.057347	0.0605118	0.0638724	0.0674407	0.0712297	0.075253	0.0795251	0.0840613	0.0888781	0.0994236	0.111314	0.12472	0.139835	0.156877	0.176092	0.197757	0.222184	0.249726	0.280779
CO2	157	0.0514633	0.0520113	0.0525659	0.0531272	0.0536953	0.0542703	0.0548521	0.055441	0.0560371	0.0566403	0.0597674	0.0630878	0.0666136	0.0703574	0.0743327	0.0785538	0.083036	0.0877953	0.098215	0.109963	0.123209	0.138144	0.154983	0.173969	0.195376	0.219512	0.246725	0.277407
CO2	158	0.0508274	0.0513689	0.0519169	0.0524715	0.0530328	0.0536009	0.0541759	0.0547578	0.0553467	0.0559427	0.0590325	0.0623133	0.065797	0.0694962	0.0734241	0.0775949	0.0820235	0.0867261	0.0970215	0.10863	0.121718	0.136474	0.153112	0.171872	0.193023	0.216871	0.24376	0.274076
CO2	159	0.0501998	0.0507348	0.0512763	0.0518243	0.0523789	0.0529402	0.0535083	0.0540833	0.0546652	0.0552541	0.058307	0.0615487	0.0649909	0.0686459	0.0725269	0.076648	0.0810238	0.0856703	0.0958429	0.107312	0.120244	0.134825	0.151265	0.169801	0.190699	0.214263	0.240831	0.270786
CO2	160	0.0495803	0.050109	0.050644	0.0511854	0.0517334	0.0522881	0.0528494	0.0534174	0.0539924	0.0545743	0.0575908	0.0607938	0.064195	0.0678064	0.0716411	0.075713	0.0800366	0.0846277	0.0946789	0.106012	0.118789	0.133196	0.14944	0.167754	0.188404	0.211686	0.237937	0.267535
CO2	161	0.0489689	0.0494912	0.0500198	0.0505548	0.0510963	0.0516443	0.0521989	0.0527602	0.0533283	0.0539032	0.0568838	0.0600486	0.0634091	0.0669775	0.0707665	0.0747898	0.0790619	0.0835981	0.0935295	0.104727	0.117352	0.131587	0.147637	0.165733	0.186137	0.209141	0.235079	0.264324
CO2	162	0.0483652	0.0488813	0.0494037	0.0499323	0.0504673	0.0510087	0.0515567	0.0521114	0.0526727	0.0532408	0.0561857	0.0593128	0.0626333	0.0661591	0.0699029	0.0738782	0.0780993	0.0825814	0.0923944	0.103458	0.115933	0.129998	0.145857	0.163737	0.183897	0.206627	0.232256	0.261151
CO2	163	0.0477694	0.0482793	0.0487954	0.0493178	0.0498464	0.0503814	0.0509228	0.0514708	0.0520255	0.0525868	0.0554966	0.0585864	0.0618673	0.065351	0.0690501	0.072978	0.0771488	0.0815775	0.0912733	0.102205	0.114531	0.128429	0.144098	0.161765	0.181684	0.204144	0.229466	0.258017
CO2	164	0.0471813	0.0476851	0.048195	0.0487111	0.0492334	0.0497621	0.0502971	0.0508385	0.0513865	0.0519411	0.0548163	0.0578692	0.0611109	0.0645531	0.0682081	0.0720892	0.0762102	0.080586	0.0901662	0.100968	0.113147	0.126878	0.142361	0.159817	0.179499	0.20169	0.226711	0.254921
CO2	165	0.0466006	0.0470985	0.0476023	0.0481123	0.0486284	0.0491507	0.0496793	0.0502143	0.0507558	0.0513038	0.0541446	0.0571611	0.0603642	0.0637653	0.0673767	0.0712114	0.0752833	0.079607	0.0890729	0.0997457	0.111779	0.125347	0.140645	0.157893	0.17734	0.199266	0.223989	0.251863
CO2	166	0.0460275	0.0465194	0.0470172	0.0475211	0.048031	0.0485471	0.0490694	0.049598	0.050133	0.0506745	0.0534815	0.056462	0.0596268	0.0629874	0.0665557	0.0703447	0.074368	0.0786401	0.0879931	0.0985386	0.110429	0.123835	0.13895	0.155992	0.175207	0.196872	0.2213	0.248841
CO2	167	0.0454617	0.0459477	0.0464396	0.0469375	0.0474413	0.0479512	0.0484673	0.0489896	0.0495183	0.0500533	0.0528268	0.0557717	0.0588988	0.0622193	0.0657451	0.0694889	0.0734642	0.0776853	0.0869267	0.0973465	0.109095	0.122341	0.137276	0.154115	0.173101	0.194507	0.218643	0.245856
CO2	168	0.0449031	0.0453834	0.0458694	0.0463613	0.0468591	0.047363	0.0478729	0.048389	0.0489113	0.0494399	0.0521803	0.0550902	0.05818	0.0614608	0.0649446	0.0686437	0.0725716	0.0767424	0.0858736	0.096169	0.107777	0.120865	0.135622	0.15226	0.171019	0.192171	0.216019	0.242907
CO2	169	0.0443517	0.0448262	0.0453065	0.0457925	0.0462844	0.0467822	0.0472861	0.047796	0.0483121	0.0488344	0.0515421	0.0544173	0.0574702	0.0607119	0.0641541	0.0678091	0.0716901	0.0758112	0.0848335	0.0950061	0.106476	0.119408	0.133988	0.150428	0.168964	0.189863	0.213426	0.239994
CO2	170	0.0438073	0.0442762	0.0447507	0.0452309	0.045717	0.0462089	0.0467067	0.0472106	0.0477205	0.0482366	0.050912	0.0537528	0.0567693	0.0599724	0.0633735	0.0669849	0.0708197	0.0748915	0.0838062	0.0938575	0.10519	0.117968	0.132375	0.148618	0.166933	0.187583	0.210865	0.237116
CO2	171	0.0432699	0.0437332	0.044202	0.0446765	0.0451568	0.0456428	0.0461347	0.0466325	0.0471364	0.0476463	0.0502898	0.0530968	0.0560773	0.0592421	0.0626027	0.066171	0.06996	0.0739833	0.0827917	0.092723	0.103921	0.116546	0.130781	0.146831	0.164927	0.18533	0.208335	0.234273
CO2	172	0.0427393	0.0431971	0.0436603	0.0441292	0.0446037	0.0450839	0.0455699	0.0460618	0.0465597	0.0470635	0.0496755	0.052449	0.055394	0.058521	0.0618415	0.0653673	0.0691111	0.0730864	0.0817897	0.0916026	0.102667	0.115141	0.129206	0.145065	0.162945	0.183105	0.205835	0.231464
CO2	173	0.0422155	0.0426678	0.0431255	0.0435888	0.0440576	0.0445321	0.0450124	0.0454984	0.0459903	0.0464881	0.0490689	0.0518093	0.0547192	0.057809	0.0610898	0.0645735	0.0682727	0.0722006	0.0808	0.0904959	0.101428	0.113754	0.127651	0.14332	0.160987	0.180907	0.203366	0.228689
CO2	174	0.0416984	0.0421452	0.0425975	0.0430552	0.0435185	0.0439873	0.0444618	0.0449421	0.0454281	0.04592	0.04847	0.0511777	0.0540529	0.0571058	0.0603475	0.0637897	0.0674447	0.0713258	0.0798226	0.0894028	0.100204	0.112383	0.126115	0.141597	0.159054	0.178735	0.200927	0.225947
CO2	175	0.0411878	0.0416293	0.0420762	0.0425285	0.0429862	0.0434494	0.0439183	0.0443928	0.044873	0.0453591	0.0478787	0.0505541	0.0533949	0.0564114	0.0596145	0.0630156	0.066627	0.0704618	0.0788573	0.0883232	0.098996	0.11103	0.124597	0.139895	0.157143	0.17659	0.198517	0.223239
CO2	176	0.0406837	0.04112	0.0415615	0.0420084	0.0424606	0.0429184	0.0433816	0.0438505	0.044325	0.0448052	0.0472948	0.0499383	0.0527452	0.0557257	0.0588906	0.0622511	0.0658195	0.0696085	0.0779039	0.0872569	0.0978024	0.109692	0.123098	0.138214	0.155256	0.174471	0.196136	0.220563
CO2	177	0.040186	0.040617	0.0410533	0.0414949	0.0419417	0.042394	0.0428517	0.043315	0.0437838	0.0442583	0.0467182	0.0493301	0.0521036	0.0550486	0.0581757	0.0614961	0.0650219	0.0687657	0.0769622	0.0862036	0.0966233	0.108372	0.121618	0.136552	0.153391	0.172377	0.193784	0.21792
CO2	178	0.0396946	0.0401205	0.0405516	0.0409878	0.0414294	0.0418762	0.0423285	0.0427862	0.0432495	0.0437183	0.0461489	0.0487297	0.0514701	0.0543799	0.0574697	0.0607505	0.0642343	0.0679334	0.0760321	0.0851633	0.0954587	0.107067	0.120155	0.134912	0.15155	0.170309	0.19146	0.215308
CO2	179	0.0392094	0.0396302	0.0400561	0.0404872	0.0409235	0.041365	0.0418119	0.0422642	0.0427219	0.0431852	0.0455867	0.0481367	0.0508444	0.0537195	0.0567725	0.0600142	0.0634564	0.0671114	0.0751134	0.0841357	0.0943084	0.105778	0.11871	0.133291	0.14973	0.168266	0.189165	0.212728
CO2	180	0.0387303	0.0391461	0.039567	0.0399929	0.040424	0.0408603	0.0413018	0.0417487	0.0422009	0.0426587	0.0450315	0.0475512	0.0502266	0.0530674	0.0560839	0.059287	0.0626881	0.0662995	0.0742061	0.0831208	0.0931721	0.104505	0.117283	0.131689	0.147933	0.166248	0.186897	0.21018
CO2	181	0.0382573	0.0386682	0.039084	0.0395048	0.0399308	0.0403618	0.0407981	0.0412397	0.0416865	0.0421388	0.0444834	0.0469729	0.0496164	0.0524234	0.0554039	0.0585688	0.0619293	0.0654976	0.0733099	0.0821183	0.0920497	0.103247	0.115873	0.130107	0.146157	0.164253	0.184657	0.207662
CO2	182	0.0377903	0.0381962	0.0386071	0.0390229	0.0394438	0.0398697	0.0403008	0.040737	0.0411786	0.0416255	0.0439421	0.0464019	0.0490139	0.0517874	0.0547323	0.0578594	0.0611799	0.0647057	0.0724248	0.0811281	0.090941	0.102005	0.11448	0.128545	0.144403	0.162283	0.182443	0.205174
CO2	183	0.0373291	0.0377302	0.0381362	0.0385471	0.0389629	0.0393837	0.0398097	0.0402407	0.040677	0.0411186	0.0434075	0.045838	0.0484189	0.0511592	0.0540691	0.0571589	0.0604397	0.0639235	0.0715505	0.08015	0.0898458	0.100778	0.113104	0.127001	0.14267	0.160337	0.180257	0.202716
CO2	184	0.0368738	0.0372701	0.0376712	0.0380772	0.0384881	0.0389039	0.0393247	0.0397507	0.0401817	0.040618	0.0428797	0.0452812	0.0478312	0.0505389	0.0534141	0.056467	0.0597087	0.0631509	0.0706869	0.0791838	0.088764	0.0995657	0.111745	0.125476	0.140958	0.158415	0.178097	0.200288
CO2	185	0.0364241	0.0368157	0.0372121	0.0376132	0.0380192	0.0384301	0.0388459	0.0392667	0.0396927	0.0401237	0.0423584	0.0447313	0.0472509	0.0499263	0.0527672	0.0557837	0.0589867	0.0623878	0.069834	0.0782295	0.0876955	0.0983683	0.110402	0.12397	0.139267	0.156515	0.175962	0.197889
CO2	186	0.0359802	0.0363671	0.0367587	0.0371551	0.0375562	0.0379622	0.038373	0.0387889	0.0392097	0.0396356	0.0418437	0.0441882	0.0466778	0.0493213	0.0521282	0.0551088	0.0582736	0.0616342	0.0689915	0.0772869	0.0866399	0.0971854	0.109075	0.122481	0.137597	0.154639	0.173854	0.195519
CO2	187	0.0355418	0.0359241	0.0363111	0.0367027	0.037099	0.0375001	0.0379061	0.038317	0.0387328	0.0391536	0.0413353	0.0436519	0.0461118	0.0487238	0.0514972	0.0544422	0.0575693	0.0608898	0.0681594	0.0763558	0.0855972	0.0960169	0.107765	0.121011	0.135946	0.152785	0.171771	0.193178
CO2	188	0.0351089	0.0354867	0.035869	0.0362559	0.0366475	0.0370439	0.037445	0.037851	0.0382618	0.0386777	0.0408333	0.0431223	0.0455528	0.0481336	0.050874	0.0537839	0.0568737	0.0601545	0.0673374	0.0754361	0.0845673	0.0948627	0.106471	0.119559	0.134316	0.150954	0.169713	0.190864
CO2	189	0.0346814	0.0350547	0.0354325	0.0358148	0.0362017	0.0365933	0.0369897	0.0373908	0.0377968	0.0382076	0.0403376	0.0425993	0.0450008	0.0475508	0.0502585	0.0531337	0.0561866	0.0594283	0.0665255	0.0745276	0.0835499	0.0937225	0.105192	0.118124	0.132705	0.149144	0.16768	0.188579
CO2	190	0.0342593	0.0346281	0.0350014	0.0353792	0.0357615	0.0361484	0.03654	0.0369364	0.0373375	0.0377435	0.039848	0.0420827	0.0444556	0.0469752	0.0496506	0.0524915	0.055508	0.058711	0.0657236	0.0736302	0.0825448	0.0925961	0.103929	0.116707	0.131113	0.147357	0.165672	0.186321
CO2	191	0.0338425	0.0342069	0.0345757	0.034949	0.0353268	0.0357091	0.036096	0.0364876	0.036884	0.0372851	0.0393646	0.0415726	0.0439172	0.0464067	0.0490502	0.0518572	0.0548377	0.0580025	0.0649314	0.0727437	0.0815521	0.0914834	0.102681	0.115306	0.129541	0.145591	0.163687	0.184091
CO2	192	0.0334309	0.033791	0.0341554	0.0345242	0.0348974	0.0352752	0.0356575	0.0360445	0.0364361	0.0368324	0.0388871	0.0410688	0.0433854	0.0458452	0.0484572	0.0512307	0.0541756	0.0573027	0.064149	0.0718681	0.0805714	0.0903843	0.101448	0.113923	0.127988	0.143846	0.161727	0.181887
CO2	193	0.0330244	0.0333802	0.0337403	0.0341047	0.0344735	0.0348467	0.0352245	0.0356068	0.0359938	0.0363854	0.0384155	0.0405712	0.0428602	0.0452907	0.0478715	0.0506119	0.0535217	0.0566115	0.0633761	0.0710031	0.0796026	0.0892984	0.100231	0.112556	0.126454	0.142123	0.15979	0.179709
CO2	194	0.0326231	0.0329746	0.0333303	0.0336904	0.0340548	0.0344236	0.0347969	0.0351746	0.035557	0.0359439	0.0379498	0.0400798	0.0423415	0.044743	0.047293	0.0500007	0.0528758	0.0559288	0.0626127	0.0701487	0.0786456	0.0882258	0.0990275	0.111206	0.124938	0.14042	0.157876	0.177558
CO2	195	0.0322267	0.032574	0.0329255	0.0332813	0.0336414	0.0340058	0.0343746	0.0347478	0.0351256	0.0355079	0.0374899	0.0395945	0.0418292	0.044202	0.0467216	0.049397	0.0522379	0.0552544	0.0618586	0.0693047	0.0777003	0.0871662	0.097839	0.109873	0.12344	0.138738	0.155986	0.175433
CO2	196	0.0318352	0.0321784	0.0325258	0.0328773	0.033233	0.0335931	0.0339575	0.0343263	0.0346996	0.0350773	0.0370357	0.0391151	0.0413232	0.0436677	0.0461573	0.0488008	0.0516078	0.0545883	0.0611137	0.068471	0.0767664	0.0861194	0.0966649	0.108555	0.121961	0.137076	0.154118	0.173334
CO2	197	0.0314487	0.0317878	0.032131	0.0324783	0.0328298	0.0331856	0.0335456	0.03391	0.0342789	0.0346521	0.0365871	0.0386417	0.0408234	0.04314	0.0455999	0.0482119	0.0509853	0.0539303	0.0603779	0.0676474	0.0758439	0.0850853	0.095505	0.107253	0.120499	0.135434	0.152273	0.171259
CO2	198	0.0310669	0.031402	0.0317411	0.0320843	0.0324316	0.0327831	0.0331389	0.0334989	0.0338633	0.0342322	0.0361441	0.0381742	0.0403299	0.0426188	0.0450494	0.0476302	0.0503706	0.0532804	0.059651	0.0668339	0.0749326	0.0840638	0.0943592	0.105967	0.119055	0.133812	0.15045	0.16921
CO2	199	0.0306899	0.031021	0.031356	0.0316951	0.0320383	0.0323856	0.0327372	0.0330929	0.033453	0.0338174	0.0357065	0.0377124	0.0398424	0.042104	0.0445056	0.0470556	0.0497633	0.0526384	0.0589331	0.0660303	0.0740323	0.0830546	0.0932272	0.104697	0.117629	0.132209	0.148649	0.167185
CO2	200	0.0303176	0.0306447	0.0309758	0.0313108	0.0316499	0.0319931	0.0323404	0.032692	0.0330477	0.0334078	0.0352744	0.0372563	0.0393609	0.0415956	0.0439685	0.0464881	0.0491635	0.0520043	0.0582239	0.0652364	0.073143	0.0820577	0.092109	0.103442	0.116219	0.130626	0.14687	0.165184
CO2	201	0.0299499	0.0302731	0.0306002	0.0309313	0.0312663	0.0316054	0.0319486	0.0322959	0.0326475	0.0330032	0.0348475	0.0368059	0.0388853	0.0410934	0.0434379	0.0459275	0.048571	0.0513779	0.0575233	0.0644522	0.0722645	0.0810728	0.0910042	0.102202	0.114827	0.129062	0.145112	0.163208
CO2	202	0.0295868	0.0299062	0.0302294	0.0305565	0.0308875	0.0312226	0.0315617	0.0319048	0.0322522	0.0326037	0.034426	0.036361	0.0384156	0.0405973	0.0429139	0.0453738	0.0479857	0.0507592	0.0568313	0.0636775	0.0713966	0.0800999	0.0899128	0.100977	0.113452	0.127517	0.143375	0.161255
CO2	203	0.0292282	0.0295437	0.0298631	0.0301863	0.0305134	0.0308444	0.0311795	0.0315186	0.0318618	0.0322091	0.0340097	0.0359216	0.0379517	0.0401074	0.0423963	0.0448269	0.0474077	0.0501481	0.0561477	0.0629123	0.0705393	0.0791388	0.0888346	0.0997667	0.112093	0.12599	0.141659	0.159326
CO2	204	0.028874	0.0291858	0.0295013	0.0298207	0.0301439	0.030471	0.030802	0.0311371	0.0314762	0.0318194	0.0335985	0.0354876	0.0374935	0.0396234	0.0418851	0.0442866	0.0468366	0.0495443	0.0554724	0.0621563	0.0696924	0.0781892	0.0877694	0.0985711	0.11075	0.124482	0.139964	0.15742
CO2	205	0.0285242	0.0288323	0.0291441	0.0294596	0.0297789	0.0301022	0.0304293	0.0307603	0.0310954	0.0314344	0.0331923	0.0350589	0.0370409	0.0391454	0.0413801	0.043753	0.0462726	0.048948	0.0548054	0.0614095	0.0688557	0.0772512	0.0867171	0.09739	0.109424	0.122991	0.138289	0.155537
CO2	206	0.0281788	0.0284832	0.0287912	0.029103	0.0294185	0.0297379	0.0300611	0.0303882	0.0307192	0.0310543	0.0327912	0.0346355	0.0365938	0.0386733	0.0408813	0.0432259	0.0457154	0.0483589	0.0541464	0.0606718	0.0680291	0.0763245	0.0856776	0.0962231	0.108113	0.121519	0.136634	0.153677
CO2	207	0.0278376	0.0281384	0.0284427	0.0287508	0.0290626	0.0293781	0.0296974	0.0300206	0.0303478	0.0306788	0.032395	0.0342173	0.0361523	0.0382069	0.0403886	0.0427052	0.0451651	0.047777	0.0534955	0.059943	0.0672126	0.0754091	0.0846505	0.0950702	0.106818	0.120064	0.134999	0.151838
CO2	208	0.0275007	0.0277978	0.0280986	0.0284029	0.028711	0.0290228	0.0293383	0.0296577	0.0299809	0.030308	0.0320037	0.0338042	0.0357161	0.0377463	0.0399019	0.0421909	0.0446214	0.0472022	0.0528525	0.0592231	0.066406	0.0745047	0.0836359	0.0939313	0.105539	0.118627	0.133384	0.150022
CO2	209	0.0271679	0.0274615	0.0277586	0.0280594	0.0283638	0.0286718	0.0289836	0.0292991	0.0296185	0.0299417	0.0316172	0.0333962	0.0352854	0.0372913	0.0394212	0.0416829	0.0440844	0.0466344	0.0522173	0.0585119	0.0656091	0.0736112	0.0826335	0.0928061	0.104276	0.117208	0.131788	0.148228
CO2	210	0.0268392	0.0271293	0.0274229	0.0277201	0.0280208	0.0283252	0.0286332	0.028945	0.0292606	0.0295799	0.0312354	0.0329933	0.0348598	0.0368418	0.0389464	0.0411811	0.0435539	0.0460736	0.0515898	0.0578094	0.0648219	0.0727285	0.0816432	0.0916945	0.103027	0.115805	0.130212	0.146455
CO2	211	0.0265145	0.0268012	0.0270913	0.0273849	0.0276821	0.0279828	0.0282872	0.0285953	0.028907	0.0292226	0.0308583	0.0325952	0.0344395	0.0363979	0.0384773	0.0406854	0.0430299	0.0455195	0.0509699	0.0571153	0.0640442	0.0718565	0.0806648	0.0905962	0.101794	0.114419	0.128654	0.144704
CO2	212	0.026095	0.0263782	0.0266649	0.026955	0.0272486	0.0275458	0.0278465	0.0281509	0.0284589	0.0287707	0.030387	0.0321031	0.0339254	0.0358604	0.0379151	0.0400968	0.0424134	0.0448732	0.0502587	0.0563307	0.063177	0.0708961	0.0795994	0.0894123	0.100476	0.112951	0.127016	0.142874
CO2	213	0.0257816	0.0260614	0.0263447	0.0266313	0.0269215	0.0272151	0.0275122	0.027813	0.0281174	0.0284254	0.0300224	0.0317181	0.0335186	0.0354306	0.0374607	0.0396164	0.0419053	0.0443358	0.049657	0.0556567	0.0624213	0.0700483	0.0786478	0.0883436	0.0992757	0.111602	0.125499	0.141168
CO2	214	0.0255702	0.0258468	0.0261266	0.0264098	0.0266965	0.0269866	0.0272802	0.0275774	0.0278781	0.0281825	0.0297604	0.0314359	0.033215	0.0351041	0.03711	0.03924	0.0415017	0.0439032	0.0491609	0.055089	0.0617729	0.0693089	0.0778058	0.087386	0.0981877	0.110366	0.124098	0.13958
CO2	215	0.0252612	0.0255344	0.0258109	0.0260907	0.026374	0.0266606	0.0269508	0.0272444	0.0275415	0.0278423	0.0294014	0.0310569	0.0328147	0.0346813	0.0366633	0.0387678	0.0410025	0.0433754	0.0485704	0.0544278	0.0610319	0.0684781	0.0768736	0.0863396	0.0970124	0.109046	0.122614	0.137911
CO2	216	0.0249559	0.0252258	0.0254991	0.0257756	0.0260554	0.0263387	0.0266253	0.0269154	0.0272091	0.0275062	0.0290467	0.0306825	0.0324194	0.0342637	0.036222	0.0383015	0.0405095	0.0428541	0.0479871	0.0537746	0.0603	0.0676573	0.0759527	0.0853057	0.0958512	0.107741	0.121147	0.136262
CO2	217	0.0246544	0.0249211	0.0251911	0.0254643	0.0257408	0.0260207	0.0263039	0.0265905	0.0268807	0.0271743	0.0286964	0.0303126	0.0320288	0.0338511	0.0357861	0.0378407	0.0400224	0.042339	0.0474109	0.0531293	0.0595769	0.0668464	0.0750429	0.0842843	0.094704	0.106452	0.119698	0.134633
CO2	218	0.0243565	0.0246201	0.0248868	0.0251568	0.02543	0.0257065	0.0259864	0.0262696	0.0265563	0.0268464	0.0283504	0.0299473	0.031643	0.0334436	0.0353555	0.0373856	0.0395413	0.0418303	0.0468416	0.0524919	0.0588625	0.0660454	0.074144	0.0832752	0.0935707	0.105179	0.118267	0.133023
CO2	219	0.0240624	0.0243228	0.0245864	0.0248531	0.0251231	0.0253963	0.0256728	0.0259527	0.0262359	0.0265226	0.0280086	0.0295865	0.031262	0.0330411	0.0349302	0.0369361	0.039066	0.0413277	0.0462793	0.0518621	0.0581567	0.0652539	0.073256	0.0822783	0.0924509	0.10392	0.116852	0.131433
CO2	220	0.0237719	0.0240292	0.0242896	0.0245532	0.0248199	0.0250899	0.0253631	0.0256396	0.0259194	0.0262027	0.027671	0.0292301	0.0308856	0.0326434	0.03451	0.036492	0.0385965	0.0408312	0.0457237	0.05124	0.0574595	0.0644721	0.0723787	0.0812933	0.0913446	0.102677	0.115455	0.129862
CO2	221	0.0234849	0.0237391	0.0239965	0.0242569	0.0245204	0.0247872	0.0250571	0.0253303	0.0256069	0.0258867	0.0273375	0.028878	0.0305137	0.0322506	0.034095	0.0360533	0.0381327	0.0403408	0.0451749	0.0506254	0.0567707	0.0636996	0.0715119	0.0803203	0.0902516	0.101449	0.114074	0.128309
CO2	222	0.0232015	0.0234527	0.0237069	0.0239642	0.0242246	0.0244882	0.0247549	0.0250249	0.0252981	0.0255746	0.0270081	0.0285302	0.0301465	0.0318626	0.033685	0.0356199	0.0376746	0.0398563	0.0446327	0.0500182	0.0560902	0.0629365	0.0706556	0.0793589	0.0891718	0.100236	0.11271	0.126776
CO2	223	0.0229215	0.0231697	0.0234209	0.0236752	0.0239325	0.0241929	0.0244564	0.0247232	0.0249931	0.0252664	0.0266827	0.0281867	0.0297837	0.0314794	0.0332799	0.0351919	0.037222	0.0393777	0.0440971	0.0494183	0.055418	0.0621826	0.0698096	0.078409	0.0881049	0.099037	0.111363	0.12526
CO2	224	0.022645	0.0228902	0.0231384	0.0233896	0.0236439	0.0239012	0.0241616	0.0244252	0.0246919	0.0249619	0.0263614	0.0278474	0.0294253	0.0311008	0.0328799	0.034769	0.0367749	0.0389048	0.043568	0.0488258	0.0547538	0.0614377	0.0689738	0.0774706	0.0870509	0.0978525	0.110031	0.123763
CO2	225	0.0223718	0.0226142	0.0228594	0.0231076	0.0233588	0.0236131	0.0238704	0.0241308	0.0243944	0.0246611	0.0260439	0.0275122	0.0290713	0.0307268	0.0324846	0.0343512	0.0363332	0.0384377	0.0430453	0.0482403	0.0540977	0.0607018	0.068148	0.0765435	0.0860095	0.0966823	0.108716	0.122284
CO2	226	0.0221021	0.0223415	0.0225838	0.0228291	0.0230773	0.0233285	0.0235827	0.02384	0.0241004	0.024364	0.0257303	0.0271811	0.0287216	0.0303573	0.0320942	0.0339385	0.0358969	0.0379763	0.0425289	0.047662	0.0534495	0.0599748	0.0673322	0.0756276	0.0849806	0.0955261	0.107416	0.120822
CO2	227	0.0218356	0.0220722	0.0223116	0.0225539	0.0227992	0.0230474	0.0232986	0.0235528	0.0238101	0.0240705	0.0254205	0.026854	0.0283761	0.0299924	0.0317085	0.0335309	0.0354658	0.0375205	0.0420188	0.0470906	0.0528091	0.0592566	0.0665262	0.0747226	0.0839641	0.0943838	0.106132	0.119378
CO2	228	0.0215724	0.0218061	0.0220427	0.0222821	0.0225244	0.0227697	0.0230179	0.0232691	0.0235234	0.0237807	0.0251146	0.0265309	0.0280349	0.0296318	0.0313276	0.0331281	0.03504	0.0370702	0.0415148	0.0465261	0.0521764	0.058547	0.0657299	0.0738285	0.0829598	0.0932552	0.104863	0.117951
CO2	229	0.0213124	0.0215433	0.0217771	0.0220137	0.0222531	0.0224954	0.0227407	0.0229889	0.0232401	0.0234943	0.0248123	0.0262118	0.0276978	0.0292757	0.0309512	0.0327303	0.0346194	0.0366253	0.0410169	0.0459685	0.0515513	0.057846	0.0649432	0.0729452	0.0819675	0.0921401	0.10361	0.116542
CO2	230	0.0210555	0.0212837	0.0215147	0.0217485	0.021985	0.0222245	0.0224668	0.0227121	0.0229603	0.0232115	0.0245137	0.0258965	0.0273648	0.0289239	0.0305794	0.0323373	0.0342038	0.0361858	0.0405251	0.0454176	0.0509338	0.0571534	0.0641659	0.0720725	0.0809872	0.0910385	0.102371	0.115149
CO2	231	0.0208019	0.0210273	0.0212556	0.0214865	0.0217203	0.0219569	0.0221963	0.0224386	0.0226839	0.0229321	0.0242188	0.0255851	0.0270359	0.0285764	0.0302121	0.031949	0.0337933	0.0357517	0.0400392	0.0448733	0.0503237	0.0564691	0.063398	0.0712103	0.0800186	0.08995	0.101148	0.113773
CO2	232	0.0205513	0.0207741	0.0209996	0.0212278	0.0214587	0.0216925	0.0219291	0.0221685	0.0224108	0.0226561	0.0239275	0.0252775	0.0267109	0.0282331	0.0298493	0.0315655	0.0333878	0.0353228	0.0395591	0.0443356	0.049721	0.0557931	0.0626393	0.0703584	0.0790617	0.0888746	0.0999386	0.112413
CO2	233	0.0203038	0.0205239	0.0207467	0.0209722	0.0212004	0.0214314	0.0216651	0.0219017	0.0221411	0.0223835	0.0236397	0.0249736	0.0263899	0.0278939	0.0294909	0.0311866	0.0329871	0.0348991	0.0390849	0.0438043	0.0491255	0.0551252	0.0618898	0.0695168	0.0781163	0.0878121	0.0987442	0.11107
CO2	234	0.0200593	0.0202768	0.0204969	0.0207197	0.0209452	0.0211734	0.0214044	0.0216382	0.0218747	0.0221142	0.0233554	0.0246734	0.0260729	0.0275589	0.0291368	0.0308123	0.0325914	0.0344805	0.0386163	0.0432795	0.0485373	0.0544653	0.0611492	0.0686853	0.0771822	0.0867624	0.097564	0.109743
CO2	235	0.0198178	0.0200327	0.0202502	0.0204703	0.0206931	0.0209186	0.0211468	0.0213778	0.0216116	0.0218481	0.0230746	0.0243768	0.0257596	0.0272279	0.028787	0.0304425	0.0322004	0.0340669	0.0381535	0.042761	0.0479561	0.0538134	0.0604176	0.0678637	0.0762593	0.0857252	0.096398	0.108432
CO2	236	0.0195296	0.0197419	0.0199569	0.0201744	0.0203945	0.0206173	0.0208428	0.021071	0.021302	0.0215357	0.0227475	0.0240343	0.0254006	0.0268513	0.0283918	0.0300276	0.0317645	0.0336088	0.0376466	0.0421992	0.0473322	0.0531197	0.0596451	0.0670024	0.0752978	0.0846508	0.0951963	0.107086
CO2	237	0.0192956	0.0195054	0.0197177	0.0199327	0.0201502	0.0203703	0.0205931	0.0208186	0.0210468	0.0212778	0.0224751	0.0237465	0.0250965	0.02653	0.0280521	0.0296683	0.0313845	0.0332068	0.0371965	0.0416948	0.0467666	0.052485	0.0589326	0.0662022	0.0743986	0.08364	0.0940598	0.105808
CO2	238	0.0191136	0.019321	0.0195308	0.0197432	0.0199581	0.0201756	0.0203957	0.0206185	0.020844	0.0210722	0.0222553	0.0235115	0.0248454	0.0262618	0.0277657	0.0293627	0.0310584	0.032859	0.036801	0.0412457	0.046257	0.0519072	0.0582779	0.0654607	0.0735594	0.0826906	0.092986	0.104594
CO2	239	0.0188836	0.0190885	0.0192958	0.0195056	0.019718	0.0199329	0.0201504	0.0203706	0.0205934	0.0208188	0.0219878	0.023229	0.024547	0.0259465	0.0274325	0.0290104	0.0306859	0.032465	0.03636	0.0407516	0.0457032	0.051286	0.0575807	0.0646779	0.0726799	0.0817022	0.0918748	0.103344
CO2	240	0.0186564	0.0188588	0.0190637	0.019271	0.0194808	0.0196932	0.0199081	0.0201256	0.0203457	0.0205685	0.0217235	0.02295	0.0242522	0.025635	0.0271033	0.0286624	0.0303179	0.0320758	0.0359243	0.0402636	0.045156	0.0506723	0.0568919	0.0639044	0.071811	0.0807257	0.090777	0.10211
CO2	241	0.0184319	0.0186319	0.0188343	0.0190392	0.0192465	0.0194563	0.0196687	0.0198836	0.0201011	0.0203213	0.0214625	0.0226743	0.023961	0.0253273	0.0267781	0.0283186	0.0299543	0.0316912	0.0354939	0.0397814	0.0446155	0.050066	0.0562113	0.0631402	0.0709525	0.0797608	0.0896922	0.10089
CO2	242	0.0182102	0.0184078	0.0186078	0.0188102	0.0190151	0.0192224	0.0194322	0.0196446	0.0198595	0.020077	0.0212046	0.022402	0.0236733	0.0250233	0.0264568	0.0279789	0.0295952	0.0313114	0.0350687	0.039305	0.0440814	0.0494669	0.055539	0.0623852	0.0701043	0.0788076	0.0886205	0.0996845
CO2	243	0.0179912	0.0181864	0.0183841	0.018584	0.0187865	0.0189913	0.0191986	0.0194084	0.0196208	0.0198357	0.0209499	0.0221329	0.0233892	0.0247231	0.0261394	0.0276434	0.0292404	0.0309361	0.0346485	0.0388343	0.0435538	0.048875	0.0548747	0.0616392	0.0692663	0.0778657	0.0875616	0.0984936
CO2	244	0.0177748	0.0179678	0.018163	0.0183606	0.0185606	0.018763	0.0189679	0.0191752	0.019385	0.0195974	0.0206982	0.0218672	0.0231084	0.0244264	0.0258259	0.0273119	0.0288898	0.0305653	0.0342335	0.0383694	0.0430326	0.0482903	0.0542184	0.0609022	0.0684383	0.0769352	0.0865154	0.097317
CO2	245	0.0175611	0.0177517	0.0179447	0.0181399	0.0183375	0.0185375	0.0187399	0.0189448	0.0191521	0.0193619	0.0204496	0.0216047	0.0228311	0.0241333	0.0255161	0.0269844	0.0285435	0.030199	0.0338234	0.03791	0.0425175	0.0477126	0.0535699	0.0601741	0.0676202	0.0760158	0.0854817	0.0961545
CO2	246	0.01735	0.0175383	0.017729	0.0179219	0.0181171	0.0183147	0.0185147	0.0187171	0.018922	0.0191293	0.0202041	0.0213453	0.0225571	0.0238438	0.0252101	0.0266609	0.0282014	0.0298371	0.0334183	0.0374561	0.0420087	0.0471418	0.0529293	0.0594547	0.066812	0.0751074	0.0844604	0.0950059
CO2	247	0.0171414	0.0173275	0.0175159	0.0177065	0.0178994	0.0180947	0.0182923	0.0184923	0.0186947	0.0188995	0.0199615	0.0210891	0.0222864	0.0235578	0.0249078	0.0263413	0.0278634	0.0294796	0.0330181	0.0370077	0.041506	0.0465779	0.0522963	0.0587439	0.0660134	0.0742099	0.0834513	0.093871
CO2	248	0.0169354	0.0171193	0.0173054	0.0174937	0.0176844	0.0178773	0.0180725	0.0182701	0.0184701	0.0186725	0.0197218	0.020836	0.022019	0.0232752	0.0246091	0.0260255	0.0275295	0.0291264	0.0326227	0.0365648	0.0410094	0.0460207	0.051671	0.0580416	0.0652245	0.0733231	0.0824544	0.0927498
CO2	249	0.0167319	0.0169136	0.0170975	0.0172836	0.0174719	0.0176625	0.0178554	0.0180507	0.0182483	0.0184483	0.0194851	0.0205859	0.0217549	0.0229961	0.0243141	0.0257136	0.0271996	0.0287775	0.0322321	0.0361271	0.0405187	0.0454703	0.0510531	0.0573478	0.0644449	0.072447	0.0814693	0.0916419
CO2	250	0.0164973	0.0166768	0.0168585	0.0170423	0.0172284	0.0174168	0.0176074	0.0178003	0.0179956	0.0181932	0.0192176	0.0203053	0.0214603	0.0226867	0.023989	0.0253718	0.0268401	0.0283992	0.0318125	0.0356611	0.0400003	0.0448928	0.0504091	0.0566286	0.0636412	0.0715478	0.0804625	0.0905137
CO2	251	0.0162998	0.0164771	0.0166567	0.0168383	0.0170222	0.0172083	0.0173967	0.0175873	0.0177802	0.0179755	0.0189876	0.0200624	0.0212036	0.0224154	0.0237021	0.0250684	0.0265192	0.0280597	0.0314324	0.035235	0.0395225	0.0443566	0.0498071	0.0559524	0.0628813	0.0706936	0.079502	0.0894333
CO2	252	0.016138	0.0163133	0.0164906	0.0166702	0.0168519	0.0170357	0.0172218	0.0174102	0.0176008	0.0177937	0.0187938	0.0198558	0.0209834	0.0221807	0.0234521	0.0248021	0.0262356	0.0277577	0.0310901	0.0348474	0.0390837	0.0438602	0.0492456	0.0553177	0.0621639	0.069883	0.0785863	0.0883992
CO2	253	0.0159441	0.0161173	0.0162926	0.0164699	0.0166495	0.0168312	0.017015	0.0172011	0.0173895	0.0175801	0.0185683	0.0196175	0.0207317	0.0219148	0.023171	0.0245049	0.0259212	0.0274252	0.0307179	0.0344304	0.0386162	0.0433356	0.0486568	0.0546565	0.0614211	0.0690481	0.0776475	0.0873434
CO2	254	0.0157526	0.0159237	0.0160969	0.0162722	0.0164495	0.0166291	0.0168107	0.0169946	0.0171807	0.0173691	0.0183454	0.0193822	0.0204831	0.021652	0.0228933	0.0242112	0.0256107	0.0270967	0.0303501	0.0340183	0.0381542	0.0428174	0.0480751	0.0540032	0.0606871	0.0682231	0.07672	0.0863002
CO2	255	0.0155634	0.0157325	0.0159036	0.0160768	0.016252	0.0164294	0.0166089	0.0167906	0.0169745	0.0171606	0.0181253	0.0191497	0.0202375	0.0213925	0.0226189	0.0239211	0.0253039	0.0267722	0.0299868	0.0336113	0.0376978	0.0423054	0.0475004	0.0533577	0.0599619	0.0674081	0.0758036	0.0852695
CO2	256	0.0153765	0.0155436	0.0157126	0.0158837	0.0160569	0.0162322	0.0164096	0.0165891	0.0167708	0.0169546	0.0179079	0.01892	0.0199948	0.021136	0.0223478	0.0236346	0.0250008	0.0264516	0.0296279	0.0332091	0.0372469	0.0417995	0.0469325	0.05272	0.0592454	0.0666027	0.0748981	0.0842511
CO2	257	0.0151919	0.015357	0.015524	0.0156931	0.0158642	0.0160373	0.0162126	0.01639	0.0165695	0.0167512	0.017693	0.0186931	0.0197551	0.0208827	0.02208	0.0233514	0.0247014	0.0261349	0.0292732	0.0328117	0.0368014	0.0412997	0.0463715	0.0520899	0.0585375	0.0658071	0.0740035	0.083245
CO2	258	0.0149997	0.0151628	0.0153279	0.0154949	0.015664	0.0158351	0.0160082	0.0161835	0.0163609	0.0165404	0.017471	0.0184592	0.0195085	0.0206226	0.0218057	0.0230619	0.0243958	0.0258122	0.0289131	0.0324094	0.0363514	0.0407961	0.0458074	0.0514576	0.0578283	0.0650111	0.0731098	0.082241
CO2	259	0.0148296	0.0149908	0.0151538	0.0153189	0.0154859	0.015655	0.0158261	0.0159993	0.0161745	0.0163519	0.0172714	0.0182478	0.0192846	0.0203855	0.0215544	0.0227956	0.0241136	0.0255131	0.028577	0.0320316	0.0359266	0.0403182	0.0452698	0.0508526	0.0571473	0.0642445	0.0722465	0.0812688
CO2	260	0.014626	0.0147852	0.0149463	0.0151094	0.0152745	0.0154415	0.0156106	0.0157817	0.0159548	0.0161301	0.0170387	0.0180034	0.0190278	0.0201155	0.0212705	0.022497	0.0237992	0.025182	0.0282094	0.0316228	0.0354713	0.0398106	0.044703	0.0502193	0.0564388	0.0634514	0.071358	0.0802727
CO2	261	0.014451	0.0146083	0.0147675	0.0149286	0.0150917	0.0152568	0.0154238	0.0155929	0.015764	0.0159372	0.0168349	0.0177881	0.0188003	0.019875	0.0210163	0.0222281	0.0235148	0.0248811	0.0278724	0.031245	0.0350477	0.0393351	0.0441693	0.0496197	0.0557651	0.062694	0.0705063	0.0793146
CO2	262	0.0143035	0.014459	0.0146163	0.0147755	0.0149366	0.0150997	0.0152648	0.0154318	0.0156009	0.015772	0.016659	0.0176009	0.018601	0.0196629	0.0207905	0.0219879	0.0232592	0.0246092	0.0275648	0.0308973	0.0346545	0.0388909	0.0436673	0.0490528	0.0551249	0.0619711	0.0696902	0.0783935
CO2	263	0.0141319	0.0142854	0.0144409	0.0145982	0.0147574	0.0149186	0.0150816	0.0152467	0.0154138	0.0155828	0.0164592	0.0173899	0.018378	0.0194273	0.0205415	0.0217245	0.0229808	0.0243146	0.027235	0.0305277	0.0342401	0.0384259	0.0431454	0.0484666	0.0544663	0.0612308	0.0688579	0.0774573
CO2	264	0.0139623	0.014114	0.0142676	0.0144231	0.0145804	0.0147396	0.0149007	0.0150638	0.0152289	0.0153959	0.0162619	0.0171814	0.0181578	0.0191946	0.0202954	0.0214644	0.0227056	0.0240236	0.0269091	0.0301625	0.0338307	0.0379666	0.0426298	0.0478875	0.0538156	0.0604994	0.0680355	0.0765324
CO2	265	0.0137947	0.0139447	0.0140964	0.01425	0.0144055	0.0145628	0.014722	0.0148831	0.0150462	0.0152113	0.0160669	0.0169755	0.0179402	0.0189646	0.0200524	0.0212074	0.0224338	0.0237361	0.0265871	0.0298017	0.0334262	0.0375127	0.0421203	0.0473153	0.0531726	0.0597768	0.067223	0.0756185
CO2	266	0.0136292	0.0137774	0.0139273	0.0140791	0.0142327	0.0143881	0.0145454	0.0147047	0.0148658	0.0150289	0.0158743	0.016772	0.0177253	0.0187375	0.0198122	0.0209534	0.0221652	0.023452	0.026269	0.0294453	0.0330265	0.0370643	0.0416169	0.0467499	0.0525374	0.0590628	0.0664202	0.0747155
CO2	267	0.0134657	0.0136121	0.0137603	0.0139102	0.014062	0.0142156	0.014371	0.0145283	0.0146876	0.0148487	0.015684	0.0165711	0.0175129	0.018513	0.019575	0.0207026	0.0218999	0.0231713	0.0259548	0.0290931	0.0326316	0.0366212	0.0411195	0.0461914	0.0519098	0.0583574	0.0656269	0.0738234
CO2	268	0.0132834	0.0134281	0.0135745	0.0137226	0.0138726	0.0140243	0.0141779	0.0143333	0.0144907	0.0146499	0.0154753	0.0163517	0.0172823	0.0182705	0.0193198	0.0204339	0.021617	0.0228732	0.0256235	0.0287244	0.0322207	0.0361627	0.0406074	0.0456187	0.0512689	0.0576396	0.0648224	0.0729211
CO2	269	0.0131245	0.0132675	0.0134121	0.0135585	0.0137066	0.0138566	0.0140083	0.0141619	0.0143174	0.0144747	0.0152902	0.0161562	0.0170757	0.0180521	0.0190889	0.0201898	0.0213587	0.0225999	0.0253174	0.0283813	0.0318359	0.0357309	0.0401226	0.0450741	0.0506569	0.0569516	0.0640488	0.0720508
CO2	270	0.0129882	0.0131294	0.0132723	0.013417	0.0135634	0.0137115	0.0138615	0.0140132	0.0141668	0.0143223	0.0151281	0.0159837	0.0168923	0.017857	0.0188814	0.0199692	0.0211242	0.0223506	0.0250356	0.028063	0.0314764	0.0353249	0.0396642	0.0445567	0.0500729	0.0562925	0.063305	0.0712116
CO2	271	0.0128324	0.012972	0.0131132	0.0132561	0.0134007	0.0135471	0.0136953	0.0138452	0.013997	0.0141506	0.0149468	0.0157922	0.0166899	0.0176432	0.0186553	0.0197301	0.0208713	0.0220831	0.0247362	0.0277274	0.0311001	0.0349027	0.0391902	0.0440243	0.0494748	0.0556202	0.062549	0.0703613
CO2	272	0.0126334	0.0127713	0.0129108	0.013052	0.0131949	0.0133396	0.013486	0.0136341	0.0137841	0.0139358	0.0147225	0.0155579	0.0164449	0.0173868	0.0183869	0.0194488	0.0205764	0.0217738	0.0243951	0.0273507	0.0306831	0.0344404	0.0386768	0.0434532	0.0488387	0.0549107	0.061757	0.0694761
CO2	273	0.0125779	0.0127141	0.012852	0.0129915	0.0131327	0.0132756	0.0134203	0.0135667	0.0137148	0.0138648	0.0146421	0.0154675	0.0163439	0.0172746	0.0182627	0.019312	0.0204262	0.0216092	0.0241993	0.0271197	0.0304123	0.0341248	0.0383106	0.0430301	0.0483513	0.0543509	0.0611155	0.0687425
CO2	274	0.0123338	0.0124684	0.0126046	0.0127425	0.012882	0.0130232	0.0131662	0.0133108	0.0134572	0.0136053	0.0143734	0.0151889	0.0160549	0.0169744	0.0179508	0.0189876	0.0200885	0.0212574	0.0238166	0.0267021	0.0299555	0.0336237	0.0377596	0.0424228	0.0476805	0.0536086	0.0602925	0.0678285
CO2	275	0.0122349	0.0123679	0.0125025	0.0126387	0.0127766	0.0129161	0.0130573	0.0132002	0.0133449	0.0134913	0.0142502	0.015056	0.0159116	0.0168202	0.0177849	0.0188093	0.019897	0.021052	0.0235807	0.0264318	0.0296464	0.0332708	0.0373574	0.0419649	0.04716	0.0530173	0.0596215	0.0670676
CO2	276	0.0120413	0.0121727	0.0123057	0.0124403	0.0125765	0.0127144	0.0128539	0.0129951	0.0131381	0.0132827	0.0140325	0.0148287	0.0156742	0.0165719	0.0175251	0.0185373	0.0196121	0.0207533	0.0232518	0.0260689	0.0292451	0.0328263	0.0368641	0.0414167	0.0465498	0.0523373	0.0588627	0.06622
CO2	277	0.0119783	0.0121081	0.0122395	0.0123725	0.0125071	0.0126433	0.0127812	0.0129207	0.0130619	0.0132049	0.0139458	0.0147325	0.0155678	0.0164548	0.0173967	0.0183968	0.0194587	0.0205863	0.0230551	0.0258385	0.0289769	0.0325154	0.036505	0.0410033	0.0460751	0.0517936	0.0582411	0.0655107
CO2	278	0.0117558	0.0118841	0.0120139	0.0121453	0.0122783	0.0124129	0.0125491	0.012687	0.0128265	0.0129677	0.0136998	0.0144771	0.0153025	0.0161789	0.0171095	0.0180977	0.019147	0.0202612	0.0227004	0.0254507	0.0285516	0.0320479	0.0359899	0.0404346	0.0454459	0.0510961	0.0574668	0.0646497
CO2	279	0.0116914	0.0118182	0.0119465	0.0120763	0.0122077	0.0123407	0.0124753	0.0126115	0.0127494	0.0128889	0.0136123	0.0143803	0.0151959	0.0160618	0.0169814	0.0179577	0.0189945	0.0200954	0.0225055	0.025223	0.0282869	0.0317415	0.0356365	0.0400282	0.0449797	0.0505626	0.0568572	0.0639544
CO2	280	0.011477	0.0116022	0.011729	0.0118573	0.0119871	0.0121185	0.0122515	0.0123861	0.0125223	0.0126602	0.0133749	0.0141338	0.0149396	0.0157952	0.0167038	0.0176685	0.0186929	0.0197807	0.0221621	0.0248472	0.0278745	0.0312879	0.0351365	0.0394757	0.0443682	0.0498844	0.056104	0.0631165
CO2	281	0.0114016	0.0115254	0.0116506	0.0117774	0.0119056	0.0120355	0.0121669	0.0122999	0.0124345	0.0125707	0.0132769	0.0140267	0.0148229	0.0156683	0.0165661	0.0175193	0.0185315	0.0196062	0.0219593	0.0246123	0.0276036	0.0309762	0.0347789	0.0390663	0.0439005	0.0493509	0.0554963	0.0624252
CO2	282	0.0112048	0.0113271	0.0114509	0.0115761	0.0117029	0.0118311	0.011961	0.0120924	0.0122254	0.01236	0.0130577	0.0137986	0.0145853	0.0154207	0.0163077	0.0172495	0.0182496	0.0193116	0.0216365	0.0242579	0.0272135	0.0305459	0.0343032	0.0385396	0.043316	0.0487015	0.0547735	0.0616198
CO2	283	0.0111391	0.0112599	0.0113822	0.0115059	0.0116312	0.0117579	0.0118862	0.012016	0.0121474	0.0122804	0.0129699	0.0137019	0.0144792	0.0153046	0.0161811	0.0171117	0.0180999	0.0191491	0.0214464	0.0240365	0.0269568	0.0302495	0.0339619	0.0381478	0.0428672	0.0481884	0.0541881	0.0609526
CO2	284	0.0109391	0.0110585	0.0111793	0.0113016	0.0114253	0.0115506	0.0116773	0.0118056	0.0119355	0.0120669	0.0127481	0.0134714	0.0142394	0.015055	0.015921	0.0168405	0.0178169	0.0188536	0.0211234	0.0236827	0.0265682	0.0298216	0.0334898	0.0376256	0.0422888	0.0475465	0.0534746	0.0601585
CO2	285	0.0108457	0.0109636	0.011083	0.0112038	0.0113261	0.0114498	0.0115751	0.0117018	0.0118301	0.01196	0.012633	0.0133477	0.0141066	0.0149124	0.0157681	0.0166766	0.0176414	0.0186658	0.0209085	0.0234372	0.0262883	0.0295029	0.0331273	0.0372138	0.0418214	0.0470164	0.0528738	0.0594779
CO2	286	0.0106797	0.0107962	0.0109142	0.0110336	0.0111544	0.0112767	0.0114004	0.0115257	0.0116524	0.0117807	0.0124458	0.0131519	0.0139018	0.014698	0.0155434	0.0164411	0.0173944	0.0184065	0.0206225	0.023121	0.0259381	0.0291144	0.0326956	0.0367334	0.041286	0.046419	0.0522065	0.0587319
CO2	287	0.0105881	0.0107032	0.0108198	0.0109377	0.0110571	0.0111779	0.0113002	0.0114239	0.0115492	0.0116759	0.0123331	0.0130308	0.0137717	0.0145584	0.0153938	0.0162808	0.0172226	0.0182227	0.0204123	0.022881	0.0256645	0.0288028	0.0323413	0.036331	0.0408293	0.0459011	0.0516195	0.0580671
CO2	288	0.0104264	0.0105402	0.0106554	0.0107719	0.0108899	0.0110092	0.0111301	0.0112523	0.0113761	0.0115013	0.0121506	0.01284	0.0135721	0.0143494	0.0151748	0.0160512	0.0169819	0.01797	0.0201335	0.0225727	0.025323	0.0284239	0.0319202	0.0358623	0.0403069	0.0453182	0.0509685	0.0573391
CO2	289	0.0103618	0.0104742	0.010588	0.0107031	0.0108197	0.0109376	0.011057	0.0111778	0.0113001	0.0114238	0.0120654	0.0127466	0.0134699	0.014238	0.0150535	0.0159195	0.016839	0.0178154	0.019953	0.0223632	0.0250807	0.0281446	0.0315992	0.0354942	0.0398858	0.0448374	0.0504202	0.0567148
CO2	290	0.0101792	0.0102903	0.0104027	0.0105165	0.0106316	0.0107482	0.0108661	0.0109855	0.0111063	0.0112286	0.0118625	0.0125355	0.0132502	0.0140091	0.0148149	0.0156706	0.0165791	0.0175439	0.019656	0.0220374	0.0247225	0.0277499	0.0311632	0.0350118	0.039351	0.0442435	0.0497598	0.0559793
CO2	291	0.010114	0.0102237	0.0103348	0.0104473	0.010561	0.0106762	0.0107927	0.0109107	0.0110301	0.0111509	0.0117772	0.0124422	0.0131484	0.0138983	0.0146945	0.0155399	0.0164376	0.0173908	0.0194778	0.0218308	0.0244838	0.0274751	0.0308478	0.0346504	0.0389379	0.043772	0.0492225	0.0553678
CO2	292	0.00993779	0.0100462	0.010156	0.0102671	0.0103795	0.0104933	0.0106084	0.010725	0.0108429	0.0109623	0.0115812	0.0122383	0.012936	0.0136769	0.0144636	0.015299	0.016186	0.0171278	0.0191899	0.0215148	0.0241362	0.0270918	0.0304242	0.0341815	0.0384179	0.0431943	0.0485798	0.0546518
CO2	293	0.0098722	0.00997936	0.0100878	0.0101976	0.0103086	0.0104211	0.0105348	0.01065	0.0107665	0.0108845	0.011496	0.0121452	0.0128347	0.0135667	0.014344	0.0151694	0.0160459	0.0169765	0.0190139	0.0213112	0.0239013	0.0268216	0.0301143	0.0338268	0.0380126	0.042732	0.0480532	0.0540529
CO2	294	0.00970212	0.009808	0.00991515	0.0100236	0.0101334	0.0102444	0.0103569	0.0104706	0.0105858	0.0107023	0.0113065	0.011948	0.0126292	0.0133526	0.0141206	0.0149362	0.0158021	0.0167217	0.0187348	0.0210046	0.0235638	0.0264493	0.0297027	0.0333709	0.0375068	0.04217	0.0474277	0.0533558
CO2	295	0.00958639	0.009691	0.00979688	0.00990404	0.0100125	0.0101222	0.0102333	0.0103457	0.0104595	0.0105747	0.0111716	0.0118055	0.0124786	0.0131933	0.0139522	0.014758	0.0156137	0.0165222	0.0185113	0.0207541	0.0232828	0.0261339	0.0293484	0.0329729	0.0370594	0.041667	0.046862	0.0527194
CO2	296	0.00952191	0.00962528	0.00972989	0.00983577	0.00994292	0.0100514	0.0101611	0.0102722	0.0103846	0.0104984	0.0110883	0.0117146	0.0123796	0.0130858	0.0138356	0.0146318	0.0154773	0.016375	0.0183404	0.0205564	0.0230549	0.025872	0.0290482	0.0326294	0.0366672	0.0412198	0.0463529	0.0521404
CO2	297	0.00935906	0.00946119	0.00956456	0.00966917	0.00977505	0.0098822	0.00999065	0.0101004	0.0102115	0.0103239	0.0109067	0.0115256	0.0121827	0.0128804	0.0136213	0.014408	0.0152434	0.0161304	0.0180724	0.0202619	0.0227306	0.0255141	0.0286525	0.032191	0.0361806	0.0406789	0.0457507	0.0514692
CO2	298	0.00924742	0.00934833	0.00945047	0.00955383	0.00965845	0.00976432	0.00987148	0.00997993	0.0100897	0.0102008	0.0107766	0.0113881	0.0120374	0.0127268	0.0134588	0.0142362	0.0150616	0.015938	0.0178568	0.0200202	0.0224595	0.0252098	0.0283107	0.031807	0.035749	0.0401937	0.045205	0.0508552
CO2	299	0.00918721	0.00928692	0.00938784	0.00948997	0.00959333	0.00969795	0.00980382	0.00991098	0.0100194	0.0101292	0.0106982	0.0113023	0.0119439	0.0126251	0.0133484	0.0141165	0.014932	0.015798	0.0176939	0.0198315	0.0222417	0.0249592	0.0280231	0.0314777	0.0353727	0.0397643	0.0447158	0.0502987
CO2	300	0.00902812	0.00912664	0.00922636	0.00932727	0.0094294	0.00953277	0.00963738	0.00974326	0.00985041	0.00995886	0.0105211	0.011118	0.0117519	0.012425	0.0131397	0.0138986	0.0147044	0.01556	0.0174333	0.0195455	0.0219269	0.0246119	0.0276393	0.0310527	0.0349012	0.0392405	0.044133	0.0496492

## Sheet: CLT_BC
Table ESM3.CLT.BC: Carbon emission fluxes (kgC/m3 wood product) over simulation period (0-300 years) at building lifespans (BL) 1-150 years, building in British Columbia
Emission	Timestep_years	BL001	BL002	BL003	BL004	BL005	BL006	BL007	BL008	BL009	BL010	BL015	BL020	BL025	BL030	BL035	BL040	BL045	BL050	BL060	BL070	BL080	BL090	BL100	BL110	BL120	BL130	BL140	BL150
CH4	1
CH4	2	0.420989	0.420989	0.420989	0.420989	0.420989	0.420989	0.420989	0.420989	0.420989	0.420989	0.420989	0.420989	0.420989	0.420989	0.420989	0.420989	0.420989	0.420989	0.420989	0.420989	0.420989	0.420989	0.420989	0.420989	0.420989	0.420989	0.420989	0.420989
CH4	3	2.35874	0.397019	0.397019	0.397019	0.397019	0.397019	0.397019	0.397019	0.397019	0.397019	0.397019	0.397019	0.397019	0.397019	0.397019	0.397019	0.397019	0.397019	0.397019	0.397019	0.397019	0.397019	0.397019	0.397019	0.397019	0.397019	0.397019	0.397019
CH4	4	2.18015	2.33639	0.374675	0.374675	0.374675	0.374675	0.374675	0.374675	0.374675	0.374675	0.374675	0.374675	0.374675	0.374675	0.374675	0.374675	0.374675	0.374675	0.374675	0.374675	0.374675	0.374675	0.374675	0.374675	0.374675	0.374675	0.374675	0.374675
CH4	5	2.0155	2.15931	2.31556	0.353837	0.353837	0.353837	0.353837	0.353837	0.353837	0.353837	0.353837	0.353837	0.353837	0.353837	0.353837	0.353837	0.353837	0.353837	0.353837	0.353837	0.353837	0.353837	0.353837	0.353837	0.353837	0.353837	0.353837	0.353837
CH4	6	1.86371	1.99606	2.13986	2.29611	0.334393	0.334393	0.334393	0.334393	0.334393	0.334393	0.334393	0.334393	0.334393	0.334393	0.334393	0.334393	0.334393	0.334393	0.334393	0.334393	0.334393	0.334393	0.334393	0.334393	0.334393	0.334393	0.334393	0.334393
CH4	7	1.72375	1.84556	1.97791	2.12171	2.27796	0.316239	0.316239	0.316239	0.316239	0.316239	0.316239	0.316239	0.316239	0.316239	0.316239	0.316239	0.316239	0.316239	0.316239	0.316239	0.316239	0.316239	0.316239	0.316239	0.316239	0.316239	0.316239	0.316239
CH4	8	1.59468	1.70679	1.8286	1.96095	2.10475	2.261	0.29928	0.29928	0.29928	0.29928	0.29928	0.29928	0.29928	0.29928	0.29928	0.29928	0.29928	0.29928	0.29928	0.29928	0.29928	0.29928	0.29928	0.29928	0.29928	0.29928	0.29928	0.29928
CH4	9	1.47565	1.57883	1.69094	1.81275	1.9451	2.0889	2.24515	0.283429	0.283429	0.283429	0.283429	0.283429	0.283429	0.283429	0.283429	0.283429	0.283429	0.283429	0.283429	0.283429	0.283429	0.283429	0.283429	0.283429	0.283429	0.283429	0.283429	0.283429
CH4	10	1.36587	1.46083	1.56401	1.67611	1.79792	1.93027	2.07407	2.23032	0.268604	0.268604	0.268604	0.268604	0.268604	0.268604	0.268604	0.268604	0.268604	0.268604	0.268604	0.268604	0.268604	0.268604	0.268604	0.268604	0.268604	0.268604	0.268604	0.268604
CH4	11	1.2646	1.352	1.44696	1.55013	1.66224	1.78405	1.9164	2.0602	2.21645	0.254731	0.254731	0.254731	0.254731	0.254731	0.254731	0.254731	0.254731	0.254731	0.254731	0.254731	0.254731	0.254731	0.254731	0.254731	0.254731	0.254731	0.254731	0.254731
CH4	12	1.17118	1.25161	1.33901	1.43397	1.53714	1.64925	1.77106	1.90341	2.04721	2.20346	0.241741	0.241741	0.241741	0.241741	0.241741	0.241741	0.241741	0.241741	0.241741	0.241741	0.241741	0.241741	0.241741	0.241741	0.241741	0.241741	0.241741	0.241741
CH4	13	1.08498	1.159	1.23944	1.32684	1.42179	1.52497	1.63708	1.75889	1.89124	2.03504	0.229569	0.229569	0.229569	0.229569	0.229569	0.229569	0.229569	0.229569	0.229569	0.229569	0.229569	0.229569	0.229569	0.229569	0.229569	0.229569	0.229569	0.229569
CH4	14	1.00543	1.07356	1.14759	1.22803	1.31542	1.41038	1.51356	1.62567	1.74748	1.87983	0.218158	0.218158	0.218158	0.218158	0.218158	0.218158	0.218158	0.218158	0.218158	0.218158	0.218158	0.218158	0.218158	0.218158	0.218158	0.218158	0.218158	0.218158
CH4	15	0.932021	0.994727	1.06286	1.13689	1.21732	1.30472	1.39968	1.50286	1.61496	1.73677	0.207453	0.207453	0.207453	0.207453	0.207453	0.207453	0.207453	0.207453	0.207453	0.207453	0.207453	0.207453	0.207453	0.207453	0.207453	0.207453	0.207453	0.207453
CH4	16	0.86426	0.921971	0.984677	1.05281	1.12684	1.20727	1.29467	1.38963	1.49281	1.60491	0.197403	0.197403	0.197403	0.197403	0.197403	0.197403	0.197403	0.197403	0.197403	0.197403	0.197403	0.197403	0.197403	0.197403	0.197403	0.197403	0.197403	0.197403
CH4	17	0.801705	0.85482	0.912531	0.975236	1.04337	1.1174	1.19783	1.28523	1.38019	1.48336	2.14968	0.187962	0.187962	0.187962	0.187962	0.187962	0.187962	0.187962	0.187962	0.187962	0.187962	0.187962	0.187962	0.187962	0.187962	0.187962	0.187962	0.187962
CH4	18	0.743947	0.792831	0.845945	0.903656	0.966362	1.03449	1.10852	1.18896	1.27635	1.37131	1.98456	0.179087	0.179087	0.179087	0.179087	0.179087	0.179087	0.179087	0.179087	0.179087	0.179087	0.179087	0.179087	0.179087	0.179087	0.179087	0.179087	0.179087
CH4	19	0.690608	0.735599	0.784483	0.837597	0.895308	0.958014	1.02615	1.10017	1.18061	1.26801	1.83241	0.17074	0.17074	0.17074	0.17074	0.17074	0.17074	0.17074	0.17074	0.17074	0.17074	0.17074	0.17074	0.17074	0.17074	0.17074	0.17074	0.17074
CH4	20	0.641344	0.682751	0.727741	0.776625	0.829739	0.88745	0.950156	1.01829	1.09232	1.17275	1.6922	0.162882	0.162882	0.162882	0.162882	0.162882	0.162882	0.162882	0.162882	0.162882	0.162882	0.162882	0.162882	0.162882	0.162882	0.162882	0.162882	0.162882
CH4	21	0.595833	0.633942	0.675349	0.720339	0.769223	0.822338	0.880049	0.942754	1.01089	1.08491	1.56299	0.15548	0.15548	0.15548	0.15548	0.15548	0.15548	0.15548	0.15548	0.15548	0.15548	0.15548	0.15548	0.15548	0.15548	0.15548	0.15548	0.15548
CH4	22	0.553783	0.588856	0.626965	0.668372	0.713363	0.762247	0.815361	0.873072	0.935778	1.00391	1.44391	2.11022	0.148503	0.148503	0.148503	0.148503	0.148503	0.148503	0.148503	0.148503	0.148503	0.148503	0.148503	0.148503	0.148503	0.148503	0.148503	0.148503
CH4	23	0.514922	0.547202	0.582275	0.620384	0.661791	0.706782	0.755666	0.80878	0.866491	0.929197	1.33415	1.94739	0.141922	0.141922	0.141922	0.141922	0.141922	0.141922	0.141922	0.141922	0.141922	0.141922	0.141922	0.141922	0.141922	0.141922	0.141922	0.141922
CH4	24	0.479001	0.50871	0.54099	0.576064	0.614173	0.65558	0.70057	0.749454	0.802568	0.860279	1.23298	1.79738	0.135711	0.135711	0.135711	0.135711	0.135711	0.135711	0.135711	0.135711	0.135711	0.135711	0.135711	0.135711	0.135711	0.135711	0.135711	0.135711
CH4	25	0.445791	0.473134	0.502842	0.535123	0.570196	0.608305	0.649712	0.694702	0.743586	0.796701	1.13971	1.65916	0.129843	0.129843	0.129843	0.129843	0.129843	0.129843	0.129843	0.129843	0.129843	0.129843	0.129843	0.129843	0.129843	0.129843	0.129843	0.129843
CH4	26	0.41508	0.440245	0.467587	0.497296	0.529576	0.56465	0.602759	0.644166	0.689156	0.73804	1.05373	1.53181	0.124297	0.124297	0.124297	0.124297	0.124297	0.124297	0.124297	0.124297	0.124297	0.124297	0.124297	0.124297	0.124297	0.124297	0.124297	0.124297
CH4	27	0.386673	0.409834	0.434998	0.462341	0.49205	0.52433	0.559404	0.597513	0.63892	0.68391	0.974457	1.41445	2.08077	0.119051	0.119051	0.119051	0.119051	0.119051	0.119051	0.119051	0.119051	0.119051	0.119051	0.119051	0.119051	0.119051	0.119051	0.119051
CH4	28	0.360391	0.381707	0.404868	0.430032	0.457375	0.487084	0.519364	0.554438	0.592547	0.633954	0.901359	1.30631	1.91956	0.114085	0.114085	0.114085	0.114085	0.114085	0.114085	0.114085	0.114085	0.114085	0.114085	0.114085	0.114085	0.114085	0.114085	0.114085
CH4	29	0.336069	0.355687	0.377003	0.400164	0.425329	0.452671	0.48238	0.51466	0.549734	0.587843	0.83395	1.20665	1.77105	0.109381	0.109381	0.109381	0.109381	0.109381	0.109381	0.109381	0.109381	0.109381	0.109381	0.109381	0.109381	0.109381	0.109381	0.109381
CH4	30	0.313555	0.331611	0.351229	0.372544	0.395705	0.42087	0.448213	0.477922	0.510202	0.545275	0.77178	1.11479	1.63424	0.104922	0.104922	0.104922	0.104922	0.104922	0.104922	0.104922	0.104922	0.104922	0.104922	0.104922	0.104922	0.104922	0.104922	0.104922
CH4	31	0.292709	0.309326	0.327381	0.346999	0.368315	0.391476	0.416641	0.443983	0.473692	0.505972	0.714436	1.03013	1.5082	0.100693	0.100693	0.100693	0.100693	0.100693	0.100693	0.100693	0.100693	0.100693	0.100693	0.100693	0.100693	0.100693	0.100693	0.100693
CH4	32	0.2734	0.288694	0.305311	0.323367	0.342985	0.364301	0.387461	0.412626	0.439969	0.469678	0.661538	0.952085	1.39208	2.0584	0.0966785	0.0966785	0.0966785	0.0966785	0.0966785	0.0966785	0.0966785	0.0966785	0.0966785	0.0966785	0.0966785	0.0966785	0.0966785	0.0966785
CH4	33	0.255511	0.269587	0.284881	0.301498	0.319554	0.339172	0.360488	0.383648	0.408813	0.436156	0.612734	0.88014	1.28509	1.89834	0.0928654	0.0928654	0.0928654	0.0928654	0.0928654	0.0928654	0.0928654	0.0928654	0.0928654	0.0928654	0.0928654	0.0928654	0.0928654	0.0928654
CH4	34	0.238933	0.251887	0.265963	0.281257	0.297874	0.31593	0.335548	0.356863	0.380024	0.405189	0.567703	0.81381	1.18651	1.75091	0.0892411	0.0892411	0.0892411	0.0892411	0.0892411	0.0892411	0.0892411	0.0892411	0.0892411	0.0892411	0.0892411	0.0892411	0.0892411	0.0892411
CH4	35	0.223563	0.235486	0.24844	0.262516	0.27781	0.294427	0.312483	0.332101	0.353416	0.376577	0.526147	0.752652	1.09566	1.61511	0.0857941	0.0857941	0.0857941	0.0857941	0.0857941	0.0857941	0.0857941	0.0857941	0.0857941	0.0857941	0.0857941	0.0857941	0.0857941	0.0857941
CH4	36	0.209309	0.220282	0.232205	0.245159	0.259235	0.274529	0.291146	0.309202	0.32882	0.350136	0.487793	0.696257	1.01195	1.49002	0.0825134	0.0825134	0.0825134	0.0825134	0.0825134	0.0825134	0.0825134	0.0825134	0.0825134	0.0825134	0.0825134	0.0825134	0.0825134	0.0825134
CH4	37	0.196085	0.206185	0.217158	0.22908	0.242035	0.256111	0.271405	0.288022	0.306077	0.325695	0.452388	0.644248	0.934795	1.37479	2.04111	0.0793889	0.0793889	0.0793889	0.0793889	0.0793889	0.0793889	0.0793889	0.0793889	0.0793889	0.0793889	0.0793889	0.0793889	0.0793889
CH4	38	0.183813	0.193108	0.203207	0.21418	0.226103	0.239058	0.253133	0.268427	0.285044	0.3031	0.419702	0.59628	0.863686	1.26864	1.88188	0.0764115	0.0764115	0.0764115	0.0764115	0.0764115	0.0764115	0.0764115	0.0764115	0.0764115	0.0764115	0.0764115	0.0764115	0.0764115
CH4	39	0.17242	0.180974	0.190269	0.200368	0.211341	0.223264	0.236218	0.250294	0.265588	0.282205	0.38952	0.552034	0.798141	1.17084	1.73524	0.0735723	0.0735723	0.0735723	0.0735723	0.0735723	0.0735723	0.0735723	0.0735723	0.0735723	0.0735723	0.0735723	0.0735723	0.0735723
CH4	40	0.161838	0.169711	0.178265	0.18756	0.197659	0.208632	0.220555	0.233509	0.247585	0.262879	0.361646	0.511216	0.737721	1.08073	1.60018	0.0708633	0.0708633	0.0708633	0.0708633	0.0708633	0.0708633	0.0708633	0.0708633	0.0708633	0.0708633	0.0708633	0.0708633	0.0708633
CH4	41	0.152005	0.159251	0.167124	0.175679	0.184973	0.195073	0.206046	0.217968	0.230923	0.244999	0.335899	0.473556	0.68202	0.997712	1.47579	0.068277	0.068277	0.068277	0.068277	0.068277	0.068277	0.068277	0.068277	0.068277	0.068277	0.068277	0.068277	0.068277
CH4	42	0.142866	0.149534	0.15678	0.164654	0.173208	0.182503	0.192602	0.203575	0.215498	0.228452	0.312113	0.438806	0.630665	0.921213	1.36121	2.02753	0.0658062	0.0658062	0.0658062	0.0658062	0.0658062	0.0658062	0.0658062	0.0658062	0.0658062	0.0658062	0.0658062	0.0658062
CH4	43	0.134366	0.140504	0.147173	0.154419	0.162292	0.170846	0.180141	0.19024	0.201213	0.213136	0.290133	0.406735	0.583313	0.850719	1.25567	1.86892	0.0634446	0.0634446	0.0634446	0.0634446	0.0634446	0.0634446	0.0634446	0.0634446	0.0634446	0.0634446	0.0634446	0.0634446
CH4	44	0.126459	0.132108	0.138245	0.144914	0.15216	0.160033	0.168588	0.177882	0.187982	0.198955	0.269819	0.377134	0.539648	0.785755	1.15845	1.72285	0.0611859	0.0611859	0.0611859	0.0611859	0.0611859	0.0611859	0.0611859	0.0611859	0.0611859	0.0611859	0.0611859	0.0611859
CH4	45	0.119099	0.124297	0.129946	0.136084	0.142753	0.149999	0.157872	0.166426	0.175721	0.18582	0.25104	0.349807	0.499378	0.725882	1.06889	1.58834	0.0590246	0.0590246	0.0590246	0.0590246	0.0590246	0.0590246	0.0590246	0.0590246	0.0590246	0.0590246	0.0590246	0.0590246
CH4	46	0.112244	0.117029	0.122228	0.127877	0.134015	0.140684	0.14793	0.155803	0.164357	0.173652	0.233677	0.324578	0.462235	0.670698	0.98639	1.46446	0.0569552	0.0569552	0.0569552	0.0569552	0.0569552	0.0569552	0.0569552	0.0569552	0.0569552	0.0569552	0.0569552	0.0569552
CH4	47	0.105858	0.110262	0.115047	0.120246	0.125895	0.132032	0.138701	0.145947	0.15382	0.162375	0.217619	0.301279	0.427972	0.619832	0.910379	1.35038	2.01669	0.0549729	0.0549729	0.0549729	0.0549729	0.0549729	0.0549729	0.0549729	0.0549729	0.0549729	0.0549729	0.0549729
CH4	48	0.0999055	0.103958	0.108362	0.113147	0.118346	0.123995	0.130132	0.136801	0.144047	0.15192	0.202765	0.279761	0.396363	0.572942	0.840347	1.2453	1.85854	0.053073	0.053073	0.053073	0.053073	0.053073	0.053073	0.053073	0.053073	0.053073	0.053073	0.053073
CH4	49	0.0943535	0.0980837	0.102137	0.10654	0.111325	0.116524	0.122173	0.128311	0.134979	0.142225	0.18902	0.259884	0.367199	0.529713	0.77582	1.14852	1.71292	0.0512512	0.0512512	0.0512512	0.0512512	0.0512512	0.0512512	0.0512512	0.0512512	0.0512512	0.0512512	0.0512512
CH4	50	0.0891726	0.0926057	0.0963358	0.100389	0.104793	0.109577	0.114776	0.120425	0.126563	0.133232	0.176299	0.241519	0.340286	0.489856	0.716361	1.05937	1.57882	0.0495034	0.0495034	0.0495034	0.0495034	0.0495034	0.0495034	0.0495034	0.0495034	0.0495034	0.0495034	0.0495034
CH4	51	0.0843354	0.087495	0.0909281	0.0946582	0.0987112	0.103115	0.1079	0.113099	0.118747	0.124885	0.164522	0.224548	0.315448	0.453105	0.661569	0.97726	1.45533	0.0478258	0.0478258	0.0478258	0.0478258	0.0478258	0.0478258	0.0478258	0.0478258	0.0478258	0.0478258	0.0478258
CH4	52	0.0798165	0.0827245	0.0858841	0.0893172	0.0930473	0.0971003	0.101504	0.106289	0.111488	0.117137	0.153617	0.208861	0.292521	0.419214	0.611074	0.901621	1.34162	2.00793	0.0462149	0.0462149	0.0462149	0.0462149	0.0462149	0.0462149	0.0462149	0.0462149	0.0462149	0.0462149
CH4	53	0.0755926	0.078269	0.0811769	0.0843365	0.0877696	0.0914997	0.0955527	0.0999564	0.104741	0.10994	0.143515	0.194359	0.271356	0.387958	0.564536	0.831941	1.23689	1.85014	0.0446673	0.0446673	0.0446673	0.0446673	0.0446673	0.0446673	0.0446673	0.0446673	0.0446673	0.0446673
CH4	54	0.0716421	0.0741052	0.0767816	0.0796895	0.0828491	0.0862822	0.0900123	0.0940653	0.098469	0.103254	0.134154	0.180949	0.251813	0.359128	0.521642	0.767749	1.14045	1.70485	0.0431799	0.0431799	0.0431799	0.0431799	0.0431799	0.0431799	0.0431799	0.0431799	0.0431799	0.0431799
CH4	55	0.067945	0.070212	0.0726752	0.0753515	0.0782594	0.0814191	0.0848521	0.0885823	0.0926352	0.0970389	0.125478	0.168545	0.233765	0.332533	0.482103	0.708607	1.05162	1.57107	0.0417498	0.0417498	0.0417498	0.0417498	0.0417498	0.0417498	0.0417498	0.0417498	0.0417498	0.0417498
CH4	56	0.064483	0.0665694	0.0688364	0.0712996	0.0739759	0.0768839	0.0800435	0.0834765	0.0872067	0.0912596	0.117434	0.157071	0.217096	0.307996	0.445654	0.654117	0.969809	1.44788	0.0403742	0.0403742	0.0403742	0.0403742	0.0403742	0.0403742	0.0403742	0.0403742	0.0403742	0.0403742
CH4	57	0.0612391	0.0631594	0.0652458	0.0675128	0.069976	0.0726523	0.0755602	0.0787199	0.0821529	0.0858831	0.109972	0.146452	0.201697	0.285357	0.41205	0.60391	0.894457	1.33445	0.0390506	0.0390506	0.0390506	0.0390506	0.0390506	0.0390506	0.0390506	0.0390506	0.0390506	0.0390506
CH4	58	0.0581977	0.059965	0.0618853	0.0639717	0.0662387	0.0687018	0.0713782	0.0742861	0.0774457	0.0808788	0.103049	0.136624	0.187468	0.264465	0.381067	0.557645	0.825051	1.23	0.0377765	0.0377765	0.0377765	0.0377765	0.0377765	0.0377765	0.0377765	0.0377765	0.0377765	0.0377765
CH4	59	0.0553443	0.0569708	0.0587381	0.0606583	0.0627448	0.0650117	0.0674749	0.0701513	0.0730592	0.0762188	0.0966235	0.127524	0.174318	0.245183	0.352497	0.515011	0.761118	1.13382	0.0365496	0.0365496	0.0365496	0.0365496	0.0365496	0.0365496	0.0365496	0.0365496	0.0365496	0.0365496
CH4	60	0.0526655	0.0541624	0.055789	0.0575563	0.0594765	0.0615629	0.0638299	0.0662931	0.0689694	0.0718774	0.0906568	0.119096	0.162163	0.227383	0.32615	0.475721	0.702225	1.04524	0.0353677	0.0353677	0.0353677	0.0353677	0.0353677	0.0353677	0.0353677	0.0353677	0.0353677	0.0353677
CH4	61	0.0501489	0.0515266	0.0530236	0.0546501	0.0564174	0.0583377	0.0604241	0.0626911	0.0651542	0.0678306	0.0851143	0.111288	0.150925	0.210951	0.301851	0.439508	0.647972	0.963664	0.0342289	0.0342289	0.0342289	0.0342289	0.0342289	0.0342289	0.0342289	0.0342289	0.0342289	0.0342289
CH4	62	0.0477832	0.0490512	0.0504289	0.0519259	0.0535524	0.0553197	0.0572399	0.0593264	0.0615933	0.0640565	0.0799636	0.104053	0.140533	0.195777	0.279438	0.40613	0.59799	0.888537	1.99485	0.0331312	0.0331312	0.0331312	0.0331312	0.0331312	0.0331312	0.0331312	0.0331312	0.0331312
CH4	63	0.0455577	0.0467247	0.0479927	0.0493705	0.0508675	0.052494	0.0542613	0.0561815	0.0582679	0.0605349	0.075175	0.0973456	0.13092	0.181764	0.258761	0.375363	0.551942	0.819347	1.83754	0.0320727	0.0320727	0.0320727	0.0320727	0.0320727	0.0320727	0.0320727	0.0320727	0.0320727
CH4	64	0.0434628	0.0445369	0.0457039	0.0469719	0.0483497	0.0498466	0.0514732	0.0532405	0.0551607	0.0572471	0.0707212	0.0911259	0.122026	0.168821	0.239685	0.347	0.509514	0.755621	1.69272	0.0310519	0.0310519	0.0310519	0.0310519	0.0310519	0.0310519	0.0310519	0.0310519	0.0310519
CH4	65	0.0414895	0.042478	0.043552	0.0447191	0.0459871	0.0473648	0.0488618	0.0504883	0.0522556	0.0541759	0.0665767	0.0853562	0.113795	0.156863	0.222083	0.32085	0.47042	0.696925	1.55938	0.0300671	0.0300671	0.0300671	0.0300671	0.0300671	0.0300671	0.0300671	0.0300671	0.0300671
CH4	66	0.0396293	0.0405391	0.0415276	0.0426017	0.0437687	0.0450367	0.0464144	0.0479114	0.0495379	0.0513052	0.0627184	0.0800021	0.106176	0.145813	0.205838	0.296739	0.434396	0.64286	1.43663	0.0291167	0.0291167	0.0291167	0.0291167	0.0291167	0.0291167	0.0291167	0.0291167	0.0291167
CH4	67	0.0378746	0.0387119	0.0396217	0.0406102	0.0416843	0.0428513	0.0441193	0.045497	0.046994	0.0486205	0.0591246	0.0750317	0.099121	0.135601	0.190845	0.274506	0.401199	0.593059	1.3236	0.0281993	0.0281993	0.0281993	0.0281993	0.0281993	0.0281993	0.0281993	0.0281993	0.0281993
CH4	68	0.0362182	0.0369888	0.0378262	0.0387359	0.0397245	0.0407985	0.0419655	0.0432335	0.0446113	0.0461083	0.0557757	0.0704159	0.0925864	0.126161	0.177005	0.254002	0.370604	0.547182	1.21954	0.0273135	0.0273135	0.0273135	0.0273135	0.0273135	0.0273135	0.0273135	0.0273135	0.0273135
CH4	69	0.0346536	0.0353628	0.0361334	0.0369708	0.0378805	0.0388691	0.0399431	0.0411101	0.0423782	0.0437559	0.0526534	0.0661274	0.0865321	0.117432	0.164227	0.235091	0.342406	0.50492	1.12372	0.0264581	0.0264581	0.0264581	0.0264581	0.0264581	0.0264581	0.0264581	0.0264581	0.0264581
CH4	70	0.0331745	0.0338273	0.0345365	0.0353072	0.0361445	0.0370543	0.0380428	0.0391168	0.0402839	0.0415519	0.0497407	0.0621415	0.080921	0.10936	0.152427	0.217647	0.316415	0.465985	1.0355	0.0256319	0.0256319	0.0256319	0.0256319	0.0256319	0.0256319	0.0256319	0.0256319	0.0256319
CH4	71	0.0317754	0.0323762	0.033029	0.0337382	0.0345088	0.0353462	0.0362559	0.0372445	0.0383185	0.0394855	0.0470221	0.0584352	0.075719	0.101893	0.14153	0.201555	0.292456	0.430113	0.954268	0.0248335	0.0248335	0.0248335	0.0248335	0.0248335	0.0248335	0.0248335	0.0248335	0.0248335
CH4	72	0.030451	0.031004	0.0316047	0.0322575	0.0329667	0.0337373	0.0345747	0.0354844	0.036473	0.037547	0.0444833	0.0549874	0.0708945	0.0949838	0.131464	0.186708	0.270369	0.397061	0.879468	1.98578	0.024062	0.024062	0.024062	0.024062	0.024062	0.024062	0.024062	0.024062
CH4	73	0.0291965	0.0297053	0.0302583	0.030859	0.0315118	0.032221	0.0329917	0.033829	0.0347388	0.0357273	0.0421111	0.0517785	0.0664187	0.0885892	0.122164	0.173008	0.250005	0.366607	0.810591	1.82879	0.0233164	0.0233164	0.0233164	0.0233164	0.0233164	0.0233164	0.0233164	0.0233164
CH4	74	0.0280072	0.0284756	0.0289844	0.0295374	0.0301381	0.0307909	0.0315001	0.0322707	0.0331081	0.0340178	0.0398932	0.0487907	0.0622647	0.0826694	0.11357	0.160364	0.231228	0.338543	0.747164	1.68426	0.0225954	0.0225954	0.0225954	0.0225954	0.0225954	0.0225954	0.0225954	0.0225954
CH4	75	0.0268791	0.0273102	0.0277785	0.0282874	0.0288403	0.0294411	0.0300938	0.0308031	0.0315737	0.032411	0.0378184	0.0460072	0.058408	0.0771875	0.105627	0.148694	0.213914	0.312681	0.688756	1.55122	0.0218984	0.0218984	0.0218984	0.0218984	0.0218984	0.0218984	0.0218984	0.0218984
CH4	76	0.0258083	0.026205	0.026636	0.0271044	0.0276132	0.0281662	0.0287669	0.0294197	0.0301289	0.0308996	0.0358762	0.0434128	0.0548259	0.0721097	0.0982836	0.137921	0.197946	0.288847	0.634967	1.42873	0.0212242	0.0212242	0.0212242	0.0212242	0.0212242	0.0212242	0.0212242	0.0212242
CH4	77	0.0247911	0.0251562	0.0255529	0.025984	0.0264523	0.0269612	0.0275141	0.0281149	0.0287676	0.0294769	0.0340572	0.0409934	0.0514975	0.0674046	0.0914939	0.127974	0.183218	0.266879	0.585431	1.31597	0.0205722	0.0205722	0.0205722	0.0205722	0.0205722	0.0205722	0.0205722	0.0205722
CH4	78	0.0238242	0.0241603	0.0245254	0.0249221	0.0253531	0.0258215	0.0263304	0.0268833	0.027484	0.0281368	0.0323523	0.0387361	0.0484036	0.0630437	0.0852142	0.118789	0.169633	0.24663	0.53981	1.21217	0.0199414	0.0199414	0.0199414	0.0199414	0.0199414	0.0199414	0.0199414	0.0199414
CH4	79	0.0229046	0.0232139	0.0235499	0.023915	0.0243117	0.0247428	0.0252111	0.02572	0.0262729	0.0268737	0.0307534	0.0366288	0.0455262	0.0590003	0.079405	0.110305	0.1571	0.227964	0.497793	1.1166	0.019331	0.019331	0.019331	0.019331	0.019331	0.019331	0.019331	0.019331
CH4	80	0.0220293	0.022314	0.0226232	0.0229593	0.0233244	0.0237211	0.0241521	0.0246205	0.0251294	0.0256823	0.029253	0.0346604	0.0428492	0.05525	0.0740295	0.102469	0.145536	0.210756	0.459093	1.02861	0.0187404	0.0187404	0.0187404	0.0187404	0.0187404	0.0187404	0.0187404	0.0187404
CH4	81	0.0211957	0.0214577	0.0217423	0.0220516	0.0223876	0.0227527	0.0231494	0.0235805	0.0240488	0.0245577	0.027844	0.0328207	0.0403573	0.0517704	0.0690541	0.0952281	0.134865	0.19489	0.423448	0.947603	0.0181684	0.0181684	0.0181684	0.0181684	0.0181684	0.0181684	0.0181684	0.0181684
CH4	82	0.0204013	0.0206424	0.0209044	0.021189	0.0214983	0.0218343	0.0221994	0.0225961	0.0230271	0.0234955	0.0265201	0.0311004	0.0380366	0.0485407	0.0644478	0.0885371	0.125017	0.180261	0.390615	0.873022	1.97933	0.0176154	0.0176154	0.0176154	0.0176154	0.0176154	0.0176154	0.0176154
CH4	83	0.0196437	0.0198656	0.0201067	0.0203687	0.0206533	0.0209626	0.0212986	0.0216637	0.0220604	0.0224915	0.0252751	0.0294906	0.0358744	0.0455419	0.060182	0.0823526	0.115927	0.166771	0.36037	0.804354	1.82255	0.0170797	0.0170797	0.0170797	0.0170797	0.0170797	0.0170797	0.0170797
CH4	84	0.0189208	0.0191251	0.019347	0.0195881	0.01985	0.0201347	0.0204439	0.02078	0.0211451	0.0215418	0.0241037	0.0279834	0.0338588	0.0427563	0.0562303	0.076635	0.107535	0.15433	0.332509	0.74113	1.67823	0.0165611	0.0165611	0.0165611	0.0165611	0.0165611	0.0165611	0.0165611
CH4	85	0.0182307	0.0184186	0.0186229	0.0188447	0.0190858	0.0193478	0.0196324	0.0199417	0.0202777	0.0206429	0.0230007	0.0265715	0.0319788	0.0401676	0.0525685	0.071348	0.0997871	0.142854	0.306842	0.682916	1.54538	0.0160588	0.0160588	0.0160588	0.0160588	0.0160588	0.0160588	0.0160588
CH4	86	0.0175713	0.0177443	0.0179323	0.0181365	0.0183584	0.0185995	0.0188615	0.0191461	0.0194554	0.0197914	0.0219615	0.0252478	0.0302245	0.037761	0.0491742	0.0664579	0.0926319	0.132269	0.283195	0.629316	1.42308	0.0155725	0.0155725	0.0155725	0.0155725	0.0155725	0.0155725	0.0155725
CH4	87	0.0169411	0.0171003	0.0172733	0.0174612	0.0176654	0.0178873	0.0181284	0.0183904	0.018675	0.0189843	0.0209815	0.0240061	0.0285864	0.0355227	0.0460268	0.0619339	0.0860231	0.122503	0.261408	0.579961	1.3105	0.0151014	0.0151014	0.0151014	0.0151014	0.0151014	0.0151014	0.0151014
CH4	88	0.0163383	0.0164848	0.016644	0.016817	0.017005	0.0172092	0.0174311	0.0176722	0.0179341	0.0182188	0.0200569	0.0228406	0.0270561	0.0334399	0.0431074	0.0577475	0.079918	0.113492	0.241334	0.534514	1.20687	0.0146452	0.0146452	0.0146452	0.0146452	0.0146452	0.0146452	0.0146452
CH4	89	0.0157614	0.0158963	0.0160428	0.016202	0.016375	0.016563	0.0167672	0.0169891	0.0172302	0.0174922	0.0191839	0.0217458	0.0256256	0.0315009	0.0403984	0.0538724	0.0742771	0.105177	0.222836	0.492665	1.11147	0.014203	0.014203	0.014203	0.014203	0.014203	0.014203	0.014203
CH4	90	0.0152091	0.0153333	0.0154681	0.0156146	0.0157738	0.0159468	0.0161348	0.016339	0.0165609	0.016802	0.018359	0.0207169	0.0242876	0.029695	0.0378838	0.0502846	0.0690641	0.0975032	0.205791	0.454128	1.02364	0.013775	0.013775	0.013775	0.013775	0.013775	0.013775	0.013775
CH4	91	0.01468	0.0147943	0.0149184	0.0150532	0.0151998	0.015359	0.015532	0.0157199	0.0159241	0.016146	0.017579	0.0197491	0.0230354	0.0280121	0.0355487	0.0469618	0.0642455	0.0904195	0.190082	0.418639	0.942795	0.0133601	0.0133601	0.0133601	0.0133601	0.0133601	0.0133601	0.0133601
CH4	92	0.0141729	0.014278	0.0143923	0.0145164	0.0146512	0.0147978	0.014957	0.01513	0.0153179	0.0155221	0.016841	0.0188382	0.0218628	0.0264431	0.0333794	0.0438835	0.0597906	0.0838798	0.175604	0.385957	0.868364	1.97468	0.0129581	0.0129581	0.0129581	0.0129581	0.0129581	0.0129581
CH4	93	0.0136866	0.0137834	0.0138885	0.0140027	0.0141269	0.0142617	0.0144082	0.0145674	0.0147404	0.0149284	0.0161422	0.0179804	0.020764	0.0249795	0.0313633	0.0410308	0.0556709	0.0778415	0.16226	0.355859	0.799843	1.81804	0.0125686	0.0125686	0.0125686	0.0125686	0.0125686	0.0125686
CH4	94	0.0132201	0.0133091	0.0134059	0.013511	0.0136252	0.0137493	0.0138842	0.0140307	0.0141899	0.0143629	0.0154801	0.0171718	0.0197337	0.0236135	0.0294888	0.0383863	0.0518603	0.072265	0.14996	0.328139	0.73676	1.67386	0.0121911	0.0121911	0.0121911	0.0121911	0.0121911	0.0121911
CH4	95	0.0127722	0.0128542	0.0129433	0.01304	0.0131451	0.0132594	0.0133835	0.0135183	0.0136649	0.0138241	0.0148522	0.0164092	0.0187671	0.0223378	0.0277452	0.035934	0.0483349	0.0671144	0.138621	0.302608	0.678683	1.54114	0.0118251	0.0118251	0.0118251	0.0118251	0.0118251	0.0118251
CH4	96	0.0123422	0.0124176	0.0124996	0.0125886	0.0126854	0.0127905	0.0129048	0.0130289	0.0131637	0.0133103	0.0142565	0.0156895	0.0178596	0.0211459	0.0261226	0.0336592	0.0450723	0.062356	0.128167	0.279093	0.625214	1.41898	0.0114706	0.0114706	0.0114706	0.0114706	0.0114706	0.0114706
CH4	97	0.0119291	0.0119985	0.0120739	0.0121559	0.0122449	0.0123417	0.0124468	0.012561	0.0126851	0.01282	0.0136909	0.0150098	0.017007	0.0200316	0.0246119	0.0315481	0.0420522	0.0579593	0.118529	0.257433	0.575986	1.30653	0.0110404	0.0110404	0.0110404	0.0110404	0.0110404	0.0110404
CH4	98	0.011532	0.0115959	0.0116653	0.0117407	0.0118227	0.0119117	0.0120085	0.0121136	0.0122278	0.012352	0.0131535	0.0143673	0.0162055	0.0189891	0.0232046	0.0295884	0.0392559	0.053896	0.109641	0.237482	0.530663	1.20302	0.0108006	0.0108006	0.0108006	0.0108006	0.0108006	0.0108006
CH4	99	0.0111502	0.011209	0.0112729	0.0113423	0.0114177	0.0114997	0.0115887	0.0116855	0.0117906	0.0119049	0.0126425	0.0137597	0.0154514	0.0180134	0.0218931	0.0277684	0.0366659	0.05014	0.101445	0.219104	0.488933	1.10774	0.010477	0.010477	0.010477	0.010477	0.010477	0.010477
CH4	100	0.0107829	0.010837	0.0108959	0.0109597	0.0110292	0.0111046	0.0111866	0.0112756	0.0113724	0.0114775	0.0121564	0.0131846	0.0147416	0.0170995	0.0206702	0.0260776	0.0342664	0.0466672	0.0938858	0.202173	0.450511	1.02003	0.0101634	0.0101634	0.0101634	0.0101634	0.0101634	0.0101634
CH4	101	0.0104295	0.0104793	0.0105335	0.0105923	0.0106562	0.0107256	0.010801	0.010883	0.010972	0.0110688	0.0116936	0.0126399	0.0140729	0.016243	0.0195293	0.024506	0.0320425	0.0434557	0.0869134	0.186576	0.415133	0.939289	0.00985938	0.00985938	0.00985938	0.00985938	0.00985938	0.00985938
CH4	102	0.0100894	0.0101352	0.010185	0.0102391	0.0102979	0.0103618	0.0104312	0.0105067	0.0105886	0.0106777	0.0112528	0.0121237	0.0134425	0.0154398	0.0184643	0.0230446	0.0299809	0.040485	0.0804813	0.172206	0.382559	0.864966	1.97134	0.00950245	0.00950245	0.00950245	0.00950245	0.00950245
CH4	103	0.00976177	0.00980396	0.0098498	0.00989961	0.00995373	0.0100125	0.0100764	0.0101458	0.0102213	0.0103032	0.0108325	0.011634	0.0128479	0.014686	0.0174697	0.0216852	0.028069	0.0377364	0.0745471	0.158966	0.352565	0.796548	1.81474	0.0093935	0.0093935	0.0093935	0.0093935	0.0093935
CH4	104	0.0094462	0.00948503	0.00952722	0.00957307	0.00962288	0.009677	0.0097358	0.00979969	0.00986911	0.00994454	0.0104317	0.0111694	0.0122865	0.0139782	0.0165402	0.0204199	0.0262953	0.0351927	0.0690715	0.146766	0.324945	0.733566	1.67066	0.00894907	0.00894907	0.00894907	0.00894907	0.00894907
CH4	105	0.00914212	0.00917786	0.00921669	0.00925888	0.00930472	0.00935453	0.00940865	0.00946746	0.00953135	0.00960077	0.0100491	0.010728	0.0117562	0.0133132	0.0156711	0.0192418	0.0246492	0.032838	0.0640183	0.135525	0.299512	0.675587	1.53805	0.0087776	0.0087776	0.0087776	0.0087776	0.0087776
CH4	106	0.00884901	0.0088819	0.00891764	0.00895647	0.00899866	0.0090445	0.00909431	0.00914843	0.00920724	0.00927113	0.00968375	0.0103086	0.0112549	0.0126879	0.0148579	0.0181443	0.0231209	0.0306575	0.0593544	0.125165	0.276091	0.622212	1.41598	0.00842792	0.00842792	0.00842792	0.00842792	0.00842792
CH4	107	0.00856639	0.00859666	0.00862955	0.00866529	0.00870412	0.00874631	0.00879215	0.00884196	0.00889608	0.00895489	0.00933464	0.00990973	0.0107806	0.0120995	0.0140967	0.0171213	0.0217016	0.0286379	0.0550491	0.115618	0.254523	0.573076	1.30362	0.00817889	0.00817889	0.00817889	0.00817889	0.00817889
CH4	108	0.0082938	0.00832166	0.00835193	0.00838482	0.00842056	0.00845939	0.00850158	0.00854742	0.00859723	0.00865135	0.00900086	0.00953014	0.0103317	0.0115455	0.0133836	0.0161673	0.0203828	0.0267666	0.0510742	0.106819	0.23466	0.527841	1.2002	0.00793711	0.00793711	0.00793711	0.00793711	0.00793711
CH4	109	0.00803053	0.00805645	0.00808431	0.00811459	0.00814748	0.00818321	0.00822205	0.00826424	0.00831008	0.00835989	0.00868156	0.00916868	0.00990637	0.0110235	0.0127153	0.0152772	0.0191569	0.0250323	0.0474038	0.0987088	0.216367	0.486196	1.105	0.00778132	0.00778132	0.00778132	0.00778132	0.00778132
CH4	110	0.00777704	0.00780034	0.00782596	0.00785412	0.00788439	0.00791729	0.00795302	0.00799185	0.00803404	0.00807989	0.00837593	0.00882426	0.00950319	0.0105313	0.0120884	0.0144462	0.018017	0.0234243	0.044014	0.0912326	0.19952	0.447857	1.01737	0.00747489	0.00747489	0.00747489	0.00747489	0.00747489
CH4	111	0.00753206	0.00755378	0.00757738	0.0076027	0.00763086	0.00766113	0.00769402	0.00772976	0.00776859	0.00781078	0.00808325	0.00849587	0.00912072	0.010067	0.0115	0.0136701	0.0169564	0.0219331	0.0408828	0.0843405	0.184003	0.41256	0.936716	0.00725398	0.00725398	0.00725398	0.00725398	0.00725398
CH4	112	0.00729553	0.00731552	0.00733724	0.00736083	0.00738616	0.00741432	0.00744459	0.00747748	0.00751322	0.00755205	0.00780281	0.00818257	0.00875765	0.00962855	0.0109474	0.0129446	0.0159692	0.0205495	0.0379899	0.0779862	0.169711	0.380064	0.862471	1.96891	0.00710637	0.00710637	0.00710637	0.00710637
CH4	113	0.00706709	0.00708549	0.00710548	0.0071272	0.0071508	0.00717612	0.00720428	0.00723455	0.00726744	0.00730318	0.00753397	0.00788348	0.00841276	0.00921429	0.0104281	0.0122663	0.0150499	0.0192654	0.0353167	0.0721274	0.156546	0.350145	0.794129	1.81233	0.00683154	0.00683154	0.00683154	0.00683154
CH4	114	0.00684643	0.00686336	0.00688176	0.00690175	0.00692347	0.00694707	0.00697239	0.00700055	0.00703082	0.00706371	0.00727612	0.00759779	0.00808491	0.0088226	0.00993973	0.0116315	0.0141934	0.0180732	0.032846	0.0667247	0.14442	0.322598	0.731219	1.66832	0.00662963	0.00662963	0.00662963	0.00662963
CH4	115	0.00663322	0.00664881	0.00666574	0.00668414	0.00670413	0.00672585	0.00674945	0.00677477	0.00680293	0.0068332	0.00702869	0.00732474	0.00777307	0.008452	0.00948015	0.0110372	0.013395	0.0169658	0.0305619	0.0617423	0.133249	0.297236	0.673311	1.53577	0.00651518	0.00651518	0.00651518	0.00651518
CH4	116	0.00642719	0.00644153	0.00645711	0.00647405	0.00649245	0.00651244	0.00653416	0.00655776	0.00658308	0.00661124	0.00679116	0.00706363	0.00747624	0.0081011	0.00904736	0.0104804	0.0126504	0.0159368	0.02845	0.0571469	0.122958	0.273884	0.620005	1.41377	0.00624355	0.00624355	0.00624355	0.00624355
CH4	117	0.00622788	0.00624124	0.00625558	0.00627116	0.0062881	0.0063065	0.00632649	0.00634821	0.00637181	0.00639713	0.00656302	0.00681378	0.00719354	0.00776862	0.00863952	0.00995837	0.0119556	0.0149802	0.0264968	0.052908	0.113477	0.252382	0.570935	1.30148	0.00605903	0.00605903	0.00605903	0.00605903
CH4	118	0.00603551	0.0060475	0.00606085	0.0060752	0.00609078	0.00610771	0.00612611	0.0061461	0.00616782	0.00619143	0.0063438	0.0065746	0.0069241	0.00745338	0.00825491	0.00946873	0.0113069	0.0140905	0.0246898	0.0489974	0.104742	0.232584	0.525764	1.19812	0.00587996	0.00587996	0.00587996	0.00587996
CH4	119	0.00584935	0.00586053	0.00587251	0.00588587	0.00590021	0.00591579	0.00593273	0.00595113	0.00597112	0.00599284	0.00613308	0.00634549	0.00666716	0.00715428	0.00789197	0.0090091	0.0107009	0.0132628	0.0230179	0.0453894	0.0966944	0.214353	0.484182	1.10299	0.00576971	0.00576971	0.00576971	0.00576971
CH4	120	0.0056693	0.00567959	0.00569077	0.00570276	0.00571611	0.00573046	0.00574604	0.00576297	0.00578137	0.00580136	0.00593043	0.00612593	0.00642197	0.0068703	0.00754923	0.00857739	0.0101344	0.0124923	0.0214704	0.04206	0.0892786	0.197566	0.445903	1.01542	0.00553754	0.00553754	0.00553754	0.00553754
CH4	121	0.00549515	0.00550462	0.00551491	0.00552609	0.00553808	0.00555143	0.00556577	0.00558136	0.00559829	0.00561669	0.00573548	0.0059154	0.00618787	0.00660049	0.00722534	0.00817161	0.0096046	0.0117747	0.0200377	0.0389874	0.0824451	0.182107	0.410665	0.93482	0.00537388	0.00537388	0.00537388	0.00537388
CH4	122	0.00532667	0.00533538	0.00534486	0.00535515	0.00536633	0.00537831	0.00539167	0.00540601	0.0054216	0.00543853	0.00554757	0.00571345	0.00596422	0.00634397	0.00691906	0.00778995	0.00910881	0.011106	0.0187109	0.0361513	0.0761476	0.167872	0.378225	0.860632	1.96703	0.00521506	0.00521506	0.00521506
CH4	123	0.00516354	0.00517167	0.00518039	0.00518986	0.00520015	0.00521134	0.00522332	0.00523667	0.00525102	0.0052666	0.00536725	0.00551962	0.00575042	0.00609992	0.00662921	0.00743073	0.00864455	0.0104827	0.0174819	0.0335331	0.0703438	0.154762	0.348361	0.792345	1.81054	0.00506093	0.00506093	0.00506093
CH4	124	0.0050059	0.00501317	0.0050213	0.00503002	0.00503949	0.00504978	0.00506097	0.00507295	0.0050863	0.00510065	0.00519327	0.00533352	0.00554593	0.0058676	0.00635472	0.00709241	0.00820954	0.0099013	0.016343	0.0311158	0.0649945	0.142689	0.320868	0.729489	1.66659	0.00491135	0.00491135	0.00491135
CH4	125	0.0047663	0.00486002	0.00486729	0.00487541	0.00488413	0.0048936	0.0049039	0.00491508	0.00492706	0.00494042	0.00502567	0.00515474	0.00535023	0.00564628	0.00609461	0.00677354	0.00780169	0.0093587	0.0152873	0.0288835	0.0600638	0.13157	0.295557	0.671632	1.53409	0.00482961	0.00482961	0.00482961
CH4	126	0.00471235	0.00462544	0.00471848	0.00472575	0.00473388	0.00474259	0.00475207	0.00476236	0.00477354	0.00478553	0.00486414	0.00498293	0.00516285	0.00543532	0.00584794	0.00647279	0.00741906	0.00885205	0.0143084	0.0268217	0.0555186	0.12133	0.272255	0.618376	1.41214	0.00462534	0.00462534	0.00462534
CH4	127	0.00456864	0.00457497	0.00448873	0.00458116	0.00458843	0.00459645	0.00460527	0.00461475	0.00462504	0.00463622	0.00470842	0.00481746	0.00498334	0.00523411	0.00561386	0.00618895	0.00705984	0.0083787	0.0134005	0.0249171	0.0513283	0.111898	0.250802	0.569355	1.2999	0.00448864	0.00448864	0.00448864
CH4	128	0.00442969	0.00443536	0.00444169	0.00435607	0.00444792	0.00445531	0.00446322	0.00447204	0.00448151	0.00449181	0.00455825	0.0046589	0.00481128	0.00504207	0.00539158	0.00592086	0.00672239	0.0079362	0.012558	0.0231573	0.0474649	0.10321	0.231051	0.524231	1.19659	0.00435598	0.00435598	0.00435598
CH4	129	0.00422724	0.00430038	0.00430605	0.00431238	0.00422734	0.00431866	0.00432604	0.00433395	0.00434278	0.00435225	0.00441341	0.00450603	0.00464628	0.00485869	0.00518035	0.00566748	0.00640517	0.0075223	0.011776	0.0215311	0.0439026	0.0952076	0.212866	0.482695	1.1015	0.00422724	0.00422724	0.00422724
CH4	130	0.00428991	0.00410231	0.00417492	0.00418059	0.00418692	0.0041024	0.00419324	0.00420062	0.00420853	0.00421736	0.00427364	0.00435889	0.00448797	0.00468346	0.00497951	0.00542783	0.00610676	0.00713492	0.0110498	0.0200279	0.0406176	0.0878362	0.196123	0.444461	1.01398	0.00410231	0.00410231	0.00410231
CH4	131	0.00398107	0.00416721	0.00398107	0.00405319	0.00405886	0.00406511	0.00398116	0.00407155	0.00407894	0.00408685	0.00413861	0.00421722	0.00433601	0.00451593	0.0047884	0.00520101	0.00582587	0.00677213	0.0103752	0.0186382	0.0375879	0.0810456	0.180708	0.409266	0.933421	0.00398107	0.00398107	0.00398107
CH4	132	0.00396498	0.00386341	0.00404821	0.00386341	0.00393509	0.00394084	0.00394701	0.0038635	0.00386351	0.00396087	0.00400855	0.00408075	0.0041898	0.00435567	0.00460644	0.00498619	0.00556128	0.00643217	0.00974827	0.0173531	0.0347935	0.0747899	0.166514	0.376867	0.859274	1.96569	0.00386341	0.00386341
CH4	133	0.00374923	0.00385001	0.00374923	0.0039328	0.00374923	0.00382049	0.00382625	0.00383242	0.0038393	0.00374933	0.00388281	0.00394926	0.0040499	0.00420228	0.00443307	0.00478258	0.00531186	0.00611339	0.00916536	0.0161645	0.0322158	0.0690265	0.153445	0.347044	0.791028	1.80922	0.00374923	0.00374923
CH4	134	0.00363848	0.00363842	0.00373848	0.00363842	0.00382085	0.00363842	0.00370931	0.00371507	0.00372123	0.00372811	0.00376136	0.00382252	0.00391515	0.00405539	0.0042678	0.00458947	0.00507659	0.00581428	0.00862317	0.0150648	0.0298376	0.0637164	0.141411	0.31959	0.728211	1.66531	0.00363842	0.00363842
CH4	135	0.00353089	0.00353095	0.00353089	0.00363028	0.00353089	0.00371228	0.00353089	0.00360143	0.00360719	0.00361335	0.00364404	0.00370032	0.00378557	0.00391465	0.00411014	0.00440619	0.00485451	0.00553344	0.00811861	0.0140472	0.0276434	0.0588237	0.13033	0.294317	0.670392	1.53285	0.00353089	0.00353089
CH4	136	0.00351257	0.00342654	0.00342659	0.00342654	0.00352525	0.00342654	0.00360696	0.00342654	0.00349676	0.00350251	0.00353057	0.00358233	0.00366094	0.00377973	0.00395965	0.00423212	0.00464473	0.00526959	0.00764885	0.0131052	0.0256185	0.0543154	0.120126	0.271052	0.617173	1.41094	0.00342654	0.00342654
CH4	137	0.00332527	0.00341063	0.00332527	0.00332532	0.00332527	0.00342342	0.00332527	0.00350481	0.00332527	0.00339519	0.00342112	0.0034688	0.003541	0.00365004	0.00381592	0.00406668	0.00444644	0.00502152	0.00721127	0.0122331	0.0237497	0.0501609	0.11073	0.249635	0.568188	1.29873	0.00338849	0.00338849
CH4	138	0.00322699	0.00322699	0.00331174	0.00322699	0.00322711	0.00322699	0.00332462	0.00322699	0.00340572	0.00322699	0.00322709	0.00335909	0.00342554	0.00352618	0.00367856	0.00390935	0.00425886	0.00478814	0.00680348	0.0114253	0.0220246	0.0463322	0.102077	0.229918	0.523099	1.19545	0.00322699	0.00322699
CH4	139	0.0032044	0.00313162	0.00313162	0.0032158	0.00313162	0.00313174	0.00313162	0.00322877	0.00313162	0.0033096	0.00321983	0.00325319	0.00331435	0.00340698	0.00354722	0.00375963	0.0040813	0.00456843	0.00642325	0.0106769	0.020432	0.0428035	0.0941085	0.211767	0.481596	1.1004	0.00313162	0.00313162
CH4	140	0.00303906	0.00311128	0.00303906	0.00303906	0.00312273	0.00303906	0.00303918	0.00303906	0.00313578	0.00303906	0.00312016	0.00315096	0.00320709	0.00329249	0.00342157	0.00361706	0.00391311	0.00436143	0.00606852	0.00998341	0.0189615	0.0395512	0.0867698	0.195057	0.443394	1.01291	0.00303906	0.00303906
CH4	141	0.00294925	0.00294925	0.00302095	0.00294925	0.00294925	0.00303243	0.00294925	0.00294936	0.00294925	0.00304555	0.00302397	0.00305212	0.00310404	0.00318249	0.00330098	0.0034812	0.00375367	0.00416629	0.00573741	0.00934049	0.0176035	0.0365532	0.0800109	0.179673	0.408231	0.932386	0.00294925	0.00294925
CH4	142	0.00295101	0.00286208	0.00286208	0.0029333	0.00286208	0.00286208	0.00294483	0.00286208	0.0028622	0.00286208	0.00293085	0.00295687	0.00300455	0.00307675	0.0031861	0.00335167	0.00360244	0.00398219	0.00542817	0.00874427	0.0163491	0.0337895	0.0737859	0.16551	0.375863	0.85827	1.96466	0.00286208
CH4	143	0.0027775	0.00286574	0.0027775	0.0027775	0.00284828	0.0027775	0.0027775	0.00285983	0.0027775	0.00277761	0.0027775	0.00277759	0.00290862	0.00297506	0.00307571	0.00322809	0.00345888	0.00380839	0.0051392	0.00819117	0.0151903	0.0312416	0.0680523	0.152471	0.34607	0.790054	1.80825	0.0027775
CH4	144	0.00269541	0.00269541	0.00278302	0.00269541	0.00269541	0.00276578	0.00269541	0.00269541	0.00277737	0.00269541	0.00287044	0.00278264	0.00281608	0.00287724	0.00296987	0.00311011	0.00332252	0.00364419	0.004869	0.00767789	0.0141196	0.0288924	0.0627711	0.140466	0.318645	0.727266	1.66436	0.00269541
CH4	145	0.00261575	0.00261575	0.00261575	0.00270277	0.00261575	0.00261575	0.00268575	0.00261575	0.00261575	0.00269737	0.00261575	0.00269595	0.00272681	0.00278294	0.00286835	0.00299742	0.00319291	0.00348896	0.00461622	0.00720138	0.01313	0.0267262	0.0579065	0.129413	0.2934	0.669475	1.53193	0.00261575
CH4	146	0.00260778	0.00253844	0.00253844	0.00253844	0.00262492	0.00253844	0.00253844	0.0026081	0.00253844	0.00253844	0.00263316	0.00261233	0.00264055	0.00269247	0.00277092	0.00288941	0.00306963	0.0033421	0.00437958	0.00675883	0.0122152	0.0247285	0.0534254	0.119236	0.270162	0.616283	1.41005	0.00253844
CH4	147	0.00246342	0.00253222	0.00246342	0.00246342	0.00246342	0.00254941	0.00246342	0.00246342	0.00253276	0.00246342	0.00246342	0.00253143	0.0025575	0.00260518	0.00267738	0.00278673	0.0029523	0.00320307	0.00415791	0.00634766	0.0113695	0.022886	0.0492972	0.109867	0.248771	0.567324	1.29787	0.00246342
CH4	148	0.00239061	0.00239061	0.00245892	0.00239061	0.00239061	0.00239061	0.00247615	0.00239061	0.00239061	0.00245966	0.00239067	0.00239061	0.00239071	0.00252109	0.00258753	0.00268818	0.00284056	0.00307135	0.00395014	0.00596548	0.0105873	0.0211866	0.0454942	0.101239	0.22908	0.522261	1.19462	0.00239061
CH4	149	0.00231996	0.00231996	0.00231996	0.00238781	0.00231996	0.00231996	0.00231996	0.00240507	0.00231996	0.00231996	0.00231996	0.00249305	0.00240654	0.00244004	0.0025012	0.00259383	0.00273407	0.00294648	0.00375527	0.00561009	0.00986379	0.0196189	0.0419904	0.0932954	0.210954	0.480783	1.09959	0.00231996
CH4	150	0.00225139	0.00225139	0.00225139	0.00225139	0.00231882	0.00225139	0.00225139	0.00225139	0.00233612	0.00225139	0.00233172	0.00225139	0.002331	0.00236191	0.00241804	0.00250345	0.00263252	0.00282801	0.00357239	0.00527947	0.00919437	0.0181725	0.0387621	0.0859807	0.194268	0.442605	1.01212	0.00225139
CH4	151	0.00218486	0.00218486	0.00218486	0.00218486	0.00218486	0.0022519	0.00218486	0.00218486	0.00218486	0.00226923	0.00218486	0.00227852	0.0022582	0.00228647	0.00233838	0.00241683	0.00253533	0.00271555	0.00340063	0.00497175	0.00857483	0.0168378	0.0357875	0.0792452	0.178908	0.407465	0.931621	0.00218486
CH4	152	0.00218955	0.00212028	0.00212028	0.00212028	0.00212028	0.00212028	0.00218697	0.00212028	0.00212028	0.00212028	0.00212028	0.00212028	0.00218779	0.0022139	0.00226158	0.00233378	0.00244313	0.00260871	0.00323922	0.00468521	0.0080013	0.0156062	0.0330465	0.0730429	0.164767	0.37512	0.857527	1.96393
CH4	153	0.00205762	0.00212635	0.00205762	0.00205762	0.00205762	0.00205762	0.00205762	0.00212398	0.00205762	0.00205762	0.00212553	0.00205768	0.00205762	0.00205772	0.00218767	0.00225411	0.00235476	0.00250714	0.00308744	0.00441825	0.00747022	0.0144694	0.0305206	0.0673313	0.15175	0.345349	0.789333	1.80753
CH4	154	0.00199681	0.00199681	0.00206504	0.00199681	0.00199681	0.00199681	0.00199681	0.00199681	0.00206287	0.00199681	0.00199681	0.00199681	0.00216862	0.00208296	0.0021165	0.00217765	0.00227028	0.00241052	0.0029446	0.00416942	0.0069783	0.01342	0.0281928	0.0620715	0.139766	0.317945	0.726566	1.66366
CH4	155	0.00193779	0.00193779	0.00193779	0.00200557	0.00193779	0.00193779	0.00193779	0.00193779	0.00193779	0.00200357	0.00193779	0.00201713	0.00193779	0.00201701	0.00204795	0.00210408	0.00218948	0.00231856	0.0028101	0.00393735	0.00652252	0.0124511	0.0260473	0.0572276	0.128734	0.292721	0.668796	1.53126
CH4	156	0.00188052	0.00188052	0.00188052	0.00188052	0.00194788	0.00188052	0.00188052	0.00188052	0.00188052	0.00188052	0.0019635	0.00188052	0.00197349	0.00195351	0.0019818	0.00203372	0.00211217	0.00223066	0.00268335	0.00372082	0.00610008	0.0115565	0.0240697	0.0527666	0.118578	0.269503	0.615624	1.40939
CH4	157	0.00182494	0.00182494	0.00182494	0.00182494	0.00182494	0.00189192	0.00182494	0.00182494	0.00182494	0.00182494	0.00182494	0.00182494	0.00182494	0.00189212	0.00191826	0.00196594	0.00203814	0.00214749	0.00256383	0.00351867	0.00570842	0.0107302	0.0222468	0.048658	0.109227	0.248132	0.566685	1.29723
CH4	158	0.00177101	0.00177101	0.00177101	0.00177101	0.00177101	0.00177101	0.00183763	0.00177101	0.00177101	0.00177101	0.00177101	0.00183826	0.00177107	0.00177101	0.0017711	0.00190077	0.00196722	0.00206787	0.00245104	0.00332983	0.00534517	0.00996699	0.0205663	0.0448739	0.100619	0.22846	0.52164	1.194
CH4	159	0.00171867	0.00171867	0.00171867	0.00171867	0.00171867	0.00171867	0.00171867	0.00178496	0.00171867	0.00171867	0.00171867	0.00171867	0.00171867	0.00188963	0.00180454	0.0018381	0.00189925	0.00199188	0.00234454	0.00315333	0.00500815	0.00926185	0.0190169	0.0413884	0.0926934	0.210352	0.480181	1.09898
CH4	160	0.00166787	0.00166787	0.00166787	0.00166787	0.00166787	0.00166787	0.00166787	0.00166787	0.00173381	0.00166787	0.00173257	0.00166787	0.00174663	0.00166787	0.00174683	0.00177779	0.00183392	0.00191933	0.00224389	0.00298827	0.00469535	0.00861025	0.0175883	0.038178	0.0853966	0.193684	0.442021	1.01154
CH4	161	0.00161858	0.00161858	0.00161858	0.00161858	0.00161858	0.00161858	0.00161858	0.00161858	0.00161858	0.00168424	0.00161858	0.00170064	0.00161858	0.00171109	0.00169133	0.00171964	0.00177155	0.00185001	0.00214872	0.0028338	0.00440492	0.008008	0.016271	0.0352207	0.0786784	0.178341	0.406898	0.931054
CH4	162	0.00157074	0.00157074	0.00157074	0.00157074	0.00157074	0.00157074	0.00157074	0.00157074	0.00157074	0.00157074	0.00157074	0.00157074	0.00157074	0.00157074	0.0016377	0.00166386	0.00171154	0.00178374	0.00205866	0.00268918	0.00413516	0.00745125	0.0150561	0.0324965	0.0724928	0.164217	0.37457	0.856977
CH4	163	0.00152432	0.00152432	0.00152432	0.00152432	0.00152432	0.00152432	0.00152432	0.00152432	0.00152432	0.00152432	0.00152432	0.00152432	0.00159107	0.00152438	0.00152432	0.00152442	0.0016539	0.00172035	0.00197337	0.00255367	0.00388448	0.00693646	0.0139356	0.0299869	0.0667976	0.151216	0.344815	0.788799
CH4	164	0.00154829	0.00147927	0.00147927	0.00147927	0.00147927	0.00147927	0.00147927	0.00147927	0.00147927	0.00147927	0.00147927	0.00147927	0.00147927	0.00147927	0.00164968	0.00156496	0.00159853	0.00165969	0.00189256	0.00242664	0.00365145	0.00646033	0.012902	0.0276748	0.0615536	0.139248	0.317427	0.726048
CH4	165	0.00143555	0.00150404	0.00143555	0.00143555	0.00143555	0.00143555	0.00143555	0.00143555	0.00143555	0.00143555	0.00143555	0.00149953	0.00143555	0.00151392	0.00143555	0.00151434	0.00154531	0.00160144	0.00181592	0.00230746	0.00343472	0.00601988	0.0119485	0.0255447	0.056725	0.128231	0.292219	0.668293
CH4	166	0.00139313	0.00139313	0.00146112	0.00139313	0.00139313	0.00139313	0.00139313	0.00139313	0.00139313	0.00139313	0.0014577	0.00139313	0.00147457	0.00139313	0.00148533	0.00146571	0.00149404	0.00154595	0.0017429	0.00219559	0.00323306	0.00561232	0.0110687	0.023582	0.0522788	0.11809	0.269016	0.615137
CH4	167	0.00135195	0.00135195	0.00135195	0.00141949	0.00135195	0.00135195	0.00135195	0.00135195	0.00135195	0.00135195	0.00135195	0.00135195	0.00135195	0.00135195	0.00135195	0.00141876	0.00144493	0.00149261	0.00167416	0.0020905	0.00304534	0.00523509	0.0102569	0.0217735	0.0481847	0.108754	0.247659	0.566211
CH4	168	0.001312	0.001312	0.001312	0.001312	0.00137912	0.001312	0.001312	0.001312	0.001312	0.001312	0.001312	0.001312	0.001312	0.00137842	0.00131205	0.001312	0.00131209	0.00144145	0.00160855	0.00199172	0.00287051	0.00488585	0.00950766	0.020107	0.0444145	0.10016	0.228001	0.521181
CH4	169	0.00127322	0.00127322	0.00127322	0.00127322	0.00127322	0.00133988	0.00127322	0.00127322	0.00127322	0.00127322	0.00127322	0.00127322	0.00127322	0.00127322	0.00127322	0.00144326	0.00135879	0.00139237	0.00154615	0.0018988	0.0027076	0.00456242	0.00881611	0.0185712	0.0409427	0.0922477	0.209906	0.479735
CH4	170	0.00123559	0.00123559	0.00123559	0.00123559	0.00123559	0.00123559	0.0013019	0.00123559	0.00123559	0.00123559	0.00123559	0.00123559	0.00129909	0.00123559	0.0013137	0.00123559	0.00131426	0.00134525	0.00148678	0.00181135	0.00255572	0.00426281	0.0081777	0.0171558	0.0377454	0.0849641	0.193251	0.441589
CH4	171	0.00119907	0.00119907	0.00119907	0.00119907	0.00119907	0.00119907	0.00119907	0.00126506	0.00119907	0.00119907	0.00119907	0.00126293	0.00119907	0.00128012	0.00119907	0.00129108	0.00127156	0.00129989	0.00143026	0.00172897	0.00241406	0.00398518	0.00758825	0.0158513	0.034801	0.0782587	0.177921	0.406479
CH4	172	0.00116364	0.00116364	0.00116364	0.00116364	0.00116364	0.00116364	0.00116364	0.00116364	0.00122938	0.00116364	0.00116364	0.00116364	0.00116364	0.00116364	0.00116364	0.00116364	0.00123035	0.00125653	0.00137641	0.00165133	0.00228185	0.00372783	0.00704392	0.0146488	0.0320892	0.0720855	0.16381	0.374163
CH4	173	0.00112925	0.00112925	0.00112925	0.00112925	0.00112925	0.00112925	0.00112925	0.00112925	0.00112925	0.00119471	0.00112925	0.00112925	0.00112925	0.00112925	0.00119545	0.0011293	0.00112925	0.00112934	0.00132507	0.00157809	0.00215839	0.0034892	0.00654118	0.0135403	0.0295916	0.0664023	0.150821	0.34442
CH4	174	0.00109587	0.00109587	0.00109587	0.00109587	0.00109587	0.00109587	0.00109587	0.00109587	0.00109587	0.00109587	0.00109587	0.00109587	0.00109587	0.00109587	0.00109587	0.00109587	0.00126566	0.00118136	0.0012761	0.00150897	0.00204305	0.00326786	0.00607675	0.0125184	0.0272912	0.06117	0.138865	0.317044
CH4	175	0.00106348	0.00106348	0.00106348	0.00106348	0.00106348	0.00106348	0.00106348	0.00106348	0.00106348	0.00106348	0.00106348	0.00106348	0.00106348	0.00112661	0.00106348	0.00114142	0.00106348	0.00114208	0.0012292	0.00144368	0.00193522	0.00306248	0.00564764	0.0115762	0.0251724	0.0563528	0.127859	0.291846
CH4	176	0.00103205	0.00103205	0.00103205	0.00103205	0.00103205	0.00103205	0.00103205	0.00103205	0.00103205	0.00103205	0.00103205	0.00103205	0.00109543	0.00103205	0.00111284	0.00103205	0.00112393	0.00110447	0.00118472	0.00138167	0.00183435	0.00287183	0.00525108	0.0107075	0.0232207	0.0519176	0.117729	0.268654
CH4	177	0.00100155	0.00100155	0.00100155	0.00100155	0.00100155	0.00100155	0.00100155	0.00100155	0.00100155	0.00100155	0.00100155	0.00100155	0.00100155	0.00100155	0.00100155	0.00100155	0.00100155	0.0010682	0.00114206	0.00132361	0.00173995	0.00269479	0.00488454	0.00990634	0.0214229	0.0478341	0.108403	0.247308
CH4	178	0.000971951	0.000971951	0.000971951	0.000971951	0.000971951	0.000971951	0.000971951	0.000971951	0.000971951	0.000971951	0.00103634	0.000971951	0.000971951	0.000971951	0.000971951	0.00103802	0.000972008	0.000971951	0.00110127	0.00126836	0.00165154	0.00253033	0.00454567	0.00916748	0.0197668	0.0440744	0.0998194	0.22766
CH4	179	0.000943225	0.000943225	0.000943225	0.000943225	0.000943225	0.000943225	0.000943225	0.000943225	0.000943225	0.000943225	0.000943225	0.000943225	0.000943225	0.000943225	0.000943225	0.000943225	0.000943225	0.00111286	0.00106225	0.00121603	0.00156868	0.00237748	0.0042323	0.00848599	0.0182411	0.0406126	0.0919176	0.209576
CH4	180	0.000915349	0.000915349	0.000915349	0.000915349	0.000915349	0.000915349	0.000915349	0.000915349	0.000915349	0.000915349	0.000915349	0.000915349	0.000915349	0.000915349	0.000978264	0.000915349	0.000993173	0.000915349	0.00102489	0.00116643	0.00149099	0.00223536	0.00394245	0.00785734	0.0168354	0.0374251	0.0846437	0.192931
CH4	181	0.000888296	0.000888296	0.000888296	0.000888296	0.000888296	0.000888296	0.000888296	0.000888296	0.000888296	0.000888296	0.000888296	0.000888296	0.000888296	0.000951432	0.000888296	0.000968904	0.000888296	0.000980086	0.000989008	0.00111937	0.00141809	0.00210317	0.00367429	0.00727737	0.0155404	0.0344901	0.0779478	0.17761
CH4	182	0.000862043	0.000862043	0.000862043	0.000862043	0.000862043	0.000862043	0.000862043	0.000862043	0.000862043	0.000862043	0.000862043	0.000862043	0.000862043	0.000862043	0.000862043	0.000862043	0.000862043	0.000862043	0.000954837	0.00107472	0.00134964	0.00198016	0.00342614	0.00674223	0.0143471	0.0317875	0.0717838	0.163508
CH4	183	0.000836566	0.000836566	0.000836566	0.000836566	0.000836566	0.000836566	0.000836566	0.000836566	0.000836566	0.000836566	0.000836566	0.000900236	0.000836566	0.000836566	0.000836566	0.000836566	0.000902535	0.000836623	0.000836661	0.0010323	0.00128532	0.00186562	0.00319643	0.00624841	0.0132476	0.0292988	0.0661095	0.150528
CH4	184	0.000811841	0.000811841	0.000811841	0.000811841	0.000811841	0.000811841	0.000811841	0.000811841	0.000811841	0.000811841	0.000811841	0.000811841	0.000811841	0.000811841	0.000811841	0.000811841	0.000811841	0.000811841	0.000897237	0.000991986	0.00122486	0.00175894	0.00298375	0.00579264	0.0122343	0.0270071	0.0608859	0.138581
CH4	185	0.000787848	0.000787848	0.000787848	0.000787848	0.000787848	0.000787848	0.000787848	0.000787848	0.000787848	0.000787848	0.000787848	0.000787848	0.000787848	0.000787848	0.000787848	0.000850627	0.000787848	0.000865598	0.000866361	0.00095349	0.00116797	0.00165951	0.00278677	0.00537193	0.0113005	0.0248967	0.056077	0.127584
CH4	186	0.000764563	0.000764563	0.000764563	0.000764563	0.000764563	0.000764563	0.000764563	0.000764563	0.000764563	0.000764563	0.000764563	0.000764563	0.000764563	0.000764563	0.000827493	0.000764563	0.000845055	0.000764563	0.000836904	0.000917164	0.00111411	0.0015668	0.00260427	0.00498353	0.0104399	0.0229532	0.05165	0.117461
CH4	187	0.000741967	0.000741967	0.000741967	0.000741967	0.000741967	0.000741967	0.000741967	0.000741967	0.000741967	0.000741967	0.000741967	0.000741967	0.000741967	0.000741967	0.000741967	0.000741967	0.000741967	0.000741967	0.000808546	0.000882416	0.00106396	0.0014803	0.00243514	0.00462489	0.00964669	0.0211633	0.0475745	0.108144
CH4	188	0.000720039	0.000720039	0.000720039	0.000720039	0.000720039	0.000720039	0.000720039	0.000720039	0.000720039	0.000720039	0.000720039	0.000720039	0.000783238	0.000720039	0.000720039	0.000720039	0.000720039	0.000785946	0.000720039	0.000849301	0.00101639	0.00139957	0.00227835	0.0042937	0.00891551	0.0195148	0.0438224	0.0995674
CH4	189	0.000698758	0.000698758	0.000698758	0.000698758	0.000698758	0.000698758	0.000698758	0.000698758	0.000698758	0.000698758	0.000698758	0.000698758	0.000698758	0.000698758	0.000698758	0.000698758	0.000698758	0.000698758	0.000868212	0.000817725	0.00097151	0.00132416	0.00213296	0.00398778	0.00824147	0.0179966	0.0403681	0.0916731
CH4	190	0.000678107	0.000678107	0.000678107	0.000678107	0.000678107	0.000678107	0.000678107	0.000678107	0.000678107	0.000678107	0.000678107	0.000678107	0.000678107	0.000678107	0.000678107	0.000678107	0.000740796	0.000678107	0.000678107	0.000787598	0.000929134	0.0012537	0.00199807	0.00370516	0.00762005	0.0165982	0.0371878	0.0844064
CH4	191	0.000658066	0.000658066	0.000658066	0.000658066	0.000658066	0.000658066	0.000658066	0.000658066	0.000658066	0.000658066	0.000658066	0.000658066	0.000658066	0.000658066	0.000658066	0.000720859	0.000658066	0.000738482	0.00074976	0.000758733	0.000889099	0.00118781	0.0018729	0.00344402	0.00704709	0.0153101	0.0342598	0.0777175
CH4	192	0.000638617	0.000638617	0.000638617	0.000638617	0.000638617	0.000638617	0.000638617	0.000638617	0.000638617	0.000638617	0.000638617	0.000638617	0.000638617	0.000638617	0.000638617	0.000638617	0.000638617	0.000638617	0.000638617	0.000731369	0.000851248	0.00112617	0.00175669	0.00320267	0.00651877	0.0141236	0.031564	0.0715604
CH4	193	0.000619743	0.000619743	0.000619743	0.000619743	0.000619743	0.000619743	0.000619743	0.000619743	0.000619743	0.000619743	0.000619743	0.000619743	0.000619743	0.00068263	0.000619743	0.000619743	0.000619743	0.000619743	0.000619801	0.000619838	0.000815439	0.00106846	0.00164876	0.00297957	0.00603155	0.0130307	0.029082	0.0658926
CH4	194	0.000601427	0.000601427	0.000601427	0.000601427	0.000601427	0.000601427	0.000601427	0.000601427	0.000601427	0.000601427	0.000601427	0.000601427	0.000601427	0.000601427	0.000601427	0.000601427	0.000601427	0.000601427	0.000601427	0.000686784	0.000781536	0.00101441	0.00154849	0.0027733	0.00558219	0.0120239	0.0267967	0.0606754
CH4	195	0.000583652	0.000583652	0.000583652	0.000583652	0.000583652	0.000583652	0.000583652	0.000583652	0.000583652	0.000583652	0.000583652	0.000583652	0.000583652	0.000583652	0.000583652	0.000583652	0.000583652	0.000646282	0.000661321	0.00066213	0.000749262	0.000963738	0.00145528	0.00258254	0.0051677	0.0110963	0.0246925	0.0558728
CH4	196	0.000566402	0.000566402	0.000566402	0.000566402	0.000566402	0.000566402	0.000566402	0.000566402	0.000566402	0.000566402	0.000566402	0.000566402	0.000566402	0.000566402	0.000566402	0.000566402	0.000629106	0.000566402	0.000566402	0.00063871	0.000718973	0.000915917	0.0013686	0.00240608	0.00478533	0.0102417	0.022755	0.0514519
CH4	197	0.000549663	0.000549663	0.000549663	0.000549663	0.000549663	0.000549663	0.000549663	0.000549663	0.000549663	0.000549663	0.000549663	0.000549663	0.000549663	0.000549663	0.000549663	0.000549663	0.000549663	0.000549663	0.000549663	0.000616211	0.000690083	0.000871633	0.00128797	0.00224281	0.00443256	0.00945436	0.0209709	0.0473821
CH4	198	0.000533418	0.000533418	0.000533418	0.000533418	0.000533418	0.000533418	0.000533418	0.000533418	0.000533418	0.000533418	0.000533418	0.000533418	0.000533418	0.000533418	0.000596099	0.000533418	0.000533418	0.000533418	0.000599256	0.000533418	0.000662654	0.000829748	0.00121292	0.00209171	0.00410705	0.00872887	0.0193282	0.0436357
CH4	199	0.000517653	0.000517653	0.000517653	0.000517653	0.000517653	0.000517653	0.000517653	0.000517653	0.000517653	0.000517653	0.000517653	0.000517653	0.000517653	0.000517653	0.000517653	0.000517653	0.000517653	0.000517653	0.000517653	0.00068703	0.000636596	0.000790381	0.00114303	0.00195183	0.00380665	0.00806034	0.0178154	0.0401869
CH4	200	0.000502354	0.000502354	0.000502354	0.000502354	0.000502354	0.000502354	0.000502354	0.000502354	0.000502354	0.000502354	0.000502354	0.000502354	0.000502354	0.000502354	0.000502354	0.000502354	0.000502354	0.000502354	0.000502354	0.000502354	0.000611823	0.000753359	0.00107792	0.0018223	0.00352938	0.00744428	0.0164224	0.037012
CH4	201	0.000487507	0.000487507	0.000487507	0.000487507	0.000487507	0.000487507	0.000487507	0.000487507	0.000487507	0.000487507	0.000487507	0.000487507	0.000487507	0.000487507	0.000487507	0.000487507	0.000487507	0.000550151	0.000567839	0.00057916	0.000588154	0.00071852	0.00101723	0.00170232	0.00327344	0.00687652	0.0151395	0.0340892
CH4	202	0.000473099	0.000473099	0.000473099	0.000473099	0.000473099	0.000473099	0.000473099	0.000473099	0.000473099	0.000473099	0.000473099	0.000473099	0.000473099	0.000473099	0.000473099	0.000473099	0.000473099	0.000473099	0.000473099	0.000473099	0.000565833	0.000685712	0.000960634	0.00159115	0.00303713	0.00635323	0.0139581	0.0313985
CH4	203	0.000459117	0.000459117	0.000459117	0.000459117	0.000459117	0.000459117	0.000459117	0.000459117	0.000459117	0.000459117	0.000459117	0.000459117	0.000459117	0.000459117	0.000459117	0.000521663	0.000459117	0.000459117	0.000459117	0.000459175	0.000459212	0.000654796	0.00090782	0.00148812	0.00281893	0.0058709	0.01287	0.0289213
CH4	204	0.000445548	0.000445548	0.000445548	0.000445548	0.000445548	0.000445548	0.000445548	0.000445548	0.000445548	0.000445548	0.000445548	0.000445548	0.000445548	0.000445548	0.000445548	0.000445548	0.000445548	0.000445548	0.000445548	0.000445548	0.000530888	0.000625641	0.000858512	0.00139259	0.0026174	0.00542629	0.011868	0.0266408
CH4	205	0.00043238	0.00043238	0.00043238	0.00043238	0.00043238	0.00043238	0.00043238	0.00043238	0.00043238	0.00043238	0.00043238	0.00043238	0.00043238	0.00043238	0.00043238	0.00043238	0.00043238	0.00043238	0.000494944	0.000510014	0.000510842	0.000597975	0.000812452	0.00130399	0.00243125	0.00501641	0.010945	0.0245412
CH4	206	0.000419601	0.000419601	0.000419601	0.000419601	0.000419601	0.000419601	0.000419601	0.000419601	0.000419601	0.000419601	0.000419601	0.000419601	0.000419601	0.000419601	0.000419601	0.000419601	0.000419601	0.000419601	0.000419601	0.000419601	0.000491895	0.000572158	0.000769103	0.00122179	0.00225926	0.00463852	0.0100949	0.0226082
CH4	207	0.0004072	0.0004072	0.0004072	0.0004072	0.0004072	0.0004072	0.0004072	0.0004072	0.0004072	0.0004072	0.0004072	0.0004072	0.0004072	0.0004072	0.0004072	0.0004072	0.0004072	0.0004072	0.0004072	0.0004072	0.000473735	0.000547609	0.000729158	0.0011455	0.00210034	0.00429009	0.00931189	0.0208285
CH4	208	0.000395166	0.000395166	0.000395166	0.000395166	0.000395166	0.000395166	0.000395166	0.000395166	0.000395166	0.000395166	0.000395166	0.000395166	0.000395166	0.000395166	0.000395166	0.000395166	0.000457622	0.000395166	0.000395166	0.000460974	0.000395166	0.000524391	0.000691484	0.00107466	0.00195344	0.00396879	0.0085906	0.0191899
CH4	209	0.000383487	0.000383487	0.000383487	0.000383487	0.000383487	0.000383487	0.000383487	0.000383487	0.000383487	0.000383487	0.000383487	0.000383487	0.000383487	0.000383487	0.000383487	0.000383487	0.000383487	0.000383487	0.000383487	0.000383487	0.00055283	0.000502419	0.000656204	0.00100886	0.00181765	0.00367247	0.00792617	0.0176812
CH4	210	0.000372153	0.000372153	0.000372153	0.000372153	0.000372153	0.000372153	0.000372153	0.000372153	0.000372153	0.000372153	0.000372153	0.000372153	0.000372153	0.000372153	0.000372153	0.000372153	0.000372153	0.000372153	0.000372153	0.000372153	0.000372153	0.000481613	0.000623149	0.000947714	0.00169209	0.00339917	0.00731407	0.0162922
CH4	211	0.000361154	0.000361154	0.000361154	0.000361154	0.000361154	0.000361154	0.000361154	0.000361154	0.000361154	0.000361154	0.000361154	0.000361154	0.000361154	0.000361154	0.000361154	0.000361154	0.000361154	0.000361154	0.000423733	0.00044145	0.000452789	0.000461792	0.000592158	0.000890872	0.00157596	0.00314708	0.00675015	0.0150132
CH4	212	0.000350181	0.000350181	0.000350181	0.000350181	0.000350181	0.000350181	0.000350181	0.000350181	0.000350181	0.000350181	0.000350181	0.000350181	0.000350181	0.000350181	0.000350181	0.000350181	0.000350181	0.000350181	0.000350181	0.000350181	0.000350181	0.000442907	0.000562786	0.000837708	0.00146823	0.00291421	0.0062303	0.0138352
CH4	213	0.000340126	0.000340126	0.000340126	0.000340126	0.000340126	0.000340126	0.000340126	0.000340126	0.000340126	0.000340126	0.000340126	0.000340126	0.000340126	0.000340126	0.000340126	0.000340126	0.000340126	0.000402523	0.000340126	0.000340126	0.000340184	0.000340221	0.000535797	0.000788822	0.00136912	0.00269993	0.0057519	0.012751
CH4	214	0.000330079	0.000330079	0.000330079	0.000330079	0.000330079	0.000330079	0.000330079	0.000330079	0.000330079	0.000330079	0.000330079	0.000330079	0.000330079	0.000330079	0.000330079	0.000330079	0.000330079	0.000330079	0.000330079	0.000330079	0.000330079	0.000415411	0.000510165	0.000743036	0.00127712	0.00250193	0.00531081	0.0117525
CH4	215	0.000320323	0.000320323	0.000320323	0.000320323	0.000320323	0.000320323	0.000320323	0.000320323	0.000320323	0.000320323	0.000320323	0.000320323	0.000320323	0.000320323	0.000320323	0.000320323	0.000320323	0.000320323	0.000320323	0.000382859	0.000397942	0.000398779	0.000485912	0.000700389	0.00119193	0.00231919	0.00490435	0.0108329
CH4	216	0.000310856	0.000310856	0.000310856	0.000310856	0.000310856	0.000310856	0.000310856	0.000310856	0.000310856	0.000310856	0.000310856	0.000310856	0.000310856	0.000310856	0.000310856	0.000310856	0.000310856	0.000310856	0.000310856	0.000310856	0.000310856	0.000383143	0.000463408	0.000660352	0.00111304	0.00215051	0.00452977	0.00998616
CH4	217	0.000301669	0.000301669	0.000301669	0.000301669	0.000301669	0.000301669	0.000301669	0.000301669	0.000301669	0.000301669	0.000301669	0.000301669	0.000301669	0.000301669	0.000301669	0.000301669	0.000301669	0.000301669	0.000301669	0.000301669	0.000301669	0.000368199	0.000442072	0.000623622	0.00103996	0.0019948	0.00418455	0.00920635
CH4	218	0.000292754	0.000292754	0.000292754	0.000292754	0.000292754	0.000292754	0.000292754	0.000292754	0.000292754	0.000292754	0.000292754	0.000292754	0.000292754	0.000292754	0.000292754	0.000292754	0.000292754	0.000292754	0.000292754	0.000292754	0.000358549	0.000292754	0.000421974	0.000589068	0.00097224	0.00185103	0.00386637	0.00848819
CH4	219	0.000284101	0.000284101	0.000284101	0.000284101	0.000284101	0.000284101	0.000284101	0.000284101	0.000284101	0.000284101	0.000284101	0.000284101	0.000284101	0.000284101	0.000284101	0.000284101	0.000284101	0.000284101	0.000284101	0.000284101	0.000284101	0.00045343	0.000403029	0.000556814	0.000909468	0.00171826	0.00357308	0.00782678
CH4	220	0.000275705	0.000275705	0.000275705	0.000275705	0.000275705	0.000275705	0.000275705	0.000275705	0.000275705	0.000275705	0.000275705	0.000275705	0.000275705	0.000275705	0.000275705	0.000275705	0.000275705	0.000275705	0.000275705	0.000275705	0.000275705	0.000275705	0.00038516	0.000526697	0.000851261	0.00159564	0.00330272	0.00721762
CH4	221	0.000267557	0.000267557	0.000267557	0.000267557	0.000267557	0.000267557	0.000267557	0.000267557	0.000267557	0.000267557	0.000267557	0.000267557	0.000267557	0.000267557	0.000267557	0.000267557	0.000267557	0.000267557	0.000267557	0.000330107	0.000347836	0.000359183	0.000368191	0.000498557	0.000797271	0.00148236	0.00305348	0.00665655
CH4	222	0.000259649	0.000259649	0.000259649	0.000259649	0.000259649	0.000259649	0.000259649	0.000259649	0.000259649	0.000259649	0.000259649	0.000259649	0.000259649	0.000259649	0.000259649	0.000259649	0.000259649	0.000259649	0.000259649	0.000259649	0.000259649	0.000259649	0.000352371	0.000472251	0.000747172	0.00137769	0.00282367	0.00613977
CH4	223	0.000251975	0.000251975	0.000251975	0.000251975	0.000251975	0.000251975	0.000251975	0.000251975	0.000251975	0.000251975	0.000251975	0.000251975	0.000251975	0.000251975	0.000251975	0.000251975	0.000251975	0.000251975	0.000314307	0.000251975	0.000251975	0.000252033	0.00025207	0.000447643	0.000700668	0.00128097	0.00261178	0.00566375
CH4	224	0.000244528	0.000244528	0.000244528	0.000244528	0.000244528	0.000244528	0.000244528	0.000244528	0.000244528	0.000244528	0.000244528	0.000244528	0.000244528	0.000244528	0.000244528	0.000244528	0.000244528	0.000244528	0.000244528	0.000244528	0.000244528	0.000244528	0.000329858	0.000424612	0.000657483	0.00119156	0.00241637	0.00522526
CH4	225	0.000237301	0.000237301	0.000237301	0.000237301	0.000237301	0.000237301	0.000237301	0.000237301	0.000237301	0.000237301	0.000237301	0.000237301	0.000237301	0.000237301	0.000237301	0.000237301	0.000237301	0.000237301	0.000237301	0.000237301	0.000299825	0.000314914	0.000315754	0.000402888	0.000617365	0.0011089	0.00223616	0.00482132
CH4	226	0.000230288	0.000230288	0.000230288	0.000230288	0.000230288	0.000230288	0.000230288	0.000230288	0.000230288	0.000230288	0.000230288	0.000230288	0.000230288	0.000230288	0.000230288	0.000230288	0.000230288	0.000230288	0.000230288	0.000230288	0.000230288	0.000230288	0.000302572	0.000382837	0.000579781	0.00103247	0.00206994	0.0044492
CH4	227	0.000223482	0.000223482	0.000223482	0.000223482	0.000223482	0.000223482	0.000223482	0.000223482	0.000223482	0.000223482	0.000223482	0.000223482	0.000223482	0.000223482	0.000223482	0.000223482	0.000223482	0.000223482	0.000223482	0.000223482	0.000223482	0.000223482	0.000290009	0.000363883	0.000545432	0.00096177	0.00191661	0.00410636
CH4	228	0.000216877	0.000216877	0.000216877	0.000216877	0.000216877	0.000216877	0.000216877	0.000216877	0.000216877	0.000216877	0.000216877	0.000216877	0.000216877	0.000216877	0.000216877	0.000216877	0.000216877	0.000216877	0.000216877	0.000216877	0.000216877	0.000282667	0.000216877	0.000346095	0.000513189	0.000896362	0.00177515	0.00379049
CH4	229	0.000210468	0.000210468	0.000210468	0.000210468	0.000210468	0.000210468	0.000210468	0.000210468	0.000210468	0.000210468	0.000210468	0.000210468	0.000210468	0.000210468	0.000210468	0.000210468	0.000210468	0.000210468	0.000210468	0.000210468	0.000210468	0.000210468	0.00037979	0.000329394	0.000483178	0.000835832	0.00164463	0.00349945
CH4	230	0.000204247	0.000204247	0.000204247	0.000204247	0.000204247	0.000204247	0.000204247	0.000204247	0.000204247	0.000204247	0.000204247	0.000204247	0.000204247	0.000204247	0.000204247	0.000204247	0.000204247	0.000204247	0.000204247	0.000204247	0.000204247	0.000204247	0.000204247	0.000313701	0.000455237	0.000779802	0.00152418	0.00323126
CH4	231	0.000198211	0.000198211	0.000198211	0.000198211	0.000198211	0.000198211	0.000198211	0.000198211	0.000198211	0.000198211	0.000198211	0.000198211	0.000198211	0.000198211	0.000198211	0.000198211	0.000198211	0.000198211	0.000198211	0.000198211	0.000260749	0.000278484	0.000289834	0.000298843	0.00042921	0.000727923	0.00141301	0.00298413
CH4	232	0.000192353	0.000192353	0.000192353	0.000192353	0.000192353	0.000192353	0.000192353	0.000192353	0.000192353	0.000192353	0.000192353	0.000192353	0.000192353	0.000192353	0.000192353	0.000192353	0.000192353	0.000192353	0.000192353	0.000192353	0.000192353	0.000192353	0.000192353	0.000285073	0.000404953	0.000679874	0.00131039	0.00275637
CH4	233	0.000186668	0.000186668	0.000186668	0.000186668	0.000186668	0.000186668	0.000186668	0.000186668	0.000186668	0.000186668	0.000186668	0.000186668	0.000186668	0.000186668	0.000186668	0.000186668	0.000186668	0.000186668	0.000186668	0.000248971	0.000186668	0.000186668	0.000186726	0.000186763	0.000382335	0.000635359	0.00121566	0.00254647
CH4	234	0.000181151	0.000181151	0.000181151	0.000181151	0.000181151	0.000181151	0.000181151	0.000181151	0.000181151	0.000181151	0.000181151	0.000181151	0.000181151	0.000181151	0.000181151	0.000181151	0.000181151	0.000181151	0.000181151	0.000181151	0.000181151	0.000181151	0.000181151	0.000266479	0.000361233	0.000594104	0.00112818	0.002353
CH4	235	0.000175797	0.000175797	0.000175797	0.000175797	0.000175797	0.000175797	0.000175797	0.000175797	0.000175797	0.000175797	0.000175797	0.000175797	0.000175797	0.000175797	0.000175797	0.000175797	0.000175797	0.000175797	0.000175797	0.000175797	0.000175797	0.000238315	0.000253406	0.000254248	0.000341382	0.000555859	0.0010474	0.00217466
CH4	236	0.000170452	0.000170452	0.000170452	0.000170452	0.000170452	0.000170452	0.000170452	0.000170452	0.000170452	0.000170452	0.000170452	0.000170452	0.000170452	0.000170452	0.000170452	0.000170452	0.000170452	0.000170452	0.000170452	0.000170452	0.000170452	0.000170452	0.000170452	0.000242735	0.000322999	0.000519944	0.000972632	0.0020101
CH4	237	0.000165562	0.000165562	0.000165562	0.000165562	0.000165562	0.000165562	0.000165562	0.000165562	0.000165562	0.000165562	0.000165562	0.000165562	0.000165562	0.000165562	0.000165562	0.000165562	0.000165562	0.000165562	0.000165562	0.000165562	0.000165562	0.000165562	0.000165562	0.000232087	0.000305961	0.000487511	0.000903849	0.00185869
CH4	238	0.000160671	0.000160671	0.000160671	0.000160671	0.000160671	0.000160671	0.000160671	0.000160671	0.000160671	0.000160671	0.000160671	0.000160671	0.000160671	0.000160671	0.000160671	0.000160671	0.000160671	0.000160671	0.000160671	0.000160671	0.000160671	0.000160671	0.000226458	0.000160671	0.000289888	0.000456982	0.000840154	0.00171894
CH4	239	0.000155922	0.000155922	0.000155922	0.000155922	0.000155922	0.000155922	0.000155922	0.000155922	0.000155922	0.000155922	0.000155922	0.000155922	0.000155922	0.000155922	0.000155922	0.000155922	0.000155922	0.000155922	0.000155922	0.000155922	0.000155922	0.000155922	0.000155922	0.000325242	0.000274848	0.000428633	0.000781286	0.00159008
CH4	240	0.000151314	0.000151314	0.000151314	0.000151314	0.000151314	0.000151314	0.000151314	0.000151314	0.000151314	0.000151314	0.000151314	0.000151314	0.000151314	0.000151314	0.000151314	0.000151314	0.000151314	0.000151314	0.000151314	0.000151314	0.000151314	0.000151314	0.000151314	0.000151314	0.000260767	0.000402303	0.000726868	0.00147124
CH4	241	0.000146842	0.000146842	0.000146842	0.000146842	0.000146842	0.000146842	0.000146842	0.000146842	0.000146842	0.000146842	0.000146842	0.000146842	0.000146842	0.000146842	0.000146842	0.000146842	0.000146842	0.000146842	0.000146842	0.000146842	0.000146842	0.000209375	0.000227112	0.000238464	0.000247474	0.00037784	0.000676554	0.00136164
CH4	242	0.000142502	0.000142502	0.000142502	0.000142502	0.000142502	0.000142502	0.000142502	0.000142502	0.000142502	0.000142502	0.000142502	0.000142502	0.000142502	0.000142502	0.000142502	0.000142502	0.000142502	0.000142502	0.000142502	0.000142502	0.000142502	0.000142502	0.000142502	0.000142502	0.000235222	0.000355102	0.000630023	0.00126054
CH4	243	0.000138291	0.000138291	0.000138291	0.000138291	0.000138291	0.000138291	0.000138291	0.000138291	0.000138291	0.000138291	0.000138291	0.000138291	0.000138291	0.000138291	0.000138291	0.000138291	0.000138291	0.000138291	0.000138291	0.000138291	0.000200582	0.000138291	0.000138291	0.000138349	0.000138386	0.000333957	0.000586981	0.00116728
CH4	244	0.000134204	0.000134204	0.000134204	0.000134204	0.000134204	0.000134204	0.000134204	0.000134204	0.000134204	0.000134204	0.000134204	0.000134204	0.000134204	0.000134204	0.000134204	0.000134204	0.000134204	0.000134204	0.000134204	0.000134204	0.000134204	0.000134204	0.000134204	0.000134204	0.000219531	0.000314285	0.000547156	0.00108124
CH4	245	0.000130237	0.000130237	0.000130237	0.000130237	0.000130237	0.000130237	0.000130237	0.000130237	0.000130237	0.000130237	0.000130237	0.000130237	0.000130237	0.000130237	0.000130237	0.000130237	0.000130237	0.000130237	0.000130237	0.000130237	0.000130237	0.000130237	0.000192753	0.000207845	0.000208688	0.000295822	0.000510299	0.00100184
CH4	246	0.000126388	0.000126388	0.000126388	0.000126388	0.000126388	0.000126388	0.000126388	0.000126388	0.000126388	0.000126388	0.000126388	0.000126388	0.000126388	0.000126388	0.000126388	0.000126388	0.000126388	0.000126388	0.000126388	0.000126388	0.000126388	0.000126388	0.000126388	0.000126388	0.000198671	0.000278935	0.00047588	0.000928568
CH4	247	0.000122653	0.000122653	0.000122653	0.000122653	0.000122653	0.000122653	0.000122653	0.000122653	0.000122653	0.000122653	0.000122653	0.000122653	0.000122653	0.000122653	0.000122653	0.000122653	0.000122653	0.000122653	0.000122653	0.000122653	0.000122653	0.000122653	0.000122653	0.000122653	0.000189178	0.000263052	0.000444602	0.00086094
CH4	248	0.000119028	0.000119028	0.000119028	0.000119028	0.000119028	0.000119028	0.000119028	0.000119028	0.000119028	0.000119028	0.000119028	0.000119028	0.000119028	0.000119028	0.000119028	0.000119028	0.000119028	0.000119028	0.000119028	0.000119028	0.000119028	0.000119028	0.000119028	0.000184814	0.000119028	0.000248245	0.000415339	0.000798511
CH4	249	0.00011551	0.00011551	0.00011551	0.00011551	0.00011551	0.00011551	0.00011551	0.00011551	0.00011551	0.00011551	0.00011551	0.00011551	0.00011551	0.00011551	0.00011551	0.00011551	0.00011551	0.00011551	0.00011551	0.00011551	0.00011551	0.00011551	0.00011551	0.00011551	0.000284828	0.000234435	0.00038822	0.000740873
CH4	250	0.000111995	0.000111995	0.000111995	0.000111995	0.000111995	0.000111995	0.000111995	0.000111995	0.000111995	0.000111995	0.000111995	0.000111995	0.000111995	0.000111995	0.000111995	0.000111995	0.000111995	0.000111995	0.000111995	0.000111995	0.000111995	0.000111995	0.000111995	0.000111995	0.000111995	0.000221447	0.000362983	0.000687548
CH4	251	0.000108785	0.000108785	0.000108785	0.000108785	0.000108785	0.000108785	0.000108785	0.000108785	0.000108785	0.000108785	0.000108785	0.000108785	0.000108785	0.000108785	0.000108785	0.000108785	0.000108785	0.000108785	0.000108785	0.000108785	0.000108785	0.000108785	0.000171315	0.000189053	0.000200406	0.000209416	0.000339782	0.000638496
CH4	252	0.000105571	0.000105571	0.000105571	0.000105571	0.000105571	0.000105571	0.000105571	0.000105571	0.000105571	0.000105571	0.000105571	0.000105571	0.000105571	0.000105571	0.000105571	0.000105571	0.000105571	0.000105571	0.000105571	0.000105571	0.000105571	0.000105571	0.000105571	0.000105571	0.000105571	0.000198291	0.00031817	0.000593092
CH4	253	0.000102451	0.000102451	0.000102451	0.000102451	0.000102451	0.000102451	0.000102451	0.000102451	0.000102451	0.000102451	0.000102451	0.000102451	0.000102451	0.000102451	0.000102451	0.000102451	0.000102451	0.000102451	0.000102451	0.000102451	0.000102451	0.000164737	0.000102451	0.000102451	0.000102509	0.000102546	0.000298117	0.000551141
CH4	254	9.94233e-05	9.94233e-05	9.94233e-05	9.94233e-05	9.94233e-05	9.94233e-05	9.94233e-05	9.94233e-05	9.94233e-05	9.94233e-05	9.94233e-05	9.94233e-05	9.94233e-05	9.94233e-05	9.94233e-05	9.94233e-05	9.94233e-05	9.94233e-05	9.94233e-05	9.94233e-05	9.94233e-05	9.94233e-05	9.94233e-05	9.94233e-05	9.94233e-05	0.00018475	0.000279505	0.000512376
CH4	255	9.64849e-05	9.64849e-05	9.64849e-05	9.64849e-05	9.64849e-05	9.64849e-05	9.64849e-05	9.64849e-05	9.64849e-05	9.64849e-05	9.64849e-05	9.64849e-05	9.64849e-05	9.64849e-05	9.64849e-05	9.64849e-05	9.64849e-05	9.64849e-05	9.64849e-05	9.64849e-05	9.64849e-05	9.64849e-05	9.64849e-05	0.000159	0.000174092	0.000174935	0.000262069	0.000476546
CH4	256	9.36334e-05	9.36334e-05	9.36334e-05	9.36334e-05	9.36334e-05	9.36334e-05	9.36334e-05	9.36334e-05	9.36334e-05	9.36334e-05	9.36334e-05	9.36334e-05	9.36334e-05	9.36334e-05	9.36334e-05	9.36334e-05	9.36334e-05	9.36334e-05	9.36334e-05	9.36334e-05	9.36334e-05	9.36334e-05	9.36334e-05	9.36334e-05	9.36334e-05	0.000165916	0.00024618	0.000443125
CH4	257	9.08661e-05	9.08661e-05	9.08661e-05	9.08661e-05	9.08661e-05	9.08661e-05	9.08661e-05	9.08661e-05	9.08661e-05	9.08661e-05	9.08661e-05	9.08661e-05	9.08661e-05	9.08661e-05	9.08661e-05	9.08661e-05	9.08661e-05	9.08661e-05	9.08661e-05	9.08661e-05	9.08661e-05	9.08661e-05	9.08661e-05	9.08661e-05	9.08661e-05	0.000157391	0.000231265	0.000412815
CH4	258	8.37383e-08	8.37383e-08	8.37383e-08	8.37383e-08	8.37383e-08	8.37383e-08	8.37383e-08	8.37383e-08	8.37383e-08	8.37383e-08	8.37383e-08	8.37383e-08	8.37383e-08	8.37383e-08	8.37383e-08	8.37383e-08	8.37383e-08	8.37383e-08	8.37383e-08	8.37383e-08	8.37383e-08	8.37383e-08	8.37383e-08	8.37383e-08	6.58696e-05	8.37383e-08	0.0001293	0.000296394
CH4	259	8.81781e-05	8.81781e-05	8.81781e-05	8.81781e-05	8.81781e-05	8.81781e-05	8.81781e-05	8.81781e-05	8.81781e-05	8.81781e-05	8.81781e-05	8.81781e-05	8.81781e-05	8.81781e-05	8.81781e-05	8.81781e-05	8.81781e-05	8.81781e-05	8.81781e-05	8.81781e-05	8.81781e-05	8.81781e-05	8.81781e-05	8.81781e-05	8.81781e-05	0.000257496	0.000207103	0.000360888
CH4	260	8.54945e-05	8.54945e-05	8.54945e-05	8.54945e-05	8.54945e-05	8.54945e-05	8.54945e-05	8.54945e-05	8.54945e-05	8.54945e-05	8.54945e-05	8.54945e-05	8.54945e-05	8.54945e-05	8.54945e-05	8.54945e-05	8.54945e-05	8.54945e-05	8.54945e-05	8.54945e-05	8.54945e-05	8.54945e-05	8.54945e-05	8.54945e-05	8.54945e-05	8.54945e-05	0.000194947	0.000336483
CH4	261	8.3044e-05	8.3044e-05	8.3044e-05	8.3044e-05	8.3044e-05	8.3044e-05	8.3044e-05	8.3044e-05	8.3044e-05	8.3044e-05	8.3044e-05	8.3044e-05	8.3044e-05	8.3044e-05	8.3044e-05	8.3044e-05	8.3044e-05	8.3044e-05	8.3044e-05	8.3044e-05	8.3044e-05	8.3044e-05	8.3044e-05	0.000145573	0.000163312	0.000174665	0.000183675	0.000314042
CH4	262	8.0591e-05	8.0591e-05	8.0591e-05	8.0591e-05	8.0591e-05	8.0591e-05	8.0591e-05	8.0591e-05	8.0591e-05	8.0591e-05	8.0591e-05	8.0591e-05	8.0591e-05	8.0591e-05	8.0591e-05	8.0591e-05	8.0591e-05	8.0591e-05	8.0591e-05	8.0591e-05	8.0591e-05	8.0591e-05	8.0591e-05	8.0591e-05	8.0591e-05	8.0591e-05	0.00017331	0.00029319
CH4	263	7.82092e-05	7.82092e-05	7.82092e-05	7.82092e-05	7.82092e-05	7.82092e-05	7.82092e-05	7.82092e-05	7.82092e-05	7.82092e-05	7.82092e-05	7.82092e-05	7.82092e-05	7.82092e-05	7.82092e-05	7.82092e-05	7.82092e-05	7.82092e-05	7.82092e-05	7.82092e-05	7.82092e-05	7.82092e-05	0.000140492	7.82092e-05	7.82092e-05	7.82669e-05	7.83041e-05	0.000273875
CH4	264	7.58977e-05	7.58977e-05	7.58977e-05	7.58977e-05	7.58977e-05	7.58977e-05	7.58977e-05	7.58977e-05	7.58977e-05	7.58977e-05	7.58977e-05	7.58977e-05	7.58977e-05	7.58977e-05	7.58977e-05	7.58977e-05	7.58977e-05	7.58977e-05	7.58977e-05	7.58977e-05	7.58977e-05	7.58977e-05	7.58977e-05	7.58977e-05	7.58977e-05	7.58977e-05	0.000161225	0.000255979
CH4	265	7.36546e-05	7.36546e-05	7.36546e-05	7.36546e-05	7.36546e-05	7.36546e-05	7.36546e-05	7.36546e-05	7.36546e-05	7.36546e-05	7.36546e-05	7.36546e-05	7.36546e-05	7.36546e-05	7.36546e-05	7.36546e-05	7.36546e-05	7.36546e-05	7.36546e-05	7.36546e-05	7.36546e-05	7.36546e-05	7.36546e-05	7.36546e-05	0.000136169	0.000151262	0.000152105	0.000239239
CH4	266	7.14778e-05	7.14778e-05	7.14778e-05	7.14778e-05	7.14778e-05	7.14778e-05	7.14778e-05	7.14778e-05	7.14778e-05	7.14778e-05	7.14778e-05	7.14778e-05	7.14778e-05	7.14778e-05	7.14778e-05	7.14778e-05	7.14778e-05	7.14778e-05	7.14778e-05	7.14778e-05	7.14778e-05	7.14778e-05	7.14778e-05	7.14778e-05	7.14778e-05	7.14778e-05	0.00014376	0.000224025
CH4	267	6.93653e-05	6.93653e-05	6.93653e-05	6.93653e-05	6.93653e-05	6.93653e-05	6.93653e-05	6.93653e-05	6.93653e-05	6.93653e-05	6.93653e-05	6.93653e-05	6.93653e-05	6.93653e-05	6.93653e-05	6.93653e-05	6.93653e-05	6.93653e-05	6.93653e-05	6.93653e-05	6.93653e-05	6.93653e-05	6.93653e-05	6.93653e-05	6.93653e-05	6.93653e-05	0.00013589	0.000209764
CH4	268	6.72524e-05	6.72524e-05	6.72524e-05	6.72524e-05	6.72524e-05	6.72524e-05	6.72524e-05	6.72524e-05	6.72524e-05	6.72524e-05	6.72524e-05	6.72524e-05	6.72524e-05	6.72524e-05	6.72524e-05	6.72524e-05	6.72524e-05	6.72524e-05	6.72524e-05	6.72524e-05	6.72524e-05	6.72524e-05	6.72524e-05	6.72524e-05	6.72524e-05	0.000133038	6.72524e-05	0.000196469
CH4	269	6.53266e-05	6.53266e-05	6.53266e-05	6.53266e-05	6.53266e-05	6.53266e-05	6.53266e-05	6.53266e-05	6.53266e-05	6.53266e-05	6.53266e-05	6.53266e-05	6.53266e-05	6.53266e-05	6.53266e-05	6.53266e-05	6.53266e-05	6.53266e-05	6.53266e-05	6.53266e-05	6.53266e-05	6.53266e-05	6.53266e-05	6.53266e-05	6.53266e-05	6.53266e-05	0.000234644	0.000184251
CH4	270	6.33969e-05	6.33969e-05	6.33969e-05	6.33969e-05	6.33969e-05	6.33969e-05	6.33969e-05	6.33969e-05	6.33969e-05	6.33969e-05	6.33969e-05	6.33969e-05	6.33969e-05	6.33969e-05	6.33969e-05	6.33969e-05	6.33969e-05	6.33969e-05	6.33969e-05	6.33969e-05	6.33969e-05	6.33969e-05	6.33969e-05	6.33969e-05	6.33969e-05	6.33969e-05	6.33969e-05	0.000172849
CH4	271	6.15233e-05	6.15233e-05	6.15233e-05	6.15233e-05	6.15233e-05	6.15233e-05	6.15233e-05	6.15233e-05	6.15233e-05	6.15233e-05	6.15233e-05	6.15233e-05	6.15233e-05	6.15233e-05	6.15233e-05	6.15233e-05	6.15233e-05	6.15233e-05	6.15233e-05	6.15233e-05	6.15233e-05	6.15233e-05	6.15233e-05	6.15233e-05	0.000124052	0.000141791	0.000153144	0.000162155
CH4	272	0	0	0	0	0	0	0	0	0	0	0	0	0	0	0	0	0	0	0	0	0	0	0	0	0	0	0	9.27194e-05
CH4	273	0.000173818	0.000173818	0.000173818	0.000173818	0.000173818	0.000173818	0.000173818	0.000173818	0.000173818	0.000173818	0.000173818	0.000173818	0.000173818	0.000173818	0.000173818	0.000173818	0.000173818	0.000173818	0.000173818	0.000173818	0.000173818	0.000173818	0.000173818	0.000236101	0.000173818	0.000173818	0.000173876	0.000173913
CH4	274	0	0	0	0	0	0	0	0	0	0	0	0	0	0	0	0	0	0	0	0	0	0	0	0	0	0	0	8.53268e-05
CH4	275	0.00010747	0.00010747	0.00010747	0.00010747	0.00010747	0.00010747	0.00010747	0.00010747	0.00010747	0.00010747	0.00010747	0.00010747	0.00010747	0.00010747	0.00010747	0.00010747	0.00010747	0.00010747	0.00010747	0.00010747	0.00010747	0.00010747	0.00010747	0.00010747	0.00010747	0.000169984	0.000185077	0.00018592
CH4	276	0	0	0	0	0	0	0	0	0	0	0	0	0	0	0	0	0	0	0	0	0	0	0	0	0	0	0	7.22822e-05
CH4	277	0.000101264	0.000101264	0.000101264	0.000101264	0.000101264	0.000101264	0.000101264	0.000101264	0.000101264	0.000101264	0.000101264	0.000101264	0.000101264	0.000101264	0.000101264	0.000101264	0.000101264	0.000101264	0.000101264	0.000101264	0.000101264	0.000101264	0.000101264	0.000101264	0.000101264	0.000101264	0.000101264	0.000167789
CH4	278	0	0	0	0	0	0	0	0	0	0	0	0	0	0	0	0	0	0	0	0	0	0	0	0	0	0	6.57856e-05	0
CH4	279	9.53673e-05	9.53673e-05	9.53673e-05	9.53673e-05	9.53673e-05	9.53673e-05	9.53673e-05	9.53673e-05	9.53673e-05	9.53673e-05	9.53673e-05	9.53673e-05	9.53673e-05	9.53673e-05	9.53673e-05	9.53673e-05	9.53673e-05	9.53673e-05	9.53673e-05	9.53673e-05	9.53673e-05	9.53673e-05	9.53673e-05	9.53673e-05	9.53673e-05	9.53673e-05	9.53673e-05	0.000264684
CH4	280	0	0	0	0	0	0	0	0	0	0	0	0	0	0	0	0	0	0	0	0	0	0	0	0	0	0	0	0
CH4	281	9.33126e-08	9.33126e-08	9.33126e-08	9.33126e-08	9.33126e-08	9.33126e-08	9.33126e-08	9.33126e-08	9.33126e-08	9.33126e-08	9.33126e-08	9.33126e-08	9.33126e-08	9.33126e-08	9.33126e-08	9.33126e-08	9.33126e-08	9.33126e-08	9.33126e-08	9.33126e-08	9.33126e-08	9.33126e-08	9.33126e-08	9.33126e-08	9.33126e-08	6.26218e-05	8.03607e-05	9.1714e-05
CH4	282	0	0	0	0	0	0	0	0	0	0	0	0	0	0	0	0	0	0	0	0	0	0	0	0	0	0	0	0
CH4	283	8.98081e-05	8.98081e-05	8.98081e-05	8.98081e-05	8.98081e-05	8.98081e-05	8.98081e-05	8.98081e-05	8.98081e-05	8.98081e-05	8.98081e-05	8.98081e-05	8.98081e-05	8.98081e-05	8.98081e-05	8.98081e-05	8.98081e-05	8.98081e-05	8.98081e-05	8.98081e-05	8.98081e-05	8.98081e-05	8.98081e-05	8.98081e-05	0.00015209	8.98081e-05	8.98081e-05	8.98658e-05
CH4	284	0	0	0	0	0	0	0	0	0	0	0	0	0	0	0	0	0	0	0	0	0	0	0	0	0	0	0	0
CH4	285	8.44967e-05	8.44967e-05	8.44967e-05	8.44967e-05	8.44967e-05	8.44967e-05	8.44967e-05	8.44967e-05	8.44967e-05	8.44967e-05	8.44967e-05	8.44967e-05	8.44967e-05	8.44967e-05	8.44967e-05	8.44967e-05	8.44967e-05	8.44967e-05	8.44967e-05	8.44967e-05	8.44967e-05	8.44967e-05	8.44967e-05	8.44967e-05	8.44967e-05	8.44967e-05	0.000147011	0.000162104
CH4	286	0	0	0	0	0	0	0	0	0	0	0	0	0	0	0	0	0	0	0	0	0	0	0	0	0	0	0	0
CH4	287	7.96561e-05	7.96561e-05	7.96561e-05	7.96561e-05	7.96561e-05	7.96561e-05	7.96561e-05	7.96561e-05	7.96561e-05	7.96561e-05	7.96561e-05	7.96561e-05	7.96561e-05	7.96561e-05	7.96561e-05	7.96561e-05	7.96561e-05	7.96561e-05	7.96561e-05	7.96561e-05	7.96561e-05	7.96561e-05	7.96561e-05	7.96561e-05	7.96561e-05	7.96561e-05	7.96561e-05	7.96561e-05
CH4	288	0	0	0	0	0	0	0	0	0	0	0	0	0	0	0	0	0	0	0	0	0	0	0	0	0	0	0	6.57856e-05
CH4	289	7.50186e-05	7.50186e-05	7.50186e-05	7.50186e-05	7.50186e-05	7.50186e-05	7.50186e-05	7.50186e-05	7.50186e-05	7.50186e-05	7.50186e-05	7.50186e-05	7.50186e-05	7.50186e-05	7.50186e-05	7.50186e-05	7.50186e-05	7.50186e-05	7.50186e-05	7.50186e-05	7.50186e-05	7.50186e-05	7.50186e-05	7.50186e-05	7.50186e-05	7.50186e-05	7.50186e-05	7.50186e-05
CH4	290	0	0	0	0	0	0	0	0	0	0	0	0	0	0	0	0	0	0	0	0	0	0	0	0	0	0	0	0
CH4	291	7.06498e-05	7.06498e-05	7.06498e-05	7.06498e-05	7.06498e-05	7.06498e-05	7.06498e-05	7.06498e-05	7.06498e-05	7.06498e-05	7.06498e-05	7.06498e-05	7.06498e-05	7.06498e-05	7.06498e-05	7.06498e-05	7.06498e-05	7.06498e-05	7.06498e-05	7.06498e-05	7.06498e-05	7.06498e-05	7.06498e-05	7.06498e-05	7.06498e-05	7.06498e-05	0.000133178	0.000150917
CH4	292	0	0	0	0	0	0	0	0	0	0	0	0	0	0	0	0	0	0	0	0	0	0	0	0	0	0	0	0
CH4	293	6.65355e-05	6.65355e-05	6.65355e-05	6.65355e-05	6.65355e-05	6.65355e-05	6.65355e-05	6.65355e-05	6.65355e-05	6.65355e-05	6.65355e-05	6.65355e-05	6.65355e-05	6.65355e-05	6.65355e-05	6.65355e-05	6.65355e-05	6.65355e-05	6.65355e-05	6.65355e-05	6.65355e-05	6.65355e-05	6.65355e-05	6.65355e-05	6.65355e-05	0.000128817	6.65355e-05	6.65355e-05
CH4	294	0	0	0	0	0	0	0	0	0	0	0	0	0	0	0	0	0	0	0	0	0	0	0	0	0	0	0	0
CH4	295	0	0	0	0	0	0	0	0	0	0	0	0	0	0	0	0	0	0	0	0	0	0	0	0	0	0	0	6.25139e-05
CH4	296	6.26608e-05	6.26608e-05	6.26608e-05	6.26608e-05	6.26608e-05	6.26608e-05	6.26608e-05	6.26608e-05	6.26608e-05	6.26608e-05	6.26608e-05	6.26608e-05	6.26608e-05	6.26608e-05	6.26608e-05	6.26608e-05	6.26608e-05	6.26608e-05	6.26608e-05	6.26608e-05	6.26608e-05	6.26608e-05	6.26608e-05	6.26608e-05	6.26608e-05	6.26608e-05	6.26608e-05	6.26608e-05
CH4	297	0	0	0	0	0	0	0	0	0	0	0	0	0	0	0	0	0	0	0	0	0	0	0	0	0	0	0	0
CH4	298	0	0	0	0	0	0	0	0	0	0	0	0	0	0	0	0	0	0	0	0	0	0	0	0	0	0	0	0
CH4	299	8.71867e-05	8.71867e-05	8.71867e-05	8.71867e-05	8.71867e-05	8.71867e-05	8.71867e-05	8.71867e-05	8.71867e-05	8.71867e-05	8.71867e-05	8.71867e-05	8.71867e-05	8.71867e-05	8.71867e-05	8.71867e-05	8.71867e-05	8.71867e-05	8.71867e-05	8.71867e-05	8.71867e-05	8.71867e-05	8.71867e-05	8.71867e-05	8.71867e-05	8.71867e-05	8.71867e-05	8.71867e-05
CH4	300	0	0	0	0	0	0	0	0	0	0	0	0	0	0	0	0	0	0	0	0	0	0	0	0	0	0	0	0
CO2	1	0.0747844	0.0747844	0.0747844	0.0747844	0.0747844	0.0747844	0.0747844	0.0747844	0.0747844	0.0747844	0.0747844	0.0747844	0.0747844	0.0747844	0.0747844	0.0747844	0.0747844	0.0747844	0.0747844	0.0747844	0.0747844	0.0747844	0.0747844	0.0747844	0.0747844	0.0747844	0.0747844	0.0747844
CO2	2	0.287608	0.287608	0.287608	0.287608	0.287608	0.287608	0.287608	0.287608	0.287608	0.287608	0.287608	0.287608	0.287608	0.287608	0.287608	0.287608	0.287608	0.287608	0.287608	0.287608	0.287608	0.287608	0.287608	0.287608	0.287608	0.287608	0.287608	0.287608
CO2	3	1.61143	0.271232	0.271232	0.271232	0.271232	0.271232	0.271232	0.271232	0.271232	0.271232	0.271232	0.271232	0.271232	0.271232	0.271232	0.271232	0.271232	0.271232	0.271232	0.271232	0.271232	0.271232	0.271232	0.271232	0.271232	0.271232	0.271232	0.271232
CO2	4	1.48942	1.59616	0.255968	0.255968	0.255968	0.255968	0.255968	0.255968	0.255968	0.255968	0.255968	0.255968	0.255968	0.255968	0.255968	0.255968	0.255968	0.255968	0.255968	0.255968	0.255968	0.255968	0.255968	0.255968	0.255968	0.255968	0.255968	0.255968
CO2	5	1.37694	1.47518	1.58192	0.241732	0.241732	0.241732	0.241732	0.241732	0.241732	0.241732	0.241732	0.241732	0.241732	0.241732	0.241732	0.241732	0.241732	0.241732	0.241732	0.241732	0.241732	0.241732	0.241732	0.241732	0.241732	0.241732	0.241732	0.241732
CO2	6	1.27324	1.36365	1.4619	1.56864	0.228448	0.228448	0.228448	0.228448	0.228448	0.228448	0.228448	0.228448	0.228448	0.228448	0.228448	0.228448	0.228448	0.228448	0.228448	0.228448	0.228448	0.228448	0.228448	0.228448	0.228448	0.228448	0.228448	0.228448
CO2	7	1.17762	1.26083	1.35125	1.44949	1.55624	0.216046	0.216046	0.216046	0.216046	0.216046	0.216046	0.216046	0.216046	0.216046	0.216046	0.216046	0.216046	0.216046	0.216046	0.216046	0.216046	0.216046	0.216046	0.216046	0.216046	0.216046	0.216046	0.216046
CO2	8	1.08944	1.16603	1.24925	1.33966	1.43791	1.54465	0.20446	0.20446	0.20446	0.20446	0.20446	0.20446	0.20446	0.20446	0.20446	0.20446	0.20446	0.20446	0.20446	0.20446	0.20446	0.20446	0.20446	0.20446	0.20446	0.20446	0.20446	0.20446
CO2	9	1.00813	1.07861	1.1552	1.23842	1.32884	1.42708	1.53382	0.193631	0.193631	0.193631	0.193631	0.193631	0.193631	0.193631	0.193631	0.193631	0.193631	0.193631	0.193631	0.193631	0.193631	0.193631	0.193631	0.193631	0.193631	0.193631	0.193631	0.193631
CO2	10	0.933125	0.997998	1.06849	1.14507	1.22829	1.31871	1.41695	1.5237	0.183503	0.183503	0.183503	0.183503	0.183503	0.183503	0.183503	0.183503	0.183503	0.183503	0.183503	0.183503	0.183503	0.183503	0.183503	0.183503	0.183503	0.183503	0.183503	0.183503
CO2	11	0.86394	0.923647	0.988521	1.05901	1.1356	1.21881	1.30923	1.40747	1.51422	0.174025	0.174025	0.174025	0.174025	0.174025	0.174025	0.174025	0.174025	0.174025	0.174025	0.174025	0.174025	0.174025	0.174025	0.174025	0.174025	0.174025	0.174025	0.174025
CO2	12	0.800115	0.855066	0.914772	0.979646	1.05013	1.12672	1.20994	1.30036	1.3986	1.50534	0.165151	0.165151	0.165151	0.165151	0.165151	0.165151	0.165151	0.165151	0.165151	0.165151	0.165151	0.165151	0.165151	0.165151	0.165151	0.165151	0.165151	0.165151
CO2	13	0.741226	0.7918	0.846751	0.906457	0.971331	1.04182	1.11841	1.20162	1.29204	1.39028	0.156836	0.156836	0.156836	0.156836	0.156836	0.156836	0.156836	0.156836	0.156836	0.156836	0.156836	0.156836	0.156836	0.156836	0.156836	0.156836	0.156836	0.156836
CO2	14	0.686884	0.73343	0.784004	0.838955	0.898661	0.963535	1.03402	1.11061	1.19383	1.28424	0.14904	0.14904	0.14904	0.14904	0.14904	0.14904	0.14904	0.14904	0.14904	0.14904	0.14904	0.14904	0.14904	0.14904	0.14904	0.14904	0.14904	0.14904
CO2	15	0.636731	0.67957	0.726116	0.77669	0.831641	0.891348	0.956221	1.02671	1.1033	1.18651	0.141726	0.141726	0.141726	0.141726	0.141726	0.141726	0.141726	0.141726	0.141726	0.141726	0.141726	0.141726	0.141726	0.141726	0.141726	0.141726	0.141726	0.141726
CO2	16	0.590439	0.629866	0.672704	0.71925	0.769824	0.824775	0.884482	0.949355	1.01984	1.09643	0.13486	0.13486	0.13486	0.13486	0.13486	0.13486	0.13486	0.13486	0.13486	0.13486	0.13486	0.13486	0.13486	0.13486	0.13486	0.13486	0.13486	0.13486
CO2	17	0.547703	0.583989	0.623416	0.666255	0.712801	0.763375	0.818326	0.878032	0.942906	1.01339	1.4686	0.12841	0.12841	0.12841	0.12841	0.12841	0.12841	0.12841	0.12841	0.12841	0.12841	0.12841	0.12841	0.12841	0.12841	0.12841	0.12841	0.12841
CO2	18	0.508244	0.54164	0.577926	0.617353	0.660192	0.706738	0.757312	0.812263	0.871969	0.936843	1.3558	0.122348	0.122348	0.122348	0.122348	0.122348	0.122348	0.122348	0.122348	0.122348	0.122348	0.122348	0.122348	0.122348	0.122348	0.122348	0.122348	0.122348
CO2	19	0.471805	0.502541	0.535937	0.572223	0.61165	0.654489	0.701035	0.751609	0.80656	0.866266	1.25185	0.116645	0.116645	0.116645	0.116645	0.116645	0.116645	0.116645	0.116645	0.116645	0.116645	0.116645	0.116645	0.116645	0.116645	0.116645	0.116645	0.116645
CO2	20	0.438148	0.466436	0.497173	0.530569	0.566855	0.606282	0.64912	0.695666	0.746241	0.801192	1.15606	0.111276	0.111276	0.111276	0.111276	0.111276	0.111276	0.111276	0.111276	0.111276	0.111276	0.111276	0.111276	0.111276	0.111276	0.111276	0.111276	0.111276
CO2	21	0.407057	0.433092	0.46138	0.492116	0.525512	0.561799	0.601225	0.644064	0.69061	0.741184	1.06779	0.10622	0.10622	0.10622	0.10622	0.10622	0.10622	0.10622	0.10622	0.10622	0.10622	0.10622	0.10622	0.10622	0.10622	0.10622	0.10622	0.10622
CO2	22	0.378329	0.40229	0.428325	0.456614	0.48735	0.520746	0.557032	0.596459	0.639297	0.685843	0.986437	1.44165	0.101453	0.101453	0.101453	0.101453	0.101453	0.101453	0.101453	0.101453	0.101453	0.101453	0.101453	0.101453	0.101453	0.101453	0.101453	0.101453
CO2	23	0.35178	0.373833	0.397795	0.42383	0.452118	0.482854	0.51625	0.552536	0.591963	0.634802	0.911453	1.33041	0.0969575	0.0969575	0.0969575	0.0969575	0.0969575	0.0969575	0.0969575	0.0969575	0.0969575	0.0969575	0.0969575	0.0969575	0.0969575	0.0969575	0.0969575	0.0969575
CO2	24	0.32724	0.347537	0.36959	0.393551	0.419586	0.447874	0.47861	0.512006	0.548293	0.587719	0.842336	1.22792	0.0927138	0.0927138	0.0927138	0.0927138	0.0927138	0.0927138	0.0927138	0.0927138	0.0927138	0.0927138	0.0927138	0.0927138	0.0927138	0.0927138	0.0927138	0.0927138
CO2	25	0.304552	0.323232	0.343528	0.365581	0.389542	0.415577	0.443865	0.474602	0.507998	0.544284	0.77862	1.13349	0.0887053	0.0887053	0.0887053	0.0887053	0.0887053	0.0887053	0.0887053	0.0887053	0.0887053	0.0887053	0.0887053	0.0887053	0.0887053	0.0887053	0.0887053	0.0887053
CO2	26	0.283571	0.300763	0.319443	0.339739	0.361792	0.385753	0.411788	0.440076	0.470813	0.504209	0.71988	1.04649	0.0849162	0.0849162	0.0849162	0.0849162	0.0849162	0.0849162	0.0849162	0.0849162	0.0849162	0.0849162	0.0849162	0.0849162	0.0849162	0.0849162	0.0849162	0.0849162
CO2	27	0.264164	0.279987	0.297179	0.315859	0.336155	0.358208	0.382169	0.408204	0.436492	0.467228	0.665722	0.966315	1.42152	0.0813322	0.0813322	0.0813322	0.0813322	0.0813322	0.0813322	0.0813322	0.0813322	0.0813322	0.0813322	0.0813322	0.0813322	0.0813322	0.0813322	0.0813322
CO2	28	0.246209	0.260772	0.276594	0.293786	0.312466	0.332762	0.354815	0.378777	0.404812	0.4331	0.615784	0.892435	1.31139	0.0779396	0.0779396	0.0779396	0.0779396	0.0779396	0.0779396	0.0779396	0.0779396	0.0779396	0.0779396	0.0779396	0.0779396	0.0779396	0.0779396	0.0779396
CO2	29	0.229593	0.242996	0.257558	0.273381	0.290573	0.309253	0.329549	0.351602	0.375563	0.401598	0.569731	0.824348	1.20993	0.0747261	0.0747261	0.0747261	0.0747261	0.0747261	0.0747261	0.0747261	0.0747261	0.0747261	0.0747261	0.0747261	0.0747261	0.0747261	0.0747261	0.0747261
CO2	30	0.214212	0.226547	0.23995	0.254512	0.270335	0.287527	0.306206	0.326503	0.348556	0.372517	0.527259	0.761595	1.11647	0.07168	0.07168	0.07168	0.07168	0.07168	0.07168	0.07168	0.07168	0.07168	0.07168	0.07168	0.07168	0.07168	0.07168	0.07168
CO2	31	0.19997	0.211323	0.223658	0.23706	0.251623	0.267445	0.284637	0.303317	0.323613	0.345666	0.488083	0.703755	1.03036	0.0687906	0.0687906	0.0687906	0.0687906	0.0687906	0.0687906	0.0687906	0.0687906	0.0687906	0.0687906	0.0687906	0.0687906	0.0687906	0.0687906	0.0687906
CO2	32	0.18678	0.197228	0.20858	0.220915	0.234318	0.24888	0.264703	0.281895	0.300575	0.320871	0.451944	0.650438	0.951031	1.40624	0.0660481	0.0660481	0.0660481	0.0660481	0.0660481	0.0660481	0.0660481	0.0660481	0.0660481	0.0660481	0.0660481	0.0660481	0.0660481	0.0660481
CO2	33	0.174558	0.184175	0.194623	0.205975	0.21831	0.231713	0.246275	0.262098	0.27929	0.29797	0.418603	0.601287	0.877938	1.29689	0.0634431	0.0634431	0.0634431	0.0634431	0.0634431	0.0634431	0.0634431	0.0634431	0.0634431	0.0634431	0.0634431	0.0634431	0.0634431	0.0634431
CO2	34	0.163232	0.172082	0.181699	0.192147	0.203499	0.215834	0.229237	0.243799	0.259622	0.276814	0.387839	0.555973	0.810589	1.19617	0.0609671	0.0609671	0.0609671	0.0609671	0.0609671	0.0609671	0.0609671	0.0609671	0.0609671	0.0609671	0.0609671	0.0609671	0.0609671	0.0609671
CO2	35	0.152732	0.160877	0.169727	0.179344	0.189792	0.201144	0.213479	0.226882	0.241444	0.257267	0.359449	0.514191	0.748527	1.1034	0.0586122	0.0586122	0.0586122	0.0586122	0.0586122	0.0586122	0.0586122	0.0586122	0.0586122	0.0586122	0.0586122	0.0586122	0.0586122	0.0586122
CO2	36	0.142994	0.150491	0.158636	0.167486	0.177102	0.187551	0.198903	0.211238	0.224641	0.239203	0.333247	0.475663	0.691335	1.01794	0.0563709	0.0563709	0.0563709	0.0563709	0.0563709	0.0563709	0.0563709	0.0563709	0.0563709	0.0563709	0.0563709	0.0563709	0.0563709	0.0563709
CO2	37	0.13396	0.14086	0.148356	0.156501	0.165352	0.174968	0.185416	0.196769	0.209104	0.222506	0.309059	0.440133	0.638626	0.93922	1.39443	0.0542363	0.0542363	0.0542363	0.0542363	0.0542363	0.0542363	0.0542363	0.0542363	0.0542363	0.0542363	0.0542363	0.0542363	0.0542363
CO2	38	0.125576	0.131926	0.138826	0.146322	0.154467	0.163318	0.172934	0.183382	0.194735	0.20707	0.286729	0.407362	0.590046	0.866698	1.28565	0.0522022	0.0522022	0.0522022	0.0522022	0.0522022	0.0522022	0.0522022	0.0522022	0.0522022	0.0522022	0.0522022	0.0522022	0.0522022
CO2	39	0.117792	0.123637	0.129986	0.136886	0.144382	0.152528	0.161378	0.170994	0.181442	0.192795	0.266109	0.377135	0.545268	0.799884	1.18547	0.0502626	0.0502626	0.0502626	0.0502626	0.0502626	0.0502626	0.0502626	0.0502626	0.0502626	0.0502626	0.0502626	0.0502626	0.0502626
CO2	40	0.110563	0.115942	0.121786	0.128136	0.135035	0.142532	0.150677	0.159527	0.169143	0.179592	0.247067	0.349249	0.503991	0.738327	1.0932	0.0484119	0.0484119	0.0484119	0.0484119	0.0484119	0.0484119	0.0484119	0.0484119	0.0484119	0.0484119	0.0484119	0.0484119	0.0484119
CO2	41	0.103846	0.108796	0.114175	0.120019	0.126369	0.133268	0.140765	0.14891	0.15776	0.167376	0.229477	0.323521	0.465937	0.681609	1.00822	0.0466449	0.0466449	0.0466449	0.0466449	0.0466449	0.0466449	0.0466449	0.0466449	0.0466449	0.0466449	0.0466449	0.0466449	0.0466449
CO2	42	0.0976019	0.102158	0.107108	0.112487	0.118331	0.124681	0.13158	0.139077	0.147222	0.156072	0.213227	0.29978	0.430853	0.629347	0.92994	1.38515	0.044957	0.044957	0.044957	0.044957	0.044957	0.044957	0.044957	0.044957	0.044957	0.044957	0.044957	0.044957
CO2	43	0.0917954	0.0959885	0.100544	0.105495	0.110873	0.116718	0.123067	0.129967	0.137463	0.145609	0.198211	0.27787	0.398504	0.581188	0.857839	1.27679	0.0433436	0.0433436	0.0433436	0.0433436	0.0433436	0.0433436	0.0433436	0.0433436	0.0433436	0.0433436	0.0433436	0.0433436
CO2	44	0.0863932	0.0902523	0.0944454	0.0990014	0.103952	0.10933	0.115174	0.121524	0.128424	0.13592	0.184333	0.257647	0.368673	0.536806	0.791422	1.17701	0.0418006	0.0418006	0.0418006	0.0418006	0.0418006	0.0418006	0.0418006	0.0418006	0.0418006	0.0418006	0.0418006	0.0418006
CO2	45	0.0813649	0.0849166	0.0887757	0.0929688	0.0975248	0.102475	0.107854	0.113698	0.120048	0.126947	0.171504	0.238979	0.341161	0.495903	0.730239	1.08511	0.040324	0.040324	0.040324	0.040324	0.040324	0.040324	0.040324	0.040324	0.040324	0.040324	0.040324	0.040324
CO2	46	0.0766823	0.0799511	0.0835029	0.087362	0.0915551	0.0961111	0.101061	0.10644	0.112284	0.118634	0.159642	0.221742	0.315786	0.458203	0.673874	1.00048	0.0389103	0.0389103	0.0389103	0.0389103	0.0389103	0.0389103	0.0389103	0.0389103	0.0389103	0.0389103	0.0389103	0.0389103
CO2	47	0.0723195	0.075328	0.0785969	0.0821486	0.0860078	0.0902009	0.0947568	0.0997071	0.105086	0.11093	0.148671	0.205826	0.292379	0.423452	0.621946	0.922539	1.37775	0.037556	0.037556	0.037556	0.037556	0.037556	0.037556	0.037556	0.037556	0.037556	0.037556	0.037556
CO2	48	0.0682527	0.0710216	0.0740301	0.0772989	0.0808507	0.0847098	0.0889029	0.0934589	0.0984091	0.103788	0.138523	0.191125	0.270785	0.391418	0.574102	0.850753	1.26971	0.036258	0.036258	0.036258	0.036258	0.036258	0.036258	0.036258	0.036258	0.036258	0.036258	0.036258
CO2	49	0.0644597	0.0670081	0.0697769	0.0727854	0.0760543	0.079606	0.0834652	0.0876583	0.0922142	0.0971645	0.129133	0.177546	0.25086	0.361885	0.530019	0.784635	1.17022	0.0350134	0.0350134	0.0350134	0.0350134	0.0350134	0.0350134	0.0350134	0.0350134	0.0350134	0.0350134	0.0350134
CO2	50	0.0609203	0.0632657	0.065814	0.0685829	0.0715914	0.0748602	0.078412	0.0822711	0.0864642	0.0910202	0.120443	0.164999	0.232474	0.334656	0.489398	0.723735	1.07861	0.0338193	0.0338193	0.0338193	0.0338193	0.0338193	0.0338193	0.0338193	0.0338193	0.0338193	0.0338193	0.0338193
CO2	51	0.0576156	0.0597742	0.0621196	0.0646679	0.0674368	0.0704453	0.0737141	0.0772659	0.081125	0.0853181	0.112397	0.153405	0.215505	0.309549	0.451966	0.667637	0.994245	0.0326733	0.0326733	0.0326733	0.0326733	0.0326733	0.0326733	0.0326733	0.0326733	0.0326733	0.0326733	0.0326733
CO2	52	0.0545285	0.0565151	0.0586737	0.061019	0.0635674	0.0663362	0.0693447	0.0726136	0.0761653	0.0800245	0.104947	0.142688	0.199843	0.286396	0.417469	0.615963	0.916556	1.37177	0.0315727	0.0315727	0.0315727	0.0315727	0.0315727	0.0315727	0.0315727	0.0315727	0.0315727	0.0315727
CO2	53	0.0516428	0.0534712	0.0554578	0.0576164	0.0599618	0.0625101	0.065279	0.0682875	0.0715563	0.0751081	0.0980452	0.132781	0.185383	0.265042	0.385676	0.56836	0.845011	1.26396	0.0305154	0.0305154	0.0305154	0.0305154	0.0305154	0.0305154	0.0305154	0.0305154	0.0305154	0.0305154
CO2	54	0.0489439	0.0506267	0.0524551	0.0544417	0.0566003	0.0589456	0.061494	0.0642628	0.0672713	0.0705402	0.0916504	0.123619	0.172032	0.245346	0.356371	0.524505	0.779121	1.1647	0.0294993	0.0294993	0.0294993	0.0294993	0.0294993	0.0294993	0.0294993	0.0294993	0.0294993	0.0294993
CO2	55	0.0464182	0.0479669	0.0496497	0.0514781	0.0534647	0.0556233	0.0579686	0.060517	0.0632858	0.0662943	0.0857232	0.115146	0.159702	0.227177	0.329359	0.484101	0.718438	1.07331	0.0285223	0.0285223	0.0285223	0.0285223	0.0285223	0.0285223	0.0285223	0.0285223	0.0285223	0.0285223
CO2	56	0.044053	0.0454784	0.0470271	0.0487099	0.0505383	0.0525249	0.0546835	0.0570289	0.0595772	0.0623461	0.0802274	0.107306	0.148314	0.210415	0.304458	0.446875	0.662547	0.989154	0.0275826	0.0275826	0.0275826	0.0275826	0.0275826	0.0275826	0.0275826	0.0275826	0.0275826	0.0275826
CO2	57	0.0418369	0.0431488	0.0445741	0.0461229	0.0478056	0.049634	0.0516207	0.0537792	0.0561246	0.0586729	0.0751301	0.100052	0.137794	0.194948	0.281501	0.412575	0.611068	0.911662	0.0266783	0.0266783	0.0266783	0.0266783	0.0266783	0.0266783	0.0266783	0.0266783	0.0266783	0.0266783
CO2	58	0.0397591	0.0409665	0.0422783	0.0437037	0.0452524	0.0469352	0.0487636	0.0507502	0.0529088	0.0552542	0.0704005	0.0933376	0.128073	0.180675	0.260334	0.380968	0.563652	0.840303	0.0258078	0.0258078	0.0258078	0.0258078	0.0258078	0.0258078	0.0258078	0.0258078	0.0258078	0.0258078
CO2	59	0.0378097	0.0389209	0.0401283	0.0414401	0.0428655	0.0444142	0.046097	0.0479254	0.049912	0.0520706	0.0660105	0.0871208	0.119089	0.167502	0.240816	0.351842	0.519975	0.774591	0.0249697	0.0249697	0.0249697	0.0249697	0.0249697	0.0249697	0.0249697	0.0249697	0.0249697	0.0249697
CO2	60	0.0359796	0.0370023	0.0381135	0.0393209	0.0406327	0.0420581	0.0436068	0.0452896	0.047118	0.0491046	0.0619343	0.0813631	0.110786	0.155342	0.222817	0.324999	0.479741	0.714077	0.0241622	0.0241622	0.0241622	0.0241622	0.0241622	0.0241622	0.0241622	0.0241622	0.0241622	0.0241622
CO2	61	0.0342603	0.0352016	0.0362243	0.0373355	0.0385428	0.0398547	0.0412801	0.0428288	0.0445116	0.04634	0.0581477	0.0760291	0.103108	0.144116	0.206216	0.30026	0.442677	0.658348	0.0233842	0.0233842	0.0233842	0.0233842	0.0233842	0.0233842	0.0233842	0.0233842	0.0233842	0.0233842
CO2	62	0.0326441	0.0335104	0.0344516	0.0354743	0.0365855	0.0377929	0.0391048	0.0405301	0.0420789	0.0437616	0.0546289	0.0710861	0.0960082	0.13375	0.190904	0.277457	0.408531	0.607024	1.36283	0.0226343	0.0226343	0.0226343	0.0226343	0.0226343	0.0226343	0.0226343	0.0226343	0.0226343
CO2	63	0.0311238	0.0319211	0.0327873	0.0337286	0.0347513	0.0358625	0.0370698	0.0383817	0.0398071	0.0413558	0.0513575	0.0665038	0.089441	0.124176	0.176779	0.256438	0.377071	0.559755	1.25536	0.0219112	0.0219112	0.0219112	0.0219112	0.0219112	0.0219112	0.0219112	0.0219112	0.0219112
CO2	64	0.0296926	0.0304264	0.0312237	0.0320899	0.0330312	0.0340539	0.0351651	0.0363724	0.0376843	0.0391097	0.0483148	0.0622547	0.0833649	0.115334	0.163746	0.237061	0.348086	0.516219	1.15642	0.0212138	0.0212138	0.0212138	0.0212138	0.0212138	0.0212138	0.0212138	0.0212138	0.0212138
CO2	65	0.0283445	0.0290198	0.0297536	0.0305508	0.0314171	0.0323583	0.033381	0.0344922	0.0356996	0.0370115	0.0454834	0.058313	0.0777418	0.107164	0.151721	0.219196	0.321378	0.47612	1.06533	0.020541	0.020541	0.020541	0.020541	0.020541	0.020541	0.020541	0.020541	0.020541
CO2	66	0.0270736	0.0276952	0.0283705	0.0291043	0.0299015	0.0307678	0.0317091	0.0327318	0.033843	0.0350503	0.0428475	0.0546552	0.0725366	0.0996155	0.140623	0.202724	0.296767	0.439184	0.981463	0.0198917	0.0198917	0.0198917	0.0198917	0.0198917	0.0198917	0.0198917	0.0198917	0.0198917
CO2	67	0.0258749	0.0264469	0.0270684	0.0277438	0.0284775	0.0292748	0.0301411	0.0310823	0.032105	0.0332162	0.0403923	0.0512596	0.0677167	0.0926389	0.13038	0.187535	0.274088	0.405161	0.904248	0.019265	0.019265	0.019265	0.019265	0.019265	0.019265	0.019265	0.019265	0.019265
CO2	68	0.0247433	0.0252698	0.0258418	0.0264633	0.0271387	0.0278724	0.0286697	0.029536	0.0304772	0.0314999	0.0381044	0.0481062	0.0632525	0.0861896	0.120925	0.173527	0.253186	0.37382	0.833155	0.0186599	0.0186599	0.0186599	0.0186599	0.0186599	0.0186599	0.0186599	0.0186599	0.0186599
CO2	69	0.0236744	0.0241589	0.0246854	0.0252574	0.0258789	0.0265543	0.027288	0.0280853	0.0289516	0.0298928	0.0359713	0.0451764	0.0591164	0.0802266	0.112195	0.160608	0.233922	0.344947	0.767697	0.0180755	0.0180755	0.0180755	0.0180755	0.0180755	0.0180755	0.0180755	0.0180755	0.0180755
CO2	70	0.0226639	0.0231099	0.0235944	0.0241209	0.0246929	0.0253145	0.0259898	0.0267236	0.0275208	0.0283871	0.0339814	0.0424534	0.055283	0.0747118	0.104134	0.148691	0.216166	0.318348	0.707426	0.017511	0.017511	0.017511	0.017511	0.017511	0.017511	0.017511	0.017511	0.017511
CO2	71	0.0217081	0.0221185	0.0225645	0.023049	0.0235755	0.0241475	0.0247691	0.0254444	0.0261782	0.0269754	0.0321242	0.0399213	0.0517291	0.0696105	0.0966894	0.137697	0.199798	0.293841	0.65193	0.0169656	0.0169656	0.0169656	0.0169656	0.0169656	0.0169656	0.0169656	0.0169656	0.0169656
CO2	72	0.0208033	0.021181	0.0215915	0.0220374	0.022522	0.0230484	0.0236205	0.024242	0.0249173	0.0256511	0.0303898	0.0375659	0.0484332	0.0648903	0.0898125	0.127554	0.184708	0.271261	0.600829	1.35663	0.0164385	0.0164385	0.0164385	0.0164385	0.0164385	0.0164385	0.0164385	0.0164385
CO2	73	0.0199462	0.0202939	0.0206716	0.021082	0.021528	0.0220125	0.022539	0.023111	0.0237326	0.0244079	0.0287691	0.0353737	0.0453754	0.0605217	0.0834589	0.118194	0.170796	0.250456	0.553773	1.24938	0.0159291	0.0159291	0.0159291	0.0159291	0.0159291	0.0159291	0.0159291	0.0159291
CO2	74	0.0191338	0.0194537	0.0198014	0.0201791	0.0205895	0.0210355	0.02152	0.0220465	0.0226185	0.0232401	0.0272539	0.0333324	0.0425375	0.0564775	0.0775877	0.109556	0.157969	0.231283	0.510442	1.15064	0.0154366	0.0154366	0.0154366	0.0154366	0.0154366	0.0154366	0.0154366	0.0154366
CO2	75	0.0183631	0.0186575	0.0189775	0.0193252	0.0197029	0.0201133	0.0205593	0.0210438	0.0215703	0.0221423	0.0258365	0.0314308	0.0399028	0.0527324	0.0721612	0.101584	0.14614	0.213615	0.470539	1.05975	0.0149604	0.0149604	0.0149604	0.0149604	0.0149604	0.0149604	0.0149604	0.0149604
CO2	76	0.0176315	0.0179025	0.018197	0.018517	0.0188646	0.0192423	0.0196528	0.0200987	0.0205833	0.0211097	0.0245097	0.0296584	0.0374556	0.0492633	0.0671447	0.0942237	0.135231	0.197332	0.433792	0.976071	0.0144998	0.0144998	0.0144998	0.0144998	0.0144998	0.0144998	0.0144998	0.0144998
CO2	77	0.0169366	0.017186	0.017457	0.0177515	0.0180715	0.0184191	0.0187969	0.0192073	0.0196532	0.0201378	0.0232669	0.0280056	0.0351817	0.046049	0.0625061	0.0874283	0.12517	0.182324	0.399951	0.899038	0.0140543	0.0140543	0.0140543	0.0140543	0.0140543	0.0140543	0.0140543	0.0140543
CO2	78	0.0162761	0.0165056	0.0167551	0.0170261	0.0173206	0.0176405	0.0179882	0.0183659	0.0187763	0.0192223	0.0221022	0.0264634	0.033068	0.0430697	0.058216	0.0811532	0.115889	0.168491	0.368783	0.828119	0.0136234	0.0136234	0.0136234	0.0136234	0.0136234	0.0136234	0.0136234	0.0136234
CO2	79	0.0156478	0.0158591	0.0160887	0.0163381	0.0166091	0.0169036	0.0172235	0.0175712	0.0179489	0.0183594	0.0210099	0.0250238	0.0311023	0.0403074	0.0542473	0.0753575	0.107326	0.155739	0.340078	0.762828	0.0132064	0.0132064	0.0132064	0.0132064	0.0132064	0.0132064	0.0132064	0.0132064
CO2	80	0.0150498	0.0152443	0.0154556	0.0156851	0.0159346	0.0162056	0.0165001	0.01682	0.0171677	0.0175454	0.0199848	0.023679	0.0292734	0.0377453	0.0505749	0.0700037	0.0994262	0.143983	0.31364	0.702718	0.0128029	0.0128029	0.0128029	0.0128029	0.0128029	0.0128029	0.0128029	0.0128029
CO2	81	0.0144803	0.0146593	0.0148538	0.015065	0.0152946	0.015544	0.0158151	0.0161095	0.0164295	0.0167771	0.0190223	0.0224222	0.027571	0.0353681	0.0471759	0.0650572	0.0921362	0.133144	0.289288	0.647377	0.0122254	0.0122254	0.0122254	0.0122254	0.0122254	0.0122254	0.0122254	0.0122254
CO2	82	0.0139376	0.0141023	0.0142813	0.0144757	0.014687	0.0149166	0.015166	0.015437	0.0157315	0.0160515	0.0181178	0.0212469	0.0259856	0.0331617	0.044029	0.0604861	0.0854083	0.12315	0.266857	0.596424	1.35241	0.0120492	0.0120492	0.0120492	0.0120492	0.0120492	0.0120492	0.0120492
CO2	83	0.01342	0.0135716	0.0137364	0.0139153	0.0141098	0.0143211	0.0145506	0.0148001	0.0150711	0.0153656	0.0172673	0.0201472	0.0245084	0.031113	0.0411147	0.056261	0.0791982	0.113934	0.246195	0.549512	1.24512	0.0116821	0.0116821	0.0116821	0.0116821	0.0116821	0.0116821	0.0116821
CO2	84	0.0129262	0.0130657	0.0132173	0.013382	0.013561	0.0137554	0.0139667	0.0141963	0.0144457	0.0147167	0.016467	0.0191175	0.0231314	0.0292099	0.038415	0.0523549	0.0734652	0.105434	0.227161	0.506319	1.14652	0.0113267	0.0113267	0.0113267	0.0113267	0.0113267	0.0113267	0.0113267
CO2	85	0.0124547	0.0125831	0.0127226	0.0128742	0.0130389	0.0132179	0.0134123	0.0136236	0.0138532	0.0141026	0.0157135	0.0181529	0.0218471	0.0274414	0.0359133	0.048743	0.0681718	0.0975942	0.209626	0.46655	1.05576	0.0109826	0.0109826	0.0109826	0.0109826	0.0109826	0.0109826	0.0109826
CO2	86	0.0120043	0.0121224	0.0122508	0.0123904	0.0125419	0.0127067	0.0128856	0.0130801	0.0132914	0.0135209	0.0150035	0.0172486	0.0206485	0.0257973	0.0335944	0.0454022	0.0632835	0.0903625	0.193471	0.429931	0.97221	0.0106494	0.0106494	0.0106494	0.0106494	0.0106494	0.0106494	0.0106494
CO2	87	0.0115737	0.0116824	0.0118006	0.011929	0.0120685	0.0122201	0.0123849	0.0125638	0.0127583	0.0129696	0.014334	0.0164003	0.0195294	0.0242681	0.0314442	0.0423115	0.0587686	0.0836908	0.178587	0.396213	0.8953	0.0103267	0.0103267	0.0103267	0.0103267	0.0103267	0.0103267	0.0103267
CO2	88	0.0111619	0.011262	0.0113707	0.0114889	0.0116173	0.0117568	0.0119084	0.0120731	0.0122521	0.0124466	0.0137023	0.0156041	0.018484	0.0228452	0.0294498	0.0394515	0.0545978	0.077535	0.164872	0.365165	0.8245	0.0100142	0.0100142	0.0100142	0.0100142	0.0100142	0.0100142	0.0100142
CO2	89	0.0107678	0.0108599	0.01096	0.0110688	0.011187	0.0113154	0.0114549	0.0116065	0.0117712	0.0119502	0.0131059	0.0148562	0.0175067	0.0215206	0.0275991	0.0368042	0.0507441	0.0718543	0.152236	0.336575	0.759325	0.00965995	0.00965995	0.00965995	0.00965995	0.00965995	0.00965995	0.00965995
CO2	90	0.0103905	0.0104753	0.0105674	0.0106675	0.0107763	0.0108944	0.0110228	0.0111624	0.0113139	0.0114787	0.0125424	0.0141532	0.0165926	0.0202868	0.0258812	0.0343531	0.0471827	0.0666115	0.14059	0.310248	0.699326	0.0093737	0.0093737	0.0093737	0.0093737	0.0093737	0.0093737	0.0093737
CO2	91	0.010029	0.010107	0.0101918	0.010284	0.0103841	0.0104928	0.010611	0.0107394	0.0108789	0.0110305	0.0120095	0.013492	0.0157372	0.0191371	0.0242859	0.032083	0.0438908	0.0617721	0.129859	0.286003	0.644091	0.00914198	0.00914198	0.00914198	0.00914198	0.00914198	0.00914198	0.00914198
CO2	92	0.00968255	0.00975437	0.00983241	0.0099172	0.0100093	0.0101094	0.0102182	0.0103364	0.0104648	0.0106043	0.0115053	0.0128698	0.0149361	0.0180652	0.0228039	0.02998	0.0408473	0.0573044	0.119968	0.263676	0.593243	1.34922	0.00886618	0.00886618	0.00886618	0.00886618	0.00886618	0.00886618
CO2	93	0.00935032	0.00941642	0.00948825	0.00956629	0.00965108	0.00974321	0.00984331	0.00995207	0.0100703	0.0101987	0.0110279	0.0122837	0.0141854	0.0170653	0.0214266	0.0280311	0.0380328	0.0531791	0.110852	0.243113	0.546431	1.24203	0.00859898	0.00859898	0.00859898	0.00859898	0.00859898	0.00859898
CO2	94	0.00903159	0.00909242	0.00915852	0.00923035	0.00930838	0.00939318	0.00948531	0.00958541	0.00969417	0.00981235	0.0105755	0.0117313	0.0134816	0.0161321	0.020146	0.0262245	0.0354296	0.0493695	0.102448	0.224175	0.503334	1.14353	0.00834009	0.00834009	0.00834009	0.00834009	0.00834009	0.00834009
CO2	95	0.00872564	0.00878164	0.00884247	0.00890857	0.0089804	0.00905843	0.00914323	0.00923536	0.00933546	0.00944422	0.0101466	0.0112103	0.0128212	0.0152606	0.0189548	0.0245491	0.033021	0.0458507	0.0947019	0.206733	0.463657	1.05287	0.00802016	0.00802016	0.00802016	0.00802016	0.00802016	0.00802016
CO2	96	0.00843185	0.00848338	0.00853938	0.00860021	0.00866631	0.00873814	0.00881618	0.00890097	0.0089931	0.0090932	0.00973966	0.0107186	0.0122012	0.0144463	0.0178462	0.022995	0.0307922	0.0425999	0.0875602	0.190669	0.427129	0.969408	0.00785162	0.00785162	0.00785162	0.00785162	0.00785162	0.00785162
CO2	97	0.0081496	0.00819703	0.00824856	0.00830455	0.00836539	0.00843149	0.00850332	0.00858135	0.00866615	0.00875828	0.00935325	0.0102543	0.0116187	0.013685	0.0168141	0.0215528	0.0287289	0.0395962	0.0809755	0.175871	0.393498	0.892585	0.00760597	0.00760597	0.00760597	0.00760597	0.00760597	0.00760597
CO2	98	0.00787833	0.00792198	0.00796941	0.00802094	0.00807693	0.00813777	0.00820387	0.00827569	0.00835373	0.00843852	0.0089861	0.00981535	0.0110711	0.0129728	0.0158528	0.020214	0.0268185	0.0368203	0.0749037	0.162241	0.362534	0.821869	0.00738761	0.00738761	0.00738761	0.00738761	0.00738761	0.00738761
CO2	99	0.0076175	0.00765767	0.00770132	0.00774875	0.00780028	0.00785627	0.00791711	0.00798321	0.00805503	0.00813307	0.00863704	0.00940023	0.010556	0.0123062	0.0149568	0.0189706	0.0250491	0.0342542	0.0693044	0.149686	0.334025	0.756775	0.00711202	0.00711202	0.00711202	0.00711202	0.00711202	0.00711202
CO2	100	0.0073666	0.00740357	0.00744375	0.0074874	0.00753482	0.00758636	0.00764235	0.00770318	0.00776929	0.00784111	0.00830494	0.00900734	0.010071	0.0116819	0.0141213	0.0178155	0.0234098	0.0318818	0.0641402	0.138119	0.307776	0.696855	0.00695523	0.00695523	0.00695523	0.00695523	0.00695523	0.00695523
CO2	101	0.00712517	0.0071592	0.00719617	0.00723635	0.00728	0.00732742	0.00737896	0.00743495	0.00749578	0.00756189	0.00798877	0.00863523	0.00961421	0.0110968	0.0133419	0.0167418	0.0218906	0.0296877	0.0593768	0.127463	0.283608	0.641696	0.00674657	0.00674657	0.00674657	0.00674657	0.00674657	0.00674657
CO2	102	0.00689277	0.00692409	0.00695811	0.00699509	0.00703526	0.00707891	0.00712634	0.00717787	0.00723386	0.0072947	0.00768758	0.00828255	0.00918356	0.010548	0.0126143	0.0157435	0.0204821	0.0276582	0.0549826	0.117646	0.261354	0.590921	1.34689	0.00649181	0.00649181	0.00649181	0.00649181	0.00649181
CO2	103	0.00666897	0.00669779	0.00672911	0.00676314	0.00680011	0.00684029	0.00688394	0.00693136	0.00698289	0.00703889	0.00740048	0.00794806	0.0087773	0.0100331	0.0119348	0.0148147	0.019176	0.0257805	0.0509285	0.108601	0.240862	0.54418	1.23978	0.00636465	0.00636465	0.00636465	0.00636465	0.00636465
CO2	104	0.00645339	0.00647991	0.00650874	0.00654006	0.00657408	0.00661106	0.00665123	0.00669488	0.00674231	0.00679384	0.00712663	0.0076306	0.00839379	0.00954955	0.0112998	0.0139503	0.0179642	0.0240427	0.0471877	0.100267	0.221994	0.501152	1.14135	0.00611376	0.00611376	0.00611376	0.00611376	0.00611376
CO2	105	0.00624565	0.00627006	0.00629659	0.00632541	0.00635673	0.00639076	0.00642773	0.00646791	0.00651156	0.00655898	0.00686527	0.00732909	0.0080315	0.00909521	0.010706	0.0131455	0.0168396	0.022434	0.0437356	0.0925868	0.204618	0.461542	1.05075	0.00598537	0.00598537	0.00598537	0.00598537	0.00598537
CO2	106	0.0060454	0.00606787	0.00609229	0.00611881	0.00614764	0.00617896	0.00621298	0.00624996	0.00629013	0.00633378	0.00661567	0.00704255	0.00768901	0.008668	0.0101505	0.0123957	0.0157956	0.0209444	0.0405493	0.0855096	0.188618	0.425078	0.967357	0.00575772	0.00575772	0.00575772	0.00575772	0.00575772
CO2	107	0.00585232	0.005873	0.00589547	0.00591989	0.00594642	0.00597524	0.00600656	0.00604059	0.00607756	0.00611773	0.00637717	0.00677005	0.00736502	0.00826603	0.00963049	0.0116968	0.0148259	0.0195646	0.037608	0.0789873	0.173883	0.39151	0.890597	0.00562619	0.00562619	0.00562619	0.00562619	0.00562619
CO2	108	0.0056661	0.00568513	0.00570581	0.00572828	0.0057527	0.00577922	0.00580805	0.00583936	0.00587339	0.00591037	0.00614914	0.00651073	0.00705831	0.00788756	0.00914334	0.0110451	0.013925	0.0182862	0.0348925	0.0729759	0.160313	0.360606	0.819941	0.00542242	0.00542242	0.00542242	0.00542242	0.00542242
CO2	109	0.0052986	0.00550395	0.00552298	0.00554366	0.00556613	0.00559055	0.00561708	0.0056459	0.00567722	0.00571125	0.005931	0.00626379	0.00676776	0.00753095	0.00868671	0.010437	0.0130875	0.0171014	0.032385	0.0674351	0.147816	0.332156	0.754906	0.0053383	0.0053383	0.0053383	0.0053383	0.0053383
CO2	110	0.00532801	0.0051428	0.0052475	0.00536572	0.0053864	0.00540887	0.00543329	0.00545981	0.00548864	0.00551996	0.00572221	0.00602849	0.00649232	0.00719473	0.00825843	0.00986927	0.0123087	0.0160029	0.0300691	0.0623276	0.136307	0.305964	0.695042	0.00510664	0.00510664	0.00510664	0.00510664	0.00510664
CO2	111	0.00515945	0.00517537	0.00509081	0.00509563	0.00521319	0.00523388	0.00525635	0.00528076	0.00530729	0.00533611	0.00552225	0.00580414	0.00623103	0.00687749	0.00785647	0.00933901	0.0115841	0.0149841	0.02793	0.0576191	0.125706	0.28185	0.639938	0.00495572	0.00495572	0.00495572	0.00495572	0.00495572
CO2	112	0.00499676	0.00501141	0.00502732	0.00494344	0.0049483	0.00506526	0.00508594	0.00510841	0.00513282	0.00515935	0.00533067	0.0055901	0.00598299	0.00657796	0.00747897	0.00884342	0.0109097	0.0140389	0.0259536	0.0532781	0.115942	0.259649	0.589216	1.34523	0.00484767	0.00484767	0.00484767	0.00484767
CO2	113	0.00483969	0.00485317	0.00486782	0.00488373	0.00480048	0.0047054	0.00492176	0.00494245	0.00496492	0.00498933	0.005147	0.00538577	0.00574737	0.00629495	0.00712419	0.00837997	0.0102817	0.0131616	0.0241274	0.0492754	0.106948	0.239209	0.542527	1.23813	0.00466712	0.00466712	0.00466712	0.00466712
CO2	114	0.00468801	0.00470042	0.0047139	0.00472854	0.00474446	0.00476175	0.00456727	0.00478258	0.00480326	0.00482573	0.00497085	0.0051906	0.00552339	0.00602736	0.00679055	0.00794631	0.00969656	0.0123471	0.0224395	0.0455845	0.0986634	0.22039	0.499549	1.13975	0.00452918	0.00452918	0.00452918	0.00452918
CO2	115	0.0045415	0.00455292	0.00456533	0.00457881	0.00459345	0.00460937	0.00462666	0.00443322	0.00464757	0.00466826	0.00480181	0.00500406	0.00531035	0.00577417	0.00647658	0.00754028	0.00915113	0.0115905	0.0208791	0.0421806	0.0910319	0.203063	0.459987	1.0492	0.0044576	0.0044576	0.0044576	0.0044576
CO2	116	0.00439996	0.00441047	0.00442189	0.00443429	0.00444777	0.00446242	0.00447833	0.00449562	0.00430315	0.00451662	0.00463953	0.00482568	0.00510756	0.00553445	0.00618091	0.00715989	0.00864243	0.0108875	0.0194363	0.0390412	0.0840015	0.18711	0.42357	0.965849	0.00426542	0.00426542	0.00426542	0.00426542
CO2	117	0.00421135	0.00427285	0.00428336	0.00429478	0.00430718	0.00432066	0.00433531	0.00435122	0.00436851	0.00417693	0.00448367	0.00465499	0.00491443	0.00530731	0.00590228	0.00680329	0.00816775	0.010234	0.0181019	0.0361453	0.0775245	0.17242	0.390047	0.889134	0.00413936	0.00413936	0.00413936	0.00413936
CO2	118	0.00408613	0.00408845	0.00414956	0.00416006	0.00417148	0.00418389	0.00419737	0.00421201	0.00422793	0.00424522	0.00433391	0.00449158	0.00473036	0.00509195	0.00563953	0.00646877	0.00772455	0.00962627	0.0168674	0.0334737	0.0715572	0.158895	0.359187	0.818523	0.00401703	0.00401703	0.00401703	0.00401703
CO2	119	0.00401089	0.00396687	0.00396922	0.00402995	0.00404046	0.00405188	0.00406428	0.00407776	0.00409241	0.00410832	0.00418995	0.00433506	0.00455482	0.00488761	0.00539158	0.00615477	0.00731053	0.00906078	0.0157252	0.0310088	0.0660589	0.14644	0.33078	0.75353	0.00395044	0.00395044	0.00395044	0.00395044
CO2	120	0.00388671	0.0038948	0.00385116	0.00385353	0.00391392	0.00392443	0.00393585	0.00394826	0.00396173	0.00397638	0.00405151	0.00418506	0.00438732	0.0046936	0.00515743	0.00585984	0.00692354	0.00853438	0.014668	0.0287343	0.0609927	0.134972	0.304629	0.693707	0.00378309	0.00378309	0.00378309	0.00378309
CO2	121	0.00376665	0.0037741	0.00378219	0.0037389	0.00368953	0.00380137	0.00381188	0.00382329	0.0038357	0.00384918	0.00391832	0.00404124	0.00422738	0.00450927	0.00493616	0.00558262	0.0065616	0.00804414	0.0136892	0.0266351	0.0563242	0.124411	0.280555	0.638644	0.00367129	0.00367129	0.00367129	0.00367129
CO2	122	0.00365055	0.0036574	0.00366485	0.00367295	0.00368174	0.00358092	0.00369217	0.00370268	0.0037141	0.00372651	0.00359973	0.00390327	0.00407459	0.00433402	0.00472691	0.00532188	0.00622289	0.00758734	0.0127828	0.0246976	0.052022	0.114686	0.258393	0.58796	1.34394	0.00356278	0.00356278	0.00356278
CO2	123	0.00346889	0.00354457	0.00355143	0.00355888	0.00356697	0.00357576	0.00347553	0.00358624	0.00359675	0.00360817	0.00368191	0.00377086	0.00392853	0.0041673	0.00452889	0.00507647	0.00590572	0.0071615	0.0119431	0.0229089	0.048057	0.105729	0.237991	0.541308	1.23691	0.00345749	0.00345749	0.00345749
CO2	124	0.00343517	0.00336662	0.00344176	0.00344862	0.00345606	0.00346416	0.00347295	0.00337326	0.00348348	0.00349398	0.00356185	0.00364371	0.00378883	0.00400858	0.00434137	0.00484534	0.00560853	0.00676429	0.0111651	0.0212574	0.0444025	0.0974814	0.219208	0.498367	1.13857	0.0033553	0.0033553	0.0033553
CO2	125	0.00331999	0.00333539	0.00326737	0.00334202	0.00334887	0.00335632	0.00336442	0.00337321	0.00327401	0.00338377	0.00344623	0.00352158	0.00365513	0.00385738	0.00416367	0.00462749	0.0053299	0.00639361	0.0104439	0.0197324	0.041034	0.0898852	0.201917	0.458841	1.04805	0.00326318	0.00326318	0.00326318
CO2	126	0.00322833	0.00322326	0.00323858	0.00317106	0.00324525	0.00325211	0.00325956	0.00326765	0.00327645	0.0031777	0.00333486	0.0034042	0.00352712	0.00371326	0.00399515	0.00442203	0.0050685	0.00604748	0.00977514	0.0183238	0.0379288	0.0828891	0.185997	0.422458	0.964736	0.0031599	0.0031599	0.0031599
CO2	127	0.0030754	0.00313441	0.00312941	0.00314467	0.0030776	0.00311542	0.00315823	0.00316568	0.00317377	0.00318257	0.00322753	0.00310305	0.00340448	0.0035758	0.00383523	0.00422812	0.00482309	0.0057241	0.00915485	0.0170227	0.0350661	0.0764453	0.171341	0.388968	0.888055	0.00306652	0.00306652	0.00306652
CO2	128	0.00303815	0.00298471	0.00304329	0.00303836	0.00305356	0.00302287	0.00302453	0.00306715	0.0030746	0.00308269	0.00312408	0.00319781	0.00328693	0.0034446	0.00368338	0.00404497	0.00459255	0.00542179	0.00857929	0.0158204	0.0324267	0.0705102	0.157848	0.358141	0.817476	0.00297589	0.00297589	0.00297589
CO2	129	0.00288794	0.00294972	0.00289669	0.00295489	0.00295003	0.00296516	0.00293467	0.00293634	0.00297879	0.00298624	0.00302432	0.00309219	0.00317421	0.00331932	0.00353908	0.00387187	0.00437583	0.00513903	0.00804504	0.0147094	0.029993	0.0650432	0.145424	0.329764	0.752514	0.00288794	0.00288794	0.00288794
CO2	130	0.00287319	0.00280258	0.00286392	0.00281128	0.00286912	0.00286432	0.0028794	0.00284909	0.00285077	0.00289306	0.00292811	0.00299057	0.00306606	0.00319961	0.00340186	0.00370815	0.00417197	0.00487438	0.00754893	0.0136825	0.0277488	0.0600073	0.133986	0.303643	0.692722	0.00280258	0.00280258	0.00280258
CO2	131	0.00271975	0.00278982	0.00271975	0.00278068	0.0027284	0.00275788	0.00278116	0.00279619	0.00276605	0.00276774	0.00273726	0.00289277	0.00296224	0.00308516	0.0032713	0.00355319	0.00398007	0.00462654	0.00708806	0.0127331	0.025679	0.0553681	0.123455	0.279599	0.637688	0.00271975	0.00271975	0.00271975
CO2	132	0.00273862	0.00263937	0.00270893	0.00263937	0.00269992	0.002676	0.00267729	0.00270048	0.00270547	0.00268547	0.00275351	0.00279861	0.00267564	0.00297567	0.00314699	0.00340643	0.00379931	0.00439428	0.00665975	0.0118552	0.02377	0.0510944	0.113758	0.257465	0.587033	1.34306	0.00263937	0.00263937
CO2	133	0.00256137	0.00265984	0.00256137	0.00263046	0.00256137	0.00262157	0.0025978	0.0025991	0.0026322	0.00262719	0.00266641	0.00270792	0.00278165	0.00287088	0.00302855	0.00326733	0.00362892	0.0041765	0.00626152	0.0110431	0.0220089	0.047157	0.104829	0.237091	0.540408	1.23601	0.00256137	0.00256137
CO2	134	0.00252447	0.00248567	0.00258343	0.00248567	0.00255434	0.00248567	0.00254555	0.00252192	0.00252323	0.0025562	0.00258235	0.00262054	0.00268841	0.00277053	0.00291564	0.0031354	0.00346819	0.00397216	0.00589111	0.0102919	0.0203843	0.0435293	0.0966082	0.218335	0.497494	1.13769	0.00248567	0.00248567
CO2	135	0.00241221	0.00245071	0.00241221	0.00250932	0.00241221	0.00248048	0.00241221	0.0024718	0.0024483	0.00244961	0.00250118	0.00253634	0.0025988	0.00267438	0.00280793	0.00301019	0.00331647	0.0037803	0.00554641	0.00959667	0.0188852	0.0401868	0.089038	0.20107	0.457994	1.0472	0.00241221	0.00241221
CO2	136	0.00241904	0.00234091	0.00237914	0.00234091	0.0024172	0.00234091	0.00240883	0.00234091	0.00240023	0.00237685	0.00235247	0.00235822	0.00251264	0.00258221	0.00270512	0.00289127	0.00317315	0.00360004	0.00522548	0.00895314	0.0175018	0.0371068	0.0820671	0.185175	0.421636	0.963915	0.00234091	0.00234091
CO2	137	0.00227173	0.00234925	0.00227173	0.0023097	0.00227173	0.00234758	0.00227173	0.00233931	0.00227173	0.0023308	0.0023527	0.0023846	0.00242978	0.00230782	0.00260693	0.00277825	0.00303768	0.00343057	0.00492654	0.0083573	0.0162251	0.0342685	0.0756478	0.170544	0.38817	0.887257	0.00231694	0.00231694
CO2	138	0.00220459	0.00220459	0.00228156	0.00220459	0.00226256	0.00220459	0.00228003	0.00220459	0.00227186	0.00220459	0.00226932	0.00230847	0.00235005	0.00242379	0.00251309	0.00267076	0.00290954	0.00327113	0.00464795	0.00780545	0.0150466	0.0316529	0.0697363	0.157074	0.357367	0.816702	0.00220459	0.00220459
CO2	139	0.00217695	0.00213943	0.00213943	0.00221589	0.00213943	0.00219707	0.00213943	0.00221451	0.00213943	0.00220643	0.0022088	0.00223504	0.00227331	0.00234117	0.00242336	0.00256848	0.00278823	0.00312102	0.00438819	0.00729419	0.0139586	0.0292422	0.0642924	0.144674	0.329013	0.751763	0.00213943	0.00213943
CO2	140	0.00207621	0.00211343	0.00207621	0.00207621	0.00215218	0.00207621	0.00213353	0.00207621	0.00215094	0.00207621	0.00208522	0.00216419	0.00214784	0.00226188	0.00233752	0.00247107	0.00267333	0.00297961	0.00414585	0.00682039	0.012954	0.0270203	0.0592787	0.133258	0.302915	0.691993	0.00207621	0.00207621
CO2	141	0.00201484	0.00201484	0.00202281	0.00201484	0.00201484	0.00209039	0.00201484	0.00207189	0.00201484	0.002069	0.00207797	0.00202627	0.00208361	0.00218573	0.00215597	0.00237826	0.00256441	0.00284629	0.00391964	0.00638116	0.0120262	0.0249721	0.0546612	0.122748	0.278892	0.636981	0.00201484	0.00201484
CO2	142	0.00199383	0.0019553	0.0019553	0.00196321	0.0019553	0.0019553	0.00203044	0.0019553	0.00201208	0.0019553	0.00201339	0.00203537	0.00206733	0.00211257	0.00209064	0.00228977	0.00246109	0.00272052	0.00370838	0.00597384	0.0111693	0.0230841	0.0504085	0.113072	0.25678	0.586347	1.34235	0.0019553
CO2	143	0.00189751	0.00193574	0.00189751	0.00189751	0.00190537	0.00189751	0.00189751	0.00197228	0.00189751	0.00197432	0.00189751	0.00196152	0.00200062	0.00204225	0.00211599	0.00220534	0.00236301	0.00260179	0.00351096	0.00559598	0.0103776	0.0213434	0.0464914	0.104164	0.236425	0.539743	1.23535	0.00189751
CO2	144	0.00184143	0.00184143	0.00190838	0.00184143	0.00184143	0.00184925	0.00184143	0.00184143	0.00191586	0.00184143	0.00190731	0.00191002	0.00193632	0.00197465	0.00204251	0.00212474	0.00226986	0.00248961	0.00332637	0.00524532	0.0096461	0.0197385	0.0428835	0.0959624	0.217689	0.496848	1.13705	0.00184143
CO2	145	0.00178701	0.00178701	0.00178701	0.00185351	0.00178701	0.00178701	0.00179478	0.00178701	0.00178701	0.00186113	0.00178701	0.00179592	0.00187434	0.00185829	0.00197207	0.00204775	0.00218131	0.00238356	0.00315367	0.00491978	0.00897004	0.0182586	0.0395601	0.0884114	0.200443	0.457367	1.04658	0.00178701
CO2	146	0.00179109	0.00173419	0.00173419	0.00173419	0.00180028	0.00173419	0.00173419	0.00174193	0.00173419	0.00173419	0.00178745	0.00179661	0.00174554	0.00180262	0.00190452	0.00187501	0.00209709	0.00228323	0.00299201	0.00461745	0.00834511	0.0168938	0.0364987	0.081459	0.184567	0.421028	0.963306	0.00173419
CO2	147	0.00168294	0.0017394	0.00168294	0.00168294	0.00168294	0.00174865	0.00168294	0.00168294	0.00169064	0.00168294	0.00168294	0.00174039	0.00176242	0.00179442	0.0018397	0.00181799	0.00201693	0.00218825	0.00284057	0.00433655	0.0077673	0.0156351	0.0336785	0.0750578	0.169954	0.38758	0.886667	0.00168294
CO2	148	0.0016332	0.0016332	0.00168925	0.0016332	0.0016332	0.0016332	0.00169857	0.0016332	0.0016332	0.00164087	0.00169088	0.0016332	0.00169674	0.0017358	0.00177747	0.00185121	0.00194059	0.00209826	0.00269863	0.00407545	0.00723295	0.0144741	0.0310804	0.0691638	0.156501	0.356794	0.816129	0.0016332
CO2	149	0.00158493	0.00158493	0.00158493	0.00164061	0.00158493	0.00158493	0.00158493	0.00164998	0.00158493	0.00158493	0.00158493	0.00165008	0.00165302	0.00167936	0.00171771	0.00178558	0.00186784	0.00201295	0.0025655	0.00383266	0.00673867	0.0134031	0.0286867	0.0637368	0.144118	0.328458	0.751207	0.00158493
CO2	150	0.00153809	0.00153809	0.00153809	0.00153809	0.00159343	0.00153809	0.00153809	0.00153809	0.00160284	0.00153809	0.00162885	0.00153809	0.00154694	0.001625	0.00160914	0.00172275	0.00179846	0.00193202	0.00244056	0.00360679	0.00628134	0.0124149	0.0264812	0.0587397	0.132719	0.302376	0.691454	0.00153809
CO2	151	0.00149263	0.00149263	0.00149263	0.00149263	0.00149263	0.00154765	0.00149263	0.00149263	0.00149263	0.00155711	0.00149263	0.0015453	0.00155459	0.00150392	0.00156083	0.00166259	0.00163325	0.00185519	0.00232322	0.00339656	0.00585809	0.0115031	0.0244491	0.0541382	0.122225	0.278369	0.636458	0.00149263
CO2	152	0.00149789	0.00144852	0.00144852	0.00144852	0.00144852	0.00144852	0.00150325	0.00144852	0.00144852	0.00144852	0.00144852	0.00144852	0.00150554	0.0015276	0.00155963	0.00160494	0.00158338	0.0017822	0.00221295	0.0032008	0.00546627	0.0106617	0.0225765	0.0499009	0.112564	0.256272	0.585839	1.34186
CO2	153	0.00140571	0.0014547	0.00140571	0.00140571	0.00140571	0.00140571	0.00140571	0.00146017	0.00140571	0.00140571	0.00141325	0.00146275	0.00140571	0.00146893	0.00150797	0.00154967	0.0016234	0.00171281	0.00210925	0.00301843	0.00510345	0.00988507	0.0208509	0.0459989	0.103671	0.235933	0.53925	1.23485
CO2	154	0.00136416	0.00136416	0.0014128	0.00136416	0.00136416	0.00136416	0.00136416	0.00136416	0.00141838	0.00136416	0.00136416	0.00136416	0.00142883	0.00143191	0.00145828	0.00149666	0.00156452	0.0016468	0.00201167	0.00284843	0.00476738	0.00916816	0.0192605	0.0424056	0.0954845	0.217211	0.49637	1.13657
CO2	155	0.00132385	0.00132385	0.00132385	0.00137216	0.00132385	0.00132385	0.00132385	0.00132385	0.00132385	0.00137783	0.00132385	0.00138238	0.00132385	0.00133265	0.00141047	0.00139474	0.00150824	0.00158397	0.00191978	0.00268989	0.004456	0.00850626	0.0177948	0.0390963	0.0879476	0.199979	0.456903	1.04611
CO2	156	0.00128472	0.00128472	0.00128472	0.00128472	0.00133273	0.00128472	0.00128472	0.00128472	0.00128472	0.00128472	0.00134813	0.00128472	0.001337	0.00134637	0.00129597	0.00135277	0.00145443	0.0014252	0.00183319	0.00254196	0.00416741	0.00789506	0.0164438	0.0360487	0.081009	0.184117	0.420578	0.962856
CO2	157	0.00124675	0.00124675	0.00124675	0.00124675	0.00124675	0.00129449	0.00124675	0.00124675	0.00124675	0.00124675	0.00124675	0.00124675	0.00124675	0.00130349	0.00132558	0.00135763	0.00140295	0.00138148	0.00175154	0.00240386	0.00389983	0.00733059	0.0151984	0.0332418	0.0746211	0.169517	0.387143	0.88623
CO2	158	0.0012099	0.0012099	0.0012099	0.0012099	0.0012099	0.0012099	0.00125739	0.0012099	0.0012099	0.0012099	0.0012099	0.00124859	0.00124852	0.0012099	0.00127292	0.00131195	0.00135366	0.00142739	0.00167448	0.00227485	0.00365167	0.00680917	0.0140503	0.0306566	0.0687401	0.156078	0.35637	0.815706
CO2	159	0.00117415	0.00117415	0.00117415	0.00117415	0.00117415	0.00117415	0.00117415	0.0012214	0.00117415	0.00117415	0.00117415	0.00117415	0.00117415	0.0012385	0.00124168	0.00126806	0.00130645	0.00137431	0.00160172	0.00215427	0.00342143	0.00632744	0.0129918	0.0282754	0.0633256	0.143707	0.328046	0.750796
CO2	160	0.00113945	0.00113945	0.00113945	0.00113945	0.00113945	0.00113945	0.00113945	0.00113945	0.00116689	0.00113945	0.00119254	0.00113945	0.00121555	0.00113945	0.00114822	0.00122588	0.00121024	0.00132367	0.00153296	0.0020415	0.00320774	0.00588228	0.0120159	0.0260822	0.0583406	0.13232	0.301977	0.691055
CO2	161	0.00110577	0.00110577	0.00110577	0.00110577	0.00110577	0.00110577	0.00110577	0.00110577	0.00110577	0.0011331	0.00110577	0.00116848	0.00110577	0.00115779	0.00116722	0.001117	0.00117372	0.00127532	0.00146795	0.00193598	0.00300932	0.00547085	0.0111159	0.0240618	0.0537509	0.121838	0.277982	0.63607
CO2	162	0.00107309	0.00107309	0.00107309	0.00107309	0.00107309	0.00107309	0.00107309	0.00107309	0.00107309	0.00107309	0.00107309	0.00107309	0.00107309	0.00107309	0.00112965	0.00115175	0.0011838	0.00122913	0.00140642	0.00183717	0.00282503	0.00509049	0.0102859	0.0222007	0.0495251	0.112189	0.255896	0.585463
CO2	163	0.00104137	0.00104137	0.00104137	0.00104137	0.00104137	0.00104137	0.00104137	0.00104137	0.00104137	0.00104137	0.00104137	0.00104137	0.00107977	0.0010798	0.00104137	0.00110425	0.00114327	0.00118499	0.00134815	0.0017446	0.00265377	0.0047388	0.00952042	0.0204862	0.0456343	0.103307	0.235568	0.538886
CO2	164	0.00106914	0.0010106	0.0010106	0.0010106	0.0010106	0.0010106	0.0010106	0.0010106	0.0010106	0.0010106	0.0010106	0.0010106	0.0010106	0.0010106	0.00107474	0.00107798	0.00110438	0.00114277	0.00129294	0.00165781	0.00249457	0.00441352	0.0088143	0.0189067	0.0420517	0.0951306	0.216858	0.496016
CO2	165	0.00098073	0.00103881	0.00098073	0.00098073	0.00098073	0.00098073	0.00098073	0.00098073	0.00098073	0.00098073	0.00098073	0.00103323	0.00098073	0.00105646	0.00098073	0.000989484	0.00106704	0.00105145	0.00124059	0.00157639	0.0023465	0.00411262	0.00816287	0.0174514	0.038753	0.0876042	0.199636	0.45656
CO2	166	0.000951745	0.000951745	0.00100941	0.000951745	0.000951745	0.000951745	0.000951745	0.000951745	0.000951745	0.000951745	0.00095892	0.000951745	0.00101399	0.000951745	0.0010036	0.00101306	0.000962957	0.00101964	0.00109208	0.00149996	0.00220874	0.00383418	0.00756184	0.0161105	0.0357155	0.0806758	0.183784	0.420244
CO2	167	0.000923617	0.000923617	0.000923617	0.000980897	0.000923617	0.000923617	0.000923617	0.000923617	0.000923617	0.000923617	0.000923617	0.000923617	0.000923617	0.000923617	0.000923617	0.000980051	0.00100216	0.00103423	0.00105821	0.00142817	0.00208049	0.00357647	0.00700722	0.014875	0.0329184	0.0742977	0.169194	0.38682
CO2	168	0.00089632	0.00089632	0.00089632	0.00089632	0.000953246	0.00089632	0.00089632	0.00089632	0.00089632	0.00089632	0.00089632	0.00089632	0.00089632	0.000934527	0.000934617	0.00089632	0.000959109	0.000998119	0.00111358	0.00136069	0.00196105	0.00333788	0.00649537	0.0137365	0.0303428	0.0684263	0.155764	0.356057
CO2	169	0.000869829	0.000869829	0.000869829	0.000869829	0.000869829	0.000902158	0.000869829	0.000869829	0.000869829	0.000869829	0.000869829	0.000869829	0.000869829	0.000869829	0.000869829	0.00093383	0.000937115	0.00096352	0.00106979	0.00129721	0.00184976	0.00311692	0.00602293	0.0126873	0.0279709	0.0630211	0.143402	0.327742
CO2	170	0.000844122	0.000844122	0.000844122	0.000844122	0.000844122	0.000844122	0.000876279	0.000844122	0.000844122	0.000844122	0.000844122	0.000844122	0.000896236	0.000844122	0.000919602	0.000844122	0.000852863	0.000930351	0.00102815	0.00123746	0.001746	0.00291223	0.00558678	0.0117204	0.0257866	0.0580451	0.132024	0.301681
CO2	171	0.000819174	0.000819174	0.000819174	0.000819174	0.000819174	0.000819174	0.000819174	0.000851174	0.000819174	0.000819174	0.000819174	0.000826269	0.000819174	0.000881112	0.000819174	0.000870913	0.000880405	0.000830376	0.000988547	0.00118119	0.00164922	0.00272256	0.00518409	0.0108291	0.0237751	0.0534642	0.121551	0.277695
CO2	172	0.000794964	0.000794964	0.000794964	0.000794964	0.000794964	0.000794964	0.000794964	0.000794964	0.000846411	0.000794964	0.000794964	0.000794964	0.000794964	0.000794964	0.000794964	0.000794964	0.000851318	0.000873433	0.000950847	0.00112814	0.0015589	0.00254675	0.00481222	0.0100076	0.0219224	0.0492468	0.11191	0.255618
CO2	173	0.000771469	0.000771469	0.000771469	0.000771469	0.000771469	0.000771469	0.000771469	0.000771469	0.000771469	0.0008227	0.000771469	0.000771469	0.000771469	0.000771469	0.000809552	0.000809684	0.000771469	0.000834199	0.000914936	0.00107811	0.00147455	0.00238373	0.00446875	0.00925038	0.0202162	0.0453642	0.103037	0.235298
CO2	174	0.000748669	0.000748669	0.000748669	0.000748669	0.000748669	0.000748669	0.000748669	0.000748669	0.000748669	0.000748669	0.000748669	0.000748669	0.000748669	0.000748669	0.000748669	0.000748669	0.000812578	0.000815891	0.000880709	0.00103089	0.00139575	0.00223251	0.00415147	0.00855224	0.0186446	0.0417896	0.0948686	0.216596
CO2	175	0.000726543	0.000726543	0.000726543	0.000726543	0.000726543	0.000726543	0.000726543	0.000726543	0.000726543	0.000726543	0.000726543	0.000726543	0.000726543	0.000756274	0.000726543	0.000770367	0.000726543	0.000735275	0.000797192	0.000986281	0.00132209	0.0020922	0.00385831	0.00790857	0.0171971	0.0384987	0.0873499	0.199381
CO2	176	0.00070507	0.00070507	0.00070507	0.00070507	0.00070507	0.00070507	0.00070507	0.00070507	0.00070507	0.00070507	0.00070507	0.00070507	0.000712112	0.00070507	0.000766805	0.00070507	0.000756734	0.000766242	0.00077289	0.000845341	0.00125318	0.00196195	0.0035874	0.00731506	0.0158638	0.0354687	0.080429	0.183537
CO2	177	0.000684232	0.000684232	0.000684232	0.000684232	0.000684232	0.000684232	0.000684232	0.000684232	0.000684232	0.000684232	0.000684232	0.000684232	0.000684232	0.000684232	0.000684232	0.000684232	0.000684232	0.000740532	0.000794726	0.000818763	0.00118869	0.00184101	0.00333698	0.00676774	0.0146356	0.032679	0.0740582	0.168954
CO2	178	0.00066401	0.00066401	0.00066401	0.00066401	0.00066401	0.00066401	0.00066401	0.00066401	0.00066401	0.00066401	0.000710047	0.00066401	0.00066401	0.00066401	0.00066401	0.000733501	0.00070217	0.00066401	0.000765703	0.000881173	0.00112828	0.00172865	0.00310547	0.00626297	0.0135041	0.0301104	0.0681939	0.155531
CO2	179	0.000644385	0.000644385	0.000644385	0.000644385	0.000644385	0.000644385	0.000644385	0.000644385	0.000644385	0.000644385	0.000644385	0.000644385	0.000644385	0.000644385	0.000644385	0.000644385	0.000644385	0.000708234	0.000737979	0.000844252	0.00107168	0.00162423	0.00289139	0.0057974	0.0124618	0.0277454	0.0627956	0.143177
CO2	180	0.000625341	0.000625341	0.000625341	0.000625341	0.000625341	0.000625341	0.000625341	0.000625341	0.000625341	0.000625341	0.000625341	0.000625341	0.000625341	0.000625341	0.000654975	0.000625341	0.000669103	0.000625341	0.00071148	0.000809288	0.0010186	0.00152714	0.00269337	0.00536792	0.0115015	0.0255678	0.0578262	0.131805
CO2	181	0.000606859	0.000606859	0.000606859	0.000606859	0.000606859	0.000606859	0.000606859	0.000606859	0.000606859	0.000606859	0.000606859	0.000606859	0.000606859	0.000635992	0.000606859	0.00066846	0.000606859	0.000658474	0.00061805	0.000776155	0.000968799	0.00143683	0.00251018	0.0049717	0.0106168	0.0235627	0.0532518	0.121338
CO2	182	0.000588924	0.000588924	0.000588924	0.000588924	0.000588924	0.000588924	0.000588924	0.000588924	0.000588924	0.000588924	0.000588924	0.000588924	0.000588924	0.000588924	0.000588924	0.000588924	0.000588924	0.000588924	0.000667311	0.000744736	0.000922035	0.00135279	0.00234064	0.00460611	0.00980154	0.0217163	0.0490407	0.111704
CO2	183	0.000571519	0.000571519	0.000571519	0.000571519	0.000571519	0.000571519	0.000571519	0.000571519	0.000571519	0.000571519	0.000571519	0.000617044	0.000571519	0.000571519	0.000571519	0.000571519	0.00064091	0.000609642	0.000634183	0.00071492	0.000878098	0.00127454	0.00218372	0.00426874	0.00905036	0.0200162	0.0451642	0.102837
CO2	184	0.000554628	0.000554628	0.000554628	0.000554628	0.000554628	0.000554628	0.000554628	0.000554628	0.000554628	0.000554628	0.000554628	0.000554628	0.000554628	0.000554628	0.000554628	0.000554628	0.000554628	0.000554628	0.00062178	0.000686607	0.000836789	0.00120166	0.00203842	0.00395737	0.00835814	0.0184505	0.0415956	0.0946745
CO2	185	0.000538236	0.000538236	0.000538236	0.000538236	0.000538236	0.000538236	0.000538236	0.000538236	0.000538236	0.000538236	0.000538236	0.000538236	0.000538236	0.000538236	0.000538236	0.000567806	0.000538236	0.000581956	0.00054696	0.000608853	0.000797923	0.00113373	0.00190384	0.00366995	0.00772021	0.0170087	0.0383103	0.0871616
CO2	186	0.000522329	0.000522329	0.000522329	0.000522329	0.000522329	0.000522329	0.000522329	0.000522329	0.000522329	0.000522329	0.000522329	0.000522329	0.000522329	0.000522329	0.000551366	0.000522329	0.000583841	0.000522329	0.000583437	0.000590118	0.000662572	0.00107039	0.00177917	0.00340461	0.00713227	0.015681	0.0352859	0.0802462
CO2	187	0.000506892	0.000506892	0.000506892	0.000506892	0.000506892	0.000506892	0.000506892	0.000506892	0.000506892	0.000506892	0.000506892	0.000506892	0.000506892	0.000506892	0.000506892	0.000506892	0.000506892	0.000506892	0.000563133	0.000617335	0.000641396	0.0010113	0.00166362	0.0031596	0.00659036	0.0144582	0.0325016	0.0738809
CO2	188	0.000491911	0.000491911	0.000491911	0.000491911	0.000491911	0.000491911	0.000491911	0.000491911	0.000491911	0.000491911	0.000491911	0.000491911	0.000537099	0.000491911	0.000491911	0.000491911	0.000491911	0.000561236	0.000491911	0.000593558	0.000709031	0.000956146	0.00155651	0.00293333	0.00609083	0.013332	0.0299383	0.0680217
CO2	189	0.000477372	0.000477372	0.000477372	0.000477372	0.000477372	0.000477372	0.000477372	0.000477372	0.000477372	0.000477372	0.000477372	0.000477372	0.000477372	0.000477372	0.000477372	0.000477372	0.000477372	0.000477372	0.000541154	0.000570923	0.000677199	0.000904632	0.00145718	0.00272434	0.00563035	0.0122947	0.0275783	0.0626285
CO2	190	0.000463264	0.000463264	0.000463264	0.000463264	0.000463264	0.000463264	0.000463264	0.000463264	0.000463264	0.000463264	0.000463264	0.000463264	0.000463264	0.000463264	0.000463264	0.000463264	0.000492792	0.000463264	0.000463264	0.000549364	0.000647175	0.000856492	0.00136503	0.00253126	0.00520581	0.0113394	0.0254057	0.0576641
CO2	191	0.000449572	0.000449572	0.000449572	0.000449572	0.000449572	0.000449572	0.000449572	0.000449572	0.000449572	0.000449572	0.000449572	0.000449572	0.000449572	0.000449572	0.000449572	0.000478547	0.000449572	0.000511027	0.000501134	0.000460758	0.000618835	0.000811481	0.00127951	0.00235286	0.00481438	0.0104594	0.0234054	0.0530945
CO2	192	0.000436286	0.000436286	0.000436286	0.000436286	0.000436286	0.000436286	0.000436286	0.000436286	0.000436286	0.000436286	0.000436286	0.000436286	0.000436286	0.000436286	0.000436286	0.000436286	0.000436286	0.000436286	0.000436286	0.000514637	0.000592066	0.000769368	0.00120012	0.00218798	0.00445344	0.00964888	0.0215637	0.0488881
CO2	193	0.000423391	0.000423391	0.000423391	0.000423391	0.000423391	0.000423391	0.000423391	0.000423391	0.000423391	0.000423391	0.000423391	0.000423391	0.000423391	0.000468357	0.000423391	0.000423391	0.000423391	0.000423391	0.000461476	0.000486028	0.000566764	0.000729944	0.00112639	0.00203556	0.00412059	0.00890221	0.019868	0.045016
CO2	194	0.000410878	0.000410878	0.000410878	0.000410878	0.000410878	0.000410878	0.000410878	0.000410878	0.000410878	0.000410878	0.000410878	0.000410878	0.000410878	0.000410878	0.000410878	0.000410878	0.000410878	0.000410878	0.000410878	0.000478	0.000542832	0.000693015	0.00105788	0.00189464	0.0038136	0.00821437	0.0183067	0.0414518
CO2	195	0.000398735	0.000398735	0.000398735	0.000398735	0.000398735	0.000398735	0.000398735	0.000398735	0.000398735	0.000398735	0.000398735	0.000398735	0.000398735	0.000398735	0.000398735	0.000398735	0.000398735	0.000428235	0.00044241	0.000407455	0.000469338	0.0006584	0.000994206	0.00176432	0.00353043	0.00758069	0.0168692	0.0381708
CO2	196	0.000386951	0.000386951	0.000386951	0.000386951	0.000386951	0.000386951	0.000386951	0.000386951	0.000386951	0.000386951	0.000386951	0.000386951	0.000386951	0.000386951	0.000386951	0.000386951	0.000415884	0.000386951	0.000386951	0.000448032	0.000454726	0.000527182	0.000934993	0.00164377	0.00326921	0.00699687	0.0155456	0.0351505
CO2	197	0.000375514	0.000375514	0.000375514	0.000375514	0.000375514	0.000375514	0.000375514	0.000375514	0.000375514	0.000375514	0.000375514	0.000375514	0.000375514	0.000375514	0.000375514	0.000375514	0.000375514	0.000375514	0.000375514	0.00043173	0.000485936	0.000510007	0.000879906	0.00153223	0.0030282	0.00645896	0.0143268	0.0323702
CO2	198	0.000364416	0.000364416	0.000364416	0.000364416	0.000364416	0.000364416	0.000364416	0.000364416	0.000364416	0.000364416	0.000364416	0.000364416	0.000364416	0.000364416	0.000409235	0.000364416	0.000364416	0.000364416	0.00043367	0.000364416	0.000466043	0.000581518	0.000828634	0.001429	0.00280582	0.00596332	0.0132045	0.0298107
CO2	199	0.000353646	0.000353646	0.000353646	0.000353646	0.000353646	0.000353646	0.000353646	0.000353646	0.000353646	0.000353646	0.000353646	0.000353646	0.000353646	0.000353646	0.000353646	0.000353646	0.000353646	0.000353646	0.000353646	0.000417399	0.000447179	0.000553456	0.000780889	0.00133343	0.0026006	0.00550661	0.012171	0.0274546
CO2	200	0.000343194	0.000343194	0.000343194	0.000343194	0.000343194	0.000343194	0.000343194	0.000343194	0.000343194	0.000343194	0.000343194	0.000343194	0.000343194	0.000343194	0.000343194	0.000343194	0.000343194	0.000343194	0.000343194	0.000343194	0.000429277	0.000527089	0.000736408	0.00124494	0.00241118	0.00508573	0.0112193	0.0252856
CO2	201	0.000333051	0.000333051	0.000333051	0.000333051	0.000333051	0.000333051	0.000333051	0.000333051	0.000333051	0.000333051	0.000333051	0.000333051	0.000333051	0.000333051	0.000333051	0.000333051	0.000333051	0.000361957	0.000394442	0.000384589	0.000344234	0.000502299	0.000694946	0.00116298	0.00223632	0.00469785	0.0103429	0.0232888
CO2	202	0.000323208	0.000323208	0.000323208	0.000323208	0.000323208	0.000323208	0.000323208	0.000323208	0.000323208	0.000323208	0.000323208	0.000323208	0.000323208	0.000323208	0.000323208	0.000323208	0.000323208	0.000323208	0.000323208	0.000323208	0.000401544	0.000478976	0.000656278	0.00108703	0.00207489	0.00434035	0.00953579	0.0214506
CO2	203	0.000313656	0.000313656	0.000313656	0.000313656	0.000313656	0.000313656	0.000313656	0.000313656	0.000313656	0.000313656	0.000313656	0.000313656	0.000313656	0.000313656	0.000313656	0.000358377	0.000313656	0.000313656	0.000313656	0.000351723	0.00037628	0.000457017	0.000620198	0.00101664	0.00192581	0.00401084	0.00879246	0.0197583
CO2	204	0.000304386	0.000304386	0.000304386	0.000304386	0.000304386	0.000304386	0.000304386	0.000304386	0.000304386	0.000304386	0.000304386	0.000304386	0.000304386	0.000304386	0.000304386	0.000304386	0.000304386	0.000304386	0.000304386	0.000304386	0.000371494	0.000436328	0.000586512	0.00095138	0.00178814	0.00370709	0.00810787	0.0182002
CO2	205	0.00029539	0.00029539	0.00029539	0.00029539	0.00029539	0.00029539	0.00029539	0.00029539	0.00029539	0.00029539	0.00029539	0.00029539	0.00029539	0.00029539	0.00029539	0.00029539	0.00029539	0.00029539	0.000324859	0.000339045	0.000304108	0.000365987	0.000555045	0.000890852	0.00166096	0.00342707	0.00747733	0.0167659
CO2	206	0.00028666	0.00028666	0.00028666	0.00028666	0.00028666	0.00028666	0.00028666	0.00028666	0.00028666	0.00028666	0.00028666	0.00028666	0.00028666	0.00028666	0.00028666	0.00028666	0.00028666	0.00028666	0.00028666	0.00028666	0.000347729	0.00035443	0.000426886	0.000834694	0.00154347	0.00316891	0.00689657	0.0154453
CO2	207	0.000278188	0.000278188	0.000278188	0.000278188	0.000278188	0.000278188	0.000278188	0.000278188	0.000278188	0.000278188	0.000278188	0.000278188	0.000278188	0.000278188	0.000278188	0.000278188	0.000278188	0.000278188	0.000278188	0.000278188	0.000334393	0.0003886	0.000412675	0.000782571	0.00143489	0.00293087	0.00636162	0.0142294
CO2	208	0.000269966	0.000269966	0.000269966	0.000269966	0.000269966	0.000269966	0.000269966	0.000269966	0.000269966	0.000269966	0.000269966	0.000269966	0.000269966	0.000269966	0.000269966	0.000269966	0.000314623	0.000269966	0.000269966	0.000339188	0.000269966	0.000371584	0.000487059	0.000734176	0.00133454	0.00271136	0.00586886	0.01311
CO2	209	0.000261988	0.000261988	0.000261988	0.000261988	0.000261988	0.000261988	0.000261988	0.000261988	0.000261988	0.000261988	0.000261988	0.000261988	0.000261988	0.000261988	0.000261988	0.000261988	0.000261988	0.000261988	0.000261988	0.000261988	0.000325728	0.000355512	0.000461789	0.000689224	0.00124177	0.00250893	0.00541494	0.0120793
CO2	210	0.000254245	0.000254245	0.000254245	0.000254245	0.000254245	0.000254245	0.000254245	0.000254245	0.000254245	0.000254245	0.000254245	0.000254245	0.000254245	0.000254245	0.000254245	0.000254245	0.000254245	0.000254245	0.000254245	0.000254245	0.000254245	0.00034032	0.000438132	0.000647452	0.00115599	0.00232222	0.00499677	0.0111304
CO2	211	0.000246731	0.000246731	0.000246731	0.000246731	0.000246731	0.000246731	0.000246731	0.000246731	0.000246731	0.000246731	0.000246731	0.000246731	0.000246731	0.000246731	0.000246731	0.000246731	0.000246731	0.000246731	0.000275606	0.000308093	0.000298258	0.000257913	0.000415972	0.000608619	0.00107665	0.00215	0.00461152	0.0102566
CO2	212	0.000140499	0.000140499	0.000140499	0.000140499	0.000140499	0.000140499	0.000140499	0.000140499	0.000140499	0.000140499	0.000140499	0.000140499	0.000140499	0.000140499	0.000140499	0.000140499	0.000140499	0.000140499	0.000140499	0.000140499	0.000140499	0.000218828	0.00029626	0.000473564	0.000904317	0.00189217	0.00415764	0.00935307
CO2	213	0.000136698	0.000136698	0.000136698	0.000136698	0.000136698	0.000136698	0.000136698	0.000136698	0.000136698	0.000136698	0.000136698	0.000136698	0.000136698	0.000136698	0.000136698	0.000136698	0.000136698	0.000181313	0.000136698	0.000136698	0.000174757	0.000199316	0.000280053	0.000443235	0.000839679	0.00174885	0.00383388	0.0086155
CO2	214	0.000231246	0.000231246	0.000231246	0.000231246	0.000231246	0.000231246	0.000231246	0.000231246	0.000231246	0.000231246	0.000231246	0.000231246	0.000231246	0.000231246	0.000231246	0.000231246	0.000231246	0.000231246	0.000231246	0.000231246	0.000231246	0.000298349	0.000363183	0.000513367	0.000878235	0.00171499	0.00363395	0.00803472
CO2	215	0.000224412	0.000224412	0.000224412	0.000224412	0.000224412	0.000224412	0.000224412	0.000224412	0.000224412	0.000224412	0.000224412	0.000224412	0.000224412	0.000224412	0.000224412	0.000224412	0.000224412	0.000224412	0.000224412	0.000253867	0.000268058	0.000233129	0.000295006	0.000484062	0.000819869	0.00158998	0.00335609	0.00740635
CO2	216	0.000217779	0.000217779	0.000217779	0.000217779	0.000217779	0.000217779	0.000217779	0.000217779	0.000217779	0.000217779	0.000217779	0.000217779	0.000217779	0.000217779	0.000217779	0.000217779	0.000217779	0.000217779	0.000217779	0.000217779	0.000217779	0.000278843	0.000285547	0.000358003	0.000765809	0.00147458	0.00310003	0.00682768
CO2	217	0.000211343	0.000211343	0.000211343	0.000211343	0.000211343	0.000211343	0.000211343	0.000211343	0.000211343	0.000211343	0.000211343	0.000211343	0.000211343	0.000211343	0.000211343	0.000211343	0.000211343	0.000211343	0.000211343	0.000211343	0.000211343	0.000267543	0.000321751	0.000345828	0.000715723	0.00136804	0.00286402	0.00629478
CO2	218	0.000205097	0.000205097	0.000205097	0.000205097	0.000205097	0.000205097	0.000205097	0.000205097	0.000205097	0.000205097	0.000205097	0.000205097	0.000205097	0.000205097	0.000205097	0.000205097	0.000205097	0.000205097	0.000205097	0.000205097	0.000274305	0.000205097	0.000306711	0.000422186	0.000669303	0.00126967	0.00264649	0.00580399
CO2	219	0.000199035	0.000199035	0.000199035	0.000199035	0.000199035	0.000199035	0.000199035	0.000199035	0.000199035	0.000199035	0.000199035	0.000199035	0.000199035	0.000199035	0.000199035	0.000199035	0.000199035	0.000199035	0.000199035	0.000199035	0.000199035	0.00026277	0.000292556	0.000398834	0.000626268	0.00117881	0.00244598	0.00535198
CO2	220	0.000193153	0.000193153	0.000193153	0.000193153	0.000193153	0.000193153	0.000193153	0.000193153	0.000193153	0.000193153	0.000193153	0.000193153	0.000193153	0.000193153	0.000193153	0.000193153	0.000193153	0.000193153	0.000193153	0.000193153	0.000193153	0.000193153	0.000279225	0.000377038	0.000586357	0.00109489	0.00226113	0.00493568
CO2	221	0.000187445	0.000187445	0.000187445	0.000187445	0.000187445	0.000187445	0.000187445	0.000187445	0.000187445	0.000187445	0.000187445	0.000187445	0.000187445	0.000187445	0.000187445	0.000187445	0.000187445	0.000187445	0.000187445	0.000216307	0.000248795	0.000238968	0.000198626	0.000356683	0.000549331	0.00101736	0.00209071	0.00455223
CO2	222	0.000181905	0.000181905	0.000181905	0.000181905	0.000181905	0.000181905	0.000181905	0.000181905	0.000181905	0.000181905	0.000181905	0.000181905	0.000181905	0.000181905	0.000181905	0.000181905	0.000181905	0.000181905	0.000181905	0.000181905	0.000181905	0.000181905	0.000260231	0.000337664	0.000514967	0.00094572	0.00193357	0.00419904
CO2	223	0.000176529	0.000176529	0.000176529	0.000176529	0.000176529	0.000176529	0.000176529	0.000176529	0.000176529	0.000176529	0.000176529	0.000176529	0.000176529	0.000176529	0.000176529	0.000176529	0.000176529	0.000176529	0.000221097	0.000176529	0.000176529	0.000214585	0.000239145	0.000319881	0.000483063	0.000879507	0.00178868	0.0038737
CO2	224	0.000171311	0.000171311	0.000171311	0.000171311	0.000171311	0.000171311	0.000171311	0.000171311	0.000171311	0.000171311	0.000171311	0.000171311	0.000171311	0.000171311	0.000171311	0.000171311	0.000171311	0.000171311	0.000171311	0.000171311	0.000171311	0.000171311	0.000238411	0.000303246	0.000453431	0.000818299	0.00165506	0.00357401
CO2	225	0.000166248	0.000166248	0.000166248	0.000166248	0.000166248	0.000166248	0.000166248	0.000166248	0.000166248	0.000166248	0.000166248	0.000166248	0.000166248	0.000166248	0.000166248	0.000166248	0.000166248	0.000166248	0.000166248	0.000166248	0.000195698	0.000209891	0.000174965	0.000236842	0.000425897	0.000761704	0.00153182	0.00329793
CO2	226	0.000161335	0.000161335	0.000161335	0.000161335	0.000161335	0.000161335	0.000161335	0.000161335	0.000161335	0.000161335	0.000161335	0.000161335	0.000161335	0.000161335	0.000161335	0.000161335	0.000161335	0.000161335	0.000161335	0.000161335	0.000161335	0.000161335	0.000222396	0.000229101	0.000301558	0.000709363	0.00141814	0.00304358
CO2	227	0.000156567	0.000156567	0.000156567	0.000156567	0.000156567	0.000156567	0.000156567	0.000156567	0.000156567	0.000156567	0.000156567	0.000156567	0.000156567	0.000156567	0.000156567	0.000156567	0.000156567	0.000156567	0.000156567	0.000156567	0.000156567	0.000156567	0.000212765	0.000266973	0.000291051	0.000660945	0.00131327	0.00280924
CO2	228	0.00015194	0.00015194	0.00015194	0.00015194	0.00015194	0.00015194	0.00015194	0.00015194	0.00015194	0.00015194	0.00015194	0.00015194	0.00015194	0.00015194	0.00015194	0.00015194	0.00015194	0.00015194	0.00015194	0.00015194	0.00015194	0.000221142	0.00015194	0.000253552	0.000369027	0.000616145	0.00121651	0.00259333
CO2	229	0.000147449	0.000147449	0.000147449	0.000147449	0.000147449	0.000147449	0.000147449	0.000147449	0.000147449	0.000147449	0.000147449	0.000147449	0.000147449	0.000147449	0.000147449	0.000147449	0.000147449	0.000147449	0.000147449	0.000147449	0.000147449	0.000147449	0.000211181	0.000240968	0.000347246	0.000574681	0.00112723	0.00239439
CO2	230	0.000143091	0.000143091	0.000143091	0.000143091	0.000143091	0.000143091	0.000143091	0.000143091	0.000143091	0.000143091	0.000143091	0.000143091	0.000143091	0.000143091	0.000143091	0.000143091	0.000143091	0.000143091	0.000143091	0.000143091	0.000143091	0.000143091	0.000143091	0.000229162	0.000326975	0.000536294	0.00104483	0.00221106
CO2	231	0.000138862	0.000138862	0.000138862	0.000138862	0.000138862	0.000138862	0.000138862	0.000138862	0.000138862	0.000138862	0.000138862	0.000138862	0.000138862	0.000138862	0.000138862	0.000138862	0.000138862	0.000138862	0.000138862	0.000138862	0.000167719	0.000200207	0.000190384	0.000150044	0.0003081	0.000500747	0.000968779	0.00204212
CO2	232	0.000134758	0.000134758	0.000134758	0.000134758	0.000134758	0.000134758	0.000134758	0.000134758	0.000134758	0.000134758	0.000134758	0.000134758	0.000134758	0.000134758	0.000134758	0.000134758	0.000134758	0.000134758	0.000134758	0.000134758	0.000134758	0.000134758	0.000134758	0.000213083	0.000290516	0.00046782	0.000898573	0.00188643
CO2	233	0.000130776	0.000130776	0.000130776	0.000130776	0.000130776	0.000130776	0.000130776	0.000130776	0.000130776	0.000130776	0.000130776	0.000130776	0.000130776	0.000130776	0.000130776	0.000130776	0.000130776	0.000130776	0.000130776	0.000175324	0.000130776	0.000130776	0.00016883	0.000193391	0.000274127	0.000437309	0.000833753	0.00174293
CO2	234	0.000126911	0.000126911	0.000126911	0.000126911	0.000126911	0.000126911	0.000126911	0.000126911	0.000126911	0.000126911	0.000126911	0.000126911	0.000126911	0.000126911	0.000126911	0.000126911	0.000126911	0.000126911	0.000126911	0.000126911	0.000126911	0.000126911	0.000126911	0.00019401	0.000258845	0.000409029	0.000773897	0.00161066
CO2	235	0.00012316	0.00012316	0.00012316	0.00012316	0.00012316	0.00012316	0.00012316	0.00012316	0.00012316	0.00012316	0.00012316	0.00012316	0.00012316	0.00012316	0.00012316	0.00012316	0.00012316	0.00012316	0.00012316	0.00012316	0.00012316	0.000152607	0.000166801	0.000131877	0.000193753	0.000382808	0.000718614	0.00148873
CO2	236	6.98942e-05	6.98942e-05	6.98942e-05	6.98942e-05	6.98942e-05	6.98942e-05	6.98942e-05	6.98942e-05	6.98942e-05	6.98942e-05	6.98942e-05	6.98942e-05	6.98942e-05	6.98942e-05	6.98942e-05	6.98942e-05	6.98942e-05	6.98942e-05	6.98942e-05	6.98942e-05	6.98942e-05	6.98942e-05	6.98942e-05	0.000130954	0.00013766	0.000210117	0.000617921	0.00132669
CO2	237	6.80048e-05	6.80048e-05	6.80048e-05	6.80048e-05	6.80048e-05	6.80048e-05	6.80048e-05	6.80048e-05	6.80048e-05	6.80048e-05	6.80048e-05	6.80048e-05	6.80048e-05	6.80048e-05	6.80048e-05	6.80048e-05	6.80048e-05	6.80048e-05	6.80048e-05	6.80048e-05	6.80048e-05	6.80048e-05	6.80048e-05	0.000124202	0.00017841	0.000202489	0.000572382	0.0012247
CO2	238	0.000115444	0.000115444	0.000115444	0.000115444	0.000115444	0.000115444	0.000115444	0.000115444	0.000115444	0.000115444	0.000115444	0.000115444	0.000115444	0.000115444	0.000115444	0.000115444	0.000115444	0.000115444	0.000115444	0.000115444	0.000115444	0.000115444	0.000184644	0.000115444	0.000217056	0.000332532	0.000579649	0.00118001
CO2	239	0.000112032	0.000112032	0.000112032	0.000112032	0.000112032	0.000112032	0.000112032	0.000112032	0.000112032	0.000112032	0.000112032	0.000112032	0.000112032	0.000112032	0.000112032	0.000112032	0.000112032	0.000112032	0.000112032	0.000112032	0.000112032	0.000112032	0.000112032	0.000175764	0.000205551	0.000311829	0.000539264	0.00109181
CO2	240	0.000108721	0.000108721	0.000108721	0.000108721	0.000108721	0.000108721	0.000108721	0.000108721	0.000108721	0.000108721	0.000108721	0.000108721	0.000108721	0.000108721	0.000108721	0.000108721	0.000108721	0.000108721	0.000108721	0.000108721	0.000108721	0.000108721	0.000108721	0.000108721	0.000194791	0.000292604	0.000501924	0.00101046
CO2	241	0.000105508	0.000105508	0.000105508	0.000105508	0.000105508	0.000105508	0.000105508	0.000105508	0.000105508	0.000105508	0.000105508	0.000105508	0.000105508	0.000105508	0.000105508	0.000105508	0.000105508	0.000105508	0.000105508	0.000105508	0.000105508	0.000134363	0.000166851	0.000157029	0.00011669	0.000274745	0.000467393	0.000935424
CO2	242	0.00010239	0.00010239	0.00010239	0.00010239	0.00010239	0.00010239	0.00010239	0.00010239	0.00010239	0.00010239	0.00010239	0.00010239	0.00010239	0.00010239	0.00010239	0.00010239	0.00010239	0.00010239	0.00010239	0.00010239	0.00010239	0.00010239	0.00010239	0.00010239	0.000180714	0.000258147	0.000435451	0.000866204
CO2	243	9.93639e-05	9.93639e-05	9.93639e-05	9.93639e-05	9.93639e-05	9.93639e-05	9.93639e-05	9.93639e-05	9.93639e-05	9.93639e-05	9.93639e-05	9.93639e-05	9.93639e-05	9.93639e-05	9.93639e-05	9.93639e-05	9.93639e-05	9.93639e-05	9.93639e-05	9.93639e-05	0.000143903	9.93639e-05	9.93639e-05	0.000137418	0.000161978	0.000242715	0.000405897	0.000802341
CO2	244	9.64272e-05	9.64272e-05	9.64272e-05	9.64272e-05	9.64272e-05	9.64272e-05	9.64272e-05	9.64272e-05	9.64272e-05	9.64272e-05	9.64272e-05	9.64272e-05	9.64272e-05	9.64272e-05	9.64272e-05	9.64272e-05	9.64272e-05	9.64272e-05	9.64272e-05	9.64272e-05	9.64272e-05	9.64272e-05	9.64272e-05	9.64272e-05	0.000163526	0.000228361	0.000378545	0.000743413
CO2	245	9.35774e-05	9.35774e-05	9.35774e-05	9.35774e-05	9.35774e-05	9.35774e-05	9.35774e-05	9.35774e-05	9.35774e-05	9.35774e-05	9.35774e-05	9.35774e-05	9.35774e-05	9.35774e-05	9.35774e-05	9.35774e-05	9.35774e-05	9.35774e-05	9.35774e-05	9.35774e-05	9.35774e-05	9.35774e-05	0.000123023	0.000137218	0.000102294	0.00016417	0.000353225	0.000689032
CO2	246	9.08118e-05	9.08118e-05	9.08118e-05	9.08118e-05	9.08118e-05	9.08118e-05	9.08118e-05	9.08118e-05	9.08118e-05	9.08118e-05	9.08118e-05	9.08118e-05	9.08118e-05	9.08118e-05	9.08118e-05	9.08118e-05	9.08118e-05	9.08118e-05	9.08118e-05	9.08118e-05	9.08118e-05	9.08118e-05	9.08118e-05	9.08118e-05	0.000151872	0.000158577	0.000231034	0.000638839
CO2	247	8.81279e-05	8.81279e-05	8.81279e-05	8.81279e-05	8.81279e-05	8.81279e-05	8.81279e-05	8.81279e-05	8.81279e-05	8.81279e-05	8.81279e-05	8.81279e-05	8.81279e-05	8.81279e-05	8.81279e-05	8.81279e-05	8.81279e-05	8.81279e-05	8.81279e-05	8.81279e-05	8.81279e-05	8.81279e-05	8.81279e-05	8.81279e-05	0.000144324	0.000198533	0.000222611	0.000592505
CO2	248	8.55233e-05	8.55233e-05	8.55233e-05	8.55233e-05	8.55233e-05	8.55233e-05	8.55233e-05	8.55233e-05	8.55233e-05	8.55233e-05	8.55233e-05	8.55233e-05	8.55233e-05	8.55233e-05	8.55233e-05	8.55233e-05	8.55233e-05	8.55233e-05	8.55233e-05	8.55233e-05	8.55233e-05	8.55233e-05	8.55233e-05	0.000154722	8.55233e-05	0.000187135	0.00030261	0.000549727
CO2	249	8.29957e-05	8.29957e-05	8.29957e-05	8.29957e-05	8.29957e-05	8.29957e-05	8.29957e-05	8.29957e-05	8.29957e-05	8.29957e-05	8.29957e-05	8.29957e-05	8.29957e-05	8.29957e-05	8.29957e-05	8.29957e-05	8.29957e-05	8.29957e-05	8.29957e-05	8.29957e-05	8.29957e-05	8.29957e-05	8.29957e-05	8.29957e-05	0.000146726	0.000176514	0.000282792	0.000510227
CO2	250	4.69434e-05	4.69434e-05	4.69434e-05	4.69434e-05	4.69434e-05	4.69434e-05	4.69434e-05	4.69434e-05	4.69434e-05	4.69434e-05	4.69434e-05	4.69434e-05	4.69434e-05	4.69434e-05	4.69434e-05	4.69434e-05	4.69434e-05	4.69434e-05	4.69434e-05	4.69434e-05	4.69434e-05	4.69434e-05	4.69434e-05	4.69434e-05	4.69434e-05	0.000133013	0.000230826	0.000440146
CO2	251	4.56753e-05	4.56753e-05	4.56753e-05	4.56753e-05	4.56753e-05	4.56753e-05	4.56753e-05	4.56753e-05	4.56753e-05	4.56753e-05	4.56753e-05	4.56753e-05	4.56753e-05	4.56753e-05	4.56753e-05	4.56753e-05	4.56753e-05	4.56753e-05	4.56753e-05	4.56753e-05	4.56753e-05	4.56753e-05	7.45286e-05	0.000107017	9.71954e-05	5.68566e-05	0.000214912	0.00040756
CO2	252	7.78055e-05	7.78055e-05	7.78055e-05	7.78055e-05	7.78055e-05	7.78055e-05	7.78055e-05	7.78055e-05	7.78055e-05	7.78055e-05	7.78055e-05	7.78055e-05	7.78055e-05	7.78055e-05	7.78055e-05	7.78055e-05	7.78055e-05	7.78055e-05	7.78055e-05	7.78055e-05	7.78055e-05	7.78055e-05	7.78055e-05	7.78055e-05	7.78055e-05	0.000156129	0.000233563	0.000410866
CO2	253	7.5506e-05	7.5506e-05	7.5506e-05	7.5506e-05	7.5506e-05	7.5506e-05	7.5506e-05	7.5506e-05	7.5506e-05	7.5506e-05	7.5506e-05	7.5506e-05	7.5506e-05	7.5506e-05	7.5506e-05	7.5506e-05	7.5506e-05	7.5506e-05	7.5506e-05	7.5506e-05	7.5506e-05	0.000120041	7.5506e-05	7.5506e-05	0.00011356	0.00013812	0.000218857	0.000382039
CO2	254	7.32745e-05	7.32745e-05	7.32745e-05	7.32745e-05	7.32745e-05	7.32745e-05	7.32745e-05	7.32745e-05	7.32745e-05	7.32745e-05	7.32745e-05	7.32745e-05	7.32745e-05	7.32745e-05	7.32745e-05	7.32745e-05	7.32745e-05	7.32745e-05	7.32745e-05	7.32745e-05	7.32745e-05	7.32745e-05	7.32745e-05	7.32745e-05	7.32745e-05	0.000140373	0.000205208	0.000355392
CO2	255	7.11089e-05	7.11089e-05	7.11089e-05	7.11089e-05	7.11089e-05	7.11089e-05	7.11089e-05	7.11089e-05	7.11089e-05	7.11089e-05	7.11089e-05	7.11089e-05	7.11089e-05	7.11089e-05	7.11089e-05	7.11089e-05	7.11089e-05	7.11089e-05	7.11089e-05	7.11089e-05	7.11089e-05	7.11089e-05	7.11089e-05	0.000100554	0.000114749	7.98256e-05	0.000141701	0.000330756
CO2	256	6.90073e-05	6.90073e-05	6.90073e-05	6.90073e-05	6.90073e-05	6.90073e-05	6.90073e-05	6.90073e-05	6.90073e-05	6.90073e-05	6.90073e-05	6.90073e-05	6.90073e-05	6.90073e-05	6.90073e-05	6.90073e-05	6.90073e-05	6.90073e-05	6.90073e-05	6.90073e-05	6.90073e-05	6.90073e-05	6.90073e-05	6.90073e-05	6.90073e-05	0.000130067	0.000136772	0.000209229
CO2	257	6.69678e-05	6.69678e-05	6.69678e-05	6.69678e-05	6.69678e-05	6.69678e-05	6.69678e-05	6.69678e-05	6.69678e-05	6.69678e-05	6.69678e-05	6.69678e-05	6.69678e-05	6.69678e-05	6.69678e-05	6.69678e-05	6.69678e-05	6.69678e-05	6.69678e-05	6.69678e-05	6.69678e-05	6.69678e-05	6.69678e-05	6.69678e-05	6.69678e-05	0.000123164	0.000177373	0.000201451
CO2	258	5.52001e-05	5.52001e-05	5.52001e-05	5.52001e-05	5.52001e-05	5.52001e-05	5.52001e-05	5.52001e-05	5.52001e-05	5.52001e-05	5.52001e-05	5.52001e-05	5.52001e-05	5.52001e-05	5.52001e-05	5.52001e-05	5.52001e-05	5.52001e-05	5.52001e-05	5.52001e-05	5.52001e-05	5.52001e-05	5.52001e-05	5.52001e-05	0.000124398	5.52001e-05	0.000156812	0.000272287
CO2	259	6.33572e-05	6.33572e-05	6.33572e-05	6.33572e-05	6.33572e-05	6.33572e-05	6.33572e-05	6.33572e-05	6.33572e-05	6.33572e-05	6.33572e-05	6.33572e-05	6.33572e-05	6.33572e-05	6.33572e-05	6.33572e-05	6.33572e-05	6.33572e-05	6.33572e-05	6.33572e-05	6.33572e-05	6.33572e-05	6.33572e-05	6.33572e-05	6.33572e-05	0.000127088	0.000156875	0.000263153
CO2	260	3.58356e-05	3.58356e-05	3.58356e-05	3.58356e-05	3.58356e-05	3.58356e-05	3.58356e-05	3.58356e-05	3.58356e-05	3.58356e-05	3.58356e-05	3.58356e-05	3.58356e-05	3.58356e-05	3.58356e-05	3.58356e-05	3.58356e-05	3.58356e-05	3.58356e-05	3.58356e-05	3.58356e-05	3.58356e-05	3.58356e-05	3.58356e-05	3.58356e-05	3.58356e-05	0.000121905	0.000219718
CO2	261	3.48676e-05	3.48676e-05	3.48676e-05	3.48676e-05	3.48676e-05	3.48676e-05	3.48676e-05	3.48676e-05	3.48676e-05	3.48676e-05	3.48676e-05	3.48676e-05	3.48676e-05	3.48676e-05	3.48676e-05	3.48676e-05	3.48676e-05	3.48676e-05	3.48676e-05	3.48676e-05	3.48676e-05	3.48676e-05	3.48676e-05	6.37204e-05	9.62088e-05	8.63875e-05	4.60489e-05	0.000204104
CO2	262	5.93951e-05	5.93951e-05	5.93951e-05	5.93951e-05	5.93951e-05	5.93951e-05	5.93951e-05	5.93951e-05	5.93951e-05	5.93951e-05	5.93951e-05	5.93951e-05	5.93951e-05	5.93951e-05	5.93951e-05	5.93951e-05	5.93951e-05	5.93951e-05	5.93951e-05	5.93951e-05	5.93951e-05	5.93951e-05	5.93951e-05	5.93951e-05	5.93951e-05	5.93951e-05	0.000137719	0.000215152
CO2	263	5.76397e-05	5.76397e-05	5.76397e-05	5.76397e-05	5.76397e-05	5.76397e-05	5.76397e-05	5.76397e-05	5.76397e-05	5.76397e-05	5.76397e-05	5.76397e-05	5.76397e-05	5.76397e-05	5.76397e-05	5.76397e-05	5.76397e-05	5.76397e-05	5.76397e-05	5.76397e-05	5.76397e-05	5.76397e-05	0.000102173	5.76397e-05	5.76397e-05	9.56933e-05	0.000120254	0.000200991
CO2	264	5.59362e-05	5.59362e-05	5.59362e-05	5.59362e-05	5.59362e-05	5.59362e-05	5.59362e-05	5.59362e-05	5.59362e-05	5.59362e-05	5.59362e-05	5.59362e-05	5.59362e-05	5.59362e-05	5.59362e-05	5.59362e-05	5.59362e-05	5.59362e-05	5.59362e-05	5.59362e-05	5.59362e-05	5.59362e-05	5.59362e-05	5.59362e-05	5.59362e-05	5.59362e-05	0.000123034	0.00018787
CO2	265	5.42831e-05	5.42831e-05	5.42831e-05	5.42831e-05	5.42831e-05	5.42831e-05	5.42831e-05	5.42831e-05	5.42831e-05	5.42831e-05	5.42831e-05	5.42831e-05	5.42831e-05	5.42831e-05	5.42831e-05	5.42831e-05	5.42831e-05	5.42831e-05	5.42831e-05	5.42831e-05	5.42831e-05	5.42831e-05	5.42831e-05	5.42831e-05	8.37284e-05	9.79228e-05	6.29998e-05	0.000124876
CO2	266	5.26788e-05	5.26788e-05	5.26788e-05	5.26788e-05	5.26788e-05	5.26788e-05	5.26788e-05	5.26788e-05	5.26788e-05	5.26788e-05	5.26788e-05	5.26788e-05	5.26788e-05	5.26788e-05	5.26788e-05	5.26788e-05	5.26788e-05	5.26788e-05	5.26788e-05	5.26788e-05	5.26788e-05	5.26788e-05	5.26788e-05	5.26788e-05	5.26788e-05	5.26788e-05	0.000113738	0.000120444
CO2	267	5.11219e-05	5.11219e-05	5.11219e-05	5.11219e-05	5.11219e-05	5.11219e-05	5.11219e-05	5.11219e-05	5.11219e-05	5.11219e-05	5.11219e-05	5.11219e-05	5.11219e-05	5.11219e-05	5.11219e-05	5.11219e-05	5.11219e-05	5.11219e-05	5.11219e-05	5.11219e-05	5.11219e-05	5.11219e-05	5.11219e-05	5.11219e-05	5.11219e-05	5.11219e-05	0.000107318	0.000161527
CO2	268	2.88202e-05	2.88202e-05	2.88202e-05	2.88202e-05	2.88202e-05	2.88202e-05	2.88202e-05	2.88202e-05	2.88202e-05	2.88202e-05	2.88202e-05	2.88202e-05	2.88202e-05	2.88202e-05	2.88202e-05	2.88202e-05	2.88202e-05	2.88202e-05	2.88202e-05	2.88202e-05	2.88202e-05	2.88202e-05	2.88202e-05	2.88202e-05	2.88202e-05	9.80182e-05	2.88202e-05	0.000130432
CO2	269	2.80423e-05	2.80423e-05	2.80423e-05	2.80423e-05	2.80423e-05	2.80423e-05	2.80423e-05	2.80423e-05	2.80423e-05	2.80423e-05	2.80423e-05	2.80423e-05	2.80423e-05	2.80423e-05	2.80423e-05	2.80423e-05	2.80423e-05	2.80423e-05	2.80423e-05	2.80423e-05	2.80423e-05	2.80423e-05	2.80423e-05	2.80423e-05	2.80423e-05	2.80423e-05	9.17727e-05	0.00012156
CO2	270	4.79304e-05	4.79304e-05	4.79304e-05	4.79304e-05	4.79304e-05	4.79304e-05	4.79304e-05	4.79304e-05	4.79304e-05	4.79304e-05	4.79304e-05	4.79304e-05	4.79304e-05	4.79304e-05	4.79304e-05	4.79304e-05	4.79304e-05	4.79304e-05	4.79304e-05	4.79304e-05	4.79304e-05	4.79304e-05	4.79304e-05	4.79304e-05	4.79304e-05	4.79304e-05	4.79304e-05	0.000134
CO2	271	4.65139e-05	4.65139e-05	4.65139e-05	4.65139e-05	4.65139e-05	4.65139e-05	4.65139e-05	4.65139e-05	4.65139e-05	4.65139e-05	4.65139e-05	4.65139e-05	4.65139e-05	4.65139e-05	4.65139e-05	4.65139e-05	4.65139e-05	4.65139e-05	4.65139e-05	4.65139e-05	4.65139e-05	4.65139e-05	4.65139e-05	4.65139e-05	7.53665e-05	0.000107855	9.80337e-05	5.76951e-05
CO2	272	0	0	0	0	0	0	0	0	0	0	0	0	0	0	0	0	0	0	0	0	0	0	0	0	0	0	0	7.83236e-05
CO2	273	9.51858e-05	9.51858e-05	9.51858e-05	9.51858e-05	9.51858e-05	9.51858e-05	9.51858e-05	9.51858e-05	9.51858e-05	9.51858e-05	9.51858e-05	9.51858e-05	9.51858e-05	9.51858e-05	9.51858e-05	9.51858e-05	9.51858e-05	9.51858e-05	9.51858e-05	9.51858e-05	9.51858e-05	9.51858e-05	9.51858e-05	0.000139719	9.51858e-05	9.51858e-05	0.000133239	0.0001578
CO2	274	0	0	0	0	0	0	0	0	0	0	0	0	0	0	0	0	0	0	0	0	0	0	0	0	0	0	0	6.70981e-05
CO2	275	4.8204e-05	4.8204e-05	4.8204e-05	4.8204e-05	4.8204e-05	4.8204e-05	4.8204e-05	4.8204e-05	4.8204e-05	4.8204e-05	4.8204e-05	4.8204e-05	4.8204e-05	4.8204e-05	4.8204e-05	4.8204e-05	4.8204e-05	4.8204e-05	4.8204e-05	4.8204e-05	4.8204e-05	4.8204e-05	4.8204e-05	4.8204e-05	4.8204e-05	7.76493e-05	9.18437e-05	5.69207e-05
CO2	276	0	0	0	0	0	0	0	0	0	0	0	0	0	0	0	0	0	0	0	0	0	0	0	0	0	0	0	6.10595e-05
CO2	277	8.05939e-05	8.05939e-05	8.05939e-05	8.05939e-05	8.05939e-05	8.05939e-05	8.05939e-05	8.05939e-05	8.05939e-05	8.05939e-05	8.05939e-05	8.05939e-05	8.05939e-05	8.05939e-05	8.05939e-05	8.05939e-05	8.05939e-05	8.05939e-05	8.05939e-05	8.05939e-05	8.05939e-05	8.05939e-05	8.05939e-05	8.05939e-05	8.05939e-05	8.05939e-05	8.05939e-05	0.00013679
CO2	278	0	0	0	0	0	0	0	0	0	0	0	0	0	0	0	0	0	0	0	0	0	0	0	0	0	0	6.91979e-05	0
CO2	279	7.59005e-05	7.59005e-05	7.59005e-05	7.59005e-05	7.59005e-05	7.59005e-05	7.59005e-05	7.59005e-05	7.59005e-05	7.59005e-05	7.59005e-05	7.59005e-05	7.59005e-05	7.59005e-05	7.59005e-05	7.59005e-05	7.59005e-05	7.59005e-05	7.59005e-05	7.59005e-05	7.59005e-05	7.59005e-05	7.59005e-05	7.59005e-05	7.59005e-05	7.59005e-05	7.59005e-05	0.000139631
CO2	280	0	0	0	0	0	0	0	0	0	0	0	0	0	0	0	0	0	0	0	0	0	0	0	0	0	0	0	0
CO2	281	6.15115e-05	6.15115e-05	6.15115e-05	6.15115e-05	6.15115e-05	6.15115e-05	6.15115e-05	6.15115e-05	6.15115e-05	6.15115e-05	6.15115e-05	6.15115e-05	6.15115e-05	6.15115e-05	6.15115e-05	6.15115e-05	6.15115e-05	6.15115e-05	6.15115e-05	6.15115e-05	6.15115e-05	6.15115e-05	6.15115e-05	6.15115e-05	6.15115e-05	9.0364e-05	0.000122852	0.000113031
CO2	282	0	0	0	0	0	0	0	0	0	0	0	0	0	0	0	0	0	0	0	0	0	0	0	0	0	0	0	0
CO2	283	6.78983e-05	6.78983e-05	6.78983e-05	6.78983e-05	6.78983e-05	6.78983e-05	6.78983e-05	6.78983e-05	6.78983e-05	6.78983e-05	6.78983e-05	6.78983e-05	6.78983e-05	6.78983e-05	6.78983e-05	6.78983e-05	6.78983e-05	6.78983e-05	6.78983e-05	6.78983e-05	6.78983e-05	6.78983e-05	6.78983e-05	6.78983e-05	0.000112431	6.78983e-05	6.78983e-05	0.000105952
CO2	284	0	0	0	0	0	0	0	0	0	0	0	0	0	0	0	0	0	0	0	0	0	0	0	0	0	0	0	0
CO2	285	3.70269e-05	3.70269e-05	3.70269e-05	3.70269e-05	3.70269e-05	3.70269e-05	3.70269e-05	3.70269e-05	3.70269e-05	3.70269e-05	3.70269e-05	3.70269e-05	3.70269e-05	3.70269e-05	3.70269e-05	3.70269e-05	3.70269e-05	3.70269e-05	3.70269e-05	3.70269e-05	3.70269e-05	3.70269e-05	3.70269e-05	3.70269e-05	3.70269e-05	3.70269e-05	6.64721e-05	8.06665e-05
CO2	286	0	0	0	0	0	0	0	0	0	0	0	0	0	0	0	0	0	0	0	0	0	0	0	0	0	0	0	0
CO2	287	3.57589e-05	3.57589e-05	3.57589e-05	3.57589e-05	3.57589e-05	3.57589e-05	3.57589e-05	3.57589e-05	3.57589e-05	3.57589e-05	3.57589e-05	3.57589e-05	3.57589e-05	3.57589e-05	3.57589e-05	3.57589e-05	3.57589e-05	3.57589e-05	3.57589e-05	3.57589e-05	3.57589e-05	3.57589e-05	3.57589e-05	3.57589e-05	3.57589e-05	3.57589e-05	3.57589e-05	3.57589e-05
CO2	288	0	0	0	0	0	0	0	0	0	0	0	0	0	0	0	0	0	0	0	0	0	0	0	0	0	0	0	6.91978e-05
CO2	289	5.97055e-05	5.97055e-05	5.97055e-05	5.97055e-05	5.97055e-05	5.97055e-05	5.97055e-05	5.97055e-05	5.97055e-05	5.97055e-05	5.97055e-05	5.97055e-05	5.97055e-05	5.97055e-05	5.97055e-05	5.97055e-05	5.97055e-05	5.97055e-05	5.97055e-05	5.97055e-05	5.97055e-05	5.97055e-05	5.97055e-05	5.97055e-05	5.97055e-05	5.97055e-05	5.97055e-05	5.97055e-05
CO2	290	0	0	0	0	0	0	0	0	0	0	0	0	0	0	0	0	0	0	0	0	0	0	0	0	0	0	0	0
CO2	291	5.62285e-05	5.62285e-05	5.62285e-05	5.62285e-05	5.62285e-05	5.62285e-05	5.62285e-05	5.62285e-05	5.62285e-05	5.62285e-05	5.62285e-05	5.62285e-05	5.62285e-05	5.62285e-05	5.62285e-05	5.62285e-05	5.62285e-05	5.62285e-05	5.62285e-05	5.62285e-05	5.62285e-05	5.62285e-05	5.62285e-05	5.62285e-05	5.62285e-05	5.62285e-05	8.5081e-05	0.000117569
CO2	292	0	0	0	0	0	0	0	0	0	0	0	0	0	0	0	0	0	0	0	0	0	0	0	0	0	0	0	0
CO2	293	5.2954e-05	5.2954e-05	5.2954e-05	5.2954e-05	5.2954e-05	5.2954e-05	5.2954e-05	5.2954e-05	5.2954e-05	5.2954e-05	5.2954e-05	5.2954e-05	5.2954e-05	5.2954e-05	5.2954e-05	5.2954e-05	5.2954e-05	5.2954e-05	5.2954e-05	5.2954e-05	5.2954e-05	5.2954e-05	5.2954e-05	5.2954e-05	5.2954e-05	9.74866e-05	5.2954e-05	5.2954e-05
CO2	294	0	0	0	0	0	0	0	0	0	0	0	0	0	0	0	0	0	0	0	0	0	0	0	0	0	0	0	0
CO2	295	0	0	0	0	0	0	0	0	0	0	0	0	0	0	0	0	0	0	0	0	0	0	0	0	0	0	0	2.94452e-05
CO2	296	4.98702e-05	4.98702e-05	4.98702e-05	4.98702e-05	4.98702e-05	4.98702e-05	4.98702e-05	4.98702e-05	4.98702e-05	4.98702e-05	4.98702e-05	4.98702e-05	4.98702e-05	4.98702e-05	4.98702e-05	4.98702e-05	4.98702e-05	4.98702e-05	4.98702e-05	4.98702e-05	4.98702e-05	4.98702e-05	4.98702e-05	4.98702e-05	4.98702e-05	4.98702e-05	4.98702e-05	4.98702e-05
CO2	297	0	0	0	0	0	0	0	0	0	0	0	0	0	0	0	0	0	0	0	0	0	0	0	0	0	0	0	0
CO2	298	0	0	0	0	0	0	0	0	0	0	0	0	0	0	0	0	0	0	0	0	0	0	0	0	0	0	0	0
CO2	299	5.00965e-05	5.00965e-05	5.00965e-05	5.00965e-05	5.00965e-05	5.00965e-05	5.00965e-05	5.00965e-05	5.00965e-05	5.00965e-05	5.00965e-05	5.00965e-05	5.00965e-05	5.00965e-05	5.00965e-05	5.00965e-05	5.00965e-05	5.00965e-05	5.00965e-05	5.00965e-05	5.00965e-05	5.00965e-05	5.00965e-05	5.00965e-05	5.00965e-05	5.00965e-05	5.00965e-05	5.00965e-05
CO2	300	0	0	0	0	0	0	0	0	0	0	0	0	0	0	0	0	0	0	0	0	0	0	0	0	0	0	0	0

## Sheet: CLT_MB
Table SM.CLT.MB: Carbon emission fluxes (kgC/m3 wood product) over simulation period (0-300 years) at building lifespans (BL) 1-150 years, building in Manitoba
Emission	Timestep_years	BL001	BL002	BL003	BL004	BL005	BL006	BL007	BL008	BL009	BL010	BL015	BL020	BL025	BL030	BL035	BL040	BL045	BL050	BL060	BL070	BL080	BL090	BL100	BL110	BL120	BL130	BL140	BL150
CH4	1
CH4	2	0.306255	0.306255	0.306255	0.306255	0.306255	0.306255	0.306255	0.306255	0.306255	0.306255	0.306255	0.306255	0.306255	0.306255	0.306255	0.306255	0.306255	0.306255	0.306255	0.306255	0.306255	0.306255	0.306255	0.306255	0.306255	0.306255	0.306255	0.306255
CH4	3	1.35676	0.298443	0.298443	0.298443	0.298443	0.298443	0.298443	0.298443	0.298443	0.298443	0.298443	0.298443	0.298443	0.298443	0.298443	0.298443	0.298443	0.298443	0.298443	0.298443	0.298443	0.298443	0.298443	0.298443	0.298443	0.298443	0.298443	0.298443
CH4	4	1.32924	1.34915	0.290838	0.290838	0.290838	0.290838	0.290838	0.290838	0.290838	0.290838	0.290838	0.290838	0.290838	0.290838	0.290838	0.290838	0.290838	0.290838	0.290838	0.290838	0.290838	0.290838	0.290838	0.290838	0.290838	0.290838	0.290838	0.290838
CH4	5	1.30229	1.32183	1.34175	0.283434	0.283434	0.283434	0.283434	0.283434	0.283434	0.283434	0.283434	0.283434	0.283434	0.283434	0.283434	0.283434	0.283434	0.283434	0.283434	0.283434	0.283434	0.283434	0.283434	0.283434	0.283434	0.283434	0.283434	0.283434
CH4	6	1.27591	1.29508	1.31463	1.33454	0.276228	0.276228	0.276228	0.276228	0.276228	0.276228	0.276228	0.276228	0.276228	0.276228	0.276228	0.276228	0.276228	0.276228	0.276228	0.276228	0.276228	0.276228	0.276228	0.276228	0.276228	0.276228	0.276228	0.276228
CH4	7	1.25008	1.26889	1.28807	1.30761	1.32753	0.269212	0.269212	0.269212	0.269212	0.269212	0.269212	0.269212	0.269212	0.269212	0.269212	0.269212	0.269212	0.269212	0.269212	0.269212	0.269212	0.269212	0.269212	0.269212	0.269212	0.269212	0.269212	0.269212
CH4	8	1.22479	1.24325	1.26206	1.28124	1.30078	1.3207	0.262382	0.262382	0.262382	0.262382	0.262382	0.262382	0.262382	0.262382	0.262382	0.262382	0.262382	0.262382	0.262382	0.262382	0.262382	0.262382	0.262382	0.262382	0.262382	0.262382	0.262382	0.262382
CH4	9	1.20002	1.21814	1.2366	1.25541	1.27459	1.29413	1.31405	0.255732	0.255732	0.255732	0.255732	0.255732	0.255732	0.255732	0.255732	0.255732	0.255732	0.255732	0.255732	0.255732	0.255732	0.255732	0.255732	0.255732	0.255732	0.255732	0.255732	0.255732
CH4	10	1.17578	1.19355	1.21166	1.23012	1.24894	1.26811	1.28766	1.30758	0.249259	0.249259	0.249259	0.249259	0.249259	0.249259	0.249259	0.249259	0.249259	0.249259	0.249259	0.249259	0.249259	0.249259	0.249259	0.249259	0.249259	0.249259	0.249259	0.249259
CH4	11	1.15204	1.16948	1.18725	1.20536	1.22382	1.24264	1.26181	1.28135	1.30127	0.242956	0.242956	0.242956	0.242956	0.242956	0.242956	0.242956	0.242956	0.242956	0.242956	0.242956	0.242956	0.242956	0.242956	0.242956	0.242956	0.242956	0.242956	0.242956
CH4	12	1.12879	1.1459	1.16334	1.18111	1.19922	1.21768	1.2365	1.25567	1.27522	1.29514	0.23682	0.23682	0.23682	0.23682	0.23682	0.23682	0.23682	0.23682	0.23682	0.23682	0.23682	0.23682	0.23682	0.23682	0.23682	0.23682	0.23682	0.23682
CH4	13	1.10603	1.12282	1.13993	1.15736	1.17514	1.19325	1.21171	1.23052	1.2497	1.26924	0.230845	0.230845	0.230845	0.230845	0.230845	0.230845	0.230845	0.230845	0.230845	0.230845	0.230845	0.230845	0.230845	0.230845	0.230845	0.230845	0.230845	0.230845
CH4	14	1.08374	1.10021	1.117	1.13411	1.15155	1.16932	1.18743	1.20589	1.22471	1.24388	0.225027	0.225027	0.225027	0.225027	0.225027	0.225027	0.225027	0.225027	0.225027	0.225027	0.225027	0.225027	0.225027	0.225027	0.225027	0.225027	0.225027	0.225027
CH4	15	1.06191	1.07808	1.09455	1.11133	1.12844	1.14588	1.16365	1.18177	1.20023	1.21904	0.219363	0.219363	0.219363	0.219363	0.219363	0.219363	0.219363	0.219363	0.219363	0.219363	0.219363	0.219363	0.219363	0.219363	0.219363	0.219363	0.219363	0.219363
CH4	16	1.04054	1.0564	1.07256	1.08903	1.10582	1.12293	1.14037	1.15814	1.17625	1.19471	0.213847	0.213847	0.213847	0.213847	0.213847	0.213847	0.213847	0.213847	0.213847	0.213847	0.213847	0.213847	0.213847	0.213847	0.213847	0.213847	0.213847	0.213847
CH4	17	1.01961	1.03517	1.05103	1.06719	1.08366	1.10045	1.11756	1.135	1.15277	1.17088	1.26679	0.208476	0.208476	0.208476	0.208476	0.208476	0.208476	0.208476	0.208476	0.208476	0.208476	0.208476	0.208476	0.208476	0.208476	0.208476	0.208476	0.208476
CH4	18	0.999115	1.01438	1.02994	1.0458	1.06196	1.07843	1.09522	1.11233	1.12977	1.14754	1.24164	0.203246	0.203246	0.203246	0.203246	0.203246	0.203246	0.203246	0.203246	0.203246	0.203246	0.203246	0.203246	0.203246	0.203246	0.203246	0.203246	0.203246
CH4	19	0.979044	0.994022	1.00929	1.02485	1.0407	1.05687	1.07334	1.09013	1.10723	1.12467	1.21701	0.198153	0.198153	0.198153	0.198153	0.198153	0.198153	0.198153	0.198153	0.198153	0.198153	0.198153	0.198153	0.198153	0.198153	0.198153	0.198153	0.198153
CH4	20	0.959387	0.974084	0.989063	1.00433	1.01989	1.03575	1.05191	1.06838	1.08517	1.10228	1.19287	0.193194	0.193194	0.193194	0.193194	0.193194	0.193194	0.193194	0.193194	0.193194	0.193194	0.193194	0.193194	0.193194	0.193194	0.193194	0.193194	0.193194
CH4	21	0.940137	0.954557	0.969254	0.984233	0.999499	1.01506	1.03092	1.04708	1.06355	1.08034	1.16923	0.188364	0.188364	0.188364	0.188364	0.188364	0.188364	0.188364	0.188364	0.188364	0.188364	0.188364	0.188364	0.188364	0.188364	0.188364	0.188364	0.188364
CH4	22	0.921285	0.935433	0.949854	0.96455	0.979529	0.994795	1.01035	1.02621	1.04237	1.05884	1.14606	1.24198	0.18366	0.18366	0.18366	0.18366	0.18366	0.18366	0.18366	0.18366	0.18366	0.18366	0.18366	0.18366	0.18366	0.18366	0.18366	0.18366
CH4	23	0.902821	0.916704	0.930852	0.945273	0.95997	0.974948	0.990214	1.00577	1.02163	1.03779	1.12337	1.21748	0.179079	0.179079	0.179079	0.179079	0.179079	0.179079	0.179079	0.179079	0.179079	0.179079	0.179079	0.179079	0.179079	0.179079	0.179079	0.179079
CH4	24	0.884738	0.89836	0.912242	0.926391	0.940811	0.955508	0.970487	0.985753	1.00131	1.01717	1.10114	1.19347	0.174618	0.174618	0.174618	0.174618	0.174618	0.174618	0.174618	0.174618	0.174618	0.174618	0.174618	0.174618	0.174618	0.174618	0.174618	0.174618
CH4	25	0.867028	0.880393	0.894014	0.907897	0.922046	0.936466	0.951163	0.966142	0.981408	0.996967	1.07935	1.16995	0.170273	0.170273	0.170273	0.170273	0.170273	0.170273	0.170273	0.170273	0.170273	0.170273	0.170273	0.170273	0.170273	0.170273	0.170273	0.170273
CH4	26	0.849682	0.862796	0.876161	0.889782	0.903665	0.917813	0.932234	0.946931	0.961909	0.977175	1.05801	1.14691	0.16604	0.16604	0.16604	0.16604	0.16604	0.16604	0.16604	0.16604	0.16604	0.16604	0.16604	0.16604	0.16604	0.16604	0.16604	0.16604
CH4	27	0.832694	0.84556	0.858674	0.872039	0.88566	0.899542	0.913691	0.928112	0.942808	0.957787	1.0371	1.12432	1.22023	0.161918	0.161918	0.161918	0.161918	0.161918	0.161918	0.161918	0.161918	0.161918	0.161918	0.161918	0.161918	0.161918	0.161918	0.161918
CH4	28	0.816054	0.828679	0.841545	0.854659	0.868023	0.881645	0.895527	0.909676	0.924096	0.938793	1.01662	1.10219	1.1963	0.157903	0.157903	0.157903	0.157903	0.157903	0.157903	0.157903	0.157903	0.157903	0.157903	0.157903	0.157903	0.157903	0.157903	0.157903
CH4	29	0.799756	0.812143	0.824768	0.837634	0.850748	0.864112	0.877734	0.891616	0.905765	0.920185	0.996543	1.08051	1.17285	0.153992	0.153992	0.153992	0.153992	0.153992	0.153992	0.153992	0.153992	0.153992	0.153992	0.153992	0.153992	0.153992	0.153992	0.153992
CH4	30	0.783793	0.795947	0.808334	0.820958	0.833825	0.846938	0.860303	0.873924	0.887807	0.901956	0.976876	1.05926	1.14986	0.150182	0.150182	0.150182	0.150182	0.150182	0.150182	0.150182	0.150182	0.150182	0.150182	0.150182	0.150182	0.150182	0.150182	0.150182
CH4	31	0.768157	0.780082	0.792236	0.804623	0.817247	0.830114	0.843227	0.856592	0.870213	0.884096	0.957607	1.03844	1.12734	0.146472	0.146472	0.146472	0.146472	0.146472	0.146472	0.146472	0.146472	0.146472	0.146472	0.146472	0.146472	0.146472	0.146472	0.146472
CH4	32	0.752842	0.764542	0.776467	0.788621	0.801008	0.813632	0.826499	0.839612	0.852977	0.866598	0.938725	1.01804	1.10526	1.20117	0.142857	0.142857	0.142857	0.142857	0.142857	0.142857	0.142857	0.142857	0.142857	0.142857	0.142857	0.142857	0.142857	0.142857
CH4	33	0.73784	0.74932	0.761021	0.772946	0.785099	0.797486	0.81011	0.822977	0.83609	0.849455	0.920225	0.998048	1.08363	1.17773	0.139335	0.139335	0.139335	0.139335	0.139335	0.139335	0.139335	0.139335	0.139335	0.139335	0.139335	0.139335	0.139335	0.139335
CH4	34	0.723145	0.734409	0.745889	0.75759	0.769515	0.781669	0.794055	0.80668	0.819546	0.83266	0.902098	0.978456	1.06242	1.15476	0.135904	0.135904	0.135904	0.135904	0.135904	0.135904	0.135904	0.135904	0.135904	0.135904	0.135904	0.135904	0.135904	0.135904
CH4	35	0.70875	0.719803	0.731067	0.742547	0.754248	0.766173	0.778326	0.790713	0.803338	0.816204	0.884335	0.959256	1.04164	1.13224	0.132562	0.132562	0.132562	0.132562	0.132562	0.132562	0.132562	0.132562	0.132562	0.132562	0.132562	0.132562	0.132562	0.132562
CH4	36	0.69465	0.705494	0.716546	0.727811	0.739291	0.750992	0.762916	0.77507	0.787457	0.800081	0.86693	0.940441	1.02128	1.11017	0.129306	0.129306	0.129306	0.129306	0.129306	0.129306	0.129306	0.129306	0.129306	0.129306	0.129306	0.129306	0.129306	0.129306
CH4	37	0.680837	0.691478	0.702322	0.713374	0.724638	0.736119	0.747819	0.759744	0.771898	0.784285	0.849875	0.922002	1.00132	1.08854	1.18445	0.126134	0.126134	0.126134	0.126134	0.126134	0.126134	0.126134	0.126134	0.126134	0.126134	0.126134	0.126134	0.126134
CH4	38	0.667307	0.677747	0.688387	0.699231	0.710283	0.721548	0.733028	0.744728	0.756653	0.768807	0.833163	0.903933	0.981756	1.06733	1.16144	0.123043	0.123043	0.123043	0.123043	0.123043	0.123043	0.123043	0.123043	0.123043	0.123043	0.123043	0.123043	0.123043
CH4	39	0.654052	0.664295	0.674735	0.685375	0.69622	0.707272	0.718536	0.730016	0.741717	0.753642	0.816787	0.886225	0.962583	1.04655	1.13889	0.120031	0.120031	0.120031	0.120031	0.120031	0.120031	0.120031	0.120031	0.120031	0.120031	0.120031	0.120031	0.120031
CH4	40	0.641067	0.651118	0.661361	0.671801	0.682441	0.693285	0.704338	0.715602	0.727082	0.738783	0.800739	0.86887	0.943791	1.02618	1.11678	0.117097	0.117097	0.117097	0.117097	0.117097	0.117097	0.117097	0.117097	0.117097	0.117097	0.117097	0.117097	0.117097
CH4	41	0.628347	0.638208	0.648259	0.658502	0.668942	0.679582	0.690426	0.701479	0.712743	0.724223	0.785013	0.851862	0.925373	1.00621	1.0951	0.114238	0.114238	0.114238	0.114238	0.114238	0.114238	0.114238	0.114238	0.114238	0.114238	0.114238	0.114238	0.114238
CH4	42	0.615885	0.625561	0.635422	0.645473	0.655716	0.666156	0.676796	0.68764	0.698693	0.709957	0.769603	0.835194	0.907321	0.986636	1.07386	1.16977	0.111452	0.111452	0.111452	0.111452	0.111452	0.111452	0.111452	0.111452	0.111452	0.111452	0.111452	0.111452
CH4	43	0.603676	0.61317	0.622846	0.632708	0.642758	0.653002	0.663441	0.674082	0.684926	0.695978	0.754502	0.818858	0.889628	0.96745	1.05303	1.14714	0.108737	0.108737	0.108737	0.108737	0.108737	0.108737	0.108737	0.108737	0.108737	0.108737	0.108737	0.108737
CH4	44	0.591716	0.601031	0.610525	0.620201	0.630062	0.640113	0.650356	0.660796	0.671436	0.68228	0.739703	0.802848	0.872285	0.948643	1.03261	1.12495	0.106092	0.106092	0.106092	0.106092	0.106092	0.106092	0.106092	0.106092	0.106092	0.106092	0.106092	0.106092
CH4	45	0.579998	0.589138	0.598453	0.607947	0.617623	0.627484	0.637535	0.647778	0.658218	0.668858	0.7252	0.787156	0.855287	0.930208	1.0126	1.10319	0.103514	0.103514	0.103514	0.103514	0.103514	0.103514	0.103514	0.103514	0.103514	0.103514	0.103514	0.103514
CH4	46	0.568519	0.577486	0.586626	0.595941	0.605435	0.615111	0.624972	0.635023	0.645266	0.655706	0.710987	0.771778	0.838626	0.912137	0.992974	1.08187	0.101002	0.101002	0.101002	0.101002	0.101002	0.101002	0.101002	0.101002	0.101002	0.101002	0.101002	0.101002
CH4	47	0.557271	0.56607	0.575038	0.584178	0.593493	0.602987	0.612663	0.622524	0.632575	0.642818	0.697059	0.756705	0.822296	0.894423	0.973738	1.06096	1.15687	0.0985539	0.0985539	0.0985539	0.0985539	0.0985539	0.0985539	0.0985539	0.0985539	0.0985539	0.0985539	0.0985539
CH4	48	0.546252	0.554885	0.563684	0.572652	0.581792	0.591107	0.600601	0.610277	0.620138	0.630189	0.683409	0.741932	0.806288	0.877058	0.954881	1.04046	1.13457	0.096168	0.096168	0.096168	0.096168	0.096168	0.096168	0.096168	0.096168	0.096168	0.096168	0.096168
CH4	49	0.535456	0.543927	0.55256	0.561359	0.570327	0.579467	0.588782	0.598275	0.607951	0.617813	0.670031	0.727453	0.790598	0.860036	0.936394	1.02036	1.1127	0.0938426	0.0938426	0.0938426	0.0938426	0.0938426	0.0938426	0.0938426	0.0938426	0.0938426	0.0938426	0.0938426
CH4	50	0.524878	0.53319	0.54166	0.550294	0.559093	0.56806	0.5772	0.586515	0.596009	0.605685	0.65692	0.713262	0.775218	0.843349	0.91827	1.00066	1.09126	0.0915763	0.0915763	0.0915763	0.0915763	0.0915763	0.0915763	0.0915763	0.0915763	0.0915763	0.0915763	0.0915763
CH4	51	0.514514	0.522669	0.530981	0.539452	0.548085	0.556884	0.565852	0.574991	0.584306	0.5938	0.644071	0.699352	0.760143	0.826992	0.900502	0.981339	1.07023	0.0893674	0.0893674	0.0893674	0.0893674	0.0893674	0.0893674	0.0893674	0.0893674	0.0893674	0.0893674	0.0893674
CH4	52	0.50436	0.512361	0.520516	0.528828	0.537299	0.545932	0.554731	0.563699	0.572838	0.582153	0.631478	0.685719	0.745365	0.810956	0.883083	0.962399	1.04962	1.14553	0.0872144	0.0872144	0.0872144	0.0872144	0.0872144	0.0872144	0.0872144	0.0872144	0.0872144	0.0872144
CH4	53	0.49441	0.502261	0.510263	0.518418	0.526729	0.5352	0.543833	0.552632	0.5616	0.57074	0.619137	0.672356	0.73088	0.795236	0.866006	0.943829	1.02941	1.12351	0.0851158	0.0851158	0.0851158	0.0851158	0.0851158	0.0851158	0.0851158	0.0851158	0.0851158	0.0851158
CH4	54	0.484661	0.492365	0.500216	0.508217	0.516372	0.524684	0.533154	0.541788	0.550587	0.559554	0.60704	0.659259	0.716681	0.779826	0.849264	0.925622	1.00959	1.10193	0.0830703	0.0830703	0.0830703	0.0830703	0.0830703	0.0830703	0.0830703	0.0830703	0.0830703	0.0830703
CH4	55	0.475109	0.482668	0.490371	0.498222	0.506223	0.514378	0.52269	0.53116	0.539794	0.548593	0.595185	0.64642	0.702762	0.764718	0.832849	0.90777	0.990158	1.08076	0.0810764	0.0810764	0.0810764	0.0810764	0.0810764	0.0810764	0.0810764	0.0810764	0.0810764	0.0810764
CH4	56	0.46575	0.473166	0.480724	0.488427	0.496278	0.504279	0.512434	0.520746	0.529217	0.53785	0.583565	0.633837	0.689118	0.749908	0.816757	0.890268	0.971104	1.06	0.0791327	0.0791327	0.0791327	0.0791327	0.0791327	0.0791327	0.0791327	0.0791327	0.0791327	0.0791327
CH4	57	0.456579	0.463855	0.471271	0.478829	0.486532	0.494383	0.502385	0.51054	0.518851	0.527322	0.572177	0.621502	0.675743	0.735389	0.80098	0.873107	0.952422	1.03964	0.0772379	0.0772379	0.0772379	0.0772379	0.0772379	0.0772379	0.0772379	0.0772379	0.0772379	0.0772379
CH4	58	0.447592	0.454731	0.462008	0.469424	0.476982	0.484685	0.492536	0.500538	0.508693	0.517004	0.561015	0.609411	0.662631	0.721155	0.785511	0.856281	0.934104	1.01968	0.0753908	0.0753908	0.0753908	0.0753908	0.0753908	0.0753908	0.0753908	0.0753908	0.0753908	0.0753908
CH4	59	0.438786	0.445791	0.452931	0.460207	0.467623	0.475181	0.482884	0.490735	0.498737	0.506892	0.550074	0.59756	0.649778	0.707201	0.770346	0.839783	0.916141	1.00011	0.0735901	0.0735901	0.0735901	0.0735901	0.0735901	0.0735901	0.0735901	0.0735901	0.0735901	0.0735901
CH4	60	0.430157	0.437031	0.444036	0.451175	0.458452	0.465867	0.473426	0.481129	0.48898	0.496981	0.539351	0.585943	0.637179	0.69352	0.755477	0.823608	0.898528	0.980916	0.0718345	0.0718345	0.0718345	0.0718345	0.0718345	0.0718345	0.0718345	0.0718345	0.0718345	0.0718345
CH4	61	0.421702	0.428446	0.435319	0.442324	0.449464	0.45674	0.464156	0.471714	0.479417	0.487268	0.52884	0.574556	0.624827	0.680108	0.740898	0.807747	0.881258	0.962095	0.070123	0.070123	0.070123	0.070123	0.070123	0.070123	0.070123	0.070123	0.070123	0.070123
CH4	62	0.413416	0.420033	0.426777	0.43365	0.440655	0.447795	0.455071	0.462487	0.470045	0.477749	0.518538	0.563393	0.612718	0.666959	0.726605	0.792196	0.864323	0.943639	1.12677	0.0684543	0.0684543	0.0684543	0.0684543	0.0684543	0.0684543	0.0684543	0.0684543	0.0684543
CH4	63	0.405297	0.411789	0.418406	0.42515	0.432023	0.439028	0.446168	0.453444	0.46086	0.468418	0.508441	0.552451	0.600848	0.654068	0.712592	0.776948	0.847717	0.92554	1.10523	0.0668273	0.0668273	0.0668273	0.0668273	0.0668273	0.0668273	0.0668273	0.0668273	0.0668273
CH4	64	0.39734	0.403711	0.410203	0.41682	0.423564	0.430437	0.437442	0.444582	0.451858	0.459274	0.498543	0.541725	0.589211	0.641429	0.698851	0.761996	0.831434	0.907792	1.0841	0.0652409	0.0652409	0.0652409	0.0652409	0.0652409	0.0652409	0.0652409	0.0652409	0.0652409
CH4	65	0.389543	0.395794	0.402164	0.408656	0.415273	0.422017	0.42889	0.435895	0.443035	0.450311	0.488841	0.531211	0.577803	0.629038	0.68538	0.747336	0.815467	0.890388	1.06337	0.0636941	0.0636941	0.0636941	0.0636941	0.0636941	0.0636941	0.0636941	0.0636941	0.0636941
CH4	66	0.381902	0.388035	0.394285	0.400656	0.407148	0.413765	0.420509	0.427382	0.434387	0.441526	0.479331	0.520903	0.566619	0.61689	0.672171	0.732961	0.79981	0.873321	1.04305	0.0621858	0.0621858	0.0621858	0.0621858	0.0621858	0.0621858	0.0621858	0.0621858	0.0621858
CH4	67	0.374414	0.380432	0.386564	0.392815	0.399185	0.405677	0.412294	0.419038	0.425911	0.432916	0.470009	0.510799	0.555654	0.604979	0.65922	0.718866	0.784457	0.856584	1.02312	0.0607151	0.0607151	0.0607151	0.0607151	0.0607151	0.0607151	0.0607151	0.0607151	0.0607151
CH4	68	0.367076	0.37298	0.378997	0.38513	0.39138	0.397751	0.404243	0.41086	0.417604	0.424477	0.460872	0.500894	0.544905	0.593302	0.646521	0.705045	0.769401	0.840171	1.00357	0.0592809	0.0592809	0.0592809	0.0592809	0.0592809	0.0592809	0.0592809	0.0592809	0.0592809
CH4	69	0.359885	0.365678	0.371582	0.377599	0.383732	0.389982	0.396352	0.402844	0.409461	0.416205	0.451915	0.491184	0.534367	0.581852	0.634071	0.691493	0.754638	0.824076	0.984401	0.0578824	0.0578824	0.0578824	0.0578824	0.0578824	0.0578824	0.0578824	0.0578824	0.0578824
CH4	70	0.352837	0.358521	0.364314	0.370218	0.376235	0.382368	0.388618	0.394988	0.401481	0.408098	0.443135	0.481665	0.524035	0.570627	0.621863	0.678204	0.740161	0.808292	0.9656	0.0565185	0.0565185	0.0565185	0.0565185	0.0565185	0.0565185	0.0565185	0.0565185	0.0565185
CH4	71	0.34593	0.351507	0.357191	0.362984	0.368888	0.374905	0.381038	0.387288	0.393658	0.40015	0.434529	0.472334	0.513906	0.559621	0.609892	0.665173	0.725964	0.792813	0.94716	0.0551884	0.0551884	0.0551884	0.0551884	0.0551884	0.0551884	0.0551884	0.0551884	0.0551884
CH4	72	0.339161	0.344633	0.35021	0.355893	0.361686	0.36759	0.373608	0.37974	0.385991	0.392361	0.426092	0.463186	0.503975	0.54883	0.598155	0.652396	0.712042	0.777633	0.929076	1.11221	0.0538912	0.0538912	0.0538912	0.0538912	0.0538912	0.0538912	0.0538912	0.0538912
CH4	73	0.332527	0.337896	0.343368	0.348944	0.354628	0.360421	0.366325	0.372343	0.378475	0.384726	0.417822	0.454217	0.494239	0.53825	0.586647	0.639867	0.69839	0.762746	0.911339	1.09102	0.052626	0.052626	0.052626	0.052626	0.052626	0.052626	0.052626	0.052626
CH4	74	0.326025	0.331293	0.336662	0.342134	0.347711	0.353394	0.359187	0.365091	0.371109	0.377241	0.409715	0.445425	0.484694	0.527876	0.575362	0.62758	0.685003	0.748148	0.893943	1.07025	0.0513921	0.0513921	0.0513921	0.0513921	0.0513921	0.0513921	0.0513921	0.0513921
CH4	75	0.319653	0.324821	0.330089	0.335458	0.34093	0.346507	0.352191	0.357984	0.363888	0.369905	0.401768	0.436806	0.475335	0.517705	0.564297	0.615533	0.671874	0.733831	0.876883	1.04987	0.0501886	0.0501886	0.0501886	0.0501886	0.0501886	0.0501886	0.0501886	0.0501886
CH4	76	0.313407	0.318479	0.323647	0.328915	0.334284	0.339756	0.345333	0.351017	0.35681	0.362714	0.393977	0.428355	0.46616	0.507732	0.553448	0.603719	0.659	0.71979	0.86015	1.02988	0.0490148	0.0490148	0.0490148	0.0490148	0.0490148	0.0490148	0.0490148	0.0490148
CH4	77	0.307286	0.312262	0.317334	0.322502	0.32777	0.333139	0.338611	0.344188	0.349872	0.355665	0.386339	0.420071	0.457164	0.497954	0.542809	0.592134	0.646375	0.706021	0.843739	1.01027	0.0478698	0.0478698	0.0478698	0.0478698	0.0478698	0.0478698	0.0478698	0.0478698
CH4	78	0.301287	0.306169	0.311145	0.316217	0.321386	0.326654	0.332022	0.337494	0.343071	0.348755	0.378852	0.411949	0.448344	0.488366	0.532377	0.580774	0.633993	0.692517	0.827643	0.991044	0.0467529	0.0467529	0.0467529	0.0467529	0.0467529	0.0467529	0.0467529	0.0467529
CH4	79	0.295407	0.300197	0.30508	0.310056	0.315127	0.320296	0.325564	0.330933	0.336405	0.341982	0.371513	0.403986	0.439696	0.478965	0.522148	0.569634	0.621852	0.679274	0.811857	0.972182	0.0456634	0.0456634	0.0456634	0.0456634	0.0456634	0.0456634	0.0456634	0.0456634
CH4	80	0.289644	0.294344	0.299135	0.304017	0.308993	0.314065	0.319233	0.324501	0.32987	0.335342	0.364317	0.39618	0.431218	0.469747	0.512117	0.558709	0.609945	0.666286	0.796374	0.953682	0.0446007	0.0446007	0.0446007	0.0446007	0.0446007	0.0446007	0.0446007	0.0446007
CH4	81	0.283995	0.288607	0.293307	0.298098	0.30298	0.307956	0.313028	0.318197	0.323465	0.328833	0.357263	0.388526	0.422905	0.460709	0.502281	0.547997	0.598268	0.653549	0.781188	0.935536	0.0435639	0.0435639	0.0435639	0.0435639	0.0435639	0.0435639	0.0435639	0.0435639
CH4	82	0.278459	0.282984	0.287596	0.292296	0.297087	0.301969	0.306945	0.312016	0.317185	0.322453	0.350348	0.381022	0.414754	0.451847	0.492637	0.537492	0.586817	0.641057	0.766294	0.917737	1.10087	0.0425525	0.0425525	0.0425525	0.0425525	0.0425525	0.0425525	0.0425525
CH4	83	0.273032	0.277472	0.281997	0.286609	0.291309	0.2961	0.300982	0.305958	0.31103	0.316198	0.343568	0.373665	0.406762	0.443157	0.483179	0.52719	0.575586	0.628806	0.751686	0.900279	1.07996	0.0415658	0.0415658	0.0415658	0.0415658	0.0415658	0.0415658	0.0415658
CH4	84	0.267713	0.272069	0.276509	0.281034	0.285646	0.290347	0.295137	0.30002	0.304996	0.310067	0.336922	0.366452	0.398926	0.434636	0.473905	0.517087	0.564573	0.616791	0.737359	0.883154	1.05946	0.0406031	0.0406031	0.0406031	0.0406031	0.0406031	0.0406031	0.0406031
CH4	85	0.2625	0.266774	0.27113	0.27557	0.280095	0.284707	0.289407	0.294198	0.29908	0.304056	0.330405	0.35938	0.391243	0.426281	0.464811	0.50718	0.553773	0.605008	0.723306	0.866358	1.03934	0.0396639	0.0396639	0.0396639	0.0396639	0.0396639	0.0396639	0.0396639
CH4	86	0.257389	0.261583	0.265858	0.270214	0.274654	0.279179	0.283791	0.288491	0.293282	0.298164	0.324017	0.352447	0.38371	0.418088	0.455893	0.497465	0.54318	0.593452	0.709523	0.849883	1.01961	0.0387476	0.0387476	0.0387476	0.0387476	0.0387476	0.0387476	0.0387476
CH4	87	0.25238	0.256495	0.260689	0.264963	0.26932	0.27376	0.278285	0.282897	0.287597	0.292388	0.317754	0.345649	0.376323	0.410055	0.447148	0.487938	0.532792	0.582118	0.696005	0.833722	1.00026	0.0378535	0.0378535	0.0378535	0.0378535	0.0378535	0.0378535	0.0378535
CH4	88	0.24747	0.251508	0.255623	0.259817	0.264091	0.268447	0.272887	0.277412	0.282024	0.286725	0.311614	0.338983	0.369081	0.402177	0.438572	0.478594	0.522605	0.571002	0.682745	0.817871	0.981272	0.0369811	0.0369811	0.0369811	0.0369811	0.0369811	0.0369811	0.0369811
CH4	89	0.242658	0.246619	0.250657	0.254772	0.258966	0.26324	0.267596	0.272036	0.276561	0.281173	0.305594	0.332448	0.361979	0.394453	0.430163	0.469432	0.512614	0.5601	0.66974	0.802323	0.962649	0.0361298	0.0361298	0.0361298	0.0361298	0.0361298	0.0361298	0.0361298
CH4	90	0.23794	0.241827	0.245788	0.249826	0.253941	0.258135	0.262409	0.266766	0.271205	0.275731	0.299692	0.326041	0.355016	0.386878	0.421916	0.460446	0.502816	0.549408	0.656985	0.787072	0.944381	0.0352992	0.0352992	0.0352992	0.0352992	0.0352992	0.0352992	0.0352992
CH4	91	0.233316	0.237129	0.241016	0.244978	0.249015	0.25313	0.257324	0.261599	0.265955	0.270395	0.293905	0.319758	0.348188	0.379451	0.413829	0.451634	0.493206	0.538921	0.644474	0.772113	0.92646	0.0344887	0.0344887	0.0344887	0.0344887	0.0344887	0.0344887	0.0344887
CH4	92	0.228783	0.232525	0.236338	0.240225	0.244187	0.248224	0.252339	0.256533	0.260808	0.265164	0.288232	0.313598	0.341493	0.372167	0.405899	0.442992	0.483782	0.528637	0.632202	0.757439	0.908882	1.09201	0.0336977	0.0336977	0.0336977	0.0336977	0.0336977	0.0336977
CH4	93	0.224339	0.228011	0.231753	0.235567	0.239453	0.243415	0.247453	0.251568	0.255761	0.260036	0.282669	0.307558	0.334928	0.365025	0.398122	0.434517	0.474539	0.51855	0.620166	0.743046	0.891639	1.07132	0.0329258	0.0329258	0.0329258	0.0329258	0.0329258	0.0329258
CH4	94	0.219983	0.223586	0.227257	0.230999	0.234813	0.2387	0.242662	0.246699	0.250814	0.255008	0.277216	0.301636	0.328491	0.358022	0.390495	0.426205	0.465474	0.508657	0.608361	0.728928	0.874724	1.05103	0.0321725	0.0321725	0.0321725	0.0321725	0.0321725	0.0321725
CH4	95	0.215713	0.219248	0.222851	0.226522	0.230264	0.234078	0.237965	0.241927	0.245964	0.250079	0.271869	0.29583	0.322179	0.351154	0.383016	0.418054	0.456584	0.498954	0.596781	0.715079	0.858131	1.03112	0.0314373	0.0314373	0.0314373	0.0314373	0.0314373	0.0314373
CH4	96	0.211528	0.214996	0.218531	0.222133	0.225805	0.229547	0.233361	0.237248	0.241209	0.245247	0.266626	0.290136	0.315989	0.344419	0.375682	0.41006	0.447865	0.489437	0.585424	0.701495	0.841855	1.01158	0.0307198	0.0307198	0.0307198	0.0307198	0.0307198	0.0307198
CH4	97	0.207424	0.210827	0.214296	0.21783	0.221433	0.225104	0.228846	0.23266	0.236547	0.240509	0.261486	0.284554	0.30992	0.337815	0.368489	0.402221	0.439314	0.480104	0.574284	0.688171	0.825888	0.992424	0.0300195	0.0300195	0.0300195	0.0300195	0.0300195	0.0300195
CH4	98	0.203402	0.206741	0.210144	0.213612	0.217147	0.220749	0.224421	0.228163	0.231977	0.235864	0.256446	0.27908	0.303969	0.331338	0.361436	0.394532	0.430927	0.470949	0.563357	0.6751	0.810226	0.973627	0.029336	0.029336	0.029336	0.029336	0.029336	0.029336
CH4	99	0.199459	0.202735	0.206074	0.209477	0.212945	0.21648	0.220082	0.223754	0.227496	0.23131	0.251505	0.273712	0.298133	0.324987	0.354518	0.386992	0.422702	0.461971	0.552639	0.66228	0.794862	0.955188	0.0286689	0.0286689	0.0286689	0.0286689	0.0286689	0.0286689
CH4	100	0.195593	0.198808	0.202084	0.205423	0.208826	0.212294	0.215828	0.219431	0.223103	0.226845	0.24666	0.268449	0.29241	0.318759	0.347734	0.379597	0.414635	0.453165	0.542126	0.649703	0.779791	0.937099	0.0280178	0.0280178	0.0280178	0.0280178	0.0280178	0.0280178
CH4	101	0.191804	0.194958	0.198172	0.201448	0.204787	0.20819	0.211658	0.215193	0.218795	0.222467	0.241909	0.263288	0.286799	0.312652	0.341081	0.372344	0.406723	0.444527	0.531815	0.637367	0.765006	0.919354	0.0273821	0.0273821	0.0273821	0.0273821	0.0273821	0.0273821
CH4	102	0.188089	0.191183	0.194337	0.197552	0.200828	0.204167	0.207569	0.211038	0.214572	0.218175	0.237251	0.258228	0.281296	0.306662	0.334557	0.365231	0.398963	0.436056	0.521701	0.625266	0.750503	0.901946	1.08508	0.0267617	0.0267617	0.0267617	0.0267617	0.0267617
CH4	103	0.184447	0.187483	0.190578	0.193732	0.196946	0.200222	0.203561	0.206964	0.210432	0.213967	0.232684	0.253266	0.2759	0.300789	0.328158	0.358255	0.391352	0.427747	0.51178	0.613397	0.736276	0.884869	1.06455	0.026156	0.026156	0.026156	0.026156	0.026156
CH4	104	0.180877	0.183856	0.186892	0.189986	0.19314	0.196355	0.199631	0.20297	0.206373	0.209841	0.228205	0.2484	0.270608	0.295029	0.321883	0.351414	0.383888	0.419598	0.502049	0.601753	0.72232	0.868116	1.04442	0.0255648	0.0255648	0.0255648	0.0255648	0.0255648
CH4	105	0.177376	0.180299	0.183278	0.186315	0.189409	0.192563	0.195778	0.199054	0.202392	0.205795	0.223814	0.243629	0.265419	0.28938	0.315729	0.344704	0.376567	0.411605	0.492504	0.590332	0.70863	0.851681	1.02467	0.0249876	0.0249876	0.0249876	0.0249876	0.0249876
CH4	106	0.173945	0.176813	0.179736	0.182715	0.185751	0.188846	0.192	0.195214	0.19849	0.201829	0.219509	0.238951	0.26033	0.28384	0.309694	0.338123	0.369386	0.403765	0.483142	0.579128	0.6952	0.835559	1.00529	0.0244241	0.0244241	0.0244241	0.0244241	0.0244241
CH4	107	0.17058	0.173395	0.176263	0.179186	0.182165	0.185201	0.188296	0.19145	0.194664	0.19794	0.215287	0.234363	0.25534	0.278408	0.303775	0.331669	0.362344	0.396075	0.473958	0.568138	0.682025	0.819743	0.986278	0.0238739	0.0238739	0.0238739	0.0238739	0.0238739
CH4	108	0.167282	0.170043	0.172857	0.175726	0.178649	0.181628	0.184664	0.187759	0.190912	0.194127	0.211148	0.229865	0.250447	0.27308	0.297969	0.325339	0.355436	0.388533	0.46495	0.557357	0.669101	0.804227	0.967628	0.0233368	0.0233368	0.0233368	0.0233368	0.0233368
CH4	109	0.164049	0.166758	0.169519	0.172333	0.175201	0.178124	0.181103	0.18414	0.187234	0.190388	0.207088	0.225453	0.245648	0.267856	0.292276	0.319131	0.348662	0.381135	0.456114	0.546782	0.656423	0.789006	0.949331	0.0228124	0.0228124	0.0228124	0.0228124	0.0228124
CH4	110	0.160879	0.163537	0.166246	0.169007	0.171821	0.174689	0.177612	0.180591	0.183628	0.186722	0.203108	0.221127	0.240942	0.262732	0.286693	0.313042	0.342017	0.373879	0.447447	0.536409	0.643986	0.774073	0.931382	0.0223004	0.0223004	0.0223004	0.0223004	0.0223004
CH4	111	0.15777	0.160379	0.163037	0.165746	0.168507	0.171321	0.174189	0.177112	0.180091	0.183128	0.199205	0.216885	0.236327	0.257707	0.281217	0.30707	0.3355	0.366763	0.438946	0.526233	0.631786	0.759425	0.913772	0.0218004	0.0218004	0.0218004	0.0218004	0.0218004
CH4	112	0.154723	0.157282	0.15989	0.162549	0.165258	0.168019	0.170833	0.173701	0.176624	0.179603	0.195378	0.212725	0.231802	0.252779	0.275846	0.301213	0.329107	0.359782	0.430607	0.516251	0.619817	0.745054	0.896497	1.07963	0.0213123	0.0213123	0.0213123	0.0213123
CH4	113	0.151736	0.154247	0.156806	0.159414	0.162072	0.164781	0.167542	0.170356	0.173224	0.176147	0.191626	0.208646	0.227363	0.247946	0.270579	0.295468	0.322838	0.352935	0.422427	0.50646	0.608076	0.730956	0.879548	1.05923	0.0208356	0.0208356	0.0208356	0.0208356
CH4	114	0.148807	0.15127	0.153781	0.15634	0.158948	0.161606	0.164316	0.167077	0.169891	0.172759	0.187946	0.204646	0.223011	0.243206	0.265413	0.289834	0.316689	0.346219	0.414403	0.496854	0.596558	0.717126	0.862921	1.03922	0.0203701	0.0203701	0.0203701	0.0203701
CH4	115	0.145935	0.148352	0.150816	0.153327	0.155886	0.158494	0.161152	0.163861	0.166622	0.169436	0.184337	0.200723	0.218742	0.238557	0.260347	0.284308	0.310657	0.339632	0.406533	0.487432	0.58526	0.703558	0.84661	1.01959	0.0199156	0.0199156	0.0199156	0.0199156
CH4	116	0.143119	0.145491	0.147908	0.150372	0.152883	0.155442	0.15805	0.160708	0.163417	0.166178	0.180799	0.196877	0.214557	0.233998	0.255378	0.278888	0.304741	0.333171	0.398812	0.478189	0.574176	0.690247	0.830607	1.00034	0.0194717	0.0194717	0.0194717	0.0194717
CH4	117	0.140359	0.142686	0.145057	0.147475	0.149938	0.152449	0.155008	0.157616	0.160275	0.162984	0.177329	0.193104	0.210451	0.229527	0.250505	0.273572	0.298939	0.326833	0.391239	0.469122	0.563302	0.677189	0.814907	0.981442	0.0190382	0.0190382	0.0190382	0.0190382
CH4	118	0.137652	0.139935	0.142262	0.144634	0.147051	0.149515	0.152026	0.154585	0.157193	0.159851	0.173927	0.189405	0.206426	0.225143	0.245725	0.268358	0.293248	0.320617	0.383811	0.460228	0.552636	0.664379	0.799505	0.962906	0.0186149	0.0186149	0.0186149	0.0186149
CH4	119	0.134998	0.137238	0.139522	0.141849	0.144221	0.146638	0.149102	0.151612	0.154171	0.15678	0.17059	0.185777	0.202477	0.220842	0.241037	0.263245	0.287665	0.31452	0.376524	0.451503	0.542171	0.651812	0.784395	0.94472	0.0182014	0.0182014	0.0182014	0.0182014
CH4	120	0.132396	0.134594	0.136835	0.139118	0.141445	0.143817	0.146234	0.148698	0.151209	0.153768	0.167318	0.182219	0.198605	0.216624	0.236439	0.258229	0.28219	0.308539	0.369377	0.442944	0.531906	0.639483	0.769571	0.926879	0.0177976	0.0177976	0.0177976	0.0177976
CH4	121	0.129845	0.132002	0.1342	0.13644	0.138724	0.141051	0.143422	0.14584	0.148303	0.150814	0.16411	0.17873	0.194808	0.212488	0.23193	0.253309	0.27682	0.302673	0.362365	0.434548	0.521836	0.627388	0.755027	0.909375	0.0174032	0.0174032	0.0174032	0.0174032
CH4	122	0.127343	0.12946	0.131616	0.133815	0.136055	0.138338	0.140665	0.143037	0.145454	0.147918	0.160963	0.175309	0.191084	0.208431	0.227507	0.248484	0.271552	0.296919	0.355488	0.426312	0.511957	0.615523	0.74076	0.892202	1.07533	0.017018	0.017018	0.017018
CH4	123	0.124891	0.126967	0.129083	0.13124	0.133438	0.135679	0.137962	0.140289	0.142661	0.145078	0.157878	0.171953	0.187432	0.204452	0.223169	0.243752	0.266385	0.291274	0.348741	0.418233	0.502266	0.603882	0.726762	0.875355	1.05504	0.0166417	0.0166417	0.0166417
CH4	124	0.122486	0.124523	0.1266	0.128716	0.130873	0.133071	0.135311	0.137595	0.139922	0.142293	0.154852	0.168663	0.18385	0.20055	0.218915	0.23911	0.261317	0.285738	0.342123	0.410307	0.492758	0.592462	0.71303	0.858825	1.03513	0.0162742	0.0162742	0.0162742
CH4	125	0.120128	0.122127	0.124164	0.126241	0.128357	0.130514	0.132712	0.134952	0.137236	0.139563	0.151885	0.165436	0.180337	0.196723	0.214742	0.234557	0.256347	0.280308	0.335632	0.402532	0.483432	0.581259	0.699557	0.842609	1.01559	0.0159152	0.0159152	0.0159152
CH4	126	0.117816	0.119777	0.121776	0.123814	0.12589	0.128006	0.130163	0.132361	0.134602	0.136885	0.148975	0.162271	0.176892	0.192969	0.210649	0.230091	0.251471	0.274981	0.329264	0.394905	0.474282	0.570268	0.68634	0.8267	0.996429	0.0155645	0.0155645	0.0155645
CH4	127	0.115549	0.117473	0.119435	0.121434	0.123471	0.125547	0.127664	0.12982	0.132019	0.134259	0.146122	0.159167	0.173513	0.189288	0.206635	0.225711	0.246688	0.269756	0.323017	0.387423	0.465306	0.559486	0.673373	0.811091	0.977626	0.0152219	0.0152219	0.0152219
CH4	128	0.113326	0.115214	0.117139	0.1191	0.121099	0.123136	0.125213	0.127329	0.129486	0.131684	0.143324	0.156124	0.170199	0.185677	0.202698	0.221415	0.241997	0.264631	0.31689	0.380083	0.456501	0.548908	0.660652	0.795777	0.959178	0.0148872	0.0148872	0.0148872
CH4	129	0.111146	0.112999	0.114887	0.116812	0.118773	0.120772	0.122809	0.124886	0.127002	0.129159	0.14058	0.153138	0.166949	0.182136	0.198836	0.217201	0.237396	0.259603	0.310879	0.372883	0.447862	0.53853	0.648171	0.780754	0.941079	0.0145603	0.0145603	0.0145603
CH4	130	0.109009	0.110827	0.11268	0.114568	0.116492	0.118454	0.120453	0.12249	0.124566	0.126683	0.137888	0.150211	0.163762	0.178663	0.195049	0.213068	0.232883	0.254672	0.304982	0.36582	0.439388	0.528349	0.635927	0.766014	0.923322	0.0142409	0.0142409	0.0142409
CH4	131	0.106913	0.108697	0.110515	0.112368	0.114256	0.11618	0.118142	0.120141	0.122178	0.124254	0.135249	0.14734	0.160635	0.175256	0.191334	0.209014	0.228456	0.249835	0.299198	0.358891	0.431074	0.518362	0.623914	0.751553	0.905901	0.0139288	0.0139288	0.0139288
CH4	132	0.104859	0.106609	0.108392	0.11021	0.112063	0.113951	0.115875	0.117837	0.119836	0.121873	0.132661	0.144524	0.157569	0.171915	0.18769	0.205037	0.224113	0.24509	0.293525	0.352094	0.422918	0.508563	0.612129	0.737366	0.888808	1.07194	0.0136239	0.0136239
CH4	133	0.102844	0.104561	0.106311	0.108094	0.109912	0.111765	0.113653	0.115577	0.117539	0.119538	0.130123	0.141763	0.154562	0.168638	0.184116	0.201137	0.219854	0.240436	0.287959	0.345426	0.414917	0.49895	0.600567	0.723446	0.872039	1.05172	0.0133261	0.0133261
CH4	134	0.100868	0.102553	0.10427	0.10602	0.107803	0.109621	0.111474	0.113362	0.115286	0.117248	0.127633	0.139054	0.151613	0.165424	0.180611	0.197311	0.215676	0.235871	0.282499	0.338884	0.407068	0.489519	0.589223	0.709791	0.855586	1.03189	0.013035	0.013035
CH4	135	0.0989303	0.100583	0.102268	0.103985	0.105735	0.107519	0.109337	0.111189	0.113078	0.115002	0.125192	0.136398	0.148721	0.162271	0.177172	0.193558	0.211578	0.231392	0.277143	0.332467	0.399368	0.480267	0.578095	0.696393	0.839445	1.01243	0.0127506	0.0127506
CH4	136	0.0970305	0.0986524	0.100306	0.10199	0.103707	0.105457	0.107241	0.109059	0.110912	0.1128	0.122798	0.133793	0.145884	0.159179	0.1738	0.189878	0.207558	0.227	0.271889	0.326172	0.391813	0.47119	0.567177	0.683248	0.823608	0.993337	0.0124728	0.0124728
CH4	137	0.0951675	0.096759	0.0983809	0.100034	0.101719	0.103436	0.105186	0.106969	0.108787	0.11064	0.12045	0.131238	0.143101	0.156147	0.170492	0.186267	0.203614	0.22269	0.266735	0.319996	0.384402	0.462285	0.556465	0.670352	0.80807	0.974605	0.0122012	0.0122012
CH4	138	0.0933407	0.0949022	0.0964936	0.0981156	0.0997687	0.101453	0.103171	0.104921	0.106704	0.108522	0.118148	0.128733	0.140372	0.153172	0.167248	0.182726	0.199747	0.218464	0.261679	0.313938	0.377132	0.453549	0.545957	0.6577	0.792826	0.956227	0.0119359	0.0119359
CH4	139	0.0915494	0.0930815	0.0946429	0.0962344	0.0978563	0.0995094	0.101194	0.102911	0.104661	0.106445	0.115889	0.126275	0.137696	0.150255	0.164065	0.179252	0.195953	0.214317	0.25672	0.307995	0.37	0.444978	0.535647	0.645287	0.77787	0.938196	0.0116766	0.0116766
CH4	140	0.0897927	0.091296	0.0928281	0.0943896	0.095981	0.0976029	0.099256	0.100941	0.102658	0.104408	0.113675	0.123865	0.135071	0.147393	0.160944	0.175845	0.192231	0.21025	0.251855	0.302165	0.363002	0.43657	0.525532	0.633109	0.763196	0.920505	0.0114232	0.0114232
CH4	141	0.0880702	0.0895451	0.0910484	0.0925805	0.0941419	0.0957334	0.0973553	0.0990084	0.100693	0.10241	0.111503	0.121501	0.132496	0.144587	0.157882	0.172503	0.188581	0.20626	0.247082	0.296445	0.356138	0.428321	0.515608	0.621161	0.7488	0.903147	0.0111756	0.0111756
CH4	142	0.086381	0.0878282	0.0893031	0.0908064	0.0923385	0.0939	0.0954914	0.0971133	0.0987664	0.100451	0.109372	0.119183	0.129971	0.141834	0.154879	0.169225	0.185	0.202347	0.2424	0.290834	0.349403	0.420228	0.505873	0.609438	0.734675	0.886118	1.06925	0.0109336
CH4	143	0.0847245	0.0861445	0.0875917	0.0890666	0.0905699	0.092102	0.0936635	0.0952549	0.0968768	0.0985299	0.107283	0.116909	0.127494	0.139134	0.151933	0.166009	0.181487	0.198508	0.237807	0.28533	0.342797	0.412288	0.496321	0.597938	0.720818	0.86941	1.0491	0.0106971
CH4	144	0.0831001	0.0844934	0.0859133	0.0873605	0.0888355	0.0903387	0.0918708	0.0934323	0.0950237	0.0966457	0.105234	0.114679	0.125064	0.136485	0.149044	0.162855	0.178042	0.194742	0.233302	0.27993	0.336315	0.404499	0.48695	0.586654	0.707221	0.853017	1.02932	0.010466
CH4	145	0.0815072	0.0828742	0.0842674	0.0856874	0.0871346	0.0886096	0.0901128	0.0916449	0.0932064	0.0947978	0.103225	0.112492	0.122682	0.133888	0.14621	0.159761	0.174662	0.191048	0.228882	0.274633	0.329957	0.396857	0.477757	0.575584	0.693882	0.836934	1.00992	0.0102401
CH4	146	0.0799451	0.0812864	0.0826534	0.0840466	0.0854666	0.0869138	0.0883888	0.089892	0.0914241	0.0929856	0.101254	0.110346	0.120345	0.13134	0.14343	0.156726	0.171346	0.187424	0.224546	0.269436	0.323718	0.38936	0.468737	0.564723	0.680795	0.821154	0.990884	0.0100193
CH4	147	0.0784132	0.0797293	0.0810706	0.0824376	0.0838308	0.0852508	0.086698	0.088173	0.0896762	0.0912083	0.099321	0.108242	0.118053	0.128841	0.140704	0.153749	0.168094	0.183869	0.220293	0.264338	0.317599	0.382005	0.459888	0.554068	0.667955	0.805672	0.972208	0.00980348
CH4	148	0.076911	0.0782023	0.0795183	0.0808596	0.0822266	0.0836199	0.0850398	0.086487	0.087962	0.0894653	0.0974253	0.106179	0.115804	0.126389	0.138029	0.150829	0.164904	0.180382	0.21612	0.259336	0.311595	0.374789	0.451206	0.543613	0.655357	0.790483	0.953884	0.00959253
CH4	149	0.0754378	0.0767048	0.0779961	0.0793121	0.0806534	0.0820204	0.0834137	0.0848336	0.0862808	0.0877558	0.095566	0.104155	0.113599	0.123985	0.135406	0.147964	0.161775	0.176962	0.212027	0.25443	0.305705	0.367709	0.442688	0.533356	0.642997	0.77558	0.935905	0.00938633
CH4	150	0.0739931	0.0752363	0.0765032	0.0777945	0.0791106	0.0804519	0.0818189	0.0832121	0.0846321	0.0860793	0.0937425	0.102169	0.111436	0.121626	0.132832	0.145155	0.158705	0.173606	0.208012	0.249616	0.299926	0.360764	0.434332	0.523293	0.63087	0.760958	0.918266	0.00918477
CH4	151	0.0725764	0.0737961	0.0750392	0.0763062	0.0775975	0.0789135	0.0802548	0.0816218	0.0830151	0.0844351	0.091954	0.100222	0.109315	0.119313	0.130308	0.142399	0.155694	0.170315	0.204073	0.244894	0.294257	0.35395	0.426133	0.513421	0.618973	0.746612	0.90096	0.00898774
CH4	152	0.071187	0.0723838	0.0736035	0.0748466	0.0761136	0.0774049	0.0787209	0.0800622	0.0814292	0.0828225	0.0902	0.0983127	0.107234	0.117044	0.127832	0.139695	0.152741	0.167086	0.200208	0.240261	0.288696	0.347265	0.418089	0.503734	0.6073	0.732537	0.883979	1.06711
CH4	153	0.0698244	0.0709987	0.0721955	0.0734152	0.0746583	0.0759253	0.0772166	0.0785326	0.0798739	0.081241	0.0884796	0.0964396	0.105193	0.114819	0.125404	0.137043	0.149843	0.163919	0.196418	0.235717	0.28324	0.340706	0.410198	0.494231	0.595847	0.718727	0.86732	1.047
CH4	154	0.0684882	0.0696404	0.0708146	0.0720114	0.0732311	0.0744743	0.0757412	0.0770325	0.0783486	0.0796899	0.0867923	0.0946025	0.103191	0.112636	0.123021	0.134442	0.147001	0.160811	0.192699	0.231258	0.277887	0.334272	0.402456	0.484907	0.584611	0.705178	0.850974	1.02728
CH4	155	0.0671778	0.0683083	0.0694604	0.0706347	0.0718314	0.0730512	0.0742943	0.0755613	0.0768526	0.0781686	0.0851373	0.0928006	0.101227	0.110494	0.120684	0.13189	0.144213	0.157763	0.189051	0.226885	0.272635	0.327959	0.39486	0.475759	0.573587	0.691885	0.834937	1.00792
CH4	156	0.0658927	0.0670018	0.0681323	0.0692845	0.0704587	0.0716555	0.0728752	0.0741184	0.0753853	0.0766766	0.0835142	0.0910332	0.0993015	0.108394	0.118392	0.129387	0.141478	0.154773	0.185472	0.222594	0.267483	0.321766	0.387408	0.466784	0.562771	0.678842	0.819202	0.988932
CH4	157	0.0646323	0.0657206	0.0668298	0.0679603	0.0691125	0.0702867	0.0714835	0.0727032	0.0739464	0.0752133	0.0819222	0.0892997	0.0974124	0.106334	0.116144	0.126932	0.138795	0.15184	0.181961	0.218384	0.262429	0.31569	0.380096	0.457979	0.552159	0.666046	0.803764	0.970299
CH4	158	0.0633963	0.0644642	0.0655525	0.0666617	0.0677921	0.0689443	0.0701185	0.0713153	0.0725351	0.0737782	0.0803608	0.0875994	0.0955595	0.104313	0.113938	0.124523	0.136163	0.148963	0.178517	0.214254	0.25747	0.309729	0.372923	0.44934	0.541747	0.653491	0.788617	0.952018
CH4	159	0.0621841	0.0632319	0.0642997	0.065388	0.0664972	0.0676277	0.0687799	0.0699541	0.0711509	0.0723706	0.0788294	0.0859317	0.093742	0.102331	0.111775	0.122161	0.133582	0.14614	0.175138	0.210203	0.252605	0.303881	0.365885	0.440864	0.531532	0.641173	0.773756	0.934081
CH4	160	0.0609954	0.0620234	0.0630711	0.0641389	0.0652273	0.0663365	0.0674669	0.0686191	0.0697933	0.0709901	0.0773273	0.084296	0.0919592	0.100386	0.109653	0.119843	0.131049	0.143372	0.171823	0.206228	0.247833	0.298143	0.358981	0.432548	0.52151	0.629087	0.759175	0.916483
CH4	161	0.0598295	0.0608382	0.0618662	0.0629139	0.0639817	0.0650701	0.0661793	0.0673097	0.0684619	0.0696361	0.075854	0.0826916	0.0902106	0.0984789	0.107571	0.11757	0.128565	0.140655	0.168571	0.202329	0.243151	0.292514	0.352206	0.42439	0.511677	0.617229	0.744869	0.899216
CH4	162	0.0586861	0.0596758	0.0606844	0.0617125	0.0627602	0.063828	0.0649163	0.0660255	0.067156	0.0683082	0.074409	0.0811179	0.0884954	0.0966081	0.105529	0.11534	0.126128	0.137991	0.165381	0.198504	0.238557	0.286991	0.34556	0.416385	0.50203	0.605595	0.730832	0.882275
CH4	163	0.0575647	0.0585358	0.0595255	0.0605341	0.0615621	0.0626099	0.0636777	0.064766	0.0658752	0.0670057	0.0729918	0.0795744	0.086813	0.094773	0.103526	0.113152	0.123737	0.135377	0.162252	0.194751	0.23405	0.281573	0.33904	0.408531	0.492564	0.594181	0.717061	0.865653
CH4	164	0.0564649	0.0574177	0.0583888	0.0593785	0.0603871	0.0614152	0.0624629	0.0635307	0.0646191	0.0657282	0.0716016	0.0780604	0.0851628	0.092973	0.101562	0.111006	0.121392	0.132813	0.159182	0.191069	0.229629	0.276257	0.332642	0.400826	0.483277	0.582982	0.703549	0.849345
CH4	165	0.0553864	0.0563212	0.057274	0.0582451	0.0592347	0.0602434	0.0612714	0.0623192	0.063387	0.0644753	0.0702382	0.0765753	0.0835441	0.0912073	0.0996342	0.108901	0.119091	0.130297	0.15617	0.187457	0.225291	0.271042	0.326366	0.393267	0.474166	0.571994	0.690292	0.833343
CH4	166	0.0543285	0.0552458	0.0561807	0.0571334	0.0581045	0.0590942	0.0601029	0.0611309	0.0621786	0.0632464	0.0689008	0.0751187	0.0819563	0.0894753	0.0977436	0.106836	0.116834	0.127829	0.153216	0.183914	0.221036	0.265925	0.320208	0.38585	0.465226	0.561213	0.677285	0.817644
CH4	167	0.0532911	0.0541911	0.0551083	0.0560432	0.056996	0.057967	0.0589567	0.0599654	0.0609934	0.0620412	0.0675891	0.07369	0.0803989	0.0877764	0.0958891	0.10481	0.114621	0.125409	0.150317	0.180438	0.216861	0.260906	0.314167	0.378573	0.456456	0.550636	0.664523	0.80224
CH4	168	0.0522736	0.0531567	0.0540567	0.0549739	0.0559088	0.0568616	0.0578326	0.0588223	0.059831	0.060859	0.0663025	0.0722886	0.0788712	0.0861098	0.0940699	0.102823	0.112449	0.123034	0.147473	0.177027	0.212765	0.255981	0.308239	0.371433	0.44785	0.540258	0.652001	0.787127
CH4	169	0.0512757	0.0521421	0.0530252	0.0539252	0.0548424	0.0557773	0.0567301	0.0577011	0.0586908	0.0596995	0.0650406	0.070914	0.0773727	0.0844751	0.0922853	0.100874	0.110318	0.120704	0.144684	0.173681	0.208746	0.251149	0.302424	0.364429	0.439407	0.530076	0.639716	0.772299
CH4	170	0.050297	0.0511471	0.0520136	0.0528966	0.0537966	0.0547139	0.0556487	0.0566015	0.0575726	0.0585623	0.0638028	0.0695657	0.0759029	0.0828716	0.0905348	0.0989617	0.108228	0.118419	0.141947	0.170399	0.204804	0.246408	0.296719	0.357556	0.431124	0.520086	0.627663	0.75775
CH4	171	0.0493371	0.0501712	0.0510214	0.0518878	0.0527709	0.0536709	0.0545881	0.055523	0.0564758	0.0574468	0.0625888	0.0682431	0.074461	0.0812986	0.0888176	0.0970859	0.106178	0.116177	0.139262	0.167178	0.200936	0.241758	0.291121	0.350813	0.422997	0.510284	0.615836	0.743476
CH4	172	0.0483957	0.0492141	0.0500482	0.0508984	0.0517648	0.0526479	0.0535479	0.0544651	0.0554	0.0563528	0.0613979	0.0669459	0.0730468	0.0797557	0.0871331	0.0952458	0.104167	0.113977	0.136628	0.164019	0.197142	0.237195	0.285629	0.344198	0.415023	0.500667	0.604233	0.72947
CH4	173	0.0474724	0.0482754	0.0490938	0.0499279	0.0507781	0.0516445	0.0525276	0.0534276	0.0543448	0.0552797	0.0602299	0.0656734	0.0716595	0.0782421	0.0854807	0.0934408	0.102194	0.11182	0.134045	0.16092	0.193419	0.232718	0.280241	0.337707	0.407199	0.491232	0.592849	0.715728
CH4	174	0.0465668	0.0473547	0.0481577	0.0489761	0.0498103	0.0506604	0.0515268	0.0524099	0.0533099	0.0542272	0.0590842	0.0644253	0.0702987	0.0767574	0.0838598	0.09167	0.100259	0.109703	0.13151	0.157879	0.189766	0.228326	0.274954	0.331339	0.399523	0.481975	0.581679	0.702246
CH4	175	0.0456786	0.0464517	0.0472396	0.0480426	0.0488611	0.0496952	0.0505453	0.0514117	0.0522948	0.0531948	0.0579604	0.063201	0.0689639	0.075301	0.0822698	0.089933	0.0983599	0.107627	0.129023	0.154896	0.186183	0.224017	0.269768	0.325092	0.391992	0.472892	0.570719	0.689017
CH4	176	0.0448075	0.045566	0.0463391	0.047127	0.04793	0.0487485	0.0495826	0.0504327	0.0512992	0.0521822	0.0568582	0.0620001	0.0676545	0.0738724	0.08071	0.088229	0.0964973	0.10559	0.126583	0.151969	0.182668	0.219789	0.264679	0.318962	0.384603	0.46398	0.559967	0.676038
CH4	177	0.0439531	0.0446974	0.0454559	0.046229	0.0470169	0.0478199	0.0486383	0.0494725	0.0503226	0.051189	0.055777	0.0608222	0.0663701	0.072471	0.0791799	0.0865574	0.0946701	0.103591	0.12419	0.149098	0.179219	0.215642	0.259687	0.312948	0.377354	0.455237	0.549417	0.663304
CH4	178	0.0431151	0.0438454	0.0445896	0.0453482	0.0461213	0.0469092	0.0477122	0.0485306	0.0493648	0.0502149	0.0547165	0.0596667	0.0651103	0.0710963	0.0776789	0.0849176	0.0928776	0.101631	0.121841	0.146281	0.175835	0.211573	0.254788	0.307047	0.370241	0.446658	0.539065	0.650809
CH4	179	0.0422932	0.0430097	0.04374	0.0444843	0.0452428	0.0460159	0.0468038	0.0476068	0.0484252	0.0492594	0.0536762	0.0585333	0.0638744	0.0697478	0.0762065	0.0833089	0.0911191	0.0997077	0.119538	0.143518	0.172515	0.20758	0.249983	0.301258	0.363262	0.438241	0.528909	0.63855
CH4	180	0.0414871	0.0421901	0.0429067	0.0436369	0.0443812	0.0451397	0.0459128	0.0467007	0.0475037	0.0483222	0.0526559	0.0574215	0.0626621	0.068425	0.0747621	0.0817309	0.0893941	0.097821	0.117278	0.140806	0.169258	0.203663	0.245268	0.295578	0.356415	0.429983	0.518945	0.626522
CH4	181	0.0406965	0.0413863	0.0420893	0.0428058	0.0435361	0.0442803	0.0450389	0.0458119	0.0465998	0.0474029	0.0516551	0.056331	0.061473	0.0671273	0.0733452	0.0801828	0.0877018	0.0959701	0.115061	0.138146	0.166063	0.19982	0.240642	0.290005	0.349698	0.421881	0.509168	0.614721
CH4	182	0.039921	0.0405978	0.0412876	0.0419906	0.0427071	0.0434374	0.0441817	0.0449402	0.0457133	0.0465012	0.0506733	0.0552613	0.0603065	0.0658544	0.0719553	0.0786642	0.0860417	0.0941544	0.112886	0.135537	0.162928	0.19605	0.236103	0.284537	0.343107	0.413931	0.499576	0.603142
CH4	183	0.0391604	0.0398245	0.0405013	0.0411911	0.0418941	0.0426106	0.0433409	0.0440851	0.0448437	0.0456168	0.0497104	0.054212	0.0591622	0.0646058	0.0705918	0.0771744	0.0844131	0.0923731	0.110752	0.132977	0.159852	0.192351	0.23165	0.279173	0.33664	0.406131	0.490164	0.591781
CH4	184	0.0384144	0.039066	0.0397301	0.0404069	0.0410967	0.0417997	0.0425162	0.0432464	0.0439907	0.0447492	0.0487658	0.0531827	0.0580398	0.0633809	0.0692542	0.075713	0.0828154	0.0906256	0.108659	0.130465	0.156835	0.188722	0.227282	0.27391	0.330295	0.398479	0.48093	0.580634
CH4	185	0.0376827	0.038322	0.0389736	0.0396377	0.0403145	0.0410043	0.0417073	0.0424238	0.0431541	0.0438983	0.0478393	0.0521731	0.0569387	0.0621793	0.0679421	0.0742793	0.081248	0.0889112	0.106605	0.128001	0.153874	0.185161	0.222995	0.268746	0.32407	0.390971	0.47187	0.569698
CH4	186	0.0369651	0.0375923	0.0382316	0.0388832	0.0395473	0.0402241	0.0409139	0.0416169	0.0423334	0.0430637	0.0469305	0.0511827	0.0558586	0.0610006	0.066655	0.0728729	0.0797104	0.0872294	0.10459	0.125583	0.15097	0.181668	0.21879	0.26368	0.317962	0.383604	0.462981	0.558967
CH4	187	0.0362611	0.0368766	0.0375039	0.0381432	0.0387948	0.0394588	0.0401357	0.0408254	0.0415285	0.042245	0.046039	0.0502112	0.0547991	0.0598443	0.0653923	0.0714931	0.078202	0.0855795	0.102613	0.123212	0.14812	0.178241	0.214664	0.258709	0.31197	0.376376	0.454259	0.548439
CH4	188	0.0355707	0.0361746	0.0367901	0.0374174	0.0380567	0.0387082	0.0393723	0.0400491	0.0407389	0.0414419	0.0451646	0.0492582	0.0537598	0.05871	0.0641536	0.0701396	0.0767222	0.0839609	0.100674	0.120885	0.145324	0.174878	0.210616	0.253832	0.30609	0.369284	0.445701	0.538109
CH4	189	0.0348935	0.035486	0.0360899	0.0367054	0.0373327	0.037972	0.0386236	0.0392876	0.0399644	0.0406542	0.0443068	0.0483234	0.0527403	0.0575973	0.0629384	0.0688118	0.0752705	0.0823729	0.0987717	0.118602	0.142582	0.171579	0.206644	0.249047	0.300322	0.362326	0.437305	0.527974
CH4	190	0.0342293	0.0348107	0.0354032	0.0360071	0.0366226	0.0372498	0.0378891	0.0385407	0.0392048	0.0398816	0.0434654	0.0474064	0.0517402	0.0565058	0.0617464	0.0675092	0.0738464	0.0808151	0.0969053	0.116362	0.139891	0.168342	0.202748	0.244352	0.294662	0.3555	0.429067	0.518029
CH4	191	0.0335778	0.0341482	0.0347296	0.0353221	0.035926	0.0365415	0.0371688	0.0378081	0.0384597	0.0391237	0.0426401	0.0465069	0.0507591	0.0554351	0.060577	0.0662314	0.0724493	0.0792869	0.0950742	0.114165	0.137251	0.165167	0.198924	0.239746	0.289109	0.348802	0.420985	0.508272
CH4	192	0.0329388	0.0334985	0.0340689	0.0346503	0.0352428	0.0358467	0.0364622	0.0370894	0.0377288	0.0383803	0.0418305	0.0456246	0.0497967	0.0543847	0.0594298	0.0649778	0.0710787	0.0777876	0.0932778	0.112009	0.13466	0.162051	0.195173	0.235227	0.283661	0.34223	0.413055	0.498699
CH4	193	0.032312	0.0328612	0.0334209	0.0339913	0.0345727	0.0351652	0.0357691	0.0363845	0.0370118	0.0376511	0.0410364	0.044759	0.0488527	0.0533543	0.0583045	0.063748	0.0697341	0.0763167	0.0915154	0.109894	0.132119	0.158994	0.191493	0.230793	0.278315	0.335782	0.405274	0.489307
CH4	194	0.0316972	0.032236	0.0327852	0.0333449	0.0339153	0.0344967	0.0350892	0.0356931	0.0363086	0.0369359	0.0402574	0.04391	0.0479266	0.0523434	0.0572005	0.0625416	0.068415	0.0748737	0.0897863	0.107819	0.129626	0.155995	0.187883	0.226442	0.273071	0.329456	0.39764	0.480091
CH4	195	0.0310942	0.0316229	0.0321617	0.0327109	0.0332706	0.033841	0.0344224	0.0350149	0.0356188	0.0362342	0.0394933	0.0430771	0.0470181	0.0513519	0.0561175	0.0613581	0.0671209	0.0734581	0.08809	0.105784	0.12718	0.153053	0.18434	0.222174	0.267925	0.323249	0.390149	0.471049
CH4	196	0.0305027	0.0310215	0.0315501	0.032089	0.0326381	0.0331978	0.0337682	0.0343496	0.0349421	0.035546	0.0387437	0.0422601	0.0461269	0.0503791	0.0550551	0.060197	0.0658514	0.0720693	0.0864259	0.103787	0.12478	0.150166	0.180864	0.217986	0.262876	0.317159	0.3828	0.462177
CH4	197	0.0299226	0.0304315	0.0309503	0.031479	0.0320178	0.0325669	0.0331266	0.0336971	0.0342784	0.034871	0.0380085	0.0414587	0.0452527	0.0494249	0.0540128	0.059058	0.064606	0.0707068	0.0847932	0.101827	0.122425	0.147334	0.177454	0.213878	0.257922	0.311184	0.37559	0.453473
CH4	198	0.0293535	0.0298529	0.0303619	0.0308806	0.0314093	0.0319481	0.0324973	0.033057	0.0336274	0.0342088	0.0372872	0.0406725	0.0443951	0.0484888	0.0529904	0.0579406	0.0633841	0.0693702	0.0831914	0.0999048	0.120115	0.144555	0.174109	0.209846	0.253062	0.305321	0.368515	0.444932
CH4	199	0.0287953	0.0292853	0.0297847	0.0302937	0.0308124	0.0313411	0.0318799	0.0324291	0.0329888	0.0335592	0.0365797	0.0399013	0.0435539	0.0475704	0.0519873	0.0568444	0.0621855	0.0680589	0.08162	0.0980188	0.117849	0.141829	0.170826	0.205891	0.248294	0.299569	0.361573	0.436552
CH4	200	0.0282478	0.0287286	0.0292186	0.029718	0.0302269	0.0307457	0.0312744	0.0318132	0.0323623	0.032922	0.0358857	0.0391448	0.0427286	0.0466696	0.0510033	0.055769	0.0610095	0.0667724	0.0800783	0.0961684	0.115625	0.139154	0.167605	0.202011	0.243615	0.293925	0.354763	0.428331
CH4	201	0.0277108	0.0281825	0.0286633	0.0291533	0.0296527	0.0301616	0.0306804	0.0312091	0.0317479	0.032297	0.0352049	0.0384026	0.041919	0.0457858	0.050038	0.054714	0.0598559	0.0655103	0.0785658	0.0943531	0.113444	0.136529	0.164446	0.198203	0.239025	0.288388	0.348081	0.420264
CH4	202	0.027184	0.0276469	0.0281186	0.0285994	0.0290894	0.0295887	0.0300977	0.0306164	0.0311451	0.0316839	0.0345371	0.0376746	0.0411248	0.0449189	0.049091	0.053679	0.0587242	0.0642721	0.0770819	0.0925721	0.111304	0.133955	0.161345	0.194468	0.234521	0.282955	0.341524	0.412349
CH4	203	0.0266673	0.0271215	0.0275843	0.028056	0.0285368	0.0290268	0.0295262	0.0300351	0.0305539	0.0310826	0.033882	0.0369605	0.0403458	0.0440684	0.048162	0.0526636	0.0576139	0.0630574	0.0756261	0.0908247	0.109204	0.131428	0.158304	0.190803	0.230102	0.277625	0.335091	0.404583
CH4	204	0.0261605	0.0266061	0.0270602	0.0275231	0.0279948	0.0284756	0.0289655	0.0294649	0.0299739	0.0304926	0.0332394	0.03626	0.0395815	0.0432341	0.0472507	0.0516675	0.0565246	0.0618657	0.0741978	0.0891104	0.107143	0.12895	0.155319	0.187207	0.225766	0.272395	0.32878	0.396964
CH4	205	0.0256634	0.0261006	0.0265461	0.0270003	0.0274631	0.0279348	0.0284156	0.0289056	0.029405	0.029914	0.0326091	0.0355727	0.0388318	0.0424156	0.0463566	0.0506903	0.055456	0.0606966	0.0727966	0.0874285	0.105122	0.126518	0.152391	0.183679	0.221513	0.267263	0.322587	0.389488
CH4	206	0.0251757	0.0256047	0.0260419	0.0264875	0.0269416	0.0274044	0.0278762	0.0283569	0.0288469	0.0293463	0.0319907	0.0348986	0.0380963	0.0416127	0.0454795	0.0497317	0.0544076	0.0595496	0.0714219	0.0857784	0.103139	0.124132	0.149519	0.180217	0.217339	0.262229	0.316511	0.382153
CH4	207	0.0246974	0.0251183	0.0255473	0.0259845	0.02643	0.0268842	0.027347	0.0278187	0.0282995	0.0287895	0.0313841	0.0342373	0.0373748	0.040825	0.044619	0.0487912	0.0533791	0.0584243	0.0700732	0.0841595	0.101193	0.121792	0.1467	0.176821	0.213244	0.257289	0.31055	0.374956
CH4	208	0.0242282	0.0246412	0.0250621	0.025491	0.0259282	0.0263738	0.026828	0.0272908	0.0277625	0.0282433	0.0307891	0.0335885	0.036667	0.0400523	0.0437749	0.0478685	0.0523701	0.0573204	0.06875	0.0825712	0.0992845	0.119495	0.143935	0.173488	0.209226	0.252442	0.304701	0.367895
CH4	209	0.023768	0.0241732	0.0245861	0.025007	0.025436	0.0258732	0.0263188	0.0267729	0.0272358	0.0277075	0.0302054	0.0329521	0.0359727	0.0392942	0.0429468	0.0469634	0.0513803	0.0562373	0.0674518	0.0810129	0.0974117	0.117242	0.141222	0.170219	0.205284	0.247687	0.298962	0.360966
CH4	210	0.0233165	0.0237141	0.0241193	0.0245323	0.0249532	0.0253821	0.0258193	0.0262649	0.0267191	0.0271819	0.0296328	0.0323278	0.0352915	0.0385506	0.0421344	0.0460754	0.0504091	0.0551748	0.0661782	0.0794841	0.0955742	0.115031	0.13856	0.167011	0.201416	0.243021	0.293331	0.354169
CH4	211	0.0228737	0.0232638	0.0236614	0.0240666	0.0244795	0.0249004	0.0253294	0.0257666	0.0262122	0.0266663	0.029071	0.0317154	0.0346233	0.037821	0.0413374	0.0452042	0.0494564	0.0541324	0.0649287	0.0779842	0.0937715	0.112862	0.135948	0.163864	0.197622	0.238443	0.287806	0.347499
CH4	212	0.022439	0.0228218	0.0232119	0.0236094	0.0240147	0.0244276	0.0248485	0.0252775	0.0257147	0.0261603	0.0285197	0.0311143	0.0339675	0.037105	0.0405552	0.0443493	0.0485214	0.0531094	0.0637025	0.0765123	0.0920025	0.110734	0.133385	0.160776	0.193898	0.233951	0.282386	0.340955
CH4	213	0.0220132	0.0223888	0.0227715	0.0231616	0.0235592	0.0239644	0.0243774	0.0247983	0.0252273	0.0256645	0.0279795	0.0305253	0.0333248	0.0364032	0.0397885	0.0435111	0.0476048	0.0521064	0.0625001	0.0750688	0.0902675	0.108646	0.130871	0.157746	0.190245	0.229545	0.277067	0.334534
[truncated: 387 more rows]

## Sheet: CLT_NB
Table SM.CLT.NB: Carbon emission fluxes (kgC/m3 wood product) over simulation period (0-300 years) at building lifespans (BL) 1-150 years, building in New Brunswick
[truncated: 601 more rows]

## Sheet: CLT_NL
Table SM.CLT.NL: Carbon emission fluxes (kgC/m3 wood product) over simulation period (0-300 years) at building lifespans (BL) 1-150 years, building in Newfoundland
[truncated: 601 more rows]

[truncated: 7 more sheets: CLT_NS, CLT_NT, CLT_ON, CLT_PE, CLT_QC, CLT_SK, CLT_YK]
