# Supplementary material for: Temporally-differentiated biogenic carbon accounting of wood building product life cycles
Source: SN Appl Sci. 2021 Jan 10;3(1):62. doi: 10.1007/s42452-020-03979-2 (PMC7799381; doi:10.1007/s42452-020-03979-2)
Supplement: Supplementary file 5 — ESM1 (2,281 kb) [file 42452_2020_3979_MOESM5_ESM.xlsx]

## Sheet: Info
Temporally-differentiated biogenic carbon accounting of wood building product life cycles
SN Applied Sciences
Marieke Head*, Michael Magnan, Werner A. Kurz, Annie Levasseur, Robert Beauregard, Manuele Margni
*Corresponding author:
CIRAIG, Polytechnique Montreal, Mathematical and Industrial Engineering Department, C.P. 6079, Succ. Centre-Ville, Montreal, QC, H3C 3A7, Canada
marieke.head@polymtl.ca,
marieke.head@gmail.com

## Sheet: glulam_AB
Table SM.glulam.AB: Carbon emission fluxes (kgC/m3 wood product) over simulation period (0-300 years) at building lifespans (BL) 1-150 years, building in Alberta
Emission	Timestep_years	BL001	BL002	BL003	BL004	BL005	BL006	BL007	BL008	BL009	BL010	BL015	BL020	BL025	BL030	BL035	BL040	BL045	BL050	BL060	BL070	BL080	BL090	BL100	BL110	BL120	BL130	BL140	BL150
CH4	1
CH4	2	0.06622	0.06622	0.06622	0.06622	0.06622	0.06622	0.06622	0.06622	0.06622	0.06622	0.06622	0.06622	0.06622	0.06622	0.06622	0.06622	0.06622	0.06622	0.06622	0.06622	0.06622	0.06622	0.06622	0.06622	0.06622	0.06622	0.06622	0.06622
CH4	3	0.481705	0.0650527	0.0650527	0.0650527	0.0650527	0.0650527	0.0650527	0.0650527	0.0650527	0.0650527	0.0650527	0.0650527	0.0650527	0.0650527	0.0650527	0.0650527	0.0650527	0.0650527	0.0650527	0.0650527	0.0650527	0.0650527	0.0650527	0.0650527	0.0650527	0.0650527	0.0650527	0.0650527
CH4	4	0.475593	0.480563	0.0639104	0.0639104	0.0639104	0.0639104	0.0639104	0.0639104	0.0639104	0.0639104	0.0639104	0.0639104	0.0639104	0.0639104	0.0639104	0.0639104	0.0639104	0.0639104	0.0639104	0.0639104	0.0639104	0.0639104	0.0639104	0.0639104	0.0639104	0.0639104	0.0639104	0.0639104
CH4	5	0.469564	0.474475	0.479445	0.0627926	0.0627926	0.0627926	0.0627926	0.0627926	0.0627926	0.0627926	0.0627926	0.0627926	0.0627926	0.0627926	0.0627926	0.0627926	0.0627926	0.0627926	0.0627926	0.0627926	0.0627926	0.0627926	0.0627926	0.0627926	0.0627926	0.0627926	0.0627926	0.0627926
CH4	6	0.463618	0.468471	0.473381	0.478351	0.0616987	0.0616987	0.0616987	0.0616987	0.0616987	0.0616987	0.0616987	0.0616987	0.0616987	0.0616987	0.0616987	0.0616987	0.0616987	0.0616987	0.0616987	0.0616987	0.0616987	0.0616987	0.0616987	0.0616987	0.0616987	0.0616987	0.0616987	0.0616987
CH4	7	0.457753	0.462548	0.4674	0.47231	0.47728	0.0606279	0.0606279	0.0606279	0.0606279	0.0606279	0.0606279	0.0606279	0.0606279	0.0606279	0.0606279	0.0606279	0.0606279	0.0606279	0.0606279	0.0606279	0.0606279	0.0606279	0.0606279	0.0606279	0.0606279	0.0606279	0.47728	0.0606279
CH4	8	0.451968	0.456705	0.4615	0.466352	0.471262	0.476232	0.0595799	0.0595799	0.0595799	0.0595799	0.0595799	0.0595799	0.0595799	0.0595799	0.0595799	0.0595799	0.0595799	0.0595799	0.0595799	0.0595799	0.0595799	0.0595799	0.0595799	0.0595799	0.0595799	0.0595799	0.471262	0.0595799
CH4	9	0.446262	0.450942	0.455679	0.460474	0.465326	0.470236	0.475206	0.0585539	0.0585539	0.0585539	0.0585539	0.0585539	0.0585539	0.0585539	0.0585539	0.0585539	0.0585539	0.0585539	0.0585539	0.0585539	0.0585539	0.0585539	0.0585539	0.0585539	0.0585539	0.0585539	0.465326	0.0585539
CH4	10	0.440633	0.445258	0.449938	0.454675	0.459469	0.464321	0.469232	0.474202	0.0575495	0.0575495	0.0575495	0.0575495	0.0575495	0.0575495	0.0575495	0.0575495	0.0575495	0.0575495	0.0575495	0.0575495	0.0575495	0.0575495	0.0575495	0.0575495	0.0575495	0.0575495	0.459469	0.0575495
CH4	11	0.43508	0.439649	0.444274	0.448955	0.453692	0.458486	0.463338	0.468249	0.473219	0.0565662	0.0565662	0.0565662	0.0565662	0.0565662	0.0565662	0.0565662	0.0565662	0.0565662	0.0565662	0.0565662	0.0565662	0.0565662	0.0565662	0.0565662	0.0565662	0.0565662	0.453692	0.0565662
CH4	12	0.429602	0.434117	0.438687	0.443311	0.447992	0.452729	0.457523	0.462375	0.467286	0.472256	0.0556033	0.0556033	0.0556033	0.0556033	0.0556033	0.0556033	0.0556033	0.0556033	0.0556033	0.0556033	0.0556033	0.0556033	0.0556033	0.0556033	0.0556033	0.0556033	0.447992	0.0556033
CH4	13	0.424198	0.428659	0.433174	0.437744	0.442368	0.447049	0.451786	0.45658	0.461432	0.466343	0.0546604	0.0546604	0.0546604	0.0546604	0.0546604	0.0546604	0.0546604	0.0546604	0.0546604	0.0546604	0.0546604	0.0546604	0.0546604	0.0546604	0.0546604	0.0546604	0.442368	0.0546604
CH4	14	0.418867	0.423275	0.427736	0.432251	0.43682	0.441445	0.446126	0.450863	0.455657	0.460509	0.0537371	0.0537371	0.0537371	0.0537371	0.0537371	0.0537371	0.0537371	0.0537371	0.0537371	0.0537371	0.0537371	0.0537371	0.0537371	0.0537371	0.0537371	0.0537371	0.43682	0.0537371
CH4	15	0.413607	0.417962	0.42237	0.426832	0.431347	0.435916	0.440541	0.445221	0.449958	0.454753	0.0528328	0.0528328	0.0528328	0.0528328	0.0528328	0.0528328	0.0528328	0.0528328	0.0528328	0.0528328	0.0528328	0.0528328	0.0528328	0.0528328	0.0528328	0.0528328	0.431347	0.0528328
CH4	16	0.408418	0.412721	0.417077	0.421485	0.425946	0.430461	0.43503	0.439655	0.444336	0.449073	0.051947	0.051947	0.051947	0.051947	0.051947	0.051947	0.051947	0.051947	0.051947	0.051947	0.051947	0.051947	0.051947	0.051947	0.051947	0.051947	0.425946	0.051947
CH4	17	0.403298	0.40755	0.411854	0.416209	0.420617	0.425078	0.429593	0.434163	0.438787	0.443468	0.467732	0.0510794	0.0510794	0.0510794	0.0510794	0.0510794	0.0510794	0.0510794	0.0510794	0.0510794	0.0510794	0.0510794	0.0510794	0.0510794	0.0510794	0.0510794	0.420617	0.0510794
CH4	18	0.398247	0.402448	0.4067	0.411004	0.415359	0.419767	0.424228	0.428743	0.433313	0.437937	0.461912	0.0502294	0.0502294	0.0502294	0.0502294	0.0502294	0.0502294	0.0502294	0.0502294	0.0502294	0.0502294	0.0502294	0.0502294	0.0502294	0.0502294	0.0502294	0.415359	0.0502294
CH4	19	0.393263	0.397414	0.401615	0.405868	0.410171	0.414526	0.418934	0.423395	0.42791	0.43248	0.456169	0.0493967	0.0493967	0.0493967	0.0493967	0.0493967	0.0493967	0.0493967	0.0493967	0.0493967	0.0493967	0.0493967	0.0493967	0.0493967	0.0493967	0.0493967	0.410171	0.0493967
CH4	20	0.388345	0.392447	0.396598	0.4008	0.405052	0.409355	0.41371	0.418118	0.42258	0.427095	0.450501	0.0485808	0.0485808	0.0485808	0.0485808	0.0485808	0.0485808	0.0485808	0.0485808	0.0485808	0.0485808	0.0485808	0.0485808	0.0485808	0.0485808	0.0485808	0.405052	0.0485808
CH4	21	0.383493	0.387546	0.391648	0.395799	0.4	0.404252	0.408556	0.412911	0.417319	0.42178	0.444907	0.0477814	0.0477814	0.0477814	0.0477814	0.0477814	0.0477814	0.0477814	0.0477814	0.0477814	0.0477814	0.0477814	0.0477814	0.0477814	0.0477814	0.0477814	0.4	0.0477814
CH4	22	0.378705	0.38271	0.386762	0.390864	0.395015	0.399217	0.403469	0.407772	0.412128	0.416536	0.439387	0.46365	0.046998	0.046998	0.046998	0.046998	0.046998	0.046998	0.046998	0.046998	0.046998	0.046998	0.046998	0.046998	0.046998	0.046998	0.395015	0.046998
CH4	23	0.373981	0.377937	0.381942	0.385995	0.390096	0.394248	0.398449	0.402701	0.407005	0.41136	0.433938	0.457913	0.0462303	0.0462303	0.0462303	0.0462303	0.0462303	0.0462303	0.0462303	0.0462303	0.0462303	0.0462303	0.0462303	0.0462303	0.0462303	0.0462303	0.390096	0.0462303
CH4	24	0.369319	0.373228	0.377185	0.381189	0.385242	0.389344	0.393495	0.397697	0.401949	0.406252	0.428561	0.45225	0.0454778	0.0454778	0.0454778	0.0454778	0.0454778	0.0454778	0.0454778	0.0454778	0.0454778	0.0454778	0.0454778	0.0454778	0.0454778	0.0454778	0.385242	0.0454778
CH4	25	0.364718	0.368581	0.372491	0.376447	0.380452	0.384505	0.388606	0.392758	0.396959	0.401211	0.423254	0.44666	0.0447402	0.0447402	0.0447402	0.0447402	0.0447402	0.0447402	0.0447402	0.0447402	0.0447402	0.0447402	0.0447402	0.0447402	0.0447402	0.0447402	0.380452	0.0447402
CH4	26	0.360179	0.363995	0.367858	0.371768	0.375724	0.379729	0.383782	0.387883	0.392035	0.396236	0.418016	0.441143	0.0440172	0.0440172	0.0440172	0.0440172	0.0440172	0.0440172	0.0440172	0.0440172	0.0440172	0.0440172	0.0440172	0.0440172	0.0440172	0.0440172	0.375724	0.0440172
CH4	27	0.355699	0.35947	0.363287	0.367149	0.371059	0.375016	0.37902	0.383073	0.387175	0.391326	0.412846	0.435697	0.459961	0.0433085	0.0433085	0.0433085	0.0433085	0.0433085	0.0433085	0.0433085	0.0433085	0.0433085	0.0433085	0.0433085	0.0433085	0.0433085	0.371059	0.0433085
CH4	28	0.351277	0.355004	0.358775	0.362592	0.366455	0.370364	0.374321	0.378325	0.382378	0.38648	0.407743	0.430322	0.454296	0.0426136	0.0426136	0.0426136	0.0426136	0.0426136	0.0426136	0.0426136	0.0426136	0.0426136	0.0426136	0.0426136	0.0426136	0.0426136	0.366455	0.0426136
CH4	29	0.346914	0.350596	0.354322	0.358094	0.36191	0.365773	0.369683	0.373639	0.377644	0.381697	0.402707	0.425016	0.448704	0.0419323	0.0419323	0.0419323	0.0419323	0.0419323	0.0419323	0.0419323	0.0419323	0.0419323	0.0419323	0.0419323	0.0419323	0.0419323	0.36191	0.0419323
CH4	30	0.342608	0.346246	0.349928	0.353654	0.357425	0.361242	0.365105	0.369015	0.372971	0.376976	0.397735	0.419778	0.443184	0.0412642	0.0412642	0.0412642	0.0412642	0.0412642	0.0412642	0.0412642	0.0412642	0.0412642	0.0412642	0.0412642	0.0412642	0.0412642	0.357425	0.0412642
CH4	31	0.338359	0.341953	0.345591	0.349273	0.352999	0.35677	0.360587	0.36445	0.368359	0.372316	0.392828	0.414608	0.437735	0.040609	0.040609	0.040609	0.040609	0.040609	0.040609	0.040609	0.040609	0.040609	0.040609	0.040609	0.040609	0.040609	0.352999	0.040609
CH4	32	0.334164	0.337716	0.341311	0.344948	0.34863	0.352357	0.356128	0.359945	0.363807	0.367717	0.387984	0.409504	0.432355	0.456619	0.0399665	0.0399665	0.0399665	0.0399665	0.0399665	0.0399665	0.0399665	0.0399665	0.0399665	0.0399665	0.0399665	0.0399665	0.34863	0.0399665
CH4	33	0.330025	0.333534	0.337086	0.34068	0.344318	0.348	0.351726	0.355498	0.359314	0.363177	0.383202	0.404466	0.427044	0.451019	0.0393363	0.0393363	0.0393363	0.0393363	0.0393363	0.0393363	0.0393363	0.0393363	0.0393363	0.0393363	0.0393363	0.0393363	0.344318	0.0393363
CH4	34	0.325939	0.329407	0.332916	0.336468	0.340062	0.3437	0.347382	0.351108	0.354879	0.358696	0.378483	0.399492	0.421801	0.44549	0.0387182	0.0387182	0.0387182	0.0387182	0.0387182	0.0387182	0.0387182	0.0387182	0.0387182	0.0387182	0.0387182	0.0387182	0.340062	0.0387182
CH4	35	0.321907	0.325333	0.3288	0.33231	0.335861	0.339456	0.343094	0.346776	0.350502	0.354273	0.373823	0.394583	0.416626	0.440032	0.0381118	0.0381118	0.0381118	0.0381118	0.0381118	0.0381118	0.0381118	0.0381118	0.0381118	0.0381118	0.0381118	0.0381118	0.335861	0.0381118
CH4	36	0.317927	0.321312	0.324738	0.328206	0.331715	0.335266	0.338861	0.342499	0.346181	0.349907	0.369224	0.389736	0.411516	0.434643	0.037517	0.037517	0.037517	0.037517	0.037517	0.037517	0.037517	0.037517	0.037517	0.037517	0.037517	0.037517	0.331715	0.037517
CH4	37	0.313998	0.317343	0.320728	0.324154	0.327622	0.331131	0.334683	0.338277	0.341915	0.345597	0.364684	0.384951	0.406471	0.429322	0.453586	0.0369333	0.0369333	0.0369333	0.0369333	0.0369333	0.0369333	0.0369333	0.0369333	0.0369333	0.0369333	0.0369333	0.327622	0.0369333
CH4	38	0.310121	0.313426	0.316771	0.320156	0.323582	0.327049	0.330559	0.33411	0.337705	0.341343	0.360202	0.380227	0.40149	0.424069	0.448043	0.0363607	0.0363607	0.0363607	0.0363607	0.0363607	0.0363607	0.0363607	0.0363607	0.0363607	0.0363607	0.0363607	0.323582	0.0363607
CH4	39	0.306294	0.309559	0.312864	0.316209	0.319594	0.32302	0.326487	0.329997	0.333548	0.337143	0.355777	0.375563	0.396573	0.418882	0.442571	0.0357988	0.0357988	0.0357988	0.0357988	0.0357988	0.0357988	0.0357988	0.0357988	0.0357988	0.0357988	0.0357988	0.319594	0.0357988
CH4	40	0.302516	0.305742	0.309008	0.312313	0.315657	0.319043	0.322469	0.325936	0.329445	0.332997	0.351409	0.370959	0.391718	0.413761	0.437167	0.0352474	0.0352474	0.0352474	0.0352474	0.0352474	0.0352474	0.0352474	0.0352474	0.0352474	0.0352474	0.0352474	0.315657	0.0352474
CH4	41	0.298786	0.301974	0.305201	0.308466	0.311771	0.315116	0.318501	0.321927	0.325395	0.328904	0.347096	0.366413	0.386925	0.408705	0.431832	0.0347063	0.0347063	0.0347063	0.0347063	0.0347063	0.0347063	0.0347063	0.0347063	0.0347063	0.0347063	0.0347063	0.311771	0.0347063
CH4	42	0.295105	0.298255	0.301443	0.30467	0.307935	0.31124	0.314585	0.31797	0.321396	0.324864	0.342839	0.361926	0.382193	0.403713	0.426564	0.450828	0.0341751	0.0341751	0.0341751	0.0341751	0.0341751	0.0341751	0.0341751	0.0341751	0.0341751	0.0341751	0.307935	0.0341751
CH4	43	0.291471	0.294584	0.297734	0.300922	0.304148	0.307414	0.310719	0.314064	0.317449	0.320875	0.338636	0.357495	0.37752	0.398783	0.421362	0.445336	0.0336538	0.0336538	0.0336538	0.0336538	0.0336538	0.0336538	0.0336538	0.0336538	0.0336538	0.0336538	0.304148	0.0336538
CH4	44	0.287884	0.29096	0.294072	0.297222	0.30041	0.303637	0.306902	0.310207	0.313552	0.316937	0.334486	0.35312	0.372906	0.393916	0.416225	0.439914	0.033142	0.033142	0.033142	0.033142	0.033142	0.033142	0.033142	0.033142	0.033142	0.033142	0.30041	0.033142
CH4	45	0.284343	0.287382	0.290457	0.29357	0.29672	0.299908	0.303134	0.3064	0.309705	0.31305	0.330389	0.348801	0.368351	0.389111	0.411153	0.434559	0.0326396	0.0326396	0.0326396	0.0326396	0.0326396	0.0326396	0.0326396	0.0326396	0.0326396	0.0326396	0.29672	0.0326396
CH4	46	0.280848	0.28385	0.286889	0.289964	0.293076	0.296227	0.299415	0.302641	0.305907	0.309212	0.326344	0.344536	0.363854	0.384365	0.406145	0.429272	0.0321464	0.0321464	0.0321464	0.0321464	0.0321464	0.0321464	0.0321464	0.0321464	0.0321464	0.0321464	0.293076	0.0321464
CH4	47	0.277397	0.280363	0.283366	0.286404	0.28948	0.292592	0.295742	0.29893	0.302157	0.305422	0.322351	0.340326	0.359413	0.37968	0.4012	0.424051	0.448315	0.0316621	0.0316621	0.0316621	0.0316621	0.0316621	0.0316621	0.0316621	0.0316621	0.0316621	0.28948	0.0316621
CH4	48	0.27399	0.276921	0.279888	0.28289	0.285929	0.289004	0.292117	0.295267	0.298455	0.301681	0.318408	0.336169	0.355028	0.375053	0.396316	0.418895	0.442869	0.0311866	0.0311866	0.0311866	0.0311866	0.0311866	0.0311866	0.0311866	0.0311866	0.0311866	0.285929	0.0311866
CH4	49	0.270627	0.273523	0.276454	0.279421	0.282423	0.285462	0.288537	0.29165	0.2948	0.297988	0.314515	0.332064	0.350698	0.370484	0.391494	0.413803	0.437492	0.0307197	0.0307197	0.0307197	0.0307197	0.0307197	0.0307197	0.0307197	0.0307197	0.0307197	0.282423	0.0307197
CH4	50	0.267307	0.270168	0.273065	0.275996	0.278962	0.281965	0.285003	0.288079	0.291191	0.294341	0.310671	0.328011	0.346422	0.365973	0.386732	0.408775	0.432181	0.0302611	0.0302611	0.0302611	0.0302611	0.0302611	0.0302611	0.0302611	0.0302611	0.0302611	0.278962	0.0302611
CH4	51	0.264029	0.266856	0.269718	0.272614	0.275545	0.278512	0.281514	0.284553	0.287628	0.290741	0.306876	0.324009	0.342201	0.361518	0.382029	0.403809	0.426936	0.0298107	0.0298107	0.0298107	0.0298107	0.0298107	0.0298107	0.0298107	0.0298107	0.0298107	0.275545	0.0298107
CH4	52	0.260793	0.263586	0.266414	0.269276	0.272172	0.275103	0.27807	0.281072	0.284111	0.287186	0.303128	0.320057	0.338032	0.357119	0.377386	0.398906	0.421757	0.446021	0.0293683	0.0293683	0.0293683	0.0293683	0.0293683	0.0293683	0.0293683	0.0293683	0.272172	0.0293683
CH4	53	0.257598	0.260358	0.263152	0.265979	0.268841	0.271737	0.274668	0.277635	0.280637	0.283676	0.299428	0.316155	0.333916	0.352775	0.3728	0.394063	0.416642	0.440616	0.0289338	0.0289338	0.0289338	0.0289338	0.0289338	0.0289338	0.0289338	0.0289338	0.268841	0.0289338
CH4	54	0.254443	0.257171	0.259931	0.262725	0.265553	0.268414	0.27131	0.274242	0.277208	0.280211	0.295775	0.312302	0.329851	0.348485	0.368271	0.389281	0.41159	0.435279	0.0285069	0.0285069	0.0285069	0.0285069	0.0285069	0.0285069	0.0285069	0.0285069	0.265553	0.0285069
CH4	55	0.251329	0.254024	0.256751	0.259512	0.262306	0.265133	0.267995	0.270891	0.273822	0.276789	0.292168	0.308497	0.325837	0.344249	0.363799	0.384558	0.406601	0.430007	0.0280876	0.0280876	0.0280876	0.0280876	0.0280876	0.0280876	0.0280876	0.0280876	0.262306	0.0280876
CH4	56	0.248254	0.250917	0.253612	0.256339	0.2591	0.261894	0.264721	0.267583	0.270479	0.27341	0.288606	0.304741	0.321873	0.340066	0.359383	0.379894	0.401674	0.424801	0.0276756	0.0276756	0.0276756	0.0276756	0.0276756	0.0276756	0.0276756	0.0276756	0.2591	0.0276756
CH4	57	0.245218	0.247849	0.250512	0.253207	0.255934	0.258695	0.261489	0.264316	0.267178	0.270074	0.285088	0.301031	0.317959	0.335934	0.355021	0.375288	0.396808	0.419659	0.0272707	0.0272707	0.0272707	0.0272707	0.0272707	0.0272707	0.0272707	0.0272707	0.255934	0.0272707
CH4	58	0.24222	0.24482	0.247451	0.250114	0.252809	0.255537	0.258297	0.261091	0.263919	0.26678	0.281615	0.297368	0.314094	0.331855	0.350714	0.370739	0.392003	0.414581	0.026873	0.026873	0.026873	0.026873	0.026873	0.026873	0.026873	0.026873	0.252809	0.026873
CH4	59	0.239261	0.241829	0.244429	0.24706	0.249723	0.252418	0.255146	0.257906	0.2607	0.263528	0.278186	0.29375	0.310277	0.327826	0.34646	0.366246	0.387256	0.409565	0.0264821	0.0264821	0.0264821	0.0264821	0.0264821	0.0264821	0.0264821	0.0264821	0.249723	0.0264821
CH4	60	0.236338	0.238877	0.241445	0.244045	0.246676	0.249339	0.252034	0.254762	0.257522	0.260316	0.274799	0.290178	0.306508	0.323847	0.342259	0.36181	0.382569	0.404612	0.0260979	0.0260979	0.0260979	0.0260979	0.0260979	0.0260979	0.0260979	0.0260979	0.246676	0.0260979
CH4	61	0.233453	0.235961	0.238499	0.241068	0.243667	0.246299	0.248961	0.251657	0.254384	0.257145	0.271455	0.28665	0.302785	0.319918	0.33811	0.357428	0.377939	0.399719	0.0257204	0.0257204	0.0257204	0.0257204	0.0257204	0.0257204	0.0257204	0.0257204	0.243667	0.0257204
CH4	62	0.230604	0.233082	0.23559	0.238128	0.240697	0.243296	0.245928	0.24859	0.251285	0.254013	0.268153	0.283167	0.299109	0.316038	0.334013	0.3531	0.373367	0.394887	0.442002	0.0253493	0.0253493	0.0253493	0.0253493	0.0253493	0.0253493	0.0253493	0.240697	0.0253493
CH4	63	0.227791	0.230239	0.232717	0.235225	0.237763	0.240332	0.242932	0.245563	0.248226	0.250921	0.264892	0.279727	0.295479	0.312206	0.329966	0.348825	0.368851	0.390114	0.436667	0.0249845	0.0249845	0.0249845	0.0249845	0.0249845	0.0249845	0.0249845	0.237763	0.0249845
CH4	64	0.225013	0.227432	0.229881	0.232359	0.234867	0.237405	0.239973	0.242573	0.245204	0.247867	0.261672	0.27633	0.291894	0.308421	0.32597	0.344604	0.36439	0.3854	0.431398	0.0246259	0.0246259	0.0246259	0.0246259	0.0246259	0.0246259	0.0246259	0.234867	0.0246259
CH4	65	0.222271	0.224661	0.22708	0.229528	0.232006	0.234514	0.237052	0.239621	0.242221	0.244852	0.258491	0.272975	0.288354	0.304683	0.322023	0.340435	0.359985	0.380744	0.426193	0.0242734	0.0242734	0.0242734	0.0242734	0.0242734	0.0242734	0.0242734	0.232006	0.0242734
CH4	66	0.219562	0.221924	0.224314	0.226733	0.229182	0.23166	0.234167	0.236706	0.239274	0.241874	0.255351	0.269662	0.284857	0.300992	0.318125	0.336317	0.355634	0.376146	0.421052	0.0239269	0.0239269	0.0239269	0.0239269	0.0239269	0.0239269	0.0239269	0.229182	0.0239269
CH4	67	0.216888	0.219221	0.221583	0.223974	0.226393	0.228841	0.231319	0.233827	0.236365	0.238934	0.25225	0.26639	0.281404	0.297346	0.314275	0.33225	0.351337	0.371604	0.415975	0.0235861	0.0235861	0.0235861	0.0235861	0.0235861	0.0235861	0.0235861	0.226393	0.0235861
CH4	68	0.214247	0.216553	0.218886	0.221248	0.223638	0.226058	0.228506	0.230984	0.233492	0.23603	0.249187	0.263158	0.277993	0.293746	0.310472	0.328233	0.347092	0.367117	0.410959	0.0232511	0.0232511	0.0232511	0.0232511	0.0232511	0.0232511	0.0232511	0.223638	0.0232511
CH4	69	0.211639	0.213918	0.216223	0.218557	0.220919	0.223309	0.225728	0.228177	0.230654	0.233162	0.246163	0.259967	0.274625	0.29019	0.306717	0.324266	0.3429	0.362686	0.406005	0.0229216	0.0229216	0.0229216	0.0229216	0.0229216	0.0229216	0.0229216	0.220919	0.0229216
CH4	70	0.209064	0.211315	0.213594	0.215899	0.218233	0.220595	0.222985	0.225404	0.227853	0.23033	0.243176	0.256816	0.271299	0.286678	0.303008	0.320347	0.338759	0.358309	0.401111	0.0225976	0.0225976	0.0225976	0.0225976	0.0225976	0.0225976	0.0225976	0.218233	0.0225976
CH4	71	0.206521	0.208746	0.210997	0.213275	0.215581	0.217914	0.220276	0.222666	0.225086	0.227534	0.240226	0.253703	0.268014	0.283209	0.299344	0.316477	0.334669	0.353986	0.396278	0.022279	0.022279	0.022279	0.022279	0.022279	0.022279	0.022279	0.215581	0.022279
CH4	72	0.20401	0.206208	0.208432	0.210683	0.212962	0.215267	0.217601	0.219963	0.222353	0.224772	0.237313	0.250629	0.264769	0.279783	0.295726	0.312654	0.330629	0.349716	0.391503	0.438618	0.0219656	0.0219656	0.0219656	0.0219656	0.0219656	0.0219656	0.212962	0.0219656
CH4	73	0.201531	0.203702	0.2059	0.208124	0.210375	0.212653	0.214959	0.217293	0.219655	0.222045	0.234436	0.247594	0.261565	0.2764	0.292152	0.308879	0.326639	0.345498	0.386787	0.43334	0.0216574	0.0216574	0.0216574	0.0216574	0.0216574	0.0216574	0.210375	0.0216574
CH4	74	0.199082	0.201227	0.203399	0.205597	0.207821	0.210072	0.21235	0.214656	0.21699	0.219351	0.231595	0.244595	0.2584	0.273058	0.288622	0.305149	0.322698	0.341332	0.382128	0.428126	0.0213542	0.0213542	0.0213542	0.0213542	0.0213542	0.0213542	0.207821	0.0213542
CH4	75	0.196664	0.198784	0.200929	0.203101	0.205298	0.207523	0.209774	0.212052	0.214358	0.216691	0.228789	0.241634	0.255274	0.269757	0.285136	0.301466	0.318805	0.337217	0.377527	0.422976	0.021056	0.021056	0.021056	0.021056	0.021056	0.021056	0.205298	0.021056
CH4	76	0.194276	0.19637	0.19849	0.200636	0.202807	0.205005	0.207229	0.20948	0.211759	0.214064	0.226017	0.23871	0.252187	0.266497	0.281693	0.297828	0.31496	0.333153	0.372981	0.417888	0.0207626	0.0207626	0.0207626	0.0207626	0.0207626	0.0207626	0.202807	0.0207626
CH4	77	0.191917	0.193987	0.196082	0.198202	0.200347	0.202519	0.204716	0.206941	0.209192	0.21147	0.22328	0.235821	0.249138	0.263277	0.278292	0.294234	0.311162	0.329138	0.368491	0.412862	0.0204739	0.0204739	0.0204739	0.0204739	0.0204739	0.0204739	0.200347	0.0204739
CH4	78	0.189588	0.191633	0.193703	0.195798	0.197918	0.200063	0.202235	0.204432	0.206657	0.208908	0.220577	0.232969	0.246126	0.260097	0.274932	0.290685	0.307411	0.325172	0.364056	0.407898	0.0201899	0.0201899	0.0201899	0.0201899	0.0201899	0.0201899	0.197918	0.0201899
CH4	79	0.187288	0.189309	0.191354	0.193423	0.195518	0.197638	0.199784	0.201955	0.204153	0.206377	0.217908	0.230151	0.243152	0.256956	0.271614	0.287179	0.303706	0.321254	0.359675	0.402994	0.0199105	0.0199105	0.0199105	0.0199105	0.0199105	0.0199105	0.195518	0.0199105
CH4	80	0.185017	0.187013	0.189034	0.191079	0.193149	0.195243	0.197363	0.199509	0.20168	0.203878	0.215271	0.227368	0.240214	0.253854	0.268337	0.283716	0.300045	0.317385	0.355347	0.398149	0.0196355	0.0196355	0.0196355	0.0196355	0.0196355	0.0196355	0.193149	0.0196355
CH4	81	0.182773	0.184746	0.186743	0.188763	0.190808	0.192878	0.194973	0.197093	0.199238	0.20141	0.212667	0.22462	0.237312	0.250789	0.2651	0.280295	0.29643	0.313563	0.351072	0.393364	0.0193649	0.0193649	0.0193649	0.0193649	0.0193649	0.0193649	0.190808	0.0193649
CH4	82	0.180558	0.182507	0.18448	0.186476	0.188497	0.190542	0.192612	0.194706	0.196826	0.198972	0.210095	0.221905	0.234446	0.247762	0.261902	0.276916	0.292859	0.309787	0.346849	0.388636	0.435751	0.0190987	0.0190987	0.0190987	0.0190987	0.0190987	0.188497	0.0190987
CH4	83	0.17837	0.180296	0.182245	0.184218	0.186214	0.188235	0.19028	0.19235	0.194444	0.196564	0.207554	0.219224	0.231615	0.244773	0.258744	0.273579	0.289331	0.306058	0.342678	0.383966	0.430519	0.0188366	0.0188366	0.0188366	0.0188366	0.0188366	0.186214	0.0188366
CH4	84	0.176209	0.178112	0.180038	0.181987	0.18396	0.185956	0.187977	0.190022	0.192092	0.194186	0.205045	0.216576	0.228819	0.24182	0.255624	0.270282	0.285847	0.302374	0.338557	0.379353	0.425351	0.0185787	0.0185787	0.0185787	0.0185787	0.0185787	0.18396	0.0185787
CH4	85	0.174075	0.175955	0.177858	0.179784	0.181733	0.183706	0.185702	0.187723	0.189768	0.191838	0.202567	0.21396	0.226058	0.238903	0.252543	0.267026	0.282405	0.298735	0.334486	0.374796	0.420245	0.0183248	0.0183248	0.0183248	0.0183248	0.0183248	0.181733	0.0183248
CH4	86	0.171967	0.173825	0.175705	0.177608	0.179534	0.181483	0.183456	0.185453	0.187473	0.189518	0.20012	0.211377	0.22333	0.236022	0.249499	0.26381	0.279005	0.29514	0.330465	0.370294	0.415201	0.018075	0.018075	0.018075	0.018075	0.018075	0.179534	0.018075
CH4	87	0.169886	0.171721	0.173579	0.175459	0.177362	0.179288	0.181237	0.18321	0.185207	0.187227	0.197702	0.208825	0.220636	0.233176	0.246493	0.260632	0.275647	0.291589	0.326493	0.365846	0.410218	0.017829	0.017829	0.017829	0.017829	0.017829	0.177362	0.017829
CH4	88	0.16783	0.169643	0.171479	0.173337	0.175217	0.17712	0.179046	0.180995	0.182968	0.184964	0.195315	0.206305	0.217974	0.230366	0.243523	0.257494	0.272329	0.288082	0.322569	0.361453	0.405295	0.0175868	0.0175868	0.0175868	0.0175868	0.0175868	0.175217	0.0175868
CH4	89	0.165799	0.167591	0.169405	0.171241	0.173099	0.174979	0.176882	0.178808	0.180757	0.18273	0.192956	0.203815	0.215346	0.227589	0.24059	0.254394	0.269052	0.284617	0.318692	0.357113	0.400432	0.0173485	0.0173485	0.0173485	0.0173485	0.0173485	0.173099	0.0173485
CH4	90	0.163794	0.165564	0.167357	0.16917	0.171006	0.172864	0.174744	0.176647	0.178573	0.180522	0.190627	0.201356	0.212749	0.224847	0.237692	0.251332	0.265815	0.281194	0.314863	0.352825	0.395628	0.0171138	0.0171138	0.0171138	0.0171138	0.0171138	0.171006	0.0171138
CH4	91	0.161813	0.163563	0.165333	0.167125	0.168939	0.170775	0.172633	0.174513	0.176416	0.178342	0.188326	0.198927	0.210184	0.222138	0.23483	0.248307	0.262617	0.277813	0.311081	0.34859	0.390881	0.0168827	0.0168827	0.0168827	0.0168827	0.0168827	0.168939	0.0168827
CH4	92	0.159857	0.161585	0.163335	0.165106	0.166898	0.168712	0.170547	0.172405	0.174285	0.176188	0.186053	0.196528	0.207651	0.219462	0.232003	0.245319	0.259459	0.274473	0.307344	0.344406	0.386193	0.433308	0.0166552	0.0166552	0.0166552	0.0166552	0.166898	0.0166552
CH4	93	0.157924	0.159633	0.161361	0.163111	0.164882	0.166674	0.168488	0.170323	0.172181	0.174061	0.183809	0.194159	0.205149	0.216819	0.22921	0.242367	0.256338	0.271173	0.303652	0.340272	0.381561	0.428114	0.0164311	0.0164311	0.0164311	0.0164311	0.164882	0.0164311
CH4	94	0.156016	0.157704	0.159412	0.161141	0.16289	0.164661	0.166453	0.168267	0.170103	0.171961	0.181592	0.191818	0.202677	0.214208	0.226451	0.239452	0.253256	0.267914	0.300006	0.336189	0.376985	0.422982	0.0162105	0.0162105	0.0162105	0.0162105	0.16289	0.0162105
CH4	95	0.154131	0.155799	0.157487	0.159195	0.160924	0.162673	0.164444	0.166236	0.16805	0.169886	0.179402	0.189506	0.200236	0.211629	0.223726	0.236572	0.250211	0.264695	0.296403	0.332155	0.372464	0.417913	0.0159933	0.0159933	0.0159933	0.0159933	0.160924	0.0159933
CH4	96	0.152269	0.153917	0.155585	0.157273	0.158981	0.16071	0.162459	0.16423	0.166022	0.167836	0.177239	0.187223	0.197824	0.209081	0.221034	0.233726	0.247204	0.261514	0.292844	0.328169	0.367998	0.412905	0.0157793	0.0157793	0.0157793	0.0157793	0.158981	0.0157793
CH4	97	0.150431	0.152059	0.153707	0.155374	0.157062	0.15877	0.160499	0.162248	0.164019	0.165811	0.175102	0.184967	0.195442	0.206565	0.218375	0.230916	0.244232	0.258372	0.289329	0.324232	0.363586	0.407957	0.0155686	0.0155686	0.0155686	0.0155686	0.157062	0.0155686
CH4	98	0.148614	0.150223	0.151851	0.153499	0.155167	0.156854	0.158563	0.160291	0.162041	0.163812	0.172991	0.182739	0.193089	0.204079	0.215748	0.22814	0.241297	0.255268	0.285856	0.320343	0.359227	0.403069	0.0153611	0.0153611	0.0153611	0.0153611	0.155167	0.0153611
CH4	99	0.146821	0.14841	0.150019	0.151647	0.153295	0.154962	0.15665	0.158358	0.160087	0.161837	0.170907	0.180538	0.190764	0.201623	0.213154	0.225397	0.238398	0.252202	0.282425	0.316501	0.354921	0.39824	0.0151566	0.0151566	0.0151566	0.0151566	0.153295	0.0151566
CH4	100	0.145049	0.146619	0.148209	0.149817	0.151445	0.153093	0.154761	0.156449	0.158157	0.159886	0.168848	0.178364	0.188468	0.199198	0.210591	0.222688	0.235534	0.249173	0.279035	0.312705	0.350667	0.393469	0.0149553	0.0149553	0.0149553	0.0149553	0.151445	0.0149553
CH4	101	0.143299	0.14485	0.146421	0.14801	0.149619	0.151247	0.152895	0.154562	0.15625	0.157958	0.166814	0.176216	0.1862	0.196802	0.208059	0.220012	0.232704	0.246181	0.275687	0.308955	0.346464	0.388756	0.014757	0.014757	0.014757	0.014757	0.149619	0.014757
CH4	102	0.14157	0.143103	0.144655	0.146225	0.147815	0.149424	0.151052	0.152699	0.154367	0.156055	0.164804	0.174095	0.18396	0.194435	0.205558	0.217368	0.229909	0.243225	0.272379	0.30525	0.342312	0.384099	0.431214	0.0145616	0.0145616	0.0145616	0.147815	0.0145616
CH4	103	0.139862	0.141377	0.142911	0.144462	0.146033	0.147622	0.149231	0.150859	0.152507	0.154175	0.16282	0.171999	0.181747	0.192097	0.203087	0.214756	0.227148	0.240305	0.269111	0.30159	0.33821	0.379499	0.426052	0.0143691	0.0143691	0.0143691	0.146033	0.0143691
CH4	104	0.138176	0.139673	0.141188	0.142721	0.144273	0.145843	0.147433	0.149042	0.15067	0.152317	0.160859	0.169929	0.179561	0.189787	0.200646	0.212177	0.22442	0.237421	0.265883	0.297975	0.334158	0.374954	0.420951	0.0141794	0.0141794	0.0141794	0.144273	0.0141794
CH4	105	0.13651	0.137989	0.139486	0.141001	0.142534	0.144086	0.145657	0.147246	0.148855	0.150483	0.158923	0.167885	0.177401	0.187506	0.198235	0.209628	0.221725	0.234571	0.262694	0.294403	0.330154	0.370463	0.415912	0.0139926	0.0139926	0.0139926	0.142534	0.0139926
CH4	106	0.134864	0.136326	0.137805	0.139302	0.140817	0.14235	0.143902	0.145472	0.147062	0.148671	0.15701	0.165865	0.175268	0.185252	0.195853	0.20711	0.219063	0.231756	0.259543	0.290874	0.326199	0.366027	0.410934	0.0138085	0.0138085	0.0138085	0.140817	0.0138085
CH4	107	0.133239	0.134683	0.136144	0.137624	0.13912	0.140635	0.142169	0.143721	0.145291	0.146881	0.15512	0.16387	0.17316	0.183025	0.1935	0.204623	0.216434	0.228975	0.256431	0.287387	0.322291	0.361645	0.406016	0.0136271	0.0136271	0.0136271	0.13912	0.0136271
CH4	108	0.131634	0.13306	0.134504	0.135966	0.137445	0.138942	0.140457	0.14199	0.143542	0.145112	0.153254	0.161899	0.171079	0.180826	0.191176	0.202166	0.213836	0.226227	0.253356	0.283943	0.31843	0.357315	0.401156	0.0134484	0.0134484	0.0134484	0.137445	0.0134484
CH4	109	0.130048	0.131457	0.132884	0.134328	0.13579	0.137269	0.138766	0.140281	0.141814	0.143366	0.15141	0.159952	0.169022	0.178653	0.18888	0.199739	0.211269	0.223513	0.250318	0.28054	0.314616	0.353037	0.396356	0.0132723	0.0132723	0.0132723	0.13579	0.0132723
CH4	110	0.128481	0.129874	0.131284	0.132711	0.134155	0.135616	0.137095	0.138592	0.140107	0.14164	0.149589	0.158029	0.166991	0.176507	0.186612	0.197341	0.208734	0.220832	0.247317	0.277179	0.310848	0.34881	0.391613	0.0130988	0.0130988	0.0130988	0.134155	0.0130988
CH4	111	0.126934	0.12831	0.129703	0.131113	0.13254	0.133984	0.135445	0.136924	0.138421	0.139936	0.14779	0.156129	0.164984	0.174387	0.184371	0.194972	0.206229	0.218183	0.244352	0.273858	0.307126	0.344635	0.386926	0.0129277	0.0129277	0.0129277	0.13254	0.0129277
CH4	112	0.125405	0.126765	0.128142	0.129535	0.130944	0.132371	0.133815	0.135277	0.136756	0.138252	0.146013	0.154253	0.163002	0.172292	0.182157	0.192632	0.203755	0.215566	0.241423	0.270577	0.303448	0.34051	0.382297	0.429412	0.0127592	0.0127592	0.130944	0.0127592
CH4	113	0.123896	0.125239	0.126599	0.127976	0.129368	0.130778	0.132205	0.133649	0.13511	0.136589	0.144257	0.152399	0.161044	0.170223	0.179971	0.190321	0.201311	0.21298	0.238529	0.267335	0.299814	0.336434	0.377723	0.424276	0.0125931	0.0125931	0.129368	0.0125931
CH4	114	0.122404	0.123732	0.125076	0.126436	0.127812	0.129205	0.130614	0.132041	0.133485	0.134947	0.142523	0.150567	0.159109	0.168179	0.17781	0.188037	0.198896	0.210426	0.23567	0.264133	0.296224	0.332407	0.373204	0.419201	0.0124293	0.0124293	0.127812	0.0124293
CH4	115	0.120931	0.122243	0.123571	0.124914	0.126274	0.12765	0.129043	0.130453	0.13188	0.133324	0.14081	0.148758	0.157198	0.16616	0.175676	0.185781	0.19651	0.207903	0.232846	0.260969	0.292678	0.328429	0.368739	0.414188	0.012268	0.012268	0.126274	0.012268
CH4	116	0.119476	0.120772	0.122084	0.123412	0.124755	0.126115	0.127491	0.128884	0.130294	0.131721	0.139117	0.146971	0.15531	0.164165	0.173568	0.183552	0.194154	0.205411	0.230056	0.257844	0.289174	0.324499	0.364328	0.409234	0.0121089	0.0121089	0.124755	0.0121089
CH4	117	0.118038	0.119319	0.120615	0.121927	0.123255	0.124598	0.125958	0.127335	0.128728	0.130137	0.137445	0.145206	0.153445	0.162195	0.171485	0.18135	0.191825	0.202948	0.2273	0.254756	0.285712	0.320616	0.35997	0.404341	0.0119521	0.0119521	0.123255	0.0119521
CH4	118	0.116618	0.117884	0.119165	0.120461	0.121773	0.1231	0.124444	0.125804	0.12718	0.128573	0.135794	0.143461	0.151603	0.160248	0.169428	0.179175	0.189525	0.200515	0.224576	0.251705	0.282292	0.316779	0.355664	0.399506	0.0117976	0.0117976	0.121773	0.0117976
CH4	119	0.115216	0.116466	0.117731	0.119012	0.120308	0.12162	0.122948	0.124291	0.125651	0.127028	0.134163	0.141739	0.149783	0.158325	0.167395	0.177026	0.187253	0.198112	0.221886	0.248691	0.278913	0.312989	0.35141	0.394729	0.0116452	0.0116452	0.120308	0.0116452
CH4	120	0.11383	0.115066	0.116316	0.117581	0.118862	0.120158	0.12147	0.122798	0.124141	0.125501	0.132551	0.140037	0.147985	0.156425	0.165387	0.174903	0.185008	0.195737	0.219228	0.245713	0.275575	0.309245	0.347207	0.390009	0.011495	0.011495	0.118862	0.011495
CH4	121	0.112461	0.113682	0.114917	0.116168	0.117433	0.118714	0.12001	0.121322	0.12265	0.123993	0.130959	0.138355	0.146209	0.154548	0.163404	0.172806	0.18279	0.193392	0.216602	0.242771	0.272277	0.305545	0.343054	0.385346	0.011347	0.011347	0.117433	0.011347
CH4	122	0.111109	0.112315	0.113536	0.114771	0.116022	0.117287	0.118568	0.119864	0.121176	0.122504	0.129386	0.136694	0.144454	0.152694	0.161444	0.170734	0.180599	0.191074	0.214008	0.239865	0.269019	0.30189	0.338951	0.380739	0.427853	0.011201	0.116022	0.011201
CH4	123	0.109774	0.110965	0.112171	0.113392	0.114628	0.115878	0.117143	0.118424	0.11972	0.121032	0.127832	0.135053	0.142721	0.150863	0.159508	0.168687	0.178435	0.188785	0.211444	0.236993	0.265799	0.298278	0.334898	0.376187	0.42274	0.0110571	0.114628	0.0110571
CH4	124	0.108454	0.109632	0.110823	0.11203	0.11325	0.114486	0.115736	0.117001	0.118282	0.119578	0.126298	0.133432	0.141009	0.149053	0.157595	0.166665	0.176296	0.186523	0.208912	0.234156	0.262619	0.29471	0.330893	0.371689	0.417687	0.0109152	0.11325	0.0109152
CH4	125	0.107151	0.108314	0.109492	0.110684	0.11189	0.11311	0.114346	0.115596	0.116862	0.118142	0.124781	0.131831	0.139317	0.147265	0.155705	0.164667	0.174184	0.184288	0.206411	0.231354	0.259477	0.291185	0.326937	0.367246	0.412695	0.0107753	0.11189	0.0107753
CH4	126	0.105863	0.107013	0.108176	0.109354	0.110546	0.111752	0.112972	0.114208	0.115458	0.116724	0.123284	0.130249	0.137646	0.145499	0.153839	0.162694	0.172097	0.182081	0.203939	0.228584	0.256372	0.287702	0.323027	0.362856	0.407763	0.0106373	0.110546	0.0106373
CH4	127	0.104591	0.105727	0.106877	0.10804	0.109218	0.11041	0.111616	0.112836	0.114072	0.115322	0.121804	0.128686	0.135995	0.143755	0.151995	0.160744	0.170035	0.1799	0.201497	0.225849	0.253305	0.284261	0.319165	0.358519	0.40289	0.0105013	0.109218	0.0105013
CH4	128	0.103335	0.104457	0.105593	0.106743	0.107906	0.109084	0.110275	0.111482	0.112702	0.113938	0.120342	0.127143	0.134364	0.142031	0.150173	0.158818	0.167997	0.177745	0.199085	0.223146	0.250274	0.280862	0.315349	0.354233	0.398075	0.0103671	0.107906	0.0103671
CH4	129	0.102094	0.103203	0.104325	0.105461	0.10661	0.107774	0.108951	0.110143	0.111349	0.11257	0.118898	0.125617	0.132752	0.140328	0.148373	0.156915	0.165985	0.175616	0.196702	0.220475	0.24728	0.277503	0.311579	0.349999	0.393318	0.0102349	0.10661	0.0102349
CH4	130	0.100867	0.101963	0.103072	0.104194	0.10533	0.10648	0.107643	0.108821	0.110013	0.111219	0.117471	0.124111	0.13116	0.138646	0.146595	0.155035	0.163997	0.173513	0.194347	0.217837	0.244322	0.274185	0.307854	0.345816	0.388618	0.0101044	0.10533	0.0101044
CH4	131	0.0996562	0.100739	0.101835	0.102944	0.104066	0.105202	0.106351	0.107515	0.108692	0.109884	0.116062	0.122622	0.129588	0.136984	0.144838	0.153177	0.162032	0.171435	0.192021	0.215231	0.2414	0.270906	0.304174	0.341683	0.383975	0.00997577	0.104066	0.00997577
CH4	132	0.0984596	0.0995293	0.100612	0.101708	0.102817	0.103939	0.105075	0.106224	0.107388	0.108565	0.11467	0.121151	0.128034	0.135342	0.143102	0.151342	0.160092	0.169382	0.189722	0.212655	0.238513	0.267667	0.300537	0.337599	0.379387	0.426501	0.102817	0.0098489
CH4	133	0.0972775	0.0983345	0.0994042	0.100487	0.101583	0.102692	0.103814	0.10495	0.106099	0.107263	0.113294	0.119699	0.126499	0.13372	0.141388	0.149529	0.158174	0.167354	0.187451	0.210111	0.23566	0.264466	0.296945	0.333565	0.374853	0.421406	0.101583	0.00972378
CH4	134	0.0961097	0.0971541	0.0982111	0.0992808	0.100363	0.101459	0.102568	0.10369	0.104826	0.105976	0.111935	0.118264	0.124983	0.132118	0.139694	0.147738	0.15628	0.16535	0.185208	0.207598	0.232842	0.261304	0.293395	0.329578	0.370375	0.416372	0.100363	0.00960038
CH4	135	0.0949561	0.095988	0.0970324	0.0980894	0.0991591	0.100242	0.101337	0.102446	0.103569	0.104705	0.110593	0.116846	0.123485	0.130535	0.13802	0.145969	0.154409	0.163371	0.182992	0.205114	0.230057	0.25818	0.289889	0.32564	0.36595	0.411398	0.0991591	0.00947867
CH4	136	0.0938165	0.0948361	0.095868	0.0969123	0.0979693	0.099039	0.100122	0.101217	0.102326	0.103449	0.109267	0.115445	0.122005	0.128971	0.136367	0.144221	0.15256	0.161415	0.180802	0.20266	0.227306	0.255093	0.286424	0.321749	0.361577	0.406484	0.0979693	0.00935862
CH4	137	0.0926906	0.0936981	0.0947177	0.0957496	0.0967939	0.0978509	0.0989206	0.100003	0.101099	0.102208	0.107957	0.114061	0.120543	0.127425	0.134734	0.142494	0.150734	0.159483	0.178638	0.200236	0.224588	0.252044	0.283	0.317904	0.357258	0.401629	0.0967939	0.00924021
CH4	138	0.0915784	0.0925738	0.0935813	0.0946009	0.0956328	0.0966771	0.0977341	0.0988038	0.0998865	0.100982	0.106662	0.112694	0.119098	0.125899	0.13312	0.140787	0.148929	0.157574	0.176501	0.197841	0.221902	0.249031	0.279618	0.314105	0.35299	0.396831	0.0956328	0.00912342
CH4	139	0.0904793	0.0914629	0.0924583	0.0934658	0.0944854	0.0955173	0.0965616	0.0976186	0.0986883	0.099771	0.105383	0.111343	0.117671	0.12439	0.131525	0.139101	0.147146	0.155688	0.174389	0.195475	0.219248	0.246054	0.276276	0.310352	0.348772	0.392091	0.0944854	0.00900791
CH4	140	0.0893942	0.090366	0.0913496	0.092345	0.0933524	0.094372	0.0954039	0.0964483	0.0975053	0.098575	0.104121	0.110009	0.116262	0.122901	0.12995	0.137436	0.145385	0.153825	0.172303	0.193137	0.216627	0.243113	0.272975	0.306644	0.344606	0.387408	0.0933524	0.00889457
CH4	141	0.0883219	0.0892821	0.0902539	0.0912374	0.0922329	0.0932403	0.0942599	0.0952918	0.0963362	0.0973932	0.102873	0.108691	0.114869	0.121429	0.128394	0.135791	0.143645	0.151984	0.170242	0.190827	0.214037	0.240207	0.269713	0.30298	0.34049	0.382781	0.0922329	0.00878247
CH4	142	0.0872625	0.0882113	0.0891715	0.0901433	0.0911269	0.0921223	0.0931297	0.0941493	0.0951812	0.0962256	0.10164	0.107388	0.113493	0.119974	0.126857	0.134165	0.141925	0.150165	0.168205	0.188545	0.211478	0.237336	0.26649	0.29936	0.336422	0.378209	0.0911269	0.00867187
CH4	143	0.086216	0.0871534	0.0881022	0.0890624	0.0900342	0.0910178	0.0920132	0.0930206	0.0940402	0.0950721	0.100422	0.106102	0.112133	0.118538	0.125338	0.132559	0.140227	0.148368	0.166193	0.18629	0.20895	0.234499	0.263305	0.295784	0.332404	0.373692	0.0900342	0.00856277
CH4	144	0.0851821	0.0861083	0.0870458	0.0879945	0.0889548	0.0899266	0.0909101	0.0919055	0.092913	0.0939326	0.0992182	0.104831	0.11079	0.117118	0.123838	0.130972	0.138549	0.146593	0.164205	0.184063	0.206452	0.231696	0.260159	0.29225	0.328433	0.369229	0.0889548	0.00845514
CH4	145	0.0841606	0.0850759	0.0860021	0.0869396	0.0878884	0.0888486	0.0898204	0.0908039	0.0917994	0.0928068	0.0980294	0.103575	0.109463	0.115716	0.122355	0.129405	0.136891	0.144839	0.162241	0.181862	0.203984	0.228927	0.25705	0.288759	0.32451	0.36482	0.0878884	0.00834895
CH4	146	0.0831516	0.0840559	0.0849711	0.0858974	0.0868348	0.0877836	0.0887438	0.0897156	0.0906992	0.0916946	0.0968549	0.102334	0.108152	0.11433	0.12089	0.127856	0.135253	0.143106	0.160301	0.179687	0.201546	0.226191	0.253979	0.285309	0.320634	0.360463	0.0868348	0.00824419
CH4	147	0.0821547	0.0830482	0.0839525	0.0848677	0.085794	0.0867315	0.0876802	0.0886405	0.0896123	0.0905958	0.0956945	0.101109	0.106857	0.112962	0.119443	0.126326	0.133634	0.141394	0.158384	0.177539	0.199137	0.223488	0.250944	0.281901	0.316805	0.356158	0.085794	0.00814083
CH4	148	0.0811699	0.0820527	0.0829462	0.0838505	0.0847658	0.085692	0.0866295	0.0875783	0.0885385	0.0895103	0.0945482	0.0998976	0.105578	0.111609	0.118014	0.124814	0.132035	0.139703	0.156489	0.175416	0.196757	0.220818	0.247946	0.278534	0.313021	0.351905	0.0847658	0.00803886
CH4	149	0.0801969	0.0810692	0.0819521	0.0828456	0.0837499	0.0846651	0.0855914	0.0865289	0.0874776	0.0884379	0.0934157	0.0987013	0.104314	0.110273	0.116601	0.123321	0.130456	0.138032	0.154618	0.173319	0.194405	0.218179	0.244984	0.275206	0.309282	0.347703	0.0837499	0.00793824
CH4	150	0.0792357	0.0800976	0.08097	0.0818528	0.0827463	0.0836507	0.0845659	0.0854921	0.0864296	0.0873784	0.0922968	0.0975194	0.103065	0.108953	0.115206	0.121845	0.128895	0.136381	0.152769	0.171247	0.192081	0.215572	0.242057	0.271919	0.305588	0.343551	0.0827463	0.00783896
CH4	151	0.0782861	0.0791378	0.0799997	0.080872	0.0817549	0.0826484	0.0835527	0.0844679	0.0853942	0.0863316	0.0911914	0.0963517	0.101831	0.107649	0.113827	0.120387	0.127353	0.134749	0.150942	0.1692	0.189786	0.212996	0.239165	0.268671	0.301939	0.339448	0.0817549	0.007741
CH4	152	0.077348	0.0781895	0.0790411	0.079903	0.0807754	0.0816582	0.0825517	0.083456	0.0843713	0.0852975	0.0900993	0.0951981	0.100612	0.106361	0.112465	0.118947	0.125829	0.133138	0.149138	0.167178	0.187518	0.210451	0.236308	0.265462	0.298333	0.335395	0.0807754	0.424297
CH4	153	0.0764212	0.0772526	0.0780941	0.0789457	0.0798077	0.08068	0.0815628	0.0824564	0.0833607	0.0842759	0.0890204	0.0940583	0.0994078	0.105088	0.111119	0.117524	0.124324	0.131545	0.147355	0.165179	0.185277	0.207936	0.233485	0.262291	0.29477	0.33139	0.0798077	0.419231
CH4	154	0.0755055	0.076327	0.0771585	0.078	0.0788516	0.0797135	0.0805859	0.0814687	0.0823622	0.0832665	0.0879545	0.0929323	0.0982179	0.10383	0.10979	0.116118	0.122837	0.129972	0.145593	0.163205	0.183063	0.205452	0.230696	0.259159	0.29125	0.327433	0.0788516	0.414227
CH4	155	0.0746009	0.0754126	0.0762342	0.0770656	0.0779071	0.0787587	0.0796207	0.080493	0.0813758	0.0822694	0.0869014	0.0918198	0.0970424	0.102588	0.108476	0.114729	0.121368	0.128418	0.143852	0.161254	0.180875	0.202997	0.22794	0.256063	0.287772	0.323523	0.0779071	0.409282
CH4	156	0.0737072	0.0745093	0.075321	0.0761425	0.076974	0.0778155	0.0786671	0.079529	0.0804013	0.0812842	0.085861	0.0907207	0.095881	0.10136	0.107179	0.113357	0.119917	0.126882	0.142132	0.159327	0.178714	0.200572	0.225217	0.253005	0.284335	0.31966	0.076974	0.404396
CH4	157	0.0728243	0.0736168	0.0744188	0.0752306	0.0760521	0.0768835	0.077725	0.0785767	0.0794386	0.0803109	0.0848331	0.0896349	0.0947336	0.100148	0.105896	0.112001	0.118482	0.125365	0.140433	0.157423	0.176578	0.198176	0.222527	0.249983	0.28094	0.315844	0.0760521	0.399568
CH4	158	0.071952	0.0727351	0.0735275	0.0743296	0.0751413	0.0759628	0.0767943	0.0776358	0.0784874	0.0793493	0.0838175	0.0885621	0.0936	0.0989494	0.10463	0.110661	0.117066	0.123866	0.138755	0.155541	0.174468	0.195808	0.219869	0.246998	0.277585	0.312073	0.0751413	0.394799
CH4	159	0.0710903	0.0718639	0.072647	0.0734394	0.0742415	0.0750532	0.0758747	0.0767062	0.0775477	0.0783993	0.0828142	0.0875022	0.09248	0.0977656	0.103378	0.109338	0.115666	0.122385	0.137096	0.153682	0.172384	0.193469	0.217243	0.244048	0.274271	0.308347	0.0742415	0.390086
CH4	160	0.0702389	0.0710033	0.071777	0.07256	0.0733525	0.0741546	0.0749663	0.0757878	0.0766193	0.0774607	0.081823	0.086455	0.0913735	0.0965961	0.102142	0.10803	0.114283	0.120922	0.135457	0.151846	0.170324	0.191158	0.214648	0.241134	0.270996	0.304665	0.0733525	0.385429
CH4	161	0.0693977	0.0701531	0.0709175	0.0716912	0.0724743	0.0732667	0.0740688	0.0748805	0.075702	0.0765335	0.0808437	0.0854205	0.0902802	0.0954405	0.10092	0.106738	0.112916	0.119476	0.133838	0.150031	0.168289	0.188875	0.212085	0.238254	0.26776	0.301028	0.0724743	0.380829
CH4	162	0.0685668	0.0693131	0.0700684	0.0708329	0.0716066	0.0723896	0.0731821	0.0739841	0.0747958	0.0756174	0.0798762	0.0843983	0.0892002	0.0942989	0.0997129	0.105462	0.111566	0.118048	0.132238	0.148238	0.166278	0.186618	0.209552	0.235409	0.264563	0.297434	0.0716066	0.376283
CH4	163	0.0677456	0.068483	0.0692294	0.0699847	0.0707492	0.0715228	0.0723059	0.0730983	0.0739004	0.0747121	0.0789201	0.0833884	0.0881329	0.0931708	0.0985202	0.1042	0.110232	0.116636	0.130658	0.146467	0.164292	0.184389	0.207049	0.232598	0.261404	0.293883	0.0707492	0.371791
CH4	164	0.0669347	0.0676633	0.0684007	0.069147	0.0699024	0.0706668	0.0714405	0.0722235	0.073016	0.0738181	0.0779759	0.0823908	0.0870788	0.0920566	0.0973422	0.102955	0.108914	0.115242	0.129096	0.144717	0.162329	0.182187	0.204576	0.22982	0.258283	0.290374	0.0699024	0.367353
CH4	165	0.0661333	0.0668533	0.0675819	0.0683193	0.0690656	0.069821	0.0705854	0.0713591	0.0721421	0.0729346	0.0770428	0.0814051	0.0860371	0.0909556	0.0961782	0.101724	0.107612	0.113865	0.127554	0.142988	0.16039	0.180011	0.202133	0.227076	0.255199	0.286908	0.0690656	0.362969
CH4	166	0.0653416	0.066053	0.0667729	0.0675015	0.068239	0.0689853	0.0697406	0.0705051	0.0712788	0.0720618	0.076121	0.0804313	0.085008	0.0898678	0.0950281	0.100507	0.106326	0.112504	0.126029	0.141279	0.158474	0.177861	0.199719	0.224365	0.252152	0.283482	0.068239	0.358636
CH4	167	0.0645595	0.0652623	0.0659737	0.0666936	0.0674222	0.0681597	0.068906	0.0696613	0.0704258	0.0711995	0.0752103	0.0794691	0.0839913	0.0887931	0.0938918	0.0993058	0.105055	0.111159	0.124523	0.139591	0.156581	0.175736	0.197334	0.221685	0.249142	0.280098	0.0674222	0.354355
CH4	168	0.0637867	0.0644812	0.065184	0.0658954	0.0666153	0.067344	0.0680814	0.0688277	0.0695831	0.0703475	0.0743105	0.0785185	0.0829867	0.0877312	0.0927692	0.0981186	0.103799	0.10983	0.123035	0.137924	0.15471	0.173637	0.194978	0.219038	0.246167	0.276755	0.0666153	0.350126
CH4	169	0.0630232	0.0637094	0.0644039	0.0651068	0.0658181	0.0665381	0.0672667	0.0680041	0.0687504	0.0695058	0.0734215	0.0775793	0.0819942	0.0866822	0.09166	0.0969456	0.102558	0.108518	0.121565	0.136276	0.152862	0.171564	0.192649	0.216423	0.243228	0.273451	0.0658181	0.345947
CH4	170	0.062269	0.062947	0.0636332	0.0643276	0.0650305	0.0657419	0.0664618	0.0671904	0.0679279	0.0686742	0.0725432	0.0766514	0.0810137	0.0856457	0.0905641	0.0957867	0.101332	0.107221	0.120112	0.134648	0.151037	0.169515	0.190349	0.213839	0.240324	0.270186	0.0650305	0.341818
CH4	171	0.0615238	0.0621937	0.0628717	0.0635579	0.0642524	0.0649552	0.0656666	0.0663865	0.0671152	0.0678526	0.0716754	0.0757346	0.0800449	0.0846216	0.0894814	0.0946417	0.100121	0.105939	0.118677	0.133039	0.149232	0.16749	0.188076	0.211286	0.237455	0.266961	0.0642524	0.337738
CH4	172	0.0607875	0.0614494	0.0621194	0.0627974	0.0634836	0.0641781	0.0648809	0.0655923	0.0663122	0.0670408	0.0708181	0.0748289	0.0790877	0.0836099	0.0884117	0.0935104	0.0989244	0.104673	0.117259	0.13145	0.14745	0.16549	0.18583	0.208763	0.23462	0.263774	0.0634836	0.333707
CH4	173	0.0600601	0.0607142	0.0613761	0.062046	0.062724	0.0634102	0.0641047	0.0648076	0.0655189	0.0662389	0.069971	0.073934	0.078142	0.0826102	0.0873548	0.0923927	0.0977421	0.103422	0.115858	0.12988	0.145689	0.163514	0.183611	0.206271	0.231819	0.260626	0.062724	0.329724
CH4	174	0.0593415	0.0599877	0.0606417	0.0613037	0.0619736	0.0626516	0.0633378	0.0640323	0.0647352	0.0654465	0.0691342	0.0730499	0.0772077	0.0816226	0.0863105	0.0912884	0.096574	0.102186	0.114474	0.128328	0.143949	0.161561	0.181419	0.203808	0.229052	0.257515	0.0619736	0.325789
CH4	175	0.0586315	0.05927	0.0599162	0.0605703	0.0612322	0.0619021	0.0625801	0.0632663	0.0639608	0.0646637	0.0683073	0.0721763	0.0762846	0.0806468	0.0852788	0.0901973	0.0954199	0.100965	0.113106	0.126795	0.14223	0.159632	0.179252	0.201375	0.226318	0.254441	0.0612322	0.321901
CH4	176	0.05793	0.0585609	0.0591994	0.0598457	0.0604997	0.0611616	0.0618316	0.0625096	0.0631958	0.0638902	0.0674905	0.0713133	0.0753725	0.0796827	0.0842595	0.0891193	0.0942796	0.0997589	0.111755	0.125281	0.140531	0.157725	0.177112	0.198971	0.223616	0.251404	0.0604997	0.318059
CH4	177	0.0572368	0.0578602	0.0584911	0.0591297	0.0597759	0.0604299	0.0610919	0.0617618	0.0624398	0.063126	0.0666833	0.0704605	0.0744713	0.0787301	0.0832523	0.0880541	0.0931528	0.0985668	0.11042	0.123784	0.138852	0.155842	0.174997	0.196595	0.220947	0.248403	0.0597759	0.314263
CH4	178	0.0565522	0.0571682	0.0577916	0.0584225	0.059061	0.0597072	0.0603613	0.0610232	0.0616931	0.0623711	0.065886	0.0696181	0.0735811	0.0777891	0.0822574	0.0870019	0.0920398	0.0973892	0.109101	0.122306	0.137194	0.153981	0.172908	0.194248	0.218309	0.245438	0.059061	0.310512
CH4	179	0.0558757	0.0564843	0.0571003	0.0577237	0.0583546	0.0589931	0.0596393	0.0602934	0.0609553	0.0616252	0.0650981	0.0687858	0.0727015	0.0768593	0.0812742	0.0859622	0.09094	0.0962256	0.107798	0.120845	0.135556	0.152142	0.170844	0.191929	0.215703	0.242508	0.0583546	0.306807
CH4	180	0.0552074	0.0558087	0.0564173	0.0570333	0.0576566	0.0582876	0.0589261	0.0595723	0.0602264	0.0608883	0.0643198	0.0679634	0.0718324	0.0759406	0.0803029	0.0849349	0.0898534	0.095076	0.10651	0.119402	0.133937	0.150326	0.168804	0.189638	0.213128	0.239614	0.0576566	0.303145
CH4	181	0.054547	0.0551412	0.0557425	0.0563511	0.0569671	0.0575905	0.0582214	0.0588599	0.0595061	0.0601602	0.0635507	0.0671509	0.0709738	0.075033	0.0793432	0.08392	0.0887798	0.09394	0.105238	0.117976	0.132338	0.148531	0.166789	0.187374	0.210584	0.236754	0.0569671	0.299527
CH4	182	0.0538946	0.0544817	0.0550759	0.0556772	0.0562858	0.0569018	0.0575251	0.0581561	0.0587946	0.0594408	0.0627909	0.0663482	0.0701254	0.0741362	0.078395	0.0829172	0.087719	0.0928177	0.103981	0.116567	0.130757	0.146757	0.164797	0.185137	0.208071	0.233928	0.0562858	0.295953
CH4	183	0.05325	0.0538301	0.0544172	0.0550114	0.0556127	0.0562213	0.0568373	0.0574606	0.0580916	0.0587301	0.0620402	0.0655551	0.0692872	0.0732502	0.0774582	0.0819264	0.086671	0.0917089	0.102739	0.115174	0.129196	0.145005	0.16283	0.182927	0.205587	0.231136	0.0556127	0.292421
CH4	184	0.0526132	0.0531864	0.0537664	0.0543535	0.0549477	0.055549	0.0561576	0.0567736	0.057397	0.0580279	0.0612985	0.0647714	0.0684591	0.0723748	0.0765326	0.0809476	0.0856355	0.0906133	0.101511	0.113799	0.127653	0.143274	0.160886	0.180744	0.203133	0.228377	0.0549477	0.288931
CH4	185	0.0518957	0.052462	0.0530352	0.0536153	0.0542023	0.0547965	0.0553979	0.0560065	0.0566224	0.0572458	0.0604774	0.0639089	0.0675526	0.0714216	0.0755298	0.0798921	0.0845241	0.0894425	0.100211	0.112352	0.126041	0.141475	0.158877	0.178498	0.20062	0.225563	0.0542023	0.285395
CH4	186	0.051365	0.0519245	0.0524909	0.053064	0.0536441	0.0542312	0.0548254	0.0554267	0.0560353	0.0566513	0.0598444	0.0632349	0.0668351	0.0706579	0.0747172	0.0790274	0.0836042	0.0884639	0.0991036	0.1111	0.124625	0.139876	0.15707	0.176457	0.198315	0.222961	0.0536441	0.282079
CH4	187	0.0507506	0.0513035	0.0518631	0.0524294	0.0530026	0.0535827	0.0541698	0.0547639	0.0553653	0.0559739	0.0591289	0.062479	0.0660362	0.0698135	0.0738243	0.0780831	0.0826053	0.0874071	0.0979198	0.109773	0.123137	0.138205	0.155195	0.17435	0.195948	0.220299	0.0530026	0.278712
CH4	188	0.0501438	0.0506901	0.051243	0.0518026	0.0523689	0.0529421	0.0535222	0.0541093	0.0547034	0.0553048	0.0584221	0.0617323	0.0652471	0.0689793	0.0729423	0.0771503	0.0816185	0.086363	0.0967504	0.108462	0.121667	0.136555	0.153342	0.172269	0.193609	0.21767	0.0523689	0.275386
CH4	189	0.0495442	0.050084	0.0506303	0.0511832	0.0517428	0.0523091	0.0528823	0.0534624	0.0540494	0.0546436	0.0577238	0.0609945	0.0644674	0.068155	0.0720707	0.0762285	0.0806435	0.0853314	0.0955948	0.107167	0.120214	0.134925	0.151512	0.170213	0.191298	0.215072	0.0517428	0.2721
CH4	190	0.0489518	0.0494852	0.050025	0.0505713	0.0511242	0.0516837	0.0522501	0.0528232	0.0534033	0.0539904	0.0570338	0.0602655	0.063697	0.0673406	0.0712096	0.0753178	0.0796801	0.0843121	0.0944531	0.105887	0.118779	0.133314	0.149703	0.168181	0.189015	0.212505	0.0511242	0.268853
CH4	191	0.0483666	0.0488935	0.0494269	0.0499667	0.050513	0.0510659	0.0516254	0.0521917	0.0527649	0.053345	0.0563521	0.0595452	0.0629358	0.066536	0.0703588	0.074418	0.0787283	0.083305	0.0933251	0.104623	0.117361	0.131723	0.147916	0.166174	0.186759	0.209969	0.050513	0.265644
CH4	192	0.0477883	0.048309	0.048836	0.0493693	0.0499091	0.0504554	0.0510083	0.0515678	0.0521342	0.0527073	0.0556786	0.0588336	0.0621837	0.065741	0.0695182	0.073529	0.0777878	0.08231	0.0922105	0.103373	0.115959	0.13015	0.14615	0.16419	0.18453	0.207463	0.0499091	0.262474
CH4	193	0.0472169	0.0477314	0.0482521	0.0487791	0.0493125	0.0498522	0.0503985	0.0509514	0.051511	0.0520773	0.0550132	0.0581305	0.0614407	0.0649555	0.0686877	0.0726506	0.0768587	0.0813269	0.0911093	0.102139	0.114575	0.128596	0.144406	0.16223	0.182328	0.204987	0.0493125	0.259342
CH4	194	0.0466525	0.0471608	0.0476753	0.048196	0.048723	0.0492563	0.0497961	0.0503424	0.0508953	0.0514549	0.0543557	0.0574359	0.0607065	0.0641794	0.0678671	0.0717828	0.0759406	0.0803555	0.0900213	0.100919	0.113207	0.127061	0.142682	0.160294	0.180152	0.202541	0.048723	0.256248
CH4	195	0.0460947	0.046597	0.0471053	0.0476198	0.0481405	0.0486675	0.0492008	0.0497406	0.0502869	0.0508398	0.053706	0.0567495	0.0599811	0.0634126	0.0670563	0.0709252	0.0750335	0.0793957	0.0889462	0.0997143	0.111855	0.125544	0.140979	0.158381	0.178001	0.200124	0.0481405	0.25319
CH4	196	0.0455437	0.04604	0.0465423	0.0470507	0.0475651	0.0480858	0.0486128	0.0491462	0.0496859	0.0502322	0.0530643	0.0560714	0.0592645	0.0626551	0.0662553	0.0700781	0.0741373	0.0784476	0.0878841	0.0985238	0.11052	0.124046	0.139296	0.15649	0.175877	0.197735	0.0475651	0.250168
CH4	197	0.0449993	0.0454897	0.045986	0.0464883	0.0469966	0.0475111	0.0480318	0.0485588	0.0490921	0.0496319	0.0524302	0.0554014	0.0585564	0.0619065	0.0654638	0.069241	0.0732518	0.0775107	0.0868346	0.0973474	0.1092	0.122565	0.137633	0.154622	0.173778	0.195376	0.0469966	0.247183
CH4	198	0.0444614	0.044946	0.0454363	0.0459326	0.0464349	0.0469433	0.0474577	0.0479784	0.0485054	0.0490388	0.0518036	0.0547395	0.0578568	0.061167	0.0646818	0.068414	0.072377	0.076585	0.0857977	0.0961851	0.107897	0.121102	0.13599	0.152777	0.171704	0.193044	0.0464349	0.244234
CH4	199	0.0438702	0.0443489	0.0448334	0.0453238	0.0458201	0.0463224	0.0468307	0.0473452	0.0478659	0.0483929	0.0511248	0.0540256	0.0571058	0.0603764	0.0638493	0.067537	0.0714527	0.0756105	0.0847134	0.0949768	0.106549	0.119596	0.134307	0.150894	0.169595	0.19068	0.0458201	0.241259
CH4	200	0.0435211	0.0439941	0.0444729	0.0449574	0.0454478	0.0459441	0.0464464	0.0469547	0.0474692	0.0479899	0.0506892	0.0535554	0.0565988	0.0598305	0.063262	0.0669056	0.0707746	0.0748829	0.0838771	0.0940182	0.105452	0.118344	0.132879	0.149268	0.167746	0.18858	0.0454478	0.238556
CH4	201	0.0428298	0.0432972	0.0437702	0.044249	0.0447335	0.0452239	0.0457202	0.0462224	0.0467308	0.0472453	0.0499124	0.0527444	0.0557515	0.0589446	0.0623352	0.0659354	0.0697582	0.0738175	0.0827045	0.0927245	0.104022	0.11676	0.131122	0.147315	0.165573	0.186159	0.0447335	0.235538
CH4	202	0.0424267	0.0428885	0.0433559	0.0438289	0.0443076	0.0447922	0.0452825	0.0457788	0.0462811	0.0467895	0.0494247	0.052223	0.0551943	0.0583493	0.0616994	0.0652566	0.0690339	0.0730447	0.0818257	0.0917262	0.102889	0.115475	0.129666	0.145666	0.163706	0.184046	0.0443076	0.232836
CH4	203	0.0418141	0.0422704	0.0427322	0.0431996	0.0436727	0.0441514	0.0446359	0.0451263	0.0456226	0.0461249	0.0487287	0.0514936	0.0544294	0.0575468	0.060857	0.0643718	0.068104	0.0720669	0.0807432	0.0905256	0.101555	0.113991	0.128013	0.143822	0.161647	0.181744	0.0436727	0.229952
CH4	204	0.0414169	0.0418677	0.042324	0.0427859	0.0432532	0.0437263	0.044205	0.0446895	0.0451799	0.0456762	0.048249	0.0509809	0.0538817	0.0569619	0.0602326	0.0637055	0.0673931	0.0713088	0.0798816	0.0895473	0.100445	0.112733	0.126587	0.142208	0.15982	0.179678	0.0432532	0.227311
CH4	205	0.0408225	0.041268	0.0417189	0.0421752	0.042637	0.0431044	0.0435774	0.0440562	0.0445407	0.0450311	0.0475732	0.0502725	0.0531387	0.0561821	0.0594138	0.0628453	0.0664889	0.0703579	0.0788284	0.0883789	0.099147	0.111288	0.124977	0.140411	0.157813	0.177434	0.042637	0.224499
CH4	206	0.0404312	0.0408714	0.0413169	0.0417677	0.042224	0.0426858	0.0431532	0.0436263	0.044105	0.0445895	0.0471013	0.0497684	0.0526004	0.0556076	0.0588007	0.0621912	0.0657914	0.0696143	0.0779837	0.0874203	0.0980599	0.110056	0.123582	0.138832	0.156026	0.175413	0.042224	0.221917
CH4	207	0.0398545	0.0402894	0.0407295	0.041175	0.0416259	0.0420822	0.042544	0.0430114	0.0434844	0.0439632	0.046445	0.0490803	0.0518785	0.0548498	0.0580048	0.0613549	0.0649122	0.0686894	0.076959	0.086283	0.0967958	0.108649	0.122013	0.137081	0.154071	0.173226	0.0416259	0.219175
CH4	208	0.0393792	0.0398089	0.0402438	0.040684	0.0411295	0.0415803	0.0420366	0.0424985	0.0429658	0.0434389	0.0458911	0.0484949	0.0512598	0.0541956	0.057313	0.0606232	0.064138	0.0678702	0.0760412	0.0852539	0.0956413	0.107353	0.120558	0.135446	0.152233	0.17116	0.0411295	0.216561
CH4	209	0.0389093	0.0393339	0.0397637	0.0401986	0.0406388	0.0410843	0.0415351	0.0419914	0.0424532	0.0429206	0.0453436	0.0479164	0.0506483	0.0535491	0.0566293	0.0598999	0.0633728	0.0670605	0.075134	0.0842369	0.0945003	0.106072	0.11912	0.133831	0.150417	0.169118	0.0406388	0.213978
CH4	210	0.0385352	0.0389548	0.0393794	0.0398091	0.040244	0.0406842	0.0411297	0.0415806	0.0420369	0.0424987	0.0448928	0.0474349	0.0501342	0.0530004	0.0560438	0.0592755	0.0627069	0.0663506	0.0743278	0.0833221	0.0934631	0.104897	0.117789	0.132324	0.148713	0.167191	0.040244	0.211515
CH4	211	0.0379866	0.0384012	0.0388207	0.0392453	0.039675	0.04011	0.0405501	0.0409956	0.0414465	0.0419028	0.0442683	0.0467801	0.0494472	0.0522792	0.0552864	0.0584795	0.06187	0.0654702	0.0733523	0.0822393	0.0922593	0.103557	0.116295	0.130657	0.14685	0.165108	0.039675	0.208904
CH4	212	0.0376182	0.0380278	0.0384423	0.0388619	0.0392865	0.0397162	0.0401512	0.0405913	0.0410368	0.0414877	0.043825	0.0463068	0.0489421	0.0517403	0.0547116	0.0578666	0.0612167	0.064774	0.072562	0.081343	0.0912435	0.102406	0.114992	0.129183	0.145183	0.163223	0.0392865	0.206496
CH4	213	0.0370858	0.0374905	0.0379001	0.0383146	0.0387342	0.0391588	0.0395885	0.0400234	0.0404636	0.0409091	0.0432185	0.0456707	0.0482746	0.0510394	0.0539753	0.0570927	0.0604028	0.0639176	0.0716128	0.080289	0.0900715	0.101101	0.113537	0.127559	0.143368	0.161192	0.0387342	0.20395
CH4	214	0.0367233	0.0371232	0.0375279	0.0379375	0.038352	0.0387715	0.0391962	0.0396259	0.0400608	0.040501	0.0427828	0.0452058	0.0477786	0.0505105	0.0534113	0.0564915	0.0597622	0.0632351	0.0708384	0.0794112	0.0890769	0.099975	0.112263	0.126117	0.141737	0.15935	0.038352	0.201597
CH4	215	0.0362063	0.0366014	0.0370013	0.037406	0.0378156	0.0382302	0.0386497	0.0390743	0.0395041	0.039939	0.0421936	0.0445877	0.0471298	0.0498291	0.0526953	0.0557387	0.0589704	0.0624019	0.0699145	0.078385	0.0879355	0.0987036	0.110845	0.124534	0.139968	0.15737	0.0378156	0.199113
CH4	216	0.0358497	0.0362401	0.0366352	0.0370351	0.0374398	0.0378494	0.0382639	0.0386834	0.039108	0.0395378	0.0417655	0.044131	0.0466428	0.0493099	0.0521419	0.0551491	0.0583422	0.0617327	0.0691558	0.0775252	0.0869618	0.0976014	0.109598	0.123123	0.138373	0.155568	0.0374398	0.196813
CH4	217	0.0353477	0.0357335	0.0361239	0.036519	0.0369189	0.0373236	0.0377332	0.0381477	0.0385672	0.0389918	0.041193	0.0435303	0.0460121	0.0486474	0.0514457	0.0544169	0.0575719	0.0609221	0.0682566	0.0765262	0.0858501	0.0963629	0.108216	0.12158	0.136649	0.153638	0.0369189	0.194391
CH4	218	0.0349969	0.0353781	0.0357638	0.0361542	0.0365493	0.0369492	0.0373539	0.0377635	0.038178	0.0385976	0.0407725	0.0430819	0.0455341	0.048138	0.0509028	0.0538387	0.056956	0.0602662	0.0675132	0.0756842	0.0848969	0.0952843	0.106996	0.120201	0.135089	0.151876	0.0365493	0.192143
CH4	219	0.0345095	0.0348861	0.0352672	0.035653	0.0360434	0.0364385	0.0368383	0.0372431	0.0376526	0.0380672	0.0402162	0.042498	0.044921	0.0474938	0.0502257	0.0531265	0.0562067	0.0594773	0.0666379	0.0747114	0.0838143	0.0940777	0.10565	0.118697	0.133408	0.149995	0.0360434	0.189781
CH4	220	0.0341645	0.0345366	0.0349132	0.0352944	0.0356801	0.0360705	0.0364656	0.0368655	0.0372702	0.0376798	0.0398032	0.0420578	0.0444519	0.046994	0.0496933	0.0525595	0.0556029	0.0588346	0.0659097	0.0738869	0.0828812	0.0930222	0.104456	0.117348	0.131883	0.148272	0.0356801	0.187584
CH4	221	0.0336911	0.0340588	0.0344309	0.0348075	0.0351886	0.0355744	0.0359647	0.0363599	0.0367597	0.0371644	0.0392625	0.0414902	0.0438557	0.0463675	0.0490346	0.0518666	0.0548738	0.0580669	0.0650576	0.0729397	0.0818267	0.0918467	0.103144	0.115882	0.130244	0.146438	0.0351886	0.185281
CH4	222	0.0332892	0.0336525	0.0340202	0.0343923	0.0347689	0.03515	0.0355358	0.0359261	0.0363213	0.0367211	0.0387941	0.0409953	0.0433326	0.0458144	0.0484497	0.0512479	0.0542192	0.0573742	0.0642816	0.0720696	0.0808506	0.0907512	0.101914	0.1145	0.128691	0.144691	0.0347689	0.183071
CH4	223	0.032955	0.0333139	0.0336772	0.0340449	0.034417	0.0347935	0.0351747	0.0355604	0.0359508	0.0363459	0.0383942	0.0405691	0.0428785	0.0453307	0.0479346	0.0506995	0.0536353	0.0567527	0.0635776	0.0712728	0.079949	0.0897315	0.100761	0.113197	0.127219	0.143028	0.034417	0.18095
CH4	224	0.0324998	0.0328545	0.0332134	0.0335767	0.0339444	0.0343165	0.034693	0.0350742	0.0354599	0.0358503	0.0378742	0.0400231	0.042305	0.044728	0.0473007	0.0500326	0.0529334	0.0560136	0.0627572	0.0703606	0.0789333	0.0885991	0.0994972	0.111785	0.125639	0.14126	0.0339444	0.178729
CH4	225	0.0321121	0.0324626	0.0328172	0.0331762	0.0335395	0.0339071	0.0342792	0.0346558	0.035037	0.0354227	0.0374224	0.0395457	0.0418004	0.0441944	0.0467365	0.0494358	0.052302	0.0553455	0.0620086	0.0695213	0.0779918	0.0875422	0.0983103	0.110451	0.12414	0.139575	0.0335395	0.176597
CH4	226	0.0318165	0.0321628	0.0325132	0.0328678	0.0332268	0.0335901	0.0339577	0.0343298	0.0347064	0.0350876	0.0370634	0.0391614	0.0413892	0.0437547	0.0462664	0.0489335	0.0517656	0.0547727	0.0613564	0.0687794	0.0771489	0.0865854	0.0972251	0.109221	0.122747	0.137997	0.0332268	0.174578
CH4	227	0.0313506	0.0316927	0.032039	0.0323894	0.0327441	0.033103	0.0334663	0.033834	0.0342061	0.0345827	0.0365349	0.0386079	0.0408091	0.0431464	0.0456282	0.0482635	0.0510617	0.054033	0.0605381	0.0678726	0.0761423	0.0854662	0.095979	0.107832	0.121196	0.136265	0.0327441	0.172409
CH4	228	0.0309767	0.0313147	0.0316568	0.0320031	0.0323535	0.0327082	0.0330671	0.0334304	0.0337981	0.0341702	0.0360991	0.0381474	0.0403223	0.0426317	0.0450839	0.0476878	0.0504527	0.0533885	0.059816	0.067063	0.075234	0.0844468	0.0948341	0.106546	0.119751	0.134639	0.0323535	0.170353
CH4	229	0.030687	0.0310211	0.0313591	0.0317012	0.0320475	0.0323979	0.0327526	0.0331115	0.0334748	0.0338424	0.0357484	0.0377722	0.0399212	0.0422031	0.0446261	0.0471988	0.0499307	0.0528315	0.0591824	0.066343	0.0744165	0.0835193	0.0937828	0.105355	0.118402	0.133113	0.0320475	0.168401
CH4	230	0.0302421	0.0305721	0.0309061	0.0312441	0.0315863	0.0319325	0.032283	0.0326376	0.0329966	0.0333598	0.0352431	0.0372428	0.0393661	0.0416207	0.0440148	0.0465569	0.0492562	0.0521224	0.0583975	0.0654727	0.0734499	0.0824442	0.0925852	0.104019	0.116911	0.131446	0.0315863	0.166313
CH4	231	0.0298813	0.0302074	0.0305375	0.0308715	0.0312095	0.0315516	0.0318979	0.0322483	0.032603	0.0329619	0.0348227	0.0367985	0.0388965	0.0411243	0.0434898	0.0460016	0.0486687	0.0515007	0.0577009	0.0646917	0.0725738	0.0814607	0.0914808	0.102778	0.115516	0.129878	0.0312095	0.164329
CH4	232	0.0295979	0.0299201	0.0302462	0.0305762	0.0309102	0.0312483	0.0315904	0.0319366	0.0322871	0.0326417	0.0344803	0.0364326	0.0385056	0.0407067	0.043044	0.0455259	0.0481611	0.0509594	0.0570857	0.063993	0.0717811	0.0805621	0.0904626	0.101625	0.114211	0.128402	0.0309102	0.162442
CH4	233	0.0291727	0.0294911	0.0298133	0.0301394	0.0304694	0.0308034	0.0311414	0.0314836	0.0318298	0.0321802	0.0339969	0.0359259	0.0379741	0.040149	0.0424585	0.0449107	0.0475145	0.0502794	0.0563326	0.0631576	0.0708527	0.079529	0.0893114	0.100341	0.112777	0.126798	0.0304694	0.160432
CH4	234	0.0288247	0.0291393	0.0294577	0.0297799	0.0301059	0.030436	0.03077	0.031108	0.0314501	0.0317964	0.0335914	0.0354973	0.0375212	0.0396701	0.041952	0.044375	0.0469478	0.0496796	0.0556606	0.0624042	0.0700076	0.0785803	0.0882461	0.0991442	0.111432	0.125286	0.0301059	0.158519
CH4	235	0.0285477	0.0288585	0.029173	0.0294914	0.0298136	0.0301397	0.0304697	0.0308037	0.0311417	0.0314839	0.0332574	0.0351407	0.0371403	0.0392637	0.0415183	0.0439124	0.0464545	0.0491538	0.0550635	0.0617266	0.0692392	0.0777097	0.0872602	0.0980283	0.110169	0.123858	0.0298136	0.156695
CH4	236	0.0281412	0.0284483	0.0287591	0.0290736	0.029392	0.0297142	0.0300403	0.0303703	0.0307043	0.0310424	0.0327948	0.0346555	0.0366314	0.0387294	0.0409571	0.0433226	0.0458344	0.0485015	0.0543407	0.0609243	0.0683474	0.0767168	0.0861534	0.096793	0.108789	0.122315	0.029392	0.15476
CH4	237	0.0278055	0.0281089	0.028416	0.0287268	0.0290414	0.0293598	0.029682	0.030008	0.0303381	0.0306721	0.0324036	0.0342422	0.0361944	0.0382674	0.0404686	0.0428059	0.0452877	0.047923	0.0536925	0.0601976	0.0675321	0.0758017	0.0851257	0.0956385	0.107492	0.120856	0.0290414	0.152914
CH4	238	0.0274738	0.0277737	0.0280771	0.0283842	0.028695	0.0290095	0.0293279	0.0296501	0.0299762	0.0303062	0.0320171	0.0338337	0.0357627	0.037811	0.0399859	0.0422953	0.0447475	0.0473513	0.053052	0.0594796	0.0667266	0.0748976	0.0841103	0.0944977	0.106209	0.119414	0.028695	0.15109
CH4	239	0.0272071	0.0275034	0.0278032	0.0281066	0.0284137	0.0287245	0.0290391	0.0293574	0.0296796	0.0300057	0.0316962	0.0334911	0.0353971	0.0374209	0.0395699	0.0418518	0.0442747	0.0468475	0.0524802	0.0588311	0.0659916	0.0740652	0.083168	0.0934315	0.105003	0.118051	0.0284137	0.149348
CH4	240	0.0268223	0.027115	0.0274113	0.0277111	0.0280145	0.0283216	0.0286324	0.028947	0.0292653	0.0295875	0.0312578	0.0330314	0.0349146	0.0369143	0.0390376	0.0412923	0.0436863	0.0462284	0.051794	0.0580691	0.0651442	0.0731214	0.0821157	0.0922567	0.103691	0.116582	0.0280145	0.147507
CH4	241	0.0265024	0.0267916	0.0270843	0.0273805	0.0276803	0.0279838	0.0282909	0.0286017	0.0289162	0.0292346	0.0308849	0.0326374	0.0344981	0.036474	0.038572	0.0407997	0.0431652	0.045677	0.0511761	0.0573764	0.0643671	0.0722492	0.0811362	0.0911563	0.102454	0.115192	0.0276803	0.145747
CH4	242	0.0261862	0.026472	0.0267612	0.0270539	0.0273502	0.02765	0.0279534	0.0282605	0.0285713	0.0288859	0.0305165	0.032248	0.0340866	0.0360389	0.0381119	0.0403131	0.0426503	0.0451322	0.0505657	0.056692	0.0635994	0.0713874	0.0801684	0.0900689	0.101232	0.113818	0.0273502	0.144009
CH4	243	0.0259471	0.0262294	0.0265152	0.0268044	0.0270971	0.0273933	0.0276931	0.0279966	0.0283037	0.0286145	0.0302257	0.0319366	0.0337532	0.0356822	0.0377304	0.0399054	0.0422148	0.044667	0.0500357	0.0560889	0.0629139	0.070609	0.0792853	0.0890677	0.100097	0.112533	0.0270971	0.142364
CH4	244	0.0255653	0.0258442	0.0261266	0.0264124	0.0267016	0.0269943	0.0272905	0.0275903	0.0278938	0.0282009	0.0297929	0.0314833	0.0332783	0.0351843	0.0372081	0.0393571	0.0416389	0.0440619	0.0493666	0.0553476	0.0620911	0.0696945	0.0782672	0.087933	0.0988311	0.111119	0.0267016	0.140593
CH4	245	0.0252603	0.025536	0.025815	0.0260973	0.0263831	0.0266723	0.026965	0.0272612	0.027561	0.0278645	0.0294375	0.0311078	0.0328813	0.0347646	0.0367643	0.0388876	0.0411422	0.0435363	0.0487777	0.0546874	0.0613505	0.0688632	0.0773336	0.0868841	0.0976522	0.109793	0.0263831	0.138916
CH4	246	0.024959	0.0252314	0.025507	0.025786	0.0260684	0.0263541	0.0266433	0.026936	0.0272323	0.0275321	0.0290863	0.0307367	0.0324891	0.0343499	0.0363257	0.0384237	0.0406515	0.043017	0.0481959	0.054035	0.0606187	0.0680417	0.0764112	0.0858477	0.0964874	0.108484	0.0260684	0.137259
CH4	247	0.0246613	0.0249304	0.0252028	0.0254784	0.0257574	0.0260398	0.0263255	0.0266147	0.0269075	0.0272037	0.0287394	0.0303701	0.0321016	0.0339402	0.0358924	0.0379654	0.0401666	0.0425039	0.047621	0.0533905	0.0598956	0.0672301	0.0754997	0.0848237	0.0953365	0.10719	0.0257574	0.135622
CH4	248	0.0244321	0.024698	0.0249671	0.0252395	0.0255151	0.0257941	0.0260765	0.0263622	0.0266514	0.0269442	0.0284615	0.0300728	0.0317836	0.0336003	0.0355292	0.0375775	0.0397524	0.0420618	0.0471179	0.0528186	0.0592461	0.0664931	0.0746641	0.0838769	0.0942642	0.105976	0.0255151	0.134069
CH4	249	0.0240764	0.0243392	0.0246051	0.0248742	0.0251466	0.0254223	0.0257012	0.0259836	0.0262694	0.0265586	0.0280579	0.0296499	0.0313403	0.0331353	0.0350413	0.0370651	0.0392141	0.0414959	0.0464917	0.0521244	0.0584752	0.0656358	0.0737093	0.0828122	0.0930756	0.104648	0.0251466	0.132406
CH4	250	0.0237893	0.0240489	0.0243116	0.0245775	0.0248466	0.025119	0.0253947	0.0256737	0.025956	0.0262418	0.0277232	0.0292962	0.0309665	0.03274	0.0346233	0.036623	0.0387463	0.041001	0.0459371	0.0515026	0.0577777	0.0648529	0.0728301	0.0818244	0.0919654	0.103399	0.0248466	0.130827
CH4	251	0.0235055	0.023762	0.0240216	0.0242843	0.0245503	0.0248194	0.0250918	0.0253674	0.0256464	0.0259288	0.0273925	0.0289467	0.0305971	0.0323495	0.0342103	0.0361861	0.0382841	0.0405119	0.0453892	0.0508883	0.0570885	0.0640793	0.0719613	0.0808483	0.0908684	0.102166	0.0245503	0.129266
CH4	252	0.0232251	0.0234786	0.0237351	0.0239947	0.0242574	0.0245233	0.0247925	0.0250648	0.0253405	0.0256195	0.0270657	0.0286015	0.0302321	0.0319636	0.0338022	0.0357545	0.0378275	0.0400286	0.0448478	0.0502813	0.0564076	0.0633149	0.071103	0.079884	0.0897845	0.100947	0.0242574	0.127724
CH4	253	0.023019	0.0232695	0.0235229	0.0237794	0.024039	0.0243018	0.0245677	0.0248368	0.0251092	0.0253848	0.0268139	0.0283312	0.0299425	0.0316533	0.03347	0.0353989	0.0374472	0.0396221	0.0443837	0.0497525	0.0558057	0.0626307	0.0703258	0.079002	0.0887845	0.0998141	0.024039	0.126272
CH4	254	0.0226743	0.0229218	0.0231722	0.0234257	0.0236822	0.0239418	0.0242045	0.0244704	0.0247396	0.0250119	0.0264239	0.0279232	0.0295152	0.0312056	0.0330006	0.0349066	0.0369304	0.0390794	0.0437842	0.0490889	0.0550699	0.0618135	0.0694168	0.0779896	0.0876553	0.0985534	0.0236822	0.124695
CH4	255	0.0224039	0.0226484	0.0228958	0.0231462	0.0233997	0.0236562	0.0239158	0.0241785	0.0244445	0.0247136	0.0261087	0.0275901	0.0291631	0.0308334	0.032607	0.0344902	0.0364899	0.0386132	0.0432619	0.0485033	0.054413	0.0610761	0.0685888	0.0770593	0.0866097	0.0973779	0.0233997	0.123208
CH4	256	0.0221366	0.0223782	0.0226227	0.0228701	0.0231206	0.023374	0.0236305	0.0238901	0.0241529	0.0244188	0.0257973	0.027261	0.0288153	0.0304656	0.032218	0.0340788	0.0360546	0.0381527	0.0427459	0.0479248	0.053764	0.0603476	0.0677706	0.0761401	0.0855766	0.0962163	0.0231206	0.121738
CH4	257	0.0218726	0.0221113	0.0223528	0.0225973	0.0228448	0.0230952	0.0233487	0.0236052	0.0238648	0.0241275	0.0254896	0.0269358	0.0284715	0.0301022	0.0318337	0.0336723	0.0356246	0.0376976	0.042236	0.0473531	0.0531226	0.0596278	0.0669623	0.0752319	0.0845559	0.0950686	0.0228448	0.120286
CH4	258	0.0216117	0.0218475	0.0220862	0.0223278	0.0225723	0.0228197	0.0230701	0.0233236	0.0235801	0.0238397	0.0251855	0.0266145	0.0281319	0.0297431	0.031454	0.0332706	0.0351996	0.0372479	0.0417322	0.0467883	0.052489	0.0589165	0.0661635	0.0743345	0.0835472	0.0939346	0.0225723	0.118851
CH4	259	0.021415	0.021648	0.0218838	0.0221225	0.0223641	0.0226086	0.022856	0.0231065	0.0233599	0.0236164	0.0249462	0.0263581	0.0278574	0.0294494	0.0311399	0.0329349	0.0348408	0.0368647	0.0412955	0.0462913	0.051924	0.0582748	0.0654354	0.0735089	0.0826117	0.0928752	0.0223641	0.117495
CH4	260	0.0210992	0.0213294	0.0215625	0.0217983	0.022037	0.0222786	0.0225231	0.0227705	0.0230209	0.0232744	0.0245883	0.0259834	0.0274648	0.0290378	0.0307081	0.0324817	0.0343649	0.0363646	0.0407426	0.0456787	0.0512442	0.0575193	0.0645945	0.0725717	0.081566	0.091707	0.022037	0.116033
CH4	261	0.0208475	0.021075	0.0213053	0.0215383	0.0217741	0.0220128	0.0222544	0.0224989	0.0227463	0.0229967	0.024295	0.0256735	0.0271372	0.0286914	0.0303418	0.0320942	0.033955	0.0359308	0.0402566	0.0451339	0.050633	0.0568332	0.063824	0.071706	0.080593	0.0906131	0.0217741	0.114649
CH4	262	0.0205988	0.0208236	0.0210511	0.0212814	0.0215144	0.0217502	0.0219889	0.0222305	0.022475	0.0227224	0.0240052	0.0253672	0.0268135	0.0283492	0.0299799	0.0317114	0.03355	0.0355022	0.0397764	0.0445955	0.050029	0.0561553	0.0630627	0.0708507	0.0796317	0.0895322	0.0215144	0.113281
CH4	263	0.0203531	0.0205752	0.0208	0.0210275	0.0212578	0.0214908	0.0217266	0.0219653	0.0222069	0.0224514	0.0237188	0.0250646	0.0264937	0.028011	0.0296223	0.0313331	0.0331498	0.0350787	0.0393019	0.0440635	0.0494323	0.0554855	0.0623105	0.0700056	0.0786818	0.0884643	0.0212578	0.11193
CH4	264	0.0201103	0.0203298	0.0205519	0.0207767	0.0210042	0.0212345	0.0214675	0.0217033	0.021942	0.0221836	0.0234359	0.0247656	0.0261776	0.0276769	0.0292689	0.0309594	0.0327543	0.0346603	0.0388331	0.0435379	0.0488426	0.0548236	0.0615672	0.0691705	0.0777433	0.087409	0.0210042	0.110595
CH4	265	0.0198705	0.0200873	0.0203068	0.0205289	0.0207537	0.0209812	0.0212114	0.0214444	0.0216803	0.021919	0.0231563	0.0244702	0.0258654	0.0273468	0.0289198	0.0305901	0.0323636	0.0342469	0.0383699	0.0430186	0.04826	0.0541697	0.0608328	0.0683455	0.076816	0.0863664	0.0207537	0.109276
CH4	266	0.0196956	0.0199099	0.0201267	0.0203462	0.0205683	0.0207931	0.0210206	0.0212508	0.0214839	0.0217197	0.0229423	0.0242405	0.025619	0.0270828	0.028637	0.0302874	0.0320398	0.0339005	0.0379744	0.0425677	0.0477465	0.0535857	0.0601693	0.0675924	0.0759618	0.0853984	0.0205683	0.108034
CH4	267	0.0193992	0.0196109	0.0198252	0.020042	0.0202615	0.0204836	0.0207084	0.0209359	0.0211662	0.0213992	0.0226072	0.0238899	0.025252	0.0266983	0.028234	0.0298646	0.0315962	0.0334347	0.03746	0.0419985	0.0471156	0.0528851	0.0593902	0.0667247	0.0749943	0.0843183	0.0202615	0.106684
CH4	268	0.0191678	0.019377	0.0195887	0.019803	0.0200198	0.0202393	0.0204614	0.0206862	0.0209137	0.0211439	0.0223375	0.023605	0.0249508	0.0263798	0.0278972	0.0295084	0.0312193	0.0330359	0.0370132	0.0414975	0.0465536	0.0522543	0.0586818	0.0659288	0.0740998	0.0833125	0.0200198	0.105412
CH4	269	0.0189392	0.0191459	0.0193551	0.0195668	0.019781	0.0199979	0.0202173	0.0204394	0.0206642	0.0208917	0.0220711	0.0233234	0.0246532	0.0260651	0.0275644	0.0291564	0.0308469	0.0326419	0.0365717	0.0410025	0.0459982	0.0516309	0.0579818	0.0651424	0.0732159	0.0823187	0.019781	0.104154
CH4	270	0.0187133	0.0189175	0.0191242	0.0193334	0.0195451	0.0197593	0.0199762	0.0201956	0.0204177	0.0206425	0.0218078	0.0230452	0.0243591	0.0257542	0.0272356	0.0288086	0.0304789	0.0322525	0.0361354	0.0405134	0.0454496	0.0510151	0.0572902	0.0643653	0.0723425	0.0813368	0.0195451	0.102912
CH4	271	0.0184901	0.0186919	0.0188961	0.0191027	0.0193119	0.0195236	0.0197379	0.0199547	0.0201742	0.0203963	0.0215477	0.0227703	0.0240685	0.025447	0.0269108	0.028465	0.0301154	0.0318678	0.0357044	0.0400301	0.0449074	0.0504066	0.0566068	0.0635976	0.0714796	0.0803666	0.0193119	0.101684
CH4	272	0.0182695	0.0184689	0.0186707	0.0188749	0.0190816	0.0192907	0.0195024	0.0197167	0.0199335	0.020153	0.0212907	0.0224987	0.0237814	0.0251435	0.0265898	0.0281255	0.0297561	0.0314876	0.0352785	0.0395527	0.0443718	0.0498053	0.0559316	0.0628389	0.070627	0.079408	0.0190816	0.100471
CH4	273	0.0180516	0.0182486	0.018448	0.0186497	0.018854	0.0190606	0.0192698	0.0194815	0.0196958	0.0199126	0.0210367	0.0222303	0.0234978	0.0248436	0.0262726	0.02779	0.0294012	0.0311121	0.0348577	0.0390809	0.0438425	0.0492112	0.0552644	0.0620894	0.0697845	0.0784608	0.018854	0.0992729
CH4	274	0.0178363	0.0180309	0.0182279	0.0184273	0.0186291	0.0188333	0.0190399	0.0192491	0.0194608	0.0196751	0.0207858	0.0219652	0.0232175	0.0245472	0.0259592	0.0274585	0.0290505	0.0307409	0.0344419	0.0386147	0.0433195	0.0486242	0.0546052	0.0613488	0.0689521	0.0775249	0.0186291	0.0980887
CH4	275	0.0176832	0.0178756	0.0180702	0.0182672	0.0184666	0.0186683	0.0188725	0.0190792	0.0192884	0.0195001	0.0205976	0.0217629	0.0230002	0.0243141	0.0257093	0.0271907	0.0287637	0.030434	0.0340908	0.0382138	0.0428625	0.0481039	0.0540136	0.0606767	0.0681894	0.0766598	0.0184666	0.0969784
CH4	276	0.0174133	0.0176033	0.0177956	0.0179903	0.0181873	0.0183867	0.0185884	0.0187926	0.0189993	0.0192085	0.0202929	0.0214443	0.0226669	0.0239651	0.0253436	0.0268073	0.0283616	0.0300119	0.0336251	0.037699	0.0422922	0.0474711	0.0533103	0.0598939	0.067317	0.0756864	0.0181873	0.0957626
CH4	277	0.0172056	0.0173933	0.0175834	0.0177757	0.0179703	0.0181673	0.0183667	0.0185685	0.0187727	0.0189794	0.0200508	0.0211885	0.0223965	0.0236792	0.0250413	0.0264876	0.0280233	0.0296539	0.033224	0.0372493	0.0417878	0.0469049	0.0526744	0.0591795	0.066514	0.0747836	0.0179703	0.0946203
CH4	278	0.0170004	0.0171859	0.0173736	0.0175637	0.017756	0.0179506	0.0181476	0.018347	0.0185488	0.018753	0.0198116	0.0209357	0.0221294	0.0233968	0.0247426	0.0261716	0.027689	0.0293002	0.0328277	0.036805	0.0412893	0.0463454	0.0520461	0.0584736	0.0657206	0.0738916	0.017756	0.0934917
CH4	279	0.0167976	0.0169809	0.0171664	0.0173542	0.0175442	0.0177365	0.0179311	0.0181281	0.0183275	0.0185293	0.0195753	0.020686	0.0218654	0.0231177	0.0244475	0.0258594	0.0273587	0.0289507	0.0324361	0.0363659	0.0407968	0.0457925	0.0514252	0.0577761	0.0649367	0.0730102	0.0175442	0.0923765
CH4	280	0.0165972	0.0167783	0.0169616	0.0171472	0.0173349	0.0175249	0.0177173	0.0179119	0.0181089	0.0183083	0.0193418	0.0204393	0.0216046	0.0228419	0.0241558	0.025551	0.0270324	0.0286054	0.0320492	0.0359322	0.0403102	0.0452463	0.0508118	0.0570869	0.0641621	0.0721393	0.0173349	0.0912746
CH4	281	0.0163992	0.0165782	0.0167593	0.0169426	0.0171281	0.0173159	0.0175059	0.0176982	0.0178929	0.0180899	0.0191111	0.0201955	0.0213469	0.0225695	0.0238677	0.0252462	0.0267099	0.0282642	0.0316669	0.0355036	0.0398293	0.0447066	0.0502057	0.056406	0.0633967	0.0712788	0.0171281	0.0901858
CH4	282	0.0162036	0.0163804	0.0165594	0.0167405	0.0169238	0.0171093	0.0172971	0.0174871	0.0176795	0.0178741	0.0188831	0.0199546	0.0210922	0.0223003	0.023583	0.0249451	0.0263913	0.027927	0.0312892	0.0350801	0.0393542	0.0441733	0.0496069	0.0557331	0.0626405	0.0704286	0.0169238	0.0891101
CH4	283	0.0160103	0.016185	0.0163619	0.0165408	0.016722	0.0169053	0.0170908	0.0172785	0.0174686	0.0176609	0.0186579	0.0197165	0.0208406	0.0220343	0.0233017	0.0246475	0.0260765	0.0275939	0.030916	0.0346616	0.0388848	0.0436464	0.0490151	0.0550683	0.0618933	0.0695885	0.016722	0.0880471
CH4	284	0.0158194	0.015992	0.0161667	0.0163435	0.0165225	0.0167036	0.0168869	0.0170724	0.0172602	0.0174502	0.0184353	0.0194813	0.0205921	0.0217714	0.0230237	0.0243535	0.0257655	0.0272648	0.0305472	0.0342482	0.038421	0.0431258	0.0484305	0.0544115	0.061155	0.0687584	0.0165225	0.0869969
CH4	285	0.0156307	0.0158012	0.0159739	0.0161486	0.0163254	0.0165044	0.0166855	0.0168688	0.0170543	0.0172421	0.0182154	0.019249	0.0203464	0.0215117	0.0227491	0.024063	0.0254581	0.0269395	0.0301828	0.0338396	0.0379627	0.0426114	0.0478528	0.0537624	0.0604256	0.0679382	0.0163254	0.0859592
CH4	286	0.0154442	0.0156127	0.0157833	0.015956	0.0161307	0.0163075	0.0164865	0.0166676	0.0168509	0.0170364	0.0179981	0.0190194	0.0201037	0.0212551	0.0224778	0.023776	0.0251545	0.0266182	0.0298228	0.033436	0.0375098	0.0421031	0.047282	0.0531211	0.0597048	0.0671278	0.0161307	0.0849338
CH4	287	0.01526	0.0154265	0.0155951	0.0157656	0.0159383	0.016113	0.0162898	0.0164688	0.0166499	0.0168332	0.0177835	0.0187925	0.0198639	0.0210016	0.0222096	0.0234924	0.0248544	0.0263007	0.0294671	0.0330372	0.0370624	0.0416009	0.046718	0.0524875	0.0589926	0.0663271	0.0159383	0.0839207
CH4	288	0.0151384	0.015303	0.0154695	0.015638	0.0158086	0.0159812	0.016156	0.0163328	0.0165117	0.0166929	0.0176318	0.0186288	0.0196874	0.0208116	0.0220052	0.0232726	0.0246184	0.0260474	0.0291761	0.0327035	0.0366808	0.0411651	0.0462212	0.0519219	0.0583494	0.0655964	0.0158086	0.0829802
CH4	289	0.0148981	0.0150607	0.0152252	0.0153918	0.0155603	0.0157309	0.0159035	0.0160782	0.016255	0.016434	0.0173617	0.0183468	0.0193929	0.0205036	0.0216829	0.0229353	0.024265	0.025677	0.0287683	0.0322537	0.0361835	0.0406143	0.0456101	0.0512428	0.0575937	0.0647542	0.0155603	0.0819306
CH4	290	0.0147204	0.014881	0.0150436	0.0152082	0.0153747	0.0155432	0.0157138	0.0158864	0.0160611	0.016238	0.0171546	0.018128	0.0191615	0.020259	0.0214243	0.0226617	0.0239756	0.0253707	0.0284251	0.031869	0.0357519	0.0401299	0.045066	0.0506316	0.0569067	0.0639818	0.0153747	0.0809533
CH4	291	0.0145448	0.0147035	0.0148642	0.0150268	0.0151913	0.0153578	0.0155264	0.0156969	0.0158696	0.0160443	0.01695	0.0179118	0.018933	0.0200173	0.0211688	0.0223914	0.0236896	0.0250681	0.0280861	0.0314888	0.0353254	0.0396512	0.0445285	0.0500276	0.0562279	0.0632186	0.0151913	0.0799877
CH4	292	0.0143713	0.0145281	0.0146869	0.0148475	0.0150101	0.0151746	0.0153412	0.0155097	0.0156803	0.0158529	0.0167478	0.0176981	0.0187071	0.0197786	0.0209162	0.0221243	0.023407	0.0247691	0.027751	0.0311132	0.0349041	0.0391782	0.0439973	0.0494309	0.0555572	0.0624645	0.0150101	0.0790336
CH4	293	0.0141999	0.0143548	0.0145117	0.0146704	0.014831	0.0149936	0.0151582	0.0153247	0.0154932	0.0156638	0.0165481	0.017487	0.018484	0.0195426	0.0206668	0.0218604	0.0231278	0.0244736	0.02742	0.0307421	0.0344877	0.0387109	0.0434725	0.0488412	0.0548945	0.0617194	0.014831	0.0780908
CH4	294	0.0140305	0.0141836	0.0143386	0.0144954	0.0146541	0.0148148	0.0149774	0.0151419	0.0153084	0.015477	0.0163507	0.0172784	0.0182635	0.0193095	0.0204202	0.0215996	0.0228519	0.0241817	0.0270929	0.0303754	0.0340763	0.0382491	0.042954	0.0482587	0.0542397	0.0609832	0.0146541	0.0771593
CH4	295	0.0138631	0.0140144	0.0141675	0.0143225	0.0144793	0.0146381	0.0147987	0.0149613	0.0151258	0.0152923	0.0161556	0.0170723	0.0180457	0.0190792	0.0201767	0.021342	0.0225793	0.0238932	0.0267698	0.0300131	0.0336699	0.0377929	0.0424416	0.047683	0.0535927	0.0602558	0.0144793	0.0762389
CH4	296	0.0136978	0.0138473	0.0139986	0.0141517	0.0143066	0.0144635	0.0146222	0.0147828	0.0149454	0.0151099	0.0159629	0.0168687	0.0178304	0.0188516	0.019936	0.0210874	0.02231	0.0236082	0.0264505	0.0296551	0.0332682	0.0373421	0.0419354	0.0471142	0.0529534	0.059537	0.0143066	0.0753295
CH4	297	0.0135344	0.0136821	0.0138316	0.0139829	0.014136	0.0142909	0.0144478	0.0146065	0.0147671	0.0149297	0.0157725	0.0166674	0.0176177	0.0186268	0.0196982	0.0208359	0.0220439	0.0233266	0.0261349	0.0293013	0.0328714	0.0368967	0.0414351	0.0465522	0.0523218	0.0588269	0.014136	0.074431
CH4	298	0.013373	0.0135189	0.0136666	0.0138161	0.0139674	0.0141205	0.0142754	0.0144323	0.014591	0.0147516	0.0155844	0.0164686	0.0174076	0.0184046	0.0194632	0.0205873	0.0217809	0.0230484	0.0258232	0.0289518	0.0324793	0.0364566	0.0409409	0.045997	0.0516976	0.0581252	0.0139674	0.0735432
CH4	299	0.0132134	0.0133576	0.0135036	0.0136513	0.0138007	0.013952	0.0141051	0.0142601	0.0144169	0.0145757	0.0153985	0.0162722	0.0171999	0.018185	0.019231	0.0203418	0.0215211	0.0227734	0.0255152	0.0286065	0.0320919	0.0360217	0.0404525	0.0454483	0.051081	0.0574318	0.0138007	0.0726659
CH4	300	0.0130558	0.0131983	0.0133425	0.0134884	0.0136361	0.0137856	0.0139369	0.01409	0.014245	0.0144018	0.0152148	0.0160781	0.0169948	0.0179681	0.0190017	0.0200991	0.0212644	0.0225018	0.0252108	0.0282652	0.0317091	0.035592	0.03997	0.0449062	0.0504717	0.0567468	0.0136361	0.0717991
CO2	1	6.62794	6.62794	6.62794	6.62794	6.62794	6.62794	6.62794	6.62794	6.62794	6.62794	6.62794	6.62794	6.62794	6.62794	6.62794	6.62794	6.62794	6.62794	6.62794	6.62794	6.62794	6.62794	6.62794	6.62794	6.62794	6.62794	6.62794	6.62794
CO2	2	0.0452397	0.0452397	0.0452397	0.0452397	0.0452397	0.0452397	0.0452397	0.0452397	0.0452397	0.0452397	0.0452397	0.0452397	0.0452397	0.0452397	0.0452397	0.0452397	0.0452397	0.0452397	0.0452397	0.0452397	0.0452397	0.0452397	0.0452397	0.0452397	0.0452397	0.0452397	0.0452397	0.0452397
CO2	3	0.329088	0.0444422	0.0444422	0.0444422	0.0444422	0.0444422	0.0444422	0.0444422	0.0444422	0.0444422	0.0444422	0.0444422	0.0444422	0.0444422	0.0444422	0.0444422	0.0444422	0.0444422	0.0444422	0.0444422	0.0444422	0.0444422	0.0444422	0.0444422	0.0444422	0.0444422	0.0444422	0.0444422
CO2	4	0.324912	0.328307	0.0436618	0.0436618	0.0436618	0.0436618	0.0436618	0.0436618	0.0436618	0.0436618	0.0436618	0.0436618	0.0436618	0.0436618	0.0436618	0.0436618	0.0436618	0.0436618	0.0436618	0.0436618	0.0436618	0.0436618	0.0436618	0.0436618	0.0436618	0.0436618	0.0436618	0.0436618
CO2	5	0.320794	0.324148	0.327544	0.0428982	0.0428982	0.0428982	0.0428982	0.0428982	0.0428982	0.0428982	0.0428982	0.0428982	0.0428982	0.0428982	0.0428982	0.0428982	0.0428982	0.0428982	0.0428982	0.0428982	0.0428982	0.0428982	0.0428982	0.0428982	0.0428982	0.0428982	0.0428982	0.0428982
CO2	6	0.316731	0.320046	0.323401	0.326796	0.0421508	0.0421508	0.0421508	0.0421508	0.0421508	0.0421508	0.0421508	0.0421508	0.0421508	0.0421508	0.0421508	0.0421508	0.0421508	0.0421508	0.0421508	0.0421508	0.0421508	0.0421508	0.0421508	0.0421508	0.0421508	0.0421508	0.0421508	0.0421508
CO2	7	0.312725	0.316	0.319315	0.32267	0.326065	0.0414193	0.0414193	0.0414193	0.0414193	0.0414193	0.0414193	0.0414193	0.0414193	0.0414193	0.0414193	0.0414193	0.0414193	0.0414193	0.0414193	0.0414193	0.0414193	0.0414193	0.0414193	0.0414193	0.0414193	0.0414193	0.326065	0.0414193
CO2	8	0.308772	0.312009	0.315284	0.318599	0.321954	0.325349	0.0407033	0.0407033	0.0407033	0.0407033	0.0407033	0.0407033	0.0407033	0.0407033	0.0407033	0.0407033	0.0407033	0.0407033	0.0407033	0.0407033	0.0407033	0.0407033	0.0407033	0.0407033	0.0407033	0.0407033	0.321954	0.0407033
CO2	9	0.304874	0.308071	0.311308	0.314583	0.317898	0.321253	0.324648	0.0400024	0.0400024	0.0400024	0.0400024	0.0400024	0.0400024	0.0400024	0.0400024	0.0400024	0.0400024	0.0400024	0.0400024	0.0400024	0.0400024	0.0400024	0.0400024	0.0400024	0.0400024	0.0400024	0.317898	0.0400024
CO2	10	0.301028	0.304188	0.307385	0.310622	0.313897	0.317212	0.320566	0.323962	0.0393163	0.0393163	0.0393163	0.0393163	0.0393163	0.0393163	0.0393163	0.0393163	0.0393163	0.0393163	0.0393163	0.0393163	0.0393163	0.0393163	0.0393163	0.0393163	0.0393163	0.0393163	0.313897	0.0393163
CO2	11	0.297235	0.300356	0.303516	0.306714	0.30995	0.313225	0.31654	0.319895	0.32329	0.0386445	0.0386445	0.0386445	0.0386445	0.0386445	0.0386445	0.0386445	0.0386445	0.0386445	0.0386445	0.0386445	0.0386445	0.0386445	0.0386445	0.0386445	0.0386445	0.0386445	0.30995	0.0386445
CO2	12	0.293492	0.296577	0.299699	0.302858	0.306056	0.309292	0.312567	0.315882	0.319237	0.322632	0.0379866	0.0379866	0.0379866	0.0379866	0.0379866	0.0379866	0.0379866	0.0379866	0.0379866	0.0379866	0.0379866	0.0379866	0.0379866	0.0379866	0.0379866	0.0379866	0.306056	0.0379866
CO2	13	0.2898	0.292848	0.295933	0.299054	0.302214	0.305412	0.308648	0.311923	0.315238	0.318593	0.0373425	0.0373425	0.0373425	0.0373425	0.0373425	0.0373425	0.0373425	0.0373425	0.0373425	0.0373425	0.0373425	0.0373425	0.0373425	0.0373425	0.0373425	0.0373425	0.302214	0.0373425
CO2	14	0.286158	0.28917	0.292217	0.295302	0.298424	0.301583	0.304781	0.308017	0.311292	0.314607	0.0367117	0.0367117	0.0367117	0.0367117	0.0367117	0.0367117	0.0367117	0.0367117	0.0367117	0.0367117	0.0367117	0.0367117	0.0367117	0.0367117	0.0367117	0.0367117	0.298424	0.0367117
CO2	15	0.282565	0.28554	0.288552	0.2916	0.294684	0.297806	0.300965	0.304163	0.307399	0.310674	0.0360939	0.0360939	0.0360939	0.0360939	0.0360939	0.0360939	0.0360939	0.0360939	0.0360939	0.0360939	0.0360939	0.0360939	0.0360939	0.0360939	0.0360939	0.0360939	0.294684	0.0360939
CO2	16	0.27902	0.28196	0.284935	0.287947	0.290994	0.294079	0.297201	0.30036	0.303558	0.306794	0.0354888	0.0354888	0.0354888	0.0354888	0.0354888	0.0354888	0.0354888	0.0354888	0.0354888	0.0354888	0.0354888	0.0354888	0.0354888	0.0354888	0.0354888	0.0354888	0.290994	0.0354888
CO2	17	0.275522	0.278427	0.281367	0.284343	0.287354	0.290402	0.293486	0.296608	0.299767	0.302965	0.319542	0.034896	0.034896	0.034896	0.034896	0.034896	0.034896	0.034896	0.034896	0.034896	0.034896	0.034896	0.034896	0.034896	0.034896	0.034896	0.287354	0.034896
CO2	18	0.272071	0.274942	0.277846	0.280786	0.283762	0.286773	0.289821	0.292906	0.296027	0.299187	0.315566	0.0343154	0.0343154	0.0343154	0.0343154	0.0343154	0.0343154	0.0343154	0.0343154	0.0343154	0.0343154	0.0343154	0.0343154	0.0343154	0.0343154	0.0343154	0.283762	0.0343154
CO2	19	0.268666	0.271502	0.274373	0.277278	0.280218	0.283193	0.286204	0.289252	0.292337	0.295458	0.311642	0.0337465	0.0337465	0.0337465	0.0337465	0.0337465	0.0337465	0.0337465	0.0337465	0.0337465	0.0337465	0.0337465	0.0337465	0.0337465	0.0337465	0.0337465	0.280218	0.0337465
CO2	20	0.265307	0.268109	0.270945	0.273815	0.27672	0.27966	0.282636	0.285647	0.288695	0.291779	0.30777	0.0331891	0.0331891	0.0331891	0.0331891	0.0331891	0.0331891	0.0331891	0.0331891	0.0331891	0.0331891	0.0331891	0.0331891	0.0331891	0.0331891	0.0331891	0.27672	0.0331891
CO2	21	0.261992	0.264761	0.267563	0.270399	0.273269	0.276174	0.279114	0.282089	0.285101	0.288149	0.303948	0.0326429	0.0326429	0.0326429	0.0326429	0.0326429	0.0326429	0.0326429	0.0326429	0.0326429	0.0326429	0.0326429	0.0326429	0.0326429	0.0326429	0.0326429	0.273269	0.0326429
CO2	22	0.258721	0.261457	0.264225	0.267028	0.269864	0.272734	0.275639	0.278579	0.281554	0.284566	0.300177	0.316753	0.0321077	0.0321077	0.0321077	0.0321077	0.0321077	0.0321077	0.0321077	0.0321077	0.0321077	0.0321077	0.0321077	0.0321077	0.0321077	0.0321077	0.269864	0.0321077
CO2	23	0.255493	0.258196	0.260932	0.263701	0.266503	0.269339	0.272209	0.275114	0.278054	0.28103	0.296455	0.312833	0.0315832	0.0315832	0.0315832	0.0315832	0.0315832	0.0315832	0.0315832	0.0315832	0.0315832	0.0315832	0.0315832	0.0315832	0.0315832	0.0315832	0.266503	0.0315832
CO2	24	0.252308	0.254979	0.257682	0.260418	0.263187	0.265989	0.268825	0.271695	0.2746	0.27754	0.292781	0.308965	0.0310692	0.0310692	0.0310692	0.0310692	0.0310692	0.0310692	0.0310692	0.0310692	0.0310692	0.0310692	0.0310692	0.0310692	0.0310692	0.0310692	0.263187	0.0310692
CO2	25	0.249166	0.251805	0.254475	0.257178	0.259914	0.262683	0.265485	0.268321	0.271191	0.274096	0.289156	0.305146	0.0305653	0.0305653	0.0305653	0.0305653	0.0305653	0.0305653	0.0305653	0.0305653	0.0305653	0.0305653	0.0305653	0.0305653	0.0305653	0.0305653	0.259914	0.0305653
CO2	26	0.246064	0.248672	0.251311	0.253981	0.256685	0.25942	0.262189	0.264991	0.267827	0.270698	0.285577	0.301377	0.0300714	0.0300714	0.0300714	0.0300714	0.0300714	0.0300714	0.0300714	0.0300714	0.0300714	0.0300714	0.0300714	0.0300714	0.0300714	0.0300714	0.256685	0.0300714
CO2	27	0.243003	0.24558	0.248187	0.250826	0.253497	0.2562	0.258936	0.261705	0.264507	0.267343	0.282045	0.297656	0.314233	0.0295872	0.0295872	0.0295872	0.0295872	0.0295872	0.0295872	0.0295872	0.0295872	0.0295872	0.0295872	0.0295872	0.0295872	0.0295872	0.253497	0.0295872
CO2	28	0.239983	0.242529	0.245105	0.247713	0.250352	0.253023	0.255726	0.258461	0.26123	0.264032	0.278559	0.293984	0.310363	0.0291124	0.0291124	0.0291124	0.0291124	0.0291124	0.0291124	0.0291124	0.0291124	0.0291124	0.0291124	0.0291124	0.0291124	0.0291124	0.250352	0.0291124
CO2	29	0.237002	0.239518	0.242063	0.24464	0.247247	0.249886	0.252557	0.25526	0.257996	0.260765	0.275118	0.290359	0.306542	0.028647	0.028647	0.028647	0.028647	0.028647	0.028647	0.028647	0.028647	0.028647	0.028647	0.028647	0.028647	0.028647	0.247247	0.028647
CO2	30	0.23406	0.236546	0.239061	0.241607	0.244183	0.246791	0.24943	0.252101	0.254804	0.257539	0.271722	0.286781	0.302771	0.0281906	0.0281906	0.0281906	0.0281906	0.0281906	0.0281906	0.0281906	0.0281906	0.0281906	0.0281906	0.0281906	0.0281906	0.0281906	0.244183	0.0281906
CO2	31	0.231157	0.233613	0.236098	0.238614	0.241159	0.243736	0.246343	0.248982	0.251653	0.254356	0.268369	0.283249	0.299048	0.027743	0.027743	0.027743	0.027743	0.027743	0.027743	0.027743	0.027743	0.027743	0.027743	0.027743	0.027743	0.027743	0.241159	0.027743
CO2	32	0.228292	0.230718	0.233174	0.235659	0.238175	0.24072	0.243297	0.245904	0.248543	0.251214	0.26506	0.279762	0.295373	0.31195	0.027304	0.027304	0.027304	0.027304	0.027304	0.027304	0.027304	0.027304	0.027304	0.027304	0.027304	0.027304	0.238175	0.027304
CO2	33	0.225464	0.227861	0.230288	0.232743	0.235229	0.237744	0.24029	0.242866	0.245474	0.248113	0.261793	0.27632	0.291745	0.308124	0.0268735	0.0268735	0.0268735	0.0268735	0.0268735	0.0268735	0.0268735	0.0268735	0.0268735	0.0268735	0.0268735	0.0268735	0.235229	0.0268735
CO2	34	0.222673	0.225042	0.227439	0.229865	0.232321	0.234806	0.237322	0.239867	0.242444	0.245051	0.258569	0.272922	0.288163	0.304347	0.0264512	0.0264512	0.0264512	0.0264512	0.0264512	0.0264512	0.0264512	0.0264512	0.0264512	0.0264512	0.0264512	0.0264512	0.232321	0.0264512
CO2	35	0.219918	0.222259	0.224627	0.227025	0.229451	0.231907	0.234392	0.236908	0.239453	0.24203	0.255386	0.269568	0.284627	0.300617	0.0260369	0.0260369	0.0260369	0.0260369	0.0260369	0.0260369	0.0260369	0.0260369	0.0260369	0.0260369	0.0260369	0.0260369	0.229451	0.0260369
CO2	36	0.217199	0.219512	0.221852	0.224221	0.226618	0.229045	0.2315	0.233986	0.236501	0.239047	0.252244	0.266257	0.281136	0.296936	0.0256306	0.0256306	0.0256306	0.0256306	0.0256306	0.0256306	0.0256306	0.0256306	0.0256306	0.0256306	0.0256306	0.0256306	0.226618	0.0256306
CO2	37	0.214515	0.2168	0.219113	0.221453	0.223822	0.22622	0.228646	0.231102	0.233587	0.236102	0.249142	0.262988	0.27769	0.293301	0.309877	0.0252318	0.0252318	0.0252318	0.0252318	0.0252318	0.0252318	0.0252318	0.0252318	0.0252318	0.0252318	0.0252318	0.223822	0.0252318
CO2	38	0.211866	0.214124	0.216409	0.218722	0.221062	0.223431	0.225829	0.228255	0.230711	0.233196	0.24608	0.259761	0.274287	0.289712	0.306091	0.0248406	0.0248406	0.0248406	0.0248406	0.0248406	0.0248406	0.0248406	0.0248406	0.0248406	0.0248406	0.0248406	0.221062	0.0248406
CO2	39	0.209251	0.211482	0.21374	0.216025	0.218338	0.220678	0.223047	0.225445	0.227871	0.230327	0.243057	0.256574	0.270928	0.286169	0.302352	0.0244568	0.0244568	0.0244568	0.0244568	0.0244568	0.0244568	0.0244568	0.0244568	0.0244568	0.0244568	0.0244568	0.218338	0.0244568
CO2	40	0.20667	0.208875	0.211105	0.213363	0.215648	0.217961	0.220302	0.22267	0.225068	0.227494	0.240073	0.253429	0.267611	0.28267	0.298661	0.0240801	0.0240801	0.0240801	0.0240801	0.0240801	0.0240801	0.0240801	0.0240801	0.0240801	0.0240801	0.0240801	0.215648	0.0240801
CO2	41	0.204123	0.206301	0.208505	0.210736	0.212994	0.215279	0.217591	0.219932	0.222301	0.224698	0.237127	0.250324	0.264337	0.279216	0.295016	0.0237104	0.0237104	0.0237104	0.0237104	0.0237104	0.0237104	0.0237104	0.0237104	0.0237104	0.0237104	0.0237104	0.212994	0.0237104
CO2	42	0.201608	0.20376	0.205938	0.208142	0.210373	0.212631	0.214916	0.217229	0.219569	0.221938	0.234218	0.247258	0.261103	0.275805	0.291417	0.307993	0.0233475	0.0233475	0.0233475	0.0233475	0.0233475	0.0233475	0.0233475	0.0233475	0.0233475	0.0233475	0.210373	0.0233475
CO2	43	0.199125	0.201252	0.203404	0.205582	0.207786	0.210017	0.212275	0.21456	0.216872	0.219213	0.231347	0.244231	0.257911	0.272438	0.287863	0.304242	0.0229913	0.0229913	0.0229913	0.0229913	0.0229913	0.0229913	0.0229913	0.0229913	0.0229913	0.0229913	0.207786	0.0229913
CO2	44	0.196675	0.198776	0.200902	0.203054	0.205232	0.207436	0.209667	0.211925	0.21421	0.216523	0.228512	0.241242	0.254759	0.269113	0.284354	0.300537	0.0226417	0.0226417	0.0226417	0.0226417	0.0226417	0.0226417	0.0226417	0.0226417	0.0226417	0.0226417	0.205232	0.0226417
CO2	45	0.194256	0.196331	0.198432	0.200559	0.202711	0.204889	0.207093	0.209324	0.211582	0.213867	0.225713	0.238291	0.251647	0.26583	0.280889	0.296879	0.0222985	0.0222985	0.0222985	0.0222985	0.0222985	0.0222985	0.0222985	0.0222985	0.0222985	0.0222985	0.202711	0.0222985
CO2	46	0.191867	0.193919	0.195994	0.198095	0.200222	0.202374	0.204552	0.206756	0.208987	0.211245	0.222949	0.235378	0.248575	0.262588	0.277467	0.293267	0.0219615	0.0219615	0.0219615	0.0219615	0.0219615	0.0219615	0.0219615	0.0219615	0.0219615	0.0219615	0.200222	0.0219615
CO2	47	0.18951	0.191537	0.193588	0.195664	0.197765	0.199891	0.202043	0.204221	0.206425	0.208656	0.220221	0.232501	0.245541	0.259387	0.274089	0.2897	0.306276	0.0216307	0.0216307	0.0216307	0.0216307	0.0216307	0.0216307	0.0216307	0.0216307	0.0216307	0.197765	0.0216307
CO2	48	0.187183	0.189185	0.191212	0.193263	0.195339	0.19744	0.199566	0.201718	0.203896	0.2061	0.217527	0.229661	0.242545	0.256226	0.270752	0.286177	0.302556	0.0213058	0.0213058	0.0213058	0.0213058	0.0213058	0.0213058	0.0213058	0.0213058	0.0213058	0.195339	0.0213058
CO2	49	0.184885	0.186863	0.188866	0.190893	0.192944	0.19502	0.197121	0.199247	0.201399	0.203577	0.214868	0.226857	0.239587	0.253105	0.267458	0.282699	0.298882	0.0209868	0.0209868	0.0209868	0.0209868	0.0209868	0.0209868	0.0209868	0.0209868	0.0209868	0.192944	0.0209868
CO2	50	0.182617	0.184572	0.18655	0.188553	0.190579	0.192631	0.194706	0.196807	0.198934	0.201086	0.212242	0.224088	0.236666	0.250022	0.264205	0.279264	0.295254	0.0206735	0.0206735	0.0206735	0.0206735	0.0206735	0.0206735	0.0206735	0.0206735	0.0206735	0.190579	0.0206735
CO2	51	0.180377	0.182309	0.184264	0.186243	0.188245	0.190272	0.192323	0.194399	0.1965	0.198626	0.209649	0.221354	0.233782	0.246979	0.260992	0.275872	0.291671	0.0203658	0.0203658	0.0203658	0.0203658	0.0203658	0.0203658	0.0203658	0.0203658	0.0203658	0.188245	0.0203658
CO2	52	0.178166	0.180075	0.182007	0.183962	0.18594	0.187943	0.189969	0.192021	0.194097	0.196198	0.207089	0.218654	0.230934	0.243974	0.25782	0.272522	0.288133	0.304709	0.0200636	0.0200636	0.0200636	0.0200636	0.0200636	0.0200636	0.0200636	0.0200636	0.18594	0.0200636
CO2	53	0.175984	0.177869	0.179778	0.18171	0.183665	0.185643	0.187646	0.189673	0.191724	0.1938	0.204561	0.215988	0.228122	0.241006	0.254687	0.269213	0.284638	0.301017	0.0197668	0.0197668	0.0197668	0.0197668	0.0197668	0.0197668	0.0197668	0.0197668	0.183665	0.0197668
CO2	54	0.173829	0.175692	0.177578	0.179486	0.181418	0.183373	0.185352	0.187354	0.189381	0.191432	0.202065	0.213356	0.225345	0.238075	0.251593	0.265946	0.281187	0.29737	0.0194751	0.0194751	0.0194751	0.0194751	0.0194751	0.0194751	0.0194751	0.0194751	0.181418	0.0194751
CO2	55	0.171701	0.173542	0.175405	0.177291	0.1792	0.181132	0.183087	0.185065	0.187068	0.189095	0.199601	0.210757	0.222603	0.235181	0.248538	0.26272	0.277779	0.293769	0.0191887	0.0191887	0.0191887	0.0191887	0.0191887	0.0191887	0.0191887	0.0191887	0.1792	0.0191887
CO2	56	0.1696	0.171419	0.173261	0.175124	0.17701	0.178919	0.18085	0.182805	0.184784	0.186786	0.197167	0.20819	0.219895	0.232323	0.24552	0.259533	0.274413	0.290212	0.0189072	0.0189072	0.0189072	0.0189072	0.0189072	0.0189072	0.0189072	0.0189072	0.17701	0.0189072
CO2	57	0.167526	0.169324	0.171143	0.172984	0.174847	0.176733	0.178642	0.180574	0.182529	0.184507	0.194765	0.205656	0.217221	0.229501	0.242541	0.256387	0.271089	0.2867	0.0186306	0.0186306	0.0186306	0.0186306	0.0186306	0.0186306	0.0186306	0.0186306	0.174847	0.0186306
CO2	58	0.165478	0.167254	0.169052	0.170871	0.172712	0.174576	0.176462	0.17837	0.180302	0.182257	0.192392	0.203153	0.21458	0.226714	0.239598	0.253279	0.267805	0.28323	0.0183589	0.0183589	0.0183589	0.0183589	0.0183589	0.0183589	0.0183589	0.0183589	0.172712	0.0183589
CO2	59	0.163456	0.165211	0.166987	0.168785	0.170604	0.172445	0.174309	0.176194	0.178103	0.180035	0.190049	0.200682	0.211973	0.223962	0.236692	0.25021	0.264563	0.279804	0.0180918	0.0180918	0.0180918	0.0180918	0.0180918	0.0180918	0.0180918	0.0180918	0.170604	0.0180918
CO2	60	0.16146	0.163194	0.164949	0.166725	0.168522	0.170342	0.172183	0.174046	0.175932	0.177841	0.187735	0.198242	0.209398	0.221244	0.233822	0.247178	0.26136	0.27642	0.0178294	0.0178294	0.0178294	0.0178294	0.0178294	0.0178294	0.0178294	0.0178294	0.168522	0.0178294
CO2	61	0.159489	0.161202	0.162936	0.164691	0.166467	0.168264	0.170084	0.171925	0.173788	0.175674	0.185451	0.195832	0.206855	0.218559	0.230988	0.244185	0.258198	0.273077	0.0175714	0.0175714	0.0175714	0.0175714	0.0175714	0.0175714	0.0175714	0.0175714	0.166467	0.0175714
CO2	62	0.157542	0.159235	0.160949	0.162682	0.164437	0.166213	0.168011	0.16983	0.171671	0.173535	0.183195	0.193452	0.204343	0.215908	0.228189	0.241228	0.255074	0.269776	0.301963	0.0173179	0.0173179	0.0173179	0.0173179	0.0173179	0.0173179	0.0173179	0.164437	0.0173179
CO2	63	0.155621	0.157293	0.158986	0.160699	0.162433	0.164188	0.165964	0.167762	0.169581	0.171422	0.180967	0.191102	0.201863	0.21329	0.225424	0.238308	0.251989	0.266515	0.298319	0.0170687	0.0170687	0.0170687	0.0170687	0.0170687	0.0170687	0.0170687	0.162433	0.0170687
CO2	64	0.153723	0.155376	0.157048	0.158741	0.160454	0.162188	0.163943	0.165719	0.167517	0.169336	0.178767	0.188781	0.199414	0.210705	0.222694	0.235424	0.248941	0.263295	0.294719	0.0168238	0.0168238	0.0168238	0.0168238	0.0168238	0.0168238	0.0168238	0.160454	0.0168238
CO2	65	0.151849	0.153482	0.155135	0.156807	0.1585	0.160214	0.161947	0.163702	0.165478	0.167276	0.176594	0.186489	0.196995	0.208151	0.219997	0.232576	0.245932	0.260114	0.291163	0.0165829	0.0165829	0.0165829	0.0165829	0.0165829	0.0165829	0.0165829	0.1585	0.0165829
CO2	66	0.149999	0.151612	0.153245	0.154898	0.156571	0.158264	0.159977	0.161711	0.163466	0.165242	0.174449	0.184225	0.194606	0.205629	0.217334	0.229762	0.242959	0.256972	0.287651	0.0163462	0.0163462	0.0163462	0.0163462	0.0163462	0.0163462	0.0163462	0.156571	0.0163462
CO2	67	0.148172	0.149766	0.15138	0.153013	0.154665	0.156338	0.158031	0.159744	0.161478	0.163233	0.17233	0.18199	0.192247	0.203139	0.214704	0.226984	0.240023	0.253869	0.284182	0.0161134	0.0161134	0.0161134	0.0161134	0.0161134	0.0161134	0.0161134	0.154665	0.0161134
CO2	68	0.146368	0.147943	0.149537	0.151151	0.152784	0.154436	0.156109	0.157802	0.159515	0.161249	0.170238	0.179783	0.189917	0.200679	0.212106	0.22424	0.237124	0.250804	0.280756	0.0158845	0.0158845	0.0158845	0.0158845	0.0158845	0.0158845	0.0158845	0.152784	0.0158845
CO2	69	0.144586	0.146143	0.147718	0.149312	0.150926	0.152559	0.154211	0.155884	0.157577	0.15929	0.168172	0.177602	0.187616	0.19825	0.20954	0.221529	0.23426	0.247777	0.277371	0.0156594	0.0156594	0.0156594	0.0156594	0.0156594	0.0156594	0.0156594	0.150926	0.0156594
CO2	70	0.142827	0.144365	0.145921	0.147497	0.149091	0.150704	0.152337	0.15399	0.155663	0.157355	0.166131	0.175449	0.185344	0.19585	0.207006	0.218852	0.231431	0.244787	0.274028	0.0154381	0.0154381	0.0154381	0.0154381	0.0154381	0.0154381	0.0154381	0.149091	0.0154381
CO2	71	0.14109	0.142609	0.144147	0.145704	0.147279	0.148873	0.150487	0.15212	0.153772	0.155445	0.164116	0.173323	0.1831	0.193481	0.204504	0.216208	0.228637	0.241834	0.270726	0.0152204	0.0152204	0.0152204	0.0152204	0.0152204	0.0152204	0.0152204	0.147279	0.0152204
CO2	72	0.139374	0.140876	0.142395	0.143933	0.14549	0.147065	0.148659	0.150273	0.151905	0.153558	0.162126	0.171223	0.180883	0.19114	0.202032	0.213597	0.225877	0.238916	0.267464	0.299652	0.0150063	0.0150063	0.0150063	0.0150063	0.0150063	0.0150063	0.14549	0.0150063
CO2	73	0.13768	0.139164	0.140665	0.142185	0.143723	0.145279	0.146854	0.148448	0.150062	0.151695	0.16016	0.169149	0.178694	0.188829	0.19959	0.211017	0.223151	0.236035	0.264242	0.296046	0.0147957	0.0147957	0.0147957	0.0147957	0.0147957	0.0147957	0.143723	0.0147957
CO2	74	0.136007	0.137473	0.138957	0.140458	0.141978	0.143515	0.145072	0.146647	0.148241	0.149855	0.158219	0.167101	0.176532	0.186546	0.197179	0.20847	0.220459	0.233189	0.26106	0.292484	0.0145886	0.0145886	0.0145886	0.0145886	0.0145886	0.0145886	0.141978	0.0145886
CO2	75	0.134355	0.135804	0.137269	0.138753	0.140254	0.141774	0.143312	0.144868	0.146443	0.148038	0.156302	0.165078	0.174396	0.184291	0.194797	0.205953	0.217799	0.230378	0.257916	0.288965	0.0143849	0.0143849	0.0143849	0.0143849	0.0143849	0.0143849	0.140254	0.0143849
CO2	76	0.132724	0.134155	0.135603	0.137069	0.138552	0.140054	0.141573	0.143111	0.144668	0.146243	0.154409	0.16308	0.172287	0.182064	0.192445	0.203468	0.215172	0.227601	0.254811	0.28549	0.0141844	0.0141844	0.0141844	0.0141844	0.0141844	0.0141844	0.138552	0.0141844
CO2	77	0.131113	0.132527	0.133958	0.135406	0.136872	0.138355	0.139857	0.141376	0.142914	0.14447	0.152539	0.161107	0.170204	0.179864	0.190121	0.201013	0.212578	0.224858	0.251743	0.282056	0.0139872	0.0139872	0.0139872	0.0139872	0.0139872	0.0139872	0.136872	0.0139872
CO2	78	0.129521	0.130919	0.132332	0.133764	0.135212	0.136678	0.138161	0.139663	0.141182	0.14272	0.150692	0.159158	0.168147	0.177691	0.187826	0.198588	0.210015	0.222148	0.248713	0.278665	0.0137932	0.0137932	0.0137932	0.0137932	0.0137932	0.0137932	0.135212	0.0137932
CO2	79	0.12795	0.129331	0.130728	0.132142	0.133573	0.135021	0.136487	0.13797	0.139472	0.140991	0.148868	0.157233	0.166114	0.175545	0.185559	0.196193	0.207483	0.219472	0.24572	0.275314	0.0136023	0.0136023	0.0136023	0.0136023	0.0136023	0.0136023	0.133573	0.0136023
CO2	80	0.126398	0.127762	0.129143	0.13054	0.131954	0.133385	0.134833	0.136299	0.137782	0.139284	0.147067	0.155332	0.164107	0.173426	0.18332	0.193827	0.204983	0.216829	0.242763	0.272005	0.0134144	0.0134144	0.0134144	0.0134144	0.0134144	0.0134144	0.131954	0.0134144
CO2	81	0.124866	0.126213	0.127577	0.128958	0.130355	0.131769	0.1332	0.134648	0.136114	0.137598	0.145288	0.153454	0.162125	0.171332	0.181109	0.19149	0.202513	0.214217	0.239843	0.268735	0.0132296	0.0132296	0.0132296	0.0132296	0.0132296	0.0132296	0.130355	0.0132296
CO2	82	0.123352	0.124684	0.126031	0.127395	0.128776	0.130173	0.131587	0.133018	0.134466	0.135932	0.143531	0.1516	0.160167	0.169264	0.178924	0.189182	0.200073	0.211638	0.236958	0.265506	0.297693	0.0130477	0.0130477	0.0130477	0.0130477	0.0130477	0.128776	0.0130477
CO2	83	0.121857	0.123173	0.124505	0.125852	0.127216	0.128597	0.129994	0.131408	0.132839	0.134287	0.141795	0.149768	0.158233	0.167222	0.176767	0.186902	0.197663	0.20909	0.234108	0.262315	0.294119	0.0128687	0.0128687	0.0128687	0.0128687	0.0128687	0.127216	0.0128687
CO2	84	0.120381	0.121681	0.122997	0.124329	0.125676	0.12704	0.128421	0.129818	0.131232	0.132663	0.140081	0.147959	0.156323	0.165205	0.174635	0.184649	0.195283	0.206573	0.231293	0.259164	0.290588	0.0126925	0.0126925	0.0126925	0.0126925	0.0126925	0.125676	0.0126925
CO2	85	0.118923	0.120208	0.121508	0.122824	0.124155	0.125503	0.126867	0.128247	0.129644	0.131058	0.138388	0.146172	0.154436	0.163212	0.17253	0.182425	0.192931	0.204087	0.228512	0.25605	0.2871	0.012519	0.012519	0.012519	0.012519	0.012519	0.124155	0.012519
CO2	86	0.117483	0.118752	0.120037	0.121337	0.122653	0.123984	0.125332	0.126696	0.128077	0.129474	0.136716	0.144407	0.152573	0.161244	0.170451	0.180228	0.190609	0.201632	0.225765	0.252974	0.283654	0.0123483	0.0123483	0.0123483	0.0123483	0.0123483	0.122653	0.0123483
CO2	87	0.116061	0.117315	0.118584	0.119869	0.121169	0.122485	0.123816	0.125164	0.126528	0.127909	0.135065	0.142663	0.150732	0.1593	0.168397	0.178057	0.188314	0.199206	0.223051	0.249936	0.280249	0.0121803	0.0121803	0.0121803	0.0121803	0.0121803	0.121169	0.0121803
CO2	88	0.114657	0.115896	0.11715	0.118419	0.119704	0.121004	0.122319	0.123651	0.124999	0.126363	0.133434	0.140942	0.148914	0.157379	0.166368	0.175913	0.186048	0.196809	0.22037	0.246935	0.276886	0.0120148	0.0120148	0.0120148	0.0120148	0.0120148	0.119704	0.0120148
CO2	89	0.113269	0.114494	0.115733	0.116987	0.118256	0.119541	0.120841	0.122156	0.123488	0.124836	0.131822	0.139241	0.147118	0.155483	0.164364	0.173795	0.183809	0.194442	0.217722	0.24397	0.273564	0.011852	0.011852	0.011852	0.011852	0.011852	0.118256	0.011852
CO2	90	0.111899	0.113109	0.114333	0.115573	0.116827	0.118096	0.11938	0.12068	0.121996	0.123328	0.130231	0.137561	0.145344	0.153609	0.162385	0.171703	0.181598	0.192104	0.215106	0.241041	0.270282	0.0116917	0.0116917	0.0116917	0.0116917	0.0116917	0.116827	0.0116917
CO2	91	0.110546	0.111741	0.112951	0.114176	0.115415	0.116669	0.117938	0.119222	0.120523	0.121838	0.128659	0.135902	0.143592	0.151758	0.160429	0.169636	0.179413	0.189794	0.212522	0.238147	0.267039	0.0115338	0.0115338	0.0115338	0.0115338	0.0115338	0.115415	0.0115338
CO2	92	0.10921	0.110391	0.111586	0.112796	0.11402	0.115259	0.116513	0.117783	0.119067	0.120367	0.127107	0.134263	0.141862	0.14993	0.158498	0.167595	0.177255	0.187512	0.209969	0.235288	0.263836	0.296024	0.0113784	0.0113784	0.0113784	0.0113784	0.11402	0.0113784
CO2	93	0.10789	0.109057	0.110238	0.111433	0.112643	0.113867	0.115106	0.11636	0.117629	0.118914	0.125573	0.132644	0.140152	0.148124	0.15659	0.165579	0.175123	0.185258	0.207447	0.232465	0.260672	0.292475	0.0112253	0.0112253	0.0112253	0.0112253	0.112643	0.0112253
CO2	94	0.106586	0.107739	0.108906	0.110087	0.111282	0.112492	0.113716	0.114955	0.11621	0.117479	0.124058	0.131045	0.138463	0.146341	0.154705	0.163587	0.173018	0.183032	0.204956	0.229675	0.257546	0.28897	0.0110746	0.0110746	0.0110746	0.0110746	0.111282	0.0110746
CO2	95	0.105298	0.106437	0.107591	0.108757	0.109939	0.111134	0.112344	0.113568	0.114807	0.116061	0.122562	0.129465	0.136796	0.144579	0.152843	0.161619	0.170937	0.180832	0.202495	0.226919	0.254457	0.285507	0.0109262	0.0109262	0.0109262	0.0109262	0.109939	0.0109262
CO2	96	0.104026	0.105152	0.106291	0.107444	0.108611	0.109792	0.110988	0.112197	0.113422	0.114661	0.121084	0.127905	0.135148	0.142838	0.151004	0.159675	0.168883	0.178659	0.200063	0.224196	0.251406	0.282085	0.01078	0.01078	0.01078	0.01078	0.108611	0.01078
CO2	97	0.10277	0.103882	0.105008	0.106147	0.1073	0.108467	0.109648	0.110844	0.112053	0.113278	0.119625	0.126364	0.133521	0.141119	0.149188	0.157755	0.166853	0.176513	0.197661	0.221507	0.248392	0.278705	0.010636	0.010636	0.010636	0.010636	0.1073	0.010636
CO2	98	0.101529	0.102628	0.103741	0.104866	0.106006	0.107159	0.108326	0.109507	0.110702	0.111912	0.118183	0.124842	0.131913	0.139421	0.147393	0.155859	0.164848	0.174392	0.195289	0.21885	0.245414	0.275366	0.0104943	0.0104943	0.0104943	0.0104943	0.106006	0.0104943
CO2	99	0.100304	0.10139	0.102489	0.103601	0.104727	0.105866	0.107019	0.108186	0.109367	0.110562	0.116759	0.123338	0.130325	0.137744	0.145621	0.153985	0.162867	0.172298	0.192945	0.216225	0.242472	0.272067	0.0103546	0.0103546	0.0103546	0.0103546	0.104727	0.0103546
CO2	100	0.0990933	0.100166	0.101252	0.102351	0.103463	0.104589	0.105728	0.106881	0.108048	0.109229	0.115352	0.121853	0.128756	0.136086	0.14387	0.152134	0.16091	0.170228	0.190629	0.213631	0.239566	0.268807	0.010217	0.010217	0.010217	0.010217	0.103463	0.010217
CO2	101	0.0978976	0.0989578	0.100031	0.101117	0.102216	0.103328	0.104454	0.105593	0.106746	0.107913	0.113962	0.120386	0.127207	0.13445	0.14214	0.150306	0.158977	0.168184	0.188342	0.211069	0.236695	0.265587	0.0100815	0.0100815	0.0100815	0.0100815	0.102216	0.0100815
CO2	102	0.0967166	0.0977641	0.0988243	0.0998972	0.100983	0.102082	0.103194	0.10432	0.105459	0.106612	0.11259	0.118937	0.125676	0.132833	0.140431	0.1485	0.157067	0.166165	0.186082	0.208538	0.233858	0.262406	0.294594	0.00994806	0.00994806	0.00994806	0.100983	0.00994806
CO2	103	0.0955501	0.0965851	0.0976326	0.0986928	0.0997657	0.100852	0.101951	0.103063	0.104189	0.105328	0.111234	0.117505	0.124164	0.131235	0.138743	0.146716	0.155181	0.16417	0.183849	0.206038	0.231056	0.259263	0.291067	0.00981656	0.00981656	0.00981656	0.0997657	0.00981656
CO2	104	0.0943979	0.0954206	0.0964556	0.0975031	0.0985632	0.0996362	0.100722	0.101821	0.102933	0.104059	0.109895	0.116091	0.122671	0.129657	0.137076	0.144953	0.153318	0.162199	0.181644	0.203568	0.228287	0.256158	0.287582	0.009687	0.009687	0.009687	0.0985632	0.009687
CO2	105	0.0932598	0.0942703	0.0952929	0.0963279	0.0973754	0.0984356	0.0995085	0.100594	0.101693	0.102806	0.108572	0.114694	0.121195	0.128099	0.135429	0.143212	0.151477	0.160252	0.179465	0.201128	0.225552	0.25309	0.28414	0.00955936	0.00955936	0.00955936	0.0973754	0.00955936
CO2	106	0.0921357	0.0931341	0.0941445	0.0951672	0.0962022	0.0972497	0.0983098	0.0993828	0.100469	0.101568	0.107265	0.113314	0.119738	0.126559	0.133802	0.141492	0.149658	0.158329	0.177313	0.198717	0.22285	0.25006	0.280739	0.0094336	0.0094336	0.0094336	0.0962022	0.0094336
CO2	107	0.0910253	0.0920118	0.0930102	0.0940206	0.0950433	0.0960783	0.0971258	0.0981859	0.0992588	0.100345	0.105974	0.111951	0.118298	0.125038	0.132194	0.139793	0.147862	0.156429	0.175186	0.196335	0.22018	0.247066	0.277379	0.00930969	0.00930969	0.00930969	0.0950433	0.00930969
CO2	108	0.0899284	0.0909032	0.0918897	0.0928881	0.0938985	0.0949212	0.0959562	0.0970037	0.0980638	0.0991368	0.104699	0.110605	0.116876	0.123535	0.130606	0.138114	0.146087	0.154552	0.173086	0.193982	0.217543	0.244107	0.274059	0.00918759	0.00918759	0.00918759	0.0938985	0.00918759
CO2	109	0.088845	0.0898081	0.0907829	0.0917693	0.0927677	0.0937782	0.0948009	0.0958359	0.0968834	0.0979435	0.103439	0.109275	0.115471	0.122051	0.129038	0.136456	0.144333	0.152698	0.17101	0.191658	0.214937	0.241185	0.270779	0.00906728	0.00906728	0.00906728	0.0927677	0.00906728
CO2	110	0.0877748	0.0887265	0.0896896	0.0906643	0.0916508	0.0926492	0.0936596	0.0946823	0.0957173	0.0967648	0.102195	0.107961	0.114084	0.120585	0.127488	0.134818	0.142601	0.150866	0.16896	0.189361	0.212363	0.238298	0.267539	0.00894871	0.00894871	0.00894871	0.0916508	0.00894871
CO2	111	0.0867177	0.087658	0.0886096	0.0895727	0.0905474	0.0915339	0.0925323	0.0935428	0.0945655	0.0956005	0.100966	0.106663	0.112713	0.119136	0.125957	0.1332	0.14089	0.149056	0.166935	0.187092	0.20982	0.235445	0.264338	0.00883187	0.00883187	0.00883187	0.0905474	0.00883187
CO2	112	0.0856736	0.0866026	0.0875429	0.0884945	0.0894576	0.0904323	0.0914188	0.0924172	0.0934277	0.0944503	0.0997518	0.105381	0.111358	0.117705	0.124445	0.131601	0.1392	0.147269	0.164933	0.184851	0.207307	0.232627	0.261175	0.293362	0.00871672	0.00871672	0.0894576	0.00871672
CO2	113	0.0846421	0.0855601	0.0864891	0.0874294	0.088381	0.0893441	0.0903188	0.0913053	0.0923037	0.0933142	0.0985524	0.104115	0.110021	0.116292	0.122951	0.130022	0.13753	0.145502	0.162957	0.182636	0.204825	0.229842	0.25805	0.289853	0.00860324	0.00860324	0.088381	0.00860324
CO2	114	0.0836232	0.0845303	0.0854482	0.0863773	0.0873175	0.0882691	0.0892322	0.090207	0.0911935	0.0921919	0.0973676	0.102863	0.108699	0.114896	0.121475	0.128462	0.13588	0.143758	0.161004	0.180448	0.202372	0.227092	0.254962	0.286387	0.00849139	0.00849139	0.0873175	0.00849139
CO2	115	0.0826168	0.083513	0.08442	0.085338	0.086267	0.0872073	0.0881589	0.089122	0.0900967	0.0910832	0.0961972	0.101627	0.107393	0.113516	0.120017	0.12692	0.134251	0.142034	0.159074	0.178287	0.199949	0.224374	0.251912	0.282962	0.00838114	0.00838114	0.086267	0.00838114
CO2	116	0.0816226	0.0825081	0.0834043	0.0843113	0.0852293	0.0861584	0.0870986	0.0880502	0.0890133	0.0899881	0.0950411	0.100407	0.106104	0.112153	0.118577	0.125398	0.13264	0.140331	0.157168	0.176152	0.197556	0.221689	0.248899	0.279578	0.00827248	0.00827248	0.0852293	0.00827248
CO2	117	0.0806406	0.0815155	0.082401	0.0832972	0.0842042	0.0851222	0.0860512	0.0869915	0.0879431	0.0889062	0.0938989	0.0992004	0.10483	0.110807	0.117154	0.123894	0.13105	0.138649	0.155285	0.174042	0.195191	0.219036	0.245921	0.276234	0.00816537	0.00816537	0.0842042	0.00816537
CO2	118	0.0796705	0.080535	0.0814099	0.0822954	0.0831916	0.0840986	0.0850166	0.0859457	0.0868859	0.0878375	0.0927707	0.0980089	0.103571	0.109477	0.115748	0.122408	0.129478	0.136987	0.153424	0.171958	0.192854	0.216415	0.24298	0.272931	0.00805978	0.00805978	0.0831916	0.00805978
CO2	119	0.0787122	0.0795664	0.0804309	0.0813059	0.0821914	0.0830875	0.0839946	0.0849125	0.0858416	0.0867818	0.0916562	0.0968319	0.102328	0.108163	0.11436	0.12094	0.127926	0.135345	0.151586	0.169899	0.190546	0.213826	0.240073	0.269668	0.0079557	0.0079557	0.0821914	0.0079557
CO2	120	0.0777656	0.0786096	0.0794638	0.0803283	0.0812032	0.0820887	0.0829849	0.083892	0.0848099	0.085739	0.0905552	0.0956692	0.101099	0.106865	0.112988	0.119489	0.126392	0.133722	0.14977	0.167864	0.188265	0.211267	0.237202	0.266443	0.00785309	0.00785309	0.0812032	0.00785309
CO2	121	0.0768305	0.0776644	0.0785084	0.0793626	0.0802271	0.0811021	0.0819876	0.0828838	0.0837908	0.0847088	0.0894675	0.0945205	0.099886	0.105583	0.111633	0.118056	0.124877	0.13212	0.147976	0.165855	0.186012	0.20874	0.234365	0.263258	0.00775194	0.00775194	0.0802271	0.00775194
CO2	122	0.0759068	0.0767308	0.0775647	0.0784087	0.0792629	0.0801274	0.0810024	0.0818879	0.0827841	0.0836911	0.0883931	0.0933858	0.0986873	0.104317	0.110294	0.116641	0.12338	0.130537	0.146204	0.163869	0.183786	0.206243	0.231562	0.26011	0.292298	0.00765221	0.0792629	0.00765221
CO2	123	0.0749943	0.0758085	0.0766325	0.0774664	0.0783104	0.0791646	0.0800291	0.080904	0.0817895	0.0826857	0.0873316	0.0922648	0.097503	0.103065	0.108971	0.115243	0.121902	0.128973	0.144453	0.161907	0.181587	0.203775	0.228793	0.257	0.288804	0.00755388	0.0783104	0.00755388
CO2	124	0.0740929	0.0748974	0.0757115	0.0765355	0.0773695	0.0782135	0.0790676	0.0799322	0.0808071	0.0816926	0.0862831	0.0911574	0.0963332	0.101829	0.107665	0.113861	0.120441	0.127427	0.142723	0.159969	0.179414	0.201338	0.226057	0.253928	0.285352	0.00745694	0.0773695	0.00745694
CO2	125	0.0732025	0.0739973	0.0748018	0.0756159	0.0764399	0.0772739	0.0781179	0.0789721	0.0798366	0.0807115	0.0852472	0.0900634	0.0951774	0.100608	0.106374	0.112496	0.118997	0.125901	0.141014	0.158054	0.177267	0.19893	0.223354	0.250892	0.281942	0.00736136	0.0764399	0.00736136
CO2	126	0.0723229	0.0731082	0.0739031	0.0747075	0.0755217	0.0763457	0.0771796	0.0780236	0.0788778	0.0797423	0.0842239	0.0889827	0.0940357	0.0994012	0.105098	0.111148	0.117572	0.124392	0.139326	0.156163	0.175146	0.19655	0.220683	0.247893	0.278572	0.00726711	0.0755217	0.00726711
CO2	127	0.0714539	0.0722299	0.0730153	0.0738102	0.0746146	0.0754288	0.0762528	0.0770867	0.0779307	0.0787849	0.083213	0.087915	0.0929078	0.0982092	0.103839	0.109816	0.116163	0.122902	0.137657	0.154294	0.173051	0.1942	0.218045	0.24493	0.275243	0.00717418	0.0746146	0.00717418
CO2	128	0.0705955	0.0713623	0.0721383	0.0729237	0.0737185	0.074523	0.0753371	0.0761611	0.076995	0.0778391	0.0822144	0.0868603	0.0917935	0.0970317	0.102594	0.1085	0.114771	0.12143	0.136009	0.152447	0.170981	0.191877	0.215438	0.242002	0.271954	0.00708254	0.0737185	0.00708254
CO2	129	0.0697476	0.0705052	0.0712719	0.0720479	0.0728333	0.0736281	0.0744326	0.0752468	0.0760707	0.0769047	0.0812278	0.0858183	0.0906926	0.0958684	0.101364	0.1072	0.113396	0.119976	0.134381	0.150623	0.168935	0.189582	0.212862	0.23911	0.268704	0.00699217	0.0728333	0.00699217
CO2	130	0.0689099	0.0696585	0.0704161	0.0711828	0.0719588	0.0727442	0.073539	0.0743435	0.0751576	0.0759816	0.0802532	0.0847889	0.0896051	0.0947191	0.100149	0.105915	0.112038	0.118539	0.132772	0.14882	0.166914	0.187315	0.210317	0.236252	0.265493	0.00690305	0.0719588	0.00690305
CO2	131	0.0680824	0.068822	0.0695706	0.0703282	0.0710949	0.0718709	0.0726563	0.0734511	0.0742556	0.0750698	0.0792904	0.083772	0.0885307	0.0935838	0.0989492	0.104646	0.110696	0.11712	0.131183	0.14704	0.164918	0.185075	0.207803	0.233428	0.262321	0.00681517	0.0710949	0.00681517
CO2	132	0.0672649	0.0679957	0.0687353	0.0694839	0.0702415	0.0710082	0.0717842	0.0725696	0.0733645	0.0741689	0.0783392	0.0827674	0.0874693	0.0924621	0.0977635	0.103393	0.10937	0.115717	0.129613	0.14528	0.162945	0.182862	0.205319	0.230639	0.259186	0.291374	0.0702415	0.0067285
CO2	133	0.0664573	0.0671794	0.0679102	0.0686499	0.0693984	0.070156	0.0709228	0.0716988	0.0724841	0.073279	0.0773995	0.0817749	0.0864208	0.0913539	0.0965922	0.102154	0.10806	0.114332	0.128062	0.143542	0.160996	0.180676	0.202865	0.227882	0.25609	0.287893	0.0693984	0.00664302
CO2	134	0.0656595	0.066373	0.0670951	0.0678259	0.0685655	0.0693141	0.0700717	0.0708385	0.0716145	0.0723998	0.0764712	0.0807944	0.0853848	0.0902592	0.0954349	0.100931	0.106766	0.112963	0.126529	0.141825	0.159071	0.178516	0.20044	0.225159	0.25303	0.284454	0.0685655	0.00655872
CO2	135	0.0648714	0.0655764	0.0662899	0.067012	0.0677428	0.0684824	0.069231	0.0699886	0.0707553	0.0715313	0.0755541	0.0798257	0.0843614	0.0891776	0.0942916	0.0997219	0.105488	0.11161	0.125015	0.140128	0.157169	0.176381	0.198044	0.222468	0.250007	0.281056	0.0677428	0.00647557
CO2	136	0.0640928	0.0647894	0.0654944	0.0662078	0.0669299	0.0676608	0.0684004	0.069149	0.0699066	0.0706733	0.0746481	0.0788688	0.0833504	0.0881091	0.0931621	0.0985276	0.104225	0.110274	0.123519	0.138452	0.155289	0.174273	0.195677	0.21981	0.24702	0.277699	0.0669299	0.00639355
CO2	137	0.0633237	0.0640119	0.0647085	0.0654135	0.0661269	0.066849	0.0675799	0.0683195	0.0690681	0.0698257	0.0737531	0.0779234	0.0823515	0.0870535	0.0920462	0.0973477	0.102977	0.108954	0.122041	0.136796	0.153432	0.172189	0.193338	0.217183	0.244069	0.274382	0.0661269	0.00631266
CO2	138	0.0625638	0.0632439	0.0639321	0.0646287	0.0653337	0.0660472	0.0667693	0.0675001	0.0682397	0.0689883	0.0728688	0.0769894	0.0813647	0.0860106	0.0909438	0.096182	0.101744	0.10765	0.120581	0.13516	0.151597	0.170131	0.191027	0.214588	0.241153	0.271104	0.0653337	0.00623287
CO2	139	0.061714	0.062386	0.063066	0.0637543	0.0644508	0.0651558	0.0658693	0.0665914	0.0673222	0.0680618	0.0718961	0.0759675	0.0802906	0.0848811	0.0897554	0.0949312	0.100427	0.106263	0.119039	0.133444	0.149686	0.167998	0.188645	0.211925	0.238173	0.267767	0.0644508	0.00605498
CO2	140	0.0609757	0.0616397	0.0623116	0.0629916	0.0636799	0.0643765	0.0650814	0.0657949	0.066517	0.0672478	0.0710364	0.0750592	0.0793308	0.0838665	0.0886827	0.0937967	0.0992269	0.104993	0.117617	0.13185	0.147898	0.165992	0.186393	0.209395	0.23533	0.264571	0.0636799	0.00598062
CO2	141	0.0603448	0.0610008	0.0616647	0.0623367	0.0630167	0.063705	0.0644015	0.0651065	0.06582	0.0665421	0.0702854	0.0742603	0.0784809	0.0829625	0.0877213	0.0927743	0.0981398	0.103837	0.11631	0.130374	0.14623	0.164108	0.184266	0.206994	0.232619	0.261511	0.0630167	0.0060057
CO2	142	0.0596209	0.0602691	0.0609251	0.061589	0.062261	0.062941	0.0636292	0.0643258	0.0650308	0.0657443	0.069443	0.0733704	0.0775407	0.0819688	0.0866708	0.0916636	0.096965	0.102594	0.114919	0.128814	0.144482	0.162147	0.182064	0.20452	0.22984	0.258388	0.062261	0.00592997
CO2	143	0.0589058	0.0595462	0.0601944	0.0608504	0.0615143	0.0621863	0.0628663	0.0635545	0.0642511	0.0649561	0.0686107	0.0724913	0.0766118	0.0809871	0.085633	0.0905662	0.0958044	0.101367	0.113544	0.127274	0.142754	0.160209	0.179888	0.202077	0.227095	0.255302	0.0615143	0.00585527
CO2	144	0.0581993	0.0588321	0.0594725	0.0601207	0.0607767	0.0614406	0.0621126	0.0627926	0.0634809	0.0641774	0.0677884	0.0716227	0.0756941	0.0800172	0.0846077	0.0894821	0.0946578	0.100154	0.112186	0.125752	0.141048	0.158294	0.177739	0.199663	0.224382	0.252253	0.0607767	0.00578158
CO2	145	0.0575013	0.0581266	0.0587594	0.0593998	0.060048	0.060704	0.0613679	0.0620399	0.0627199	0.0634082	0.0669761	0.0707646	0.0747875	0.079059	0.0835948	0.088411	0.093525	0.0989552	0.110844	0.124248	0.139362	0.156402	0.175615	0.197277	0.221702	0.24924	0.060048	0.00570888
CO2	146	0.0568118	0.0574296	0.0580549	0.0586877	0.0593281	0.0599763	0.0606323	0.0612962	0.0619681	0.0626482	0.0661735	0.0699169	0.0738917	0.0781124	0.082594	0.0873527	0.0924057	0.0977712	0.109518	0.122762	0.137696	0.154533	0.173516	0.19492	0.219053	0.246263	0.0593281	0.00563716
CO2	147	0.0561306	0.0567411	0.0573589	0.0579841	0.0586169	0.0592574	0.0599055	0.0605615	0.0612254	0.0618974	0.0653807	0.0690794	0.0730068	0.0771771	0.0816053	0.0863073	0.0913	0.0966015	0.108208	0.121295	0.13605	0.152686	0.171443	0.192592	0.216437	0.243322	0.0586169	0.0055664
CO2	148	0.0554577	0.0560608	0.0566713	0.0572891	0.0579143	0.0585471	0.0591876	0.0598357	0.0604917	0.0611556	0.0645974	0.068252	0.0721326	0.0762531	0.0806284	0.0852743	0.0902075	0.0954458	0.106914	0.119844	0.134423	0.150861	0.169395	0.190291	0.213852	0.240416	0.0579143	0.00549659
CO2	149	0.0547929	0.0553888	0.055992	0.0566024	0.0572202	0.0578454	0.0584782	0.0591187	0.0597668	0.0604228	0.0638236	0.0674346	0.0712688	0.0753402	0.0796634	0.0842539	0.0891282	0.0943039	0.105635	0.118412	0.132817	0.149058	0.167371	0.188018	0.211298	0.237545	0.0572202	0.00542772
CO2	150	0.0541361	0.0547249	0.0553209	0.055924	0.0565344	0.0571522	0.0577775	0.0584103	0.0590507	0.0596989	0.063059	0.066627	0.0704155	0.0744383	0.0787099	0.0832456	0.0880618	0.0931758	0.104372	0.116996	0.131229	0.147277	0.165371	0.185772	0.208774	0.234709	0.0565344	0.00535976
CO2	151	0.0534872	0.054069	0.0546579	0.0552538	0.0558569	0.0564674	0.0570852	0.0577104	0.0583432	0.0589837	0.0623037	0.0658291	0.0695725	0.0735473	0.0777679	0.0822495	0.0870083	0.0920613	0.103124	0.115597	0.129661	0.145517	0.163395	0.183553	0.206281	0.231906	0.0558569	0.00529271
CO2	152	0.0528462	0.053421	0.0540029	0.0545917	0.0551876	0.0557908	0.0564012	0.057019	0.0576443	0.0582771	0.0615575	0.0650408	0.0687395	0.072667	0.0768373	0.0812654	0.0859674	0.0909601	0.101891	0.114215	0.128111	0.143778	0.161443	0.18136	0.203817	0.229137	0.0551876	0.289872
CO2	153	0.0522129	0.0527809	0.0533558	0.0539376	0.0545264	0.0551224	0.0557255	0.0563359	0.0569537	0.057579	0.0608203	0.0642621	0.0679167	0.0717972	0.0759178	0.0802931	0.084939	0.0898722	0.100673	0.11285	0.12658	0.14206	0.159515	0.179194	0.201383	0.2264	0.0545264	0.286411
CO2	154	0.0515872	0.0521484	0.0527165	0.0532913	0.0538732	0.054462	0.0550579	0.0556611	0.0562715	0.0568893	0.060092	0.0634927	0.0671037	0.070938	0.0750094	0.0793325	0.083923	0.0887973	0.0994689	0.111501	0.125067	0.140363	0.157609	0.177054	0.198978	0.223697	0.0538732	0.282992
CO2	155	0.0509691	0.0515236	0.0520849	0.0526529	0.0532278	0.0538096	0.0543984	0.0549944	0.0555975	0.056208	0.0593724	0.0627326	0.0663005	0.070089	0.0741119	0.0783834	0.0829192	0.0877354	0.0982796	0.110168	0.123573	0.138686	0.155726	0.174939	0.196602	0.221026	0.0532278	0.279614
CO2	156	0.0503584	0.0509064	0.0514609	0.0520222	0.0525902	0.053165	0.0537469	0.0543357	0.0549317	0.0555348	0.0586615	0.0619816	0.0655069	0.0692503	0.0732251	0.0774458	0.0819274	0.0866861	0.0971046	0.108851	0.122096	0.137029	0.153866	0.17285	0.194254	0.218387	0.0525902	0.276276
CO2	157	0.0497551	0.0502965	0.0508445	0.051399	0.0519603	0.0525283	0.0531032	0.053685	0.0542738	0.0548698	0.0579592	0.0612396	0.064723	0.0684217	0.0723491	0.0765194	0.0809475	0.0856495	0.0959437	0.10755	0.120637	0.135392	0.152028	0.170785	0.191934	0.215779	0.0519603	0.272978
CO2	158	0.0491591	0.049694	0.0502354	0.0507834	0.0513379	0.0518992	0.0524672	0.0530421	0.0536239	0.0542127	0.0572653	0.0605066	0.0639484	0.067603	0.0714836	0.0756041	0.0799794	0.0846253	0.0947967	0.106265	0.119195	0.133774	0.150212	0.168746	0.189642	0.213203	0.0513379	0.269719
CO2	159	0.0485703	0.0490988	0.0496338	0.0501752	0.0507231	0.0512777	0.0518389	0.0524069	0.0529818	0.0535636	0.0565798	0.0597824	0.0631831	0.0667941	0.0706284	0.0746998	0.079023	0.0836134	0.0936635	0.104995	0.117771	0.132176	0.148418	0.16673	0.187378	0.210657	0.0507231	0.266499
CO2	160	0.0479885	0.0485108	0.0490393	0.0495743	0.0501157	0.0506636	0.0512182	0.0517794	0.0523474	0.0529223	0.0559025	0.059067	0.0624271	0.065995	0.0697836	0.0738064	0.078078	0.0826137	0.0925439	0.10374	0.116364	0.130597	0.146645	0.164739	0.18514	0.208142	0.0501157	0.263318
CO2	161	0.0474138	0.0479298	0.0484521	0.0489806	0.0495156	0.050057	0.0506049	0.0511595	0.0517207	0.0522887	0.0552334	0.0583601	0.0616801	0.0652055	0.0689489	0.0729237	0.0771443	0.0816259	0.0914377	0.1025	0.114974	0.129037	0.144894	0.162772	0.182929	0.205657	0.0495156	0.260175
CO2	162	0.046846	0.0473559	0.0478719	0.0483941	0.0489227	0.0494576	0.049999	0.050547	0.0511015	0.0516628	0.0545723	0.0576617	0.0609422	0.0644255	0.0681242	0.0720516	0.0762219	0.08065	0.0903448	0.101276	0.1136	0.127496	0.143163	0.160828	0.180745	0.203202	0.0489227	0.257069
CO2	163	0.0462353	0.0467391	0.0472489	0.047765	0.0482872	0.0488158	0.0493507	0.0498921	0.05044	0.0509946	0.0538694	0.056922	0.0601633	0.0636051	0.0672597	0.0711402	0.0752608	0.0796361	0.0892152	0.100016	0.112193	0.125923	0.141403	0.158858	0.178537	0.200726	0.0482872	0.253951
CO2	164	0.0456827	0.0461805	0.0466843	0.0471941	0.0477102	0.0482324	0.048761	0.0492959	0.0498373	0.0503853	0.0532258	0.0562419	0.0594446	0.0628453	0.0664563	0.0702906	0.074362	0.0786851	0.0881499	0.0988215	0.110854	0.12442	0.139716	0.156962	0.176406	0.19833	0.0477102	0.250921
CO2	165	0.0451862	0.045678	0.0461758	0.0466796	0.0471894	0.0477055	0.0482277	0.0487563	0.0492912	0.0498326	0.0526392	0.0556194	0.0587839	0.062144	0.065712	0.0695005	0.0735233	0.0777949	0.0871468	0.0976911	0.10958	0.122984	0.138097	0.155138	0.174351	0.196013	0.0471894	0.247976
CO2	166	0.0446451	0.0451311	0.0456229	0.0461207	0.0466245	0.0471344	0.0476504	0.0481727	0.0487012	0.0492362	0.0520093	0.0549539	0.0580807	0.0614007	0.0649261	0.0686695	0.0726443	0.0768649	0.0861053	0.0965238	0.108271	0.121515	0.136448	0.153285	0.172269	0.193673	0.0466245	0.245016
CO2	167	0.0441106	0.0445908	0.0450768	0.0455686	0.0460664	0.0465702	0.04708	0.0475961	0.0481183	0.0486469	0.051387	0.0542965	0.0573859	0.0606663	0.0641497	0.0678484	0.0717758	0.0759461	0.0850762	0.0953704	0.106977	0.120064	0.134819	0.151455	0.170212	0.191361	0.0460664	0.242091
CO2	168	0.0435825	0.044057	0.0445371	0.0450231	0.045515	0.0460127	0.0465165	0.0470264	0.0475424	0.0480647	0.0507721	0.0536469	0.0566994	0.0599408	0.0633825	0.0670371	0.0709177	0.0750382	0.0840595	0.0942309	0.105699	0.11863	0.133209	0.149646	0.16818	0.189076	0.045515	0.239202
CO2	169	0.0430608	0.0435296	0.044004	0.0444842	0.0449702	0.045462	0.0459598	0.0464636	0.0469735	0.0474895	0.0501646	0.0530051	0.0560213	0.0592239	0.0626246	0.0662356	0.0700699	0.0741413	0.0830549	0.093105	0.104436	0.117213	0.131618	0.147859	0.166172	0.186819	0.0449702	0.236346
CO2	170	0.0425453	0.0430085	0.0434773	0.0439518	0.044432	0.0449179	0.0454098	0.0459076	0.0464113	0.0469212	0.0495644	0.052371	0.0553512	0.0585157	0.0618758	0.0654437	0.0692323	0.0732551	0.0820624	0.0919926	0.103189	0.115813	0.130046	0.146094	0.164188	0.184589	0.044432	0.233525
CO2	171	0.0420361	0.0424938	0.042957	0.0434258	0.0439002	0.0443804	0.0448664	0.0453582	0.045856	0.0463598	0.0489714	0.0517446	0.0546892	0.0578159	0.061136	0.0646614	0.0684047	0.0723795	0.0810818	0.0908935	0.101956	0.114429	0.128493	0.144349	0.162228	0.182385	0.0439002	0.230738
CO2	172	0.041533	0.0419852	0.0424429	0.0429061	0.0433748	0.0438493	0.0443295	0.0448155	0.0453073	0.0458051	0.0483856	0.0511256	0.0540352	0.0571246	0.060405	0.0638883	0.0675871	0.0715145	0.0801129	0.0898076	0.100738	0.113063	0.126959	0.142626	0.160291	0.180208	0.0433748	0.227984
CO2	173	0.0410359	0.0414827	0.0419349	0.0423926	0.0428558	0.0433246	0.043799	0.0442792	0.0447652	0.045257	0.0478068	0.0505141	0.053389	0.0564415	0.0596829	0.0631246	0.0667792	0.0706598	0.0791557	0.0887347	0.0995351	0.111713	0.125442	0.140923	0.158377	0.178057	0.0428558	0.225263
CO2	174	0.0405448	0.0409863	0.0414331	0.0418853	0.042343	0.0428062	0.043275	0.0437494	0.0442296	0.0447156	0.0472349	0.04991	0.0527505	0.0557667	0.0589693	0.06237	0.065981	0.0698153	0.0782099	0.0876747	0.0983462	0.110378	0.123945	0.13924	0.156486	0.175931	0.042343	0.222574
CO2	175	0.0400596	0.0404958	0.0409373	0.0413842	0.0418364	0.042294	0.0427572	0.043226	0.0437005	0.0441807	0.0466699	0.0493131	0.0521197	0.0550999	0.0582644	0.0616245	0.0651924	0.068981	0.0772754	0.0866273	0.0971716	0.10906	0.122465	0.137578	0.154618	0.173831	0.0418364	0.219918
CO2	176	0.0395803	0.0400113	0.0404475	0.040889	0.0413358	0.041788	0.0422457	0.0427089	0.0431777	0.0436522	0.0461117	0.0487234	0.0514965	0.0544412	0.0575679	0.0608879	0.0644133	0.0681567	0.0763521	0.0855925	0.096011	0.107758	0.121002	0.135935	0.152772	0.171756	0.0413358	0.217293
CO2	177	0.039073	0.0394989	0.0399299	0.0403661	0.0408076	0.0412544	0.0417066	0.0421643	0.0426275	0.0430963	0.0455265	0.048107	0.0508471	0.0537566	0.056846	0.0601265	0.0636098	0.0673085	0.0754062	0.0845364	0.0948306	0.106437	0.119524	0.134279	0.150915	0.169672	0.0408076	0.214666
CO2	178	0.0386062	0.039027	0.0394529	0.0398839	0.0403201	0.0407616	0.0412084	0.0416607	0.0421183	0.0425815	0.0449828	0.0475325	0.0502399	0.0531147	0.0561672	0.0594086	0.0628503	0.0665049	0.074506	0.0835273	0.0936987	0.105167	0.118097	0.132676	0.149114	0.167648	0.0403201	0.212105
CO2	179	0.0381785	0.0385942	0.039015	0.0394409	0.0398719	0.0403082	0.0407497	0.0411965	0.0416487	0.0421064	0.044479	0.0469983	0.0496734	0.0525139	0.05553	0.0587327	0.0621334	0.0657444	0.0736501	0.0825637	0.0926138	0.103945	0.116721	0.131126	0.147368	0.165681	0.0398719	0.209608
CO2	180	0.0377217	0.0381325	0.0385483	0.0389691	0.039395	0.039826	0.0402622	0.0407037	0.0411505	0.0416027	0.043947	0.0464363	0.0490795	0.0518861	0.0548663	0.0580307	0.0613909	0.0649588	0.0727702	0.0815775	0.0915077	0.102704	0.115328	0.129561	0.145609	0.163703	0.039395	0.207106
CO2	181	0.0372704	0.0376763	0.0380871	0.0385029	0.0389237	0.0393496	0.0397806	0.0402168	0.0406583	0.0411051	0.0434215	0.045881	0.0484927	0.0512658	0.0542105	0.0573372	0.0606573	0.0641826	0.0719008	0.0806031	0.0904148	0.101478	0.113951	0.128014	0.143871	0.161749	0.0389237	0.204634
CO2	182	0.0368245	0.0372256	0.0376315	0.0380423	0.0384581	0.0388789	0.0393048	0.0397358	0.040172	0.0406135	0.0429022	0.0453325	0.047913	0.050653	0.0535625	0.056652	0.0599324	0.0634157	0.0710419	0.0796403	0.089335	0.100266	0.11259	0.126486	0.142153	0.159818	0.0384581	0.202192
CO2	183	0.036384	0.0367803	0.0371814	0.0375873	0.0379981	0.0384139	0.0388347	0.0392606	0.0396916	0.0401278	0.0423892	0.0447905	0.0473402	0.0500476	0.0529224	0.0559749	0.0592163	0.062658	0.0701932	0.0786891	0.0882682	0.0990685	0.111246	0.124976	0.140456	0.157911	0.0379981	0.199779
CO2	184	0.0359488	0.0363404	0.0367367	0.0371377	0.0375437	0.0379545	0.0383703	0.0387911	0.0392169	0.039648	0.0418824	0.044255	0.0467743	0.0494494	0.0522899	0.055306	0.0585087	0.0619094	0.0693547	0.0777492	0.0872141	0.0978856	0.109918	0.123484	0.13878	0.156026	0.0375437	0.197395
CO2	185	0.035509	0.0358959	0.0362875	0.0366837	0.0370848	0.0374907	0.0379016	0.0383173	0.0387381	0.039164	0.0413718	0.0437161	0.0462053	0.0488485	0.0516552	0.0546353	0.0577998	0.0611599	0.0685164	0.0768108	0.0861627	0.096707	0.108596	0.122	0.137113	0.154154	0.0370848	0.195029
CO2	186	0.0350943	0.0354765	0.0358634	0.036255	0.0366513	0.0370524	0.0374583	0.0378691	0.0382849	0.0387057	0.0408871	0.0432035	0.045663	0.0482747	0.0510478	0.0539925	0.0571192	0.0604393	0.067708	0.0759034	0.0851438	0.0955623	0.107309	0.120554	0.135487	0.152324	0.0366513	0.192711
CO2	187	0.0346488	0.0350265	0.0354088	0.0357957	0.0361873	0.0365836	0.0369847	0.0373906	0.0378014	0.0382172	0.0403726	0.0426613	0.0450915	0.047672	0.0504121	0.0533216	0.056411	0.0596915	0.0668735	0.0749712	0.0841014	0.0943956	0.106002	0.119089	0.133844	0.15048	0.0361873	0.190386
CO2	188	0.034235	0.0346082	0.0349859	0.0353682	0.0357551	0.0361467	0.036543	0.036944	0.03735	0.0377608	0.0398905	0.0421519	0.0445531	0.0471028	0.0498102	0.052685	0.0557376	0.0589789	0.0660753	0.0740764	0.0830976	0.093269	0.104737	0.117668	0.132247	0.148684	0.0357551	0.188114
CO2	189	0.0338516	0.0342204	0.0345936	0.0349713	0.0353536	0.0357405	0.0361321	0.0365284	0.0369294	0.0373354	0.0394397	0.0416741	0.0440467	0.046566	0.0492411	0.0520816	0.0550977	0.0583004	0.0653121	0.0732178	0.0821314	0.0921815	0.103513	0.116289	0.130694	0.146936	0.0353536	0.185896
CO2	190	0.0334468	0.0338111	0.0341799	0.0345531	0.0349308	0.0353131	0.0357	0.0360916	0.0364879	0.036889	0.0389682	0.0411759	0.0435202	0.0460095	0.0486527	0.0514593	0.0544395	0.0576039	0.064532	0.0723434	0.0811507	0.0910809	0.102277	0.114901	0.129134	0.145182	0.0349308	0.183677
CO2	191	0.0330468	0.0334068	0.0337712	0.0341399	0.0345132	0.0348909	0.0352732	0.0356601	0.0360516	0.0364479	0.0385023	0.0406838	0.0430001	0.0454597	0.0480713	0.0508445	0.0537891	0.0569158	0.0637612	0.0714794	0.0801817	0.0899934	0.101056	0.113529	0.127593	0.143449	0.0345132	0.181485
CO2	192	0.0326516	0.0330073	0.0333674	0.0337317	0.0341005	0.0344737	0.0348514	0.0352337	0.0356206	0.0360122	0.0380421	0.0401975	0.0424862	0.0449164	0.0474969	0.050237	0.0531465	0.0562359	0.0629997	0.0706258	0.0792243	0.088919	0.0998497	0.112174	0.12607	0.141737	0.0341005	0.179319
CO2	193	0.0322612	0.0326127	0.0329684	0.0333284	0.0336928	0.0340615	0.0344347	0.0348125	0.0351948	0.0355816	0.0375873	0.039717	0.0419784	0.0443797	0.0469294	0.0496368	0.0525116	0.0555642	0.0622472	0.0697824	0.0782783	0.0878574	0.0986577	0.110835	0.124565	0.140046	0.0336928	0.177179
CO2	194	0.0318754	0.0322227	0.0325742	0.0329299	0.0332899	0.0336543	0.0340231	0.0343963	0.034774	0.0351563	0.037138	0.0392423	0.0414768	0.0438494	0.0463687	0.0490438	0.0518843	0.0549004	0.0615038	0.0689491	0.0773436	0.0868084	0.09748	0.109512	0.123078	0.138374	0.0332899	0.175065
CO2	195	0.0314735	0.0318166	0.0321639	0.0325154	0.0328711	0.0332311	0.0335955	0.0339643	0.0343375	0.0347152	0.0366733	0.0387525	0.0409603	0.0433046	0.0457938	0.048437	0.0512436	0.0542238	0.0607484	0.0681049	0.0763993	0.0857512	0.0962955	0.108184	0.121588	0.136702	0.0328711	0.172955
CO2	196	0.0310976	0.0314367	0.0317798	0.0321271	0.0324786	0.0328343	0.0331943	0.0335587	0.0339274	0.0343007	0.0362354	0.0382898	0.0404713	0.0427876	0.0452472	0.0478588	0.050632	0.0535766	0.0600234	0.0672921	0.0754876	0.0847279	0.0951464	0.106893	0.120138	0.135071	0.0324786	0.170892
CO2	197	0.0307469	0.0310819	0.031421	0.0317641	0.0321114	0.0324629	0.0328186	0.0331787	0.033543	0.0339118	0.0358235	0.0378534	0.0400088	0.0422975	0.0447277	0.0473082	0.0500483	0.0529578	0.0593277	0.0665097	0.0746074	0.0837375	0.0940317	0.105638	0.118725	0.13348	0.0321114	0.168873
CO2	198	0.0303793	0.0307103	0.0310453	0.0313844	0.0317275	0.0320748	0.0324263	0.032782	0.0331421	0.0335064	0.0353953	0.037401	0.0395307	0.0417921	0.0441933	0.0467431	0.0494504	0.0523252	0.0586191	0.0657155	0.0737166	0.0827378	0.0929093	0.104377	0.117308	0.131887	0.0317275	0.166858
CO2	199	0.0299709	0.0302979	0.030629	0.030964	0.031303	0.0316462	0.0319935	0.0323449	0.0327007	0.0330607	0.034927	0.0369088	0.0390131	0.0412475	0.0436201	0.0461394	0.0488145	0.051655	0.0578738	0.0648855	0.0727912	0.0817049	0.0917549	0.103086	0.115863	0.130268	0.031303	0.164822
CO2	200	0.0297088	0.030032	0.030359	0.03069	0.0310251	0.0313641	0.0317073	0.0320545	0.032406	0.0327617	0.0346058	0.036564	0.0386432	0.0408509	0.0431952	0.0456845	0.0483277	0.0511343	0.0572789	0.064207	0.0720184	0.0808257	0.0907559	0.101952	0.114576	0.128809	0.0310251	0.162951
CO2	201	0.0292601	0.0295795	0.0299026	0.0302297	0.0305607	0.0308957	0.0312348	0.0315779	0.0319252	0.0322767	0.0340988	0.0360335	0.0380879	0.0402694	0.0425857	0.0450453	0.0476569	0.0504301	0.0565014	0.0633468	0.071065	0.0797673	0.089579	0.100642	0.113115	0.127178	0.0305607	0.160913
CO2	202	0.0289594	0.0292749	0.0295943	0.0299174	0.0302445	0.0305755	0.0309105	0.0312496	0.0315927	0.03194	0.0337403	0.035652	0.0376819	0.0398373	0.042126	0.0445563	0.0471368	0.0498768	0.0558758	0.0626395	0.0702657	0.0788641	0.0885588	0.0994896	0.111814	0.12571	0.0302445	0.159042
CO2	203	0.0285663	0.028878	0.0291935	0.0295128	0.029836	0.030163	0.030494	0.0308291	0.0311681	0.0315113	0.0332901	0.035179	0.0371847	0.0393144	0.0415758	0.043977	0.0465268	0.0492341	0.0551615	0.0618446	0.0693798	0.0778757	0.0874547	0.0982551	0.110432	0.124162	0.029836	0.157097
CO2	204	0.0283063	0.0286143	0.0289261	0.0292416	0.0295609	0.029884	0.0302111	0.0305421	0.0308771	0.0312162	0.0329738	0.0348402	0.0368219	0.0389262	0.0411607	0.0435333	0.0460526	0.0487277	0.0545843	0.0611877	0.068633	0.0770275	0.0864923	0.0971639	0.109196	0.122762	0.0295609	0.155304
CO2	205	0.0278888	0.0281932	0.0285012	0.0288129	0.0291284	0.0294477	0.0297709	0.030098	0.030429	0.030764	0.0325007	0.0343448	0.0363029	0.0383821	0.0405899	0.0429342	0.0454234	0.0480666	0.0538534	0.060378	0.0677345	0.0760289	0.0853808	0.0959251	0.107814	0.121218	0.0291284	0.153372
CO2	206	0.0276323	0.027933	0.0282373	0.0285453	0.0288571	0.0291726	0.0294919	0.029815	0.0301421	0.0304731	0.0321891	0.0340112	0.0359459	0.0380003	0.0401818	0.0424981	0.0449577	0.0475693	0.0532871	0.0597339	0.0670026	0.0751981	0.0844384	0.0948569	0.106604	0.119848	0.0288571	0.151618
CO2	207	0.0272275	0.0275246	0.0278253	0.0281297	0.0284377	0.0287494	0.0290649	0.0293842	0.0297074	0.0300344	0.03173	0.0335303	0.035442	0.0374719	0.0396273	0.041916	0.0443462	0.0469267	0.0525763	0.0589462	0.0661282	0.0742259	0.0833561	0.0936503	0.105257	0.118343	0.0284377	0.149735
CO2	208	0.0269644	0.0272579	0.0275551	0.0278558	0.0281601	0.0284681	0.0287799	0.0290954	0.0294147	0.0297378	0.0314131	0.033192	0.0350809	0.0370866	0.0392163	0.0414777	0.0438789	0.0464286	0.0520108	0.0583047	0.0654011	0.0734022	0.0824234	0.0925948	0.104063	0.116993	0.0281601	0.14801
CO2	209	0.0265818	0.0268719	0.0271654	0.0274626	0.0277633	0.0280676	0.0283757	0.0286874	0.0290029	0.0293222	0.0309775	0.0327352	0.0346015	0.0365833	0.0386876	0.040922	0.0432946	0.0458139	0.0513295	0.0575483	0.06456	0.0724657	0.0813793	0.0914294	0.102761	0.115537	0.0277633	0.146184
CO2	210	0.0263328	0.0266194	0.0269095	0.0272031	0.0275002	0.0278009	0.0281052	0.0284133	0.028725	0.0290405	0.0306761	0.0324127	0.0342568	0.036215	0.0382942	0.0405019	0.0428462	0.0453355	0.0507853	0.0569299	0.063858	0.0716694	0.0804767	0.0904069	0.101603	0.114227	0.0275002	0.144508
CO2	211	0.0259514	0.0262346	0.0265212	0.0268113	0.0271049	0.027402	0.0277027	0.0280071	0.0283151	0.0286268	0.0302429	0.0319589	0.033781	0.0357157	0.0377701	0.0399516	0.0422679	0.0447274	0.0501123	0.0561836	0.063029	0.0707472	0.0794495	0.0892612	0.100324	0.112797	0.0271049	0.142717
CO2	212	0.025679	0.0259588	0.026242	0.0265286	0.0268187	0.0271123	0.0274094	0.0277101	0.0280145	0.0283225	0.0299193	0.0316148	0.0334151	0.0353268	0.0373567	0.0395121	0.0418008	0.044231	0.0495516	0.0555505	0.0623143	0.0699405	0.0785389	0.0882336	0.0991644	0.111489	0.0268187	0.141052
CO2	213	0.025336	0.0256125	0.0258923	0.0261755	0.0264621	0.0267522	0.0270458	0.0273429	0.0276436	0.027948	0.0295257	0.031201	0.0329799	0.0348687	0.0368744	0.0390041	0.0412655	0.0436668	0.0489239	0.0548512	0.0615343	0.0690695	0.0775654	0.0871445	0.0979448	0.110122	0.0264621	0.139333
CO2	214	0.0250696	0.0253428	0.0256193	0.0258991	0.0261823	0.0264689	0.026759	0.0270526	0.0273497	0.0276505	0.0292094	0.0308647	0.0326223	0.0344887	0.0364704	0.0385747	0.0408092	0.0431817	0.0483761	0.0542328	0.0608362	0.0682815	0.076676	0.0861408	0.0968124	0.108845	0.0261823	0.137707
CO2	215	0.0247352	0.0250051	0.0252783	0.0255548	0.0258346	0.0261178	0.0264044	0.0266945	0.0269881	0.0272852	0.0288255	0.0304611	0.0321978	0.0340419	0.036	0.0380792	0.0402869	0.0426312	0.0477637	0.0535505	0.0600751	0.0674316	0.075726	0.0850779	0.0956221	0.107511	0.0258346	0.136029
CO2	216	0.0245	0.0247667	0.0250366	0.0253098	0.0255863	0.0258661	0.0261493	0.0264359	0.026726	0.0270196	0.0285415	0.0301576	0.0318736	0.0336956	0.0356304	0.0376848	0.0398662	0.0421826	0.0472538	0.0529716	0.0594184	0.0666871	0.0748825	0.0841229	0.0945414	0.106288	0.0255863	0.134466
CO2	217	0.0241486	0.0244121	0.0246788	0.0249488	0.0252219	0.0254984	0.0257783	0.0260615	0.0263481	0.0266382	0.0281419	0.0297387	0.0314342	0.0332346	0.0351463	0.0371762	0.0393316	0.0416203	0.046631	0.0522806	0.0586505	0.0658325	0.0739302	0.0830603	0.0933545	0.104961	0.0252219	0.132803
CO2	218	0.0239169	0.0241773	0.0244408	0.0247075	0.0249775	0.0252506	0.0255271	0.025807	0.0260902	0.0263768	0.0278626	0.0294403	0.0311156	0.0328945	0.0347834	0.0367891	0.0389188	0.0411802	0.0461311	0.0517133	0.0580072	0.0651036	0.0731047	0.0821259	0.0922973	0.103766	0.0249775	0.131275
CO2	219	0.0235759	0.0238332	0.0240936	0.0243571	0.0246238	0.0248938	0.0251669	0.0254434	0.0257233	0.0260065	0.0274746	0.0290335	0.0306888	0.0324464	0.0343128	0.0362945	0.0383989	0.0406333	0.0455252	0.0510408	0.0572596	0.0642713	0.072177	0.0810906	0.0911407	0.102472	0.0246238	0.129653
CO2	220	0.0233478	0.023602	0.0238593	0.0241197	0.0243832	0.0246499	0.0249198	0.025193	0.0254695	0.0257493	0.0271999	0.0287402	0.0303758	0.0321125	0.0339566	0.0359147	0.0379939	0.0402017	0.0450352	0.050485	0.0566297	0.0635578	0.0713691	0.0801764	0.0901066	0.101303	0.0243832	0.12816
CO2	221	0.0230168	0.023268	0.0235222	0.0237795	0.0240399	0.0243034	0.0245701	0.0248401	0.0251132	0.0253897	0.026823	0.028345	0.029961	0.031677	0.0334991	0.0354339	0.0374883	0.0396697	0.0444456	0.0498304	0.0559017	0.0627472	0.0704654	0.0791676	0.0889794	0.100042	0.0240399	0.126579
CO2	222	0.0227423	0.0229905	0.0232416	0.0234959	0.0237531	0.0240135	0.024277	0.0245438	0.0248137	0.0250869	0.0265031	0.0280069	0.0296036	0.0312991	0.0330995	0.0350112	0.0370411	0.0391965	0.0439154	0.049236	0.0552349	0.0619987	0.0696248	0.0782233	0.087918	0.0988487	0.0237531	0.125069
CO2	223	0.022521	0.0227662	0.0230144	0.0232656	0.0235198	0.0237771	0.0240375	0.024301	0.0245677	0.0248376	0.0262369	0.0277228	0.0293005	0.0309758	0.0327547	0.0346436	0.0366492	0.0387789	0.0434416	0.0486987	0.0546261	0.0613092	0.0688443	0.0773402	0.0869193	0.0977196	0.0235198	0.123627
CO2	224	0.022203	0.0224453	0.0226905	0.0229387	0.0231898	0.0234441	0.0237013	0.0239617	0.0242252	0.024492	0.0258746	0.0273427	0.0289016	0.0305569	0.0323146	0.0341809	0.0361627	0.038267	0.042874	0.0480684	0.0539251	0.0605284	0.0679737	0.0763683	0.0858331	0.0965046	0.0231898	0.122103
CO2	225	0.0219381	0.0221775	0.0224198	0.0226651	0.0229132	0.0231644	0.0234186	0.0236759	0.0239363	0.0241998	0.0255659	0.0270166	0.0285569	0.0301924	0.0319291	0.0337732	0.0357313	0.0378105	0.0423626	0.047495	0.0532818	0.0598064	0.0671629	0.0754573	0.0848092	0.0953535	0.0229132	0.120646
CO2	226	0.0217267	0.0219632	0.0222026	0.0224449	0.0226901	0.0229383	0.0231895	0.0234437	0.023701	0.0239614	0.0253112	0.0267445	0.0282664	0.0298825	0.0315985	0.0334206	0.0353553	0.0374097	0.0419075	0.0469787	0.0526965	0.0591433	0.066412	0.0746075	0.0838478	0.0942663	0.0226901	0.119258
CO2	227	0.0214179	0.0216516	0.0218882	0.0221276	0.0223699	0.0226151	0.0228633	0.0231144	0.0233686	0.0236259	0.0249597	0.0263759	0.0278797	0.0294764	0.0311719	0.0329723	0.034884	0.0369139	0.041358	0.0463687	0.0520183	0.0583882	0.0655702	0.0736679	0.082798	0.0930922	0.0223699	0.117785
CO2	228	0.0211624	0.0213933	0.0216271	0.0218636	0.022103	0.0223453	0.0225905	0.0228387	0.0230899	0.0233441	0.0246619	0.0260613	0.0275471	0.0291248	0.0308001	0.032579	0.0344679	0.0364736	0.0408647	0.0458156	0.0513978	0.0576917	0.0647881	0.0727892	0.0818104	0.0919818	0.022103	0.11638
CO2	229	0.020957	0.0211852	0.0214161	0.0216499	0.0218864	0.0221258	0.0223681	0.0226133	0.0228615	0.0231127	0.0244148	0.0257974	0.0272655	0.0288244	0.0304797	0.0322374	0.0341038	0.0360855	0.0404242	0.0453161	0.0508317	0.0570506	0.0640623	0.0719679	0.0808816	0.0909317	0.0218864	0.115039
CO2	230	0.0206606	0.020886	0.0211142	0.0213451	0.0215789	0.0218154	0.0220548	0.0222971	0.0225423	0.0227905	0.0240771	0.0254432	0.0268938	0.0284341	0.0300697	0.0318064	0.0336505	0.0356086	0.0398956	0.0447291	0.0501789	0.0563236	0.0632517	0.071063	0.0798703	0.0898005	0.0215789	0.113621
CO2	231	0.0204141	0.0206369	0.0208623	0.0210905	0.0213215	0.0215552	0.0217917	0.0220312	0.0222734	0.0225187	0.0237899	0.0251397	0.026573	0.028095	0.029711	0.031427	0.0332491	0.0351839	0.0394197	0.0441956	0.0495804	0.0556517	0.0624972	0.0702154	0.0789176	0.0887294	0.0213215	0.112265
CO2	232	0.0202146	0.0204348	0.0206575	0.020883	0.0211112	0.0213421	0.0215759	0.0218124	0.0220518	0.0222941	0.0235502	0.0248839	0.0263001	0.0278039	0.0294007	0.0310962	0.0328965	0.0348082	0.0389935	0.0437124	0.049033	0.055032	0.0617957	0.0694219	0.0780203	0.087715	0.0211112	0.11097
CO2	233	0.01993	0.0201475	0.0203676	0.0205904	0.0208158	0.021044	0.021275	0.0215087	0.0217452	0.0219847	0.0232257	0.0245436	0.0259429	0.0274287	0.0290065	0.0306817	0.0324606	0.0343495	0.0384849	0.0431475	0.0484046	0.054332	0.0610151	0.0685503	0.0770461	0.0866252	0.0208158	0.109603
CO2	234	0.0196923	0.0199072	0.0201247	0.0203448	0.0205676	0.020793	0.0210212	0.0212521	0.0214859	0.0217224	0.0229487	0.0242508	0.0256334	0.0271015	0.0286605	0.0303158	0.0320734	0.0339398	0.0380258	0.0426328	0.0478272	0.0536839	0.0602873	0.0677326	0.0761271	0.0855919	0.0205676	0.108296
CO2	235	0.0195148	0.0197271	0.019942	0.0201595	0.0203796	0.0206024	0.0208279	0.0210561	0.021287	0.0215207	0.0227324	0.024019	0.0253851	0.0268357	0.028376	0.0300116	0.0317483	0.0335923	0.0376297	0.0421817	0.0473142	0.053101	0.0596256	0.0669821	0.0752765	0.0846284	0.0203796	0.107061
CO2	236	0.0192253	0.0194351	0.0196474	0.0198623	0.0200798	0.0202999	0.0205227	0.0207482	0.0209763	0.0212073	0.0224045	0.0236757	0.0250255	0.0264589	0.0279808	0.0295968	0.0313128	0.0331349	0.0371241	0.0416218	0.0466931	0.0524108	0.0588576	0.0661263	0.0743218	0.0835622	0.0200798	0.105727
CO2	237	0.018996	0.0192033	0.0194131	0.0196254	0.0198403	0.0200578	0.0202779	0.0205007	0.0207261	0.0209543	0.0221372	0.0233933	0.024727	0.0261432	0.027647	0.0292438	0.0309393	0.0327397	0.0366812	0.0411254	0.0461361	0.0517857	0.0581555	0.0653376	0.0734353	0.0825654	0.0198403	0.104466
CO2	238	0.0187694	0.0189742	0.0191815	0.0193913	0.0196036	0.0198185	0.020036	0.0202561	0.0204789	0.0207044	0.0218732	0.0231143	0.0244321	0.0258314	0.0273172	0.028895	0.0305703	0.0323491	0.0362437	0.0406348	0.0455858	0.051168	0.0574619	0.0645582	0.0725593	0.0815806	0.0196036	0.10322
CO2	239	0.018598	0.0188003	0.0190052	0.0192125	0.0194223	0.0196346	0.0198495	0.020067	0.0202871	0.0205099	0.0216647	0.022891	0.0241931	0.0255758	0.0270439	0.0286028	0.0302581	0.0320157	0.0358639	0.0402026	0.0450945	0.0506101	0.0568289	0.0638406	0.0717463	0.0806599	0.0194223	0.102041
CO2	240	0.0183243	0.0185242	0.0187266	0.0189314	0.0191387	0.0193485	0.0195609	0.0197758	0.0199933	0.0202134	0.0213545	0.0225661	0.0238527	0.0252188	0.0266694	0.0282097	0.0298453	0.031582	0.0353842	0.0396712	0.0445047	0.0499545	0.0560992	0.0630273	0.0708386	0.0796459	0.0191387	0.100772
CO2	241	0.0181057	0.0183033	0.0185032	0.0187056	0.0189104	0.0191177	0.0193275	0.0195399	0.0197548	0.0199723	0.0210997	0.0222969	0.0235682	0.024918	0.0263513	0.0278733	0.0294893	0.0312053	0.0349621	0.039198	0.0439739	0.0493587	0.05543	0.0622754	0.0699936	0.0786959	0.0189104	0.0995704
CO2	242	0.0178897	0.0180849	0.0182825	0.0184825	0.0186849	0.0188897	0.019097	0.0193068	0.0195191	0.019734	0.0208481	0.022031	0.023287	0.0246208	0.026037	0.0275408	0.0291375	0.0308331	0.0345451	0.0387304	0.0434493	0.0487699	0.0547688	0.0615326	0.0691587	0.0777572	0.0186849	0.0983827
CO2	243	0.0176845	0.0178774	0.0180726	0.0182702	0.0184701	0.0186725	0.0188773	0.0190846	0.0192944	0.0195068	0.0206075	0.0217763	0.0230174	0.0243352	0.0257345	0.0272204	0.0287981	0.0304734	0.0341412	0.0382765	0.0429392	0.0481963	0.0541237	0.0608068	0.0683419	0.0768378	0.0184701	0.0972173
CO2	244	0.0174655	0.0176561	0.017849	0.0180442	0.0182418	0.0184417	0.0186441	0.018849	0.0190563	0.0192661	0.0203537	0.0215085	0.0227348	0.0240369	0.0254195	0.0268877	0.0284466	0.0301019	0.0337259	0.0378119	0.042419	0.0476134	0.05347	0.0600734	0.0675187	0.0759132	0.0182418	0.0960496
CO2	245	0.0172571	0.0174455	0.0176361	0.017829	0.0180242	0.0182218	0.0184217	0.0186241	0.0188289	0.0190362	0.0201109	0.021252	0.0224636	0.0237502	0.0251163	0.0265669	0.0281073	0.0297428	0.0333236	0.0373609	0.041913	0.0470454	0.0528322	0.0593568	0.0667133	0.0750077	0.0180242	0.0949039
CO2	246	0.0170513	0.0172374	0.0174257	0.0176163	0.0178092	0.0180044	0.018202	0.018402	0.0186043	0.0188092	0.019871	0.0209985	0.0221957	0.0234669	0.0248167	0.02625	0.027772	0.029388	0.0329261	0.0369153	0.041413	0.0464842	0.052202	0.0586488	0.0659175	0.074113	0.0178092	0.0937718
CO2	247	0.0168479	0.0170318	0.0172178	0.0174062	0.0175968	0.0177897	0.0179849	0.0181825	0.0183824	0.0185848	0.019634	0.020748	0.0219309	0.023187	0.0245207	0.0259369	0.0274407	0.0290375	0.0325333	0.0364749	0.040919	0.0459298	0.0515793	0.0579492	0.0651312	0.073229	0.0175968	0.0926533
CO2	248	0.0166959	0.0168776	0.0170614	0.0172475	0.0174358	0.0176264	0.0178193	0.0180146	0.0182121	0.0184121	0.0194488	0.0205495	0.0217183	0.0229594	0.0242772	0.0256765	0.0271624	0.0287401	0.0321943	0.0360888	0.0404799	0.0454309	0.0510131	0.057307	0.0644033	0.0724044	0.0174358	0.0915971
CO2	249	0.0164484	0.0166279	0.0168095	0.0169934	0.0171795	0.0173678	0.0175584	0.0177513	0.0179465	0.0181441	0.0191684	0.020256	0.0214108	0.0226371	0.0239392	0.0253218	0.02679	0.0283489	0.0317618	0.0356099	0.0399487	0.0448406	0.0503562	0.056575	0.0635867	0.0714924	0.0171795	0.0904561
CO2	250	0.0162522	0.0164295	0.016609	0.0167907	0.0169745	0.0171606	0.0173489	0.0175395	0.0177324	0.0179277	0.0189397	0.0200144	0.0211554	0.0223671	0.0236537	0.0250198	0.0264704	0.0280107	0.031383	0.0351852	0.0394722	0.0443057	0.0497555	0.0559002	0.0628282	0.0706396	0.0169745	0.0893771
CO2	251	0.0160583	0.0162335	0.0164109	0.0165904	0.0167721	0.0169559	0.017142	0.0173303	0.0175209	0.0177138	0.0187138	0.0197756	0.0209031	0.0221003	0.0233715	0.0247214	0.0261547	0.0276766	0.0310086	0.0347655	0.0390013	0.0437772	0.049162	0.0552334	0.0620788	0.069797	0.0167721	0.088311
CO2	252	0.0158668	0.0160399	0.0162151	0.0163925	0.016572	0.0167537	0.0169375	0.0171236	0.0173119	0.0175025	0.0184906	0.0195397	0.0206538	0.0218367	0.0230927	0.0244265	0.0258427	0.0273465	0.0306387	0.0343508	0.0385361	0.043255	0.0485756	0.0545745	0.0613383	0.0689644	0.016572	0.0872576
CO2	253	0.0157236	0.0158946	0.0160678	0.016243	0.0164204	0.0165999	0.0167815	0.0169654	0.0171515	0.0173398	0.0183161	0.0193527	0.0204535	0.0216223	0.0228633	0.0241812	0.0255805	0.0270663	0.0303193	0.0339871	0.0381225	0.0427851	0.0480422	0.0539696	0.0606527	0.0681879	0.0164204	0.0862628
CO2	254	0.0154905	0.0156595	0.0158306	0.0160038	0.016179	0.0163564	0.0165359	0.0167175	0.0169014	0.0170875	0.0180521	0.0190764	0.020164	0.0213188	0.0225451	0.0238472	0.0252298	0.026698	0.0299122	0.0335362	0.0376222	0.0422293	0.0474237	0.0532803	0.0598837	0.067329	0.016179	0.0851883
CO2	255	0.0153057	0.0154727	0.0156418	0.0158129	0.015986	0.0161613	0.0163386	0.0165181	0.0166998	0.0168836	0.0178368	0.0188488	0.0199234	0.0210645	0.0222762	0.0235628	0.0249289	0.0263795	0.0295554	0.0331362	0.0371735	0.0417255	0.046858	0.0526448	0.0591694	0.0665259	0.015986	0.0841722
CO2	256	0.0151231	0.0152882	0.0154552	0.0156242	0.0157953	0.0159685	0.0161437	0.0163211	0.0165006	0.0166822	0.017624	0.018624	0.0196858	0.0208133	0.0220105	0.0232817	0.0246315	0.0260648	0.0292028	0.0327409	0.0367301	0.0412278	0.046299	0.0520168	0.0584636	0.0657323	0.0157953	0.0831682
CO2	257	0.0149428	0.0151058	0.0152709	0.0154379	0.0156069	0.015778	0.0159512	0.0161264	0.0163038	0.0164832	0.0174138	0.0184018	0.019451	0.020565	0.0217479	0.023004	0.0243377	0.0257539	0.0288545	0.0323504	0.0362919	0.040736	0.0457468	0.0513964	0.0577662	0.0649483	0.0156069	0.0821761
CO2	258	0.0147645	0.0149256	0.0150887	0.0152537	0.0154208	0.0155898	0.0157609	0.015934	0.0161093	0.0162866	0.017206	0.0181823	0.019219	0.0203197	0.0214885	0.0227296	0.0240474	0.0254467	0.0285103	0.0319645	0.035859	0.0402501	0.0452011	0.0507833	0.0570772	0.0641735	0.0154208	0.0811959
CO2	259	0.0146301	0.0147893	0.0149504	0.0151135	0.0152785	0.0154455	0.0156146	0.0157856	0.0159588	0.016134	0.0170425	0.0180071	0.0190314	0.020119	0.0212739	0.0225001	0.0238022	0.0251849	0.0282119	0.0316249	0.035473	0.0398117	0.0447036	0.0502192	0.056438	0.0634497	0.0152785	0.080269
CO2	260	0.0144144	0.0145717	0.0147309	0.014892	0.0150551	0.0152201	0.0153871	0.0155562	0.0157273	0.0159004	0.016798	0.0177511	0.0187632	0.0198378	0.0209789	0.0221906	0.0234771	0.0248433	0.0278342	0.0312065	0.0350087	0.0392956	0.0441292	0.049579	0.0557236	0.0626517	0.0150551	0.0792704
CO2	261	0.0142424	0.0143979	0.0145552	0.0147144	0.0148755	0.0150386	0.0152036	0.0153706	0.0155397	0.0157107	0.0165976	0.0175394	0.0185394	0.0196012	0.0207287	0.0219259	0.0231971	0.0245469	0.0275022	0.0308342	0.0345911	0.0388269	0.0436028	0.0489876	0.0550589	0.0619044	0.0148755	0.0783248
CO2	262	0.0140726	0.0142261	0.0143815	0.0145388	0.014698	0.0148592	0.0150222	0.0151873	0.0153543	0.0155233	0.0163997	0.0173302	0.0183182	0.0193674	0.0204814	0.0216643	0.0229204	0.0242541	0.0271741	0.0304664	0.0341785	0.0383638	0.0430827	0.0484033	0.0544022	0.061166	0.014698	0.0773905
CO2	263	0.0139047	0.0140564	0.01421	0.0143654	0.0145227	0.0146819	0.014843	0.0150061	0.0151711	0.0153382	0.016204	0.0171235	0.0180997	0.0191364	0.0202371	0.0214059	0.022647	0.0239648	0.02685	0.030103	0.0337708	0.0379061	0.0425688	0.0478259	0.0537533	0.0604364	0.0145227	0.0764674
CO2	264	0.0137388	0.0138888	0.0140405	0.0141941	0.0143495	0.0145068	0.014666	0.0148271	0.0149902	0.0151552	0.0160108	0.0169192	0.0178838	0.0189081	0.0199957	0.0211506	0.0223769	0.023679	0.0265297	0.0297439	0.0333679	0.037454	0.042061	0.0472554	0.0531121	0.0597155	0.0143495	0.0755553
CO2	265	0.013575	0.0137231	0.013873	0.0140248	0.0141783	0.0143338	0.0144911	0.0146503	0.0148114	0.0149744	0.0158198	0.0167174	0.0176705	0.0186826	0.0197572	0.0208983	0.0221099	0.0233965	0.0262133	0.0293891	0.0329699	0.0370072	0.0415593	0.0466917	0.0524785	0.0590032	0.0141783	0.074654
CO2	266	0.0134618	0.0136082	0.0137563	0.0139063	0.014058	0.0142116	0.014367	0.0145243	0.0146835	0.0148446	0.0156799	0.0165668	0.0175085	0.0185085	0.0195703	0.0206978	0.021895	0.0231662	0.0259494	0.0290874	0.0326254	0.0366146	0.0411124	0.0461836	0.0519014	0.0583481	0.014058	0.0738123
CO2	267	0.013253	0.0133977	0.013544	0.0136922	0.0138421	0.0139938	0.0141474	0.0143028	0.0144601	0.0146193	0.0154446	0.016321	0.0172515	0.0182395	0.0192887	0.0204027	0.0215856	0.0228417	0.0255916	0.0286922	0.0321881	0.0361296	0.0405737	0.0455845	0.0512341	0.0576039	0.0138421	0.0728837
CO2	268	0.0130949	0.0132378	0.0133825	0.0135288	0.013677	0.0138269	0.0139787	0.0141322	0.0142876	0.0144449	0.0152604	0.0161263	0.0170457	0.018022	0.0190586	0.0201593	0.0213281	0.0225692	0.0252864	0.0283499	0.0318041	0.0356987	0.0400898	0.0450407	0.0506229	0.0569168	0.013677	0.0720143
CO2	269	0.0129387	0.0130799	0.0132228	0.0133675	0.0135138	0.013662	0.0138119	0.0139637	0.0141172	0.0142726	0.0150784	0.0159339	0.0168424	0.017807	0.0188313	0.0199189	0.0210737	0.0223	0.0249847	0.0280118	0.0314247	0.0352728	0.0396116	0.0445035	0.0500191	0.0562379	0.0135138	0.0711553
CO2	270	0.0127844	0.0129239	0.0130651	0.013208	0.0133526	0.013499	0.0136472	0.0137971	0.0139488	0.0141024	0.0148985	0.0157438	0.0166415	0.0175946	0.0186066	0.0196813	0.0208224	0.022034	0.0246867	0.0276776	0.0310499	0.0348521	0.0391391	0.0439726	0.0494224	0.0555671	0.0133526	0.0703065
CO2	271	0.0126319	0.0127698	0.0129093	0.0130505	0.0131934	0.013338	0.0134844	0.0136325	0.0137824	0.0139342	0.0147208	0.0155561	0.016443	0.0173847	0.0183847	0.0194465	0.020574	0.0217712	0.0243923	0.0273475	0.0306795	0.0344364	0.0386722	0.0434481	0.0488329	0.0549043	0.0131934	0.0694679
CO2	272	0.0124812	0.0126174	0.0127553	0.0128948	0.013036	0.0131789	0.0133235	0.0134699	0.013618	0.013768	0.0145452	0.0153705	0.0162468	0.0171773	0.0181654	0.0192145	0.0203286	0.0215115	0.0241013	0.0270213	0.0303136	0.0340256	0.0382109	0.0429298	0.0482504	0.0542493	0.013036	0.0686393
CO2	273	0.0123324	0.0124669	0.0126031	0.012741	0.0128805	0.0130217	0.0131646	0.0133092	0.0134556	0.0136037	0.0143717	0.0151871	0.016053	0.0169724	0.0179487	0.0189853	0.0200861	0.0212549	0.0238138	0.026699	0.029952	0.0336197	0.0377551	0.0424178	0.0476749	0.0536022	0.0128805	0.0678205
CO2	274	0.0121853	0.0123182	0.0124528	0.012589	0.0127269	0.0128664	0.0130076	0.0131505	0.0132951	0.0134415	0.0142003	0.015006	0.0158615	0.01677	0.0177346	0.0187589	0.0198465	0.0210014	0.0235297	0.0263805	0.0295947	0.0332187	0.0373048	0.0419118	0.0471062	0.0529629	0.0127269	0.0670115
CO2	275	0.0120837	0.0122151	0.0123481	0.0124826	0.0126188	0.0127567	0.0128962	0.0130374	0.0131803	0.0133249	0.0140747	0.0148708	0.0157161	0.0166137	0.0175669	0.0185789	0.0196536	0.0207946	0.0232929	0.0261096	0.0292855	0.0328663	0.0369036	0.0414556	0.0465881	0.0523749	0.0126188	0.066256
CO2	276	0.0118963	0.0120261	0.0121575	0.0122905	0.0124251	0.0125613	0.0126991	0.0128386	0.0129798	0.0131227	0.0138635	0.0146501	0.0154854	0.0163723	0.017314	0.018314	0.0193759	0.0205033	0.0229718	0.0257549	0.0288929	0.032431	0.0364201	0.0409179	0.0459891	0.0517069	0.0124251	0.0654224
CO2	277	0.0117544	0.0118827	0.0120125	0.0121439	0.0122768	0.0124114	0.0125476	0.0126855	0.012825	0.0129662	0.0136982	0.0144754	0.0153007	0.016177	0.0171075	0.0180956	0.0191447	0.0202588	0.0226977	0.0254477	0.0285482	0.0320441	0.0359857	0.0404298	0.0454405	0.0510901	0.0122768	0.064642
CO2	278	0.0116142	0.0117409	0.0118692	0.011999	0.0121304	0.0122634	0.012398	0.0125342	0.012672	0.0128115	0.0135348	0.0143027	0.0151182	0.015984	0.0169035	0.0178797	0.0189164	0.0200171	0.022427	0.0251441	0.0282077	0.0316619	0.0355564	0.0399475	0.0448985	0.0504807	0.0121304	0.0638709
CO2	279	0.0114756	0.0116009	0.0117276	0.0118559	0.0119857	0.0121171	0.0122501	0.0123846	0.0125209	0.0126587	0.0133733	0.0141321	0.0149378	0.0157934	0.0167018	0.0176665	0.0186907	0.0197783	0.0221595	0.0248442	0.0278712	0.0312842	0.0351323	0.039471	0.0443629	0.0498785	0.0119857	0.0631091
CO2	280	0.0113388	0.0114625	0.0115877	0.0117145	0.0118427	0.0119726	0.0121039	0.0122369	0.0123715	0.0125077	0.0132138	0.0139635	0.0147597	0.015605	0.0165026	0.0174557	0.0184678	0.0195424	0.0218952	0.0245479	0.0275388	0.030911	0.0347132	0.0390002	0.0438338	0.0492836	0.0118427	0.0623563
CO2	281	0.0112035	0.0113258	0.0114495	0.0115747	0.0117015	0.0118297	0.0119596	0.012091	0.0122239	0.0123585	0.0130562	0.013797	0.0145836	0.0154189	0.0163058	0.0172475	0.0182475	0.0193093	0.021634	0.0242551	0.0272103	0.0305423	0.0342992	0.038535	0.0433109	0.0486957	0.0117015	0.0616125
CO2	282	0.0110699	0.0111907	0.0113129	0.0114367	0.0115619	0.0116886	0.0118169	0.0119467	0.0120781	0.0122111	0.0129004	0.0136324	0.0144096	0.0152349	0.0161113	0.0170418	0.0180298	0.019079	0.0213759	0.0239657	0.0268857	0.030178	0.03389	0.0380754	0.0427943	0.0481149	0.0115619	0.0608776
CO2	283	0.0109378	0.0110572	0.011178	0.0113002	0.011424	0.0115492	0.011676	0.0118042	0.011934	0.0120654	0.0127466	0.0134698	0.0142378	0.0150532	0.0159191	0.0168385	0.0178148	0.0188514	0.021121	0.0236799	0.026565	0.029818	0.0334858	0.0376212	0.0422838	0.0475409	0.011424	0.0601514
CO2	284	0.0108073	0.0109253	0.0110446	0.0111655	0.0112877	0.0114114	0.0115367	0.0116634	0.0117917	0.0119215	0.0125945	0.0133091	0.0140679	0.0148736	0.0157292	0.0166376	0.0176023	0.0186265	0.020869	0.0233974	0.0262481	0.0294624	0.0330864	0.0371724	0.0417794	0.0469738	0.0112877	0.0594339
CO2	285	0.0106784	0.010795	0.0109129	0.0110323	0.0111531	0.0112753	0.0113991	0.0115243	0.011651	0.0117793	0.0124443	0.0131504	0.0139001	0.0146962	0.0155416	0.0164392	0.0173923	0.0184044	0.0206201	0.0231183	0.0259351	0.0291109	0.0326917	0.036729	0.0412811	0.0464135	0.0111531	0.0587249
CO2	286	0.0105511	0.0106662	0.0107827	0.0109007	0.01102	0.0111408	0.0112631	0.0113868	0.0115121	0.0116388	0.0122958	0.0129935	0.0137343	0.0145209	0.0153562	0.0162431	0.0171848	0.0181848	0.0203741	0.0228425	0.0256257	0.0287637	0.0323017	0.0362909	0.0407887	0.0458599	0.01102	0.0580245
CO2	287	0.0104252	0.010539	0.0106541	0.0107706	0.0108886	0.0110079	0.0111287	0.011251	0.0113747	0.0115	0.0121492	0.0128385	0.0135705	0.0143477	0.015173	0.0160493	0.0169799	0.0179679	0.0201311	0.0225701	0.02532	0.0284206	0.0319164	0.035858	0.0403021	0.0453129	0.0108886	0.0573323
CO2	288	0.0103482	0.0104606	0.0105743	0.0106895	0.010806	0.0109239	0.0110433	0.0111641	0.0112864	0.0114101	0.0120516	0.0127327	0.0134559	0.0142239	0.0150393	0.0159052	0.0168246	0.0178009	0.0199383	0.0223482	0.0250653	0.0281289	0.031583	0.0354776	0.0398687	0.0448197	0.010806	0.0566958
CO2	289	0.010178	0.010289	0.0104015	0.0105152	0.0106304	0.0107469	0.0108648	0.0109842	0.011105	0.0112273	0.0118611	0.0125341	0.0132487	0.0140075	0.0148132	0.0156687	0.0165772	0.0175418	0.0196537	0.0220348	0.0247196	0.0277466	0.0311596	0.0350077	0.0393464	0.0442383	0.0106304	0.0559727
CO2	290	0.0100566	0.0101663	0.0102774	0.0103898	0.0105036	0.0106187	0.0107352	0.0108532	0.0109725	0.0110933	0.0117196	0.0123845	0.0130906	0.0138404	0.0146365	0.0154818	0.0163795	0.0173326	0.0194193	0.021772	0.0244247	0.0274156	0.0307879	0.0345901	0.0388771	0.0437106	0.0105036	0.0553051
CO2	291	0.00993661	0.010045	0.0101548	0.0102659	0.0103783	0.010492	0.0106072	0.0107237	0.0108417	0.010961	0.0115798	0.0122368	0.0129345	0.0136753	0.0144619	0.0152972	0.0161841	0.0171258	0.0191876	0.0215123	0.0241334	0.0270886	0.0304206	0.0341775	0.0384133	0.0431892	0.0103783	0.0546454
CO2	292	0.00981809	0.00992523	0.0100337	0.0101434	0.0102545	0.0103669	0.0104807	0.0105958	0.0107123	0.0108303	0.0114417	0.0120909	0.0127802	0.0135122	0.0142894	0.0151147	0.015991	0.0169215	0.0189587	0.0212557	0.0238455	0.0267655	0.0300578	0.0337698	0.0379551	0.042674	0.0102545	0.0539935
CO2	293	0.00970097	0.00980684	0.00991398	0.0100224	0.0101322	0.0102432	0.0103556	0.0104694	0.0105845	0.0107011	0.0113052	0.0119466	0.0126278	0.013351	0.014119	0.0149344	0.0158003	0.0167197	0.0187326	0.0210022	0.0235611	0.0264462	0.0296992	0.033367	0.0375024	0.042165	0.0101322	0.0533495
CO2	294	0.00958526	0.00968986	0.00979572	0.00990287	0.0100113	0.010121	0.0102321	0.0103445	0.0104583	0.0105734	0.0111703	0.0118041	0.0124771	0.0131917	0.0139505	0.0147563	0.0156118	0.0165203	0.0185092	0.0207516	0.02328	0.0261308	0.029345	0.032969	0.037055	0.0416621	0.0100113	0.0527131
CO2	295	0.00947092	0.00957428	0.00967888	0.00978474	0.00989188	0.0100003	0.0101101	0.0102211	0.0103335	0.0104473	0.0110371	0.0116633	0.0123283	0.0130344	0.0137841	0.0145802	0.0154256	0.0163232	0.0182884	0.0205041	0.0230023	0.0258191	0.0289949	0.0325757	0.036613	0.0411651	0.00989188	0.0520844
CO2	296	0.00935795	0.00946007	0.00956342	0.00966803	0.00977389	0.00988103	0.00998947	0.0100992	0.0102103	0.0103227	0.0109054	0.0115242	0.0121812	0.0128789	0.0136197	0.0144063	0.0152416	0.0161285	0.0180702	0.0202595	0.0227279	0.0255111	0.0286491	0.0321871	0.0361763	0.0406741	0.00977389	0.0514631
CO2	297	0.00924633	0.00934723	0.00944935	0.0095527	0.0096573	0.00976317	0.00987031	0.00997875	0.0100885	0.0101996	0.0107753	0.0113867	0.0120359	0.0127253	0.0134573	0.0142345	0.0150598	0.0159361	0.0178547	0.0200179	0.0224568	0.0252068	0.0283073	0.0318032	0.0357448	0.0401889	0.0096573	0.0508492
CO2	298	0.00913603	0.00923573	0.00933664	0.00943876	0.00954211	0.00964671	0.00975258	0.00985972	0.00996815	0.0100779	0.0106468	0.0112509	0.0118924	0.0125735	0.0132967	0.0140647	0.0148801	0.015746	0.0176417	0.0197791	0.022189	0.0249061	0.0279697	0.0314239	0.0353184	0.0397095	0.00954211	0.0502427
CO2	299	0.00902706	0.00912557	0.00922527	0.00932617	0.00942829	0.00953164	0.00963624	0.00974211	0.00984925	0.00995769	0.0105198	0.0111167	0.0117505	0.0124235	0.0131381	0.0138969	0.0147026	0.0155582	0.0174313	0.0195432	0.0219243	0.024609	0.0276361	0.031049	0.0348971	0.0392359	0.00942829	0.0496434
CO2	300	0.00891938	0.00901671	0.00911522	0.00921492	0.00931583	0.00941795	0.0095213	0.0096259	0.00973177	0.00983891	0.0103943	0.0109841	0.0116104	0.0122753	0.0129814	0.0137312	0.0145273	0.0153726	0.0172233	0.01931	0.0216628	0.0243155	0.0273064	0.0306787	0.0344809	0.0387678	0.00931583	0.0490512

## Sheet: glulam_BC
Table SM.glulam.BC: Carbon emission fluxes (kgC/m3 wood product) over simulation period (0-300 years) at building lifespans (BL) 1-150 years, building in British Columbia
Emission	Timestep_years	BL001	BL002	BL003	BL004	BL005	BL006	BL007	BL008	BL009	BL010	BL015	BL020	BL025	BL030	BL035	BL040	BL045	BL050	BL060	BL070	BL080	BL090	BL100	BL110	BL120	BL130	BL140	BL150
CH4	1
CH4	2	0.248769	0.248769	0.248769	0.248769	0.248769	0.248769	0.248769	0.248769	0.248769	0.248769	0.248769	0.248769	0.248769	0.248769	0.248769	0.248769	0.248769	0.248769	0.248769	0.248769	0.248769	0.248769	0.248769	0.248769	0.248769	0.248769	0.248769	0.248769
CH4	3	2.16812	0.230028	0.230028	0.230028	0.230028	0.230028	0.230028	0.230028	0.230028	0.230028	0.230028	0.230028	0.230028	0.230028	0.230028	0.230028	0.230028	0.230028	0.230028	0.230028	0.230028	0.230028	0.230028	0.230028	0.230028	0.230028	0.230028	0.230028
CH4	4	1.99647	2.15084	0.212747	0.212747	0.212747	0.212747	0.212747	0.212747	0.212747	0.212747	0.212747	0.212747	0.212747	0.212747	0.212747	0.212747	0.212747	0.212747	0.212747	0.212747	0.212747	0.212747	0.212747	0.212747	0.212747	0.212747	0.212747	0.212747
CH4	5	1.83846	1.98054	2.1349	0.196812	0.196812	0.196812	0.196812	0.196812	0.196812	0.196812	0.196812	0.196812	0.196812	0.196812	0.196812	0.196812	0.196812	0.196812	0.196812	0.196812	0.196812	0.196812	0.196812	0.196812	0.196812	0.196812	0.196812	0.196812
CH4	6	1.69301	1.82377	1.96584	2.12021	0.182117	0.182117	0.182117	0.182117	0.182117	0.182117	0.182117	0.182117	0.182117	0.182117	0.182117	0.182117	0.182117	0.182117	0.182117	0.182117	0.182117	0.182117	0.182117	0.182117	0.182117	0.182117	0.182117	0.182117
CH4	7	1.55912	1.67946	1.81021	1.95229	2.10665	0.168563	0.168563	0.168563	0.168563	0.168563	0.168563	0.168563	0.168563	0.168563	0.168563	0.168563	0.168563	0.168563	0.168563	0.168563	0.168563	0.168563	0.168563	0.168563	0.168563	0.168563	0.168563	0.168563
CH4	8	1.43586	1.54662	1.66696	1.79771	1.93978	2.09415	0.15606	0.15606	0.15606	0.15606	0.15606	0.15606	0.15606	0.15606	0.15606	0.15606	0.15606	0.15606	0.15606	0.15606	0.15606	0.15606	0.15606	0.15606	0.15606	0.15606	0.15606	0.15606
CH4	9	1.32239	1.42433	1.53508	1.65542	1.78618	1.92825	2.08262	0.144526	0.144526	0.144526	0.144526	0.144526	0.144526	0.144526	0.144526	0.144526	0.144526	0.144526	0.144526	0.144526	0.144526	0.144526	0.144526	0.144526	0.144526	0.144526	0.144526	0.144526
CH4	10	1.21793	1.31175	1.41368	1.52444	1.64478	1.77554	1.91761	2.07197	0.133884	0.133884	0.133884	0.133884	0.133884	0.133884	0.133884	0.133884	0.133884	0.133884	0.133884	0.133884	0.133884	0.133884	0.133884	0.133884	0.133884	0.133884	0.133884	0.133884
CH4	11	1.12177	1.20811	1.30193	1.40386	1.51462	1.63496	1.76572	1.90779	2.06215	0.124064	0.124064	0.124064	0.124064	0.124064	0.124064	0.124064	0.124064	0.124064	0.124064	0.124064	0.124064	0.124064	0.124064	0.124064	0.124064	0.124064	0.124064	0.124064
CH4	12	1.03324	1.11271	1.19905	1.29287	1.3948	1.50556	1.6259	1.75665	1.89873	2.05309	0.115002	0.115002	0.115002	0.115002	0.115002	0.115002	0.115002	0.115002	0.115002	0.115002	0.115002	0.115002	0.115002	0.115002	0.115002	0.115002	0.115002	0.115002
CH4	13	0.95174	1.02488	1.10434	1.19069	1.2845	1.38644	1.49719	1.61753	1.74829	1.89036	0.106637	0.106637	0.106637	0.106637	0.106637	0.106637	0.106637	0.106637	0.106637	0.106637	0.106637	0.106637	0.106637	0.106637	0.106637	0.106637	0.106637	0.106637
CH4	14	0.876706	0.944017	1.01715	1.09662	1.18296	1.27678	1.37871	1.48947	1.60981	1.74057	0.0989144	0.0989144	0.0989144	0.0989144	0.0989144	0.0989144	0.0989144	0.0989144	0.0989144	0.0989144	0.0989144	0.0989144	0.0989144	0.0989144	0.0989144	0.0989144	0.0989144	0.0989144
CH4	15	0.807626	0.869576	0.936887	1.01002	1.08949	1.17583	1.26965	1.37158	1.48234	1.60268	0.0917844	0.0917844	0.0917844	0.0917844	0.0917844	0.0917844	0.0917844	0.0917844	0.0917844	0.0917844	0.0917844	0.0917844	0.0917844	0.0917844	0.0917844	0.0917844	0.0917844	0.0917844
CH4	16	0.744025	0.801041	0.862992	0.930303	1.00344	1.08291	1.16925	1.26306	1.365	1.47576	0.0852001	0.0852001	0.0852001	0.0852001	0.0852001	0.0852001	0.0852001	0.0852001	0.0852001	0.0852001	0.0852001	0.0852001	0.0852001	0.0852001	0.0852001	0.0852001	0.0852001	0.0852001
CH4	17	0.685469	0.737944	0.79496	0.85691	0.924222	0.997358	1.07682	1.16317	1.25698	1.35892	2.01721	0.0791188	0.0791188	0.0791188	0.0791188	0.0791188	0.0791188	0.0791188	0.0791188	0.0791188	0.0791188	0.0791188	0.0791188	0.0791188	0.0791188	0.0791188	0.0791188	0.0791188
CH4	18	0.631557	0.679852	0.732326	0.789342	0.851293	0.918604	0.991741	1.07121	1.15755	1.25137	1.85722	0.0735011	0.0735011	0.0735011	0.0735011	0.0735011	0.0735011	0.0735011	0.0735011	0.0735011	0.0735011	0.0735011	0.0735011	0.0735011	0.0735011	0.0735011	0.0735011	0.0735011
CH4	19	0.581918	0.626366	0.674661	0.727136	0.784152	0.846102	0.913413	0.98655	1.06602	1.15236	1.70996	0.0683106	0.0683106	0.0683106	0.0683106	0.0683106	0.0683106	0.0683106	0.0683106	0.0683106	0.0683106	0.0683106	0.0683106	0.0683106	0.0683106	0.0683106	0.0683106	0.0683106
CH4	20	0.536213	0.577121	0.621569	0.669864	0.722339	0.779355	0.841305	0.908617	0.981754	1.06122	1.57441	0.0635139	0.0635139	0.0635139	0.0635139	0.0635139	0.0635139	0.0635139	0.0635139	0.0635139	0.0635139	0.0635139	0.0635139	0.0635139	0.0635139	0.0635139	0.0635139	0.0635139
CH4	21	0.494129	0.531779	0.572687	0.617136	0.665431	0.717905	0.774921	0.836872	0.904183	0.97732	1.44964	0.0590802	0.0590802	0.0590802	0.0590802	0.0590802	0.0590802	0.0590802	0.0590802	0.0590802	0.0590802	0.0590802	0.0590802	0.0590802	0.0590802	0.0590802	0.0590802	0.0590802
CH4	22	0.455379	0.49003	0.52768	0.568588	0.613037	0.661332	0.713806	0.770822	0.832773	0.900084	1.33478	1.99307	0.0549811	0.0549811	0.0549811	0.0549811	0.0549811	0.0549811	0.0549811	0.0549811	0.0549811	0.0549811	0.0549811	0.0549811	0.0549811	0.0549811	0.0549811	0.0549811
CH4	23	0.419697	0.451588	0.48624	0.523889	0.564798	0.609246	0.657541	0.710016	0.767032	0.828982	1.22906	1.83491	0.0511907	0.0511907	0.0511907	0.0511907	0.0511907	0.0511907	0.0511907	0.0511907	0.0511907	0.0511907	0.0511907	0.0511907	0.0511907	0.0511907	0.0511907	0.0511907
CH4	24	0.38684	0.416191	0.448082	0.482734	0.520384	0.561292	0.60574	0.654035	0.70651	0.763526	1.13173	1.68934	0.0476847	0.0476847	0.0476847	0.0476847	0.0476847	0.0476847	0.0476847	0.0476847	0.0476847	0.0476847	0.0476847	0.0476847	0.0476847	0.0476847	0.0476847	0.0476847
CH4	25	0.356583	0.383596	0.412948	0.444839	0.47949	0.51714	0.558048	0.602497	0.650792	0.703266	1.04215	1.55534	0.0444411	0.0444411	0.0444411	0.0444411	0.0444411	0.0444411	0.0444411	0.0444411	0.0444411	0.0444411	0.0444411	0.0444411	0.0444411	0.0444411	0.0444411	0.0444411
CH4	26	0.32872	0.353582	0.380595	0.409946	0.441837	0.476488	0.514138	0.555046	0.599495	0.64779	0.959679	1.43199	0.0414395	0.0414395	0.0414395	0.0414395	0.0414395	0.0414395	0.0414395	0.0414395	0.0414395	0.0414395	0.0414395	0.0414395	0.0414395	0.0414395	0.0414395	0.0414395
CH4	27	0.30306	0.325941	0.350803	0.377816	0.407168	0.439059	0.47371	0.51136	0.552268	0.596716	0.883764	1.31846	1.97675	0.038661	0.038661	0.038661	0.038661	0.038661	0.038661	0.038661	0.038661	0.038661	0.038661	0.038661	0.038661	0.038661	0.038661	0.038661
CH4	28	0.279428	0.300487	0.323369	0.34823	0.375244	0.404595	0.436486	0.471137	0.508787	0.549695	0.81388	1.21395	1.81981	0.0360884	0.0360884	0.0360884	0.0360884	0.0360884	0.0360884	0.0360884	0.0360884	0.0360884	0.0360884	0.0360884	0.0360884	0.0360884	0.0360884	0.0360884
CH4	29	0.257664	0.277045	0.298104	0.320986	0.345848	0.372861	0.402212	0.434103	0.468755	0.506405	0.749547	1.11775	1.67536	0.0337057	0.0337057	0.0337057	0.0337057	0.0337057	0.0337057	0.0337057	0.0337057	0.0337057	0.0337057	0.0337057	0.0337057	0.0337057	0.0337057	0.0337057
CH4	30	0.237618	0.255456	0.274838	0.295897	0.318779	0.34364	0.370654	0.400005	0.431896	0.466547	0.690324	1.0292	1.54239	0.0314983	0.0314983	0.0314983	0.0314983	0.0314983	0.0314983	0.0314983	0.0314983	0.0314983	0.0314983	0.0314983	0.0314983	0.0314983	0.0314983	0.0314983
CH4	31	0.219155	0.235573	0.253411	0.272792	0.293851	0.316733	0.341595	0.368608	0.397959	0.42985	0.635803	0.947692	1.42001	0.0294526	0.0294526	0.0294526	0.0294526	0.0294526	0.0294526	0.0294526	0.0294526	0.0294526	0.0294526	0.0294526	0.0294526	0.0294526	0.0294526	0.0294526
CH4	32	0.202149	0.217259	0.233676	0.251514	0.270896	0.291955	0.314836	0.339698	0.366712	0.396063	0.585612	0.872659	1.30736	1.96565	0.0275561	0.0275561	0.0275561	0.0275561	0.0275561	0.0275561	0.0275561	0.0275561	0.0275561	0.0275561	0.0275561	0.0275561	0.0275561	0.0275561
CH4	33	0.186484	0.200391	0.2155	0.231917	0.249755	0.269137	0.290196	0.313078	0.33794	0.364953	0.539404	0.803589	1.20366	1.80952	0.0257974	0.0257974	0.0257974	0.0257974	0.0257974	0.0257974	0.0257974	0.0257974	0.0257974	0.0257974	0.0257974	0.0257974	0.0257974	0.0257974
CH4	34	0.172054	0.184853	0.198759	0.213869	0.230286	0.248124	0.267506	0.288565	0.311446	0.336308	0.496865	0.740007	1.10821	1.66582	0.0241659	0.0241659	0.0241659	0.0241659	0.0241659	0.0241659	0.0241659	0.0241659	0.0241659	0.0241659	0.0241659	0.0241659	0.0241659	0.0241659
CH4	35	0.158761	0.17054	0.183339	0.197245	0.212355	0.228772	0.24661	0.265992	0.287051	0.309932	0.457701	0.681477	1.02036	1.53355	0.0226519	0.0226519	0.0226519	0.0226519	0.0226519	0.0226519	0.0226519	0.0226519	0.0226519	0.0226519	0.0226519	0.0226519	0.0226519	0.0226519
CH4	36	0.146515	0.157356	0.169135	0.181933	0.195839	0.210949	0.227366	0.245204	0.264586	0.285645	0.421644	0.627597	0.939486	1.4118	0.0212463	0.0212463	0.0212463	0.0212463	0.0212463	0.0212463	0.0212463	0.0212463	0.0212463	0.0212463	0.0212463	0.0212463	0.0212463	0.0212463
CH4	37	0.135232	0.145209	0.15605	0.167829	0.180628	0.194534	0.209644	0.226061	0.243899	0.263281	0.388447	0.577996	0.865044	1.29974	1.95803	0.0199408	0.0199408	0.0199408	0.0199408	0.0199408	0.0199408	0.0199408	0.0199408	0.0199408	0.0199408	0.0199408	0.0199408	0.0199408
CH4	38	0.124836	0.134019	0.143996	0.154837	0.166616	0.179415	0.193321	0.208431	0.224848	0.242686	0.357883	0.532335	0.796519	1.19659	1.80245	0.018728	0.018728	0.018728	0.018728	0.018728	0.018728	0.018728	0.018728	0.018728	0.018728	0.018728	0.018728	0.018728
CH4	39	0.115257	0.123709	0.132891	0.142869	0.15371	0.165489	0.178288	0.192194	0.207303	0.223721	0.329743	0.490299	0.733442	1.10165	1.65925	0.0176006	0.0176006	0.0176006	0.0176006	0.0176006	0.0176006	0.0176006	0.0176006	0.0176006	0.0176006	0.0176006	0.0176006	0.0176006
CH4	40	0.106431	0.114209	0.12266	0.131843	0.141821	0.152662	0.164441	0.177239	0.191145	0.206255	0.303833	0.451601	0.675378	1.01426	1.52745	0.0165522	0.0165522	0.0165522	0.0165522	0.0165522	0.0165522	0.0165522	0.0165522	0.0165522	0.0165522	0.0165522	0.0165522	0.0165522
CH4	41	0.0982967	0.105455	0.113234	0.121685	0.130868	0.140845	0.151686	0.163465	0.176264	0.19017	0.279976	0.415975	0.621928	0.933817	1.40613	0.0155769	0.0155769	0.0155769	0.0155769	0.0155769	0.0155769	0.0155769	0.0155769	0.0155769	0.0155769	0.0155769	0.0155769	0.0155769
CH4	42	0.0908004	0.0973889	0.104548	0.112326	0.120777	0.12996	0.139938	0.150779	0.162558	0.175356	0.258009	0.383176	0.572725	0.859772	1.29447	1.95276	0.0146692	0.0146692	0.0146692	0.0146692	0.0146692	0.0146692	0.0146692	0.0146692	0.0146692	0.0146692	0.0146692	0.0146692
CH4	43	0.0838913	0.0899551	0.0965436	0.103702	0.111481	0.119932	0.129115	0.139092	0.149933	0.161712	0.237782	0.352979	0.527431	0.791615	1.19169	1.79755	0.0138239	0.0138239	0.0138239	0.0138239	0.0138239	0.0138239	0.0138239	0.0138239	0.0138239	0.0138239	0.0138239	0.0138239
CH4	44	0.077523	0.0831038	0.0891676	0.0957561	0.102915	0.110693	0.119144	0.128327	0.138305	0.149146	0.219156	0.325178	0.485735	0.728878	1.09709	1.65469	0.0130364	0.0130364	0.0130364	0.0130364	0.0130364	0.0130364	0.0130364	0.0130364	0.0130364	0.0130364	0.0130364	0.0130364
CH4	45	0.0716527	0.076789	0.0823698	0.0884335	0.0950221	0.102181	0.109959	0.11841	0.127593	0.137571	0.202005	0.299583	0.447351	0.671128	1.01001	1.5232	0.0123023	0.0123023	0.0123023	0.0123023	0.0123023	0.0123023	0.0123023	0.0123023	0.0123023	0.0123023	0.0123023	0.0123023
CH4	46	0.0662409	0.0709681	0.0761044	0.0816852	0.087749	0.0943375	0.101496	0.109274	0.117726	0.126909	0.186211	0.276016	0.412015	0.617968	0.929857	1.40217	0.0116177	0.0116177	0.0116177	0.0116177	0.0116177	0.0116177	0.0116177	0.0116177	0.0116177	0.0116177	0.0116177	0.0116177
CH4	47	0.0612515	0.0656021	0.0703293	0.0754656	0.0810464	0.0871102	0.0936987	0.100857	0.108636	0.117087	0.171666	0.254319	0.379485	0.569034	0.856082	1.29078	1.94907	0.010979	0.010979	0.010979	0.010979	0.010979	0.010979	0.010979	0.010979	0.010979	0.010979	0.010979
CH4	48	0.0566509	0.0606551	0.0650058	0.0697329	0.0748692	0.08045	0.0865138	0.0931023	0.100261	0.108039	0.158271	0.234341	0.349538	0.52399	0.788174	1.18825	1.79411	0.0103826	0.0103826	0.0103826	0.0103826	0.0103826	0.0103826	0.0103826	0.0103826	0.0103826	0.0103826	0.0103826
CH4	49	0.0524086	0.0560938	0.060098	0.0644487	0.0691759	0.0743121	0.0798929	0.0859567	0.0925452	0.099704	0.145935	0.215945	0.321968	0.482524	0.725667	1.09387	1.65148	0.00982548	0.00982548	0.00982548	0.00982548	0.00982548	0.00982548	0.00982548	0.00982548	0.00982548	0.00982548	0.00982548
CH4	50	0.0484962	0.0518879	0.0555731	0.0595773	0.063928	0.0686552	0.0737914	0.0793722	0.085436	0.0920245	0.134573	0.199008	0.296585	0.444354	0.66813	1.00701	1.5202	0.00930479	0.00930479	0.00930479	0.00930479	0.00930479	0.00930479	0.00930479	0.00930479	0.00930479	0.00930479	0.00930479
CH4	51	0.0448877	0.0480093	0.051401	0.0550862	0.0590903	0.063441	0.0681682	0.0733045	0.0788853	0.084949	0.124109	0.183411	0.273217	0.409216	0.615168	0.927057	1.39937	0.00881782	0.00881782	0.00881782	0.00881782	0.00881782	0.00881782	0.00881782	0.00881782	0.00881782	0.00881782	0.00881782
CH4	52	0.0415591	0.044432	0.0475536	0.0509453	0.0546305	0.0586346	0.0629853	0.0677125	0.0728488	0.0784296	0.11447	0.169049	0.251702	0.376869	0.566418	0.853465	1.28816	1.94645	0.00836213	0.00836213	0.00836213	0.00836213	0.00836213	0.00836213	0.00836213	0.00836213	0.00836213	0.00836213
CH4	53	0.0384883	0.0411324	0.0440053	0.0471269	0.0505186	0.0542038	0.058208	0.0625586	0.0672858	0.0724221	0.105592	0.155824	0.231893	0.347091	0.521542	0.785727	1.1858	1.79166	0.00793545	0.00793545	0.00793545	0.00793545	0.00793545	0.00793545	0.00793545	0.00793545	0.00793545	0.00793545
CH4	54	0.035655	0.0380885	0.0407326	0.0436056	0.0467271	0.0501188	0.053804	0.0578082	0.0621589	0.0668861	0.0974141	0.143645	0.213656	0.319678	0.480234	0.723377	1.09158	1.64919	0.00753568	0.00753568	0.00753568	0.00753568	0.00753568	0.00753568	0.00753568	0.00753568	0.00753568	0.00753568
CH4	55	0.0330406	0.0352802	0.0377137	0.0403578	0.0432308	0.0463523	0.049744	0.0534292	0.0574334	0.0617841	0.0898806	0.132429	0.196864	0.294441	0.44221	0.665986	1.00487	1.51806	0.00716088	0.00716088	0.00716088	0.00716088	0.00716088	0.00716088	0.00716088	0.00716088	0.00716088	0.00716088
CH4	56	0.0306277	0.032689	0.0349286	0.0373621	0.0400062	0.0428792	0.0460007	0.0493924	0.0530776	0.0570818	0.0829405	0.1221	0.181402	0.271208	0.407207	0.61316	0.925049	1.39736	0.00680928	0.00680928	0.00680928	0.00680928	0.00680928	0.00680928	0.00680928	0.00680928	0.00680928	0.00680928
CH4	57	0.0284005	0.0302976	0.0323589	0.0345986	0.0370321	0.0396762	0.0425491	0.0456707	0.0490624	0.0527476	0.0765467	0.112587	0.167166	0.249819	0.374986	0.564535	0.851582	1.28628	0.00647921	0.00647921	0.00647921	0.00647921	0.00647921	0.00647921	0.00647921	0.00647921	0.00647921	0.00647921
CH4	58	0.0263444	0.0280905	0.0299876	0.0320489	0.0342885	0.036722	0.0393661	0.0422391	0.0453606	0.0487523	0.0706558	0.103826	0.154058	0.230127	0.345325	0.519776	0.783961	1.18403	0.00616916	0.00616916	0.00616916	0.00616916	0.00616916	0.00616916	0.00616916	0.00616916	0.00616916	0.00616916
CH4	59	0.0244461	0.026053	0.027799	0.0296961	0.0317574	0.0339971	0.0364306	0.0390747	0.0419476	0.0450692	0.0652281	0.0957562	0.141987	0.211998	0.31802	0.478577	0.721719	1.08993	0.00587772	0.00587772	0.00587772	0.00587772	0.00587772	0.00587772	0.00587772	0.00587772	0.00587772	0.00587772
CH4	60	0.022693	0.0241719	0.0257789	0.0275249	0.029422	0.0314833	0.0337229	0.0361564	0.0388005	0.0416735	0.0602268	0.0883233	0.130872	0.195306	0.292884	0.440652	0.664429	1.00331	0.00560358	0.00560358	0.00560358	0.00560358	0.00560358	0.00560358	0.00560358	0.00560358	0.00560358	0.00560358
CH4	61	0.0210738	0.0224349	0.0239139	0.0255208	0.0272668	0.0291639	0.0312252	0.0334649	0.0358984	0.0385425	0.0556181	0.0814768	0.120636	0.179939	0.269744	0.405743	0.611696	0.923585	0.00534554	0.00534554	0.00534554	0.00534554	0.00534554	0.00534554	0.00534554	0.00534554	0.00534554	0.00534554
CH4	62	0.019578	0.0208307	0.0221919	0.0236708	0.0252778	0.0270238	0.0289209	0.0309822	0.0332219	0.0356554	0.0513709	0.0751699	0.111211	0.165789	0.248442	0.373609	0.563158	0.850205	1.94319	0.00510249	0.00510249	0.00510249	0.00510249	0.00510249	0.00510249	0.00510249	0.00510249	0.00510249
CH4	63	0.018196	0.0193489	0.0206016	0.0219628	0.0234417	0.0250487	0.0267947	0.0286918	0.0307531	0.0329928	0.0474565	0.0693601	0.10253	0.152762	0.228831	0.344029	0.51848	0.782665	1.7886	0.0048734	0.0048734	0.0048734	0.0048734	0.0048734	0.0048734	0.0048734	0.0048734	0.0048734
CH4	64	0.0169187	0.0179799	0.0191328	0.0203856	0.0217467	0.0232257	0.0248326	0.0265786	0.0284757	0.030537	0.0438488	0.0640077	0.0945358	0.140767	0.210777	0.316799	0.477356	0.720499	1.64631	0.00465731	0.00465731	0.00465731	0.00465731	0.00465731	0.00465731	0.00465731	0.00465731	0.00465731
CH4	65	0.0157382	0.0167148	0.0177759	0.0189289	0.0201816	0.0215428	0.0230217	0.0246286	0.0263746	0.0282718	0.0405232	0.0590765	0.0871731	0.129722	0.194156	0.291734	0.439502	0.663279	1.51535	0.00445335	0.00445335	0.00445335	0.00445335	0.00445335	0.00445335	0.00445335	0.00445335	0.00445335
CH4	66	0.0146467	0.0155455	0.0165221	0.0175833	0.0187362	0.019989	0.0213501	0.0228291	0.024436	0.026182	0.0374577	0.0545332	0.0803919	0.119552	0.178854	0.268659	0.404658	0.610611	1.39482	0.0042607	0.0042607	0.0042607	0.0042607	0.0042607	0.0042607	0.0042607	0.0042607	0.0042607
CH4	67	0.0136374	0.0144646	0.0153634	0.01634	0.0174012	0.0185541	0.0198069	0.021168	0.022647	0.0242539	0.0346315	0.050347	0.0741461	0.110187	0.164766	0.247418	0.372585	0.562134	1.28388	0.00407861	0.00407861	0.00407861	0.00407861	0.00407861	0.00407861	0.00407861	0.00407861	0.00407861
CH4	68	0.0127038	0.0134651	0.0142924	0.0151912	0.0161678	0.0172289	0.0183819	0.0196346	0.0209958	0.0224747	0.0320257	0.0464895	0.068393	0.101563	0.151795	0.227864	0.343062	0.517513	1.18177	0.00390637	0.00390637	0.00390637	0.00390637	0.00390637	0.00390637	0.00390637	0.00390637	0.00390637
CH4	69	0.0118401	0.0125408	0.0133021	0.0141293	0.0150282	0.0160048	0.0170659	0.0182189	0.0194716	0.0208327	0.029623	0.0429348	0.0630937	0.0936218	0.139853	0.209863	0.315885	0.476442	1.08779	0.00374334	0.00374334	0.00374334	0.00374334	0.00374334	0.00374334	0.00374334	0.00374334	0.00374334
CH4	70	0.0110407	0.0116856	0.0123863	0.0131477	0.0139749	0.0148737	0.0158503	0.0169115	0.0180644	0.0193172	0.0274073	0.0396588	0.0582121	0.0863087	0.128857	0.193292	0.290869	0.438638	1.00129	0.00358892	0.00358892	0.00358892	0.00358892	0.00358892	0.00358892	0.00358892	0.00358892	0.00358892
CH4	71	0.0103008	0.0108944	0.0115393	0.01224	0.0130013	0.0138285	0.0147274	0.015704	0.0167651	0.0179181	0.0253638	0.0366395	0.0537151	0.0795738	0.118733	0.178036	0.267841	0.40384	0.921682	0.00344254	0.00344254	0.00344254	0.00344254	0.00344254	0.00344254	0.00344254	0.00344254	0.00344254
CH4	72	0.00961575	0.010162	0.0107555	0.0114004	0.0121011	0.0128625	0.0136897	0.0145885	0.0155651	0.0166263	0.023479	0.0338566	0.0495721	0.0733712	0.109412	0.163991	0.246643	0.37181	0.848407	1.94139	0.00330371	0.00330371	0.00330371	0.00330371	0.00330371	0.00330371	0.00330371	0.00330371
CH4	73	0.00898122	0.00948397	0.0100302	0.0106238	0.0112686	0.0119694	0.0127307	0.0135579	0.0144568	0.0154334	0.0217403	0.0312913	0.0457551	0.0676586	0.100829	0.15106	0.22713	0.342327	0.780963	1.7869	0.00317193	0.00317193	0.00317193	0.00317193	0.00317193	0.00317193	0.00317193	0.00317193
CH4	74	0.00839335	0.00885606	0.0093588	0.00990506	0.0104986	0.0111435	0.0118442	0.0126055	0.0134328	0.0143316	0.0201362	0.0289265	0.0422382	0.0623971	0.0929252	0.139156	0.209167	0.315189	0.718888	1.6447	0.00304677	0.00304677	0.00304677	0.00304677	0.00304677	0.00304677	0.00304677	0.00304677
CH4	75	0.00784854	0.00827439	0.00873709	0.00923984	0.0097861	0.0103796	0.0110245	0.0117252	0.0124866	0.0133138	0.0186561	0.0267462	0.0389977	0.057551	0.0856476	0.128196	0.192631	0.290208	0.661753	1.51382	0.0029278	0.0029278	0.0029278	0.0029278	0.0029278	0.0029278	0.0029278	0.0029278
CH4	76	0.00734347	0.0077354	0.00816125	0.00862395	0.0091267	0.00967295	0.0102665	0.0109114	0.0116121	0.0123734	0.0172902	0.024736	0.0360116	0.0530872	0.0789459	0.118106	0.177408	0.267213	0.609165	1.39337	0.00281466	0.00281466	0.00281466	0.00281466	0.00281466	0.00281466	0.00281466	0.00281466
CH4	77	0.00687507	0.00723579	0.00762772	0.00805357	0.00851627	0.00901902	0.00956527	0.0101588	0.0108037	0.0115044	0.0160295	0.0228823	0.0332598	0.0489753	0.0727744	0.108815	0.163394	0.246047	0.560762	1.28251	0.00270698	0.00270698	0.00270698	0.00270698	0.00270698	0.00270698	0.00270698	0.00270698
CH4	78	0.00644054	0.00677253	0.00713324	0.00752517	0.00795102	0.00841373	0.00891647	0.00946273	0.0100563	0.0107011	0.0148659	0.0211728	0.0307238	0.0451876	0.0670911	0.100261	0.150493	0.226562	0.516211	1.18047	0.00260443	0.00260443	0.00260443	0.00260443	0.00260443	0.00260443	0.00260443	0.00260443
CH4	79	0.00603728	0.00634282	0.00667481	0.00703552	0.00742745	0.0078533	0.00831601	0.00881875	0.00936501	0.00995854	0.0137915	0.0195961	0.0283864	0.0416982	0.0618571	0.0923852	0.138616	0.208627	0.475206	1.08656	0.00250671	0.00250671	0.00250671	0.00250671	0.00250671	0.00250671	0.00250671	0.00250671
CH4	80	0.0056629	0.0059441	0.00624964	0.00658163	0.00694234	0.00733427	0.00776012	0.00822283	0.00872557	0.00927183	0.0127995	0.0181418	0.0262319	0.0384834	0.0570367	0.0851333	0.127682	0.192116	0.437462	1.00012	0.00241324	0.00241324	0.00241324	0.00241324	0.00241324	0.00241324	0.00241324	0.00241324
CH4	81	0.00531518	0.00557399	0.0058552	0.00616074	0.00649272	0.00685344	0.00724537	0.00767122	0.00813392	0.00863667	0.0118834	0.0168001	0.0242459	0.0355216	0.0525971	0.0784558	0.117616	0.176918	0.402722	0.920564	0.00232465	0.00232465	0.00232465	0.00232465	0.00232465	0.00232465	0.00232465	0.00232465
CH4	82	0.00499211	0.00523031	0.00548911	0.00577032	0.00607586	0.00640785	0.00676856	0.00716049	0.00758634	0.00804904	0.0110372	0.0155623	0.022415	0.0327926	0.0485081	0.0723072	0.108348	0.162927	0.370746	0.847343	1.94033	0.00223978	0.00223978	0.00223978	0.00223978	0.00223978	0.00223978	0.00223978
CH4	83	0.00469181	0.00491103	0.00514923	0.00540803	0.00568924	0.00599478	0.00632676	0.00668748	0.00707941	0.00750526	0.0102554	0.0144201	0.020727	0.030278	0.0447418	0.0666453	0.0998154	0.150047	0.341314	0.77995	1.78588	0.00215869	0.00215869	0.00215869	0.00215869	0.00215869	0.00215869	0.00215869
CH4	84	0.00441255	0.00461431	0.00483353	0.00507173	0.00533053	0.00561174	0.00591728	0.00624927	0.00660998	0.00700191	0.00953299	0.013366	0.0191706	0.0279609	0.0412726	0.0614315	0.0919596	0.13819	0.314223	0.717922	1.64373	0.00208119	0.00208119	0.00208119	0.00208119	0.00208119	0.00208119	0.00208119
CH4	85	0.00415274	0.00433843	0.00454019	0.00475942	0.00499761	0.00525642	0.00553762	0.00584316	0.00617515	0.00653586	0.00886535	0.0123931	0.0177353	0.0258255	0.0380769	0.0566302	0.0847268	0.127275	0.289287	0.660832	1.5129	0.00200707	0.00200707	0.00200707	0.00200707	0.00200707	0.00200707	0.00200707
CH4	86	0.00391092	0.00408182	0.00426751	0.00446927	0.00468849	0.00492669	0.0051855	0.0054667	0.00577224	0.00610423	0.00824817	0.0114949	0.0164116	0.0238574	0.0351331	0.0522086	0.0780674	0.117227	0.266335	0.608287	1.39249	0.00193615	0.00193615	0.00193615	0.00193615	0.00193615	0.00193615	0.00193615
CH4	87	0.00368573	0.00384301	0.00401392	0.00419961	0.00440137	0.00462059	0.00485879	0.00511759	0.0053988	0.00570434	0.00767752	0.0106657	0.0151908	0.0220435	0.0324211	0.0481366	0.0719357	0.107976	0.245208	0.559924	1.28167	0.00186825	0.00186825	0.00186825	0.00186825	0.00186825	0.00186825	0.00186825
CH4	88	0.00347592	0.00362068	0.00377797	0.00394887	0.00413456	0.00433632	0.00455555	0.00479374	0.00505255	0.00533375	0.00714977	0.0098999	0.0140646	0.0203715	0.0299226	0.0443863	0.0662898	0.0994599	0.225761	0.51541	1.17967	0.0018032	0.0018032	0.0018032	0.0018032	0.0018032	0.0018032	0.0018032
CH4	89	0.00328035	0.00341358	0.00355834	0.00371563	0.00388653	0.00407222	0.00427399	0.00449321	0.0047314	0.00499021	0.00666159	0.00919267	0.0130257	0.0188302	0.0276205	0.0409323	0.0610912	0.0916193	0.207861	0.47444	1.08579	0.00174071	0.00174071	0.00174071	0.00174071	0.00174071	0.00174071	0.00174071
CH4	90	0.00309795	0.00322057	0.0033538	0.00349857	0.00365585	0.00382676	0.00401245	0.00421421	0.00443343	0.00467163	0.00620988	0.00853936	0.0120671	0.0174093	0.0254995	0.037751	0.0563043	0.0844008	0.191384	0.43673	0.999387	0.00168109	0.00168109	0.00168109	0.00168109	0.00168109	0.00168109	0.00168109
CH4	91	0.00292775	0.00304061	0.00316323	0.00329646	0.00344122	0.00359851	0.00376941	0.0039551	0.00415686	0.00437608	0.00579182	0.00793576	0.0111825	0.0160992	0.023545	0.0348207	0.0518962	0.0777549	0.176217	0.402021	0.919863	0.00162375	0.00162375	0.00162375	0.00162375	0.00162375	0.00162375	0.00162375
CH4	92	0.00276885	0.00287271	0.00298557	0.00310819	0.00324142	0.00338618	0.00354347	0.00371437	0.00390006	0.00410182	0.00540479	0.00737797	0.0103661	0.0148912	0.021744	0.0321215	0.047837	0.0716361	0.162256	0.370075	0.846672	1.93966	0.00156871	0.00156871	0.00156871	0.00156871	0.00156871	0.00156871
CH4	93	0.0026204	0.002716	0.00281986	0.00293271	0.00305533	0.00318856	0.00333333	0.00349061	0.00366152	0.00384721	0.0050464	0.00686242	0.00961255	0.0137773	0.0200842	0.0296352	0.044099	0.0660025	0.149404	0.340671	0.779307	1.78524	0.00151585	0.00151585	0.00151585	0.00151585	0.00151585	0.00151585
CH4	94	0.00248165	0.00256963	0.00266522	0.00276909	0.00288194	0.00300456	0.00313779	0.00328255	0.00343984	0.00361074	0.00471442	0.0063858	0.00891688	0.0127499	0.0185545	0.0273447	0.0406565	0.0608154	0.137574	0.313607	0.717306	1.64312	0.00146508	0.00146508	0.00146508	0.00146508	0.00146508	0.00146508
CH4	95	0.00235189	0.00243286	0.00252083	0.00261643	0.00272029	0.00283314	0.00295576	0.00308899	0.00323375	0.00339104	0.00440681	0.00594507	0.00827455	0.0118023	0.0171445	0.0252347	0.0374861	0.0560394	0.126685	0.288697	0.660242	1.51231	0.00141617	0.00141617	0.00141617	0.00141617	0.00141617	0.00141617
CH4	96	0.00223045	0.00230497	0.00238594	0.00247392	0.00256951	0.00267337	0.00278623	0.00290885	0.00304208	0.00318684	0.0041217	0.00553744	0.00768138	0.0109281	0.0158449	0.0232906	0.0345663	0.0516419	0.11666	0.265768	0.60772	1.39192	0.00136937	0.00136937	0.00136937	0.00136937	0.00136937	0.00136937
CH4	97	0.00211673	0.00218532	0.00225984	0.00234081	0.00242879	0.00252438	0.00262825	0.0027411	0.00286372	0.00299695	0.00385735	0.00516032	0.00713351	0.0101216	0.0146468	0.0214995	0.0318771	0.0475926	0.107432	0.244664	0.55938	1.28112	0.00123875	0.00123875	0.00123875	0.00123875	0.00123875	0.00123875
CH4	98	0.00201019	0.00207331	0.0021419	0.00221642	0.00229739	0.00238537	0.00248096	0.00258482	0.00269768	0.00282029	0.00361217	0.00481136	0.00662738	0.00937751	0.0135422	0.0198491	0.0294002	0.0438639	0.0989375	0.225239	0.514888	1.17915	0.00128762	0.00128762	0.00128762	0.00128762	0.00128762	0.00128762
CH4	99	0.00191029	0.00196839	0.00203151	0.0021001	0.00217462	0.00225559	0.00234357	0.00243916	0.00254302	0.00265588	0.00338468	0.00448836	0.00615973	0.00869082	0.0125238	0.0183284	0.0271187	0.0404304	0.0911175	0.207359	0.473938	1.08529	0.0012452	0.0012452	0.0012452	0.0012452	0.0012452	0.0012452
CH4	100	0.00181658	0.00187005	0.00192814	0.00199126	0.00205985	0.00213437	0.00221534	0.00230332	0.00239891	0.00250278	0.00317353	0.0041893	0.00572755	0.00805704	0.0115847	0.016927	0.0250171	0.0372686	0.0839185	0.190902	0.436248	0.998905	0.00120454	0.00120454	0.00120454	0.00120454	0.00120454	0.00120454
CH4	101	0.0017286	0.00177781	0.00183128	0.00188937	0.00195249	0.00202108	0.0020956	0.00217657	0.00226455	0.00236014	0.00297747	0.00391234	0.00532807	0.00747201	0.0107187	0.0156355	0.0230813	0.0343569	0.0772912	0.175753	0.401558	0.9194	0.00116531	0.00116531	0.00116531	0.00116531	0.00116531	0.00116531
CH4	102	0.00164595	0.00169124	0.00174045	0.00179392	0.00185201	0.00191514	0.00198372	0.00205824	0.00213921	0.00222719	0.00279535	0.00365576	0.00495873	0.00693191	0.00992004	0.0144452	0.0212979	0.0316755	0.0711901	0.16181	0.369629	0.846226	1.93927	0.00106612	0.00106612	0.00106612	0.00106612	0.00106612
CH4	103	0.00156826	0.00160994	0.00165523	0.00170444	0.00175791	0.001816	0.00187913	0.00194771	0.00202223	0.00210321	0.00262611	0.00341799	0.00461718	0.0064332	0.00918333	0.013348	0.019655	0.029206	0.0655733	0.148975	0.340242	0.778878	1.78481	0.00120442	0.00120442	0.00120442	0.00120442	0.00120442
CH4	104	0.00149518	0.00153354	0.00157522	0.00162051	0.00166972	0.00172319	0.00178129	0.00184441	0.00191299	0.00198752	0.00246877	0.00319758	0.00430125	0.00597263	0.00850371	0.0123367	0.0181413	0.0269316	0.0604023	0.137161	0.313194	0.716893	1.6427	0.00100403	0.00100403	0.00100403	0.00100403	0.00100403
CH4	105	0.00142638	0.00146169	0.00150005	0.00154174	0.00158703	0.00163624	0.0016897	0.0017478	0.00181092	0.00187951	0.00232243	0.00299319	0.00400896	0.00554721	0.0078767	0.0114044	0.0167467	0.0248368	0.0556416	0.126287	0.288299	0.659844	1.51191	0.00106625	0.00106625	0.00106625	0.00106625	0.00106625
CH4	106	0.00136158	0.00139408	0.00142939	0.00146775	0.00150943	0.00155472	0.00160393	0.0016574	0.00171549	0.00177862	0.00218627	0.00280359	0.00373846	0.00515419	0.00729814	0.0105449	0.0154616	0.0229074	0.0512586	0.116277	0.265385	0.607337	1.39154	0.000945562	0.000945562	0.000945562	0.000945562	0.000945562
CH4	107	0.0013005	0.00133041	0.0013629	0.00139821	0.00143657	0.00147826	0.00152355	0.00157276	0.00162622	0.00168432	0.0020595	0.00262766	0.00348806	0.00479103	0.00676422	0.00975235	0.0142775	0.0211302	0.0472233	0.107063	0.244295	0.55901	1.28075	0.000917674	0.000917674	0.000917674	0.000917674	0.000917674
CH4	108	0.00124259	0.00127041	0.00130032	0.00133281	0.00136812	0.00140648	0.00144817	0.00149346	0.00154267	0.00159613	0.00194143	0.00246434	0.00325621	0.0044554	0.00627142	0.00902155	0.0131863	0.0194932	0.043508	0.0985815	0.224883	0.514532	1.17879	0.000890496	0.000890496	0.000890496	0.000890496	0.000890496
CH4	109	0.00118852	0.00121354	0.00124136	0.00127126	0.00130376	0.00133907	0.00137743	0.00141911	0.0014644	0.00151361	0.00183141	0.00231266	0.00304147	0.00414514	0.00581652	0.0083476	0.0121806	0.0179852	0.0400872	0.0907742	0.207016	0.473595	1.08494	0.000942013	0.000942013	0.000942013	0.000942013	0.000942013
CH4	110	0.00113715	0.00116046	0.00118548	0.0012133	0.00124321	0.0012757	0.00131101	0.00134937	0.00139106	0.00143635	0.00172883	0.00217175	0.00284251	0.00385828	0.00539653	0.00772602	0.0112537	0.016596	0.0369376	0.0835875	0.19057	0.435917	0.998573	0.000838638	0.000838638	0.000838638	0.000838638	0.000838638
CH4	111	0.00108859	0.00111005	0.00113336	0.00115837	0.0011862	0.00121611	0.0012486	0.00128391	0.00132227	0.00136395	0.00163314	0.00204079	0.00265812	0.00359298	0.00500871	0.00715266	0.0103994	0.0153161	0.0340376	0.0769718	0.175434	0.401238	0.91908	0.000813852	0.000813852	0.000813852	0.000813852	0.000813852
CH4	112	0.00104265	0.0010624	0.00108386	0.00110718	0.00113219	0.00116001	0.00118992	0.00122242	0.00125772	0.00129608	0.00154383	0.00191901	0.00248717	0.00334757	0.00465055	0.00662373	0.00961186	0.014137	0.0313673	0.0708819	0.161501	0.369321	0.845917	1.93903	0.000855779	0.000855779	0.000855779	0.000855779
CH4	113	0.000999172	0.00101735	0.0010371	0.00105856	0.00108188	0.00110689	0.00113471	0.00116462	0.00119711	0.00123242	0.00146043	0.00180573	0.00232863	0.00312051	0.0043197	0.00613572	0.00888585	0.0130506	0.0289085	0.0652758	0.148678	0.339945	0.778581	1.78451	0.000766457	0.000766457	0.000766457	0.000766457
CH4	114	0.000957985	0.000974714	0.000992891	0.00101264	0.0010341	0.00105742	0.00108243	0.00111025	0.00114016	0.00117265	0.0013825	0.0017003	0.00218156	0.00291036	0.00401404	0.00568541	0.00821649	0.0120495	0.0266444	0.060115	0.136874	0.312907	0.716606	1.64242	0.000743805	0.000743805	0.000743805	0.000743805
CH4	115	0.000918943	0.000934339	0.000951069	0.000969246	0.000988996	0.00101046	0.00103377	0.00105879	0.00108661	0.00111651	0.00130965	0.00160213	0.00204506	0.00271581	0.00373158	0.00526984	0.00759932	0.011127	0.0245594	0.0553642	0.126009	0.288021	0.659566	1.51164	0.000802326	0.000802326	0.000802326	0.000802326
CH4	116	0.000881909	0.00089608	0.000911476	0.000928206	0.000946383	0.000966133	0.000987592	0.00101091	0.00103593	0.00106374	0.0012415	0.00151068	0.00191833	0.00253566	0.00347053	0.00488626	0.0070302	0.0102769	0.0226395	0.0509907	0.116009	0.265117	0.607069	1.39127	0.000700489	0.000700489	0.000700489	0.000700489
CH4	117	0.000846602	0.000859798	0.000873969	0.000889366	0.000906095	0.000924272	0.000944022	0.000965482	0.000988798	0.00101382	0.0011777	0.00142545	0.00180063	0.00236879	0.00322919	0.00453216	0.00650535	0.00949347	0.0208713	0.0469644	0.106804	0.244036	0.558752	1.2805	0.000679787	0.000679787	0.000679787	0.000679787
CH4	118	0.000813377	0.000825216	0.000838412	0.000852582	0.000867979	0.000884708	0.000902886	0.000922636	0.000944095	0.000967412	0.00111795	0.00134597	0.00169126	0.00221417	0.00300604	0.00420524	0.00602126	0.00877138	0.019243	0.0432578	0.0983314	0.224633	0.514282	1.17854	0.000659696	0.000659696	0.000659696	0.000659696
CH4	119	0.000781642	0.000792687	0.000804525	0.000817722	0.000831893	0.000847289	0.000864019	0.000882196	0.000901946	0.000923405	0.00106196	0.00127181	0.0015896	0.00207086	0.00279966	0.00390334	0.00557472	0.0081058	0.0177434	0.0398454	0.0905324	0.206774	0.473353	1.0847	0.000702897	0.000702897	0.000702897	0.000702897
CH4	120	0.000751455	0.000761623	0.000772671	0.000784508	0.000797704	0.000811874	0.000827271	0.000844	0.000862177	0.000881928	0.00100944	0.00120258	0.00149506	0.00193799	0.00260874	0.00362451	0.00516277	0.00749225	0.0163622	0.0367038	0.0833537	0.190337	0.435683	0.99834	0.000621278	0.000621278	0.000621278	0.000621278
CH4	121	0.000722725	0.000732083	0.000742251	0.000753299	0.000765137	0.000778332	0.000792502	0.000807899	0.000824629	0.000842806	0.000960166	0.00113792	0.00140711	0.00181475	0.00243208	0.00336695	0.00478268	0.00692663	0.0150901	0.0338116	0.0767458	0.175208	0.401012	0.918854	0.000602917	0.000602917	0.000602917	0.000602917
CH4	122	0.000695364	0.000703977	0.000713335	0.000723503	0.000734551	0.000746389	0.000759583	0.000773754	0.000789151	0.00080588	0.000913607	0.00107749	0.00132523	0.00170041	0.00226857	0.00312898	0.00443195	0.00640513	0.0139184	0.0311487	0.0706633	0.161283	0.369102	0.845699	1.93877	0.000585098	0.000585098	0.000585098
CH4	123	0.000669185	0.000677216	0.000685828	0.000695187	0.000705355	0.000716403	0.000728242	0.000741435	0.000755606	0.000771003	0.000870435	0.00102098	0.00124899	0.00159429	0.00211719	0.00290907	0.00410826	0.00592428	0.0128391	0.0286971	0.0650644	0.148466	0.339733	0.778369	1.7843	0.000567806	0.000567806	0.000567806
CH4	124	0.000644433	0.000651617	0.000659647	0.00066826	0.000677618	0.000687786	0.000698834	0.000710674	0.000723866	0.000738037	0.00082955	0.000968102	0.00117795	0.00149575	0.00197701	0.00270581	0.00380949	0.00548086	0.0118449	0.0264398	0.0599105	0.136669	0.312702	0.716401	1.64221	0.000551024	0.000551024	0.000551024
CH4	125	0.000534835	0.000627423	0.000634608	0.000642528	0.00065125	0.000660608	0.000670776	0.000681824	0.000693665	0.000706856	0.00079108	0.000918597	0.00111174	0.00140422	0.00184714	0.0025179	0.00353367	0.00507192	0.0109291	0.0243615	0.0551663	0.125811	0.287823	0.659368	1.51144	0.000597451	0.000597451	0.000597451
CH4	126	0.000604896	0.00051903	0.000610952	0.000618246	0.000626058	0.000634778	0.000644137	0.000654304	0.000665352	0.000677194	0.000754859	0.00087222	0.00104997	0.00131916	0.00172681	0.00234414	0.003279	0.00469474	0.0100854	0.0224479	0.0507992	0.115818	0.264925	0.606877	1.39108	0.000518935	0.000518935	0.000518935
CH4	127	0.000582632	0.000588892	0.000503693	0.000595001	0.000602295	0.000610107	0.000618828	0.000628186	0.000638354	0.000649402	0.000720731	0.000828462	0.000992341	0.00124009	0.00161527	0.00218342	0.00304383	0.0043468	0.00930811	0.020686	0.0467791	0.106619	0.24385	0.558566	1.28031	0.000503598	0.000503598	0.000503598
CH4	128	0.000561534	0.000567135	0.000573395	0.000488808	0.000579552	0.000586846	0.000594659	0.000603379	0.000612737	0.000622905	0.000688553	0.000787986	0.000938529	0.00116654	0.00151184	0.00203474	0.00282662	0.00402581	0.00859196	0.0190636	0.0430784	0.098152	0.224453	0.514102	1.17836	0.000488715	0.000488715	0.000488715
CH4	129	0.000474271	0.000546525	0.000552127	0.000558301	0.000474364	0.000564588	0.000571882	0.000579694	0.000588415	0.000597773	0.000658193	0.000749705	0.000888258	0.00109811	0.0014159	0.00189716	0.00262596	0.00372964	0.0079321	0.0175697	0.0396717	0.0903587	0.2066	0.473179	1.08453	0.000474271	0.000474271	0.000474271
CH4	130	0.000645592	0.000460254	0.000531988	0.000537675	0.000543765	0.000460347	0.000460354	0.000557389	0.000565199	0.000573919	0.00062937	0.00071375	0.000841268	0.00103441	0.00132689	0.00176981	0.00244057	0.00345634	0.00732408	0.016194	0.0365357	0.0831855	0.190169	0.435515	0.998172	0.000460254	0.000460254	0.000460254
CH4	131	0.000446652	0.000630551	0.000446652	0.000517907	0.000523594	0.000529684	0.000536482	0.000446751	0.000543345	0.000551156	0.000602452	0.000679957	0.000797019	0.000975072	0.00124426	0.00165191	0.00226924	0.0032041	0.00676378	0.0149273	0.0336487	0.076583	0.175045	0.400849	0.918691	0.000446652	0.000446652	0.000446652
CH4	132	0.000533804	0.000433451	0.000616027	0.000433451	0.000504266	0.000509952	0.000516043	0.000522841	0.00043355	0.000529739	0.000576844	0.000648174	0.000756206	0.000919784	0.00116753	0.00154271	0.00211087	0.00297127	0.00624743	0.0137607	0.030991	0.0705056	0.161125	0.368945	0.845541	1.93863	0.000433451	0.000433451
CH4	133	0.000420641	0.000520215	0.000420641	0.000601998	0.000420641	0.00049105	0.000496736	0.000502826	0.000509625	0.000420739	0.000552613	0.000618261	0.000717694	0.000868237	0.00109625	0.00144155	0.00196445	0.00275633	0.00577154	0.0126864	0.0285443	0.0649116	0.148313	0.33958	0.778216	1.78415	0.000420641	0.000420641
CH4	134	0.000408267	0.000408209	0.000507066	0.000408209	0.000588445	0.000408209	0.000478245	0.000483933	0.000490022	0.00049682	0.00052967	0.000590089	0.000681602	0.000820155	0.00103001	0.0013478	0.00182906	0.00255786	0.00533291	0.011697	0.0262919	0.0597625	0.136521	0.312554	0.716253	1.64206	0.000408209	0.000408209
CH4	135	0.000396144	0.000396202	0.000396144	0.000494281	0.000396144	0.000575348	0.000396144	0.000465837	0.000471525	0.000477614	0.000507931	0.000563383	0.000647762	0.00077528	0.000968417	0.0012609	0.00170383	0.00237458	0.0049286	0.0107858	0.0242182	0.055023	0.125668	0.28768	0.659225	1.5113	0.000396144	0.000396144
CH4	136	0.000469431	0.000384437	0.000384494	0.000384437	0.000481967	0.000384437	0.00056269	0.000384437	0.000453813	0.000459501	0.000487214	0.000538508	0.000616013	0.000733076	0.000911129	0.00118031	0.00158796	0.00220529	0.00455589	0.00994656	0.0223091	0.0506603	0.115679	0.264787	0.606738	1.39094	0.000384437	0.000384437
CH4	137	0.000373075	0.00045741	0.000373075	0.000373193	0.000373075	0.000470046	0.000373075	0.000550454	0.000373075	0.00044216	0.000467772	0.000514877	0.000586207	0.000694239	0.000857816	0.00110556	0.00148074	0.0020489	0.00421228	0.00917359	0.0205515	0.0466445	0.106484	0.243716	0.558432	1.28018	0.00043554	0.00043554
CH4	138	0.000362049	0.000362049	0.000445777	0.000362049	0.000362166	0.000362049	0.000458505	0.000362049	0.000538624	0.000362049	0.000362146	0.000492556	0.000558205	0.000657637	0.000808181	0.00103619	0.00138149	0.0019044	0.00389546	0.00846161	0.0189332	0.042948	0.0980216	0.224323	0.513972	1.17823	0.000362049	0.000362049
CH4	139	0.000422958	0.000351049	0.000351049	0.000434218	0.000351049	0.000351165	0.000351049	0.000447032	0.000351049	0.000526883	0.000438195	0.000471161	0.000531581	0.000623094	0.000761647	0.000971499	0.00128929	0.00177055	0.00360303	0.00780549	0.0174431	0.0395451	0.0902321	0.206474	0.473052	1.0844	0.000351049	0.000351049
CH4	140	0.000340969	0.000412318	0.000340969	0.000340969	0.000423623	0.000340969	0.000341085	0.000340969	0.000436517	0.000340969	0.000421092	0.000451514	0.000506968	0.000591346	0.000718863	0.000912001	0.00120448	0.00164741	0.00333393	0.00720167	0.0160716	0.0364133	0.0830631	0.190046	0.435392	0.998049	0.000340969	0.000340969
CH4	141	0.000330896	0.000330896	0.000401732	0.000330896	0.000330896	0.000413078	0.000330896	0.000331013	0.000330896	0.000426044	0.00040472	0.000432533	0.000483826	0.000561331	0.000678395	0.000856447	0.00112563	0.00153328	0.00308548	0.00664515	0.0148086	0.0335301	0.0764643	0.174926	0.400731	0.918573	0.000330896	0.000330896
CH4	142	0.000408978	0.000321117	0.000321117	0.00039148	0.000321117	0.000321117	0.000402863	0.000321117	0.000321233	0.000321117	0.000389061	0.000414763	0.000461868	0.000533198	0.00064123	0.000804808	0.00105255	0.00142773	0.0028563	0.00613245	0.0136457	0.030876	0.0703906	0.16101	0.36883	0.845426	1.93848	0.000321117
CH4	143	0.000311627	0.000398807	0.000311627	0.000311627	0.000381554	0.000311627	0.000311627	0.000392972	0.000311627	0.000311687	0.000311627	0.000311722	0.000441167	0.000506815	0.000606248	0.000756792	0.000984805	0.0013301	0.00264488	0.00566009	0.0125749	0.0284329	0.0648002	0.148202	0.339469	0.778105	1.78404	0.000311627
CH4	144	0.000302417	0.000302417	0.000388969	0.000302417	0.000302417	0.000371944	0.000302417	0.000302417	0.000383393	0.000302417	0.000475345	0.000388596	0.000421639	0.000482059	0.000573572	0.000712125	0.000921977	0.00123977	0.00244983	0.00522488	0.011589	0.0261838	0.0596545	0.136413	0.312446	0.716145	1.64196	0.000302417
CH4	145	0.000293479	0.000293479	0.000293479	0.000379454	0.000293479	0.000293479	0.000362638	0.000293479	0.000293479	0.000374169	0.000293479	0.000372713	0.000403205	0.000458657	0.000543037	0.000670554	0.000863692	0.00115617	0.00226985	0.00482388	0.0106811	0.0241135	0.0549183	0.125563	0.287575	0.65912	1.51119	0.000293479
CH4	146	0.000353307	0.000284805	0.000284805	0.000284805	0.000370249	0.000284805	0.000284805	0.000353625	0.000284805	0.000284805	0.00037838	0.00035781	0.000385689	0.000436983	0.000514486	0.000631551	0.000809602	0.00107879	0.00210376	0.00445436	0.00984503	0.0222076	0.0505588	0.115577	0.264685	0.606637	1.39084	0.000284805
CH4	147	0.000276388	0.000344358	0.000276388	0.000276388	0.000276388	0.000361342	0.000276388	0.000276388	0.000344895	0.000276388	0.000276388	0.000343578	0.00036934	0.000416445	0.000487775	0.000595807	0.000759385	0.00100713	0.00195047	0.00411385	0.00907516	0.020453	0.0465461	0.106386	0.243617	0.558333	1.28008	0.000276388
CH4	148	0.000268219	0.000268219	0.0003357	0.000268219	0.000268219	0.000268219	0.000352723	0.000268219	0.000268219	0.00033644	0.000268279	0.000268219	0.000268315	0.000397121	0.00046277	0.000562202	0.000712746	0.000940759	0.00180896	0.00380003	0.00836618	0.0188378	0.0428526	0.0979262	0.224227	0.513876	1.17813	0.000268219
CH4	149	0.000260292	0.000260292	0.000260292	0.000327323	0.000260292	0.000260292	0.000260292	0.000344382	0.000260292	0.000260292	0.000260292	0.000431301	0.000345833	0.000378927	0.000439347	0.00053086	0.000669413	0.000879265	0.00167832	0.0035108	0.00771326	0.0173508	0.0394529	0.0901399	0.206381	0.47296	1.08431	0.000260292
CH4	150	0.0002526	0.0002526	0.0002526	0.0002526	0.000319215	0.0002526	0.0002526	0.0002526	0.000336307	0.0002526	0.000331862	0.0002526	0.000331246	0.000361785	0.000417237	0.000501616	0.000629134	0.000822272	0.00155768	0.0032442	0.00711194	0.0159819	0.0363235	0.0829734	0.189956	0.435303	0.997959	0.0002526
CH4	151	0.000245134	0.000245134	0.000245134	0.000245134	0.000245134	0.000311368	0.000245134	0.000245134	0.000245134	0.000328491	0.000245134	0.00033767	0.000317597	0.00034552	0.000396814	0.000474317	0.000591383	0.000769433	0.00144627	0.00299846	0.00655814	0.0147216	0.0334431	0.0763773	0.174839	0.400644	0.918486	0.000245134
CH4	152	0.000306324	0.000237889	0.000237889	0.000237889	0.000237889	0.000237889	0.000303772	0.000237889	0.000237889	0.000237889	0.000237889	0.000237889	0.000304581	0.000330383	0.000377488	0.000448818	0.000556851	0.000720428	0.00134335	0.00277192	0.00604807	0.0135613	0.0307916	0.0703062	0.160926	0.368745	0.845342	1.93841
CH4	153	0.000230859	0.000298762	0.000230859	0.000230859	0.000230859	0.000230859	0.000230859	0.000296419	0.000230859	0.000230859	0.000298045	0.000230917	0.000230859	0.000230953	0.000359338	0.000424987	0.00052442	0.000674964	0.00124827	0.00256305	0.00557827	0.0124931	0.028351	0.0647183	0.14812	0.339387	0.778023	1.78396
CH4	154	0.000224036	0.000224036	0.00029145	0.000224036	0.000224036	0.000224036	0.000224036	0.000224036	0.000289298	0.000224036	0.000224036	0.000224036	0.000393777	0.000309155	0.000342282	0.000402702	0.000494215	0.000632768	0.00116041	0.00237047	0.00514553	0.0115096	0.0261045	0.0595752	0.136334	0.312367	0.716066	1.64188
CH4	155	0.000217414	0.000217414	0.000217414	0.000284379	0.000217414	0.000217414	0.000217414	0.000217414	0.000217414	0.000282403	0.000217414	0.000295798	0.000217414	0.000295673	0.000326243	0.000381695	0.000466074	0.000593592	0.00107921	0.00219289	0.00474692	0.0106041	0.0240365	0.0548413	0.125486	0.287498	0.659043	1.51111
CH4	156	0.000210989	0.000210989	0.000210989	0.000210989	0.00027754	0.000210989	0.000210989	0.000210989	0.000210989	0.000210989	0.000292968	0.000210989	0.000302839	0.000283095	0.000311047	0.00036234	0.000439843	0.000556909	0.00100414	0.00202912	0.00437972	0.00977039	0.0221329	0.0504841	0.115503	0.26461	0.606562	1.39077
CH4	157	0.000204753	0.000204753	0.000204753	0.000204753	0.000204753	0.000270863	0.000204753	0.000204753	0.000204753	0.000204753	0.000204753	0.000204753	0.000204753	0.000271116	0.000296944	0.000344049	0.00041538	0.000523412	0.000934735	0.00187807	0.00404145	0.00900276	0.0203806	0.0464737	0.106313	0.243545	0.558261	1.28
CH4	158	0.000198702	0.000198702	0.000198702	0.000198702	0.000198702	0.000198702	0.000264462	0.000198702	0.000198702	0.000198702	0.000198702	0.000265143	0.00019876	0.000198702	0.000198796	0.000326903	0.000392552	0.000491984	0.000870542	0.00173874	0.00372981	0.00829596	0.0187676	0.0427824	0.097856	0.224157	0.513806	1.17806
CH4	159	0.000192829	0.000192829	0.000192829	0.000192829	0.000192829	0.000192829	0.000192829	0.000258267	0.000192829	0.000192829	0.000192829	0.000192829	0.000192829	0.000361734	0.00027767	0.00031082	0.00037124	0.000462752	0.000811158	0.00161021	0.00344269	0.00764515	0.0172827	0.0393848	0.0900718	0.206313	0.472892	1.08424
CH4	160	0.00018713	0.00018713	0.00018713	0.00018713	0.00018713	0.00018713	0.00018713	0.00018713	0.000252271	0.00018713	0.000251045	0.00018713	0.000264932	0.00018713	0.000265133	0.000295723	0.000351176	0.000435554	0.00075621	0.00149162	0.00317814	0.00704588	0.0159158	0.0362575	0.0829073	0.18989	0.435236	0.997893
CH4	161	0.0001816	0.0001816	0.0001816	0.0001816	0.0001816	0.0001816	0.0001816	0.0001816	0.0001816	0.000246467	0.0001816	0.000262669	0.0001816	0.000272997	0.00025347	0.000281441	0.000332734	0.000410237	0.000705353	0.00138219	0.00293438	0.00649406	0.0146575	0.033379	0.0763132	0.174775	0.40058	0.918422
CH4	162	0.000176233	0.000176233	0.000176233	0.000176233	0.000176233	0.000176233	0.000176233	0.000176233	0.000176233	0.000176233	0.000176233	0.000176233	0.000176233	0.000176233	0.000242379	0.000268224	0.000315329	0.000386659	0.000658269	0.00128119	0.00270976	0.00598591	0.0134992	0.0307295	0.0702441	0.160864	0.368683	0.84528
CH4	163	0.000170874	0.000170874	0.000170874	0.000170874	0.000170874	0.000170874	0.000170874	0.000170874	0.000170874	0.000170874	0.000170874	0.000170874	0.000236824	0.000170931	0.000170874	0.000170968	0.000298891	0.00036454	0.000614517	0.00118783	0.00250261	0.00551782	0.0124327	0.0282906	0.0646579	0.14806	0.339327	0.777963
CH4	164	0.00023416	0.000165972	0.000165972	0.000165972	0.000165972	0.000165972	0.000165972	0.000165972	0.000165972	0.000165972	0.000165972	0.000165972	0.000165972	0.000165972	0.000334324	0.000250628	0.000283793	0.000344213	0.000574279	0.00110192	0.00231198	0.00508704	0.0114511	0.026046	0.0595167	0.136276	0.312308	0.716008
CH4	165	0.000161069	0.000228728	0.000161069	0.000161069	0.000161069	0.000161069	0.000161069	0.000161069	0.000161069	0.000161069	0.000161069	0.000224207	0.000161069	0.000238487	0.000161069	0.000238903	0.000269506	0.000324959	0.000536855	0.00102247	0.00213615	0.00469018	0.0105474	0.0239798	0.0547846	0.12543	0.287442	0.658987
CH4	166	0.000156309	0.000156309	0.000223481	0.000156309	0.000156309	0.000156309	0.000156309	0.000156309	0.000156309	0.000156309	0.000220103	0.000156309	0.000236777	0.000156309	0.000247407	0.000228023	0.000256006	0.000307299	0.000501869	0.000949104	0.00197408	0.00432468	0.00971535	0.0220779	0.0504291	0.115447	0.264555	0.606507
CH4	167	0.000151689	0.000151689	0.000151689	0.000218339	0.000151689	0.000151689	0.000151689	0.000151689	0.000151689	0.000151689	0.000151689	0.000151689	0.000151689	0.000151689	0.000151689	0.000217691	0.000243548	0.000290653	0.000470016	0.000881339	0.00182468	0.00398805	0.00894936	0.0203272	0.0464203	0.10626	0.243492	0.558207
CH4	168	0.000147206	0.000147206	0.000147206	0.000147206	0.000213444	0.000147206	0.000147206	0.000147206	0.000147206	0.000147206	0.000147206	0.000147206	0.000147206	0.000212831	0.000147263	0.000147206	0.0001473	0.000275102	0.000440183	0.00081874	0.00168694	0.00367801	0.00824416	0.0187158	0.0427306	0.0978042	0.224105	0.513754
CH4	169	0.000142855	0.000142855	0.000142855	0.000142855	0.000142855	0.000208774	0.000142855	0.000142855	0.000142855	0.000142855	0.000142855	0.000142855	0.000142855	0.000142855	0.000142855	0.000310842	0.00022739	0.000260565	0.000412497	0.000760903	0.00155995	0.00339243	0.00759489	0.0172325	0.0393345	0.0900215	0.206263	0.472842
CH4	170	0.000138633	0.000138633	0.000138633	0.000138633	0.000138633	0.000138633	0.000204202	0.000138633	0.000138633	0.000138633	0.000138633	0.000138633	0.000201304	0.000138633	0.000215798	0.000138633	0.000216356	0.000246967	0.000386799	0.000707454	0.00144286	0.00312939	0.00699713	0.0158671	0.0362087	0.0828586	0.189842	0.435188
CH4	171	0.000134536	0.000134536	0.000134536	0.000134536	0.000134536	0.000134536	0.000134536	0.000199782	0.000134536	0.000134536	0.000134536	0.000197689	0.000134536	0.000214608	0.000134536	0.000225437	0.000206148	0.000234139	0.000362935	0.000658051	0.00133488	0.00288708	0.00644676	0.0146102	0.0333317	0.0762659	0.174728	0.400532
CH4	172	0.00013056	0.00013056	0.00013056	0.00013056	0.00013056	0.00013056	0.00013056	0.00013056	0.00019551	0.00013056	0.00013056	0.00013056	0.00013056	0.00013056	0.00013056	0.00013056	0.000196468	0.000222332	0.000340767	0.000612377	0.0012353	0.00266387	0.00594002	0.0134533	0.0306836	0.0701982	0.160818	0.368637
CH4	173	0.000126701	0.000126701	0.000126701	0.000126701	0.000126701	0.000126701	0.000126701	0.000126701	0.000126701	0.000191379	0.000126701	0.000126701	0.000126701	0.000126701	0.000192112	0.000126759	0.000126701	0.000126795	0.000320166	0.000570143	0.00114345	0.00245823	0.00547344	0.0123883	0.0282462	0.0646135	0.148015	0.339282
CH4	174	0.000122957	0.000122957	0.000122957	0.000122957	0.000122957	0.000122957	0.000122957	0.000122957	0.000122957	0.000122957	0.000122957	0.000122957	0.000122957	0.000122957	0.000122957	0.000122957	0.000290703	0.000207412	0.000301012	0.000531078	0.00105872	0.00226878	0.00504384	0.0114079	0.0260028	0.0594735	0.136232	0.312265
CH4	175	0.000119323	0.000119323	0.000119323	0.000119323	0.000119323	0.000119323	0.000119323	0.000119323	0.000119323	0.000119323	0.000119323	0.000119323	0.000119323	0.000181684	0.000119323	0.00019632	0.000119323	0.000196971	0.000283042	0.000494938	0.000980557	0.00209424	0.00464826	0.0105055	0.0239379	0.0547426	0.125388	0.2874
CH4	176	0.000115796	0.000115796	0.000115796	0.000115796	0.000115796	0.000115796	0.000115796	0.000115796	0.000115796	0.000115796	0.000115796	0.000115796	0.000178481	0.000115796	0.000195606	0.000115796	0.000206567	0.00018734	0.00026663	0.000461199	0.000908435	0.00193341	0.00428401	0.00967468	0.0220372	0.0503884	0.115407	0.264515
CH4	177	0.000112272	0.000112272	0.000112272	0.000112272	0.000112272	0.000112272	0.000112272	0.000112272	0.000112272	0.000112272	0.000112272	0.000112272	0.000112272	0.000112272	0.000112272	0.000112272	0.000112272	0.000178117	0.000251092	0.000430454	0.000841778	0.00178512	0.00394849	0.0089098	0.0202877	0.0463807	0.10622	0.243452
CH4	178	0.000109054	0.000109054	0.000109054	0.000109054	0.000109054	0.000109054	0.000109054	0.000109054	0.000109054	0.000109054	0.000172664	0.000109054	0.000109054	0.000109054	0.000109054	0.000174323	0.000109111	0.000109054	0.000236817	0.000401898	0.000780455	0.00164866	0.00363972	0.00820587	0.0186775	0.0426923	0.0977659	0.224067
CH4	179	0.000105833	0.000105833	0.000105833	0.000105833	0.000105833	0.000105833	0.000105833	0.000105833	0.000105833	0.000105833	0.000105833	0.000105833	0.000105833	0.000105833	0.000105833	0.000105833	0.000105833	0.00027342	0.00022342	0.000375352	0.000723758	0.00152281	0.00335529	0.00755775	0.0171953	0.0392974	0.0899844	0.206226
CH4	180	0.000102705	0.000102705	0.000102705	0.000102705	0.000102705	0.000102705	0.000102705	0.000102705	0.000102705	0.000102705	0.000102705	0.000102705	0.000102705	0.000102705	0.000164863	0.000102705	0.000179592	0.000102705	0.000210926	0.000350757	0.000671413	0.00140682	0.00309335	0.00696108	0.015831	0.0361727	0.0828225	0.189806
CH4	181	9.96696e-05	9.96696e-05	9.96696e-05	9.96696e-05	9.96696e-05	9.96696e-05	9.96696e-05	9.96696e-05	9.96696e-05	9.96696e-05	9.96696e-05	9.96696e-05	9.96696e-05	0.000162046	9.96696e-05	0.000179306	9.96696e-05	0.000190354	0.000199169	0.000327965	0.000623081	0.00129991	0.00285211	0.00641179	0.0145753	0.0332967	0.076231	0.174693
CH4	182	9.67239e-05	9.67239e-05	9.67239e-05	9.67239e-05	9.67239e-05	9.67239e-05	9.67239e-05	9.67239e-05	9.67239e-05	9.67239e-05	9.67239e-05	9.67239e-05	9.67239e-05	9.67239e-05	9.67239e-05	9.67239e-05	9.67239e-05	9.67239e-05	0.0001884	0.000306836	0.000578446	0.00120137	0.00262993	0.00590609	0.0134194	0.0306497	0.0701643	0.160784
CH4	183	9.38653e-05	9.38653e-05	9.38653e-05	9.38653e-05	9.38653e-05	9.38653e-05	9.38653e-05	9.38653e-05	9.38653e-05	9.38653e-05	9.38653e-05	0.000156769	9.38653e-05	9.38653e-05	9.38653e-05	9.38653e-05	0.00015904	9.39224e-05	9.39592e-05	0.000287242	0.000537219	0.00111053	0.00242531	0.00544052	0.0123554	0.0282133	0.0645806	0.147982
CH4	184	9.10912e-05	9.10912e-05	9.10912e-05	9.10912e-05	9.10912e-05	9.10912e-05	9.10912e-05	9.10912e-05	9.10912e-05	9.10912e-05	9.10912e-05	9.10912e-05	9.10912e-05	9.10912e-05	9.10912e-05	9.10912e-05	9.10912e-05	9.10912e-05	0.000175458	0.000269066	0.000499132	0.00102678	0.00223684	0.00501189	0.011376	0.0259708	0.0594415	0.1362
CH4	185	8.39457e-08	8.39457e-08	8.39457e-08	8.39457e-08	8.39457e-08	8.39457e-08	8.39457e-08	8.39457e-08	8.39457e-08	8.39457e-08	8.39457e-08	8.39457e-08	8.39457e-08	8.39457e-08	8.39457e-08	6.21068e-05	8.39457e-08	7.68979e-05	7.76517e-05	0.000163729	0.000375625	0.000861244	0.00197492	0.00452895	0.0103861	0.0238185	0.0546233	0.125269
CH4	186	8.83965e-05	8.83965e-05	8.83965e-05	8.83965e-05	8.83965e-05	8.83965e-05	8.83965e-05	8.83965e-05	8.83965e-05	8.83965e-05	8.83965e-05	8.83965e-05	8.83965e-05	8.83965e-05	0.000150568	8.83965e-05	0.000167919	8.83965e-05	0.000159866	0.000239161	0.000433731	0.000880966	0.00190594	0.00425654	0.00964721	0.0220097	0.050361	0.115379
CH4	187	8.57063e-05	8.57063e-05	8.57063e-05	8.57063e-05	8.57063e-05	8.57063e-05	8.57063e-05	8.57063e-05	8.57063e-05	8.57063e-05	8.57063e-05	8.57063e-05	8.57063e-05	8.57063e-05	8.57063e-05	8.57063e-05	8.57063e-05	8.57063e-05	0.000151483	0.000224463	0.000403826	0.000815149	0.00175849	0.00392186	0.00888317	0.020261	0.0463541	0.106194
CH4	188	8.32497e-05	8.32497e-05	8.32497e-05	8.32497e-05	8.32497e-05	8.32497e-05	8.32497e-05	8.32497e-05	8.32497e-05	8.32497e-05	8.32497e-05	8.32497e-05	0.000145687	8.32497e-05	8.32497e-05	8.32497e-05	8.32497e-05	0.000148363	8.32497e-05	0.000210955	0.000376036	0.000754593	0.0016228	0.00361386	0.00818001	0.0186516	0.0426664	0.09774
CH4	189	8.07906e-05	8.07906e-05	8.07906e-05	8.07906e-05	8.07906e-05	8.07906e-05	8.07906e-05	8.07906e-05	8.07906e-05	8.07906e-05	8.07906e-05	8.07906e-05	8.07906e-05	8.07906e-05	8.07906e-05	8.07906e-05	8.07906e-05	8.07906e-05	0.000248203	0.000198324	0.000350257	0.000698662	0.00149771	0.00333019	0.00753265	0.0171702	0.0392723	0.0899593
CH4	190	7.84029e-05	7.84029e-05	7.84029e-05	7.84029e-05	7.84029e-05	7.84029e-05	7.84029e-05	7.84029e-05	7.84029e-05	7.84029e-05	7.84029e-05	7.84029e-05	7.84029e-05	7.84029e-05	7.84029e-05	7.84029e-05	0.000140337	7.84029e-05	7.84029e-05	0.000186575	0.000326406	0.000647062	0.00138247	0.00306899	0.00693673	0.0158067	0.0361483	0.0827982
CH4	191	7.60857e-05	7.60857e-05	7.60857e-05	7.60857e-05	7.60857e-05	7.60857e-05	7.60857e-05	7.60857e-05	7.60857e-05	7.60857e-05	7.60857e-05	7.60857e-05	7.60857e-05	7.60857e-05	7.60857e-05	0.000138123	7.60857e-05	0.000155533	0.000166676	0.00017554	0.000304336	0.000599451	0.00127628	0.00282848	0.00638816	0.0145516	0.0332731	0.0762073
CH4	192	7.38371e-05	7.38371e-05	7.38371e-05	7.38371e-05	7.38371e-05	7.38371e-05	7.38371e-05	7.38371e-05	7.38371e-05	7.38371e-05	7.38371e-05	7.38371e-05	7.38371e-05	7.38371e-05	7.38371e-05	7.38371e-05	7.38371e-05	7.38371e-05	7.38371e-05	0.000165472	0.000283907	0.000555517	0.00117844	0.00260701	0.00588316	0.0133964	0.0306267	0.0701413
CH4	193	7.16548e-05	7.16548e-05	7.16548e-05	7.16548e-05	7.16548e-05	7.16548e-05	7.16548e-05	7.16548e-05	7.16548e-05	7.16548e-05	7.16548e-05	7.16548e-05	7.16548e-05	0.000133785	7.16548e-05	7.16548e-05	7.16548e-05	7.16548e-05	7.17119e-05	7.17487e-05	0.000264993	0.00051497	0.00108828	0.00240306	0.00541827	0.0123331	0.028191	0.0645583
CH4	194	6.95371e-05	6.95371e-05	6.95371e-05	6.95371e-05	6.95371e-05	6.95371e-05	6.95371e-05	6.95371e-05	6.95371e-05	6.95371e-05	6.95371e-05	6.95371e-05	6.95371e-05	6.95371e-05	6.95371e-05	6.95371e-05	6.95371e-05	6.95371e-05	6.95371e-05	0.000153781	0.000247476	0.000477543	0.00100519	0.00221525	0.0049903	0.0113544	0.0259493	0.0594199
CH4	195	6.7419e-05	6.7419e-05	6.7419e-05	6.7419e-05	6.7419e-05	6.7419e-05	6.7419e-05	6.7419e-05	6.7419e-05	6.7419e-05	6.7419e-05	6.7419e-05	6.7419e-05	6.7419e-05	6.7419e-05	6.7419e-05	6.7419e-05	0.000129294	0.000144153	0.000145036	0.000231031	0.000442927	0.000928547	0.00204223	0.00459625	0.0104534	0.0238858	0.0546906
CH4	196	6.54884e-05	6.54884e-05	6.54884e-05	6.54884e-05	6.54884e-05	6.54884e-05	6.54884e-05	6.54884e-05	6.54884e-05	6.54884e-05	6.54884e-05	6.54884e-05	6.54884e-05	6.54884e-05	6.54884e-05	6.54884e-05	0.000127437	6.54884e-05	6.54884e-05	0.000136925	0.000216223	0.000410793	0.000858028	0.00188301	0.0042336	0.00962428	0.0219868	0.050338
CH4	197	6.3554e-05	6.3554e-05	6.3554e-05	6.3554e-05	6.3554e-05	6.3554e-05	6.3554e-05	6.3554e-05	6.3554e-05	6.3554e-05	6.3554e-05	6.3554e-05	6.3554e-05	6.3554e-05	6.3554e-05	6.3554e-05	6.3554e-05	6.3554e-05	6.3554e-05	0.000129301	0.000202283	0.000381646	0.000792969	0.00173631	0.00389968	0.00886099	0.0202389	0.0463319
CH4	198	6.16757e-05	6.16757e-05	6.16757e-05	6.16757e-05	6.16757e-05	6.16757e-05	6.16757e-05	6.16757e-05	6.16757e-05	6.16757e-05	6.16757e-05	6.16757e-05	6.16757e-05	6.16757e-05	0.000123602	6.16757e-05	6.16757e-05	6.16757e-05	0.000126721	6.16757e-05	0.000189355	0.000354436	0.000732994	0.0016012	0.00359226	0.00815841	0.01863	0.0426448
CH4	199	0	0	0	0	0	0	0	0	0	0	0	0	0	0	0	0	0	0	0	0.000167337	0.00011751	0.000269443	0.000617848	0.0014169	0.00324938	0.00745184	0.0170894	0.0391915
CH4	200	0.000174249	0.000174249	0.000174249	0.000174249	0.000174249	0.000174249	0.000174249	0.000174249	0.000174249	0.000174249	0.000174249	0.000174249	0.000174249	0.000174249	0.000174249	0.000174249	0.000174249	0.000174249	0.000174249	0.000174249	0.0002824	0.000422231	0.000742886	0.00147829	0.00316482	0.00703256	0.0159025	0.0362442
CH4	201	0	0	0	0	0	0	0	0	0	0	0	0	0	0	0	0	0	6.18894e-05	7.93644e-05	9.05489e-05	9.94345e-05	0.00022823	0.000523346	0.00120018	0.00275237	0.00631205	0.0144755	0.033197
CH4	202	0.000107736	0.000107736	0.000107736	0.000107736	0.000107736	0.000107736	0.000107736	0.000107736	0.000107736	0.000107736	0.000107736	0.000107736	0.000107736	0.000107736	0.000107736	0.000107736	0.000107736	0.000107736	0.000107736	0.000107736	0.000199352	0.000317788	0.000589398	0.00121232	0.00264089	0.00591704	0.0134303	0.0306606
CH4	203	0	0	0	0	0	0	0	0	0	0	0	0	0	0	0	6.17923e-05	0	0	0	5.70516e-08	9.38557e-08	0.000193322	0.000443298	0.00101661	0.00233139	0.0053466	0.0122614	0.0281194
CH4	204	0.000101515	0.000101515	0.000101515	0.000101515	0.000101515	0.000101515	0.000101515	0.000101515	0.000101515	0.000101515	0.000101515	0.000101515	0.000101515	0.000101515	0.000101515	0.000101515	0.000101515	0.000101515	0.000101515	0.000101515	0.000185742	0.000279439	0.000509505	0.00103715	0.00224721	0.00502226	0.0113863	0.0259812
CH4	205	0	0	0	0	0	0	0	0	0	0	0	0	0	0	0	0	0	0	6.18096e-05	7.66991e-05	7.7602e-05	0.000163598	0.000375494	0.000861114	0.00197479	0.00452882	0.010386	0.0238184
CH4	206	9.56035e-05	9.56035e-05	9.56035e-05	9.56035e-05	9.56035e-05	9.56035e-05	9.56035e-05	9.56035e-05	9.56035e-05	9.56035e-05	9.56035e-05	9.56035e-05	9.56035e-05	9.56035e-05	9.56035e-05	9.56035e-05	9.56035e-05	9.56035e-05	9.56035e-05	9.56035e-05	0.000167026	0.000246326	0.000440895	0.00088813	0.00191311	0.00426371	0.00965438	0.0220169
CH4	207	0	0	0	0	0	0	0	0	0	0	0	0	0	0	0	0	0	0	0	0	6.57337e-05	0.000138717	0.00031808	0.000729403	0.00167274	0.00383612	0.00879743	0.0201753
CH4	208	9.35438e-08	9.35438e-08	9.35438e-08	9.35438e-08	9.35438e-08	9.35438e-08	9.35438e-08	9.35438e-08	9.35438e-08	9.35438e-08	9.35438e-08	9.35438e-08	9.35438e-08	9.35438e-08	9.35438e-08	9.35438e-08	6.17972e-05	9.35438e-08	9.35438e-08	6.51095e-05	9.35438e-08	0.000127762	0.000292843	0.0006714	0.0015396	0.00353067	0.00809682	0.0185684
CH4	209	0	0	0	0	0	0	0	0	0	0	0	0	0	0	0	0	0	0	0	0	0.000167303	0.0001175	0.000269433	0.000617838	0.00141689	0.00324937	0.00745183	0.0170894
CH4	210	9.00306e-05	9.00306e-05	9.00306e-05	9.00306e-05	9.00306e-05	9.00306e-05	9.00306e-05	9.00306e-05	9.00306e-05	9.00306e-05	9.00306e-05	9.00306e-05	9.00306e-05	9.00306e-05	9.00306e-05	9.00306e-05	9.00306e-05	9.00306e-05	9.00306e-05	9.00306e-05	9.00306e-05	0.000198172	0.000338003	0.000658659	0.00139407	0.00308059	0.00694833	0.0158183
CH4	211	0	0	0	0	0	0	0	0	0	0	0	0	0	0	0	0	0	0	6.18261e-05	7.93284e-05	9.05309e-05	9.94259e-05	0.000228222	0.000523337	0.00120017	0.00275237	0.00631204	0.0144755
CH4	212	8.4706e-05	8.4706e-05	8.4706e-05	8.4706e-05	8.4706e-05	8.4706e-05	8.4706e-05	8.4706e-05	8.4706e-05	8.4706e-05	8.4706e-05	8.4706e-05	8.4706e-05	8.4706e-05	8.4706e-05	8.4706e-05	8.4706e-05	8.4706e-05	8.4706e-05	8.4706e-05	8.4706e-05	0.000176315	0.00029475	0.00056636	0.00118928	0.00261785	0.005894	0.0134073
CH4	213	0	0	0	0	0	0	0	0	0	0	0	0	0	0	0	0	0	6.16451e-05	0	0	5.70403e-08	9.38475e-08	0.000193314	0.000443291	0.0010166	0.00233138	0.00534659	0.0122614
CH4	214	7.98534e-05	7.98534e-05	7.98534e-05	7.98534e-05	7.98534e-05	7.98534e-05	7.98534e-05	7.98534e-05	7.98534e-05	7.98534e-05	7.98534e-05	7.98534e-05	7.98534e-05	7.98534e-05	7.98534e-05	7.98534e-05	7.98534e-05	7.98534e-05	7.98534e-05	7.98534e-05	7.98534e-05	0.000164073	0.000257771	0.000487837	0.00101548	0.00222554	0.0050006	0.0113647
CH4	215	0	0	0	0	0	0	0	0	0	0	0	0	0	0	0	0	0	0	0	6.17815e-05	7.66839e-05	7.75953e-05	0.000163592	0.000375488	0.000861107	0.00197479	0.00452881	0.010386
CH4	216	7.52044e-05	7.52044e-05	7.52044e-05	7.52044e-05	7.52044e-05	7.52044e-05	7.52044e-05	7.52044e-05	7.52044e-05	7.52044e-05	7.52044e-05	7.52044e-05	7.52044e-05	7.52044e-05	7.52044e-05	7.52044e-05	7.52044e-05	7.52044e-05	7.52044e-05	7.52044e-05	7.52044e-05	0.000146621	0.000225921	0.00042049	0.000867726	0.0018927	0.0042433	0.00963397
CH4	217	0	0	0	0	0	0	0	0	0	0	0	0	0	0	0	0	0	0	0	0	0	6.57281e-05	0.000138712	0.000318075	0.000729398	0.00167274	0.00383611	0.00879742
CH4	218	7.08248e-05	7.08248e-05	7.08248e-05	7.08248e-05	7.08248e-05	7.08248e-05	7.08248e-05	7.08248e-05	7.08248e-05	7.08248e-05	7.08248e-05	7.08248e-05	7.08248e-05	7.08248e-05	7.08248e-05	7.08248e-05	7.08248e-05	7.08248e-05	7.08248e-05	7.08248e-05	0.000135828	7.08248e-05	0.000198489	0.00036357	0.000742127	0.00161033	0.0036014	0.00816754
CH4	219	0	0	0	0	0	0	0	0	0	0	0	0	0	0	0	0	0	0	0	0	0	0.000167289	0.000117495	0.000269428	0.000617834	0.00141689	0.00324936	0.00745182
CH4	220	6.67003e-05	6.67003e-05	6.67003e-05	6.67003e-05	6.67003e-05	6.67003e-05	6.67003e-05	6.67003e-05	6.67003e-05	6.67003e-05	6.67003e-05	6.67003e-05	6.67003e-05	6.67003e-05	6.67003e-05	6.67003e-05	6.67003e-05	6.67003e-05	6.67003e-05	6.67003e-05	6.67003e-05	6.67003e-05	0.000174837	0.000314669	0.000635324	0.00137073	0.00305726	0.006925
CH4	221	0	0	0	0	0	0	0	0	0	0	0	0	0	0	0	0	0	0	0	6.1798e-05	7.93126e-05	9.05231e-05	9.94221e-05	0.000228218	0.000523334	0.00120017	0.00275236	0.00631204
CH4	222	0	0	0	0	0	0	0	0	0	0	0	0	0	0	0	0	0	0	0	0	0	0	9.16052e-05	0.000210041	0.000481651	0.00110458	0.00253314	0.00580929
CH4	223	6.2816e-05	6.2816e-05	6.2816e-05	6.2816e-05	6.2816e-05	6.2816e-05	6.2816e-05	6.2816e-05	6.2816e-05	6.2816e-05	6.2816e-05	6.2816e-05	6.2816e-05	6.2816e-05	6.2816e-05	6.2816e-05	6.2816e-05	6.2816e-05	0.000124397	6.2816e-05	6.2816e-05	6.2873e-05	6.29098e-05	0.000256127	0.000506104	0.00107941	0.00239419	0.00540941
CH4	224	0	0	0	0	0	0	0	0	0	0	0	0	0	0	0	0	0	0	0	0	0	0	8.42166e-05	0.000177914	0.00040798	0.000935626	0.00214569	0.00492074
CH4	225	0	0	0	0	0	0	0	0	0	0	0	0	0	0	0	0	0	0	0	0	6.17693e-05	7.66773e-05	7.75924e-05	0.000163589	0.000375485	0.000861105	0.00197478	0.00452881
CH4	226	8.74027e-05	8.74027e-05	8.74027e-05	8.74027e-05	8.74027e-05	8.74027e-05	8.74027e-05	8.74027e-05	8.74027e-05	8.74027e-05	8.74027e-05	8.74027e-05	8.74027e-05	8.74027e-05	8.74027e-05	8.74027e-05	8.74027e-05	8.74027e-05	8.74027e-05	8.74027e-05	8.74027e-05	8.74027e-05	0.000158816	0.000238117	0.000432686	0.000879921	0.0019049	0.0042555
CH4	227	0	0	0	0	0	0	0	0	0	0	0	0	0	0	0	0	0	0	0	0	0	0	6.57256e-05	0.00013871	0.000318072	0.000729395	0.00167273	0.00383611
CH4	228	0	0	0	0	0	0	0	0	0	0	0	0	0	0	0	0	0	0	0	0	0	6.49975e-05	0	0.000127662	0.000292743	0.0006713	0.0015395	0.00353057
CH4	229	7.98818e-05	7.98818e-05	7.98818e-05	7.98818e-05	7.98818e-05	7.98818e-05	7.98818e-05	7.98818e-05	7.98818e-05	7.98818e-05	7.98818e-05	7.98818e-05	7.98818e-05	7.98818e-05	7.98818e-05	7.98818e-05	7.98818e-05	7.98818e-05	7.98818e-05	7.98818e-05	7.98818e-05	7.98818e-05	0.000247164	0.000197375	0.000349308	0.000697713	0.00149676	0.00332924
CH4	230	0	0	0	0	0	0	0	0	0	0	0	0	0	0	0	0	0	0	0	0	0	0	0	0.000108135	0.000247967	0.000568622	0.00130403	0.00299055
CH4	231	0	0	0	0	0	0	0	0	0	0	0	0	0	0	0	0	0	0	0	0	6.17857e-05	7.93058e-05	9.05197e-05	9.94205e-05	0.000228216	0.000523332	0.00120017	0.00275236
CH4	232	7.30081e-05	7.30081e-05	7.30081e-05	7.30081e-05	7.30081e-05	7.30081e-05	7.30081e-05	7.30081e-05	7.30081e-05	7.30081e-05	7.30081e-05	7.30081e-05	7.30081e-05	7.30081e-05	7.30081e-05	7.30081e-05	7.30081e-05	7.30081e-05	7.30081e-05	7.30081e-05	7.30081e-05	7.30081e-05	7.30081e-05	0.000164612	0.000283047	0.000554657	0.00117758	0.00260615
CH4	233	0	0	0	0	0	0	0	0	0	0	0	0	0	0	0	0	0	0	0	6.1553e-05	0	0	5.70332e-08	9.38425e-08	0.00019331	0.000443286	0.0010166	0.00233138
CH4	234	0	0	0	0	0	0	0	0	0	0	0	0	0	0	0	0	0	0	0	0	0	0	0	8.42152e-05	0.000177913	0.000407979	0.000935625	0.00214569
CH4	235	6.67504e-05	6.67504e-05	6.67504e-05	6.67504e-05	6.67504e-05	6.67504e-05	6.67504e-05	6.67504e-05	6.67504e-05	6.67504e-05	6.67504e-05	6.67504e-05	6.67504e-05	6.67504e-05	6.67504e-05	6.67504e-05	6.67504e-05	6.67504e-05	6.67504e-05	6.67504e-05	6.67504e-05	0.000128514	0.000143425	0.000144342	0.000230338	0.000442234	0.000927854	0.00204153
CH4	236	0	0	0	0	0	0	0	0	0	0	0	0	0	0	0	0	0	0	0	0	0	0	0	7.14124e-05	0.000150713	0.000345282	0.000792518	0.00181749
CH4	237	0	0	0	0	0	0	0	0	0	0	0	0	0	0	0	0	0	0	0	0	0	0	0	6.57245e-05	0.000138709	0.000318071	0.000729394	0.00167273
CH4	238	0	0	0	0	0	0	0	0	0	0	0	0	0	0	0	0	0	0	0	0	0	0	6.4995e-05	0	0.000127661	0.000292742	0.000671299	0.0015395
CH4	239	6.10053e-05	6.10053e-05	6.10053e-05	6.10053e-05	6.10053e-05	6.10053e-05	6.10053e-05	6.10053e-05	6.10053e-05	6.10053e-05	6.10053e-05	6.10053e-05	6.10053e-05	6.10053e-05	6.10053e-05	6.10053e-05	6.10053e-05	6.10053e-05	6.10053e-05	6.10053e-05	6.10053e-05	6.10053e-05	6.10053e-05	0.000228285	0.000178498	0.000330431	0.000678836	0.00147789
CH4	240	0	0	0	0	0	0	0	0	0	0	0	0	0	0	0	0	0	0	0	0	0	0	0	0	0.000108135	0.000247966	0.000568621	0.00130403
CH4	241	0	0	0	0	0	0	0	0	0	0	0	0	0	0	0	0	0	0	0	0	0	6.17804e-05	7.93028e-05	9.05182e-05	9.94198e-05	0.000228216	0.000523331	0.00120016
CH4	242	0	0	0	0	0	0	0	0	0	0	0	0	0	0	0	0	0	0	0	0	0	0	0	0	9.16031e-05	0.000210039	0.000481649	0.00110457
CH4	243	7.31687e-05	7.31687e-05	7.31687e-05	7.31687e-05	7.31687e-05	7.31687e-05	7.31687e-05	7.31687e-05	7.31687e-05	7.31687e-05	7.31687e-05	7.31687e-05	7.31687e-05	7.31687e-05	7.31687e-05	7.31687e-05	7.31687e-05	7.31687e-05	7.31687e-05	7.31687e-05	0.000134709	7.31687e-05	7.31687e-05	7.32257e-05	7.32625e-05	0.000266478	0.000516454	0.00108976
CH4	244	0	0	0	0	0	0	0	0	0	0	0	0	0	0	0	0	0	0	0	0	0	0	0	0	8.42146e-05	0.000177912	0.000407979	0.000935624
CH4	245	0	0	0	0	0	0	0	0	0	0	0	0	0	0	0	0	0	0	0	0	0	0	6.17616e-05	7.66731e-05	7.75906e-05	0.000163587	0.000375484	0.000861103
CH4	246	0	0	0	0	0	0	0	0	0	0	0	0	0	0	0	0	0	0	0	0	0	0	0	0	7.14119e-05	0.000150712	0.000345282	0.000792517
CH4	247	0	0	0	0	0	0	0	0	0	0	0	0	0	0	0	0	0	0	0	0	0	0	0	0	6.5724e-05	0.000138708	0.000318071	0.000729394
CH4	248	6.49582e-05	6.49582e-05	6.49582e-05	6.49582e-05	6.49582e-05	6.49582e-05	6.49582e-05	6.49582e-05	6.49582e-05	6.49582e-05	6.49582e-05	6.49582e-05	6.49582e-05	6.49582e-05	6.49582e-05	6.49582e-05	6.49582e-05	6.49582e-05	6.49582e-05	6.49582e-05	6.49582e-05	6.49582e-05	6.49582e-05	0.000129952	6.49582e-05	0.000192618	0.0003577	0.000736257
CH4	249	0	0	0	0	0	0	0	0	0	0	0	0	0	0	0	0	0	0	0	0	0	0	0	0	0.000167279	0.000117492	0.000269425	0.00061783
CH4	250	0	0	0	0	0	0	0	0	0	0	0	0	0	0	0	0	0	0	0	0	0	0	0	0	0	0.000108134	0.000247966	0.000568621
CH4	251	0	0	0	0	0	0	0	0	0	0	0	0	0	0	0	0	0	0	0	0	0	0	6.17781e-05	7.93015e-05	9.05176e-05	9.94194e-05	0.000228215	0.000523331
CH4	252	0	0	0	0	0	0	0	0	0	0	0	0	0	0	0	0	0	0	0	0	0	0	0	0	0	9.16028e-05	0.000210038	0.000481648
CH4	253	7.09564e-05	7.09564e-05	7.09564e-05	7.09564e-05	7.09564e-05	7.09564e-05	7.09564e-05	7.09564e-05	7.09564e-05	7.09564e-05	7.09564e-05	7.09564e-05	7.09564e-05	7.09564e-05	7.09564e-05	7.09564e-05	7.09564e-05	7.09564e-05	7.09564e-05	7.09564e-05	7.09564e-05	0.000132492	7.09564e-05	7.09564e-05	7.10134e-05	7.10502e-05	0.000264265	0.000514242
CH4	254	0	0	0	0	0	0	0	0	0	0	0	0	0	0	0	0	0	0	0	0	0	0	0	0	0	8.42143e-05	0.000177912	0.000407978
CH4	255	0	0	0	0	0	0	0	0	0	0	0	0	0	0	0	0	0	0	0	0	0	0	0	6.17606e-05	7.66726e-05	7.75903e-05	0.000163587	0.000375483
CH4	256	0	0	0	0	0	0	0	0	0	0	0	0	0	0	0	0	0	0	0	0	0	0	0	0	0	7.14117e-05	0.000150712	0.000345282
CH4	257	0	0	0	0	0	0	0	0	0	0	0	0	0	0	0	0	0	0	0	0	0	0	0	0	0	6.57238e-05	0.000138708	0.000318071
CH4	258	0	0	0	0	0	0	0	0	0	0	0	0	0	0	0	0	0	0	0	0	0	0	0	0	6.49935e-05	0	0.00012766	0.000292741
CH4	259	6.10758e-05	6.10758e-05	6.10758e-05	6.10758e-05	6.10758e-05	6.10758e-05	6.10758e-05	6.10758e-05	6.10758e-05	6.10758e-05	6.10758e-05	6.10758e-05	6.10758e-05	6.10758e-05	6.10758e-05	6.10758e-05	6.10758e-05	6.10758e-05	6.10758e-05	6.10758e-05	6.10758e-05	6.10758e-05	6.10758e-05	6.10758e-05	6.10758e-05	0.000228354	0.000178568	0.000330501
CH4	260	0	0	0	0	0	0	0	0	0	0	0	0	0	0	0	0	0	0	0	0	0	0	0	0	0	0	0.000108134	0.000247965
CH4	261	0	0	0	0	0	0	0	0	0	0	0	0	0	0	0	0	0	0	0	0	0	0	0	6.1777e-05	7.93009e-05	9.05173e-05	9.94193e-05	0.000228215
CH4	262	0	0	0	0	0	0	0	0	0	0	0	0	0	0	0	0	0	0	0	0	0	0	0	0	0	0	9.16026e-05	0.000210038
CH4	263	0	0	0	0	0	0	0	0	0	0	0	0	0	0	0	0	0	0	0	0	0	0	6.15331e-05	0	0	5.70317e-08	9.38414e-08	0.000193309
CH4	264	0	0	0	0	0	0	0	0	0	0	0	0	0	0	0	0	0	0	0	0	0	0	0	0	0	0	8.42142e-05	0.000177912
CH4	265	0	0	0	0	0	0	0	0	0	0	0	0	0	0	0	0	0	0	0	0	0	0	0	0	6.17601e-05	7.66723e-05	7.75902e-05	0.000163587
CH4	266	6.21782e-05	6.21782e-05	6.21782e-05	6.21782e-05	6.21782e-05	6.21782e-05	6.21782e-05	6.21782e-05	6.21782e-05	6.21782e-05	6.21782e-05	6.21782e-05	6.21782e-05	6.21782e-05	6.21782e-05	6.21782e-05	6.21782e-05	6.21782e-05	6.21782e-05	6.21782e-05	6.21782e-05	6.21782e-05	6.21782e-05	6.21782e-05	6.21782e-05	6.21782e-05	0.00013359	0.00021289
CH4	267	0	0	0	0	0	0	0	0	0	0	0	0	0	0	0	0	0	0	0	0	0	0	0	0	0	0	6.57237e-05	0.000138708
CH4	268	0	0	0	0	0	0	0	0	0	0	0	0	0	0	0	0	0	0	0	0	0	0	0	0	0	6.49933e-05	0	0.00012766
CH4	269	0	0	0	0	0	0	0	0	0	0	0	0	0	0	0	0	0	0	0	0	0	0	0	0	0	0	0.000167278	0.000117492
CH4	270	0	0	0	0	0	0	0	0	0	0	0	0	0	0	0	0	0	0	0	0	0	0	0	0	0	0	0	0.000108134
CH4	271	0	0	0	0	0	0	0	0	0	0	0	0	0	0	0	0	0	0	0	0	0	0	0	0	6.17766e-05	7.93007e-05	9.05171e-05	9.94193e-05
CH4	272	0	0	0	0	0	0	0	0	0	0	0	0	0	0	0	0	0	0	0	0	0	0	0	0	0	0	0	9.16026e-05
CH4	273	0	0	0	0	0	0	0	0	0	0	0	0	0	0	0	0	0	0	0	0	0	0	0	6.15321e-05	0	0	5.70316e-08	9.38413e-08
CH4	274	0	0	0	0	0	0	0	0	0	0	0	0	0	0	0	0	0	0	0	0	0	0	0	0	0	0	0	8.42142e-05
CH4	275	5.97139e-05	5.97139e-05	5.97139e-05	5.97139e-05	5.97139e-05	5.97139e-05	5.97139e-05	5.97139e-05	5.97139e-05	5.97139e-05	5.97139e-05	5.97139e-05	5.97139e-05	5.97139e-05	5.97139e-05	5.97139e-05	5.97139e-05	5.97139e-05	5.97139e-05	5.97139e-05	5.97139e-05	5.97139e-05	5.97139e-05	5.97139e-05	5.97139e-05	0.000121474	0.000136386	0.000137304
CH4	276	0	0	0	0	0	0	0	0	0	0	0	0	0	0	0	0	0	0	0	0	0	0	0	0	0	0	0	7.14115e-05
CH4	277	0	0	0	0	0	0	0	0	0	0	0	0	0	0	0	0	0	0	0	0	0	0	0	0	0	0	0	6.57237e-05
CH4	278	0	0	0	0	0	0	0	0	0	0	0	0	0	0	0	0	0	0	0	0	0	0	0	0	0	0	6.49932e-05	0
CH4	279	0	0	0	0	0	0	0	0	0	0	0	0	0	0	0	0	0	0	0	0	0	0	0	0	0	0	0	0.000167278
CH4	280	0	0	0	0	0	0	0	0	0	0	0	0	0	0	0	0	0	0	0	0	0	0	0	0	0	0	0	0
CH4	281	0	0	0	0	0	0	0	0	0	0	0	0	0	0	0	0	0	0	0	0	0	0	0	0	0	6.17764e-05	7.93006e-05	9.05171e-05
CH4	282	0	0	0	0	0	0	0	0	0	0	0	0	0	0	0	0	0	0	0	0	0	0	0	0	0	0	0	0
CH4	283	0	0	0	0	0	0	0	0	0	0	0	0	0	0	0	0	0	0	0	0	0	0	0	0	6.15317e-05	0	0	5.70316e-08
CH4	284	0	0	0	0	0	0	0	0	0	0	0	0	0	0	0	0	0	0	0	0	0	0	0	0	0	0	0	0
CH4	285	0	0	0	0	0	0	0	0	0	0	0	0	0	0	0	0	0	0	0	0	0	0	0	0	0	0	6.17599e-05	7.66722e-05
CH4	286	0	0	0	0	0	0	0	0	0	0	0	0	0	0	0	0	0	0	0	0	0	0	0	0	0	0	0	0
CH4	287	0	0	0	0	0	0	0	0	0	0	0	0	0	0	0	0	0	0	0	0	0	0	0	0	0	0	0	0
CH4	288	6.04703e-05	6.04703e-05	6.04703e-05	6.04703e-05	6.04703e-05	6.04703e-05	6.04703e-05	6.04703e-05	6.04703e-05	6.04703e-05	6.04703e-05	6.04703e-05	6.04703e-05	6.04703e-05	6.04703e-05	6.04703e-05	6.04703e-05	6.04703e-05	6.04703e-05	6.04703e-05	6.04703e-05	6.04703e-05	6.04703e-05	6.04703e-05	6.04703e-05	6.04703e-05	6.04703e-05	0.000125463
CH4	289	0	0	0	0	0	0	0	0	0	0	0	0	0	0	0	0	0	0	0	0	0	0	0	0	0	0	0	0
CH4	290	0	0	0	0	0	0	0	0	0	0	0	0	0	0	0	0	0	0	0	0	0	0	0	0	0	0	0	0
CH4	291	0	0	0	0	0	0	0	0	0	0	0	0	0	0	0	0	0	0	0	0	0	0	0	0	0	0	6.17763e-05	7.93005e-05
CH4	292	0	0	0	0	0	0	0	0	0	0	0	0	0	0	0	0	0	0	0	0	0	0	0	0	0	0	0	0
CH4	293	0	0	0	0	0	0	0	0	0	0	0	0	0	0	0	0	0	0	0	0	0	0	0	0	0	6.15315e-05	0	0
CH4	294	0	0	0	0	0	0	0	0	0	0	0	0	0	0	0	0	0	0	0	0	0	0	0	0	0	0	0	0
CH4	295	0	0	0	0	0	0	0	0	0	0	0	0	0	0	0	0	0	0	0	0	0	0	0	0	0	0	0	6.17598e-05
CH4	296	0	0	0	0	0	0	0	0	0	0	0	0	0	0	0	0	0	0	0	0	0	0	0	0	0	0	0	0
CH4	297	0	0	0	0	0	0	0	0	0	0	0	0	0	0	0	0	0	0	0	0	0	0	0	0	0	0	0	0
CH4	298	0	0	0	0	0	0	0	0	0	0	0	0	0	0	0	0	0	0	0	0	0	0	0	0	0	0	0	0
CH4	299	0	0	0	0	0	0	0	0	0	0	0	0	0	0	0	0	0	0	0	0	0	0	0	0	0	0	0	0
CH4	300	0	0	0	0	0	0	0	0	0	0	0	0	0	0	0	0	0	0	0	0	0	0	0	0	0	0	0	0
CO2	1	6.62794	6.62794	6.62794	6.62794	6.62794	6.62794	6.62794	6.62794	6.62794	6.62794	6.62794	6.62794	6.62794	6.62794	6.62794	6.62794	6.62794	6.62794	6.62794	6.62794	6.62794	6.62794	6.62794	6.62794	6.62794	6.62794	6.62794	6.62794
CO2	2	0.169952	0.169952	0.169952	0.169952	0.169952	0.169952	0.169952	0.169952	0.169952	0.169952	0.169952	0.169952	0.169952	0.169952	0.169952	0.169952	0.169952	0.169952	0.169952	0.169952	0.169952	0.169952	0.169952	0.169952	0.169952	0.169952	0.169952	0.169952
CO2	3	1.4812	0.157149	0.157149	0.157149	0.157149	0.157149	0.157149	0.157149	0.157149	0.157149	0.157149	0.157149	0.157149	0.157149	0.157149	0.157149	0.157149	0.157149	0.157149	0.157149	0.157149	0.157149	0.157149	0.157149	0.157149	0.157149	0.157149	0.157149
CO2	4	1.36393	1.46939	0.145343	0.145343	0.145343	0.145343	0.145343	0.145343	0.145343	0.145343	0.145343	0.145343	0.145343	0.145343	0.145343	0.145343	0.145343	0.145343	0.145343	0.145343	0.145343	0.145343	0.145343	0.145343	0.145343	0.145343	0.145343	0.145343
CO2	5	1.25599	1.35305	1.45851	0.134457	0.134457	0.134457	0.134457	0.134457	0.134457	0.134457	0.134457	0.134457	0.134457	0.134457	0.134457	0.134457	0.134457	0.134457	0.134457	0.134457	0.134457	0.134457	0.134457	0.134457	0.134457	0.134457	0.134457	0.134457
CO2	6	1.15662	1.24595	1.34301	1.44847	0.124417	0.124417	0.124417	0.124417	0.124417	0.124417	0.124417	0.124417	0.124417	0.124417	0.124417	0.124417	0.124417	0.124417	0.124417	0.124417	0.124417	0.124417	0.124417	0.124417	0.124417	0.124417	0.124417	0.124417
CO2	7	1.06515	1.14736	1.23669	1.33375	1.43921	0.115157	0.115157	0.115157	0.115157	0.115157	0.115157	0.115157	0.115157	0.115157	0.115157	0.115157	0.115157	0.115157	0.115157	0.115157	0.115157	0.115157	0.115157	0.115157	0.115157	0.115157	0.115157	0.115157
CO2	8	0.98094	1.05661	1.13882	1.22815	1.32521	1.43067	0.106616	0.106616	0.106616	0.106616	0.106616	0.106616	0.106616	0.106616	0.106616	0.106616	0.106616	0.106616	0.106616	0.106616	0.106616	0.106616	0.106616	0.106616	0.106616	0.106616	0.106616	0.106616
CO2	9	0.903421	0.97306	1.04873	1.13094	1.22027	1.31733	1.42279	0.0987363	0.0987363	0.0987363	0.0987363	0.0987363	0.0987363	0.0987363	0.0987363	0.0987363	0.0987363	0.0987363	0.0987363	0.0987363	0.0987363	0.0987363	0.0987363	0.0987363	0.0987363	0.0987363	0.0987363	0.0987363
CO2	10	0.832059	0.896151	0.96579	1.04146	1.12367	1.213	1.31006	1.41552	0.0914661	0.0914661	0.0914661	0.0914661	0.0914661	0.0914661	0.0914661	0.0914661	0.0914661	0.0914661	0.0914661	0.0914661	0.0914661	0.0914661	0.0914661	0.0914661	0.0914661	0.0914661	0.0914661	0.0914661
CO2	11	0.766363	0.82535	0.889442	0.959081	1.03475	1.11696	1.20629	1.30335	1.40881	0.0847574	0.0847574	0.0847574	0.0847574	0.0847574	0.0847574	0.0847574	0.0847574	0.0847574	0.0847574	0.0847574	0.0847574	0.0847574	0.0847574	0.0847574	0.0847574	0.0847574	0.0847574	0.0847574
CO2	12	0.705882	0.760171	0.819159	0.883251	0.95289	1.02856	1.11077	1.2001	1.29716	1.40262	0.078566	0.078566	0.078566	0.078566	0.078566	0.078566	0.078566	0.078566	0.078566	0.078566	0.078566	0.078566	0.078566	0.078566	0.078566	0.078566	0.078566	0.078566
CO2	13	0.650202	0.700167	0.754456	0.813444	0.877536	0.947175	1.02284	1.10505	1.19438	1.29144	0.0728512	0.0728512	0.0728512	0.0728512	0.0728512	0.0728512	0.0728512	0.0728512	0.0728512	0.0728512	0.0728512	0.0728512	0.0728512	0.0728512	0.0728512	0.0728512	0.0728512	0.0728512
CO2	14	0.598941	0.644927	0.694892	0.749181	0.808168	0.87226	0.941899	1.01756	1.09978	1.18911	0.0675756	0.0675756	0.0675756	0.0675756	0.0675756	0.0675756	0.0675756	0.0675756	0.0675756	0.0675756	0.0675756	0.0675756	0.0675756	0.0675756	0.0675756	0.0675756	0.0675756	0.0675756
CO2	15	0.551748	0.59407	0.640056	0.690021	0.74431	0.803297	0.867389	0.937028	1.01269	1.09491	0.0627045	0.0627045	0.0627045	0.0627045	0.0627045	0.0627045	0.0627045	0.0627045	0.0627045	0.0627045	0.0627045	0.0627045	0.0627045	0.0627045	0.0627045	0.0627045	0.0627045	0.0627045
CO2	16	0.508298	0.547249	0.589572	0.635557	0.685522	0.739812	0.798799	0.862891	0.93253	1.0082	0.0582064	0.0582064	0.0582064	0.0582064	0.0582064	0.0582064	0.0582064	0.0582064	0.0582064	0.0582064	0.0582064	0.0582064	0.0582064	0.0582064	0.0582064	0.0582064	0.0582064	0.0582064
CO2	17	0.468294	0.504143	0.543095	0.585418	0.631403	0.681368	0.735657	0.794644	0.858736	0.928375	1.3781	0.0540518	0.0540518	0.0540518	0.0540518	0.0540518	0.0540518	0.0540518	0.0540518	0.0540518	0.0540518	0.0540518	0.0540518	0.0540518	0.0540518	0.0540518	0.0540518	0.0540518
CO2	18	0.431462	0.464456	0.500305	0.539257	0.58158	0.627565	0.67753	0.731819	0.790806	0.854899	1.2688	0.0502139	0.0502139	0.0502139	0.0502139	0.0502139	0.0502139	0.0502139	0.0502139	0.0502139	0.0502139	0.0502139	0.0502139	0.0502139	0.0502139	0.0502139	0.0502139	0.0502139
CO2	19	0.39755	0.427916	0.46091	0.496759	0.535711	0.578034	0.624019	0.673984	0.728273	0.78726	1.1682	0.0466679	0.0466679	0.0466679	0.0466679	0.0466679	0.0466679	0.0466679	0.0466679	0.0466679	0.0466679	0.0466679	0.0466679	0.0466679	0.0466679	0.0466679	0.0466679	0.0466679
CO2	20	0.366326	0.394273	0.424639	0.457633	0.493482	0.532434	0.574757	0.620742	0.670707	0.724996	1.07559	0.0433909	0.0433909	0.0433909	0.0433909	0.0433909	0.0433909	0.0433909	0.0433909	0.0433909	0.0433909	0.0433909	0.0433909	0.0433909	0.0433909	0.0433909	0.0433909	0.0433909
CO2	21	0.337575	0.363297	0.391244	0.42161	0.454604	0.490453	0.529405	0.571728	0.617713	0.667678	0.990351	0.040362	0.040362	0.040362	0.040362	0.040362	0.040362	0.040362	0.040362	0.040362	0.040362	0.040362	0.040362	0.040362	0.040362	0.040362	0.040362	0.040362
CO2	22	0.311102	0.334775	0.360496	0.388444	0.41881	0.451804	0.487653	0.526605	0.568927	0.614913	0.911885	1.36161	0.0375616	0.0375616	0.0375616	0.0375616	0.0375616	0.0375616	0.0375616	0.0375616	0.0375616	0.0375616	0.0375616	0.0375616	0.0375616	0.0375616	0.0375616	0.0375616
CO2	23	0.286726	0.308513	0.332185	0.357907	0.385854	0.41622	0.449214	0.485063	0.524015	0.566338	0.839657	1.25356	0.0349721	0.0349721	0.0349721	0.0349721	0.0349721	0.0349721	0.0349721	0.0349721	0.0349721	0.0349721	0.0349721	0.0349721	0.0349721	0.0349721	0.0349721	0.0349721
CO2	24	0.264279	0.28433	0.306118	0.32979	0.355512	0.383459	0.413825	0.446819	0.482668	0.52162	0.773169	1.15411	0.0325769	0.0325769	0.0325769	0.0325769	0.0325769	0.0325769	0.0325769	0.0325769	0.0325769	0.0325769	0.0325769	0.0325769	0.0325769	0.0325769	0.0325769	0.0325769
CO2	25	0.243608	0.262063	0.282114	0.303902	0.327574	0.353296	0.381243	0.411609	0.444603	0.480452	0.711966	1.06256	0.0303609	0.0303609	0.0303609	0.0303609	0.0303609	0.0303609	0.0303609	0.0303609	0.0303609	0.0303609	0.0303609	0.0303609	0.0303609	0.0303609	0.0303609	0.0303609
CO2	26	0.224572	0.241557	0.260012	0.280064	0.301851	0.325524	0.351245	0.379192	0.409558	0.442552	0.655626	0.978299	0.0283103	0.0283103	0.0283103	0.0283103	0.0283103	0.0283103	0.0283103	0.0283103	0.0283103	0.0283103	0.0283103	0.0283103	0.0283103	0.0283103	0.0283103	0.0283103
CO2	27	0.207042	0.222674	0.239659	0.258114	0.278166	0.299953	0.323626	0.349347	0.377294	0.40766	0.603763	0.900736	1.35046	0.0264121	0.0264121	0.0264121	0.0264121	0.0264121	0.0264121	0.0264121	0.0264121	0.0264121	0.0264121	0.0264121	0.0264121	0.0264121	0.0264121	0.0264121
CO2	28	0.190898	0.205285	0.220917	0.237901	0.256356	0.276408	0.298195	0.321868	0.347589	0.375537	0.55602	0.829339	1.24325	0.0246546	0.0246546	0.0246546	0.0246546	0.0246546	0.0246546	0.0246546	0.0246546	0.0246546	0.0246546	0.0246546	0.0246546	0.0246546	0.0246546	0.0246546
CO2	29	0.176029	0.18927	0.203657	0.219289	0.236274	0.254728	0.27478	0.296568	0.32024	0.345962	0.51207	0.763619	1.14456	0.0230268	0.0230268	0.0230268	0.0230268	0.0230268	0.0230268	0.0230268	0.0230268	0.0230268	0.0230268	0.0230268	0.0230268	0.0230268	0.0230268	0.0230268
CO2	30	0.162334	0.174521	0.187762	0.202149	0.217781	0.234766	0.25322	0.273272	0.295059	0.318732	0.47161	0.703124	1.05372	0.0215188	0.0215188	0.0215188	0.0215188	0.0215188	0.0215188	0.0215188	0.0215188	0.0215188	0.0215188	0.0215188	0.0215188	0.0215188	0.0215188	0.0215188
CO2	31	0.149721	0.160937	0.173123	0.186364	0.200751	0.216383	0.233368	0.251823	0.271875	0.293662	0.434363	0.647437	0.97011	0.0201212	0.0201212	0.0201212	0.0201212	0.0201212	0.0201212	0.0201212	0.0201212	0.0201212	0.0201212	0.0201212	0.0201212	0.0201212	0.0201212	0.0201212
CO2	32	0.138103	0.148425	0.159641	0.171828	0.185069	0.199456	0.215088	0.232072	0.250527	0.270579	0.400074	0.596177	0.893149	1.34288	0.0188256	0.0188256	0.0188256	0.0188256	0.0188256	0.0188256	0.0188256	0.0188256	0.0188256	0.0188256	0.0188256	0.0188256	0.0188256	0.0188256
CO2	33	0.127401	0.136901	0.147224	0.15844	0.170626	0.183867	0.198254	0.213886	0.230871	0.249326	0.368506	0.54899	0.822309	1.23622	0.0176241	0.0176241	0.0176241	0.0176241	0.0176241	0.0176241	0.0176241	0.0176241	0.0176241	0.0176241	0.0176241	0.0176241	0.0176241	0.0176241
CO2	34	0.117543	0.126286	0.135787	0.146109	0.157325	0.169511	0.182753	0.197139	0.212772	0.229756	0.339444	0.505553	0.757102	1.13804	0.0165095	0.0165095	0.0165095	0.0165095	0.0165095	0.0165095	0.0165095	0.0165095	0.0165095	0.0165095	0.0165095	0.0165095	0.0165095	0.0165095
CO2	35	0.108461	0.116508	0.125252	0.134752	0.145075	0.156291	0.168477	0.181718	0.196105	0.211737	0.312689	0.465566	0.69708	1.04768	0.0154751	0.0154751	0.0154751	0.0154751	0.0154751	0.0154751	0.0154751	0.0154751	0.0154751	0.0154751	0.0154751	0.0154751	0.0154751	0.0154751
CO2	36	0.100095	0.107501	0.115548	0.124292	0.133792	0.144115	0.15533	0.167517	0.180758	0.195145	0.288056	0.428757	0.641831	0.964504	0.0145149	0.0145149	0.0145149	0.0145149	0.0145149	0.0145149	0.0145149	0.0145149	0.0145149	0.0145149	0.0145149	0.0145149	0.0145149	0.0145149
CO2	37	0.0923866	0.0992029	0.106609	0.114656	0.1234	0.1329	0.143223	0.154439	0.166625	0.179866	0.265377	0.394871	0.590974	0.887947	1.33767	0.013623	0.013623	0.013623	0.013623	0.013623	0.013623	0.013623	0.013623	0.013623	0.013623	0.013623	0.013623	0.013623
CO2	38	0.0852846	0.091558	0.0983743	0.105781	0.113828	0.122571	0.132072	0.142394	0.15361	0.165796	0.244496	0.363677	0.54416	0.817479	1.23139	0.0127944	0.0127944	0.0127944	0.0127944	0.0127944	0.0127944	0.0127944	0.0127944	0.0127944	0.0127944	0.0127944	0.0127944	0.0127944
CO2	39	0.0787406	0.0845144	0.0907878	0.0976041	0.10501	0.113058	0.121801	0.131301	0.141624	0.15284	0.225271	0.334959	0.501067	0.752617	1.13356	0.0120242	0.0120242	0.0120242	0.0120242	0.0120242	0.0120242	0.0120242	0.0120242	0.0120242	0.0120242	0.0120242	0.0120242	0.0120242
CO2	40	0.0727105	0.0780244	0.0837982	0.0900716	0.0968879	0.104294	0.112341	0.121085	0.130585	0.140908	0.20757	0.308521	0.461399	0.692913	1.04351	0.011308	0.011308	0.011308	0.011308	0.011308	0.011308	0.011308	0.011308	0.011308	0.011308	0.011308	0.011308	0.011308
CO2	41	0.0671536	0.0720442	0.0773581	0.0831319	0.0894053	0.0962216	0.103628	0.111675	0.120419	0.129919	0.191272	0.284182	0.424884	0.637958	0.960631	0.0106417	0.0106417	0.0106417	0.0106417	0.0106417	0.0106417	0.0106417	0.0106417	0.0106417	0.0106417	0.0106417	0.0106417	0.0106417
CO2	42	0.0620323	0.0665334	0.0714241	0.076738	0.0825117	0.0887851	0.0956015	0.103008	0.111055	0.119799	0.176265	0.261775	0.39127	0.587373	0.884345	1.33407	0.0100216	0.0100216	0.0100216	0.0100216	0.0100216	0.0100216	0.0100216	0.0100216	0.0100216	0.0100216	0.0100216	0.0100216
CO2	43	0.0573123	0.0614549	0.065956	0.0708466	0.0761605	0.0819342	0.0882077	0.095024	0.10243	0.110477	0.162446	0.241146	0.360326	0.54081	0.814129	1.22804	0.0094441	0.0094441	0.0094441	0.0094441	0.0094441	0.0094441	0.0094441	0.0094441	0.0094441	0.0094441	0.0094441	0.0094441
CO2	44	0.0529616	0.0567742	0.0609168	0.065418	0.0703086	0.0756225	0.0813962	0.0876697	0.094486	0.101892	0.149722	0.222153	0.331841	0.497949	0.749499	1.13044	0.00890609	0.00890609	0.00890609	0.00890609	0.00890609	0.00890609	0.00890609	0.00890609	0.00890609	0.00890609	0.00890609	0.00890609
CO2	45	0.0489511	0.0524601	0.0562728	0.0604154	0.0649165	0.0698071	0.075121	0.0808947	0.0871682	0.0939845	0.138004	0.204667	0.305618	0.458496	0.69001	1.04061	0.0084046	0.0084046	0.0084046	0.0084046	0.0084046	0.0084046	0.0084046	0.0084046	0.0084046	0.0084046	0.0084046	0.0084046
CO2	46	0.045254	0.0484835	0.0519924	0.0558051	0.0599477	0.0644488	0.0693394	0.0746533	0.0804271	0.0867005	0.127214	0.188567	0.281478	0.422179	0.635253	0.957926	0.00793692	0.00793692	0.00793692	0.00793692	0.00793692	0.00793692	0.00793692	0.00793692	0.00793692	0.00793692	0.00793692	0.00793692
CO2	47	0.0418453	0.0448176	0.0480471	0.051556	0.0553687	0.0595113	0.0640124	0.068903	0.0742169	0.0799907	0.117277	0.173744	0.259254	0.388749	0.584852	0.881824	1.33155	0.00750052	0.00750052	0.00750052	0.00750052	0.00750052	0.00750052	0.00750052	0.00750052	0.00750052	0.00750052	0.00750052
CO2	48	0.0387024	0.0414379	0.0444101	0.0476396	0.0511486	0.0549612	0.0591038	0.0636049	0.0684956	0.0738095	0.108126	0.160095	0.238795	0.357975	0.538459	0.811778	1.22568	0.00709309	0.00709309	0.00709309	0.00709309	0.00709309	0.00709309	0.00709309	0.00709309	0.00709309	0.00709309	0.00709309
CO2	49	0.0358041	0.0383218	0.0410573	0.0440296	0.047259	0.050768	0.0545807	0.0587233	0.0632244	0.068115	0.0996986	0.147528	0.219959	0.329647	0.495756	0.747305	1.12824	0.0067125	0.0067125	0.0067125	0.0067125	0.0067125	0.0067125	0.0067125	0.0067125	0.0067125	0.0067125	0.0067125
CO2	50	0.0331313	0.0354484	0.037966	0.0407016	0.0436738	0.0469033	0.0504123	0.0542249	0.0583675	0.0628686	0.0919367	0.135956	0.202619	0.30357	0.456448	0.687962	1.03856	0.00635677	0.00635677	0.00635677	0.00635677	0.00635677	0.00635677	0.00635677	0.00635677	0.00635677	0.00635677	0.00635677
CO2	51	0.0306661	0.0327986	0.0351157	0.0376334	0.0403689	0.0433412	0.0465706	0.0500796	0.0538923	0.0580348	0.0847877	0.125301	0.186654	0.279565	0.420266	0.63334	0.956013	0.00602409	0.00602409	0.00602409	0.00602409	0.00602409	0.00602409	0.00602409	0.00602409	0.00602409	0.00602409	0.00602409
CO2	52	0.028392	0.0303547	0.0324873	0.0348044	0.0373221	0.0400576	0.0430298	0.0462593	0.0497683	0.0535809	0.0782029	0.11549	0.171956	0.257466	0.386961	0.583064	0.880036	1.32976	0.00571278	0.00571278	0.00571278	0.00571278	0.00571278	0.00571278	0.00571278	0.00571278	0.00571278	0.00571278
CO2	53	0.0262942	0.0281005	0.0300632	0.0321958	0.0345129	0.0370306	0.0397661	0.0427383	0.0459678	0.0494768	0.0721377	0.106455	0.158423	0.237123	0.356303	0.536787	0.810106	1.22401	0.00542128	0.00542128	0.00542128	0.00542128	0.00542128	0.00542128	0.00542128	0.00542128	0.00542128	0.00542128
CO2	54	0.0243585	0.026021	0.0278274	0.0297901	0.0319227	0.0342398	0.0367574	0.039493	0.0424652	0.0456947	0.0665507	0.0981343	0.145964	0.218395	0.328083	0.494191	0.745741	1.12668	0.00514817	0.00514817	0.00514817	0.00514817	0.00514817	0.00514817	0.00514817	0.00514817	0.00514817	0.00514817
CO2	55	0.0225724	0.0241025	0.025765	0.0275714	0.0295341	0.0316666	0.0339837	0.0365014	0.0392369	0.0422092	0.061404	0.090472	0.134492	0.201154	0.302106	0.454983	0.686497	1.03709	0.00489212	0.00489212	0.00489212	0.00489212	0.00489212	0.00489212	0.00489212	0.00489212	0.00489212	0.00489212
CO2	56	0.020924	0.0223322	0.0238623	0.0255248	0.0273312	0.0292939	0.0314264	0.0337435	0.0362612	0.0389967	0.0566627	0.0834155	0.123929	0.185282	0.278193	0.418894	0.631968	0.954641	0.00465191	0.00465191	0.00465191	0.00465191	0.00465191	0.00465191	0.00465191	0.00465191	0.00465191	0.00465191
CO2	57	0.0194024	0.0206985	0.0221067	0.0236368	0.0252993	0.0271057	0.0290684	0.0312009	0.0335181	0.0360357	0.0522946	0.0769166	0.114203	0.170669	0.25618	0.385675	0.581777	0.87875	0.00442642	0.00442642	0.00442642	0.00442642	0.00442642	0.00442642	0.00442642	0.00442642	0.00442642	0.00442642
CO2	58	0.0179978	0.0191906	0.0204867	0.0218949	0.023425	0.0250875	0.0268939	0.0288566	0.0309891	0.0333062	0.0482701	0.070931	0.105248	0.157217	0.235916	0.355097	0.53558	0.808899	0.0042146	0.0042146	0.0042146	0.0042146	0.0042146	0.0042146	0.0042146	0.0042146	0.0042146	0.0042146
CO2	59	0.0167009	0.0177987	0.0189915	0.0202876	0.0216958	0.0232259	0.0248884	0.0266947	0.0286575	0.03079	0.044562	0.065418	0.0970016	0.144831	0.217262	0.32695	0.493059	0.744608	0.0040155	0.0040155	0.0040155	0.0040155	0.0040155	0.0040155	0.0040155	0.0040155	0.0040155	0.0040155
CO2	60	0.0155032	0.0165136	0.0176114	0.0188042	0.0201003	0.0215085	0.0230386	0.0247011	0.0265075	0.0284702	0.0411453	0.0603401	0.0894081	0.133428	0.20009	0.301042	0.45392	0.685433	0.00382821	0.00382821	0.00382821	0.00382821	0.00382821	0.00382821	0.00382821	0.00382821	0.00382821	0.00382821
CO2	61	0.014397	0.0153269	0.0163373	0.0174351	0.018628	0.019924	0.0213322	0.0228623	0.0245248	0.0263312	0.0379967	0.0556627	0.0824155	0.122929	0.184282	0.277193	0.417894	0.630968	0.00365193	0.00365193	0.00365193	0.00365193	0.00365193	0.00365193	0.00365193	0.00365193	0.00365193	0.00365193
CO2	62	0.0133752	0.014231	0.0151609	0.0161713	0.0172691	0.0184619	0.019758	0.0211662	0.0226963	0.0243588	0.0350952	0.051354	0.075976	0.113263	0.169729	0.255239	0.384734	0.580837	1.32754	0.00348588	0.00348588	0.00348588	0.00348588	0.00348588	0.00348588	0.00348588	0.00348588	0.00348588
CO2	63	0.012431	0.0132186	0.0140745	0.0150044	0.0160148	0.0171126	0.0183054	0.0196014	0.0210097	0.0225397	0.032421	0.0473849	0.0700458	0.104363	0.156331	0.235031	0.354212	0.534695	1.22192	0.00332937	0.00332937	0.00332937	0.00332937	0.00332937	0.00332937	0.00332937	0.00332937	0.00332937
CO2	64	0.0115584	0.0122834	0.013071	0.0139269	0.0148568	0.0158671	0.0169649	0.0181578	0.0194538	0.020862	0.0299563	0.0437283	0.0645842	0.0961679	0.143997	0.216429	0.326117	0.492225	1.12471	0.00318175	0.00318175	0.00318175	0.00318175	0.00318175	0.00318175	0.00318175	0.00318175	0.00318175
CO2	65	0.0107519	0.0114191	0.012144	0.0129317	0.0137875	0.0147174	0.0157278	0.0168256	0.0180184	0.0193145	0.0276844	0.0403595	0.0595543	0.0886223	0.132642	0.199304	0.300256	0.453134	1.03525	0.00304241	0.00304241	0.00304241	0.00304241	0.00304241	0.00304241	0.00304241	0.00304241	0.00304241
CO2	66	0.0100062	0.0106203	0.0112875	0.0120124	0.0128001	0.0136559	0.0145858	0.0155962	0.016694	0.0178868	0.02559	0.0372556	0.0549216	0.0816744	0.122188	0.183541	0.276452	0.417153	0.9529	0.0029108	0.0029108	0.0029108	0.0029108	0.0029108	0.0029108	0.0029108	0.0029108	0.0029108
CO2	67	0.00931668	0.00988182	0.0104959	0.0111631	0.011888	0.0126757	0.0135315	0.0144614	0.0154718	0.0165696	0.0236593	0.0343957	0.0506546	0.0752765	0.112563	0.169029	0.25454	0.384035	0.87711	0.00278639	0.00278639	0.00278639	0.00278639	0.00278639	0.00278639	0.00278639	0.00278639	0.00278639
CO2	68	0.00867888	0.00919901	0.00976415	0.0103782	0.0110454	0.0117703	0.012558	0.0134138	0.0143437	0.0153541	0.0218791	0.0317604	0.0467242	0.0693851	0.103702	0.155671	0.23437	0.353551	0.807353	0.00266872	0.00266872	0.00266872	0.00266872	0.00266872	0.00266872	0.00266872	0.00266872	0.00266872
CO2	69	0.0080888	0.0085675	0.00908763	0.00965277	0.0102668	0.010934	0.0116589	0.0124466	0.0133025	0.0142324	0.0202376	0.0293319	0.0431039	0.0639598	0.0955435	0.143373	0.215804	0.325492	0.74315	0.00255735	0.00255735	0.00255735	0.00255735	0.00255735	0.00255735	0.00255735	0.00255735	0.00255735
CO2	70	0.00754273	0.0079833	0.008462	0.00898213	0.00954728	0.0101613	0.0108285	0.0115535	0.0123411	0.013197	0.0187239	0.0270938	0.0397689	0.0589637	0.0880318	0.132052	0.198714	0.299665	0.684057	0.00245185	0.00245185	0.00245185	0.00245185	0.00245185	0.00245185	0.00245185	0.00245185	0.00245185
CO2	71	0.00703725	0.00744273	0.0078833	0.00836201	0.00888214	0.00944728	0.0100613	0.0107285	0.0114535	0.0122411	0.0173279	0.0250311	0.0366966	0.0543626	0.0811154	0.121629	0.182982	0.275893	0.629668	0.00235185	0.00235185	0.00235185	0.00235185	0.00235185	0.00235185	0.00235185	0.00235185	0.00235185
CO2	72	0.00656921	0.0069424	0.00734788	0.00778846	0.00826716	0.00878729	0.00935243	0.00996648	0.0106337	0.0113586	0.0160402	0.0231299	0.0338663	0.0501252	0.0747471	0.112034	0.1685	0.254011	0.579608	1.32631	0.002257	0.002257	0.002257	0.002257	0.002257	0.002257	0.002257	0.002257
CO2	73	0.00613572	0.00647919	0.00685237	0.00725785	0.00769843	0.00817713	0.00869726	0.0092624	0.00987645	0.0105436	0.0148524	0.0213774	0.0312586	0.0462225	0.0688834	0.1032	0.155169	0.233869	0.533533	1.22076	0.00216698	0.00216698	0.00216698	0.00216698	0.00216698	0.00216698	0.00216698	0.00216698
CO2	74	0.00573411	0.00605021	0.00639368	0.00676686	0.00717235	0.00761292	0.00809162	0.00861175	0.00917689	0.00979095	0.0137565	0.0197618	0.028856	0.042628	0.063484	0.0950676	0.142897	0.215328	0.491125	1.12361	0.00208147	0.00208147	0.00208147	0.00208147	0.00208147	0.00208147	0.00208147	0.00208147
CO2	75	0.00536191	0.00565284	0.00596894	0.00631241	0.00668559	0.00709107	0.00753165	0.00801035	0.00853048	0.00909562	0.0127453	0.0182723	0.0266422	0.0393173	0.0585121	0.0875801	0.1316	0.198262	0.452092	1.0342	0.0020002	0.0020002	0.0020002	0.0020002	0.0020002	0.0020002	0.0020002	0.0020002
CO2	76	0.00501685	0.00528461	0.00557554	0.00589165	0.00623511	0.0066083	0.00701378	0.00745435	0.00793305	0.00845318	0.0118122	0.0168989	0.0246022	0.0362677	0.0539337	0.0806865	0.1212	0.182553	0.416165	0.951912	0.0019229	0.0019229	0.0019229	0.0019229	0.0019229	0.0019229	0.0019229	0.0019229
CO2	77	0.00469686	0.00494329	0.00521105	0.00550198	0.00581808	0.00616155	0.00653473	0.00694021	0.00738079	0.00785949	0.0109509	0.0156325	0.0227222	0.0334586	0.0497175	0.0743395	0.111626	0.168092	0.383097	0.876173	0.00184934	0.00184934	0.00184934	0.00184934	0.00184934	0.00184934	0.00184934	0.00184934
CO2	78	0.0044	0.0046268	0.00487323	0.00514099	0.00543192	0.00574803	0.00609149	0.00646467	0.00687016	0.00731073	0.0101559	0.0144647	0.0209897	0.0308709	0.0458348	0.0684957	0.102813	0.154781	0.352661	0.806464	0.00177928	0.00177928	0.00177928	0.00177928	0.00177928	0.00177928	0.00177928	0.00177928
CO2	79	0.0041245	0.00433324	0.00456004	0.00480647	0.00507423	0.00536516	0.00568127	0.00602473	0.00639791	0.0068034	0.009422	0.0133875	0.0193928	0.028487	0.0422591	0.063115	0.0946987	0.142528	0.324647	0.742305	0.00171252	0.00171252	0.00171252	0.00171252	0.00171252	0.00171252	0.00171252	0.00171252
CO2	80	0.00386874	0.00406085	0.00426958	0.00449639	0.00474282	0.00501057	0.0053015	0.00561761	0.00596107	0.00633426	0.00874429	0.012394	0.0179209	0.0262908	0.0389659	0.0581607	0.0872288	0.131249	0.298862	0.683254	0.00154983	0.00154983	0.00154983	0.00154983	0.00154983	0.00154983	0.00154983	0.00154983
CO2	81	0.00363119	0.003808	0.00400011	0.00420885	0.00443565	0.00468208	0.00494984	0.00524076	0.00555687	0.00590033	0.00811841	0.0114774	0.0165641	0.0242674	0.0359329	0.0535989	0.0803517	0.120865	0.275129	0.628904	0.00150242	0.00150242	0.00150242	0.00150242	0.00150242	0.00150242	0.00150242	0.00150242
CO2	82	0.00341047	0.0035732	0.00375001	0.00394212	0.00415086	0.00437766	0.00462409	0.00489185	0.00518278	0.00549888	0.00754029	0.0106317	0.0153133	0.022403	0.0331394	0.0493983	0.0740203	0.111307	0.253284	0.578881	1.32576	0.00154485	0.00154485	0.00154485	0.00154485	0.00154485	0.00154485	0.00154485
CO2	83	0.00320531	0.00335508	0.00351781	0.00369462	0.00388673	0.00409547	0.00432227	0.0045687	0.00483646	0.00512739	0.0070062	0.00985142	0.0141601	0.0206851	0.0305664	0.0455303	0.0681911	0.102508	0.233176	0.53284	1.22007	0.00148829	0.00148829	0.00148829	0.00148829	0.00148829	0.00148829	0.00148829
CO2	84	0.00301453	0.00315237	0.00330214	0.00346486	0.00364167	0.00383379	0.00404252	0.00426933	0.00451576	0.00478351	0.00651268	0.00913128	0.0130968	0.0191021	0.0281963	0.0419683	0.0628243	0.0944079	0.214669	0.490465	1.12295	0.00143426	0.00143426	0.00143426	0.00143426	0.00143426	0.00143426	0.00143426
CO2	85	0.00283704	0.0029639	0.00310174	0.0032515	0.00341423	0.00359104	0.00378315	0.00399189	0.00421869	0.00446512	0.00605656	0.00846659	0.0121163	0.0176432	0.0260131	0.0386882	0.057883	0.0869511	0.197633	0.451462	1.03357	0.00138264	0.00138264	0.00138264	0.00138264	0.00138264	0.00138264	0.00138264
CO2	86	0.00267183	0.00278859	0.00291545	0.00305328	0.00320305	0.00336578	0.00354259	0.0037347	0.00394344	0.00417024	0.00563492	0.007853	0.011212	0.0162987	0.024002	0.0356675	0.0533335	0.0800863	0.181953	0.415565	0.951312	0.00133327	0.00133327	0.00133327	0.00133327	0.00133327	0.00133327	0.00133327
CO2	87	0.00251799	0.00262544	0.0027422	0.00286906	0.00300689	0.00315666	0.00331939	0.0034962	0.00368831	0.00389705	0.00524507	0.00728648	0.0103779	0.0150595	0.0221492	0.0328856	0.0491445	0.0737665	0.167519	0.382524	0.8756	0.00128604	0.00128604	0.00128604	0.00128604	0.00128604	0.00128604	0.00128604
CO2	88	0.00237465	0.00247355	0.00258101	0.00269776	0.00282462	0.00296246	0.00311222	0.00327495	0.00345176	0.00364387	0.00488453	0.00676334	0.00960856	0.0139173	0.0204423	0.0303235	0.0452874	0.0679483	0.154234	0.352114	0.805917	0.00124083	0.00124083	0.00124083	0.00124083	0.00124083	0.00124083	0.00124083
CO2	89	0.00224104	0.00233206	0.00243096	0.00253842	0.00265517	0.00278203	0.00291987	0.00306964	0.00323236	0.00340917	0.00455101	0.00628018	0.00889878	0.0128643	0.0188696	0.0279638	0.0417358	0.0625918	0.142005	0.324124	0.741782	0.00114655	0.00114655	0.00114655	0.00114655	0.00114655	0.00114655	0.00114655
CO2	90	0.00211644	0.00220021	0.00229123	0.00239012	0.00249758	0.00261433	0.00274119	0.00287903	0.0030288	0.00319153	0.00424242	0.00583386	0.00824389	0.0118936	0.0174205	0.0257904	0.0384655	0.0576603	0.130748	0.298362	0.682754	0.00111192	0.00111192	0.00111192	0.00111192	0.00111192	0.00111192	0.00111192
CO2	91	0.00200016	0.00207726	0.00216103	0.00225205	0.00235095	0.0024584	0.00257516	0.00270202	0.00283985	0.00298962	0.00395681	0.00542149	0.00763957	0.0109986	0.0160853	0.0237885	0.0354541	0.05312	0.120387	0.27465	0.628425	0.00112383	0.00112383	0.00112383	0.00112383	0.00112383	0.00112383	0.00112383
CO2	92	0.0018916	0.00196256	0.00203966	0.00212343	0.00221445	0.00231334	0.0024208	0.00253755	0.00266441	0.00280225	0.00369241	0.00504043	0.00708184	0.0101733	0.0148549	0.0219446	0.032681	0.0489398	0.110849	0.252825	0.578423	1.32529	0.00108507	0.00108507	0.00108507	0.00108507	0.00108507	0.00108507
CO2	93	0.00179019	0.00185549	0.00192645	0.00200355	0.00208732	0.00217834	0.00227724	0.00238469	0.00250145	0.00262831	0.00344756	0.00468822	0.00656703	0.00941225	0.013721	0.0202459	0.0301272	0.0450911	0.102069	0.232737	0.532401	1.21963	0.0010479	0.0010479	0.0010479	0.0010479	0.0010479	0.0010479
CO2	94	0.0016954	0.0017555	0.00182081	0.00189176	0.00196886	0.00205263	0.00214365	0.00224255	0.00235	0.00246676	0.00322076	0.0043626	0.00609177	0.00871037	0.0126759	0.0186812	0.0277754	0.0415474	0.093987	0.214248	0.490044	1.12253	0.00101223	0.00101223	0.00101223	0.00101223	0.00101223	0.00101223
CO2	95	0.00160674	0.00166206	0.00172216	0.00178747	0.00185843	0.00193553	0.0020193	0.00211032	0.00220921	0.00231667	0.00301061	0.00406151	0.00565295	0.00806298	0.0117127	0.0172396	0.0256095	0.0382846	0.0865475	0.19723	0.451059	1.03317	0.000909754	0.000909754	0.000909754	0.000909754	0.000909754	0.000909754
CO2	96	0.00152378	0.00157469	0.00163001	0.00169011	0.00175542	0.00182637	0.00190347	0.00198724	0.00207826	0.00217716	0.00281583	0.00378302	0.00524771	0.00746578	0.0108248	0.0159115	0.0236148	0.0352803	0.0796991	0.181565	0.415178	0.950925	0.000950538	0.000950538	0.000950538	0.000950538	0.000950538	0.000950538
CO2	97	0.00144609	0.00149295	0.00154386	0.00159918	0.00165928	0.00172459	0.00179554	0.00187264	0.00195641	0.00204743	0.00263524	0.00352539	0.00487342	0.00691482	0.0100063	0.0146879	0.0217775	0.0325139	0.0733948	0.167148	0.382153	0.875228	0.000909011	0.000909011	0.000909011	0.000909011	0.000909011	0.000909011
CO2	98	0.0013733	0.00141643	0.00146328	0.0015142	0.00156951	0.00162962	0.00169492	0.00176588	0.00184298	0.00192675	0.00246773	0.00328699	0.00452764	0.00640646	0.00925167	0.0135604	0.0200854	0.0299666	0.0675914	0.153877	0.351757	0.80556	0.000888499	0.000888499	0.000888499	0.000888499	0.000888499	0.000888499
CO2	99	0.00130506	0.00134475	0.00138787	0.00143473	0.00148564	0.00154096	0.00160106	0.00166637	0.00173732	0.00181442	0.00231232	0.00306632	0.00420816	0.00593733	0.00855593	0.0125215	0.0185267	0.027621	0.0622489	0.141662	0.323781	0.741439	0.000805676	0.000805676	0.000805676	0.000805676	0.000805676	0.000805676
CO2	100	0.00124104	0.00127756	0.00131725	0.00136038	0.00140723	0.00145814	0.00151346	0.00157356	0.00163887	0.00170983	0.00216807	0.00286201	0.00391291	0.00550435	0.00791438	0.0115641	0.017091	0.0254609	0.0573308	0.130419	0.298032	0.682424	0.00083462	0.00083462	0.00083462	0.00083462	0.00083462	0.00083462
CO2	101	0.00118093	0.00121455	0.00125108	0.00129077	0.00133389	0.00138075	0.00143166	0.00148697	0.00154708	0.00161238	0.00203413	0.0026728	0.00363999	0.00510467	0.00732275	0.0106817	0.0157685	0.0234717	0.0528032	0.12007	0.274333	0.628109	0.000806885	0.000806885	0.000806885	0.000806885	0.000806885	0.000806885
CO2	102	0.00112447	0.00115541	0.00118903	0.00122556	0.00126524	0.00130837	0.00135522	0.00140614	0.00146145	0.00152156	0.00190971	0.00249751	0.00338767	0.00473569	0.0067771	0.00986855	0.0145501	0.0216398	0.0486351	0.110544	0.25252	0.578118	1.32498	0.000728342	0.000728342	0.000728342	0.000728342	0.000728342
CO2	103	0.00107139	0.00109987	0.00113081	0.00116443	0.00120096	0.00124064	0.00128377	0.00133062	0.00138154	0.00143685	0.00179409	0.00233507	0.00315433	0.00439498	0.0062738	0.00911901	0.0134277	0.0199527	0.0447979	0.101776	0.232444	0.532108	1.21933	0.000770734	0.000770734	0.000770734	0.000770734	0.000770734
CO2	104	0.00102146	0.00104767	0.00107615	0.00110709	0.00114071	0.00117724	0.00121692	0.00126005	0.0013069	0.00135782	0.0016866	0.0021845	0.0029385	0.00408034	0.0058095	0.0084281	0.0123936	0.0183989	0.0412652	0.0937048	0.213965	0.489762	1.12225	0.000685927	0.000685927	0.000685927	0.000685927	0.000685927
CO2	105	0.000974466	0.000998587	0.0010248	0.00105327	0.00108421	0.00111783	0.00115436	0.00119405	0.00123717	0.00128403	0.00158662	0.00204486	0.00273881	0.0037897	0.00538114	0.00779117	0.0114409	0.0169678	0.0380128	0.0862757	0.196958	0.450787	1.0329	0.000717326	0.000717326	0.000717326	0.000717326	0.000717326
CO2	106	0.000930197	0.000952396	0.000976517	0.00100273	0.0010312	0.00106214	0.00109576	0.00113229	0.00117198	0.0012151	0.0014936	0.00191534	0.00255401	0.0035212	0.00498589	0.00720396	0.0105629	0.0156497	0.0350185	0.0794372	0.181304	0.414916	0.950663	0.000645982	0.000645982	0.000645982	0.000645982	0.000645982
CO2	107	0.000888468	0.000908899	0.000931099	0.00095522	0.000981428	0.0010099	0.00104085	0.00107446	0.00111099	0.00115068	0.00140699	0.00179514	0.00238295	0.0032731	0.00462113	0.00666253	0.00975398	0.0144356	0.0322617	0.0731425	0.166895	0.381901	0.874976	0.000665055	0.000665055	0.000665055	0.000665055	0.000665055
CO2	108	0.000749627	0.00086791	0.000888342	0.000910541	0.000934662	0.000960871	0.000989347	0.00102029	0.00105391	0.00109043	0.00132633	0.00168357	0.00222455	0.00304381	0.00428446	0.00616327	0.00900849	0.0133172	0.0297235	0.0673482	0.153634	0.351514	0.805317	0.000608363	0.000608363	0.000608363	0.000608363	0.000608363
CO2	109	0.000725866	0.000730551	0.000848062	0.000868493	0.000890693	0.000914814	0.000941022	0.000969499	0.00100044	0.00103406	0.00125117	0.00157995	0.00207785	0.00283185	0.00397369	0.00570285	0.00832145	0.012287	0.0273865	0.0620145	0.141427	0.323547	0.741204	0.000634151	0.000634151	0.000634151	0.000634151	0.000634151
CO2	110	0.000791635	0.000707366	0.000712093	0.000828894	0.000849325	0.000871525	0.000895646	0.000921854	0.000950331	0.000981271	0.00118109	0.00148368	0.00194192	0.00263587	0.00368676	0.0052782	0.00768823	0.0113379	0.0252348	0.0571047	0.130193	0.297806	0.682198	0.000572934	0.000572934	0.000572934	0.000572934	0.000572934
CO2	111	0.000757283	0.000773005	0.000689466	0.000594282	0.000810378	0.00083081	0.000853009	0.00087713	0.000903339	0.000931815	0.00111572	0.00139421	0.00181595	0.00245463	0.00342182	0.0048865	0.00710457	0.0104636	0.0232535	0.052585	0.119852	0.274115	0.62789	0.000556002	0.000556002	0.000556002	0.000556002	0.000556002
CO2	112	0.000724819	0.000739288	0.00075501	0.000772093	0.000577613	0.000792489	0.000812921	0.00083512	0.000859241	0.00088545	0.0010547	0.00131101	0.00169917	0.00228697	0.00317712	0.00452515	0.00656656	0.009658	0.0214293	0.0484246	0.110333	0.25231	0.577907	1.32485	0.000608971	0.000608971	0.000608971	0.000608971
CO2	113	0.000694117	0.000707434	0.000721904	0.000737626	0.000754708	0.000561448	0.000775202	0.000795633	0.000817833	0.000841954	0.000997726	0.00123362	0.00159086	0.00213185	0.0029511	0.00419175	0.00607057	0.00891578	0.0197495	0.0445946	0.101572	0.232241	0.531905	1.21913	0.000523623	0.000523623	0.000523623	0.000523623
CO2	114	0.000665062	0.000677319	0.000690636	0.000705105	0.000720827	0.00073791	0.000545772	0.000758493	0.000778924	0.000801124	0.000944489	0.0011616	0.00149038	0.00198828	0.00274228	0.00388412	0.00561328	0.00823188	0.0182027	0.0410689	0.0935085	0.213769	0.489565	1.12205	0.000508147	0.000508147	0.000508147	0.000508147
CO2	115	0.000637546	0.000648826	0.000661083	0.0006744	0.000688869	0.000704591	0.000721674	0.00053057	0.000742339	0.000762771	0.000894717	0.00109453	0.00139713	0.00185537	0.00254931	0.00360021	0.00519165	0.00760168	0.0167783	0.0378233	0.0860862	0.196768	0.450598	1.03271	0.00055465	0.00055465	0.00055465	0.00055465
CO2	116	0.000611469	0.000621851	0.000633131	0.000645388	0.000658705	0.000673174	0.000688896	0.000705979	0.000515826	0.00072672	0.000848157	0.00103206	0.00131055	0.00173229	0.00237097	0.00333816	0.00480284	0.00702092	0.0154667	0.0348354	0.0792542	0.181121	0.414733	0.95048	0.000478555	0.000478555	0.000478555	0.000478555
CO2	117	0.000535529	0.000596294	0.000606676	0.000617956	0.000630213	0.00064353	0.000657999	0.000673721	0.000690804	0.000501526	0.000804575	0.000973828	0.00123014	0.00161829	0.0022061	0.00309625	0.00444427	0.00648568	0.0142587	0.0320848	0.0729657	0.166719	0.381724	0.874799	0.000464412	0.000464412	0.000464412	0.000464412
CO2	118	0.000518955	0.000521251	0.000581619	0.000592001	0.000603281	0.000615538	0.000628855	0.000643324	0.000659046	0.000676129	0.000763756	0.000919528	0.00115542	0.00151266	0.00205365	0.0028729	0.00411356	0.00599237	0.0131463	0.0295525	0.0671773	0.153463	0.351343	0.805146	0.000450686	0.000450686	0.000450686	0.000450686
CO2	119	0.000548592	0.000505105	0.000455625	0.000567426	0.000577807	0.000589088	0.000601344	0.000614661	0.000629131	0.000644853	0.0007255	0.000868866	0.00108597	0.00141476	0.00191265	0.00266666	0.00380849	0.00553766	0.0121218	0.0272213	0.0618493	0.141262	0.323382	0.741039	0.000466898	0.000466898	0.000466898	0.000466898
CO2	120	0.000526807	0.000534803	0.00054349	0.000442577	0.000553695	0.000564077	0.000575357	0.000587614	0.000600931	0.000615401	0.000689625	0.000821571	0.00102139	0.00132398	0.00178222	0.00247617	0.00352706	0.0051185	0.0111782	0.0250751	0.056945	0.130033	0.297647	0.682038	0.00042444	0.00042444	0.00042444	0.00042444
CO2	121	0.000506109	0.000513468	0.000521464	0.000530152	0.000429921	0.000540411	0.000550793	0.000562073	0.00057433	0.000587647	0.000655959	0.000777396	0.000961296	0.00123979	0.00166153	0.00230021	0.0032674	0.00473208	0.0103091	0.0230991	0.0524306	0.119697	0.273961	0.627736	0.000411896	0.000411896	0.000411896	0.000411896
CO2	122	0.000486432	0.000493205	0.000500564	0.00050856	0.000517247	0.000417644	0.000527557	0.000537938	0.000549219	0.000561475	0.000436224	0.000736111	0.000905364	0.00116168	0.00154983	0.00213763	0.00302779	0.00437581	0.00950866	0.0212799	0.0482752	0.110184	0.252161	0.577758	1.32466	0.000399723	0.000399723	0.000399723
CO2	123	0.000399174	0.000473946	0.000480718	0.000488077	0.000496073	0.000504761	0.000405735	0.000515116	0.000525498	0.000536778	0.000609625	0.000697504	0.000853277	0.00108917	0.00144641	0.0019874	0.00280665	0.00404731	0.00877133	0.019605	0.0444502	0.101428	0.232096	0.53176	1.21899	0.000387909	0.000387909	0.000387909
CO2	124	0.000455351	0.000387622	0.000461862	0.000468634	0.000475993	0.000483989	0.000492677	0.000394184	0.000503075	0.000513456	0.000580502	0.000661381	0.000804746	0.00102185	0.00135064	0.00184853	0.00260254	0.00374437	0.00809214	0.018063	0.0409292	0.0933688	0.21363	0.489426	1.12191	0.000376445	0.000376445	0.000376445
CO2	125	0.000428399	0.000443613	0.000376416	0.000414212	0.000456939	0.000464298	0.000472293	0.000480981	0.000382977	0.000491418	0.000553123	0.000627561	0.000759507	0.000959322	0.00126192	0.00172016	0.0024141	0.003465	0.00746647	0.0166431	0.0376881	0.0859509	0.196633	0.450462	1.03257	0.000394256	0.000394256	0.000394256
CO2	126	0.000422119	0.000417112	0.000432252	0.000401498	0.000403113	0.000445617	0.000452976	0.000460972	0.00046966	0.000372107	0.000527368	0.000595876	0.000717313	0.000901214	0.00117971	0.00160145	0.00224012	0.00320731	0.00689007	0.0153358	0.0347046	0.0791234	0.18099	0.414602	0.950349	0.000354522	0.000354522	0.000354522
CO2	127	0.000352826	0.000411117	0.000406184	0.000421256	0.00039073	0.000392357	0.000434657	0.000442016	0.000450011	0.000458699	0.000503123	0.00038014	0.00067794	0.000847193	0.0011035	0.00149166	0.00207946	0.00296961	0.00635905	0.0141321	0.0319582	0.072839	0.166592	0.381597	0.874672	0.000344045	0.000344045	0.000344045
CO2	128	0.00039539	0.00034259	0.000400466	0.000395601	0.00041061	0.000380295	0.000381933	0.000424044	0.000431403	0.000439399	0.000480285	0.000553132	0.000641177	0.00079695	0.00103285	0.00139008	0.00193107	0.00275032	0.00586979	0.0130237	0.02943	0.0670547	0.15334	0.351221	0.805023	0.000333876	0.000333876	0.000333876
CO2	129	0.000324009	0.000385045	0.00033266	0.000362125	0.000385352	0.000400303	0.000370181	0.000335723	0.000413768	0.000421127	0.000458756	0.000525801	0.000606834	0.000750199	0.000967307	0.00129609	0.00179399	0.00254799	0.00541899	0.0120031	0.0271026	0.0617306	0.141144	0.323263	0.740921	0.000324009	0.000324009	0.000324009
CO2	130	0.000384194	0.000314433	0.00037503	0.000351055	0.000352314	0.000375425	0.000380352	0.000396486	0.000326094	0.000403815	0.000386531	0.000500153	0.000574731	0.000706677	0.000906493	0.00120909	0.00166733	0.00236128	0.00500361	0.0110633	0.0249602	0.0568301	0.129918	0.297532	0.681923	0.000314433	0.000314433	0.000314433
CO2	131	0.00030514	0.000374359	0.00030514	0.000365332	0.000341535	0.000342804	0.00037578	0.000370736	0.000386821	0.000316752	0.00037435	0.000476067	0.000445714	0.000666143	0.000850043	0.00112854	0.00155028	0.00218895	0.00462083	0.0101979	0.0229879	0.0523194	0.119586	0.273849	0.627625	0.00030514	0.00030514	0.00030514
CO2	132	0.00039417	0.000296122	0.000364843	0.000296122	0.000355942	0.000332309	0.000333586	0.000366415	0.00036142	0.00037746	0.000408881	0.000453435	0.000430942	0.000628371	0.000797624	0.00105394	0.00144209	0.00202989	0.00426807	0.00940092	0.0211722	0.0481675	0.110076	0.252053	0.57765	1.32457	0.000296122	0.000296122
CO2	133	0.00028737	0.000384658	0.00028737	0.000355632	0.00028737	0.000346848	0.000323365	0.000296502	0.000357344	0.000352394	0.000391148	0.000432153	0.000505001	0.000593156	0.000748928	0.000984825	0.00134206	0.00188305	0.00394296	0.00866699	0.0195007	0.0443458	0.101324	0.231992	0.531656	1.21888	0.00028737	0.00028737
CO2	134	0.000317213	0.000278877	0.000375464	0.000278877	0.000346717	0.000278877	0.000338039	0.000342844	0.000287967	0.000348558	0.00037439	0.000412129	0.000479174	0.000560307	0.000703673	0.000920781	0.00124956	0.00174746	0.0036433	0.00799107	0.0179619	0.0408281	0.0932677	0.213528	0.489325	1.12181	0.000278877	0.000278877
CO2	135	0.000270635	0.000308674	0.000270635	0.000346467	0.000270635	0.000338087	0.000270635	0.000329507	0.000334312	0.000279687	0.00035854	0.000341933	0.000454978	0.00052965	0.000661596	0.000861412	0.00116401	0.00162225	0.00336709	0.00736856	0.0165452	0.0375902	0.085853	0.196535	0.450364	1.03248	0.000270635	0.000270635
CO2	136	0.000339825	0.000262637	0.000300402	0.000262637	0.000338	0.000262637	0.000329731	0.000262637	0.000321242	0.000326046	0.000274056	0.000331079	0.000432297	0.000402517	0.000622458	0.000806358	0.00108485	0.00150659	0.00311246	0.00679522	0.015241	0.0346097	0.0790285	0.180895	0.414507	0.950254	0.000262637	0.000262637
CO2	137	0.000254874	0.000331463	0.000254874	0.000312498	0.000254874	0.000329806	0.000254874	0.000321639	0.000254874	0.000313234	0.000334868	0.000366383	0.000411022	0.00038903	0.000586036	0.00075529	0.0010116	0.00139975	0.00287771	0.00626714	0.0140402	0.0318663	0.0727471	0.1665	0.381505	0.874581	0.000299538	0.000299538
CO2	138	0.000247342	0.000247342	0.000323379	0.000247342	0.000304609	0.000247342	0.000301581	0.000247342	0.000313804	0.000247342	0.000311291	0.000349968	0.000391052	0.0004639	0.000552127	0.000707899	0.000943796	0.00130103	0.00266127	0.00578074	0.0129347	0.0293409	0.0669657	0.153251	0.351131	0.804934	0.000247342	0.000247342
CO2	139	0.000177912	0.000140847	0.000140847	0.000216377	0.000140847	0.000197786	0.000140847	0.00019482	0.000140847	0.00020703	0.000209376	0.0002353	0.000273111	0.000340156	0.000421357	0.000564722	0.00078183	0.00111061	0.00236251	0.00523352	0.0118176	0.0269172	0.0615451	0.140958	0.323077	0.740735	0.000140847	0.000140847
CO2	140	0.000137037	0.000144964	0.000137037	0.000137037	0.0002121	0.000137037	0.00021397	0.000137037	0.000190765	0.000137037	0.000145939	0.000223966	0.000207806	0.000320471	0.000395204	0.00052715	0.000726966	0.00102956	0.00218175	0.00482408	0.0108838	0.0247806	0.0566505	0.129738	0.297352	0.681744	0.000137037	0.000137037
CO2	141	0.000231819	0.000231819	0.00023969	0.000231819	0.000231819	0.000306452	0.000231819	0.000308375	0.000231819	0.000285322	0.000294181	0.000243112	0.000299754	0.000400643	0.000371242	0.00059086	0.000774761	0.00105325	0.00211367	0.00454555	0.0101226	0.0229126	0.0522441	0.119511	0.273774	0.627549	0.000231819	0.000231819
CO2	142	0.000263037	0.000224968	0.000224968	0.000232786	0.000224968	0.000224968	0.000299205	0.000224968	0.000301176	0.000224968	0.000282362	0.000304074	0.000335649	0.000380345	0.000358685	0.000555412	0.000724665	0.000980977	0.00195693	0.00419511	0.00932797	0.0210992	0.0480945	0.110003	0.25198	0.577577	1.32448	0.000224968
CO2	143	0.000218319	0.000284943	0.000218319	0.000218319	0.000226089	0.000218319	0.000218319	0.000292192	0.000218319	0.000276263	0.000218319	0.000281559	0.000320185	0.000361321	0.000434168	0.000522444	0.000678216	0.000914113	0.00181233	0.00387224	0.00859627	0.01943	0.0442751	0.101253	0.231921	0.531585	1.21881	0.000218319
CO2	144	0.000211867	0.000211867	0.000278011	0.000211867	0.000211867	0.000219592	0.000211867	0.000211867	0.000285405	0.000211867	0.000276956	0.000279635	0.000305619	0.000343479	0.000410524	0.000491768	0.000635133	0.000852241	0.00167892	0.00357476	0.00792253	0.0178933	0.0407596	0.0931992	0.21346	0.489256	1.12174	0.000211867
CO2	145	0.000205605	0.000205605	0.000205605	0.000271308	0.000205605	0.000205605	0.000213289	0.000205605	0.000205605	0.00029678	0.000205605	0.000214409	0.00029189	0.000223958	0.000388439	0.000463213	0.000595159	0.000794975	0.00155581	0.00330065	0.00730212	0.0164788	0.0375237	0.0857866	0.196469	0.450298	1.03241	0.000205605
CO2	146	0.000255745	0.000199528	0.000199528	0.000199528	0.000264825	0.000199528	0.000199528	0.000207175	0.000199528	0.000199528	0.000252147	0.000261198	0.000210738	0.000319196	0.0003678	0.000338649	0.000558055	0.000741955	0.00144219	0.00304806	0.00673081	0.0151766	0.0345453	0.0789641	0.18083	0.414443	0.95019	0.000199528
CO2	147	0.000193632	0.000249412	0.000193632	0.000193632	0.000193632	0.000258554	0.000193632	0.000193632	0.000201243	0.000193632	0.000193632	0.000250389	0.000272151	0.000303768	0.000348501	0.000327059	0.000523602	0.000692855	0.00133732	0.00281528	0.00620471	0.0139778	0.0318038	0.0726847	0.166438	0.381443	0.874518	0.000193632
CO2	148	0.000187909	0.000187909	0.000243288	0.000187909	0.000187909	0.000187909	0.000252487	0.000187909	0.000187909	0.000195489	0.000244895	0.000187909	0.00025068	0.000289273	0.000330443	0.00040329	0.000491597	0.00064737	0.0012405	0.00260074	0.00572021	0.0128741	0.0292804	0.0669051	0.153191	0.351071	0.804873	0.000187909
CO2	149	0.000182355	0.000182355	0.000182355	0.000237365	0.000182355	0.000182355	0.000182355	0.000246617	0.000182355	0.000182355	0.000182355	0.000246722	0.000249622	0.000275646	0.000313537	0.000380582	0.000461855	0.00060522	0.00115111	0.00240301	0.00527401	0.0118581	0.0269577	0.0615856	0.140999	0.323118	0.740776	0.000182355
CO2	150	0.000176966	0.000176966	0.000176966	0.000176966	0.000231635	0.000176966	0.000176966	0.000176966	0.000240936	0.000176966	0.000235442	0.000176966	0.000185704	0.000262826	0.000195259	0.000359404	0.000434204	0.00056615	0.00106856	0.00222075	0.00486308	0.0109228	0.0248196	0.0566895	0.129777	0.297391	0.681783	0.000176966
CO2	151	0.000171736	0.000171736	0.000171736	0.000171736	0.000171736	0.000226092	0.000171736	0.000171736	0.000171736	0.000235438	0.000171736	0.00022377	0.000232948	0.00018289	0.000291012	0.000339643	0.000310657	0.000529922	0.000992316	0.00205273	0.00448461	0.0100617	0.0228516	0.0521832	0.11945	0.273713	0.627488	0.000171736
CO2	152	0.000215435	0.00016666	0.00016666	0.00016666	0.00016666	0.00016666	0.000220728	0.00016666	0.00016666	0.00016666	0.00016666	0.00016666	0.000222997	0.000244793	0.000276436	0.000321194	0.000299896	0.000496317	0.000921882	0.00189784	0.00413602	0.00926887	0.0210401	0.0480354	0.109944	0.251921	0.577518	1.32443
CO2	153	0.000161735	0.000210131	0.000161735	0.000161735	0.000161735	0.000161735	0.000161735	0.000215538	0.000161735	0.000161735	0.000200381	0.000200168	0.000161735	0.000224196	0.000262767	0.00030396	0.000376807	0.000465135	0.000856804	0.00175503	0.00381494	0.00853897	0.0193727	0.0442178	0.101196	0.231864	0.531528	1.21875
CO2	154	0.000156955	0.000156955	0.000205003	0.000156955	0.000156955	0.000156955	0.000156955	0.000156955	0.000210513	0.000156955	0.000156955	0.000156955	0.000220845	0.000223889	0.00024994	0.000287852	0.000354897	0.00043619	0.000796663	0.00162334	0.00351918	0.00786695	0.0178378	0.040704	0.0931436	0.213404	0.489201	1.12169
CO2	155	0.000152316	0.000152316	0.000152316	0.000200043	0.000152316	0.000152316	0.000152316	0.000152316	0.000152316	0.00020565	0.000152316	0.000228063	0.000152316	0.000161011	0.000237895	0.000170569	0.000334492	0.00040931	0.000741072	0.00150191	0.00324675	0.00724822	0.0164249	0.0374698	0.0857327	0.196415	0.450244	1.03236
CO2	156	0.000147814	0.000147814	0.000147814	0.000147814	0.000195247	0.000147814	0.000147814	0.000147814	0.000147814	0.000147814	0.000210463	0.000147814	0.000199463	0.000208725	0.000158932	0.000266832	0.000315481	0.000286604	0.000689677	0.00138991	0.00299578	0.00667854	0.0151243	0.034493	0.0789118	0.180778	0.41439	0.950137
CO2	157	0.000143446	0.000143446	0.000143446	0.000143446	0.000143446	0.000170962	0.000143446	0.000143446	0.000143446	0.000143446	0.000143446	0.000143446	0.000143446	0.000199505	0.000221323	0.000252983	0.000297758	0.000276555	0.000642149	0.00128661	0.00276457	0.006154	0.013927	0.0317531	0.072634	0.166387	0.381392	0.874467
CO2	158	0.000139206	0.000139206	0.000139206	0.000139206	0.000139206	0.000139206	0.000166577	0.000139206	0.000139206	0.000139206	0.000139206	0.000177424	0.000177355	0.000139206	0.000201464	0.000240019	0.000281227	0.000354075	0.000598189	0.00119132	0.00255156	0.00567103	0.012825	0.0292312	0.066856	0.153142	0.351022	0.804824
CO2	159	0.000135092	0.000135092	0.000135092	0.000135092	0.000135092	0.000135092	0.000135092	0.000162328	0.000135092	0.000135092	0.000135092	0.000135092	0.000135092	0.000198667	0.000201808	0.000227876	0.000265801	0.000332847	0.000557517	0.00110341	0.00235531	0.00522631	0.0118104	0.0269099	0.0615379	0.140951	0.32307	0.740728
CO2	160	0.0001311	0.0001311	0.0001311	0.0001311	0.0001311	0.0001311	0.0001311	0.0001311	0.000158212	0.0001311	0.000183552	0.0001311	0.000174849	0.0001311	0.000139767	0.000216493	0.000149327	0.000313103	0.000519879	0.00102229	0.00217448	0.00481681	0.0108765	0.0247734	0.0566433	0.129731	0.297345	0.681737
CO2	161	0.000127225	0.000127225	0.000127225	0.000127225	0.000127225	0.000127225	0.000127225	0.000127225	0.000127225	0.000154224	0.000127225	0.000189179	0.000127225	0.000178619	0.000187936	0.000138318	0.000246072	0.000294732	0.000485038	0.000947432	0.00200785	0.00443972	0.0100168	0.0228068	0.0521383	0.119405	0.273668	0.627444
CO2	162	0.000123465	0.000123465	0.000123465	0.000123465	0.000123465	0.000123465	0.000123465	0.000123465	0.000123465	0.000123465	0.000123465	0.000123465	0.000123465	0.000123465	0.000179341	0.000201173	0.000232846	0.00027763	0.000452779	0.000878344	0.0018543	0.00409248	0.00922533	0.0209966	0.0479919	0.109901	0.251877	0.577475
CO2	163	7.00673e-05	7.00673e-05	7.00673e-05	7.00673e-05	7.00673e-05	7.00673e-05	7.00673e-05	7.00673e-05	7.00673e-05	7.00673e-05	7.00673e-05	7.00673e-05	0.000139439	0.000108028	7.00673e-05	0.00013219	0.000170736	0.000211954	0.000373152	0.000764821	0.00166304	0.00372295	0.00844698	0.0192807	0.0441258	0.101104	0.231772	0.531436
CO2	164	0.000126006	6.81732e-05	6.81732e-05	6.81732e-05	6.81732e-05	6.81732e-05	6.81732e-05	6.81732e-05	6.81732e-05	6.81732e-05	6.81732e-05	6.81732e-05	6.81732e-05	6.81732e-05	0.00013154	0.000134744	0.000160824	0.000198758	0.000347117	0.000707591	0.00153427	0.00343011	0.00777788	0.0177487	0.0406149	0.0930545	0.213315	0.489111
CO2	165	0.00011573	0.000173114	0.00011573	0.00011573	0.00011573	0.00011573	0.00011573	0.00011573	0.00011573	0.00011573	0.00011573	0.00014547	0.00011573	0.000159264	0.00011573	0.000124379	0.000201001	0.00013394	0.000372457	0.000704219	0.00146505	0.00320989	0.00721136	0.016388	0.037433	0.0856958	0.196378	0.450207
CO2	166	0.00011231	0.00011231	0.000169281	0.00011231	0.00011231	0.00011231	0.00011231	0.00011231	0.00011231	0.00011231	0.000119398	0.00011231	0.000173805	0.00011231	0.000163536	0.00017289	0.000123388	0.000231044	0.000250955	0.000653926	0.00135416	0.00296003	0.00664278	0.0150885	0.0344573	0.0788761	0.180742	0.414355
CO2	167	0.000108991	0.000108991	0.000108991	0.000141314	0.000108991	0.000108991	0.000108991	0.000108991	0.000108991	0.000108991	0.000108991	0.000108991	0.000108991	0.000108991	0.000108991	0.000164745	0.000186588	0.000218268	0.000241961	0.000607468	0.00125193	0.00272989	0.00611932	0.0138924	0.0317184	0.0725993	0.166352	0.381357
CO2	168	0.00010577	0.00010577	0.00010577	0.00010577	0.000137893	0.00010577	0.00010577	0.00010577	0.00010577	0.00010577	0.00010577	0.00010577	0.00010577	0.000174799	0.000143606	0.00010577	0.000167803	0.000206343	0.000320414	0.000564543	0.00115768	0.00251792	0.00563738	0.0127913	0.0291976	0.0668223	0.153108	0.350988
CO2	169	0.000102644	0.000102644	0.000102644	0.000102644	0.000102644	0.000154227	0.000102644	0.000102644	0.000102644	0.000102644	0.000102644	0.000102644	0.000102644	0.000102644	0.000102644	0.000165873	0.000169119	0.000195206	0.000300192	0.000524877	0.00107077	0.00232267	0.00519367	0.0117778	0.0268773	0.0615053	0.140918	0.323038
CO2	170	9.961e-05	9.961e-05	9.961e-05	9.961e-05	9.961e-05	9.961e-05	0.00015092	9.961e-05	9.961e-05	9.961e-05	9.961e-05	9.961e-05	0.000129129	9.961e-05	0.000143001	9.961e-05	0.000108246	0.0001848	0.000281424	0.000488213	0.000990623	0.00214281	0.00478514	0.0108449	0.0247417	0.0566116	0.129699	0.297313
CO2	171	9.66661e-05	9.66661e-05	9.66661e-05	9.66661e-05	9.66661e-05	9.66661e-05	9.66661e-05	0.000123354	9.66661e-05	9.66661e-05	9.66661e-05	0.000125807	9.66661e-05	0.000157858	9.66661e-05	0.000147781	0.000157159	0.000107733	0.000263999	0.000454317	0.000916711	0.00197713	0.004409	0.00998606	0.022776	0.0521075	0.119374	0.273638
CO2	172	9.38092e-05	9.38092e-05	9.38092e-05	9.38092e-05	9.38092e-05	9.38092e-05	9.38092e-05	9.38092e-05	0.000120376	9.38092e-05	9.38092e-05	9.38092e-05	9.38092e-05	9.38092e-05	9.38092e-05	9.38092e-05	0.000149484	0.000171332	0.000247814	0.000422974	0.000848538	0.00182449	0.00406267	0.00919553	0.0209668	0.0479621	0.109871	0.251847
CO2	173	9.10367e-05	9.10367e-05	9.10367e-05	9.10367e-05	9.10367e-05	9.10367e-05	9.10367e-05	9.10367e-05	9.10367e-05	0.000117492	9.10367e-05	9.10367e-05	9.10367e-05	9.10367e-05	0.00015984	0.000128791	9.10367e-05	0.000153011	0.000232775	0.000393984	0.000785653	0.00168387	0.00374378	0.00846781	0.0193015	0.0441467	0.101124	0.231793
CO2	174	8.83462e-05	8.83462e-05	8.83462e-05	8.83462e-05	8.83462e-05	8.83462e-05	8.83462e-05	8.83462e-05	8.83462e-05	8.83462e-05	8.83462e-05	8.83462e-05	8.83462e-05	8.83462e-05	8.83462e-05	8.83462e-05	0.000151485	0.000154759	0.000218795	0.000367164	0.000727637	0.00155432	0.00345016	0.00779792	0.0177687	0.040635	0.0930746	0.213335
CO2	175	8.57351e-05	8.57351e-05	8.57351e-05	8.57351e-05	8.57351e-05	8.57351e-05	8.57351e-05	8.57351e-05	8.57351e-05	8.57351e-05	8.57351e-05	8.57351e-05	8.57351e-05	0.000115109	8.57351e-05	0.000129032	8.57351e-05	9.43628e-05	0.000103926	0.000342345	0.000674107	0.00143494	0.00317978	0.00718125	0.0163579	0.0374029	0.0856657	0.196348
CO2	176	8.32013e-05	8.32013e-05	8.32013e-05	8.32013e-05	8.32013e-05	8.32013e-05	8.32013e-05	8.32013e-05	8.32013e-05	8.32013e-05	8.32013e-05	8.32013e-05	0.000112126	8.32013e-05	0.000144192	8.32013e-05	0.000134243	0.000143637	0.000201812	0.000221783	0.00062471	0.00132495	0.00293081	0.00661357	0.0150593	0.0344281	0.0788468	0.180713
CO2	177	4.70596e-05	4.70596e-05	4.70596e-05	4.70596e-05	4.70596e-05	4.70596e-05	4.70596e-05	4.70596e-05	4.70596e-05	4.70596e-05	4.70596e-05	4.70596e-05	4.70596e-05	4.70596e-05	4.70596e-05	4.70596e-05	4.70596e-05	0.000102682	0.000156223	0.00017997	0.000545438	0.0011899	0.00266786	0.00605729	0.0138303	0.0316564	0.0725373	0.16629
CO2	178	4.57885e-05	4.57885e-05	4.57885e-05	4.57885e-05	4.57885e-05	4.57885e-05	4.57885e-05	4.57885e-05	4.57885e-05	4.57885e-05	9.12707e-05	4.57885e-05	4.57885e-05	4.57885e-05	4.57885e-05	0.000114443	8.34889e-05	4.57885e-05	0.000146257	0.000260336	0.000504471	0.0010976	0.00245784	0.00557731	0.0127312	0.0291375	0.0667622	0.153048
CO2	179	7.79982e-05	7.79982e-05	7.79982e-05	7.79982e-05	7.79982e-05	7.79982e-05	7.79982e-05	7.79982e-05	7.79982e-05	7.79982e-05	7.79982e-05	7.79982e-05	7.79982e-05	7.79982e-05	7.79982e-05	7.79982e-05	7.79982e-05	0.000141077	0.000170464	0.000275457	0.000500148	0.00104604	0.00229794	0.00516894	0.0117531	0.0268526	0.0614806	0.140894
CO2	180	7.5693e-05	7.5693e-05	7.5693e-05	7.5693e-05	7.5693e-05	7.5693e-05	7.5693e-05	7.5693e-05	7.5693e-05	7.5693e-05	7.5693e-05	7.5693e-05	7.5693e-05	7.5693e-05	0.00010497	7.5693e-05	0.000118928	7.5693e-05	0.000160794	0.000257424	0.000464219	0.000966629	0.00211882	0.00476115	0.0108209	0.0247177	0.0565876	0.129675
CO2	181	7.3456e-05	7.3456e-05	7.3456e-05	7.3456e-05	7.3456e-05	7.3456e-05	7.3456e-05	7.3456e-05	7.3456e-05	7.3456e-05	7.3456e-05	7.3456e-05	7.3456e-05	0.000102238	7.3456e-05	0.000134315	7.3456e-05	0.000124449	8.45115e-05	0.000240713	0.000431036	0.00089343	0.00195385	0.00438572	0.00996278	0.0227528	0.0520843	0.119351
CO2	182	7.1285e-05	7.1285e-05	7.1285e-05	7.1285e-05	7.1285e-05	7.1285e-05	7.1285e-05	7.1285e-05	7.1285e-05	7.1285e-05	7.1285e-05	7.1285e-05	7.1285e-05	7.1285e-05	7.1285e-05	7.1285e-05	7.1285e-05	7.1285e-05	0.000148728	0.00022522	0.000400384	0.000825949	0.0018019	0.00404008	0.00917294	0.0209442	0.0479395	0.109848
CO2	183	6.91782e-05	6.91782e-05	6.91782e-05	6.91782e-05	6.91782e-05	6.91782e-05	6.91782e-05	6.91782e-05	6.91782e-05	6.91782e-05	6.91782e-05	0.000114156	6.91782e-05	6.91782e-05	6.91782e-05	6.91782e-05	0.000137734	0.000106843	0.000131088	0.000210852	0.000372065	0.000763734	0.00166196	0.00372187	0.0084459	0.0192796	0.0441247	0.101103
CO2	184	6.71337e-05	6.71337e-05	6.71337e-05	6.71337e-05	6.71337e-05	6.71337e-05	6.71337e-05	6.71337e-05	6.71337e-05	6.71337e-05	6.71337e-05	6.71337e-05	6.71337e-05	6.71337e-05	6.71337e-05	6.71337e-05	6.71337e-05	6.71337e-05	0.000133477	0.000197524	0.000345896	0.000706369	0.00153305	0.00342889	0.00777665	0.0177475	0.0406137	0.0930533
CO2	185	5.53368e-05	5.53368e-05	5.53368e-05	5.53368e-05	5.53368e-05	5.53368e-05	5.53368e-05	5.53368e-05	5.53368e-05	5.53368e-05	5.53368e-05	5.53368e-05	5.53368e-05	5.53368e-05	5.53368e-05	8.45507e-05	5.53368e-05	9.85305e-05	6.39555e-05	7.35196e-05	0.000311896	0.000643658	0.00140449	0.00314933	0.0071508	0.0163275	0.0373724	0.0856353
CO2	186	6.35142e-05	6.35142e-05	6.35142e-05	6.35142e-05	6.35142e-05	6.35142e-05	6.35142e-05	6.35142e-05	6.35142e-05	6.35142e-05	6.35142e-05	6.35142e-05	6.35142e-05	6.35142e-05	9.22022e-05	6.35142e-05	0.000124286	6.35142e-05	0.000123887	0.000182071	0.000202068	0.000604976	0.00130521	0.00291108	0.00659383	0.0150396	0.0344083	0.0788271
CO2	187	3.59244e-05	3.59244e-05	3.59244e-05	3.59244e-05	3.59244e-05	3.59244e-05	3.59244e-05	3.59244e-05	3.59244e-05	3.59244e-05	3.59244e-05	3.59244e-05	3.59244e-05	3.59244e-05	3.59244e-05	3.59244e-05	3.59244e-05	3.59244e-05	9.14884e-05	0.000145038	0.000168808	0.000534259	0.00117872	0.00265668	0.00604611	0.0138192	0.0316452	0.0725261
CO2	188	3.4954e-05	3.4954e-05	3.4954e-05	3.4954e-05	3.4954e-05	3.4954e-05	3.4954e-05	3.4954e-05	3.4954e-05	3.4954e-05	3.4954e-05	3.4954e-05	7.95981e-05	3.4954e-05	3.4954e-05	3.4954e-05	3.4954e-05	0.000103445	3.4954e-05	0.000135377	0.000249459	0.000493597	0.00108673	0.00244697	0.00556644	0.0127204	0.0291266	0.0667514
CO2	189	5.95423e-05	5.95423e-05	5.95423e-05	5.95423e-05	5.95423e-05	5.95423e-05	5.95423e-05	5.95423e-05	5.95423e-05	5.95423e-05	5.95423e-05	5.95423e-05	5.95423e-05	5.95423e-05	5.95423e-05	5.95423e-05	5.95423e-05	5.95423e-05	0.000122556	0.000151966	0.000256962	0.000481655	0.00102755	0.00227944	0.00515045	0.0117346	0.0268341	0.0614621
CO2	190	5.77825e-05	5.77825e-05	5.77825e-05	5.77825e-05	5.77825e-05	5.77825e-05	5.77825e-05	5.77825e-05	5.77825e-05	5.77825e-05	5.77825e-05	5.77825e-05	5.77825e-05	5.77825e-05	5.77825e-05	5.77825e-05	8.69545e-05	5.77825e-05	5.77825e-05	0.000142845	0.000239478	0.000446275	0.000948685	0.00210087	0.0047432	0.0108029	0.0246998	0.0565697
CO2	191	5.60748e-05	5.60748e-05	5.60748e-05	5.60748e-05	5.60748e-05	5.60748e-05	5.60748e-05	5.60748e-05	5.60748e-05	5.60748e-05	5.60748e-05	5.60748e-05	5.60748e-05	5.60748e-05	5.60748e-05	8.47006e-05	5.60748e-05	0.000116789	0.000107015	6.71253e-05	0.000223298	0.000413624	0.000876018	0.00193643	0.00436831	0.00994537	0.0227354	0.0520669
CO2	192	5.44175e-05	5.44175e-05	5.44175e-05	5.44175e-05	5.44175e-05	5.44175e-05	5.44175e-05	5.44175e-05	5.44175e-05	5.44175e-05	5.44175e-05	5.44175e-05	5.44175e-05	5.44175e-05	5.44175e-05	5.44175e-05	5.44175e-05	5.44175e-05	5.44175e-05	0.000131825	0.000208322	0.000383488	0.000809053	0.00178501	0.00402319	0.00915604	0.0209273	0.0479226
CO2	193	5.28092e-05	5.28092e-05	5.28092e-05	5.28092e-05	5.28092e-05	5.28092e-05	5.28092e-05	5.28092e-05	5.28092e-05	5.28092e-05	5.28092e-05	5.28092e-05	5.28092e-05	9.72332e-05	5.28092e-05	5.28092e-05	5.28092e-05	5.28092e-05	9.04346e-05	0.000114691	0.000194455	0.00035567	0.000747339	0.00164556	0.00370547	0.0084295	0.0192632	0.0441083
CO2	194	5.12485e-05	5.12485e-05	5.12485e-05	5.12485e-05	5.12485e-05	5.12485e-05	5.12485e-05	5.12485e-05	5.12485e-05	5.12485e-05	5.12485e-05	5.12485e-05	5.12485e-05	5.12485e-05	5.12485e-05	5.12485e-05	5.12485e-05	5.12485e-05	5.12485e-05	8.94617e-05	0.000181613	0.000329987	0.00069046	0.00151714	0.00341298	0.00776075	0.0177316	0.0405978
CO2	195	2.88916e-05	2.88916e-05	2.88916e-05	2.88916e-05	2.88916e-05	2.88916e-05	2.88916e-05	2.88916e-05	2.88916e-05	2.88916e-05	2.88916e-05	2.88916e-05	2.88916e-05	2.88916e-05	2.88916e-05	2.88916e-05	2.88916e-05	5.80359e-05	7.20403e-05	6.56063e-05	4.70707e-05	0.000285429	0.00061719	0.00137803	0.00312286	0.00712434	0.016301	0.037346
CO2	196	2.81118e-05	2.81118e-05	2.81118e-05	2.81118e-05	2.81118e-05	2.81118e-05	2.81118e-05	2.81118e-05	2.81118e-05	2.81118e-05	2.81118e-05	2.81118e-05	2.81118e-05	2.81118e-05	2.81118e-05	2.81118e-05	5.66965e-05	2.81118e-05	2.81118e-05	8.8457e-05	0.000146645	0.000166654	0.000569553	0.00126979	0.00287565	0.00655841	0.0150042	0.0343729
CO2	197	4.80492e-05	4.80492e-05	4.80492e-05	4.80492e-05	4.80492e-05	4.80492e-05	4.80492e-05	4.80492e-05	4.80492e-05	4.80492e-05	4.80492e-05	4.80492e-05	4.80492e-05	4.80492e-05	4.80492e-05	4.80492e-05	4.80492e-05	4.80492e-05	4.80492e-05	0.000103588	0.000157141	0.000180922	0.000546365	0.00119083	0.00266879	0.00605822	0.0138313	0.0316573
CO2	198	4.66291e-05	4.66291e-05	4.66291e-05	4.66291e-05	4.66291e-05	4.66291e-05	4.66291e-05	4.66291e-05	4.66291e-05	4.66291e-05	4.66291e-05	4.66291e-05	4.66291e-05	4.66291e-05	9.09077e-05	4.66291e-05	4.66291e-05	4.66291e-05	0.000115049	4.66291e-05	0.000147032	0.000261115	0.000505255	0.00109839	0.00245863	0.0055781	0.012732	0.0291383
CO2	199	0	0	0	0	0	0	0	0	0	0	0	0	0	0	0	0	0	0	0	6.29848e-05	9.24058e-05	0.000197403	0.000422097	0.000967987	0.00221989	0.00509089	0.011675	0.0267745
CO2	200	9.54216e-05	9.54216e-05	9.54216e-05	9.54216e-05	9.54216e-05	9.54216e-05	9.54216e-05	9.54216e-05	9.54216e-05	9.54216e-05	9.54216e-05	9.54216e-05	9.54216e-05	9.54216e-05	9.54216e-05	9.54216e-05	9.54216e-05	9.54216e-05	9.54216e-05	9.54216e-05	0.000180467	0.000277101	0.000483899	0.000986309	0.0021385	0.00478083	0.0108405	0.0247374
CO2	201	0	0	0	0	0	0	0	0	0	0	0	0	0	0	0	0	0	2.85576e-05	6.06508e-05	5.09171e-05	1.10483e-05	0.000167209	0.000357536	0.00081993	0.00188035	0.00431222	0.00988928	0.0226793
CO2	202	4.83234e-05	4.83234e-05	4.83234e-05	4.83234e-05	4.83234e-05	4.83234e-05	4.83234e-05	4.83234e-05	4.83234e-05	4.83234e-05	4.83234e-05	4.83234e-05	4.83234e-05	4.83234e-05	4.83234e-05	4.83234e-05	4.83234e-05	4.83234e-05	4.83234e-05	4.83234e-05	0.000125715	0.000202215	0.000377382	0.000802947	0.0017789	0.00401708	0.00914994	0.0209212
CO2	203	0	0	0	0	0	0	0	0	0	0	0	0	0	0	0	4.41827e-05	0	0	0	3.76083e-05	6.18695e-05	0.000141634	0.000302849	0.000694518	0.00159274	0.00365265	0.00837668	0.0192104
CO2	204	8.07936e-05	8.07936e-05	8.07936e-05	8.07936e-05	8.07936e-05	8.07936e-05	8.07936e-05	8.07936e-05	8.07936e-05	8.07936e-05	8.07936e-05	8.07936e-05	8.07936e-05	8.07936e-05	8.07936e-05	8.07936e-05	8.07936e-05	8.07936e-05	8.07936e-05	8.07936e-05	0.000118999	0.000211146	0.000359521	0.000719994	0.00154667	0.00344251	0.00779028	0.0177611
CO2	205	0	0	0	0	0	0	0	0	0	0	0	0	0	0	0	0	0	0	6.86773e-06	4.31291e-05	3.67074e-05	1.81776e-05	0.000256527	0.000588289	0.00134912	0.00309396	0.00709543	0.0162721
CO2	206	7.60885e-05	7.60885e-05	7.60885e-05	7.60885e-05	7.60885e-05	7.60885e-05	7.60885e-05	7.60885e-05	7.60885e-05	7.60885e-05	7.60885e-05	7.60885e-05	7.60885e-05	7.60885e-05	7.60885e-05	7.60885e-05	7.60885e-05	7.60885e-05	7.60885e-05	7.60885e-05	0.000136422	0.000194611	0.000214626	0.000617521	0.00131776	0.00292362	0.00660638	0.0150521
CO2	207	0	0	0	0	0	0	0	0	0	0	0	0	0	0	0	0	0	0	0	0	5.55278e-05	0.000109082	0.000132867	0.000498308	0.00114277	0.00262073	0.00601016	0.0137832
CO2	208	6.16639e-05	6.16639e-05	6.16639e-05	6.16639e-05	6.16639e-05	6.16639e-05	6.16639e-05	6.16639e-05	6.16639e-05	6.16639e-05	6.16639e-05	6.16639e-05	6.16639e-05	6.16639e-05	6.16639e-05	6.16639e-05	0.000105783	6.16639e-05	6.16639e-05	0.000130052	6.16639e-05	0.000162058	0.000276142	0.000520282	0.00111341	0.00247366	0.00559312	0.0127471
CO2	209	0	0	0	0	0	0	0	0	0	0	0	0	0	0	0	0	0	0	0	0	6.29723e-05	9.23979e-05	0.000197395	0.00042209	0.00096798	0.00221988	0.00509088	0.011675
CO2	210	6.80665e-05	6.80665e-05	6.80665e-05	6.80665e-05	6.80665e-05	6.80665e-05	6.80665e-05	6.80665e-05	6.80665e-05	6.80665e-05	6.80665e-05	6.80665e-05	6.80665e-05	6.80665e-05	6.80665e-05	6.80665e-05	6.80665e-05	6.80665e-05	6.80665e-05	6.80665e-05	6.80665e-05	0.000153105	0.000249739	0.000456537	0.000958948	0.00211114	0.00475347	0.0108132
CO2	211	0	0	0	0	0	0	0	0	0	0	0	0	0	0	0	0	0	0	5.07742e-05	6.06233e-05	5.0907e-05	1.10473e-05	0.000167203	0.00035753	0.000819924	0.00188034	0.00431221	0.00988928
CO2	212	3.71186e-05	3.71186e-05	3.71186e-05	3.71186e-05	3.71186e-05	3.71186e-05	3.71186e-05	3.71186e-05	3.71186e-05	3.71186e-05	3.71186e-05	3.71186e-05	3.71186e-05	3.71186e-05	3.71186e-05	3.71186e-05	3.71186e-05	3.71186e-05	3.71186e-05	3.71186e-05	3.71186e-05	0.000114504	0.000191004	0.000366171	0.000791736	0.00176769	0.00400587	0.00913873
CO2	213	0	0	0	0	0	0	0	0	0	0	0	0	0	0	0	0	0	4.40774e-05	0	0	3.76008e-05	6.18641e-05	0.000141629	0.000302844	0.000694513	0.00159274	0.00365265	0.00837667
CO2	214	3.58475e-05	3.58475e-05	3.58475e-05	3.58475e-05	3.58475e-05	3.58475e-05	3.58475e-05	3.58475e-05	3.58475e-05	3.58475e-05	3.58475e-05	3.58475e-05	3.58475e-05	3.58475e-05	3.58475e-05	3.58475e-05	3.58475e-05	3.58475e-05	3.58475e-05	3.58475e-05	3.58475e-05	7.40498e-05	0.000166195	0.000314571	0.000675044	0.00150172	0.00339756	0.00774533
CO2	215	0	0	0	0	0	0	0	0	0	0	0	0	0	0	0	0	0	0	0	6.86461e-06	4.31206e-05	3.67043e-05	1.81769e-05	0.000256523	0.000588285	0.00134912	0.00309396	0.00709543
CO2	216	5.98534e-05	5.98534e-05	5.98534e-05	5.98534e-05	5.98534e-05	5.98534e-05	5.98534e-05	5.98534e-05	5.98534e-05	5.98534e-05	5.98534e-05	5.98534e-05	5.98534e-05	5.98534e-05	5.98534e-05	5.98534e-05	5.98534e-05	5.98534e-05	5.98534e-05	5.98534e-05	5.98534e-05	0.000120181	0.000178372	0.000198388	0.000601282	0.00130152	0.00290738	0.00659014
CO2	217	0	0	0	0	0	0	0	0	0	0	0	0	0	0	0	0	0	0	0	0	0	5.5523e-05	0.000109078	0.000132865	0.000498304	0.00114277	0.00262073	0.00601016
CO2	218	5.63678e-05	5.63678e-05	5.63678e-05	5.63678e-05	5.63678e-05	5.63678e-05	5.63678e-05	5.63678e-05	5.63678e-05	5.63678e-05	5.63678e-05	5.63678e-05	5.63678e-05	5.63678e-05	5.63678e-05	5.63678e-05	5.63678e-05	5.63678e-05	5.63678e-05	5.63678e-05	0.000124743	5.63678e-05	0.000156758	0.000270842	0.000514983	0.00110812	0.00246836	0.00558782
CO2	219	0	0	0	0	0	0	0	0	0	0	0	0	0	0	0	0	0	0	0	0	0	6.29669e-05	9.23944e-05	0.000197392	0.000422087	0.000967977	0.00221988	0.00509088
CO2	220	5.30852e-05	5.30852e-05	5.30852e-05	5.30852e-05	5.30852e-05	5.30852e-05	5.30852e-05	5.30852e-05	5.30852e-05	5.30852e-05	5.30852e-05	5.30852e-05	5.30852e-05	5.30852e-05	5.30852e-05	5.30852e-05	5.30852e-05	5.30852e-05	5.30852e-05	5.30852e-05	5.30852e-05	5.30852e-05	0.00013812	0.000234755	0.000441553	0.000943964	0.00209615	0.00473848
CO2	221	0	0	0	0	0	0	0	0	0	0	0	0	0	0	0	0	0	0	0	5.07511e-05	6.06113e-05	5.09026e-05	1.10469e-05	0.0001672	0.000357527	0.000819921	0.00188034	0.00431221
CO2	222	0	0	0	0	0	0	0	0	0	0	0	0	0	0	0	0	0	0	0	0	0	0	7.73824e-05	0.000153883	0.000329051	0.000754615	0.00173057	0.00396875
CO2	223	4.99937e-05	4.99937e-05	4.99937e-05	4.99937e-05	4.99937e-05	4.99937e-05	4.99937e-05	4.99937e-05	4.99937e-05	4.99937e-05	4.99937e-05	4.99937e-05	4.99937e-05	4.99937e-05	4.99937e-05	4.99937e-05	4.99937e-05	4.99937e-05	9.40253e-05	4.99937e-05	4.99937e-05	8.75913e-05	0.000111856	0.00019162	0.000352836	0.000744505	0.00164273	0.00370264
CO2	224	0	0	0	0	0	0	0	0	0	0	0	0	0	0	0	0	0	0	0	0	0	0	3.82008e-05	0.000130346	0.000278721	0.000639194	0.00146587	0.00336171
CO2	225	0	0	0	0	0	0	0	0	0	0	0	0	0	0	0	0	0	0	0	0	6.86325e-06	4.31169e-05	3.67029e-05	1.81766e-05	0.000256521	0.000588283	0.00134912	0.00309396
CO2	226	5.02206e-05	5.02206e-05	5.02206e-05	5.02206e-05	5.02206e-05	5.02206e-05	5.02206e-05	5.02206e-05	5.02206e-05	5.02206e-05	5.02206e-05	5.02206e-05	5.02206e-05	5.02206e-05	5.02206e-05	5.02206e-05	5.02206e-05	5.02206e-05	5.02206e-05	5.02206e-05	5.02206e-05	5.02206e-05	0.000110546	0.000168737	0.000188754	0.000591648	0.00129188	0.00289775
CO2	227	0	0	0	0	0	0	0	0	0	0	0	0	0	0	0	0	0	0	0	0	0	0	5.55209e-05	0.000109077	0.000132864	0.000498303	0.00114277	0.00262072
CO2	228	0	0	0	0	0	0	0	0	0	0	0	0	0	0	0	0	0	0	0	0	0	6.83689e-05	0	0.000100389	0.000214473	0.000458614	0.00105175	0.00241199
CO2	229	4.70259e-05	4.70259e-05	4.70259e-05	4.70259e-05	4.70259e-05	4.70259e-05	4.70259e-05	4.70259e-05	4.70259e-05	4.70259e-05	4.70259e-05	4.70259e-05	4.70259e-05	4.70259e-05	4.70259e-05	4.70259e-05	4.70259e-05	4.70259e-05	4.70259e-05	4.70259e-05	4.70259e-05	4.70259e-05	0.00010999	0.000139419	0.000244416	0.000469112	0.001015	0.0022669
CO2	230	0	0	0	0	0	0	0	0	0	0	0	0	0	0	0	0	0	0	0	0	0	0	0	8.50339e-05	0.000181669	0.000388467	0.000890877	0.00204306
CO2	231	0	0	0	0	0	0	0	0	0	0	0	0	0	0	0	0	0	0	0	0	5.0741e-05	6.0606e-05	5.09007e-05	1.10467e-05	0.000167199	0.000357526	0.00081992	0.00188034
CO2	232	4.40405e-05	4.40405e-05	4.40405e-05	4.40405e-05	4.40405e-05	4.40405e-05	4.40405e-05	4.40405e-05	4.40405e-05	4.40405e-05	4.40405e-05	4.40405e-05	4.40405e-05	4.40405e-05	4.40405e-05	4.40405e-05	4.40405e-05	4.40405e-05	4.40405e-05	4.40405e-05	4.40405e-05	4.40405e-05	4.40405e-05	0.000121422	0.000197922	0.00037309	0.000798655	0.00177461
CO2	233	0	0	0	0	0	0	0	0	0	0	0	0	0	0	0	0	0	0	0	4.40115e-05	0	0	3.75962e-05	6.18608e-05	0.000141625	0.000302841	0.00069451	0.00159273
CO2	234	0	0	0	0	0	0	0	0	0	0	0	0	0	0	0	0	0	0	0	0	0	0	0	3.82002e-05	0.000130345	0.00027872	0.000639193	0.00146587
CO2	235	5.74247e-05	5.74247e-05	5.74247e-05	5.74247e-05	5.74247e-05	5.74247e-05	5.74247e-05	5.74247e-05	5.74247e-05	5.74247e-05	5.74247e-05	5.74247e-05	5.74247e-05	5.74247e-05	5.74247e-05	5.74247e-05	5.74247e-05	5.74247e-05	5.74247e-05	5.74247e-05	5.74247e-05	6.42873e-05	0.00010054	9.4127e-05	7.56011e-05	0.000313945	0.000645707	0.00140654
CO2	236	0	0	0	0	0	0	0	0	0	0	0	0	0	0	0	0	0	0	0	0	0	0	0	6.03248e-05	0.000118515	0.000138533	0.000541426	0.00124166
CO2	237	0	0	0	0	0	0	0	0	0	0	0	0	0	0	0	0	0	0	0	0	0	0	0	5.552e-05	0.000109076	0.000132864	0.000498302	0.00114277
CO2	238	0	0	0	0	0	0	0	0	0	0	0	0	0	0	0	0	0	0	0	0	0	0	6.83663e-05	0	0.000100388	0.000214472	0.000458613	0.00105175
CO2	239	5.24822e-05	5.24822e-05	5.24822e-05	5.24822e-05	5.24822e-05	5.24822e-05	5.24822e-05	5.24822e-05	5.24822e-05	5.24822e-05	5.24822e-05	5.24822e-05	5.24822e-05	5.24822e-05	5.24822e-05	5.24822e-05	5.24822e-05	5.24822e-05	5.24822e-05	5.24822e-05	5.24822e-05	5.24822e-05	5.24822e-05	0.000115446	0.000144874	0.000249872	0.000474567	0.00102046
CO2	240	0	0	0	0	0	0	0	0	0	0	0	0	0	0	0	0	0	0	0	0	0	0	0	0	8.50333e-05	0.000181668	0.000388466	0.000890877
CO2	241	0	0	0	0	0	0	0	0	0	0	0	0	0	0	0	0	0	0	0	0	0	5.07366e-05	6.06037e-05	5.08998e-05	1.10466e-05	0.000167198	0.000357526	0.00081992
CO2	242	0	0	0	0	0	0	0	0	0	0	0	0	0	0	0	0	0	0	0	0	0	0	0	0	7.73806e-05	0.000153881	0.000329049	0.000754614
CO2	243	8.12985e-06	8.12985e-06	8.12985e-06	8.12985e-06	8.12985e-06	8.12985e-06	8.12985e-06	8.12985e-06	8.12985e-06	8.12985e-06	8.12985e-06	8.12985e-06	8.12985e-06	8.12985e-06	8.12985e-06	8.12985e-06	8.12985e-06	8.12985e-06	8.12985e-06	8.12985e-06	5.21327e-05	8.12985e-06	8.12985e-06	4.57254e-05	6.99902e-05	0.000149755	0.000310971	0.00070264
CO2	244	0	0	0	0	0	0	0	0	0	0	0	0	0	0	0	0	0	0	0	0	0	0	0	0	3.81999e-05	0.000130344	0.00027872	0.000639193
CO2	245	0	0	0	0	0	0	0	0	0	0	0	0	0	0	0	0	0	0	0	0	0	0	6.8624e-06	4.31145e-05	3.6702e-05	1.81764e-05	0.00025652	0.000588282
CO2	246	0	0	0	0	0	0	0	0	0	0	0	0	0	0	0	0	0	0	0	0	0	0	0	0	6.03244e-05	0.000118515	0.000138533	0.000541426
CO2	247	0	0	0	0	0	0	0	0	0	0	0	0	0	0	0	0	0	0	0	0	0	0	0	0	5.55196e-05	0.000109075	0.000132864	0.000498302
CO2	248	4.89877e-05	4.89877e-05	4.89877e-05	4.89877e-05	4.89877e-05	4.89877e-05	4.89877e-05	4.89877e-05	4.89877e-05	4.89877e-05	4.89877e-05	4.89877e-05	4.89877e-05	4.89877e-05	4.89877e-05	4.89877e-05	4.89877e-05	4.89877e-05	4.89877e-05	4.89877e-05	4.89877e-05	4.89877e-05	4.89877e-05	0.000117353	4.89877e-05	0.000149375	0.00026346	0.000507601
CO2	249	0	0	0	0	0	0	0	0	0	0	0	0	0	0	0	0	0	0	0	0	0	0	0	0	6.2963e-05	9.23919e-05	0.00019739	0.000422085
CO2	250	0	0	0	0	0	0	0	0	0	0	0	0	0	0	0	0	0	0	0	0	0	0	0	0	0	8.5033e-05	0.000181668	0.000388466
CO2	251	0	0	0	0	0	0	0	0	0	0	0	0	0	0	0	0	0	0	0	0	0	0	5.07347e-05	6.06027e-05	5.08995e-05	1.10466e-05	0.000167198	0.000357525
CO2	252	0	0	0	0	0	0	0	0	0	0	0	0	0	0	0	0	0	0	0	0	0	0	0	0	0	7.73804e-05	0.000153881	0.000329049
CO2	253	4.60591e-05	4.60591e-05	4.60591e-05	4.60591e-05	4.60591e-05	4.60591e-05	4.60591e-05	4.60591e-05	4.60591e-05	4.60591e-05	4.60591e-05	4.60591e-05	4.60591e-05	4.60591e-05	4.60591e-05	4.60591e-05	4.60591e-05	4.60591e-05	4.60591e-05	4.60591e-05	4.60591e-05	9.00581e-05	4.60591e-05	4.60591e-05	8.36544e-05	0.000107919	0.000187684	0.0003489
CO2	254	0	0	0	0	0	0	0	0	0	0	0	0	0	0	0	0	0	0	0	0	0	0	0	0	0	3.81998e-05	0.000130344	0.00027872
CO2	255	0	0	0	0	0	0	0	0	0	0	0	0	0	0	0	0	0	0	0	0	0	0	0	6.86229e-06	4.31142e-05	3.67019e-05	1.81764e-05	0.00025652
CO2	256	0	0	0	0	0	0	0	0	0	0	0	0	0	0	0	0	0	0	0	0	0	0	0	0	0	6.03242e-05	0.000118515	0.000138533
CO2	257	0	0	0	0	0	0	0	0	0	0	0	0	0	0	0	0	0	0	0	0	0	0	0	0	0	5.55194e-05	0.000109075	0.000132864
CO2	258	0	0	0	0	0	0	0	0	0	0	0	0	0	0	0	0	0	0	0	0	0	0	0	0	6.83647e-05	0	0.000100388	0.000214472
CO2	259	4.16756e-05	4.16756e-05	4.16756e-05	4.16756e-05	4.16756e-05	4.16756e-05	4.16756e-05	4.16756e-05	4.16756e-05	4.16756e-05	4.16756e-05	4.16756e-05	4.16756e-05	4.16756e-05	4.16756e-05	4.16756e-05	4.16756e-05	4.16756e-05	4.16756e-05	4.16756e-05	4.16756e-05	4.16756e-05	4.16756e-05	4.16756e-05	4.16756e-05	0.000104638	0.000134067	0.000239065
CO2	260	0	0	0	0	0	0	0	0	0	0	0	0	0	0	0	0	0	0	0	0	0	0	0	0	0	0	8.50329e-05	0.000181668
CO2	261	0	0	0	0	0	0	0	0	0	0	0	0	0	0	0	0	0	0	0	0	0	0	0	5.07339e-05	6.06023e-05	5.08993e-05	1.10466e-05	0.000167198
CO2	262	0	0	0	0	0	0	0	0	0	0	0	0	0	0	0	0	0	0	0	0	0	0	0	0	0	0	7.73803e-05	0.000153881
CO2	263	0	0	0	0	0	0	0	0	0	0	0	0	0	0	0	0	0	0	0	0	0	0	4.39974e-05	0	0	3.75952e-05	6.186e-05	0.000141624
CO2	264	0	0	0	0	0	0	0	0	0	0	0	0	0	0	0	0	0	0	0	0	0	0	0	0	0	0	3.81998e-05	0.000130344
CO2	265	0	0	0	0	0	0	0	0	0	0	0	0	0	0	0	0	0	0	0	0	0	0	0	0	6.86224e-06	4.31141e-05	3.67019e-05	1.81763e-05
CO2	266	4.8802e-05	4.8802e-05	4.8802e-05	4.8802e-05	4.8802e-05	4.8802e-05	4.8802e-05	4.8802e-05	4.8802e-05	4.8802e-05	4.8802e-05	4.8802e-05	4.8802e-05	4.8802e-05	4.8802e-05	4.8802e-05	4.8802e-05	4.8802e-05	4.8802e-05	4.8802e-05	4.8802e-05	4.8802e-05	4.8802e-05	4.8802e-05	4.8802e-05	4.8802e-05	0.000109126	0.000167317
CO2	267	0	0	0	0	0	0	0	0	0	0	0	0	0	0	0	0	0	0	0	0	0	0	0	0	0	0	5.55194e-05	0.000109075
CO2	268	0	0	0	0	0	0	0	0	0	0	0	0	0	0	0	0	0	0	0	0	0	0	0	0	0	6.83645e-05	0	0.000100387
CO2	269	0	0	0	0	0	0	0	0	0	0	0	0	0	0	0	0	0	0	0	0	0	0	0	0	0	0	6.29627e-05	9.23917e-05
CO2	270	0	0	0	0	0	0	0	0	0	0	0	0	0	0	0	0	0	0	0	0	0	0	0	0	0	0	0	8.50328e-05
CO2	271	0	0	0	0	0	0	0	0	0	0	0	0	0	0	0	0	0	0	0	0	0	0	0	0	5.07335e-05	6.06021e-05	5.08992e-05	1.10466e-05
CO2	272	0	0	0	0	0	0	0	0	0	0	0	0	0	0	0	0	0	0	0	0	0	0	0	0	0	0	0	7.73802e-05
CO2	273	0	0	0	0	0	0	0	0	0	0	0	0	0	0	0	0	0	0	0	0	0	0	0	4.39966e-05	0	0	3.75951e-05	6.186e-05
CO2	274	0	0	0	0	0	0	0	0	0	0	0	0	0	0	0	0	0	0	0	0	0	0	0	0	0	0	0	3.81997e-05
CO2	275	4.37909e-05	4.37909e-05	4.37909e-05	4.37909e-05	4.37909e-05	4.37909e-05	4.37909e-05	4.37909e-05	4.37909e-05	4.37909e-05	4.37909e-05	4.37909e-05	4.37909e-05	4.37909e-05	4.37909e-05	4.37909e-05	4.37909e-05	4.37909e-05	4.37909e-05	4.37909e-05	4.37909e-05	4.37909e-05	4.37909e-05	4.37909e-05	4.37909e-05	5.06532e-05	8.6905e-05	8.04928e-05
CO2	276	0	0	0	0	0	0	0	0	0	0	0	0	0	0	0	0	0	0	0	0	0	0	0	0	0	0	0	6.03241e-05
CO2	277	0	0	0	0	0	0	0	0	0	0	0	0	0	0	0	0	0	0	0	0	0	0	0	0	0	0	0	5.55193e-05
CO2	278	0	0	0	0	0	0	0	0	0	0	0	0	0	0	0	0	0	0	0	0	0	0	0	0	0	0	6.83644e-05	0
CO2	279	0	0	0	0	0	0	0	0	0	0	0	0	0	0	0	0	0	0	0	0	0	0	0	0	0	0	0	6.29627e-05
CO2	280	0	0	0	0	0	0	0	0	0	0	0	0	0	0	0	0	0	0	0	0	0	0	0	0	0	0	0	0
CO2	281	0	0	0	0	0	0	0	0	0	0	0	0	0	0	0	0	0	0	0	0	0	0	0	0	0	5.07334e-05	6.0602e-05	5.08992e-05
CO2	282	0	0	0	0	0	0	0	0	0	0	0	0	0	0	0	0	0	0	0	0	0	0	0	0	0	0	0	0
CO2	283	0	0	0	0	0	0	0	0	0	0	0	0	0	0	0	0	0	0	0	0	0	0	0	0	4.39963e-05	0	0	3.75951e-05
CO2	284	0	0	0	0	0	0	0	0	0	0	0	0	0	0	0	0	0	0	0	0	0	0	0	0	0	0	0	0
CO2	285	0	0	0	0	0	0	0	0	0	0	0	0	0	0	0	0	0	0	0	0	0	0	0	0	0	0	6.86221e-06	4.3114e-05
CO2	286	0	0	0	0	0	0	0	0	0	0	0	0	0	0	0	0	0	0	0	0	0	0	0	0	0	0	0	0
CO2	287	0	0	0	0	0	0	0	0	0	0	0	0	0	0	0	0	0	0	0	0	0	0	0	0	0	0	0	0
CO2	288	4.73124e-05	4.73124e-05	4.73124e-05	4.73124e-05	4.73124e-05	4.73124e-05	4.73124e-05	4.73124e-05	4.73124e-05	4.73124e-05	4.73124e-05	4.73124e-05	4.73124e-05	4.73124e-05	4.73124e-05	4.73124e-05	4.73124e-05	4.73124e-05	4.73124e-05	4.73124e-05	4.73124e-05	4.73124e-05	4.73124e-05	4.73124e-05	4.73124e-05	4.73124e-05	4.73124e-05	0.000115677
CO2	289	0	0	0	0	0	0	0	0	0	0	0	0	0	0	0	0	0	0	0	0	0	0	0	0	0	0	0	0
CO2	290	0	0	0	0	0	0	0	0	0	0	0	0	0	0	0	0	0	0	0	0	0	0	0	0	0	0	0	0
CO2	291	0	0	0	0	0	0	0	0	0	0	0	0	0	0	0	0	0	0	0	0	0	0	0	0	0	0	5.07333e-05	6.0602e-05
CO2	292	0	0	0	0	0	0	0	0	0	0	0	0	0	0	0	0	0	0	0	0	0	0	0	0	0	0	0	0
CO2	293	0	0	0	0	0	0	0	0	0	0	0	0	0	0	0	0	0	0	0	0	0	0	0	0	0	4.39962e-05	0	0
CO2	294	0	0	0	0	0	0	0	0	0	0	0	0	0	0	0	0	0	0	0	0	0	0	0	0	0	0	0	0
CO2	295	0	0	0	0	0	0	0	0	0	0	0	0	0	0	0	0	0	0	0	0	0	0	0	0	0	0	0	6.8622e-06
CO2	296	0	0	0	0	0	0	0	0	0	0	0	0	0	0	0	0	0	0	0	0	0	0	0	0	0	0	0	0
CO2	297	0	0	0	0	0	0	0	0	0	0	0	0	0	0	0	0	0	0	0	0	0	0	0	0	0	0	0	0
CO2	298	0	0	0	0	0	0	0	0	0	0	0	0	0	0	0	0	0	0	0	0	0	0	0	0	0	0	0	0
CO2	299	0	0	0	0	0	0	0	0	0	0	0	0	0	0	0	0	0	0	0	0	0	0	0	0	0	0	0	0
CO2	300	0	0	0	0	0	0	0	0	0	0	0	0	0	0	0	0	0	0	0	0	0	0	0	0	0	0	0	0

## Sheet: glulam_MB
Table SM.glulam.MB: Carbon emission fluxes (kgC/m3 wood product) over simulation period (0-300 years) at building lifespans (BL) 1-150 years, building in Manitoba
Emission	Timestep_years	BL001	BL002	BL003	BL004	BL005	BL006	BL007	BL008	BL009	BL010	BL015	BL020	BL025	BL030	BL035	BL040	BL045	BL050	BL060	BL070	BL080	BL090	BL100	BL110	BL120	BL130	BL140	BL150
CH4	1
CH4	2	0.135417	0.135417	0.135417	0.135417	0.135417	0.135417	0.135417	0.135417	0.135417	0.135417	0.135417	0.135417	0.135417	0.135417	0.135417	0.135417	0.135417	0.135417	0.135417	0.135417	0.135417	0.135417	0.135417	0.135417	0.135417	0.135417	0.135417	0.135417
CH4	3	1.17821	0.132639	0.132639	0.132639	0.132639	0.132639	0.132639	0.132639	0.132639	0.132639	0.132639	0.132639	0.132639	0.132639	0.132639	0.132639	0.132639	0.132639	0.132639	0.132639	0.132639	0.132639	0.132639	0.132639	0.132639	0.132639	0.132639	0.132639
CH4	4	1.15581	1.17549	0.129919	0.129919	0.129919	0.129919	0.129919	0.129919	0.129919	0.129919	0.129919	0.129919	0.129919	0.129919	0.129919	0.129919	0.129919	0.129919	0.129919	0.129919	0.129919	0.129919	0.129919	0.129919	0.129919	0.129919	0.129919	0.129919
CH4	5	1.13384	1.15315	1.17283	0.127258	0.127258	0.127258	0.127258	0.127258	0.127258	0.127258	0.127258	0.127258	0.127258	0.127258	0.127258	0.127258	0.127258	0.127258	0.127258	0.127258	0.127258	0.127258	0.127258	0.127258	0.127258	0.127258	0.127258	0.127258
CH4	6	1.11229	1.13124	1.15054	1.17022	0.124652	0.124652	0.124652	0.124652	0.124652	0.124652	0.124652	0.124652	0.124652	0.124652	0.124652	0.124652	0.124652	0.124652	0.124652	0.124652	0.124652	0.124652	0.124652	0.124652	0.124652	0.124652	0.124652	0.124652
CH4	7	1.09115	1.10974	1.12869	1.14799	1.16767	0.122102	0.122102	0.122102	0.122102	0.122102	0.122102	0.122102	0.122102	0.122102	0.122102	0.122102	0.122102	0.122102	0.122102	0.122102	0.122102	0.122102	0.122102	0.122102	0.122102	0.122102	0.122102	0.122102
CH4	8	1.07042	1.08866	1.10724	1.12619	1.1455	1.16518	0.119607	0.119607	0.119607	0.119607	0.119607	0.119607	0.119607	0.119607	0.119607	0.119607	0.119607	0.119607	0.119607	0.119607	0.119607	0.119607	0.119607	0.119607	0.119607	0.119607	0.119607	0.119607
CH4	9	1.05008	1.06798	1.08621	1.1048	1.12375	1.14305	1.16273	0.117164	0.117164	0.117164	0.117164	0.117164	0.117164	0.117164	0.117164	0.117164	0.117164	0.117164	0.117164	0.117164	0.117164	0.117164	0.117164	0.117164	0.117164	0.117164	0.117164	0.117164
CH4	10	1.03013	1.04769	1.06558	1.08382	1.10241	1.12135	1.14066	1.16034	0.114772	0.114772	0.114772	0.114772	0.114772	0.114772	0.114772	0.114772	0.114772	0.114772	0.114772	0.114772	0.114772	0.114772	0.114772	0.114772	0.114772	0.114772	0.114772	0.114772
CH4	11	1.01056	1.02779	1.04535	1.06324	1.08148	1.10007	1.11901	1.13832	1.158	0.112431	0.112431	0.112431	0.112431	0.112431	0.112431	0.112431	0.112431	0.112431	0.112431	0.112431	0.112431	0.112431	0.112431	0.112431	0.112431	0.112431	0.112431	0.112431
CH4	12	0.991368	1.00827	1.0255	1.04306	1.06095	1.07919	1.09778	1.11672	1.13603	1.15571	0.11014	0.11014	0.11014	0.11014	0.11014	0.11014	0.11014	0.11014	0.11014	0.11014	0.11014	0.11014	0.11014	0.11014	0.11014	0.11014	0.11014	0.11014
CH4	13	0.972539	0.989125	1.00603	1.02326	1.04081	1.05871	1.07695	1.09553	1.11448	1.13379	0.107897	0.107897	0.107897	0.107897	0.107897	0.107897	0.107897	0.107897	0.107897	0.107897	0.107897	0.107897	0.107897	0.107897	0.107897	0.107897	0.107897	0.107897
CH4	14	0.95407	0.970343	0.986929	1.00383	1.02106	1.03862	1.05651	1.07475	1.09334	1.11228	0.105701	0.105701	0.105701	0.105701	0.105701	0.105701	0.105701	0.105701	0.105701	0.105701	0.105701	0.105701	0.105701	0.105701	0.105701	0.105701	0.105701	0.105701
CH4	15	0.935954	0.951921	0.968194	0.984779	1.00168	1.01891	1.03647	1.05436	1.0726	1.09119	0.103551	0.103551	0.103551	0.103551	0.103551	0.103551	0.103551	0.103551	0.103551	0.103551	0.103551	0.103551	0.103551	0.103551	0.103551	0.103551	0.103551	0.103551
CH4	16	0.918183	0.933849	0.949816	0.966089	0.982674	0.999578	1.01681	1.03436	1.05226	1.0705	0.101446	0.101446	0.101446	0.101446	0.101446	0.101446	0.101446	0.101446	0.101446	0.101446	0.101446	0.101446	0.101446	0.101446	0.101446	0.101446	0.101446	0.101446
CH4	17	0.900751	0.916123	0.931789	0.947756	0.964029	0.980614	0.997518	1.01475	1.0323	1.0502	1.14495	0.0993861	0.0993861	0.0993861	0.0993861	0.0993861	0.0993861	0.0993861	0.0993861	0.0993861	0.0993861	0.0993861	0.0993861	0.0993861	0.0993861	0.0993861	0.0993861	0.0993861
CH4	18	0.883652	0.898734	0.914105	0.929772	0.945739	0.962012	0.978597	0.9955	1.01273	1.03029	1.12326	0.0973691	0.0973691	0.0973691	0.0973691	0.0973691	0.0973691	0.0973691	0.0973691	0.0973691	0.0973691	0.0973691	0.0973691	0.0973691	0.0973691	0.0973691	0.0973691	0.0973691
CH4	19	0.866879	0.881677	0.896759	0.912131	0.927797	0.943764	0.960037	0.976622	0.993526	1.01075	1.10198	0.0953943	0.0953943	0.0953943	0.0953943	0.0953943	0.0953943	0.0953943	0.0953943	0.0953943	0.0953943	0.0953943	0.0953943	0.0953943	0.0953943	0.0953943	0.0953943	0.0953943
CH4	20	0.850425	0.864945	0.879744	0.894826	0.910197	0.925864	0.94183	0.958104	0.974689	0.991592	1.0811	0.0934609	0.0934609	0.0934609	0.0934609	0.0934609	0.0934609	0.0934609	0.0934609	0.0934609	0.0934609	0.0934609	0.0934609	0.0934609	0.0934609	0.0934609	0.0934609	0.0934609
CH4	21	0.834286	0.848532	0.863052	0.877851	0.892933	0.908304	0.923971	0.939938	0.956211	0.972796	1.06062	0.0915679	0.0915679	0.0915679	0.0915679	0.0915679	0.0915679	0.0915679	0.0915679	0.0915679	0.0915679	0.0915679	0.0915679	0.0915679	0.0915679	0.0915679	0.0915679	0.0915679
CH4	22	0.818454	0.832433	0.846679	0.861199	0.875997	0.891079	0.906451	0.922117	0.938084	0.954357	1.04053	1.13528	0.0897146	0.0897146	0.0897146	0.0897146	0.0897146	0.0897146	0.0897146	0.0897146	0.0897146	0.0897146	0.0897146	0.0897146	0.0897146	0.0897146	0.0897146	0.0897146
CH4	23	0.802924	0.816639	0.830618	0.844864	0.859384	0.874183	0.889265	0.904636	0.920303	0.93627	1.02082	1.11379	0.0879	0.0879	0.0879	0.0879	0.0879	0.0879	0.0879	0.0879	0.0879	0.0879	0.0879	0.0879	0.0879	0.0879	0.0879	0.0879
CH4	24	0.78769	0.801147	0.814863	0.828841	0.843088	0.857608	0.872406	0.887488	0.90286	0.918526	1.00148	1.09271	0.0861232	0.0861232	0.0861232	0.0861232	0.0861232	0.0861232	0.0861232	0.0861232	0.0861232	0.0861232	0.0861232	0.0861232	0.0861232	0.0861232	0.0861232	0.0861232
CH4	25	0.772747	0.78595	0.799408	0.813123	0.827101	0.841348	0.855868	0.870666	0.885748	0.90112	0.982515	1.07202	0.0843835	0.0843835	0.0843835	0.0843835	0.0843835	0.0843835	0.0843835	0.0843835	0.0843835	0.0843835	0.0843835	0.0843835	0.0843835	0.0843835	0.0843835	0.0843835
CH4	26	0.758088	0.771043	0.784247	0.797704	0.81142	0.825398	0.839645	0.854164	0.868963	0.884045	0.963908	1.05173	0.0826801	0.0826801	0.0826801	0.0826801	0.0826801	0.0826801	0.0826801	0.0826801	0.0826801	0.0826801	0.0826801	0.0826801	0.0826801	0.0826801	0.0826801	0.0826801
CH4	27	0.743708	0.75642	0.769375	0.782579	0.796036	0.809752	0.82373	0.837977	0.852496	0.867295	0.945655	1.03182	1.12658	0.0810121	0.0810121	0.0810121	0.0810121	0.0810121	0.0810121	0.0810121	0.0810121	0.0810121	0.0810121	0.0810121	0.0810121	0.0810121	0.0810121	0.0810121
CH4	28	0.729602	0.742075	0.754786	0.767742	0.780946	0.794403	0.808118	0.822097	0.836343	0.850863	0.927748	1.0123	1.10527	0.0793788	0.0793788	0.0793788	0.0793788	0.0793788	0.0793788	0.0793788	0.0793788	0.0793788	0.0793788	0.0793788	0.0793788	0.0793788	0.0793788	0.0793788
CH4	29	0.715766	0.728003	0.740476	0.753187	0.766143	0.779346	0.792804	0.806519	0.820497	0.834744	0.910182	0.993139	1.08436	0.0777795	0.0777795	0.0777795	0.0777795	0.0777795	0.0777795	0.0777795	0.0777795	0.0777795	0.0777795	0.0777795	0.0777795	0.0777795	0.0777795	0.0777795
CH4	30	0.702192	0.714199	0.726437	0.738909	0.751621	0.764576	0.77778	0.791238	0.804953	0.818931	0.89295	0.974345	1.06385	0.0762134	0.0762134	0.0762134	0.0762134	0.0762134	0.0762134	0.0762134	0.0762134	0.0762134	0.0762134	0.0762134	0.0762134	0.0762134	0.0762134	0.0762134
CH4	31	0.688877	0.700659	0.712666	0.724903	0.737376	0.750087	0.763043	0.776247	0.789704	0.803419	0.876045	0.955908	1.04373	0.0746798	0.0746798	0.0746798	0.0746798	0.0746798	0.0746798	0.0746798	0.0746798	0.0746798	0.0746798	0.0746798	0.0746798	0.0746798	0.0746798	0.0746798
CH4	32	0.675816	0.687375	0.699157	0.711164	0.723402	0.735874	0.748586	0.761541	0.774745	0.788202	0.859461	0.937821	1.02399	1.11875	0.073178	0.073178	0.073178	0.073178	0.073178	0.073178	0.073178	0.073178	0.073178	0.073178	0.073178	0.073178	0.073178	0.073178
CH4	33	0.663003	0.674345	0.685905	0.697686	0.709693	0.721931	0.734403	0.747115	0.76007	0.773274	0.843192	0.920077	1.00462	1.0976	0.0717073	0.0717073	0.0717073	0.0717073	0.0717073	0.0717073	0.0717073	0.0717073	0.0717073	0.0717073	0.0717073	0.0717073	0.0717073	0.0717073
CH4	34	0.650434	0.661563	0.672905	0.684464	0.696246	0.708253	0.720491	0.732963	0.745675	0.75863	0.827232	0.90267	0.985626	1.07685	0.070267	0.070267	0.070267	0.070267	0.070267	0.070267	0.070267	0.070267	0.070267	0.070267	0.070267	0.070267	0.070267	0.070267
CH4	35	0.638105	0.649024	0.660152	0.671494	0.683054	0.694835	0.706843	0.71908	0.731553	0.744264	0.811574	0.885593	0.966988	1.05649	0.0688565	0.0688565	0.0688565	0.0688565	0.0688565	0.0688565	0.0688565	0.0688565	0.0688565	0.0688565	0.0688565	0.0688565	0.0688565	0.0688565
CH4	36	0.62601	0.636723	0.647642	0.658771	0.670113	0.681673	0.693454	0.705461	0.717699	0.730171	0.796215	0.86884	0.948703	1.03653	0.0674752	0.0674752	0.0674752	0.0674752	0.0674752	0.0674752	0.0674752	0.0674752	0.0674752	0.0674752	0.0674752	0.0674752	0.0674752	0.0674752
CH4	37	0.614145	0.624657	0.63537	0.64629	0.657418	0.66876	0.68032	0.692101	0.704108	0.716346	0.781147	0.852405	0.930765	1.01693	1.11169	0.0661224	0.0661224	0.0661224	0.0661224	0.0661224	0.0661224	0.0661224	0.0661224	0.0661224	0.0661224	0.0661224	0.0661224	0.0661224
CH4	38	0.602506	0.61282	0.623332	0.634046	0.644965	0.656093	0.667435	0.678995	0.690776	0.702784	0.766364	0.836282	0.913167	0.997715	1.09069	0.0647975	0.0647975	0.0647975	0.0647975	0.0647975	0.0647975	0.0647975	0.0647975	0.0647975	0.0647975	0.0647975	0.0647975	0.0647975
CH4	39	0.591088	0.601208	0.611522	0.622034	0.632748	0.643667	0.654796	0.666138	0.677697	0.689479	0.751863	0.820464	0.895903	0.978859	1.07008	0.0634999	0.0634999	0.0634999	0.0634999	0.0634999	0.0634999	0.0634999	0.0634999	0.0634999	0.0634999	0.0634999	0.0634999	0.0634999
CH4	40	0.579888	0.589817	0.599937	0.610252	0.620764	0.631477	0.642396	0.653525	0.664867	0.676426	0.737637	0.804947	0.878965	0.96036	1.04987	0.062229	0.062229	0.062229	0.062229	0.062229	0.062229	0.062229	0.062229	0.062229	0.062229	0.062229	0.062229	0.062229
CH4	41	0.5689	0.578643	0.588573	0.598693	0.609007	0.619519	0.630232	0.641152	0.65228	0.663622	0.72368	0.789724	0.862349	0.942212	1.03003	0.0609843	0.0609843	0.0609843	0.0609843	0.0609843	0.0609843	0.0609843	0.0609843	0.0609843	0.0609843	0.0609843	0.0609843	0.0609843
CH4	42	0.558122	0.567681	0.577424	0.587354	0.597474	0.607788	0.6183	0.629013	0.639932	0.651061	0.709989	0.774789	0.846048	0.924408	1.01058	1.10533	0.0597652	0.0597652	0.0597652	0.0597652	0.0597652	0.0597652	0.0597652	0.0597652	0.0597652	0.0597652	0.0597652	0.0597652
CH4	43	0.547549	0.556928	0.566487	0.57623	0.58616	0.59628	0.606594	0.617106	0.627819	0.638738	0.696557	0.760138	0.830056	0.906941	0.991488	1.08446	0.0585712	0.0585712	0.0585712	0.0585712	0.0585712	0.0585712	0.0585712	0.0585712	0.0585712	0.0585712	0.0585712	0.0585712
CH4	44	0.537176	0.546379	0.555759	0.565318	0.57506	0.58499	0.59511	0.605424	0.615936	0.62665	0.68338	0.745765	0.814366	0.889804	0.972761	1.06398	0.0574017	0.0574017	0.0574017	0.0574017	0.0574017	0.0574017	0.0574017	0.0574017	0.0574017	0.0574017	0.0574017	0.0574017
CH4	45	0.527001	0.536031	0.545234	0.554613	0.564172	0.573915	0.583844	0.593965	0.604279	0.614791	0.670454	0.731664	0.798974	0.872993	0.954388	1.04389	0.0562561	0.0562561	0.0562561	0.0562561	0.0562561	0.0562561	0.0562561	0.0562561	0.0562561	0.0562561	0.0562561	0.0562561
CH4	46	0.517019	0.525879	0.534909	0.544112	0.553491	0.56305	0.572793	0.582722	0.592842	0.603157	0.657772	0.71783	0.783874	0.856499	0.936362	1.02418	0.0551341	0.0551341	0.0551341	0.0551341	0.0551341	0.0551341	0.0551341	0.0551341	0.0551341	0.0551341	0.0551341	0.0551341
CH4	47	0.507227	0.51592	0.52478	0.53381	0.543012	0.552392	0.561951	0.571694	0.581623	0.591743	0.645331	0.704259	0.769059	0.840318	0.918678	1.00485	1.0996	0.054035	0.054035	0.054035	0.054035	0.054035	0.054035	0.054035	0.054035	0.054035	0.054035	0.054035
CH4	48	0.497621	0.506151	0.514844	0.523703	0.532733	0.541936	0.551315	0.560875	0.570617	0.580547	0.633126	0.690944	0.754525	0.824443	0.901328	0.985876	1.07885	0.0529585	0.0529585	0.0529585	0.0529585	0.0529585	0.0529585	0.0529585	0.0529585	0.0529585	0.0529585	0.0529585
CH4	49	0.488198	0.496567	0.505096	0.513789	0.522649	0.531679	0.540881	0.550261	0.55982	0.569563	0.621152	0.677883	0.740267	0.808868	0.884307	0.967263	1.05849	0.0519039	0.0519039	0.0519039	0.0519039	0.0519039	0.0519039	0.0519039	0.0519039	0.0519039	0.0519039	0.0519039
CH4	50	0.478954	0.487165	0.495534	0.504063	0.512756	0.521616	0.530646	0.539848	0.549228	0.558787	0.609405	0.665068	0.726279	0.793589	0.867607	0.949002	1.03851	0.0508709	0.0508709	0.0508709	0.0508709	0.0508709	0.0508709	0.0508709	0.0508709	0.0508709	0.0508709	0.0508709
CH4	51	0.469885	0.477942	0.486153	0.494522	0.503051	0.511744	0.520604	0.529634	0.538837	0.548216	0.597882	0.652497	0.712555	0.778599	0.851224	0.931087	1.01891	0.0498591	0.0498591	0.0498591	0.0498591	0.0498591	0.0498591	0.0498591	0.0498591	0.0498591	0.0498591	0.0498591
CH4	52	0.460989	0.468894	0.476951	0.485162	0.493531	0.50206	0.510753	0.519613	0.528642	0.537845	0.586576	0.640164	0.699091	0.763892	0.835151	0.913511	0.99968	1.09444	0.0488678	0.0488678	0.0488678	0.0488678	0.0488678	0.0488678	0.0488678	0.0488678	0.0488678	0.0488678
CH4	53	0.452261	0.460018	0.467923	0.47598	0.484191	0.49256	0.501089	0.509782	0.518642	0.527671	0.575485	0.628064	0.685883	0.749464	0.819381	0.896266	0.980814	1.07379	0.0478968	0.0478968	0.0478968	0.0478968	0.0478968	0.0478968	0.0478968	0.0478968	0.0478968	0.0478968
CH4	54	0.4437	0.45131	0.459066	0.466972	0.475028	0.48324	0.491608	0.500138	0.508831	0.517691	0.564604	0.616194	0.672924	0.735309	0.80391	0.879348	0.962305	1.05353	0.0469456	0.0469456	0.0469456	0.0469456	0.0469456	0.0469456	0.0469456	0.0469456	0.0469456	0.0469456
CH4	55	0.435301	0.442768	0.450378	0.458135	0.46604	0.474096	0.482308	0.490677	0.499206	0.507899	0.55393	0.604548	0.660211	0.721421	0.788732	0.86275	0.944145	1.03365	0.0460138	0.0460138	0.0460138	0.0460138	0.0460138	0.0460138	0.0460138	0.0460138	0.0460138	0.0460138
CH4	56	0.427061	0.434388	0.441855	0.449465	0.457222	0.465127	0.473184	0.481395	0.489764	0.498293	0.543458	0.593123	0.647739	0.707797	0.77384	0.846466	0.926329	1.01415	0.0451009	0.0451009	0.0451009	0.0451009	0.0451009	0.0451009	0.0451009	0.0451009	0.0451009	0.0451009
CH4	57	0.418978	0.426167	0.433493	0.440961	0.448571	0.456327	0.464232	0.472289	0.480501	0.488869	0.533184	0.581915	0.635502	0.69443	0.759231	0.830489	0.908849	0.995019	0.0442066	0.0442066	0.0442066	0.0442066	0.0442066	0.0442066	0.0442066	0.0442066	0.0442066	0.0442066
CH4	58	0.411048	0.418102	0.425291	0.432617	0.440084	0.447695	0.455451	0.463356	0.471413	0.479624	0.523105	0.570919	0.623498	0.681316	0.744897	0.814815	0.8917	0.976248	0.0433304	0.0433304	0.0433304	0.0433304	0.0433304	0.0433304	0.0433304	0.0433304	0.0433304	0.0433304
CH4	59	0.403269	0.41019	0.417244	0.424432	0.431759	0.439226	0.446836	0.454593	0.462498	0.470555	0.513217	0.560131	0.61172	0.668451	0.730835	0.799437	0.874875	0.957831	0.0424721	0.0424721	0.0424721	0.0424721	0.0424721	0.0424721	0.0424721	0.0424721	0.0424721	0.0424721
CH4	60	0.395638	0.402428	0.409349	0.416403	0.423591	0.430918	0.438385	0.445996	0.453752	0.461657	0.503516	0.549547	0.600166	0.655829	0.717039	0.784349	0.858368	0.939763	0.0416312	0.0416312	0.0416312	0.0416312	0.0416312	0.0416312	0.0416312	0.0416312	0.0416312	0.0416312
CH4	61	0.388152	0.394814	0.401605	0.408525	0.415579	0.422767	0.430094	0.437561	0.445172	0.452928	0.494	0.539164	0.58883	0.643445	0.703503	0.769547	0.842172	0.922035	0.0408073	0.0408073	0.0408073	0.0408073	0.0408073	0.0408073	0.0408073	0.0408073	0.0408073	0.0408073
CH4	62	0.380807	0.387344	0.394007	0.400797	0.407718	0.414772	0.42196	0.429287	0.436754	0.444364	0.484663	0.528978	0.577709	0.631296	0.690224	0.755024	0.826283	0.904643	1.08557	0.0400001	0.0400001	0.0400001	0.0400001	0.0400001	0.0400001	0.0400001	0.0400001	0.0400001
CH4	63	0.373602	0.380016	0.386554	0.393216	0.400007	0.406927	0.413981	0.421169	0.428496	0.435963	0.475503	0.518984	0.566798	0.619377	0.677195	0.740776	0.810694	0.887579	1.0651	0.0392093	0.0392093	0.0392093	0.0392093	0.0392093	0.0392093	0.0392093	0.0392093	0.0392093
CH4	64	0.366534	0.372827	0.379241	0.385779	0.392441	0.399232	0.406152	0.413206	0.420395	0.427721	0.466517	0.509179	0.556093	0.607683	0.664413	0.726798	0.795399	0.870837	1.04502	0.0384345	0.0384345	0.0384345	0.0384345	0.0384345	0.0384345	0.0384345	0.0384345	0.0384345
CH4	65	0.3596	0.365775	0.372068	0.378482	0.38502	0.391682	0.398473	0.405393	0.412447	0.419636	0.457701	0.499561	0.545591	0.59621	0.651873	0.713083	0.780393	0.854412	1.02531	0.0376753	0.0376753	0.0376753	0.0376753	0.0376753	0.0376753	0.0376753	0.0376753	0.0376753
CH4	66	0.352797	0.358856	0.365031	0.371324	0.377739	0.384276	0.390938	0.397729	0.40465	0.411703	0.449052	0.490124	0.535288	0.584954	0.639569	0.699628	0.765671	0.838296	1.00598	0.0369315	0.0369315	0.0369315	0.0369315	0.0369315	0.0369315	0.0369315	0.0369315	0.0369315
CH4	67	0.346123	0.352068	0.358127	0.364302	0.370596	0.37701	0.383547	0.39021	0.397	0.403921	0.440567	0.480866	0.52518	0.573911	0.627499	0.686426	0.751227	0.822485	0.987015	0.0362028	0.0362028	0.0362028	0.0362028	0.0362028	0.0362028	0.0362028	0.0362028	0.0362028
CH4	68	0.339576	0.345409	0.351354	0.357413	0.363588	0.369882	0.376296	0.382833	0.389496	0.396286	0.432243	0.471783	0.515263	0.563077	0.615656	0.673475	0.737056	0.806973	0.968406	0.0354887	0.0354887	0.0354887	0.0354887	0.0354887	0.0354887	0.0354887	0.0354887	0.0354887
CH4	69	0.333154	0.338877	0.34471	0.350655	0.356713	0.362888	0.369182	0.375596	0.382133	0.388796	0.424076	0.462872	0.505534	0.552448	0.604037	0.660768	0.723152	0.791754	0.950148	0.0347891	0.0347891	0.0347891	0.0347891	0.0347891	0.0347891	0.0347891	0.0347891	0.0347891
CH4	70	0.326853	0.332468	0.338191	0.344024	0.349969	0.356028	0.362203	0.368496	0.374911	0.381448	0.416064	0.454129	0.495989	0.54202	0.592638	0.648301	0.709511	0.776821	0.932235	0.0341035	0.0341035	0.0341035	0.0341035	0.0341035	0.0341035	0.0341035	0.0341035	0.0341035
CH4	71	0.320671	0.326181	0.331796	0.33752	0.343352	0.349297	0.355356	0.361531	0.367825	0.374239	0.408203	0.445553	0.486624	0.531789	0.581454	0.63607	0.696128	0.762171	0.91466	0.0334318	0.0334318	0.0334318	0.0334318	0.0334318	0.0334318	0.0334318	0.0334318	0.0334318
CH4	72	0.314607	0.320013	0.325523	0.331138	0.336861	0.342694	0.348639	0.354698	0.360873	0.367166	0.400492	0.437138	0.477436	0.521751	0.570482	0.624069	0.682997	0.747798	0.897416	1.07834	0.0327736	0.0327736	0.0327736	0.0327736	0.0327736	0.0327736	0.0327736	0.0327736
CH4	73	0.308658	0.313962	0.319368	0.324878	0.330493	0.336216	0.342049	0.347994	0.354053	0.360228	0.392926	0.428883	0.468423	0.511903	0.559717	0.612296	0.670115	0.733696	0.880498	1.05802	0.0321286	0.0321286	0.0321286	0.0321286	0.0321286	0.0321286	0.0321286	0.0321286
CH4	74	0.302821	0.308026	0.31333	0.318736	0.324246	0.329861	0.335584	0.341417	0.347362	0.353421	0.385503	0.420783	0.459579	0.502242	0.549155	0.600745	0.657475	0.71986	0.863899	1.03808	0.0314966	0.0314966	0.0314966	0.0314966	0.0314966	0.0314966	0.0314966	0.0314966
CH4	75	0.297096	0.302202	0.307406	0.312711	0.318117	0.323627	0.329242	0.334965	0.340798	0.346743	0.378222	0.412837	0.450903	0.492763	0.538793	0.589412	0.645075	0.706285	0.847614	1.01852	0.0308773	0.0308773	0.0308773	0.0308773	0.0308773	0.0308773	0.0308773	0.0308773
CH4	76	0.291478	0.296489	0.301595	0.3068	0.312104	0.31751	0.32302	0.328635	0.334358	0.340191	0.371077	0.405042	0.442391	0.483463	0.528627	0.578293	0.632908	0.692966	0.831635	0.999321	0.0302704	0.0302704	0.0302704	0.0302704	0.0302704	0.0302704	0.0302704	0.0302704
CH4	77	0.285968	0.290884	0.295894	0.301001	0.306205	0.311509	0.316915	0.322425	0.32804	0.333764	0.364069	0.397394	0.43404	0.474339	0.518653	0.567384	0.620972	0.679899	0.815958	0.980488	0.0296758	0.0296758	0.0296758	0.0296758	0.0296758	0.0296758	0.0296758	0.0296758
CH4	78	0.280561	0.285385	0.290301	0.295311	0.300418	0.305622	0.310927	0.316333	0.321842	0.327458	0.357192	0.38989	0.425847	0.465387	0.508868	0.556681	0.60926	0.667079	0.800577	0.96201	0.029093	0.029093	0.029093	0.029093	0.029093	0.029093	0.029093	0.029093
CH4	79	0.275257	0.27999	0.284814	0.28973	0.29474	0.299847	0.305051	0.310355	0.315761	0.321271	0.350446	0.382529	0.417809	0.456605	0.499267	0.546181	0.59777	0.654501	0.785486	0.943881	0.028522	0.028522	0.028522	0.028522	0.028522	0.028522	0.028522	0.028522
CH4	80	0.270054	0.274698	0.279431	0.284254	0.28917	0.294181	0.299287	0.304492	0.309796	0.315202	0.343828	0.375307	0.409923	0.447988	0.489848	0.535879	0.586497	0.64216	0.77068	0.926094	0.0279624	0.0279624	0.0279624	0.0279624	0.0279624	0.0279624	0.0279624	0.0279624
CH4	81	0.264949	0.269506	0.274149	0.278882	0.283706	0.288622	0.293632	0.298739	0.303943	0.309247	0.337335	0.368221	0.402185	0.439535	0.480606	0.525771	0.575436	0.630052	0.756153	0.908642	0.0274139	0.0274139	0.0274139	0.0274139	0.0274139	0.0274139	0.0274139	0.0274139
CH4	82	0.259941	0.264412	0.268968	0.273612	0.278345	0.283168	0.288084	0.293095	0.298201	0.303406	0.330964	0.361269	0.394595	0.431241	0.471539	0.515854	0.564585	0.618172	0.741901	0.891519	1.07245	0.0268765	0.0268765	0.0268765	0.0268765	0.0268765	0.0268765	0.0268765
CH4	83	0.255028	0.259415	0.263885	0.268441	0.273085	0.277818	0.282642	0.287558	0.292568	0.297675	0.324714	0.354449	0.387147	0.423104	0.462644	0.506124	0.553938	0.606517	0.727917	0.874719	1.05224	0.0263498	0.0263498	0.0263498	0.0263498	0.0263498	0.0263498	0.0263498
CH4	84	0.250208	0.254512	0.258898	0.263369	0.267925	0.272569	0.277302	0.282125	0.287042	0.292052	0.318583	0.347758	0.379841	0.41512	0.453916	0.496579	0.543492	0.595082	0.714197	0.858236	1.03242	0.0258337	0.0258337	0.0258337	0.0258337	0.0258337	0.0258337	0.0258337
CH4	85	0.245479	0.249702	0.254006	0.258393	0.262863	0.267419	0.272063	0.276796	0.28162	0.286536	0.312567	0.341193	0.372672	0.407288	0.445354	0.487213	0.533244	0.583862	0.700735	0.842064	1.01297	0.0253278	0.0253278	0.0253278	0.0253278	0.0253278	0.0253278	0.0253278
CH4	86	0.24084	0.244984	0.249207	0.25351	0.257897	0.262367	0.266924	0.271567	0.2763	0.281124	0.306666	0.334753	0.365639	0.399604	0.436953	0.478024	0.523189	0.572855	0.687528	0.826197	0.993882	0.0248321	0.0248321	0.0248321	0.0248321	0.0248321	0.0248321	0.0248321
CH4	87	0.236289	0.240354	0.244498	0.248721	0.253025	0.257411	0.261882	0.266438	0.271082	0.275814	0.300875	0.328434	0.358739	0.392064	0.428711	0.469009	0.513324	0.562055	0.67457	0.810629	0.975158	0.0243462	0.0243462	0.0243462	0.0243462	0.0243462	0.0243462	0.0243462
CH4	88	0.231824	0.235813	0.239878	0.244022	0.248245	0.252548	0.256935	0.261405	0.265962	0.270605	0.295195	0.322235	0.351969	0.384667	0.420624	0.460164	0.503645	0.551458	0.661856	0.795354	0.956787	0.0238701	0.0238701	0.0238701	0.0238701	0.0238701	0.0238701	0.0238701
CH4	89	0.227443	0.231357	0.235346	0.239412	0.243555	0.247778	0.252082	0.256468	0.260939	0.265495	0.289622	0.316153	0.345328	0.37741	0.41269	0.451486	0.494148	0.541062	0.649382	0.780368	0.938762	0.0234034	0.0234034	0.0234034	0.0234034	0.0234034	0.0234034	0.0234034
CH4	90	0.223146	0.226986	0.2309	0.234889	0.238954	0.243098	0.247321	0.251624	0.256011	0.260481	0.284154	0.310186	0.338812	0.37029	0.404906	0.442972	0.484831	0.530862	0.637143	0.765664	0.921077	0.022946	0.022946	0.022946	0.022946	0.022946	0.022946	0.022946
CH4	91	0.21893	0.222698	0.226538	0.230452	0.234441	0.238506	0.242649	0.246872	0.251176	0.255563	0.27879	0.304331	0.332418	0.363305	0.397269	0.434619	0.47569	0.520855	0.625136	0.751237	0.903726	0.0224978	0.0224978	0.0224978	0.0224978	0.0224978	0.0224978	0.0224978
CH4	92	0.214793	0.21849	0.222258	0.226099	0.230012	0.234001	0.238067	0.24221	0.246433	0.250737	0.273527	0.298588	0.326146	0.356451	0.389776	0.426423	0.466721	0.511036	0.613354	0.737083	0.886701	1.06763	0.0220584	0.0220584	0.0220584	0.0220584	0.0220584	0.0220584
CH4	93	0.210735	0.214363	0.21806	0.221828	0.225668	0.229582	0.233571	0.237636	0.241779	0.246002	0.268363	0.292953	0.319992	0.349727	0.382425	0.418382	0.457922	0.501402	0.601795	0.723195	0.869997	1.04752	0.0216278	0.0216278	0.0216278	0.0216278	0.0216278	0.0216278
CH4	94	0.206754	0.210313	0.213941	0.217638	0.221406	0.225246	0.22916	0.233149	0.237214	0.241357	0.263297	0.287424	0.313955	0.34313	0.375213	0.410493	0.449288	0.491951	0.590454	0.709569	0.853609	1.02779	0.0212058	0.0212058	0.0212058	0.0212058	0.0212058	0.0212058
CH4	95	0.202849	0.206341	0.2099	0.213527	0.217224	0.220992	0.224832	0.228746	0.232735	0.2368	0.258327	0.282	0.308032	0.336658	0.368136	0.402752	0.440818	0.482677	0.579327	0.6962	0.837529	1.00843	0.0207921	0.0207921	0.0207921	0.0207921	0.0207921	0.0207921
CH4	96	0.199017	0.202443	0.205935	0.209494	0.213122	0.216819	0.220587	0.224427	0.228341	0.232329	0.253451	0.276678	0.30222	0.330307	0.361194	0.395158	0.432507	0.473579	0.568409	0.683083	0.821752	0.989437	0.0203867	0.0203867	0.0203867	0.0203867	0.0203867	0.0203867
CH4	97	0.195257	0.198619	0.202046	0.205538	0.209097	0.212724	0.216421	0.220189	0.224029	0.227943	0.248668	0.271457	0.296519	0.324077	0.354382	0.387707	0.424354	0.464652	0.557698	0.670213	0.806272	0.970801	0.0199893	0.0199893	0.0199893	0.0199893	0.0199893	0.0199893
CH4	98	0.191569	0.194868	0.19823	0.201656	0.205148	0.208707	0.212335	0.216032	0.2198	0.22364	0.243974	0.266335	0.290925	0.317964	0.347699	0.380397	0.416354	0.455894	0.547188	0.657586	0.791084	0.952517	0.0195998	0.0195998	0.0195998	0.0195998	0.0195998	0.0195998
CH4	99	0.187951	0.191187	0.194486	0.197848	0.201274	0.204767	0.208326	0.211953	0.21565	0.219418	0.23937	0.26131	0.285436	0.311967	0.341142	0.373225	0.408505	0.447301	0.536877	0.645197	0.776183	0.934577	0.019218	0.019218	0.019218	0.019218	0.019218	0.019218
CH4	100	0.184401	0.187577	0.190813	0.194112	0.197474	0.2009	0.204392	0.207951	0.211579	0.215276	0.234852	0.256379	0.280052	0.306083	0.334709	0.366188	0.400804	0.43887	0.52676	0.633041	0.761562	0.916975	0.0188438	0.0188438	0.0188438	0.0188438	0.0188438	0.0188438
CH4	101	0.180918	0.184034	0.18721	0.190446	0.193745	0.197107	0.200533	0.204026	0.207585	0.211212	0.23042	0.251542	0.274769	0.30031	0.328398	0.359284	0.393248	0.430598	0.516834	0.621115	0.747217	0.899705	0.018477	0.018477	0.018477	0.018477	0.018477	0.018477
CH4	102	0.177501	0.180559	0.183675	0.18685	0.190087	0.193385	0.196747	0.200174	0.203666	0.207225	0.226071	0.246796	0.269586	0.294647	0.322205	0.35251	0.385835	0.422482	0.507095	0.609413	0.733142	0.88276	1.06369	0.0181175	0.0181175	0.0181175	0.0181175	0.0181175
CH4	103	0.174149	0.177149	0.180206	0.183322	0.186498	0.189734	0.193033	0.196395	0.199821	0.203314	0.221805	0.24214	0.2645	0.28909	0.31613	0.345864	0.378562	0.414519	0.49754	0.597932	0.719332	0.866135	1.04366	0.017765	0.017765	0.017765	0.017765	0.017765
CH4	104	0.170861	0.173804	0.176804	0.179861	0.182977	0.186152	0.189389	0.192688	0.19605	0.199476	0.217619	0.237571	0.259511	0.283638	0.310169	0.339344	0.371426	0.406706	0.488165	0.586668	0.705783	0.849822	1.024	0.0174196	0.0174196	0.0174196	0.0174196	0.0174196
CH4	105	0.167634	0.170522	0.173465	0.176465	0.179522	0.182638	0.185814	0.18905	0.192349	0.195711	0.213513	0.233089	0.254616	0.278289	0.30432	0.332946	0.364425	0.399041	0.478966	0.575615	0.692489	0.833817	1.00472	0.017081	0.017081	0.017081	0.017081	0.017081
CH4	106	0.164469	0.167302	0.17019	0.173133	0.176133	0.17919	0.182306	0.185482	0.188718	0.192017	0.209484	0.228692	0.249814	0.273041	0.298582	0.32667	0.357556	0.39152	0.469941	0.564772	0.679445	0.818114	0.985799	0.016749	0.016749	0.016749	0.016749	0.016749
CH4	107	0.161363	0.164143	0.166977	0.169865	0.172808	0.175808	0.178865	0.181981	0.185156	0.188393	0.205531	0.224378	0.245102	0.267892	0.292953	0.320511	0.350816	0.384142	0.461087	0.554132	0.666647	0.802706	0.967236	0.0164236	0.0164236	0.0164236	0.0164236	0.0164236
CH4	108	0.158316	0.161044	0.163824	0.166658	0.169546	0.172489	0.175489	0.178546	0.181662	0.184837	0.201653	0.220145	0.240479	0.26284	0.287429	0.314469	0.344204	0.376902	0.452399	0.543693	0.654091	0.787589	0.949022	0.0161047	0.0161047	0.0161047	0.0161047	0.0161047
CH4	109	0.155327	0.158004	0.160732	0.163512	0.166345	0.169233	0.172176	0.175176	0.178233	0.181349	0.197848	0.215992	0.235944	0.257884	0.28201	0.308541	0.337716	0.369799	0.443875	0.533451	0.641771	0.772757	0.931151	0.015792	0.015792	0.015792	0.015792	0.015792
CH4	110	0.152395	0.155021	0.157697	0.160425	0.163205	0.166039	0.168927	0.17187	0.17487	0.177927	0.194115	0.211918	0.231494	0.253021	0.276693	0.302725	0.331351	0.36283	0.435511	0.523402	0.629683	0.758204	0.913617	0.0154855	0.0154855	0.0154855	0.0154855	0.0154855
CH4	111	0.149517	0.152094	0.15472	0.157397	0.160125	0.162905	0.165738	0.168626	0.171569	0.174569	0.190453	0.20792	0.227128	0.24825	0.271477	0.297019	0.325106	0.355992	0.427306	0.513542	0.617823	0.743925	0.896413	0.0151851	0.0151851	0.0151851	0.0151851	0.0151851
CH4	112	0.146695	0.149223	0.1518	0.154426	0.157102	0.15983	0.16261	0.165444	0.168332	0.171275	0.18686	0.203998	0.222844	0.243569	0.266359	0.29142	0.318978	0.349283	0.419255	0.503868	0.606186	0.729915	0.879533	1.06046	0.0148906	0.0148906	0.0148906	0.0148906
CH4	113	0.143925	0.146406	0.148934	0.151511	0.154137	0.156813	0.159541	0.162322	0.165155	0.168043	0.183335	0.20015	0.218642	0.238976	0.261337	0.285927	0.312966	0.342701	0.411356	0.494376	0.594769	0.716169	0.862971	1.04049	0.0146018	0.0146018	0.0146018	0.0146018
CH4	114	0.141208	0.143642	0.146123	0.148651	0.151228	0.153854	0.15653	0.159258	0.162038	0.164872	0.179876	0.196375	0.214519	0.23447	0.25641	0.280537	0.307068	0.336243	0.403606	0.485064	0.583567	0.702682	0.846722	1.0209	0.0143188	0.0143188	0.0143188	0.0143188
CH4	115	0.138543	0.140931	0.143365	0.145845	0.148374	0.15095	0.153576	0.156253	0.158981	0.161761	0.176483	0.192671	0.210473	0.23005	0.251577	0.275249	0.301281	0.329907	0.396002	0.475927	0.572576	0.689449	0.830778	1.00168	0.0140413	0.0140413	0.0140413	0.0140413
CH4	116	0.135927	0.138271	0.140659	0.143093	0.145573	0.148102	0.150678	0.153304	0.155981	0.158709	0.173153	0.189037	0.206504	0.225712	0.246834	0.270061	0.295603	0.32369	0.388541	0.466962	0.561792	0.676465	0.815134	0.982819	0.0137693	0.0137693	0.0137693	0.0137693
CH4	117	0.133362	0.135661	0.138004	0.140392	0.142826	0.145307	0.147835	0.150412	0.153038	0.155714	0.169887	0.185472	0.20261	0.221457	0.242181	0.264971	0.290032	0.31759	0.381221	0.458166	0.551211	0.663726	0.799785	0.964315	0.0135026	0.0135026	0.0135026	0.0135026
CH4	118	0.130844	0.1331	0.135399	0.137743	0.140131	0.142565	0.145045	0.147573	0.15015	0.152776	0.166682	0.181974	0.19879	0.217281	0.237616	0.259977	0.284566	0.311606	0.374039	0.449535	0.54083	0.651227	0.784726	0.946158	0.0132412	0.0132412	0.0132412	0.0132412
CH4	119	0.128375	0.130588	0.132844	0.135143	0.137486	0.139874	0.142308	0.144789	0.147317	0.149894	0.163538	0.178542	0.195041	0.213185	0.233137	0.255077	0.279203	0.305734	0.366992	0.441068	0.530644	0.638964	0.769949	0.928344	0.0129849	0.0129849	0.0129849	0.0129849
CH4	120	0.125952	0.128124	0.130337	0.132593	0.134892	0.137235	0.139623	0.142057	0.144538	0.147066	0.160453	0.175175	0.191364	0.209166	0.228742	0.250269	0.273942	0.299973	0.360078	0.43276	0.52065	0.626931	0.755452	0.910865	0.0127337	0.0127337	0.0127337	0.0127337
CH4	121	0.123575	0.125705	0.127877	0.130091	0.132346	0.134645	0.136989	0.139377	0.141811	0.144291	0.157427	0.171871	0.187755	0.205222	0.22443	0.245552	0.268779	0.294321	0.353294	0.424608	0.510844	0.615125	0.741227	0.893715	0.0124873	0.0124873	0.0124873	0.0124873
CH4	122	0.121242	0.123333	0.125464	0.127636	0.129849	0.132105	0.134404	0.136747	0.139135	0.141569	0.154457	0.16863	0.184215	0.201353	0.2202	0.240924	0.263714	0.288775	0.346639	0.41661	0.501223	0.603542	0.72727	0.876889	1.05781	0.0122459	0.0122459	0.0122459
CH4	123	0.118954	0.121006	0.123096	0.125227	0.127399	0.129612	0.131868	0.134167	0.13651	0.138899	0.151544	0.16545	0.180742	0.197558	0.216049	0.236384	0.258744	0.283334	0.340108	0.408763	0.491784	0.592176	0.713576	0.860379	1.0379	0.0120091	0.0120091	0.0120091
CH4	124	0.116709	0.118722	0.120774	0.122864	0.124995	0.127167	0.12938	0.131636	0.133935	0.136278	0.148686	0.16233	0.177334	0.193833	0.211977	0.231929	0.253869	0.277995	0.333701	0.401064	0.482522	0.581025	0.70014	0.84418	1.01836	0.011777	0.011777	0.011777
CH4	125	0.114507	0.116482	0.118495	0.120546	0.122637	0.124768	0.126939	0.129153	0.131408	0.133708	0.145882	0.159269	0.173991	0.190179	0.207981	0.227558	0.249085	0.272757	0.327415	0.39351	0.473435	0.570084	0.686957	0.828286	0.999188	0.0115494	0.0115494	0.0115494
CH4	126	0.112346	0.114284	0.116259	0.118271	0.120323	0.122414	0.124544	0.126716	0.12893	0.131185	0.14313	0.156266	0.17071	0.186594	0.204061	0.223269	0.244391	0.267618	0.321247	0.386098	0.464519	0.559349	0.674022	0.812691	0.980376	0.0113263	0.0113263	0.0113263
CH4	127	0.110226	0.112127	0.114065	0.11604	0.118053	0.120104	0.122195	0.124326	0.126497	0.128711	0.140431	0.153319	0.167492	0.183077	0.200215	0.219061	0.239786	0.262576	0.315195	0.378826	0.45577	0.548816	0.661331	0.79739	0.96192	0.0111076	0.0111076	0.0111076
CH4	128	0.108146	0.110012	0.111913	0.113851	0.115826	0.117838	0.11989	0.12198	0.124111	0.126283	0.137783	0.150428	0.164334	0.179626	0.196442	0.214933	0.235268	0.257628	0.309258	0.37169	0.447187	0.538481	0.648879	0.782377	0.94381	0.0108931	0.0108931	0.0108931
CH4	129	0.106106	0.107936	0.109801	0.111703	0.11364	0.115615	0.117628	0.119679	0.12177	0.123901	0.135184	0.147592	0.161236	0.17624	0.192739	0.210883	0.230834	0.252775	0.303432	0.36469	0.438766	0.528342	0.636662	0.767647	0.926042	0.0106829	0.0106829	0.0106829
CH4	130	0.104103	0.105899	0.10773	0.109595	0.111496	0.113434	0.115409	0.117422	0.119473	0.121564	0.132635	0.144809	0.158196	0.172918	0.189107	0.206909	0.226485	0.248012	0.297716	0.357821	0.430503	0.518393	0.624674	0.753195	0.908608	0.0104767	0.0104767	0.0104767
CH4	131	0.102139	0.103901	0.105697	0.107528	0.109393	0.111294	0.113232	0.115207	0.11722	0.119271	0.130134	0.142079	0.155214	0.169659	0.185543	0.20301	0.222217	0.243339	0.292108	0.351082	0.422395	0.508631	0.612912	0.739014	0.891503	0.0102746	0.0102746	0.0102746
CH4	132	0.100212	0.101941	0.103703	0.105499	0.107329	0.109195	0.111096	0.113034	0.115009	0.117022	0.12768	0.1394	0.152288	0.166461	0.182046	0.199184	0.21803	0.238755	0.286606	0.344469	0.414441	0.499054	0.601372	0.725101	0.874719	1.05565	0.0100764	0.0100764
CH4	133	0.0983214	0.100018	0.101747	0.103509	0.105305	0.107135	0.109001	0.110902	0.11284	0.114815	0.125272	0.136772	0.149417	0.163323	0.178615	0.195431	0.213922	0.234257	0.281207	0.337981	0.406636	0.489657	0.590049	0.711449	0.858252	1.03577	0.00988212	0.00988212
CH4	134	0.0964664	0.0981309	0.0998273	0.101556	0.103318	0.105114	0.106945	0.10881	0.110711	0.112649	0.12291	0.134193	0.146601	0.160245	0.175249	0.191748	0.209892	0.229843	0.27591	0.331616	0.398978	0.480437	0.57894	0.698055	0.842094	1.01627	0.00969162	0.00969162
CH4	135	0.0946465	0.0962796	0.0979441	0.0996405	0.101369	0.103132	0.104928	0.106758	0.108623	0.110525	0.120592	0.131663	0.143837	0.157225	0.171946	0.188135	0.205937	0.225513	0.270713	0.32537	0.391465	0.47139	0.568039	0.684912	0.826241	0.997143	0.00950484	0.00950484
CH4	136	0.0928609	0.0944633	0.0960965	0.097761	0.0994574	0.101186	0.102948	0.104744	0.106575	0.10844	0.118318	0.129181	0.141126	0.154261	0.168706	0.18459	0.202057	0.221264	0.265613	0.319242	0.384093	0.462514	0.557344	0.672018	0.810687	0.978372	0.0093217	0.0093217
CH4	137	0.0911091	0.0926814	0.0942838	0.0959169	0.0975814	0.0992778	0.101007	0.102769	0.104565	0.106395	0.116087	0.126745	0.138466	0.151354	0.165526	0.181111	0.19825	0.217096	0.26061	0.31323	0.37686	0.453805	0.546851	0.659366	0.795425	0.959954	0.00914213	0.00914213
CH4	138	0.0893904	0.090933	0.0925053	0.0941077	0.0957409	0.0974054	0.0991018	0.100831	0.102593	0.104389	0.113898	0.124356	0.135856	0.148501	0.162407	0.177699	0.194515	0.213006	0.255701	0.307331	0.369763	0.44526	0.536554	0.646952	0.78045	0.941883	0.00896606	0.00896606
CH4	139	0.0877038	0.0892174	0.0907601	0.0923324	0.0939348	0.0955679	0.0972324	0.0989288	0.100658	0.10242	0.111751	0.122011	0.133294	0.145702	0.159346	0.17435	0.19085	0.208993	0.250885	0.301542	0.3628	0.436876	0.526452	0.634772	0.765758	0.924152	0.00879313	0.00879313
CH4	140	0.0860497	0.0875348	0.0890485	0.0905911	0.0921634	0.0937658	0.095399	0.0970635	0.0987599	0.100489	0.109644	0.119711	0.130782	0.142956	0.156344	0.171065	0.187254	0.205056	0.246159	0.295864	0.355968	0.42865	0.51654	0.622822	0.751342	0.906756	0.00862417	0.00862417
CH4	141	0.0844265	0.0858837	0.0873689	0.0888825	0.0904252	0.0919974	0.0935999	0.095233	0.0968975	0.0985939	0.107577	0.117455	0.128317	0.140262	0.153398	0.167842	0.183726	0.201193	0.241523	0.290292	0.349265	0.420579	0.506815	0.611096	0.737198	0.889686	0.0084582	0.0084582
CH4	142	0.082834	0.0842638	0.085721	0.0872061	0.0887198	0.0902624	0.0918347	0.0934371	0.0950703	0.0967348	0.105549	0.115241	0.125899	0.137619	0.150507	0.16468	0.180265	0.197403	0.236974	0.284825	0.342688	0.41266	0.497273	0.599591	0.72332	0.872938	1.05386	0.00829546
CH4	143	0.0812716	0.0826744	0.0841042	0.0855614	0.0870465	0.0885602	0.0901029	0.0916751	0.0932775	0.0949107	0.103559	0.113068	0.123526	0.135025	0.147671	0.161577	0.176869	0.193684	0.23251	0.279461	0.336235	0.40489	0.48791	0.588303	0.709703	0.856505	1.03403	0.00813589
CH4	144	0.0797386	0.0811151	0.082518	0.0839477	0.0854049	0.0868901	0.0884037	0.0899464	0.0915187	0.0931211	0.101606	0.110937	0.121198	0.132481	0.144888	0.158533	0.173537	0.190036	0.228131	0.274198	0.329904	0.397266	0.478724	0.577228	0.696342	0.840382	1.01456	0.00797942
CH4	145	0.0782347	0.0795852	0.0809617	0.0823645	0.0837943	0.0852515	0.0867367	0.0882503	0.089793	0.0913652	0.0996907	0.108846	0.118913	0.129984	0.142158	0.155546	0.170267	0.186456	0.223834	0.269034	0.323691	0.389786	0.469711	0.56636	0.683234	0.824562	0.995464	0.00782599
CH4	146	0.0767591	0.0780842	0.0794348	0.0808112	0.0822141	0.0836439	0.0851011	0.0865862	0.0880999	0.0896425	0.0978113	0.106794	0.116672	0.127535	0.13948	0.152615	0.16706	0.182944	0.219618	0.263967	0.317596	0.382447	0.460868	0.555698	0.670372	0.80904	0.976726	0.00767555
CH4	147	0.0753114	0.0766116	0.0779367	0.0792873	0.0806637	0.0820666	0.0834964	0.0849536	0.0864387	0.0879523	0.0959673	0.104781	0.114473	0.125131	0.136851	0.14974	0.163912	0.179497	0.215482	0.258996	0.311616	0.375246	0.452191	0.545236	0.657752	0.793811	0.95834	0.00752804
CH4	148	0.073891	0.0751667	0.0764669	0.0777921	0.0791426	0.0805191	0.0819219	0.0833517	0.0848089	0.0862941	0.0941582	0.102806	0.112316	0.122773	0.134273	0.146919	0.160824	0.176116	0.211423	0.254119	0.305748	0.368181	0.443677	0.534972	0.645369	0.778868	0.940301	0.00738339
CH4	149	0.0724974	0.0737492	0.0750249	0.0763251	0.0776502	0.0790008	0.0803772	0.0817801	0.0832099	0.0846671	0.0923832	0.100868	0.110199	0.12046	0.131743	0.144151	0.157795	0.172799	0.207441	0.249333	0.299991	0.361248	0.435324	0.5249	0.63322	0.764206	0.922601	0.00724155
CH4	150	0.0711302	0.0723584	0.0736101	0.0748858	0.076186	0.0775111	0.0788617	0.0802381	0.081641	0.0830708	0.0906417	0.0989671	0.108122	0.11819	0.129261	0.141435	0.154822	0.169544	0.203534	0.244638	0.294342	0.354447	0.427128	0.515019	0.6213	0.74982	0.905234	0.00710247
CH4	151	0.0697888	0.0709938	0.072222	0.0734737	0.0747494	0.0760496	0.0773747	0.0787253	0.0801018	0.0815046	0.0889331	0.0971018	0.106085	0.115963	0.126825	0.13877	0.151906	0.16635	0.199701	0.240031	0.2888	0.347773	0.419087	0.505323	0.609604	0.735706	0.888194	0.00696608
CH4	152	0.0684727	0.069655	0.0708601	0.0720882	0.07334	0.0746157	0.0759159	0.077241	0.0785916	0.079968	0.0872566	0.0952716	0.104085	0.113778	0.124436	0.136156	0.149044	0.163217	0.19594	0.235511	0.283362	0.341225	0.411197	0.49581	0.598128	0.721857	0.871475	1.0524
CH4	153	0.0671814	0.0683415	0.0695239	0.0707289	0.0719571	0.0732088	0.0744845	0.0757847	0.0771099	0.0784604	0.0856119	0.093476	0.102124	0.111634	0.122091	0.133591	0.146236	0.160142	0.19225	0.231076	0.278026	0.334801	0.403455	0.486476	0.586868	0.708268	0.855071	1.03259
CH4	154	0.0659145	0.0670528	0.0682129	0.0693953	0.0706003	0.0718285	0.0730802	0.0743559	0.0756561	0.0769813	0.0839981	0.0917143	0.100199	0.10953	0.119791	0.131074	0.143482	0.157126	0.188629	0.226724	0.272791	0.328497	0.395859	0.477318	0.575821	0.694936	0.838975	1.01316
CH4	155	0.0646716	0.0657884	0.0669267	0.0680868	0.0692692	0.0704742	0.0717024	0.0729541	0.0742298	0.07553	0.0824148	0.0899857	0.0983112	0.107466	0.117534	0.128605	0.140779	0.154166	0.185076	0.222455	0.267654	0.322312	0.388407	0.468332	0.564981	0.681854	0.823183	0.994085
CH4	156	0.0634521	0.0645479	0.0656648	0.0668031	0.0679632	0.0691455	0.0703506	0.0715787	0.0728304	0.0741062	0.0808614	0.0882898	0.0964585	0.105441	0.115319	0.126182	0.138127	0.151262	0.181591	0.218266	0.262615	0.316244	0.381094	0.459515	0.554345	0.669019	0.807688	0.975373
CH4	157	0.0622556	0.0633308	0.0644267	0.0655435	0.0666818	0.0678419	0.0690243	0.0702293	0.0714575	0.0727092	0.0793373	0.0866259	0.0946409	0.103455	0.113147	0.123805	0.135525	0.148413	0.178171	0.214155	0.25767	0.310289	0.37392	0.450864	0.54391	0.656425	0.792484	0.957014
CH4	158	0.0610817	0.0621367	0.0632119	0.0643077	0.0654246	0.0665629	0.067723	0.0689054	0.0701104	0.0713386	0.0778419	0.0849933	0.0928575	0.101505	0.111015	0.121473	0.132972	0.145618	0.174815	0.210123	0.252818	0.304447	0.36688	0.442377	0.533671	0.644069	0.777567	0.939
CH4	159	0.05993	0.0609651	0.0620201	0.0630953	0.0641911	0.065308	0.0664463	0.0676064	0.0687887	0.0699938	0.0763747	0.0833916	0.0911077	0.0995928	0.108924	0.119184	0.130467	0.142875	0.171523	0.206166	0.248058	0.298715	0.359973	0.434049	0.523625	0.631945	0.762931	0.921325
CH4	160	0.0588	0.0598156	0.0608508	0.0619057	0.0629809	0.0640768	0.0651936	0.0663319	0.067492	0.0686744	0.0749352	0.08182	0.0893909	0.0977163	0.106871	0.116939	0.12801	0.140184	0.168293	0.202284	0.243387	0.293091	0.353196	0.425878	0.513768	0.620049	0.74857	0.903983
CH4	161	0.0576913	0.0586879	0.0597035	0.0607386	0.0617936	0.0628688	0.0639646	0.0650815	0.0662198	0.0673799	0.0735229	0.0802781	0.0877065	0.0958753	0.104858	0.114736	0.125599	0.137544	0.165124	0.198475	0.238804	0.287573	0.346547	0.41786	0.504096	0.608377	0.734479	0.886968
CH4	162	0.0566036	0.0575814	0.0585779	0.0595935	0.0606287	0.0616836	0.0627588	0.0638547	0.0649715	0.0661098	0.0721372	0.0787653	0.0860539	0.0940689	0.102883	0.112575	0.123233	0.134953	0.162014	0.194737	0.234308	0.282159	0.340022	0.409994	0.494607	0.596925	0.720654	0.870272
CH4	163	0.0555363	0.0564956	0.0574734	0.0584699	0.0594855	0.0605207	0.0615756	0.0626508	0.0637467	0.0648635	0.0707775	0.0772808	0.0844322	0.0922964	0.100944	0.110454	0.120911	0.132411	0.158963	0.19107	0.229896	0.276846	0.333621	0.402276	0.485296	0.585689	0.707089	0.853891
CH4	164	0.0544893	0.0554306	0.05639	0.0573678	0.0583643	0.0593799	0.0604151	0.06147	0.0625452	0.0636411	0.0694437	0.0758246	0.0828415	0.0905576	0.0990427	0.108373	0.118634	0.129917	0.155969	0.187472	0.225568	0.271634	0.32734	0.394703	0.476161	0.574664	0.693779	0.837819
CH4	165	0.053462	0.0543856	0.0553269	0.0562863	0.0572641	0.0582606	0.0592762	0.0603113	0.0613663	0.0624415	0.068135	0.0743958	0.0812806	0.0888515	0.0971769	0.106332	0.1164	0.12747	0.153032	0.183942	0.22132	0.26652	0.321178	0.387272	0.467197	0.563847	0.68072	0.822049
CH4	166	0.0524541	0.0533603	0.0542839	0.0552252	0.0561846	0.0571624	0.0581589	0.0591745	0.0602096	0.0612646	0.0668509	0.0729939	0.0797491	0.0871775	0.0953463	0.104329	0.114207	0.12507	0.15015	0.180479	0.217153	0.261502	0.315131	0.379982	0.458403	0.553233	0.667907	0.806575
CH4	167	0.0514652	0.0523544	0.0532606	0.0541842	0.0551255	0.0560848	0.0570626	0.0580591	0.0590748	0.0601099	0.065591	0.0716184	0.0782465	0.0855351	0.0935501	0.102364	0.112056	0.122714	0.147322	0.17708	0.213065	0.256579	0.309199	0.372829	0.449774	0.542819	0.655334	0.791393
CH4	168	0.050495	0.0513674	0.0522566	0.0531628	0.0540864	0.0550277	0.055987	0.0569648	0.0579613	0.058977	0.0643549	0.0702689	0.0767722	0.0839237	0.0917878	0.100436	0.109945	0.120403	0.144548	0.173746	0.209053	0.251748	0.303378	0.36581	0.441307	0.532601	0.642999	0.776497
CH4	169	0.0495431	0.0503991	0.0512715	0.0521606	0.0530668	0.0539904	0.0549317	0.0558911	0.0568689	0.0578654	0.0631422	0.0689448	0.0753257	0.0823426	0.0900587	0.0985438	0.107875	0.118135	0.141826	0.170474	0.205117	0.247009	0.297666	0.358924	0.433	0.522576	0.630896	0.761882
CH4	170	0.0486091	0.049449	0.050305	0.0511774	0.0520666	0.0529728	0.0538964	0.0548377	0.055797	0.0567748	0.0619522	0.0676457	0.0739065	0.0807913	0.0883622	0.0966876	0.105843	0.11591	0.139155	0.167264	0.201255	0.242358	0.292062	0.352167	0.424849	0.512739	0.61902	0.747541
CH4	171	0.0476927	0.0485168	0.0493567	0.0502127	0.0510851	0.0519743	0.0528805	0.0538041	0.0547454	0.0557048	0.0607848	0.0663711	0.0725141	0.0792693	0.0866977	0.0948664	0.103849	0.113727	0.136535	0.164115	0.197466	0.237795	0.286564	0.345538	0.416851	0.503088	0.607369	0.73347
CH4	172	0.0467937	0.0476023	0.0484264	0.0492662	0.0501222	0.0509947	0.0518838	0.05279	0.0537136	0.0546549	0.0596393	0.0651205	0.0711479	0.0777759	0.0850646	0.0930795	0.101893	0.111585	0.133964	0.161025	0.193748	0.233319	0.281169	0.339033	0.409005	0.493618	0.595936	0.719664
CH4	173	0.0459116	0.046705	0.0475135	0.0483376	0.0491775	0.0500335	0.0509059	0.0517951	0.0527013	0.0536249	0.0585155	0.0638935	0.0698074	0.0763107	0.0834622	0.0913263	0.0999742	0.109484	0.131441	0.157993	0.1901	0.228926	0.275876	0.332651	0.401305	0.484326	0.584719	0.706118
CH4	174	0.0450462	0.0458246	0.0466179	0.0474265	0.0482506	0.0490905	0.0499465	0.0508189	0.0517081	0.0526143	0.0574128	0.0626896	0.0684922	0.0748732	0.08189	0.0896061	0.0980913	0.107422	0.128966	0.155018	0.186521	0.224616	0.270683	0.326389	0.393751	0.475209	0.573713	0.692828
CH4	175	0.044197	0.0449608	0.0457392	0.0465326	0.0473412	0.0481653	0.0490051	0.0498611	0.0507336	0.0516227	0.056331	0.0615084	0.0672018	0.0734627	0.0803475	0.0879184	0.0962438	0.105399	0.126537	0.152099	0.183009	0.220387	0.265587	0.320245	0.386339	0.466264	0.562914	0.679787
CH4	176	0.0433639	0.0441133	0.0448771	0.0456555	0.0464489	0.0472575	0.0480816	0.0489214	0.0497774	0.0506499	0.0552695	0.0603495	0.0659358	0.0720788	0.078834	0.0862624	0.0944312	0.103414	0.124154	0.149235	0.179563	0.216238	0.260587	0.314216	0.379067	0.457488	0.552318	0.666991
CH4	177	0.0425465	0.0432818	0.0440312	0.0447949	0.0455734	0.0463667	0.0471753	0.0479994	0.0488393	0.0496953	0.0542279	0.0592123	0.0646935	0.0707209	0.0773489	0.0846376	0.0926526	0.101466	0.121816	0.146425	0.176183	0.212167	0.255681	0.308301	0.371931	0.448876	0.541922	0.654437
CH4	178	0.0417446	0.0424661	0.0432014	0.0439508	0.0447145	0.045493	0.0462863	0.0470949	0.047919	0.0487589	0.0532062	0.0580968	0.0634748	0.0693888	0.0758921	0.0830435	0.0909077	0.0995556	0.119523	0.143668	0.172866	0.208173	0.250868	0.302498	0.36493	0.440427	0.531721	0.642119
CH4	179	0.0409578	0.0416657	0.0423871	0.0431224	0.0438718	0.0446356	0.045414	0.0462074	0.0470159	0.04784	0.0522037	0.0570022	0.062279	0.0680816	0.0744626	0.0814794	0.0891956	0.0976807	0.117272	0.140963	0.169611	0.204254	0.246146	0.296803	0.358061	0.432137	0.521713	0.630033
CH4	180	0.0401858	0.0408803	0.0415882	0.0423097	0.043045	0.0437944	0.0445581	0.0453366	0.0461299	0.0469385	0.05122	0.0559283	0.0611057	0.0667992	0.07306	0.0799448	0.0875157	0.0958411	0.115064	0.138309	0.166418	0.200408	0.241512	0.291216	0.351321	0.424002	0.511893	0.618174
CH4	181	0.0394284	0.0401098	0.0408044	0.0415123	0.0422337	0.042969	0.0437184	0.0444822	0.0452606	0.046054	0.0502549	0.0548746	0.0599546	0.0655409	0.0716839	0.0784391	0.0858675	0.0940362	0.112897	0.135705	0.163285	0.196636	0.236965	0.285734	0.344708	0.416021	0.502257	0.606538
CH4	182	0.0386852	0.0393539	0.0400354	0.0407299	0.0414378	0.0421593	0.0428946	0.0436439	0.0444077	0.0451861	0.049308	0.0538407	0.0588251	0.0643063	0.0703337	0.0769617	0.0842504	0.0922653	0.110771	0.133149	0.16021	0.192934	0.232504	0.280355	0.338219	0.40819	0.492804	0.595122
CH4	183	0.0379561	0.0386122	0.0392808	0.0399623	0.0406569	0.0413648	0.0420862	0.0428215	0.0435709	0.0443347	0.048379	0.0528264	0.057717	0.063095	0.0690089	0.0755122	0.0826637	0.0905278	0.108685	0.130642	0.157194	0.189302	0.228127	0.275078	0.331852	0.400507	0.483528	0.58392
CH4	184	0.0372407	0.0378845	0.0385405	0.0392092	0.0398907	0.0405852	0.0412931	0.0420146	0.0427499	0.0434993	0.0474675	0.0518311	0.0566297	0.0619065	0.0677091	0.07409	0.0811069	0.088823	0.106639	0.128183	0.154235	0.185738	0.223833	0.2699	0.325606	0.392968	0.474426	0.572929
CH4	185	0.0364506	0.0370822	0.0377259	0.038382	0.0390506	0.0397321	0.0404267	0.0411345	0.041856	0.0425913	0.0464848	0.0507663	0.0554746	0.060652	0.0663455	0.0726063	0.0794911	0.087062	0.104543	0.125681	0.151242	0.182153	0.219531	0.264731	0.319388	0.385483	0.465408	0.562057
CH4	186	0.0358529	0.0364726	0.0371042	0.0377479	0.038404	0.0390726	0.0397541	0.0404487	0.0411565	0.041878	0.0456982	0.0498992	0.0545188	0.0595989	0.0651851	0.0713281	0.0780833	0.0855118	0.102663	0.123404	0.148484	0.178813	0.215488	0.259837	0.313465	0.378316	0.456737	0.551567
CH4	187	0.035177	0.0357851	0.0364048	0.0370364	0.0376802	0.0383362	0.0390049	0.0396864	0.0403809	0.0410888	0.0448371	0.048959	0.0534917	0.0584761	0.0639573	0.0699847	0.0766127	0.0839014	0.10073	0.12108	0.145689	0.175446	0.211431	0.254945	0.307565	0.371195	0.44814	0.541185
CH4	188	0.0345142	0.0351108	0.0357188	0.0363385	0.0369702	0.0376139	0.03827	0.0389386	0.0396201	0.0403146	0.0439924	0.0480368	0.0524841	0.0573747	0.0627527	0.0686667	0.07517	0.0823214	0.0988335	0.118801	0.142946	0.172144	0.207451	0.250146	0.301775	0.364208	0.439705	0.530999
CH4	189	0.0338637	0.0344491	0.0350457	0.0356537	0.0362735	0.0369051	0.0375488	0.0382049	0.0388735	0.039555	0.0431636	0.0471318	0.0514955	0.056294	0.0615708	0.0673734	0.0737544	0.0807712	0.0969725	0.116564	0.140255	0.168903	0.203546	0.245437	0.296095	0.357353	0.431428	0.521005
CH4	190	0.0332255	0.0337998	0.0343852	0.0349818	0.0355899	0.0362096	0.0368412	0.037485	0.038141	0.0388097	0.0423503	0.0462439	0.0505254	0.0552337	0.0604111	0.0661045	0.0723654	0.0792502	0.0951465	0.114369	0.137614	0.165723	0.199714	0.240817	0.290521	0.350626	0.423308	0.511198
CH4	191	0.0325993	0.0331629	0.0337372	0.0343226	0.0349192	0.0355273	0.036147	0.0367786	0.0374224	0.0380784	0.0415524	0.0453727	0.0495737	0.0541933	0.0592733	0.0648596	0.0710026	0.0777578	0.093355	0.112216	0.135023	0.162603	0.195954	0.236284	0.285053	0.344026	0.41534	0.501576
CH4	192	0.031985	0.0325379	0.0331015	0.0336758	0.0342612	0.0348578	0.0354659	0.0360856	0.0367172	0.0373609	0.0407696	0.0445179	0.0486398	0.0531725	0.0581569	0.0636381	0.0696655	0.0762935	0.0915971	0.110103	0.132481	0.159542	0.192265	0.231836	0.279687	0.337551	0.407522	0.492135
CH4	193	0.0313822	0.0319247	0.0324777	0.0330412	0.0336156	0.034201	0.0347976	0.0354057	0.0360254	0.036657	0.0400015	0.0436793	0.0477236	0.052171	0.0570616	0.0624396	0.0683535	0.0748568	0.0898724	0.10803	0.129987	0.156539	0.188646	0.227472	0.274422	0.331197	0.399852	0.482872
CH4	194	0.0307908	0.0313231	0.0318657	0.0324186	0.0329822	0.0335565	0.0341419	0.0347385	0.0353466	0.0359663	0.0392479	0.0428564	0.0468246	0.0511883	0.0559869	0.0612636	0.0670663	0.0734472	0.0881802	0.105996	0.12754	0.153592	0.185095	0.22319	0.269257	0.324963	0.392325	0.473783
CH4	195	0.0302105	0.0307328	0.0312651	0.0318077	0.0323606	0.0329242	0.0334985	0.0340839	0.0346805	0.0352886	0.0385084	0.042049	0.0459426	0.0502241	0.0549324	0.0601098	0.0658032	0.0720641	0.0865198	0.104	0.125139	0.1507	0.181611	0.218989	0.264188	0.318846	0.384941	0.464866
CH4	196	0.0296412	0.0301537	0.030676	0.0312084	0.0317509	0.0323039	0.0328674	0.0334418	0.0340272	0.0346238	0.037783	0.041257	0.0450772	0.0492782	0.0538978	0.0589778	0.0645641	0.0707071	0.0848908	0.102042	0.122783	0.147863	0.178192	0.214867	0.259216	0.312844	0.377695	0.456116
CH4	197	0.0290827	0.0295855	0.030098	0.0306203	0.0311526	0.0316952	0.0322481	0.0328117	0.0333861	0.0339714	0.0370712	0.0404798	0.0442282	0.0483501	0.0528827	0.0578671	0.0633483	0.0693757	0.0832924	0.100121	0.120471	0.14508	0.174837	0.210822	0.254336	0.306956	0.370586	0.447531
CH4	198	0.0285346	0.029028	0.0295308	0.0300433	0.0305656	0.031098	0.0316405	0.0321935	0.032757	0.0333314	0.0363728	0.0397173	0.0433951	0.0474394	0.0518868	0.0567774	0.0621553	0.0680693	0.0817241	0.0982361	0.118203	0.142349	0.171546	0.206853	0.249549	0.301178	0.363611	0.439107
CH4	199	0.0279371	0.0284212	0.0289145	0.0294174	0.0299299	0.0304522	0.0309845	0.0315271	0.03208	0.0326436	0.0356277	0.0389093	0.0425178	0.046486	0.0508497	0.0556483	0.060925	0.0667277	0.0801255	0.0963267	0.115918	0.139609	0.168257	0.2029	0.244792	0.295449	0.356707	0.430783
CH4	200	0.0275855	0.0280605	0.0285446	0.029038	0.0295408	0.0300533	0.0305756	0.0311079	0.0316505	0.0322034	0.0351314	0.0383512	0.0418919	0.0457854	0.0500669	0.0547752	0.0599526	0.0656461	0.0787917	0.094688	0.113911	0.137156	0.165265	0.199255	0.240359	0.290063	0.350168	0.422849
CH4	201	0.0268954	0.0273614	0.0278364	0.0283205	0.0288139	0.0293167	0.0298292	0.0303515	0.0308838	0.0314264	0.0342993	0.0374584	0.0409325	0.0447527	0.0489537	0.0535733	0.0586533	0.0642396	0.0771378	0.092735	0.111596	0.134403	0.161983	0.195334	0.235664	0.284433	0.343406	0.41472
CH4	202	0.0264969	0.0269542	0.0274202	0.0278952	0.0283793	0.0288727	0.0293755	0.029888	0.0304103	0.0309427	0.0337615	0.0368612	0.0402698	0.0440182	0.0481401	0.0526728	0.0576572	0.0631383	0.0757938	0.0910974	0.109603	0.131981	0.159042	0.191766	0.231336	0.279187	0.337051	0.407022
CH4	203	0.0258925	0.0263412	0.0267985	0.0272645	0.0277395	0.0282236	0.0287169	0.0292198	0.0297323	0.0302546	0.0330203	0.0360617	0.0394062	0.043084	0.0471283	0.0515757	0.0564663	0.0618443	0.0742616	0.0892772	0.107435	0.129392	0.155943	0.188051	0.226877	0.273827	0.330602	0.399256
CH4	204	0.0255067	0.0259469	0.0263956	0.0268529	0.0273189	0.0277939	0.028278	0.0287714	0.0292742	0.0297867	0.0325004	0.0354845	0.0387661	0.0423747	0.0463429	0.0507065	0.0555051	0.0607819	0.0729654	0.0876984	0.105514	0.127058	0.15311	0.184613	0.222708	0.268775	0.324481	0.391844
CH4	205	0.0249271	0.025359	0.0257992	0.0262479	0.0267052	0.0271712	0.0276462	0.0281303	0.0286236	0.0291265	0.0317891	0.0347171	0.0379369	0.0414775	0.0453711	0.0496526	0.0543608	0.0595383	0.0714926	0.0859483	0.103429	0.124567	0.150129	0.181039	0.218417	0.263617	0.318275	0.384369
CH4	206	0.0245535	0.0249773	0.0254093	0.0258495	0.0262982	0.0267554	0.0272215	0.0276964	0.0281805	0.0286739	0.0312864	0.0341593	0.0373185	0.0407925	0.0446127	0.0488137	0.0534333	0.0585134	0.0702426	0.0844263	0.101578	0.122318	0.147399	0.177727	0.214402	0.258751	0.31238	0.377231
CH4	207	0.0239976	0.0244134	0.0248372	0.0252692	0.0257094	0.0261581	0.0266153	0.0270814	0.0275563	0.0280404	0.0306038	0.0334226	0.0365223	0.039931	0.0436793	0.0478012	0.0523339	0.0573183	0.0688268	0.0827435	0.0995723	0.119922	0.144531	0.174289	0.210273	0.253787	0.306407	0.370037
CH4	208	0.0235461	0.0239541	0.0243699	0.0247937	0.0252256	0.0256658	0.0261145	0.0265718	0.0270378	0.0275128	0.0300279	0.0327937	0.035835	0.0391795	0.0428573	0.0469016	0.051349	0.0562396	0.0675316	0.0811863	0.0976983	0.117666	0.141811	0.171008	0.206316	0.249011	0.30064	0.363073
CH4	209	0.0231028	0.0235031	0.0239111	0.024327	0.0247508	0.0251827	0.0256229	0.0260716	0.0265289	0.0269949	0.0294627	0.0321764	0.0351605	0.0384421	0.0420506	0.0460188	0.0503825	0.0551811	0.0662605	0.0796583	0.0958595	0.115451	0.139142	0.16779	0.202433	0.244324	0.294982	0.35624
CH4	210	0.022758	0.0231508	0.0235511	0.0239591	0.024375	0.0247988	0.0252307	0.0256709	0.0261196	0.0265769	0.0289982	0.0316608	0.0345888	0.0378086	0.0413492	0.0452428	0.0495243	0.0542325	0.0651034	0.0782491	0.0941454	0.113368	0.136613	0.164722	0.198713	0.239816	0.28952	0.349625
CH4	211	0.0222414	0.0226268	0.0230196	0.0234199	0.0238279	0.0242437	0.0246675	0.0250995	0.0255397	0.0259883	0.0283641	0.0309766	0.0338495	0.0370087	0.0404827	0.0443029	0.0485039	0.0531235	0.0637898	0.076688	0.0922852	0.111146	0.133954	0.161533	0.194885	0.235214	0.283983	0.342957
CH4	212	0.0219075	0.0222856	0.022671	0.0230638	0.0234641	0.0238721	0.024288	0.0247118	0.0251437	0.0255839	0.027915	0.0304783	0.0332971	0.0363968	0.0398055	0.0435538	0.0476757	0.0522084	0.062674	0.0753294	0.090633	0.109139	0.131517	0.158578	0.191301	0.230872	0.278723	0.336587
CH4	213	0.0214121	0.0217831	0.0221612	0.0225466	0.0229394	0.0233397	0.0237477	0.0241636	0.0245874	0.0250193	0.0273065	0.0298216	0.0325873	0.0356287	0.0389732	0.042651	0.0466953	0.0511427	0.0614113	0.0738286	0.0888441	0.107002	0.128959	0.15551	0.187618	0.226444	0.273394	0.330169
CH4	214	0.0210889	0.021453	0.021824	0.0222021	0.0225875	0.0229803	0.0233806	0.0237886	0.0242045	0.0246283	0.0268724	0.0293402	0.0320539	0.035038	0.0383196	0.0419281	0.0458963	0.05026	0.0603353	0.0725189	0.0872519	0.105068	0.126612	0.152663	0.184167	0.222262	0.268328	0.324035
CH4	215	0.0206137	0.0209709	0.0213349	0.0217059	0.0220841	0.0224695	0.0228623	0.0232626	0.0236706	0.0240864	0.0262883	0.0287096	0.0313722	0.0343002	0.03752	0.0410607	0.0449542	0.0492357	0.0591214	0.0710757	0.0855314	0.103012	0.12415	0.149712	0.180622	0.218	0.2632	0.317858
CH4	216	0.0203009	0.0206514	0.0210086	0.0213726	0.0217436	0.0221218	0.0225072	0.0229	0.0233003	0.0237083	0.0258687	0.0282445	0.030857	0.0337299	0.0368891	0.0403631	0.0441833	0.0483843	0.0580839	0.0698132	0.0839969	0.101148	0.121889	0.146969	0.177298	0.213973	0.258322	0.311951
CH4	217	0.019845	0.0201889	0.0205394	0.0208966	0.0212606	0.0216316	0.0220098	0.0223952	0.022788	0.0231883	0.0253081	0.0276391	0.0302025	0.0330213	0.036121	0.0395296	0.043278	0.0473999	0.056917	0.0684255	0.0823422	0.0991709	0.119521	0.14413	0.173887	0.209872	0.253386	0.306006
CH4	218	0.0195424	0.0198798	0.0202236	0.0205741	0.0209313	0.0212954	0.0216664	0.0220445	0.0224299	0.0228227	0.0249026	0.0271898	0.0297049	0.0324706	0.035512	0.0388565	0.0425343	0.0465786	0.0559166	0.0672085	0.0808633	0.0973753	0.117342	0.141488	0.170685	0.205993	0.248688	0.300317
CH4	219	0.0191051	0.0194361	0.0197735	0.0201174	0.0204679	0.0208251	0.0211891	0.0215601	0.0219383	0.0223237	0.0243644	0.0266085	0.0290763	0.03179	0.0347742	0.0380557	0.0416643	0.0456325	0.0547947	0.0658741	0.0792719	0.0954732	0.115065	0.138755	0.167404	0.202046	0.243938	0.294596
CH4	220	0.0188122	0.019137	0.0194681	0.0198055	0.0201494	0.0204998	0.020857	0.0212211	0.0215921	0.0219702	0.0239726	0.0261744	0.0285958	0.0312584	0.0341864	0.0374062	0.0409468	0.0448404	0.0538301	0.064701	0.0778467	0.093743	0.112966	0.136211	0.16432	0.19831	0.239414	0.289118
CH4	221	0.0183927	0.0187114	0.0190362	0.0193673	0.0197047	0.0200486	0.020399	0.0207562	0.0211203	0.0214913	0.0234559	0.0256164	0.0279921	0.0306047	0.0334775	0.0366367	0.0401107	0.043931	0.0527516	0.0634179	0.0763161	0.0919132	0.110774	0.133582	0.161162	0.194513	0.234842	0.283611
CH4	222	0.0180465	0.0183593	0.018678	0.0190028	0.0193338	0.0196712	0.0200151	0.0203656	0.0207228	0.0210868	0.0230145	0.0251343	0.0274653	0.0300287	0.0328475	0.0359472	0.0393558	0.0431042	0.0517588	0.0622243	0.0748798	0.0901834	0.108689	0.131068	0.158128	0.190852	0.230422	0.278273
CH4	223	0.0177697	0.0180765	0.0183892	0.018708	0.0190328	0.0193638	0.0197012	0.0200451	0.0203956	0.0207528	0.0226442	0.024724	0.0270112	0.0295263	0.0322921	0.0353335	0.0386779	0.0423557	0.0508474	0.061116	0.0735333	0.0885489	0.106706	0.128664	0.155215	0.187323	0.226149	0.273099
CH4	224	0.0173736	0.0176747	0.0179815	0.0182942	0.0186129	0.0189378	0.0192688	0.0196062	0.0199501	0.0203005	0.0221563	0.0241971	0.0264412	0.028909	0.0316227	0.0346068	0.0378884	0.0414969	0.0498288	0.0599041	0.0720877	0.0868207	0.104637	0.12618	0.152232	0.183735	0.221831	0.267897
CH4	225	0.0170467	0.017342	0.0176431	0.0179499	0.0182626	0.0185813	0.0189062	0.0192372	0.0195746	0.0199185	0.0217393	0.0237417	0.0259436	0.0283649	0.0310275	0.0339555	0.0371753	0.0407159	0.048891	0.0587767	0.070731	0.0851867	0.102667	0.123806	0.149367	0.180277	0.217656	0.262855
CH4	226	0.0168132	0.0171031	0.0173984	0.0176995	0.0180063	0.018319	0.0186377	0.0189625	0.0192936	0.019631	0.0214176	0.0233822	0.0255427	0.0279184	0.030531	0.0334038	0.036563	0.040037	0.0480583	0.0577579	0.0694872	0.0836708	0.100822	0.121563	0.146643	0.176972	0.213647	0.257996
CH4	227	0.016411	0.0166954	0.0169852	0.0172806	0.0175817	0.0178885	0.0182012	0.0185199	0.0188447	0.0191758	0.0209287	0.0228564	0.0249762	0.0273072	0.0298706	0.0326894	0.0357891	0.0391978	0.047068	0.0565851	0.0680936	0.0820103	0.0988391	0.119189	0.143798	0.173555	0.20954	0.253054
CH4	228	0.0161022	0.0163812	0.0166656	0.0169554	0.0172508	0.0175518	0.0178586	0.0181713	0.0184901	0.0188149	0.0205349	0.0224262	0.0245061	0.0267933	0.0293084	0.0320742	0.0351156	0.03846	0.0461822	0.0555201	0.0668121	0.0804668	0.0969789	0.116946	0.141091	0.170289	0.205596	0.248292
CH4	229	0.015879	0.0161528	0.0164318	0.0167162	0.017006	0.0173014	0.0176024	0.0179092	0.0182219	0.0185406	0.0202283	0.0220841	0.0241248	0.0263689	0.0288367	0.0315504	0.0345345	0.0378161	0.0453929	0.0545551	0.0656345	0.0790323	0.0952335	0.114825	0.138516	0.167164	0.201807	0.243698
CH4	230	0.0155018	0.0157704	0.0160442	0.0163232	0.0166075	0.0168974	0.0171927	0.0174938	0.0178006	0.0181133	0.0197692	0.02159	0.0235924	0.0257943	0.0282156	0.0308782	0.0338062	0.037026	0.0444602	0.0534499	0.0643208	0.0774665	0.0933628	0.112585	0.13583	0.163939	0.19793	0.239033
CH4	231	0.01521	0.0154736	0.0157422	0.016016	0.016295	0.0165793	0.0168692	0.0171645	0.0174656	0.0177724	0.0193971	0.0211837	0.0231484	0.0253088	0.0276845	0.0302971	0.0331699	0.0363291	0.0436234	0.052444	0.0631103	0.0760085	0.0916057	0.110467	0.133274	0.160854	0.194205	0.234535
CH4	232	0.0149968	0.0152554	0.0155189	0.0157875	0.0160613	0.0163403	0.0166247	0.0169145	0.0172099	0.0175109	0.019105	0.020858	0.0227857	0.0249055	0.0272365	0.0297999	0.0326187	0.0357184	0.0428754	0.05153	0.0619955	0.074651	0.0899546	0.10846	0.130839	0.1579	0.190623	0.230194
CH4	233	0.0146429	0.0148966	0.0151552	0.0154188	0.0156874	0.0159611	0.0162402	0.0165245	0.0168144	0.0171097	0.0186738	0.0203938	0.0222852	0.0243651	0.0266523	0.0291674	0.0319331	0.0349745	0.0419968	0.0504885	0.0607571	0.0731744	0.08819	0.106348	0.128305	0.154856	0.186964	0.22579
CH4	234	0.0143673	0.0146163	0.01487	0.0151286	0.0153921	0.0156607	0.0159345	0.0162135	0.0164979	0.0167877	0.0183224	0.02001	0.0218658	0.0239065	0.0261507	0.0286184	0.0313321	0.0343163	0.0412064	0.0495383	0.0596136	0.0717972	0.0865302	0.104346	0.12589	0.151942	0.183445	0.22154
CH4	235	0.0141636	0.0144079	0.0146569	0.0149106	0.0151692	0.0154328	0.0157014	0.0159751	0.0162541	0.0165385	0.0180443	0.0197001	0.021521	0.0235234	0.0257252	0.0281466	0.0308092	0.0337372	0.0404976	0.0486727	0.0585584	0.0705127	0.0849684	0.102449	0.123587	0.149149	0.180059	0.217437
CH4	236	0.0138316	0.0140713	0.0143155	0.0145645	0.0148182	0.0150768	0.0153404	0.015609	0.0158827	0.0161618	0.0176392	0.0192639	0.0210505	0.0230151	0.0251756	0.0275513	0.0301638	0.0330367	0.0396699	0.0476911	0.0573908	0.0691201	0.0833037	0.100455	0.121196	0.146276	0.176605	0.21328
CH4	237	0.0135713	0.0138064	0.0140461	0.0142904	0.0145393	0.014793	0.0150516	0.0153152	0.0155838	0.0158576	0.0173072	0.0189013	0.0206543	0.022582	0.0247018	0.0270328	0.0295961	0.032415	0.0389233	0.0467936	0.0563107	0.0678192	0.0817359	0.0985646	0.118915	0.143523	0.173281	0.209265
CH4	238	0.0133158	0.0135466	0.0137817	0.0140214	0.0142657	0.0145146	0.0147684	0.015027	0.0152905	0.0155591	0.0169815	0.0185456	0.0202656	0.022157	0.0242369	0.026524	0.0290391	0.0318049	0.0381908	0.0459129	0.0552508	0.0665428	0.0801976	0.0967096	0.116677	0.140822	0.17002	0.205327
CH4	239	0.0131262	0.0133526	0.0135834	0.0138185	0.0140582	0.0143025	0.0145514	0.0148051	0.0150637	0.0153273	0.0167229	0.0182576	0.0199452	0.021801	0.0238417	0.0260858	0.0285536	0.0312673	0.037533	0.0451098	0.054272	0.0653514	0.0787492	0.0949504	0.114542	0.138233	0.166881	0.201524
CH4	240	0.0128193	0.0130415	0.0132679	0.0134986	0.0137338	0.0139734	0.0142177	0.0144666	0.0147204	0.014979	0.0163483	0.0178541	0.0195099	0.0213308	0.0233331	0.025535	0.0279563	0.030619	0.0367667	0.0442009	0.0531907	0.0640616	0.0772072	0.0931036	0.112326	0.135571	0.16368	0.197671
CH4	241	0.0125781	0.012796	0.0130181	0.0132445	0.0134753	0.0137104	0.0139501	0.0141944	0.0144433	0.0146971	0.0160406	0.0175181	0.0191427	0.0209293	0.022894	0.0250544	0.0274302	0.0300427	0.0360748	0.043369	0.0521896	0.0628559	0.0757541	0.0913513	0.110212	0.13302	0.1606	0.193951
CH4	242	0.0123413	0.0125552	0.0127731	0.0129953	0.0132217	0.0134524	0.0136876	0.0139272	0.0141715	0.0144205	0.0157387	0.0171884	0.0187825	0.0205354	0.0224631	0.0245829	0.0269139	0.0294773	0.0353958	0.0425528	0.0512074	0.0616729	0.0743284	0.089632	0.108138	0.130516	0.157577	0.1903
CH4	243	0.0121822	0.0123921	0.0126059	0.0128239	0.013046	0.0132724	0.0135031	0.0137383	0.013978	0.0142222	0.0155157	0.016938	0.0185021	0.0202221	0.0221135	0.0241934	0.0264806	0.0289957	0.0348028	0.0418251	0.0503168	0.0605854	0.0730027	0.0880182	0.106176	0.128133	0.154684	0.186792
CH4	244	0.0118812	0.012087	0.0122969	0.0125107	0.0127287	0.0129508	0.0131772	0.0134079	0.0136431	0.0138828	0.0151519	0.0165475	0.0180821	0.0197697	0.0216255	0.0236663	0.0259104	0.0283782	0.034076	0.0409661	0.049298	0.0593733	0.0715569	0.0862899	0.104106	0.12565	0.151701	0.183205
CH4	245	0.0116576	0.0118596	0.0120654	0.0122753	0.0124891	0.0127071	0.0129292	0.0131556	0.0133863	0.0136215	0.0148667	0.016236	0.0177418	0.0193977	0.0212185	0.0232209	0.0254227	0.0278441	0.0334347	0.0401951	0.0483702	0.0582559	0.0702102	0.0846659	0.102146	0.123285	0.148846	0.179757
CH4	246	0.0114382	0.0116364	0.0118384	0.0120442	0.0122541	0.0124679	0.0126859	0.012908	0.0131344	0.0133651	0.0145869	0.0159304	0.0174079	0.0190326	0.0208192	0.0227838	0.0249443	0.02732	0.0328054	0.0394386	0.0474598	0.0571595	0.0688888	0.0830724	0.100224	0.120964	0.146045	0.176373
CH4	247	0.0112229	0.0114173	0.0116155	0.0118175	0.0120234	0.0122332	0.0124471	0.012665	0.0128872	0.0131136	0.0143124	0.0156306	0.0170803	0.0186744	0.0204273	0.022355	0.0244748	0.0268058	0.032188	0.0386964	0.0465666	0.0560837	0.0675922	0.0815089	0.0983377	0.118688	0.143296	0.173054
CH4	248	0.0110766	0.0112674	0.0114619	0.0116601	0.0118621	0.012068	0.0122778	0.0124916	0.0127096	0.0129317	0.014108	0.0154014	0.0168238	0.0183879	0.0201078	0.0219992	0.0240791	0.0263663	0.0316472	0.038033	0.0457552	0.0550931	0.0663851	0.0800398	0.0965519	0.116519	0.140664	0.169862
CH4	249	0.0108044	0.0109916	0.0111824	0.0113769	0.0115751	0.0117771	0.011983	0.0121928	0.0124067	0.0126246	0.0137787	0.0150478	0.0164434	0.0179781	0.0196657	0.0215215	0.0235622	0.0258063	0.0309878	0.0372535	0.0448303	0.0539925	0.0650719	0.0784697	0.0946709	0.114262	0.137953	0.166601
CH4	250	0.0106011	0.0107848	0.010972	0.0111628	0.0113573	0.0115555	0.0117575	0.0119633	0.0121732	0.012387	0.0135194	0.0147646	0.0161339	0.0176397	0.0192955	0.0211164	0.0231188	0.0253206	0.0304046	0.0365524	0.0439865	0.0529763	0.0638472	0.0769928	0.0928892	0.112112	0.135357	0.163466
CH4	251	0.0104015	0.0105818	0.0107655	0.0109527	0.0111435	0.011338	0.0115362	0.0117382	0.011944	0.0121539	0.0132649	0.0144867	0.0158303	0.0173077	0.0189324	0.020719	0.0226836	0.0248441	0.0298324	0.0358644	0.0431587	0.0519793	0.0626456	0.0755438	0.0911409	0.110002	0.132809	0.160389
CH4	252	0.0102058	0.0103826	0.0105629	0.0107466	0.0109338	0.0111246	0.0113191	0.0115173	0.0117193	0.0119251	0.0130153	0.0142141	0.0155323	0.016982	0.0185761	0.020329	0.0222567	0.0243765	0.0292709	0.0351894	0.0423464	0.051001	0.0614665	0.074122	0.0894256	0.107932	0.13031	0.157371
CH4	253	0.0100847	0.0102582	0.010435	0.0106153	0.010799	0.0109862	0.011177	0.0113714	0.0115696	0.0117716	0.0128413	0.0140175	0.015311	0.0167333	0.0182974	0.0200174	0.0219088	0.0239887	0.028791	0.0345981	0.0416204	0.0501121	0.0603807	0.0727979	0.0878135	0.105971	0.127928	0.15448
CH4	254	0.00982524	0.00999549	0.010169	0.0103458	0.0105261	0.0107098	0.010897	0.0110878	0.0112823	0.0114805	0.01253	0.0136841	0.0149532	0.0163488	0.0178834	0.019571	0.0214268	0.0234676	0.0281795	0.0338773	0.0407674	0.0490993	0.0591746	0.0713582	0.0860912	0.103907	0.125451	0.151503
CH4	255	0.00964032	0.00980737	0.00997762	0.0101511	0.010328	0.0105082	0.0106919	0.0108791	0.0110699	0.0112644	0.0122942	0.0134265	0.0146717	0.0160411	0.0175468	0.0192027	0.0210236	0.0230259	0.0276491	0.0332397	0.0400002	0.0481752	0.0580609	0.0700152	0.0844709	0.101951	0.12309	0.148651
CH4	256	0.00945888	0.00962279	0.00978983	0.00996008	0.0101336	0.0103104	0.0104907	0.0106744	0.0108616	0.0110524	0.0120628	0.0131738	0.0143956	0.0157392	0.0172166	0.0188413	0.0206279	0.0225925	0.0271287	0.0326141	0.0392473	0.0472685	0.0569682	0.0686975	0.0828811	0.100033	0.120773	0.145854
CH4	257	0.00928086	0.00944168	0.00960558	0.00977263	0.00994288	0.0101164	0.0102932	0.0104735	0.0106572	0.0108444	0.0118357	0.0129259	0.0141247	0.0154429	0.0168926	0.0184867	0.0202397	0.0221673	0.0266182	0.0320003	0.0385087	0.0463789	0.055896	0.0674045	0.0813212	0.09815	0.1185	0.143109
CH4	258	0.00910619	0.00926398	0.0094248	0.0095887	0.00975575	0.009926	0.0100995	0.0102764	0.0104566	0.0106403	0.011613	0.0126826	0.0138588	0.0151523	0.0165746	0.0181388	0.0198587	0.0217501	0.0261172	0.031398	0.0377839	0.045506	0.054844	0.0661359	0.0797907	0.0963027	0.11627	0.140415
CH4	259	0.00899588	0.0091507	0.00930849	0.00946931	0.00963321	0.00980026	0.00997051	0.010144	0.0103209	0.0105011	0.0114555	0.012505	0.0136591	0.0149282	0.0163238	0.0178584	0.0195461	0.0214019	0.0256867	0.0308682	0.0371339	0.0447107	0.0538729	0.0649523	0.0783501	0.0945513	0.114143	0.137834
CH4	260	0.00876665	0.00891855	0.00907338	0.00923117	0.00939198	0.00955589	0.00972293	0.00989318	0.0100667	0.0102435	0.01118	0.0122097	0.0133421	0.0145873	0.0159566	0.0174624	0.0191183	0.0209391	0.0251434	0.0302273	0.0363751	0.0438093	0.052799	0.0636699	0.0768156	0.0927119	0.111935	0.13518
CH4	261	0.00860165	0.0087507	0.00890261	0.00905743	0.00921522	0.00937604	0.00953994	0.00970699	0.00987724	0.0100508	0.0109696	0.0119799	0.013091	0.0143128	0.0156563	0.0171338	0.0187584	0.020545	0.0246701	0.0296584	0.0356905	0.0429847	0.0518053	0.0624716	0.0753698	0.090967	0.109828	0.132635
CH4	262	0.00843977	0.00858601	0.00873506	0.00888696	0.00904178	0.00919958	0.00936039	0.0095243	0.00969134	0.00986159	0.0107631	0.0117545	0.0128446	0.0140434	0.0153617	0.0168113	0.0184054	0.0201584	0.0242058	0.0291002	0.0350188	0.0421757	0.0508303	0.0612959	0.0739513	0.0892549	0.107761	0.130139
CH4	263	0.00828092	0.00842441	0.00857066	0.00871971	0.00887161	0.00902643	0.00918422	0.00934504	0.00950894	0.00967599	0.0105605	0.0115332	0.0126029	0.0137791	0.0150725	0.0164949	0.018059	0.019779	0.0237503	0.0285525	0.0343597	0.041382	0.0498737	0.0601422	0.0725595	0.0875751	0.105733	0.12769
CH4	264	0.00812507	0.00826586	0.00840935	0.0085556	0.00870464	0.00885655	0.00901137	0.00916916	0.00932998	0.00949388	0.0103618	0.0113162	0.0123657	0.0135198	0.0147889	0.0161844	0.0177191	0.0194067	0.0233033	0.0280152	0.033713	0.0406031	0.048935	0.0590103	0.0711939	0.0859269	0.103743	0.125287
CH4	265	0.00797215	0.00811029	0.00825108	0.00839457	0.00854082	0.00868986	0.00884177	0.00899659	0.00915438	0.0093152	0.0101668	0.0111032	0.0121329	0.0132653	0.0145105	0.0158798	0.0173856	0.0190415	0.0228647	0.0274879	0.0330785	0.039839	0.048014	0.0578997	0.069854	0.0843097	0.10179	0.122929
CH4	266	0.00788429	0.00801983	0.00815797	0.00829876	0.00844225	0.00858849	0.00873754	0.00888945	0.00904427	0.00920206	0.0100376	0.0109564	0.0119668	0.0130778	0.0142996	0.0156432	0.0171206	0.0187453	0.0224965	0.0270327	0.0325181	0.0391513	0.0471725	0.0568722	0.0686015	0.0827851	0.0999367	0.120677
CH4	267	0.00767489	0.00780788	0.00794342	0.00808156	0.00822235	0.00836585	0.00851209	0.00866114	0.00881304	0.00896787	0.00978767	0.0106892	0.0116805	0.0127707	0.0139695	0.0152877	0.0167374	0.0183315	0.0220121	0.026463	0.0318451	0.0383535	0.0462237	0.0557408	0.0672493	0.081166	0.0979948	0.118345
CH4	268	0.00753045	0.00766093	0.00779392	0.00792946	0.0080676	0.00820839	0.00835189	0.00849813	0.00864718	0.00879908	0.00960346	0.010488	0.0114607	0.0125303	0.0137066	0.015	0.0164224	0.0179865	0.0215978	0.0259649	0.0312458	0.0376316	0.0453538	0.0546917	0.0659837	0.0796384	0.0961505	0.116118
CH4	269	0.00738872	0.00751675	0.00764724	0.00778023	0.00791577	0.00805391	0.0081947	0.00833819	0.00848443	0.00863348	0.00942272	0.0102906	0.011245	0.0122945	0.0134486	0.0147177	0.0161133	0.017648	0.0211914	0.0254762	0.0306577	0.0369234	0.0445002	0.0536624	0.0647418	0.0781396	0.0943408	0.113932
CH4	270	0.00724966	0.00737528	0.00750331	0.0076338	0.00776679	0.00790233	0.00804047	0.00818126	0.00832475	0.00847099	0.00924538	0.0100969	0.0110334	0.0120631	0.0131955	0.0144407	0.01581	0.0173158	0.0207925	0.0249967	0.0300807	0.0362285	0.0436626	0.0526524	0.0635233	0.076669	0.0925653	0.111788
CH4	271	0.00711322	0.00723647	0.00736209	0.00749012	0.00762061	0.0077536	0.00788914	0.00802728	0.00816807	0.00831156	0.00907137	0.00990691	0.0108257	0.0118361	0.0129471	0.0141689	0.0155125	0.0169899	0.0204012	0.0245263	0.0295146	0.0355466	0.0428409	0.0516615	0.0623278	0.075226	0.0908232	0.109684
CH4	272	0.00697934	0.00710028	0.00722353	0.00734916	0.00747719	0.00760767	0.00774066	0.0078762	0.00801434	0.00815513	0.00890064	0.00972045	0.010622	0.0116133	0.0127035	0.0139023	0.0152205	0.0166702	0.0200172	0.0240647	0.0289591	0.0348776	0.0420346	0.0506892	0.0611547	0.0738102	0.0891138	0.10762
CH4	273	0.00684799	0.00696665	0.00708758	0.00721084	0.00733646	0.00746449	0.00759498	0.00772797	0.00786351	0.00800165	0.00873313	0.00953751	0.010422	0.0113947	0.0124644	0.0136406	0.0149341	0.0163564	0.0196405	0.0236118	0.028414	0.0342212	0.0412435	0.0497352	0.0600038	0.072421	0.0874366	0.105594
CH4	274	0.0067191	0.00683553	0.00695419	0.00707513	0.00719838	0.00732401	0.00745204	0.00758252	0.00771551	0.00785105	0.00856877	0.009358	0.0102259	0.0111803	0.0122298	0.0133839	0.014653	0.0160486	0.0192708	0.0231674	0.0278793	0.0335771	0.0404673	0.0487991	0.0588744	0.071058	0.085791	0.103607
CH4	275	0.00665236	0.00676659	0.00688302	0.00700168	0.00712262	0.00724588	0.0073715	0.00749953	0.00763002	0.007763	0.00846721	0.00924159	0.0100932	0.0110296	0.0120593	0.0131917	0.0144369	0.0158062	0.0189679	0.0227911	0.0274143	0.0330049	0.0397653	0.0479404	0.0578261	0.0697804	0.0842361	0.101717
CH4	276	0.00646857	0.00658065	0.00669489	0.00681132	0.00692998	0.00705091	0.00717417	0.00729979	0.00742782	0.00755831	0.00824926	0.00900907	0.0098446	0.0107634	0.0117738	0.0128848	0.0141066	0.0154502	0.0185523	0.0223035	0.0268397	0.0323251	0.0389583	0.0469796	0.0566792	0.0684085	0.0825921	0.0997437
CH4	277	0.00634682	0.0064568	0.00656889	0.00668312	0.00679955	0.00691821	0.00703915	0.00716241	0.00728803	0.00741606	0.00809401	0.00883952	0.00965932	0.0105608	0.0115522	0.0126423	0.0138411	0.0151594	0.0182031	0.0218838	0.0263346	0.0317168	0.0382251	0.0460954	0.0556125	0.067121	0.0810377	0.0978664
CH4	278	0.00622737	0.00633528	0.00644526	0.00655734	0.00667158	0.00678801	0.00690667	0.00702761	0.00715086	0.00727648	0.00794167	0.00867315	0.00947753	0.0103621	0.0113348	0.0124044	0.0135806	0.0148741	0.0178605	0.0214719	0.025839	0.0311198	0.0375057	0.0452278	0.0545658	0.0658577	0.0795125	0.0960245
CH4	279	0.00611017	0.00621605	0.00632395	0.00643393	0.00654602	0.00666025	0.00677668	0.00689534	0.00701628	0.00713953	0.0077922	0.00850992	0.00929916	0.010167	0.0111214	0.0121709	0.013325	0.0145941	0.0175244	0.0210678	0.0253527	0.0305341	0.0367998	0.0443766	0.0535388	0.0646182	0.078016	0.0942173
CH4	280	0.00599517	0.00609906	0.00620493	0.00631284	0.00642282	0.0065349	0.00664914	0.00676557	0.00688423	0.00700516	0.00764555	0.00834975	0.00912414	0.0099757	0.0109121	0.0119419	0.0130742	0.0143195	0.0171946	0.0206713	0.0248755	0.0299595	0.0361072	0.0435414	0.0525312	0.0634021	0.0765477	0.0924441
CH4	281	0.00588234	0.00598427	0.00608815	0.00619403	0.00630193	0.00641191	0.006524	0.00663823	0.00675466	0.00687332	0.00750166	0.00819261	0.00895242	0.00978795	0.0107068	0.0117171	0.0128282	0.01405	0.016871	0.0202822	0.0244073	0.0293956	0.0354277	0.0427219	0.0515425	0.0622088	0.075107	0.0907042
CH4	282	0.00577163	0.00587164	0.00597357	0.00607745	0.00618333	0.00629123	0.00640121	0.0065133	0.00662753	0.00674396	0.00736047	0.00803842	0.00878393	0.00960373	0.0105052	0.0114966	0.0125867	0.0137855	0.0165534	0.0199005	0.023948	0.0288424	0.0347609	0.0419179	0.0505725	0.061038	0.0736935	0.0889971
CH4	283	0.005663	0.00576113	0.00586114	0.00596307	0.00606695	0.00617283	0.00628074	0.00639071	0.0065028	0.00661704	0.00722194	0.00788713	0.00861861	0.00942299	0.0103075	0.0112802	0.0123499	0.0135261	0.0162419	0.019526	0.0234973	0.0282995	0.0341067	0.041129	0.0496207	0.0598892	0.0723065	0.0873221
CH4	284	0.00555642	0.0056527	0.00575083	0.00585084	0.00595277	0.00605665	0.00616253	0.00627044	0.00638041	0.0064925	0.00708602	0.00773869	0.0084564	0.00924564	0.0101135	0.0110679	0.0121174	0.0132715	0.0159362	0.0191585	0.023055	0.0277669	0.0334648	0.0403549	0.0486868	0.0587621	0.0709457	0.0856786
CH4	285	0.00545185	0.00554632	0.0056426	0.00574072	0.00584073	0.00594266	0.00604655	0.00615242	0.00626033	0.00637031	0.00695266	0.00759304	0.00829725	0.00907163	0.00992319	0.0108596	0.0118894	0.0130217	0.0156363	0.0187979	0.0226211	0.0272443	0.0328349	0.0395954	0.0477704	0.0576561	0.0696104	0.0840661
CH4	286	0.00534924	0.00544193	0.0055364	0.00563268	0.00573081	0.00583082	0.00593275	0.00603663	0.00614251	0.00625041	0.0068218	0.00745013	0.00814109	0.0089009	0.00973643	0.0106552	0.0116656	0.0127767	0.015342	0.0184441	0.0221954	0.0267316	0.032217	0.0388502	0.0468714	0.056571	0.0683003	0.0824839
CH4	287	0.00524856	0.00533951	0.0054322	0.00552667	0.00562295	0.00572108	0.00582109	0.00592302	0.0060269	0.00613278	0.00669341	0.00730992	0.00798787	0.00873338	0.00955318	0.0104547	0.011446	0.0125362	0.0150532	0.018097	0.0217776	0.0262285	0.0316106	0.038119	0.0459892	0.0555063	0.0670148	0.0809315
CH4	288	0.00521025	0.00529949	0.00539043	0.00548312	0.00557759	0.00567387	0.005772	0.00587201	0.00597394	0.00607782	0.00662791	0.00723281	0.007898	0.00862948	0.00943386	0.0103184	0.0112911	0.0123607	0.0148304	0.0178169	0.0214282	0.0257953	0.0310762	0.037462	0.0451842	0.0545221	0.0658141	0.0794688
CH4	289	0.00505286	0.00514042	0.00522965	0.0053206	0.00541329	0.00550776	0.00560404	0.00570217	0.00580218	0.0059041	0.00644383	0.00703735	0.00769002	0.00840773	0.00919697	0.0100649	0.0110193	0.0120688	0.014492	0.0174222	0.0209656	0.0252505	0.0304319	0.0366976	0.0442744	0.0534366	0.0645161	0.0779138
CH4	290	0.00495776	0.00504367	0.00513122	0.00522046	0.00531141	0.0054041	0.00549857	0.00559485	0.00569297	0.00579298	0.00632256	0.00690491	0.00754529	0.0082495	0.00902388	0.00987544	0.0108119	0.0118416	0.0142192	0.0170943	0.020571	0.0247752	0.0298592	0.036007	0.0434412	0.0524309	0.0633018	0.0764475
CH4	291	0.00486445	0.00494874	0.00503465	0.00512221	0.00521144	0.00530239	0.00539508	0.00548955	0.00558583	0.00568396	0.00620356	0.00677495	0.00740328	0.00809423	0.00885404	0.00968958	0.0106084	0.0116187	0.0139516	0.0167726	0.0201839	0.024309	0.0292972	0.0353293	0.0426236	0.0514442	0.0621104	0.0750087
[truncated: 309 more rows]

## Sheet: glulam_NB
Table SM.glulam.NB: Carbon emission fluxes (kgC/m3 wood product) over simulation period (0-300 years) at building lifespans (BL) 1-150 years, building in New Brunswick
[truncated: 601 more rows]

## Sheet: glulam_NL
Table SM.glulam.NL: Carbon emission fluxes (kgC/m3 wood product) over simulation period (0-300 years) at building lifespans (BL) 1-150 years, building in Newfoundland
[truncated: 601 more rows]

[truncated: 7 more sheets: glulam_NS, glulam_NT, glulam_ON, glulam_PE, glulam_QC, glulam_SK, glulam_YK]
