# Supplementary material for: Temporally-differentiated biogenic carbon accounting of wood building product life cycles
Source: SN Appl Sci. 2021 Jan 10;3(1):62. doi: 10.1007/s42452-020-03979-2 (PMC7799381; doi:10.1007/s42452-020-03979-2)
Supplement: Supplementary file 6 — ESM1 (2,277 kb) [file 42452_2020_3979_MOESM6_ESM.xlsx]

## Sheet: Info
Temporally-differentiated biogenic carbon accounting of wood building product life cycles
SN Applied Sciences
Marieke Head*, Michael Magnan, Werner A. Kurz, Annie Levasseur, Robert Beauregard, Manuele Margni
*Corresponding author:
CIRAIG, Polytechnique Montreal, Mathematical and Industrial Engineering Department, C.P. 6079, Succ. Centre-Ville, Montreal, QC, H3C 3A7, Canada
marieke.head@polymtl.ca
marieke.head@gmail.com

## Sheet: I_joist_AB
Table SM.I-joist.AB: Carbon emission fluxes (kgC/m3 wood product) over simulation period (0-300 years) at building lifespans (BL) 1-150 years, building in Alberta
Emission	Timestep_years	BL001	BL002	BL003	BL004	BL005	BL006	BL007	BL008	BL009	BL010	BL015	BL020	BL025	BL030	BL035	BL040	BL045	BL050	BL060	BL070	BL080	BL090	BL100	BL110	BL120	BL130	BL140	BL150
CH4	1
CH4	2	0.0501988	0.0501988	0.0501988	0.0501988	0.0501988	0.0501988	0.0501988	0.0501988	0.0501988	0.0501988	0.0501988	0.0501988	0.0501988	0.0501988	0.0501988	0.0501988	0.0501988	0.0501988	0.0501988	0.0501988	0.0501988	0.0501988	0.0501988	0.0501988	0.0501988	0.0501988	0.0501988	0.0501988
CH4	3	0.467555	0.0495076	0.0495076	0.0495076	0.0495076	0.0495076	0.0495076	0.0495076	0.0495076	0.0495076	0.0495076	0.0495076	0.0495076	0.0495076	0.0495076	0.0495076	0.0495076	0.0495076	0.0495076	0.0495076	0.0495076	0.0495076	0.0495076	0.0495076	0.0495076	0.0495076	0.0495076	0.0495076
CH4	4	0.461888	0.466875	0.0488274	0.0488274	0.0488274	0.0488274	0.0488274	0.0488274	0.0488274	0.0488274	0.0488274	0.0488274	0.0488274	0.0488274	0.0488274	0.0488274	0.0488274	0.0488274	0.0488274	0.0488274	0.0488274	0.0488274	0.0488274	0.0488274	0.0488274	0.0488274	0.0488274	0.0488274
CH4	5	0.456292	0.461219	0.466205	0.0481579	0.0481579	0.0481579	0.0481579	0.0481579	0.0481579	0.0481579	0.0481579	0.0481579	0.0481579	0.0481579	0.0481579	0.0481579	0.0481579	0.0481579	0.0481579	0.0481579	0.0481579	0.0481579	0.0481579	0.0481579	0.0481579	0.0481579	0.0481579	0.0481579
CH4	6	0.450765	0.455633	0.46056	0.465547	0.047499	0.047499	0.047499	0.047499	0.047499	0.047499	0.047499	0.047499	0.047499	0.047499	0.047499	0.047499	0.047499	0.047499	0.047499	0.047499	0.047499	0.047499	0.047499	0.047499	0.047499	0.047499	0.047499	0.047499
CH4	7	0.445306	0.450116	0.454984	0.459911	0.464898	0.0468505	0.0468505	0.0468505	0.0468505	0.0468505	0.0468505	0.0468505	0.0468505	0.0468505	0.0468505	0.0468505	0.0468505	0.0468505	0.0468505	0.0468505	0.0468505	0.0468505	0.0468505	0.0468505	0.0468505	0.0468505	0.0468505	0.0468505
CH4	8	0.439914	0.444667	0.449478	0.454346	0.459273	0.46426	0.0462121	0.0462121	0.0462121	0.0462121	0.0462121	0.0462121	0.0462121	0.0462121	0.0462121	0.0462121	0.0462121	0.0462121	0.0462121	0.0462121	0.0462121	0.0462121	0.0462121	0.0462121	0.0462121	0.0462121	0.0462121	0.0462121
CH4	9	0.43459	0.439286	0.444039	0.448849	0.453718	0.458645	0.463631	0.0455837	0.0455837	0.0455837	0.0455837	0.0455837	0.0455837	0.0455837	0.0455837	0.0455837	0.0455837	0.0455837	0.0455837	0.0455837	0.0455837	0.0455837	0.0455837	0.0455837	0.0455837	0.0455837	0.0455837	0.0455837
CH4	10	0.429331	0.433971	0.438667	0.44342	0.448231	0.453099	0.458026	0.463013	0.0449651	0.0449651	0.0449651	0.0449651	0.0449651	0.0449651	0.0449651	0.0449651	0.0449651	0.0449651	0.0449651	0.0449651	0.0449651	0.0449651	0.0449651	0.0449651	0.0449651	0.0449651	0.0449651	0.0449651
CH4	11	0.424137	0.428722	0.433362	0.438058	0.442811	0.447622	0.45249	0.457417	0.462404	0.044356	0.044356	0.044356	0.044356	0.044356	0.044356	0.044356	0.044356	0.044356	0.044356	0.044356	0.044356	0.044356	0.044356	0.044356	0.044356	0.044356	0.044356	0.044356
CH4	12	0.419007	0.423538	0.428122	0.432763	0.437459	0.442212	0.447022	0.45189	0.456817	0.461804	0.0437564	0.0437564	0.0437564	0.0437564	0.0437564	0.0437564	0.0437564	0.0437564	0.0437564	0.0437564	0.0437564	0.0437564	0.0437564	0.0437564	0.0437564	0.0437564	0.0437564	0.0437564
CH4	13	0.413941	0.418417	0.422947	0.427532	0.432172	0.436868	0.441621	0.446431	0.4513	0.456227	0.043166	0.043166	0.043166	0.043166	0.043166	0.043166	0.043166	0.043166	0.043166	0.043166	0.043166	0.043166	0.043166	0.043166	0.043166	0.043166	0.043166	0.043166
CH4	14	0.408937	0.41336	0.417836	0.422366	0.426951	0.431591	0.436287	0.44104	0.44585	0.450718	0.0425847	0.0425847	0.0425847	0.0425847	0.0425847	0.0425847	0.0425847	0.0425847	0.0425847	0.0425847	0.0425847	0.0425847	0.0425847	0.0425847	0.0425847	0.0425847	0.0425847	0.0425847
CH4	15	0.403994	0.408364	0.412787	0.417263	0.421793	0.426378	0.431018	0.435715	0.440467	0.445278	0.0420122	0.0420122	0.0420122	0.0420122	0.0420122	0.0420122	0.0420122	0.0420122	0.0420122	0.0420122	0.0420122	0.0420122	0.0420122	0.0420122	0.0420122	0.0420122	0.0420122	0.0420122
CH4	16	0.399113	0.403431	0.407801	0.412223	0.4167	0.42123	0.425815	0.430455	0.435151	0.439904	0.0414486	0.0414486	0.0414486	0.0414486	0.0414486	0.0414486	0.0414486	0.0414486	0.0414486	0.0414486	0.0414486	0.0414486	0.0414486	0.0414486	0.0414486	0.0414486	0.0414486	0.0414486
CH4	17	0.394292	0.398558	0.402876	0.407246	0.411668	0.416144	0.420675	0.425259	0.4299	0.434596	0.458941	0.0408934	0.0408934	0.0408934	0.0408934	0.0408934	0.0408934	0.0408934	0.0408934	0.0408934	0.0408934	0.0408934	0.0408934	0.0408934	0.0408934	0.0408934	0.0408934	0.0408934
CH4	18	0.389529	0.393745	0.398011	0.402329	0.406699	0.411122	0.415598	0.420128	0.424713	0.429353	0.453408	0.0403467	0.0403467	0.0403467	0.0403467	0.0403467	0.0403467	0.0403467	0.0403467	0.0403467	0.0403467	0.0403467	0.0403467	0.0403467	0.0403467	0.0403467	0.0403467	0.0403467
CH4	19	0.384826	0.388991	0.393206	0.397473	0.401791	0.40616	0.410583	0.415059	0.419589	0.424174	0.447942	0.0398083	0.0398083	0.0398083	0.0398083	0.0398083	0.0398083	0.0398083	0.0398083	0.0398083	0.0398083	0.0398083	0.0398083	0.0398083	0.0398083	0.0398083	0.0398083	0.0398083
CH4	20	0.38018	0.384295	0.388461	0.392676	0.396942	0.40126	0.40563	0.410053	0.414529	0.419059	0.442543	0.039278	0.039278	0.039278	0.039278	0.039278	0.039278	0.039278	0.039278	0.039278	0.039278	0.039278	0.039278	0.039278	0.039278	0.039278	0.039278	0.039278
CH4	21	0.375591	0.379658	0.383773	0.387938	0.392154	0.39642	0.400738	0.405108	0.40953	0.414007	0.437211	0.0387556	0.0387556	0.0387556	0.0387556	0.0387556	0.0387556	0.0387556	0.0387556	0.0387556	0.0387556	0.0387556	0.0387556	0.0387556	0.0387556	0.0387556	0.0387556	0.0387556
CH4	22	0.371059	0.375077	0.379143	0.383259	0.387424	0.391639	0.395905	0.400223	0.404593	0.409016	0.431943	0.456289	0.038241	0.038241	0.038241	0.038241	0.038241	0.038241	0.038241	0.038241	0.038241	0.038241	0.038241	0.038241	0.038241	0.038241	0.038241	0.038241
CH4	23	0.366582	0.370552	0.37457	0.378636	0.382752	0.386917	0.391132	0.395399	0.399716	0.404086	0.42674	0.450795	0.0377342	0.0377342	0.0377342	0.0377342	0.0377342	0.0377342	0.0377342	0.0377342	0.0377342	0.0377342	0.0377342	0.0377342	0.0377342	0.0377342	0.0377342	0.0377342
CH4	24	0.36216	0.366083	0.370053	0.374071	0.378137	0.382252	0.386418	0.390633	0.394899	0.399217	0.421601	0.445369	0.0372349	0.0372349	0.0372349	0.0372349	0.0372349	0.0372349	0.0372349	0.0372349	0.0372349	0.0372349	0.0372349	0.0372349	0.0372349	0.0372349	0.0372349	0.0372349
CH4	25	0.357792	0.361668	0.365591	0.369561	0.373579	0.377645	0.38176	0.385926	0.390141	0.394407	0.416524	0.440008	0.036743	0.036743	0.036743	0.036743	0.036743	0.036743	0.036743	0.036743	0.036743	0.036743	0.036743	0.036743	0.036743	0.036743	0.036743	0.036743
CH4	26	0.353478	0.357308	0.361184	0.365106	0.369076	0.373094	0.37716	0.381276	0.385441	0.389656	0.411509	0.434714	0.0362583	0.0362583	0.0362583	0.0362583	0.0362583	0.0362583	0.0362583	0.0362583	0.0362583	0.0362583	0.0362583	0.0362583	0.0362583	0.0362583	0.0362583	0.0362583
CH4	27	0.349217	0.353001	0.35683	0.360706	0.364629	0.368599	0.372616	0.376683	0.380798	0.384963	0.406556	0.429483	0.453828	0.0357809	0.0357809	0.0357809	0.0357809	0.0357809	0.0357809	0.0357809	0.0357809	0.0357809	0.0357809	0.0357809	0.0357809	0.0357809	0.0357809	0.0357809
CH4	28	0.345008	0.348746	0.35253	0.35636	0.360236	0.364158	0.368128	0.372146	0.376212	0.380328	0.401663	0.424317	0.448371	0.0353104	0.0353104	0.0353104	0.0353104	0.0353104	0.0353104	0.0353104	0.0353104	0.0353104	0.0353104	0.0353104	0.0353104	0.0353104	0.0353104	0.0353104
CH4	29	0.34085	0.344544	0.348283	0.352067	0.355896	0.359772	0.363695	0.367665	0.371682	0.375749	0.396829	0.419213	0.442981	0.0348469	0.0348469	0.0348469	0.0348469	0.0348469	0.0348469	0.0348469	0.0348469	0.0348469	0.0348469	0.0348469	0.0348469	0.0348469	0.0348469	0.0348469
CH4	30	0.336743	0.340393	0.344087	0.347826	0.35161	0.35544	0.359315	0.363238	0.367208	0.371226	0.392054	0.414171	0.437656	0.0343901	0.0343901	0.0343901	0.0343901	0.0343901	0.0343901	0.0343901	0.0343901	0.0343901	0.0343901	0.0343901	0.0343901	0.0343901	0.0343901	0.0343901
CH4	31	0.332686	0.336293	0.339943	0.343637	0.347376	0.35116	0.354989	0.358865	0.362788	0.366758	0.387338	0.409191	0.432395	0.03394	0.03394	0.03394	0.03394	0.03394	0.03394	0.03394	0.03394	0.03394	0.03394	0.03394	0.03394	0.03394	0.03394	0.03394
CH4	32	0.328679	0.332243	0.335849	0.339499	0.343194	0.346932	0.350716	0.354546	0.358422	0.362344	0.382679	0.404271	0.427199	0.451544	0.0334964	0.0334964	0.0334964	0.0334964	0.0334964	0.0334964	0.0334964	0.0334964	0.0334964	0.0334964	0.0334964	0.0334964	0.0334964	0.0334964
CH4	33	0.324721	0.328242	0.331806	0.335412	0.339062	0.342757	0.346495	0.350279	0.354109	0.357985	0.378077	0.399411	0.422065	0.44612	0.0330593	0.0330593	0.0330593	0.0330593	0.0330593	0.0330593	0.0330593	0.0330593	0.0330593	0.0330593	0.0330593	0.0330593	0.0330593	0.0330593
CH4	34	0.320811	0.32429	0.327811	0.331375	0.334981	0.338632	0.342326	0.346064	0.349848	0.353678	0.373531	0.394611	0.416994	0.440762	0.0326285	0.0326285	0.0326285	0.0326285	0.0326285	0.0326285	0.0326285	0.0326285	0.0326285	0.0326285	0.0326285	0.0326285	0.0326285	0.0326285
CH4	35	0.316949	0.320387	0.323866	0.327387	0.33095	0.334557	0.338207	0.341901	0.34564	0.349424	0.36904	0.389868	0.411985	0.435469	0.0322039	0.0322039	0.0322039	0.0322039	0.0322039	0.0322039	0.0322039	0.0322039	0.0322039	0.0322039	0.0322039	0.0322039	0.0322039	0.0322039
CH4	36	0.313134	0.316531	0.319968	0.323447	0.326968	0.330532	0.334138	0.337789	0.341483	0.345221	0.364603	0.385184	0.407036	0.430241	0.0317854	0.0317854	0.0317854	0.0317854	0.0317854	0.0317854	0.0317854	0.0317854	0.0317854	0.0317854	0.0317854	0.0317854	0.0317854	0.0317854
CH4	37	0.309366	0.312722	0.316118	0.319556	0.323035	0.326556	0.330119	0.333726	0.337376	0.34107	0.360221	0.380556	0.402148	0.425075	0.44942	0.031373	0.031373	0.031373	0.031373	0.031373	0.031373	0.031373	0.031373	0.031373	0.031373	0.031373	0.031373	0.031373
CH4	38	0.305643	0.308959	0.312315	0.315712	0.319149	0.322628	0.326149	0.329713	0.333319	0.336969	0.355892	0.375984	0.397319	0.419973	0.444027	0.0309664	0.0309664	0.0309664	0.0309664	0.0309664	0.0309664	0.0309664	0.0309664	0.0309664	0.0309664	0.0309664	0.0309664	0.0309664
CH4	39	0.301966	0.305242	0.308558	0.311914	0.315311	0.318748	0.322228	0.325749	0.329312	0.332919	0.351615	0.371468	0.392548	0.414932	0.438699	0.0305657	0.0305657	0.0305657	0.0305657	0.0305657	0.0305657	0.0305657	0.0305657	0.0305657	0.0305657	0.0305657	0.0305657	0.0305657
CH4	40	0.298334	0.301571	0.304847	0.308163	0.311519	0.314916	0.318353	0.321832	0.325353	0.328917	0.34739	0.367006	0.387835	0.409952	0.433436	0.0301706	0.0301706	0.0301706	0.0301706	0.0301706	0.0301706	0.0301706	0.0301706	0.0301706	0.0301706	0.0301706	0.0301706	0.0301706
CH4	41	0.294745	0.297944	0.301182	0.304458	0.307774	0.31113	0.314526	0.317964	0.321443	0.324964	0.343217	0.362599	0.383179	0.405032	0.428236	0.0297812	0.0297812	0.0297812	0.0297812	0.0297812	0.0297812	0.0297812	0.0297812	0.0297812	0.0297812	0.0297812	0.0297812	0.0297812
CH4	42	0.291201	0.294362	0.29756	0.300798	0.304074	0.30739	0.310746	0.314143	0.31758	0.321059	0.339094	0.358245	0.37858	0.400172	0.4231	0.447445	0.0293973	0.0293973	0.0293973	0.0293973	0.0293973	0.0293973	0.0293973	0.0293973	0.0293973	0.0293973	0.0293973	0.0293973
CH4	43	0.2877	0.290823	0.293983	0.297182	0.300419	0.303696	0.307012	0.310368	0.313764	0.317202	0.335022	0.353944	0.374036	0.395371	0.418025	0.44208	0.0290188	0.0290188	0.0290188	0.0290188	0.0290188	0.0290188	0.0290188	0.0290188	0.0290188	0.0290188	0.0290188	0.0290188
CH4	44	0.284241	0.287326	0.290449	0.29361	0.296809	0.300046	0.303322	0.306638	0.309994	0.313391	0.330999	0.349695	0.369548	0.390628	0.413012	0.436779	0.0286456	0.0286456	0.0286456	0.0286456	0.0286456	0.0286456	0.0286456	0.0286456	0.0286456	0.0286456	0.0286456	0.0286456
CH4	45	0.280824	0.283873	0.286959	0.290081	0.293242	0.296441	0.299678	0.302955	0.30627	0.309626	0.327024	0.345498	0.365113	0.385942	0.408059	0.431543	0.0282777	0.0282777	0.0282777	0.0282777	0.0282777	0.0282777	0.0282777	0.0282777	0.0282777	0.0282777	0.0282777	0.0282777
CH4	46	0.277449	0.280461	0.28351	0.286596	0.289719	0.292879	0.296078	0.299315	0.302592	0.305908	0.323098	0.341351	0.360733	0.381313	0.403166	0.42637	0.027915	0.027915	0.027915	0.027915	0.027915	0.027915	0.027915	0.027915	0.027915	0.027915	0.027915	0.027915
CH4	47	0.274115	0.277091	0.280104	0.283153	0.286238	0.289361	0.292522	0.29572	0.298958	0.302234	0.319219	0.337255	0.356405	0.37674	0.398332	0.42126	0.445605	0.0275573	0.0275573	0.0275573	0.0275573	0.0275573	0.0275573	0.0275573	0.0275573	0.0275573	0.0275573	0.0275573
CH4	48	0.270821	0.273762	0.276739	0.279751	0.2828	0.285886	0.289008	0.292169	0.295368	0.298605	0.315387	0.333208	0.35213	0.372222	0.393557	0.416211	0.440266	0.0272047	0.0272047	0.0272047	0.0272047	0.0272047	0.0272047	0.0272047	0.0272047	0.0272047	0.0272047	0.0272047
CH4	49	0.267567	0.270473	0.273414	0.276391	0.279403	0.282452	0.285538	0.288661	0.291821	0.29502	0.311602	0.32921	0.347906	0.367759	0.388839	0.411223	0.434991	0.0268569	0.0268569	0.0268569	0.0268569	0.0268569	0.0268569	0.0268569	0.0268569	0.0268569	0.0268569	0.0268569
CH4	50	0.264353	0.267225	0.27013	0.273071	0.276048	0.27906	0.282109	0.285195	0.288318	0.291478	0.307863	0.32526	0.343734	0.36335	0.384178	0.406295	0.429779	0.026514	0.026514	0.026514	0.026514	0.026514	0.026514	0.026514	0.026514	0.026514	0.026514	0.026514
CH4	51	0.261178	0.264015	0.266886	0.269792	0.272733	0.27571	0.278722	0.281771	0.284857	0.28798	0.304169	0.321359	0.339612	0.358994	0.379574	0.401427	0.424631	0.0261758	0.0261758	0.0261758	0.0261758	0.0261758	0.0261758	0.0261758	0.0261758	0.0261758	0.0261758	0.0261758
CH4	52	0.258041	0.260845	0.263682	0.266553	0.269459	0.2724	0.275376	0.278389	0.281438	0.284523	0.300519	0.317504	0.33554	0.35469	0.375025	0.396617	0.419545	0.44389	0.0258423	0.0258423	0.0258423	0.0258423	0.0258423	0.0258423	0.0258423	0.0258423	0.0258423	0.0258423
CH4	53	0.254943	0.257713	0.260516	0.263353	0.266224	0.26913	0.272071	0.275047	0.27806	0.281109	0.296914	0.313696	0.331517	0.350439	0.370531	0.391866	0.41452	0.438574	0.0255135	0.0255135	0.0255135	0.0255135	0.0255135	0.0255135	0.0255135	0.0255135	0.0255135	0.0255135
CH4	54	0.251882	0.254618	0.257388	0.260191	0.263028	0.2659	0.268806	0.271747	0.274723	0.277736	0.293352	0.309934	0.327542	0.346239	0.366091	0.387171	0.409555	0.433323	0.0251891	0.0251891	0.0251891	0.0251891	0.0251891	0.0251891	0.0251891	0.0251891	0.0251891	0.0251891
CH4	55	0.248858	0.251562	0.254299	0.257068	0.259872	0.262709	0.26558	0.268486	0.271427	0.274403	0.289834	0.306218	0.323616	0.342089	0.361705	0.382534	0.40465	0.428135	0.0248693	0.0248693	0.0248693	0.0248693	0.0248693	0.0248693	0.0248693	0.0248693	0.0248693	0.0248693
CH4	56	0.245871	0.248542	0.251246	0.253983	0.256753	0.259556	0.262393	0.265264	0.26817	0.271111	0.286357	0.302547	0.319737	0.33799	0.357372	0.377952	0.399805	0.423009	0.0245538	0.0245538	0.0245538	0.0245538	0.0245538	0.0245538	0.0245538	0.0245538	0.0245538	0.0245538
CH4	57	0.242919	0.245559	0.248231	0.250935	0.253672	0.256442	0.259245	0.262082	0.264953	0.267859	0.282923	0.298919	0.315904	0.33394	0.35309	0.373425	0.395017	0.417945	0.0242426	0.0242426	0.0242426	0.0242426	0.0242426	0.0242426	0.0242426	0.0242426	0.0242426	0.0242426
CH4	58	0.240004	0.242613	0.245252	0.247924	0.250628	0.253365	0.256135	0.258938	0.261775	0.264646	0.279531	0.295336	0.312119	0.329939	0.348861	0.368953	0.390288	0.412942	0.0239357	0.0239357	0.0239357	0.0239357	0.0239357	0.0239357	0.0239357	0.0239357	0.0239357	0.0239357
CH4	59	0.237124	0.239701	0.24231	0.24495	0.247622	0.250326	0.253062	0.255832	0.258635	0.261472	0.276179	0.291796	0.308378	0.325986	0.344682	0.364535	0.385615	0.407999	0.0236329	0.0236329	0.0236329	0.0236329	0.0236329	0.0236329	0.0236329	0.0236329	0.0236329	0.0236329
CH4	60	0.234279	0.236825	0.239403	0.242011	0.244651	0.247323	0.250027	0.252764	0.255533	0.258337	0.272868	0.288299	0.304683	0.322081	0.340554	0.36017	0.380999	0.403115	0.0233343	0.0233343	0.0233343	0.0233343	0.0233343	0.0233343	0.0233343	0.0233343	0.0233343	0.0233343
CH4	61	0.231468	0.233984	0.236531	0.239108	0.241717	0.244357	0.247028	0.249732	0.252469	0.255239	0.269597	0.284844	0.301033	0.318223	0.336476	0.355858	0.376438	0.398291	0.0230398	0.0230398	0.0230398	0.0230398	0.0230398	0.0230398	0.0230398	0.0230398	0.0230398	0.0230398
CH4	62	0.228691	0.231178	0.233694	0.23624	0.238818	0.241426	0.244066	0.246738	0.249442	0.252179	0.266366	0.28143	0.297426	0.314411	0.332446	0.351597	0.371932	0.393524	0.440797	0.0227492	0.0227492	0.0227492	0.0227492	0.0227492	0.0227492	0.0227492	0.0227492	0.0227492
CH4	63	0.225948	0.228405	0.230891	0.233407	0.235954	0.238531	0.241139	0.243779	0.246451	0.249155	0.263173	0.278058	0.293863	0.310645	0.328466	0.347388	0.36748	0.388815	0.435524	0.0224626	0.0224626	0.0224626	0.0224626	0.0224626	0.0224626	0.0224626	0.0224626	0.0224626
CH4	64	0.223238	0.225665	0.228122	0.230608	0.233124	0.235671	0.238248	0.240857	0.243497	0.246168	0.260019	0.274726	0.290343	0.306925	0.324533	0.343229	0.363082	0.384162	0.430314	0.0221798	0.0221798	0.0221798	0.0221798	0.0221798	0.0221798	0.0221798	0.0221798	0.0221798
CH4	65	0.220561	0.222959	0.225386	0.227843	0.230329	0.232845	0.235392	0.237969	0.240578	0.243218	0.256903	0.271435	0.286865	0.30325	0.320647	0.339121	0.358737	0.379565	0.425166	0.0219009	0.0219009	0.0219009	0.0219009	0.0219009	0.0219009	0.0219009	0.0219009	0.0219009
CH4	66	0.217916	0.220286	0.222684	0.225111	0.227568	0.230054	0.23257	0.235117	0.237694	0.240303	0.253825	0.268183	0.283429	0.299618	0.316809	0.335062	0.354443	0.375024	0.420081	0.0216257	0.0216257	0.0216257	0.0216257	0.0216257	0.0216257	0.0216257	0.0216257	0.0216257
CH4	67	0.215303	0.217645	0.220014	0.222412	0.22484	0.227296	0.229782	0.232299	0.234845	0.237423	0.250783	0.264971	0.280035	0.296031	0.313016	0.331051	0.350202	0.370537	0.415056	0.0213542	0.0213542	0.0213542	0.0213542	0.0213542	0.0213542	0.0213542	0.0213542	0.0213542
CH4	68	0.212722	0.215035	0.217377	0.219746	0.222145	0.224572	0.227028	0.229515	0.232031	0.234577	0.247779	0.261797	0.276682	0.292487	0.309269	0.327089	0.346012	0.366104	0.410092	0.0210863	0.0210863	0.0210863	0.0210863	0.0210863	0.0210863	0.0210863	0.0210863	0.0210863
CH4	69	0.210172	0.212458	0.214771	0.217112	0.219482	0.22188	0.224308	0.226764	0.22925	0.231767	0.244811	0.258661	0.273368	0.288985	0.305567	0.323175	0.341871	0.361724	0.405188	0.020822	0.020822	0.020822	0.020822	0.020822	0.020822	0.020822	0.020822	0.020822
CH4	70	0.207652	0.209911	0.212197	0.21451	0.216852	0.219221	0.22162	0.224047	0.226503	0.22899	0.241878	0.255564	0.270095	0.285526	0.30191	0.319308	0.337781	0.357397	0.400342	0.0205613	0.0205613	0.0205613	0.0205613	0.0205613	0.0205613	0.0205613	0.0205613	0.0205613
CH4	71	0.205163	0.207395	0.209654	0.211939	0.214253	0.216594	0.218964	0.221362	0.22379	0.226246	0.238981	0.252503	0.266861	0.282108	0.298297	0.315487	0.33374	0.353122	0.395555	0.020304	0.020304	0.020304	0.020304	0.020304	0.020304	0.020304	0.020304	0.020304
CH4	72	0.202704	0.204909	0.207141	0.2094	0.211686	0.213999	0.216341	0.21871	0.221108	0.223536	0.236119	0.249479	0.263667	0.278731	0.294727	0.311712	0.329747	0.348898	0.390825	0.438098	0.0200501	0.0200501	0.0200501	0.0200501	0.0200501	0.0200501	0.0200501	0.0200501
CH4	73	0.200275	0.202454	0.204659	0.206891	0.209149	0.211435	0.213749	0.21609	0.21846	0.220858	0.233291	0.246492	0.26051	0.275395	0.2912	0.307982	0.325803	0.344725	0.386152	0.432861	0.0197997	0.0197997	0.0197997	0.0197997	0.0197997	0.0197997	0.0197997	0.0197997
CH4	74	0.197875	0.200028	0.202207	0.204412	0.206643	0.208902	0.211188	0.213501	0.215843	0.218213	0.230497	0.243541	0.257392	0.272099	0.287716	0.304298	0.321905	0.340602	0.381535	0.427686	0.0195525	0.0195525	0.0195525	0.0195525	0.0195525	0.0195525	0.0195525	0.0195525
CH4	75	0.195504	0.197631	0.199784	0.201963	0.204168	0.2064	0.208658	0.210944	0.213258	0.215599	0.227737	0.240625	0.254311	0.268843	0.284273	0.300657	0.318055	0.336528	0.376973	0.422574	0.0193086	0.0193086	0.0193086	0.0193086	0.0193086	0.0193086	0.0193086	0.0193086
CH4	76	0.193162	0.195264	0.197391	0.199543	0.201722	0.203927	0.206159	0.208418	0.210703	0.213017	0.22501	0.237745	0.251267	0.265625	0.280872	0.297061	0.314251	0.332504	0.372466	0.417523	0.019068	0.019068	0.019068	0.019068	0.019068	0.019068	0.019068	0.019068
CH4	77	0.190848	0.192924	0.195026	0.197153	0.199306	0.201485	0.20369	0.205921	0.20818	0.210466	0.222316	0.234899	0.24826	0.262447	0.277511	0.293507	0.310492	0.328528	0.368013	0.412533	0.0188305	0.0188305	0.0188305	0.0188305	0.0188305	0.0188305	0.0188305	0.0188305
CH4	78	0.188562	0.190613	0.19269	0.194792	0.196919	0.199072	0.20125	0.203455	0.205687	0.207946	0.219654	0.232087	0.245289	0.259307	0.274191	0.289996	0.306779	0.324599	0.363614	0.407602	0.0185961	0.0185961	0.0185961	0.0185961	0.0185961	0.0185961	0.0185961	0.0185961
CH4	79	0.186303	0.18833	0.190382	0.192459	0.194561	0.196688	0.19884	0.201019	0.203224	0.205456	0.217025	0.229309	0.242353	0.256204	0.270911	0.286528	0.30311	0.320718	0.359267	0.402731	0.0183648	0.0183648	0.0183648	0.0183648	0.0183648	0.0183648	0.0183648	0.0183648
CH4	80	0.184071	0.186075	0.188102	0.190154	0.192231	0.194332	0.196459	0.198612	0.200791	0.202996	0.214427	0.226565	0.239453	0.253139	0.267671	0.283101	0.299485	0.316883	0.354972	0.397918	0.0181366	0.0181366	0.0181366	0.0181366	0.0181366	0.0181366	0.0181366	0.0181366
CH4	81	0.181867	0.183846	0.185849	0.187877	0.189929	0.192005	0.194107	0.196234	0.198387	0.200566	0.21186	0.223853	0.236588	0.25011	0.264469	0.279715	0.295904	0.313094	0.350729	0.393162	0.0179114	0.0179114	0.0179114	0.0179114	0.0179114	0.0179114	0.0179114	0.0179114
CH4	82	0.179689	0.181645	0.183624	0.185627	0.187655	0.189706	0.191783	0.193885	0.196012	0.198165	0.209325	0.221175	0.233757	0.247118	0.261306	0.27637	0.292366	0.309351	0.346537	0.388464	0.435737	0.0176891	0.0176891	0.0176891	0.0176891	0.0176891	0.0176891	0.0176891
CH4	83	0.177537	0.179469	0.181425	0.183405	0.185408	0.187435	0.189487	0.191564	0.193665	0.195792	0.206819	0.218528	0.230961	0.244162	0.25818	0.273065	0.28887	0.305653	0.342395	0.383822	0.430531	0.0174697	0.0174697	0.0174697	0.0174697	0.0174697	0.0174697	0.0174697
CH4	84	0.175411	0.177321	0.179253	0.181209	0.183188	0.185191	0.187219	0.18927	0.191347	0.193449	0.204344	0.215913	0.228198	0.241242	0.255092	0.2698	0.285416	0.301998	0.338303	0.379235	0.425387	0.0172532	0.0172532	0.0172532	0.0172532	0.0172532	0.0172532	0.0172532
CH4	85	0.173311	0.175198	0.177107	0.179039	0.180995	0.182974	0.184978	0.187005	0.189057	0.191133	0.201899	0.21333	0.225468	0.238356	0.252042	0.266573	0.282004	0.298388	0.334259	0.374704	0.420305	0.0170395	0.0170395	0.0170395	0.0170395	0.0170395	0.0170395	0.0170395
CH4	86	0.171236	0.1731	0.174987	0.176896	0.178828	0.180784	0.182763	0.184767	0.186794	0.188846	0.199483	0.210778	0.222771	0.235505	0.249028	0.263386	0.278632	0.294821	0.330265	0.370227	0.415284	0.0168286	0.0168286	0.0168286	0.0168286	0.0168286	0.0168286	0.0168286
CH4	87	0.169186	0.171028	0.172892	0.174778	0.176688	0.17862	0.180576	0.182555	0.184558	0.186586	0.197096	0.208256	0.220106	0.232689	0.24605	0.260237	0.275301	0.291297	0.326318	0.365803	0.410323	0.0166204	0.0166204	0.0166204	0.0166204	0.0166204	0.0166204	0.0166204
CH4	88	0.16716	0.16898	0.170822	0.172686	0.174573	0.176482	0.178414	0.18037	0.182349	0.184353	0.194737	0.205764	0.217473	0.229906	0.243107	0.257125	0.27201	0.287815	0.322418	0.361432	0.405421	0.0164146	0.0164146	0.0164146	0.0164146	0.0164146	0.0164146	0.0164146
CH4	89	0.16516	0.166958	0.168778	0.17062	0.172484	0.17437	0.17628	0.178212	0.180168	0.182147	0.192408	0.203303	0.214872	0.227157	0.240201	0.254051	0.268759	0.284375	0.318565	0.357114	0.400578	0.0162121	0.0162121	0.0162121	0.0162121	0.0162121	0.0162121	0.0162121
CH4	90	0.163183	0.16496	0.166758	0.168578	0.170419	0.172283	0.17417	0.176079	0.178012	0.179967	0.190106	0.200871	0.212302	0.22444	0.237329	0.251014	0.265546	0.280976	0.314758	0.352848	0.395793	0.016012	0.016012	0.016012	0.016012	0.016012	0.016012	0.016012
CH4	91	0.16123	0.162985	0.164762	0.16656	0.16838	0.170222	0.172086	0.173972	0.175882	0.177814	0.187832	0.198469	0.209763	0.221756	0.234491	0.248013	0.262372	0.277618	0.310997	0.348632	0.391065	0.0158144	0.0158144	0.0158144	0.0158144	0.0158144	0.0158144	0.0158144
CH4	92	0.1593	0.161035	0.16279	0.164567	0.166365	0.168185	0.170027	0.171891	0.173777	0.175687	0.185585	0.196095	0.207255	0.219105	0.231688	0.245049	0.259236	0.2743	0.307281	0.344467	0.386394	0.433667	0.0156193	0.0156193	0.0156193	0.0156193	0.0156193	0.0156193
CH4	93	0.157394	0.159108	0.160842	0.162598	0.164374	0.166173	0.167992	0.169834	0.171698	0.173585	0.183365	0.19375	0.204776	0.216485	0.228918	0.242119	0.256137	0.271022	0.30361	0.340352	0.381779	0.428488	0.0154268	0.0154268	0.0154268	0.0154268	0.0154268	0.0154268
CH4	94	0.15551	0.157204	0.158918	0.160652	0.162408	0.164184	0.165983	0.167802	0.169644	0.171508	0.181172	0.191432	0.202328	0.213897	0.226181	0.239225	0.253076	0.267783	0.299982	0.336286	0.377219	0.423371	0.0152368	0.0152368	0.0152368	0.0152368	0.0152368	0.0152368
CH4	95	0.15365	0.155323	0.157016	0.15873	0.160465	0.16222	0.163997	0.165795	0.167615	0.169457	0.179005	0.189143	0.199908	0.21134	0.223477	0.236366	0.250051	0.264583	0.296398	0.332269	0.372714	0.418315	0.0150492	0.0150492	0.0150492	0.0150492	0.0150492	0.0150492
CH4	96	0.151811	0.153464	0.155138	0.156831	0.158545	0.160279	0.162035	0.163812	0.16561	0.16743	0.176864	0.186881	0.197518	0.208813	0.220806	0.233541	0.247063	0.261421	0.292857	0.3283	0.368262	0.413319	0.014864	0.014864	0.014864	0.014864	0.014864	0.014864
CH4	97	0.149995	0.151628	0.153282	0.154955	0.156648	0.158362	0.160097	0.161852	0.163629	0.165427	0.174749	0.184647	0.195157	0.206317	0.218167	0.23075	0.244111	0.258298	0.289358	0.324378	0.363864	0.408384	0.0146812	0.0146812	0.0146812	0.0146812	0.0146812	0.0146812
CH4	98	0.1482	0.149814	0.151448	0.153101	0.154774	0.156468	0.158182	0.159916	0.161672	0.163448	0.172659	0.182439	0.192823	0.20385	0.215559	0.227992	0.241193	0.255211	0.285901	0.320504	0.359518	0.403507	0.0145007	0.0145007	0.0145007	0.0145007	0.0145007	0.0145007
CH4	99	0.146427	0.148022	0.149636	0.15127	0.152923	0.154596	0.15629	0.158003	0.159738	0.161494	0.170594	0.180257	0.190518	0.201414	0.212983	0.225267	0.238311	0.252162	0.282486	0.316676	0.355225	0.398689	0.0143226	0.0143226	0.0143226	0.0143226	0.0143226	0.0143226
CH4	100	0.144676	0.146251	0.147846	0.14946	0.151094	0.152747	0.15442	0.156114	0.157828	0.159562	0.168554	0.178102	0.188241	0.199006	0.210437	0.222575	0.235463	0.249149	0.279111	0.312893	0.350982	0.393928	0.0141467	0.0141467	0.0141467	0.0141467	0.0141467	0.0141467
CH4	101	0.142945	0.144502	0.146078	0.147673	0.149287	0.15092	0.152573	0.154247	0.15594	0.157654	0.166539	0.175973	0.18599	0.196627	0.207922	0.219915	0.23265	0.246172	0.275777	0.309156	0.346791	0.389224	0.013973	0.013973	0.013973	0.013973	0.013973	0.013973
CH4	102	0.141235	0.142774	0.144331	0.145906	0.147501	0.149115	0.150749	0.152402	0.154075	0.155769	0.164547	0.173869	0.183767	0.194277	0.205437	0.217287	0.22987	0.243231	0.272482	0.305463	0.342649	0.384577	0.431849	0.0138016	0.0138016	0.0138016	0.0138016	0.0138016
CH4	103	0.139546	0.141066	0.142604	0.144161	0.145737	0.147332	0.148946	0.15058	0.152233	0.153906	0.16258	0.17179	0.18157	0.191955	0.202982	0.214691	0.227123	0.240325	0.269228	0.301815	0.338558	0.379985	0.426693	0.0136324	0.0136324	0.0136324	0.0136324	0.0136324
CH4	104	0.137877	0.139379	0.140899	0.142437	0.143994	0.14557	0.147165	0.148779	0.150412	0.152066	0.160636	0.169737	0.1794	0.189661	0.200556	0.212125	0.22441	0.237454	0.266012	0.298211	0.334515	0.375448	0.421599	0.0134653	0.0134653	0.0134653	0.0134653	0.0134653
CH4	105	0.136228	0.137712	0.139214	0.140734	0.142272	0.143829	0.145405	0.147	0.148614	0.150248	0.158716	0.167708	0.177256	0.187394	0.19816	0.209591	0.221729	0.234617	0.262834	0.294649	0.33052	0.370965	0.416566	0.0133004	0.0133004	0.0133004	0.0133004	0.0133004
CH4	106	0.134599	0.136065	0.137549	0.139051	0.140571	0.142109	0.143666	0.145242	0.146837	0.148451	0.156818	0.165703	0.175137	0.185155	0.195792	0.207086	0.21908	0.231814	0.259695	0.29113	0.326573	0.366536	0.411593	0.0131375	0.0131375	0.0131375	0.0131375	0.0131375
CH4	107	0.132989	0.134438	0.135904	0.137388	0.13889	0.14041	0.141949	0.143506	0.145081	0.146676	0.154944	0.163723	0.173044	0.182942	0.193452	0.204612	0.216462	0.229045	0.256593	0.287654	0.322674	0.362159	0.406679	0.0129767	0.0129767	0.0129767	0.0129767	0.0129767
CH4	108	0.131399	0.13283	0.134279	0.135746	0.13723	0.138731	0.140252	0.14179	0.143347	0.144923	0.153092	0.161766	0.170976	0.180756	0.191141	0.202168	0.213876	0.226309	0.253529	0.284218	0.318821	0.357835	0.401824	0.012818	0.012818	0.012818	0.012818	0.012818
CH4	109	0.129828	0.131242	0.132674	0.134122	0.135589	0.137073	0.138575	0.140095	0.141633	0.14319	0.151262	0.159832	0.168933	0.178596	0.188857	0.199752	0.211321	0.223606	0.250501	0.280824	0.315014	0.353563	0.397027	0.0126612	0.0126612	0.0126612	0.0126612	0.0126612
CH4	110	0.128275	0.129673	0.131087	0.132519	0.133968	0.135434	0.136918	0.13842	0.13994	0.141478	0.149454	0.157922	0.166914	0.176462	0.1866	0.197366	0.208797	0.220935	0.247509	0.277471	0.311253	0.349342	0.392288	0.0125065	0.0125065	0.0125065	0.0125065	0.0125065
CH4	111	0.126742	0.128122	0.12952	0.130935	0.132366	0.133815	0.135281	0.136765	0.138267	0.139787	0.147667	0.156035	0.164919	0.174353	0.184371	0.195008	0.206303	0.218296	0.244553	0.274157	0.307537	0.345171	0.387605	0.0123537	0.0123537	0.0123537	0.0123537	0.0123537
CH4	112	0.125226	0.126591	0.127972	0.129369	0.130784	0.132215	0.133664	0.13513	0.136614	0.138116	0.145902	0.15417	0.162949	0.17227	0.182168	0.192678	0.203838	0.215688	0.241632	0.270884	0.303865	0.341051	0.382978	0.43025	0.0122028	0.0122028	0.0122028	0.0122028
CH4	113	0.123729	0.125077	0.126442	0.127823	0.12922	0.130635	0.132066	0.133515	0.134981	0.136465	0.144159	0.152327	0.161002	0.170212	0.179992	0.190377	0.201403	0.213112	0.238746	0.267649	0.300237	0.336979	0.378406	0.425115	0.0120539	0.0120539	0.0120539	0.0120539
CH4	114	0.12225	0.123582	0.12493	0.126294	0.127675	0.129073	0.130487	0.131919	0.133368	0.134834	0.142436	0.150507	0.159078	0.168178	0.177841	0.188102	0.198998	0.210567	0.235895	0.264453	0.296652	0.332956	0.373889	0.42004	0.0119066	0.0119066	0.0119066	0.0119066
CH4	115	0.120788	0.122105	0.123437	0.124785	0.126149	0.12753	0.128928	0.130342	0.131774	0.133223	0.140733	0.148709	0.157177	0.166169	0.175717	0.185855	0.196621	0.208052	0.233078	0.261296	0.29311	0.328981	0.369426	0.415027	0.0117615	0.0117615	0.0117615	0.0117615
CH4	116	0.119345	0.120645	0.121961	0.123293	0.124642	0.126006	0.127387	0.128784	0.130199	0.131631	0.139052	0.146932	0.155299	0.164184	0.173618	0.183635	0.194272	0.205567	0.230295	0.258176	0.289611	0.325054	0.365016	0.410073	0.0116181	0.0116181	0.0116181	0.0116181
CH4	117	0.117918	0.119203	0.120503	0.12182	0.123152	0.1245	0.125864	0.127245	0.128643	0.130057	0.13739	0.145176	0.153444	0.162222	0.171544	0.181442	0.191952	0.203112	0.227545	0.255093	0.286153	0.321174	0.360659	0.405179	0.0114765	0.0114765	0.0114765	0.0114765
CH4	118	0.116508	0.117778	0.119063	0.120364	0.12168	0.123012	0.12436	0.125725	0.127105	0.128503	0.135748	0.143441	0.15161	0.160284	0.169495	0.179275	0.189659	0.200686	0.224828	0.252047	0.282737	0.31734	0.356354	0.400343	0.0113367	0.0113367	0.0113367	0.0113367
CH4	119	0.115116	0.11637	0.11764	0.118925	0.120226	0.121542	0.122874	0.124222	0.125586	0.126967	0.134126	0.141728	0.149799	0.15837	0.16747	0.177133	0.187394	0.19829	0.222143	0.249038	0.279362	0.313552	0.352101	0.395565	0.0111986	0.0111986	0.0111986	0.0111986
CH4	120	0.11374	0.11498	0.116234	0.117504	0.118789	0.120089	0.121405	0.122738	0.124086	0.12545	0.132523	0.140034	0.148009	0.156478	0.16547	0.175018	0.185156	0.195922	0.219491	0.246065	0.276027	0.309809	0.347898	0.390843	0.0110623	0.0110623	0.0110623	0.0110623
CH4	121	0.112381	0.113605	0.114845	0.116099	0.117369	0.118654	0.119955	0.121271	0.122603	0.123951	0.13094	0.138361	0.146241	0.154609	0.163493	0.172927	0.182945	0.193582	0.21687	0.243127	0.272731	0.306111	0.343745	0.386179	0.0109276	0.0109276	0.0109276	0.0109276
CH4	122	0.111037	0.112248	0.113472	0.114712	0.115966	0.117236	0.118521	0.119822	0.121138	0.12247	0.129376	0.136708	0.144494	0.152762	0.161541	0.170862	0.18076	0.19127	0.21428	0.240224	0.269476	0.302457	0.339643	0.38157	0.428842	0.0107947	0.0107947	0.0107947
CH4	123	0.10971	0.110906	0.112116	0.113341	0.114581	0.115835	0.117105	0.11839	0.11969	0.121007	0.12783	0.135075	0.142768	0.150937	0.159611	0.168821	0.178601	0.188986	0.211722	0.237356	0.266259	0.298846	0.335589	0.377016	0.423724	0.0106634	0.0106634	0.0106634
CH4	124	0.108399	0.109581	0.110777	0.111987	0.113211	0.114451	0.115706	0.116975	0.11826	0.119561	0.126303	0.133461	0.141063	0.149134	0.157705	0.166805	0.176469	0.186729	0.209194	0.234522	0.26308	0.295279	0.331583	0.372516	0.418668	0.0105337	0.0105337	0.0105337
CH4	125	0.107104	0.108271	0.109453	0.110649	0.111859	0.113083	0.114323	0.115578	0.116847	0.118132	0.124794	0.131867	0.139378	0.147353	0.155821	0.164813	0.174361	0.1845	0.206696	0.231723	0.25994	0.291754	0.327626	0.36807	0.413671	0.0104057	0.0104057	0.0104057
CH4	126	0.105824	0.106978	0.108145	0.109326	0.110522	0.111732	0.112957	0.114197	0.115451	0.116721	0.123303	0.130292	0.137713	0.145593	0.15396	0.162845	0.172279	0.182297	0.204228	0.228956	0.256837	0.288272	0.323715	0.363677	0.408735	0.0102793	0.0102793	0.0102793
CH4	127	0.10456	0.105699	0.106853	0.10802	0.109201	0.110397	0.111607	0.112832	0.114072	0.115326	0.12183	0.128735	0.136068	0.143854	0.152122	0.1609	0.170222	0.18012	0.20179	0.226223	0.253771	0.284831	0.319852	0.359337	0.403857	0.0101544	0.0101544	0.0101544
CH4	128	0.10331	0.104436	0.105576	0.106729	0.107897	0.109078	0.110274	0.111484	0.112709	0.113948	0.120374	0.127198	0.134443	0.142136	0.150305	0.158979	0.168189	0.177969	0.199381	0.223522	0.250742	0.281432	0.316034	0.355049	0.399037	0.0100311	0.0100311	0.0100311
CH4	129	0.102076	0.103188	0.104314	0.105454	0.106608	0.107775	0.108956	0.110152	0.111362	0.112587	0.118936	0.125678	0.132837	0.140438	0.14851	0.15708	0.166181	0.175844	0.197	0.220854	0.247749	0.278072	0.312262	0.350811	0.394275	0.00990928	0.00990928	0.00990928
CH4	130	0.100856	0.101955	0.103068	0.104194	0.105334	0.106487	0.107655	0.108836	0.110032	0.111242	0.117516	0.124177	0.13125	0.138761	0.146736	0.155205	0.164197	0.173745	0.194648	0.218217	0.244791	0.274753	0.308536	0.346625	0.38957	0.00978912	0.00978912	0.00978912
CH4	131	0.0996511	0.100737	0.101837	0.102949	0.104075	0.105215	0.106369	0.107536	0.108717	0.109913	0.116112	0.122694	0.129683	0.137104	0.144984	0.153351	0.162236	0.17167	0.192325	0.215612	0.241869	0.271474	0.304853	0.342488	0.384921	0.00967038	0.00967038	0.00967038
CH4	132	0.0984605	0.0995338	0.10062	0.101719	0.102832	0.103958	0.105098	0.106251	0.107419	0.1086	0.114725	0.121228	0.128134	0.135467	0.143253	0.15152	0.160299	0.169621	0.190029	0.213039	0.238982	0.268234	0.301215	0.338401	0.380328	0.427601	0.0095531	0.0095531
CH4	133	0.0972841	0.0983447	0.099418	0.100504	0.101604	0.102716	0.103842	0.104982	0.106136	0.107303	0.113355	0.11978	0.126604	0.133849	0.141542	0.149711	0.158385	0.167595	0.18776	0.210496	0.23613	0.265033	0.29762	0.334363	0.375789	0.422498	0.00943728	0.00943728
CH4	134	0.0960344	0.0970822	0.0981427	0.0992161	0.100302	0.101402	0.102514	0.10364	0.10478	0.105934	0.111913	0.118262	0.125004	0.132163	0.139764	0.147836	0.156406	0.165507	0.185431	0.207895	0.233224	0.261782	0.293981	0.330285	0.371218	0.417369	0.00923536	0.00923536
CH4	135	0.0949761	0.0960115	0.0970594	0.0981199	0.0991932	0.100279	0.101379	0.102492	0.103618	0.104757	0.110665	0.116939	0.1236	0.130674	0.138184	0.14616	0.154628	0.16362	0.183306	0.205503	0.230529	0.258746	0.290561	0.326432	0.366877	0.412478	0.00921251	0.00921251
CH4	136	0.0938415	0.0948645	0.0958999	0.0969477	0.0980082	0.0990816	0.100168	0.101267	0.10238	0.103506	0.109344	0.115542	0.122124	0.129113	0.136534	0.144414	0.152782	0.161667	0.181118	0.20305	0.227778	0.255658	0.287094	0.322537	0.362499	0.407556	0.00910086	0.00910086
CH4	137	0.0927204	0.0937312	0.0947542	0.0957896	0.0968375	0.097898	0.0989713	0.100058	0.101157	0.10227	0.108038	0.114162	0.120666	0.127571	0.134904	0.14269	0.150958	0.159736	0.178956	0.200626	0.225059	0.252607	0.283667	0.318688	0.358173	0.402693	0.0089906	0.0089906
CH4	138	0.0916018	0.0926006	0.0936114	0.0946344	0.0956698	0.0967176	0.0977782	0.0988515	0.0999377	0.101037	0.106736	0.112788	0.119214	0.126037	0.133282	0.140976	0.149144	0.157818	0.176809	0.19822	0.222362	0.249581	0.280271	0.314874	0.353888	0.397877	0.00887078	0.00887078
CH4	139	0.0905186	0.0915055	0.0925042	0.093515	0.094538	0.0955734	0.0966213	0.0976818	0.0987551	0.0998414	0.105473	0.111452	0.117801	0.124543	0.131702	0.139303	0.147375	0.155945	0.174709	0.195865	0.219719	0.246614	0.276937	0.311127	0.349676	0.39314	0.00877441	0.00877441
CH4	140	0.0894374	0.0904125	0.0913993	0.0923981	0.0934089	0.0944319	0.0954672	0.0965151	0.0975756	0.0986489	0.104213	0.110121	0.116395	0.123056	0.130129	0.13764	0.145615	0.154084	0.172624	0.193528	0.217097	0.243671	0.273633	0.307415	0.345504	0.388449	0.00866825	0.00866825
CH4	141	0.0883691	0.0893325	0.0903076	0.0912944	0.0922932	0.093304	0.094327	0.0953623	0.0964102	0.0974707	0.102968	0.108806	0.115005	0.121587	0.128576	0.135997	0.143877	0.152244	0.170563	0.191218	0.214505	0.240762	0.270367	0.303746	0.341381	0.383814	0.00856335	0.00856335
CH4	142	0.0873135	0.0882654	0.0892289	0.0902039	0.0911908	0.0921895	0.0932004	0.0942234	0.0952587	0.0963066	0.101739	0.107507	0.113632	0.120135	0.127041	0.134373	0.142159	0.150427	0.168527	0.188935	0.211945	0.237889	0.267141	0.300122	0.337308	0.379235	0.426507	0.00845973
CH4	143	0.0862706	0.0872112	0.0881631	0.0891265	0.0901016	0.0910884	0.0920872	0.093098	0.094121	0.0951564	0.100524	0.106223	0.112275	0.118701	0.125524	0.132769	0.140462	0.148631	0.166515	0.18668	0.209416	0.23505	0.263953	0.29654	0.333283	0.37471	0.421418	0.00835739
CH4	144	0.0852401	0.0861695	0.0871101	0.088062	0.0890255	0.0900005	0.0909874	0.0919861	0.0929969	0.09402	0.0993233	0.104955	0.110934	0.117283	0.124025	0.131184	0.138785	0.146857	0.164528	0.184452	0.206916	0.232245	0.260803	0.293002	0.329306	0.370239	0.41639	0.00825631
CH4	145	0.084222	0.0851403	0.0860697	0.0870103	0.0879622	0.0889256	0.0899007	0.0908875	0.0918863	0.0928971	0.0981372	0.103701	0.109609	0.115883	0.122544	0.129618	0.137128	0.145104	0.162564	0.18225	0.204447	0.229473	0.25769	0.289505	0.325376	0.365821	0.411422	0.00815649
CH4	146	0.0832161	0.0841234	0.0850417	0.0859711	0.0869117	0.0878636	0.088827	0.0898021	0.0907889	0.0917877	0.0969653	0.102463	0.108301	0.114499	0.121081	0.12807	0.135491	0.143371	0.160624	0.180075	0.202007	0.226735	0.254615	0.286051	0.321494	0.361456	0.406513	0.00805789
CH4	147	0.0821525	0.083049	0.0839563	0.0848746	0.085804	0.0867445	0.0876965	0.0886599	0.089635	0.0906218	0.0957376	0.10117	0.106938	0.113063	0.119566	0.126472	0.133804	0.14159	0.158637	0.177856	0.199526	0.223959	0.251507	0.282568	0.317588	0.357073	0.401593	0.00789078
CH4	148	0.0812422	0.0821281	0.0830246	0.0839319	0.0848502	0.0857796	0.0867201	0.0876721	0.0886355	0.0896106	0.0946654	0.100033	0.105732	0.111784	0.11821	0.125033	0.132278	0.139971	0.156814	0.175804	0.197216	0.221357	0.248577	0.279267	0.313869	0.352884	0.396873	0.00786638
CH4	149	0.08028	0.0811552	0.082041	0.0829375	0.0838449	0.0847632	0.0856925	0.0866331	0.0875851	0.0885485	0.093543	0.0988463	0.104478	0.110457	0.116806	0.123548	0.130707	0.138308	0.15495	0.173714	0.19487	0.218724	0.245619	0.275942	0.310132	0.348681	0.392145	0.00777936
CH4	150	0.079313	0.0801778	0.0810531	0.0819389	0.0828354	0.0837427	0.084661	0.0855904	0.086531	0.0874829	0.0924178	0.0976579	0.103222	0.10913	0.115404	0.122065	0.129138	0.136649	0.153093	0.171633	0.192537	0.216105	0.242679	0.272641	0.306424	0.344513	0.387458	0.00767718
CH4	151	0.0783658	0.0792203	0.0800851	0.0809603	0.0818461	0.0827427	0.08365	0.0845683	0.0854976	0.0864382	0.0913143	0.0964918	0.10199	0.107827	0.114026	0.120608	0.127597	0.135018	0.151265	0.169584	0.190239	0.213527	0.239784	0.269388	0.302767	0.340402	0.382835	0.00758446
CH4	152	0.0774299	0.0782742	0.0791287	0.0799935	0.0808687	0.0817546	0.0826511	0.0835584	0.0844767	0.0854061	0.0902239	0.0953397	0.100772	0.10654	0.112665	0.119168	0.126074	0.133406	0.14946	0.16756	0.187968	0.210978	0.236922	0.266174	0.299155	0.336341	0.378268	0.42554
CH4	153	0.076498	0.0773323	0.0781766	0.0790311	0.0798959	0.0807711	0.0816569	0.0825534	0.0834608	0.084379	0.0891395	0.0941942	0.0995616	0.105261	0.111313	0.117738	0.124562	0.131807	0.147669	0.165553	0.185718	0.208454	0.234088	0.26299	0.295578	0.33232	0.373747	0.420456
CH4	154	0.0755917	0.076416	0.0772502	0.0780945	0.078949	0.0798138	0.0806891	0.0815749	0.0824714	0.0833787	0.0880824	0.0930769	0.0983802	0.104011	0.109991	0.11634	0.123082	0.130241	0.145914	0.163585	0.183509	0.205973	0.231302	0.25986	0.292059	0.328363	0.369295	0.415447
CH4	155	0.0746891	0.0755035	0.0763278	0.077162	0.0780063	0.0788608	0.0797256	0.0806009	0.0814867	0.0823832	0.0870307	0.0919656	0.0972057	0.10277	0.108678	0.114951	0.121613	0.128686	0.144172	0.161632	0.181319	0.203515	0.228542	0.256759	0.288574	0.324445	0.364889	0.41049
CH4	156	0.0737972	0.0746019	0.0754163	0.0762406	0.0770749	0.0779192	0.0787736	0.0796385	0.0805137	0.0813995	0.0859916	0.0908676	0.0960452	0.101543	0.107381	0.113579	0.120161	0.12715	0.142451	0.159703	0.179155	0.201087	0.225815	0.253695	0.285131	0.320574	0.360536	0.405593
CH4	157	0.0729159	0.0737111	0.0745158	0.0753302	0.0761545	0.0769887	0.077833	0.0786875	0.0795523	0.0804276	0.0849649	0.0897828	0.0948986	0.100331	0.106099	0.112224	0.118727	0.125633	0.140751	0.157798	0.177017	0.198687	0.22312	0.250668	0.281729	0.316749	0.356234	0.400754
CH4	158	0.0720452	0.0728309	0.073626	0.0744307	0.0752452	0.0760695	0.0769037	0.077748	0.0786025	0.0794673	0.0839505	0.0887109	0.0937657	0.099133	0.104832	0.110884	0.11731	0.124133	0.139071	0.155914	0.174905	0.196316	0.220458	0.247677	0.278367	0.31297	0.351984	0.395973
CH4	159	0.0711849	0.0719612	0.0727469	0.073542	0.0743467	0.0751612	0.0759854	0.0768197	0.077664	0.0785185	0.0829482	0.0876518	0.0926463	0.0979496	0.103581	0.10956	0.11591	0.122651	0.137412	0.154054	0.172817	0.193974	0.217827	0.244722	0.275046	0.309236	0.347785	0.391249
CH4	160	0.0702923	0.0710594	0.0718356	0.0726213	0.0734164	0.0742211	0.0750356	0.0758599	0.0766941	0.0775384	0.0819153	0.0865628	0.0914977	0.0967378	0.102302	0.10821	0.114484	0.121145	0.135729	0.152173	0.170713	0.191616	0.215185	0.241759	0.271721	0.305503	0.343593	0.386538
CH4	161	0.0694963	0.0702542	0.0710212	0.0717975	0.0725831	0.0733783	0.074183	0.0749974	0.0758217	0.0766559	0.0809806	0.0855727	0.0904487	0.0956263	0.101124	0.106962	0.11316	0.119742	0.134152	0.1504	0.168719	0.189373	0.212661	0.238918	0.268523	0.301902	0.339537	0.38197
CH4	162	0.0686665	0.0694154	0.0701732	0.0709403	0.0717165	0.0725022	0.0732973	0.074102	0.0749165	0.0757408	0.0800138	0.0845511	0.089369	0.0944848	0.099917	0.105685	0.11181	0.118313	0.132551	0.148605	0.166705	0.187113	0.210124	0.236067	0.265319	0.2983	0.335486	0.377413
CH4	163	0.0678412	0.0685811	0.0693299	0.0700877	0.0708548	0.071631	0.0724167	0.0732118	0.0740165	0.074831	0.0790531	0.0835363	0.0882967	0.0933515	0.0987188	0.104418	0.11047	0.116896	0.130964	0.146826	0.164711	0.184875	0.207611	0.233245	0.262148	0.294735	0.331478	0.372905
CH4	164	0.0670367	0.0677678	0.0685077	0.0692565	0.0700144	0.0707814	0.0715577	0.0723433	0.0731384	0.0739432	0.0781149	0.0825446	0.0872482	0.0922427	0.0975461	0.103177	0.109157	0.115506	0.129407	0.14508	0.162751	0.182675	0.205139	0.230468	0.259026	0.291224	0.327529	0.368461
CH4	165	0.0662363	0.0669586	0.0676897	0.0684296	0.0691784	0.0699363	0.0707033	0.0714796	0.0722652	0.0730604	0.0771823	0.0815592	0.0862067	0.0911417	0.0963817	0.101946	0.107854	0.114127	0.127862	0.143348	0.160809	0.180495	0.202691	0.227718	0.255935	0.28775	0.323621	0.364065
CH4	166	0.0654454	0.0661591	0.0668815	0.0676125	0.0683524	0.0691013	0.0698591	0.0706262	0.0714024	0.0721881	0.0762609	0.0805856	0.0851776	0.0900537	0.0952312	0.100729	0.106567	0.112765	0.126336	0.141637	0.15889	0.178341	0.200273	0.225001	0.252881	0.284317	0.31976	0.359722
CH4	167	0.0646641	0.0653693	0.066083	0.0668053	0.0675364	0.0682763	0.0690251	0.069783	0.07055	0.0713263	0.0753505	0.0796236	0.0841609	0.0889788	0.0940946	0.0995268	0.105295	0.11142	0.124829	0.139947	0.156994	0.176213	0.197883	0.222316	0.249864	0.280925	0.315945	0.35543
CH4	168	0.063892	0.0645888	0.065294	0.0660078	0.0667301	0.0674612	0.0682011	0.0689499	0.0697078	0.0704748	0.074451	0.0786731	0.0831563	0.0879167	0.0929715	0.0983389	0.104038	0.11009	0.123339	0.138277	0.15512	0.174111	0.195522	0.219664	0.246883	0.277573	0.312176	0.35119
CH4	169	0.0631292	0.0638177	0.0645145	0.0652197	0.0659334	0.0666558	0.0673869	0.0681268	0.0688756	0.0696334	0.0735622	0.077734	0.0821637	0.0868673	0.0918618	0.0971651	0.102796	0.108776	0.121867	0.136627	0.153269	0.172033	0.193189	0.217043	0.243937	0.274261	0.308451	0.347
CH4	170	0.0623755	0.0630557	0.0637442	0.064441	0.0651463	0.06586	0.0665823	0.0673134	0.0680533	0.0688021	0.0726841	0.076806	0.0811829	0.0858304	0.0907654	0.0960054	0.10157	0.107478	0.120413	0.134997	0.15144	0.16998	0.190884	0.214453	0.241027	0.270989	0.304771	0.34286
CH4	171	0.0615948	0.0622669	0.0629472	0.0636357	0.0643325	0.0650377	0.0657515	0.0664738	0.0672049	0.0679448	0.0717804	0.0758532	0.0801779	0.08477	0.089646	0.0948236	0.100321	0.106159	0.11894	0.13335	0.149597	0.167916	0.18857	0.211858	0.238115	0.26772	0.301099	0.338734
CH4	172	0.0608961	0.0615602	0.0622324	0.0629127	0.0636012	0.064298	0.0650032	0.0657169	0.0664393	0.0671704	0.0709602	0.0749845	0.0792575	0.0837949	0.0886127	0.0937285	0.0991607	0.104929	0.117557	0.131795	0.147849	0.165949	0.186357	0.209367	0.235311	0.264563	0.297544	0.334729
CH4	173	0.0601813	0.0608375	0.0615017	0.0621738	0.0628541	0.0635426	0.0642394	0.0649446	0.0656584	0.0663807	0.0701254	0.0741016	0.0783237	0.0828069	0.0875673	0.0926221	0.0979894	0.103689	0.116166	0.130235	0.146097	0.163981	0.184146	0.206881	0.232516	0.261418	0.294006	0.330748
CH4	174	0.0594465	0.0600949	0.0607511	0.0614153	0.0620875	0.0627677	0.0634562	0.064153	0.0648583	0.065572	0.069272	0.0732008	0.0773725	0.0818023	0.0865059	0.0915004	0.0968037	0.102435	0.114764	0.128664	0.144337	0.162008	0.181932	0.204397	0.229725	0.258283	0.290482	0.326786
CH4	175	0.058708	0.0593487	0.0599971	0.0606533	0.0613175	0.0619897	0.0626699	0.0633584	0.0640552	0.0647605	0.0684163	0.0722983	0.0764203	0.0807971	0.0854446	0.0903796	0.0956196	0.101184	0.113365	0.1271	0.142586	0.160046	0.179733	0.201929	0.226956	0.255173	0.286988	0.322859
CH4	176	0.0580646	0.0586977	0.0593383	0.0599867	0.060643	0.0613071	0.0619793	0.0626596	0.063348	0.0640449	0.0676571	0.0714927	0.0755656	0.0798902	0.0844823	0.0893584	0.0945359	0.100034	0.11207	0.125641	0.140942	0.158194	0.177646	0.199578	0.224305	0.252186	0.283621	0.319065
CH4	177	0.0573158	0.0579413	0.0585743	0.059215	0.0598634	0.0605196	0.0611838	0.0618559	0.0625362	0.0632247	0.0667939	0.0705838	0.074608	0.0788811	0.0834184	0.0882363	0.0933521	0.0987842	0.110677	0.124086	0.139205	0.156251	0.175471	0.197141	0.221574	0.249122	0.280182	0.315202
CH4	178	0.0566933	0.0573113	0.0579368	0.0585698	0.0592105	0.0598589	0.0605151	0.0611792	0.0618514	0.0625317	0.0660583	0.069803	0.0737792	0.0780013	0.0824845	0.0872449	0.0922997	0.097667	0.109418	0.122667	0.137605	0.154448	0.173439	0.19485	0.218992	0.246211	0.276901	0.311504
CH4	179	0.0559566	0.0565673	0.0571853	0.0578107	0.0584438	0.0590844	0.0597328	0.0603891	0.0610532	0.0617254	0.0652099	0.0689099	0.0728387	0.0770105	0.0814402	0.0861438	0.0911383	0.0964416	0.108052	0.121143	0.135904	0.152546	0.171309	0.192466	0.216319	0.243214	0.273538	0.307728
CH4	180	0.0553467	0.0559501	0.0565607	0.0571787	0.0578042	0.0584372	0.0590779	0.0597263	0.0603825	0.0610466	0.0644896	0.0681455	0.0720274	0.0761494	0.0805263	0.0851738	0.0901087	0.0953488	0.106821	0.119756	0.13434	0.150784	0.169324	0.190227	0.213796	0.24037	0.270332	0.304114
CH4	181	0.0546297	0.0552258	0.0558292	0.0564398	0.0570578	0.0576833	0.0583163	0.058957	0.0596054	0.0602616	0.0636635	0.0672758	0.0711114	0.0751842	0.0795089	0.084101	0.088977	0.0941546	0.10549	0.118271	0.132681	0.148928	0.167247	0.187901	0.211189	0.237446	0.267051	0.30043
CH4	182	0.0540322	0.0546213	0.0552174	0.0558208	0.0564314	0.0570494	0.0576749	0.0583079	0.0589486	0.059597	0.0629583	0.0665275	0.0703174	0.0743416	0.0786147	0.083152	0.0879699	0.0930857	0.104286	0.116914	0.131152	0.147206	0.165306	0.185714	0.208724	0.234668	0.26392	0.296901
CH4	183	0.0533341	0.0539162	0.0545052	0.0551014	0.0557047	0.0563154	0.0569334	0.0575589	0.0581919	0.0588325	0.0621538	0.0656804	0.069425	0.0734013	0.0776234	0.0821066	0.086867	0.0919218	0.102988	0.115466	0.129534	0.145396	0.163281	0.183446	0.206181	0.231815	0.260718	0.293306
CH4	184	0.052749	0.0533241	0.0539061	0.0544952	0.0550913	0.0556947	0.0563053	0.0569233	0.0575488	0.0581818	0.0614634	0.064948	0.068648	0.0725768	0.0767485	0.0811782	0.0858819	0.0908763	0.101811	0.11414	0.12804	0.143713	0.161384	0.181308	0.203773	0.229101	0.257659	0.289858
CH4	185	0.0520694	0.0526376	0.0532127	0.0537947	0.0543837	0.0549799	0.0555832	0.0561939	0.0568119	0.0574374	0.0606798	0.0641228	0.0677787	0.0716606	0.0757826	0.0801595	0.084807	0.0897419	0.100546	0.112728	0.126463	0.141948	0.159409	0.179095	0.201292	0.226318	0.254535	0.28635
CH4	186	0.0514542	0.0520157	0.0525839	0.053159	0.053741	0.0543301	0.0549262	0.0555296	0.0561402	0.0567582	0.059962	0.0633639	0.0669762	0.0708118	0.0748846	0.0792093	0.0838014	0.0886774	0.0993527	0.111389	0.12496	0.140261	0.157513	0.176965	0.198897	0.223624	0.251505	0.28294
CH4	187	0.0508346	0.0513893	0.0519508	0.052519	0.0530941	0.0536761	0.0542651	0.0548613	0.0554646	0.0560753	0.0592409	0.0626022	0.0661714	0.0699612	0.0739855	0.0782585	0.0827959	0.0876137	0.0981617	0.110054	0.123464	0.138582	0.155629	0.174848	0.196518	0.220951	0.248499	0.279559
CH4	188	0.0502703	0.0508185	0.0513732	0.0519346	0.0525029	0.0530779	0.05366	0.054249	0.0548452	0.0554485	0.0585763	0.0618976	0.0654242	0.0691688	0.0731451	0.0773672	0.0818504	0.0866108	0.0970329	0.108784	0.122033	0.136971	0.153814	0.172805	0.194216	0.218358	0.245577	0.276267
CH4	189	0.0496291	0.0501707	0.0507188	0.0512735	0.051835	0.0524032	0.0529783	0.0535603	0.0541493	0.0547455	0.057836	0.0611176	0.0646022	0.0683022	0.072231	0.0764027	0.0808324	0.085536	0.0958339	0.107445	0.120536	0.135296	0.151938	0.170702	0.191858	0.215711	0.242606	0.27293
CH4	190	0.0490824	0.0496175	0.0501591	0.0507072	0.051262	0.0518234	0.0523916	0.0529667	0.0535487	0.0541378	0.0571914	0.0604339	0.0638768	0.0675327	0.0714146	0.0755366	0.0799135	0.084561	0.094736	0.106208	0.119143	0.133727	0.150171	0.168711	0.189615	0.213184	0.239758	0.26972
CH4	191	0.0484522	0.0489809	0.049516	0.0500576	0.0506057	0.0511605	0.0517219	0.0522902	0.0528652	0.0534473	0.0564645	0.0596683	0.0630702	0.0666824	0.0705181	0.0745909	0.0789155	0.0835076	0.0935612	0.104897	0.117677	0.132087	0.148335	0.166654	0.187308	0.210596	0.236853	0.266458
CH4	192	0.0479169	0.0484393	0.048968	0.0495032	0.0500448	0.0505929	0.0511476	0.0517091	0.0522773	0.0528524	0.0558336	0.0589992	0.0623605	0.0659297	0.0697195	0.0737438	0.0780169	0.0825542	0.0924879	0.103688	0.116316	0.130554	0.146608	0.164708	0.185117	0.208127	0.23407	0.263322
CH4	193	0.0473031	0.0478194	0.0483418	0.0488705	0.0494057	0.0499473	0.0504954	0.0510501	0.0516116	0.0521798	0.0551255	0.0582533	0.0615745	0.0651011	0.0688458	0.072822	0.0770441	0.0815273	0.0913425	0.102409	0.114887	0.128955	0.144817	0.162702	0.182866	0.205602	0.231236	0.260139
CH4	194	0.0467389	0.0472489	0.0477652	0.0482876	0.0488163	0.0493515	0.0498931	0.0504412	0.0509959	0.0515574	0.0544679	0.0575584	0.06084	0.0643245	0.0680246	0.0719534	0.0761251	0.0805548	0.0902529	0.101188	0.113516	0.127417	0.14309	0.160761	0.180685	0.203149	0.228478	0.257036
CH4	195	0.0462215	0.0467255	0.0472355	0.0477517	0.0482742	0.0488029	0.049338	0.0498796	0.0504278	0.0509825	0.0538583	0.056912	0.0601544	0.0635974	0.0672533	0.0711352	0.0752572	0.0796341	0.0892165	0.100021	0.112202	0.125937	0.141423	0.158883	0.17857	0.200766	0.225793	0.25401
CH4	196	0.0456305	0.0461285	0.0466324	0.0471425	0.0476587	0.0481811	0.0487099	0.049245	0.0497866	0.0503347	0.0531762	0.0561934	0.0593972	0.0627991	0.0664114	0.070247	0.0743198	0.0786445	0.0881126	0.0987879	0.110824	0.124395	0.139696	0.156948	0.1764	0.198332	0.22306	0.25094
CH4	197	0.0450862	0.0455782	0.0460762	0.0465802	0.0470902	0.0476064	0.0481289	0.0486576	0.0491927	0.0497343	0.0525419	0.0555232	0.0586887	0.0620501	0.0656192	0.0694091	0.0734333	0.0777064	0.0870616	0.0976096	0.109502	0.122911	0.13803	0.155076	0.174296	0.195966	0.220399	0.247947
CH4	198	0.0445862	0.0450724	0.0455644	0.0460624	0.0465663	0.0470764	0.0475926	0.048115	0.0486438	0.0491789	0.051953	0.0548987	0.0580265	0.0613477	0.0648743	0.068619	0.0725952	0.0768173	0.0860609	0.0964831	0.108234	0.121483	0.136421	0.153264	0.172255	0.193666	0.217808	0.245027
CH4	199	0.044017	0.0444974	0.0449835	0.0454755	0.0459735	0.0464775	0.0469875	0.0475037	0.0480262	0.0485549	0.0512959	0.0542065	0.057297	0.0605786	0.0640631	0.0677631	0.0716919	0.0758637	0.084997	0.0952948	0.106906	0.119997	0.134757	0.151399	0.170163	0.191319	0.215172	0.242067
CH4	200	0.043492	0.0439666	0.044447	0.0449331	0.0454251	0.0459231	0.046427	0.0469371	0.0474533	0.0479757	0.0506841	0.0535599	0.0566135	0.059856	0.063299	0.0669548	0.0708368	0.0749587	0.0839831	0.0941581	0.10563	0.118565	0.133149	0.149593	0.168133	0.189037	0.212606	0.23918
CH4	201	0.0430149	0.0434839	0.0439585	0.0444389	0.044925	0.045417	0.045915	0.0464189	0.046929	0.0474452	0.0501212	0.0529627	0.05598	0.0591837	0.0625856	0.0661979	0.0700335	0.0741064	0.0830231	0.0930767	0.104412	0.117193	0.131603	0.14785	0.166169	0.186824	0.210111	0.236368
CH4	202	0.0424606	0.042924	0.0433929	0.0438675	0.0443479	0.044834	0.045326	0.045824	0.046328	0.046838	0.0494821	0.0522897	0.055271	0.0584365	0.0617979	0.065367	0.0691569	0.0731811	0.0819915	0.0919252	0.103125	0.115754	0.129992	0.146045	0.164146	0.184554	0.207564	0.233508
CH4	203	0.0419541	0.042412	0.0428753	0.0433443	0.0438189	0.0442992	0.0447854	0.0452774	0.0457754	0.0462793	0.0488919	0.051666	0.0546117	0.0577395	0.0610607	0.0645873	0.068332	0.0723082	0.0810135	0.0908287	0.101895	0.114373	0.128441	0.144303	0.162188	0.182352	0.205088	0.230722
CH4	204	0.0414971	0.0419495	0.0424074	0.0428707	0.0433397	0.0438143	0.0442946	0.0447808	0.0452728	0.0457707	0.0483522	0.0510932	0.0540037	0.0570942	0.0603758	0.0638604	0.0675604	0.0714892	0.0800906	0.0897887	0.100723	0.113052	0.126953	0.142626	0.160297	0.180221	0.202685	0.228014
CH4	205	0.0409592	0.0414062	0.0418586	0.0423164	0.0427798	0.0432487	0.0437233	0.0442037	0.0446898	0.0451818	0.0477325	0.0504408	0.0533166	0.0563702	0.0596127	0.0630557	0.0667115	0.0705935	0.0790923	0.0886748	0.0994789	0.111661	0.125395	0.140881	0.158342	0.178028	0.200225	0.225251
CH4	206	0.0404706	0.0409123	0.0413593	0.0418116	0.0422695	0.0427328	0.0432018	0.0436764	0.0441568	0.0446429	0.0471631	0.0498391	0.0526806	0.0556978	0.0589016	0.0623035	0.0659158	0.0697514	0.0781489	0.087617	0.0982923	0.110329	0.1239	0.139201	0.156453	0.175905	0.197836	0.222564
CH4	207	0.0400332	0.0404696	0.0409112	0.0413582	0.0418106	0.0422684	0.0427318	0.0432007	0.0436753	0.0441557	0.0466458	0.0492899	0.0520975	0.0550788	0.0582443	0.0616057	0.0651748	0.0689647	0.077262	0.0866172	0.0971652	0.109058	0.122467	0.137586	0.154632	0.173852	0.195522	0.219955
CH4	208	0.0395109	0.0399421	0.0403785	0.0408201	0.0412671	0.0417195	0.0421773	0.0426407	0.0431096	0.0435842	0.0460446	0.0486572	0.0514313	0.054377	0.0575048	0.060826	0.0643526	0.0680973	0.0762957	0.0855393	0.0959614	0.107712	0.120961	0.1359	0.152743	0.171733	0.193145	0.217286
CH4	209	0.0390396	0.0394656	0.0398968	0.0403332	0.0407748	0.0412218	0.0416742	0.042132	0.0425954	0.0430643	0.0454954	0.0480768	0.0508179	0.0537284	0.0568189	0.0601005	0.063585	0.067285	0.0753856	0.0845189	0.0948167	0.106427	0.119519	0.134279	0.150921	0.169685	0.190841	0.214694
CH4	210	0.0385739	0.0389949	0.0394209	0.0398521	0.0402885	0.0407301	0.0411771	0.0416295	0.0420873	0.0425507	0.0449527	0.0475033	0.0502117	0.0530875	0.0561411	0.0593836	0.0628266	0.0664824	0.0744864	0.0835108	0.0936857	0.105158	0.118093	0.132677	0.149121	0.167661	0.188564	0.212133
CH4	211	0.0381552	0.0385711	0.0389921	0.0394181	0.0398493	0.0402857	0.0407273	0.0411743	0.0416267	0.0420845	0.0444579	0.0469781	0.0496542	0.0524957	0.0555129	0.0587167	0.0621186	0.0657308	0.0736393	0.082556	0.0926096	0.103945	0.116726	0.131136	0.147383	0.165702	0.186357	0.209644
CH4	212	0.0376592	0.0380701	0.0384861	0.038907	0.039333	0.0397642	0.0402006	0.0406422	0.0410892	0.0415416	0.0438867	0.0463768	0.0490209	0.0518286	0.0548098	0.0579754	0.0613367	0.0649059	0.07272	0.0815304	0.091464	0.102664	0.115292	0.129531	0.145584	0.163685	0.184093	0.207103
CH4	213	0.03721	0.037616	0.038027	0.0384429	0.0388639	0.0392899	0.0397211	0.0401575	0.0405991	0.0410461	0.0433632	0.0458236	0.0484362	0.0512103	0.054156	0.0572838	0.060605	0.0641316	0.0718525	0.0805578	0.090373	0.10144	0.113917	0.127986	0.143848	0.161732	0.181897	0.204632
CH4	214	0.0367661	0.0371673	0.0375734	0.0379844	0.0384003	0.0388212	0.0392473	0.0396784	0.0401148	0.0405565	0.042846	0.045277	0.0478585	0.0505995	0.05351	0.0566005	0.0598821	0.0633667	0.0709955	0.0795969	0.089295	0.10023	0.112558	0.126459	0.142132	0.159803	0.179727	0.202191
CH4	215	0.0363654	0.0367618	0.0371631	0.0375691	0.0379801	0.038396	0.038817	0.039243	0.0396742	0.0401105	0.0423727	0.0447748	0.0473254	0.0500338	0.0529096	0.0559632	0.0592057	0.0626486	0.0701865	0.0786853	0.0882677	0.0990719	0.111254	0.124988	0.140474	0.157935	0.177621	0.199818
CH4	216	0.0358942	0.0362859	0.0366824	0.0370836	0.0374897	0.0379006	0.0383165	0.0387375	0.0391635	0.0395947	0.0418299	0.0442033	0.0467235	0.0493996	0.0522411	0.0552583	0.0584621	0.061864	0.0693119	0.0777093	0.0871775	0.0978528	0.109889	0.12346	0.138761	0.156013	0.175465	0.197397
CH4	217	0.0354661	0.0358531	0.0362448	0.0366413	0.0370425	0.0374485	0.0378595	0.0382754	0.0386964	0.0391224	0.0413309	0.0436761	0.0461662	0.0488103	0.0516179	0.0545991	0.0577647	0.061126	0.0684851	0.0767824	0.0861376	0.0966855	0.108578	0.121987	0.137106	0.154152	0.173372	0.195042
CH4	218	0.035043	0.0354254	0.0358125	0.0362042	0.0366006	0.0370018	0.0374079	0.0378189	0.0382348	0.0386557	0.0408379	0.0431551	0.0456155	0.0482281	0.0510022	0.0539479	0.0570757	0.0603969	0.0676682	0.0758665	0.0851101	0.0955322	0.107283	0.120532	0.135471	0.152314	0.171304	0.192716
CH4	219	0.034625	0.0350029	0.0353853	0.0357723	0.036164	0.0365605	0.0369617	0.0373677	0.0377787	0.0381946	0.0403508	0.0426403	0.0450714	0.0476528	0.0503938	0.0533044	0.0563949	0.0596765	0.066861	0.0749616	0.0840949	0.0943927	0.106003	0.119095	0.133855	0.150497	0.169261	0.190417
CH4	220	0.0342466	0.0346199	0.0349978	0.0353802	0.0357672	0.036159	0.0365554	0.0369566	0.0373627	0.0377736	0.0399041	0.0421663	0.0445684	0.047119	0.0498273	0.0527031	0.0557568	0.0589992	0.0660981	0.074102	0.0831264	0.0933014	0.104774	0.117709	0.132293	0.148736	0.167276	0.18818
CH4	221	0.0338039	0.0341728	0.0345462	0.034924	0.0353064	0.0356935	0.0360852	0.0364816	0.0368828	0.0372889	0.0393939	0.0416291	0.0440026	0.0465227	0.0491988	0.0520403	0.0550575	0.0582613	0.0652755	0.0731839	0.0821006	0.0921543	0.10349	0.11627	0.13068	0.146928	0.165247	0.185901
CH4	222	0.0334007	0.0337652	0.0341341	0.0345074	0.0348853	0.0352677	0.0356547	0.0360464	0.0364429	0.0368441	0.038924	0.0411326	0.0434777	0.0459678	0.0486119	0.0514195	0.0544008	0.0575663	0.0644968	0.0723109	0.0811213	0.091055	0.102255	0.114883	0.129122	0.145175	0.163276	0.183684
CH4	223	0.0330023	0.0333624	0.0337269	0.0340958	0.0344692	0.034847	0.0352294	0.0356165	0.0360082	0.0364046	0.0384597	0.0406419	0.0429591	0.0454195	0.0480321	0.0508062	0.0537518	0.0568797	0.0637275	0.0714484	0.0801537	0.0899689	0.101035	0.113513	0.127581	0.143444	0.161328	0.181493
CH4	224	0.0326086	0.0329645	0.0333246	0.0336891	0.034058	0.0344314	0.0348092	0.0351916	0.0355787	0.0359704	0.038001	0.0401571	0.0424466	0.0448777	0.0474591	0.0502002	0.0531107	0.0562012	0.0629673	0.0705961	0.0791976	0.0888957	0.0998303	0.112159	0.12606	0.141732	0.159404	0.179328
CH4	225	0.0322612	0.0326128	0.0329686	0.0333288	0.0336933	0.0340622	0.0344355	0.0348134	0.0351958	0.0355828	0.0375892	0.0397197	0.0419818	0.0443839	0.0469345	0.0496429	0.0525187	0.0555723	0.0622578	0.0697956	0.0782944	0.0878769	0.098681	0.110863	0.124597	0.140083	0.157544	0.17723
CH4	226	0.0318353	0.0321827	0.0325343	0.0328902	0.0332503	0.0336148	0.0339837	0.0343571	0.0347349	0.0351173	0.0370998	0.0392048	0.04144	0.0438135	0.0463337	0.0490097	0.0518512	0.0548684	0.0614741	0.068922	0.0773195	0.0867876	0.0974629	0.109499	0.12307	0.138371	0.155623	0.175075
CH4	227	0.0314556	0.0317989	0.0321463	0.0324979	0.0328537	0.0332139	0.0335784	0.0339473	0.0343206	0.0346985	0.0366573	0.0387372	0.0409457	0.0432909	0.045781	0.0484251	0.0512327	0.0542139	0.0607408	0.0680999	0.0763972	0.0857524	0.0963003	0.108193	0.121602	0.136721	0.153767	0.172987
CH4	228	0.0310804	0.0314196	0.0317628	0.0321102	0.0324618	0.0328177	0.0331778	0.0335423	0.0339112	0.0342846	0.03622	0.0382751	0.0404573	0.0427745	0.0452349	0.0478475	0.0506216	0.0535672	0.0600163	0.0672876	0.0754859	0.0847295	0.0951516	0.106903	0.120152	0.13509	0.151933	0.170923
CH4	229	0.0307096	0.0310448	0.0313839	0.0317272	0.0320746	0.0324262	0.0327821	0.0331422	0.0335067	0.0338756	0.035788	0.0378186	0.0399747	0.0422642	0.0446953	0.0472767	0.0500178	0.0529283	0.0593004	0.0664849	0.0745855	0.0837188	0.0940166	0.105627	0.118718	0.133479	0.150121	0.168885
CH4	230	0.0303433	0.0306745	0.0310096	0.0313488	0.031692	0.0320394	0.032391	0.0327469	0.033107	0.0334715	0.0353611	0.0373675	0.0394979	0.0417601	0.0441622	0.0467128	0.0494211	0.0522969	0.058593	0.0656919	0.0736958	0.0827202	0.0928952	0.104367	0.117302	0.131886	0.14833	0.16687
CH4	231	0.0300182	0.0303454	0.0306765	0.0310117	0.0313508	0.0316941	0.0320415	0.0323931	0.032749	0.0331091	0.0349761	0.0369586	0.0390636	0.0412988	0.0436722	0.0461924	0.0488685	0.05171	0.057931	0.0649451	0.0728536	0.0817703	0.0918239	0.103159	0.11594	0.13035	0.146598	0.164916
CH4	232	0.0296238	0.029947	0.0302742	0.0306053	0.0309405	0.0312796	0.0316229	0.0319703	0.0323219	0.0326778	0.0345225	0.0364813	0.0385612	0.0407698	0.0431149	0.045605	0.0482491	0.0510568	0.0572036	0.0641341	0.0719482	0.0807586	0.0906922	0.101892	0.114521	0.128759	0.144812	0.162913
CH4	233	0.0292704	0.0295898	0.0299131	0.0302403	0.0305714	0.0309065	0.0312457	0.031589	0.0319364	0.032288	0.0341107	0.0360462	0.0381013	0.0402835	0.0426006	0.045061	0.0476736	0.0504477	0.0565212	0.063369	0.0710899	0.0797952	0.0896104	0.100677	0.113155	0.127223	0.143085	0.16097
CH4	234	0.0289213	0.0292369	0.0295563	0.0298796	0.0302067	0.0305379	0.030873	0.0312122	0.0315554	0.0319028	0.0337038	0.0356162	0.0376468	0.039803	0.0420925	0.0445235	0.0471049	0.049846	0.055847	0.0626132	0.070242	0.0788434	0.0885415	0.0994761	0.111805	0.125705	0.141378	0.159049
CH4	235	0.0285763	0.0288881	0.0292037	0.0295231	0.0298464	0.0301736	0.0305047	0.0308399	0.031179	0.0315223	0.0333018	0.0351913	0.0371977	0.0393282	0.0415904	0.0439925	0.0465431	0.0492514	0.0551809	0.0618663	0.0694041	0.077903	0.0874854	0.0982895	0.110471	0.124206	0.139692	0.157152
CH4	236	0.0282354	0.0285435	0.0288554	0.029171	0.0294904	0.0298137	0.0301409	0.030472	0.0308071	0.0311463	0.0329046	0.0347716	0.036754	0.0388591	0.0410943	0.0434677	0.0459879	0.0486639	0.0545226	0.0611283	0.0685762	0.0769737	0.0864418	0.0971171	0.109153	0.122724	0.138026	0.155278
CH4	237	0.0278986	0.0282031	0.0285112	0.028823	0.0291386	0.0294581	0.0297813	0.0301085	0.0304396	0.0307748	0.0325121	0.0343568	0.0363156	0.0383955	0.0406041	0.0429492	0.0454393	0.0480834	0.0538723	0.0603992	0.0677582	0.0760555	0.0854107	0.0959587	0.107851	0.121261	0.136379	0.153425
CH4	238	0.0275658	0.0278666	0.0281711	0.0284792	0.0287911	0.0291067	0.0294261	0.0297494	0.0300766	0.0304077	0.0321243	0.033947	0.0358824	0.0379375	0.0401198	0.0424369	0.0448973	0.0475099	0.0532297	0.0596787	0.06695	0.0751483	0.0843919	0.0948141	0.106565	0.119814	0.134752	0.151595
CH4	239	0.0272772	0.0275744	0.0278753	0.0281797	0.0284878	0.0287997	0.0291153	0.0294347	0.029758	0.0300852	0.0317813	0.0335823	0.0354946	0.0375252	0.0396814	0.0419709	0.044402	0.0469834	0.0526349	0.0590071	0.0661916	0.0742921	0.0834255	0.0937233	0.105334	0.118425	0.133185	0.149827
CH4	240	0.0269121	0.0272058	0.027503	0.0278039	0.0281083	0.0284164	0.0287283	0.0290439	0.0293633	0.0296866	0.0313625	0.033142	0.0350315	0.0370379	0.0391683	0.0414305	0.0438326	0.0463832	0.0519674	0.0582635	0.0653623	0.0733662	0.0823906	0.0925656	0.104038	0.116973	0.131557	0.148
CH4	241	0.0265911	0.0268813	0.027175	0.0274722	0.027773	0.0280775	0.0283856	0.0286974	0.0290131	0.0293325	0.0309884	0.0327466	0.0346136	0.0365961	0.0387011	0.0409363	0.0433098	0.04583	0.0513475	0.0575685	0.0645827	0.0724911	0.0814079	0.0914615	0.102797	0.115578	0.129988	0.146235
CH4	242	0.0262739	0.0265606	0.0268508	0.0271445	0.0274417	0.0277426	0.028047	0.0283551	0.028667	0.0289826	0.0306187	0.032356	0.0342008	0.0361596	0.0382395	0.040448	0.0427932	0.0452833	0.050735	0.0568818	0.0638123	0.0716264	0.0804368	0.0903705	0.101571	0.114199	0.128437	0.144491
CH4	243	0.0259605	0.0262438	0.0265305	0.0268207	0.0271144	0.0274116	0.0277125	0.0280169	0.028325	0.0286369	0.0302535	0.0319701	0.0337928	0.0357282	0.0377834	0.0399656	0.0422827	0.0447431	0.0501298	0.0562033	0.0630511	0.070772	0.0794773	0.0892925	0.100359	0.112837	0.126905	0.142767
CH4	244	0.0256509	0.0259308	0.0262141	0.0265008	0.026791	0.0270847	0.0273819	0.0276827	0.0279872	0.0282953	0.0298926	0.0315887	0.0333897	0.0353021	0.0373327	0.0394888	0.0417783	0.0442094	0.0495319	0.0555329	0.062299	0.0699278	0.0785293	0.0882274	0.099162	0.111491	0.125391	0.141064
CH4	245	0.0253449	0.0256215	0.0259014	0.0261847	0.0264714	0.0267616	0.0270553	0.0273525	0.0276533	0.0279578	0.029536	0.0312119	0.0329914	0.034881	0.0368874	0.0390178	0.04128	0.0436821	0.048941	0.0548705	0.0615559	0.0690937	0.0775926	0.087175	0.0979792	0.110161	0.123896	0.139382
CH4	246	0.0250426	0.0253158	0.0255924	0.0258723	0.0261556	0.0264424	0.0267325	0.0270262	0.0273235	0.0276243	0.0291837	0.0308396	0.0325979	0.0344649	0.0364473	0.0385524	0.0407876	0.043161	0.0483572	0.054216	0.0608217	0.0682696	0.076667	0.0861352	0.0968104	0.108847	0.122418	0.137719
CH4	247	0.0247438	0.0250139	0.0252872	0.0255637	0.0258437	0.026127	0.0264137	0.0267039	0.0269975	0.0272948	0.0288356	0.0304718	0.0322091	0.0340538	0.0360126	0.0380925	0.0403011	0.0426462	0.0477804	0.0535693	0.0600962	0.0674552	0.0757525	0.0851077	0.0956557	0.107548	0.120958	0.136076
CH4	248	0.0244487	0.0247155	0.0249855	0.0252588	0.0255354	0.0258153	0.0260986	0.0263853	0.0266755	0.0269692	0.0284917	0.0301083	0.0318249	0.0336476	0.035583	0.0376381	0.0398203	0.0421375	0.0472105	0.0529303	0.0593793	0.0666506	0.0748489	0.0840925	0.0945147	0.106266	0.119515	0.134453
CH4	249	0.0241917	0.0244553	0.0247221	0.0249922	0.0252654	0.025542	0.0258219	0.0261052	0.026392	0.0266821	0.0281865	0.0297838	0.0314799	0.0332809	0.0351932	0.0372238	0.03938	0.0416695	0.046682	0.0523335	0.0587057	0.0658902	0.0739908	0.0831241	0.0934219	0.105033	0.118124	0.132884
CH4	250	0.0238689	0.0241294	0.024393	0.0246598	0.0249298	0.0252031	0.0254797	0.0257596	0.0260429	0.0263296	0.027816	0.0293943	0.0310702	0.0328497	0.0347392	0.0367456	0.038876	0.0411382	0.0460909	0.0516751	0.0579712	0.06507	0.0730739	0.0820983	0.0922733	0.103746	0.11668	0.131265
CH4	251	0.0235842	0.0238416	0.024102	0.0243657	0.0246325	0.0249025	0.0251758	0.0254523	0.0257323	0.0260156	0.0274842	0.0290437	0.0306995	0.0324578	0.0343248	0.0363073	0.0384123	0.0406475	0.0455411	0.0510587	0.0572797	0.0642938	0.0722023	0.081119	0.0911726	0.102508	0.115289	0.129699
CH4	252	0.0233029	0.0235572	0.0238145	0.024075	0.0243386	0.0246054	0.0248755	0.0251487	0.0254253	0.0257052	0.0271564	0.0286972	0.0303333	0.0320707	0.0339154	0.0358742	0.0379541	0.0401627	0.0449979	0.0504496	0.0565964	0.0635269	0.071341	0.0801514	0.0900851	0.101285	0.113914	0.128152
CH4	253	0.0230249	0.0232762	0.0235305	0.0237878	0.0240483	0.0243119	0.0245787	0.0248488	0.025122	0.0253986	0.0268324	0.0283549	0.0299715	0.0316881	0.0335108	0.0354463	0.0375014	0.0396836	0.0444612	0.0498479	0.0559213	0.0627692	0.0704901	0.0791954	0.0890106	0.100077	0.112555	0.126623
CH4	254	0.0227503	0.0229985	0.0232498	0.0235041	0.0237615	0.0240219	0.0242856	0.0245524	0.0248224	0.0250957	0.0265124	0.0280167	0.029614	0.0313101	0.0331111	0.0350235	0.0370541	0.0392102	0.0439308	0.0492533	0.0552543	0.0620204	0.0696492	0.0782507	0.0879488	0.0988834	0.111212	0.125113
CH4	255	0.0224789	0.0227242	0.0229725	0.0232237	0.023478	0.0237354	0.0239959	0.0242595	0.0245263	0.0247963	0.0261961	0.0276825	0.0292608	0.0309366	0.0327161	0.0346057	0.0366121	0.0387425	0.0434068	0.0486657	0.0545952	0.0612806	0.0688184	0.0773173	0.0868997	0.0977039	0.109886	0.12362
CH4	256	0.0222108	0.0224531	0.0226984	0.0229467	0.023198	0.0234523	0.0237096	0.0239701	0.0242337	0.0245005	0.0258837	0.0273523	0.0289117	0.0305676	0.0323259	0.0341929	0.0361754	0.0382804	0.042889	0.0480852	0.053944	0.0605497	0.0679976	0.076395	0.0858632	0.0965385	0.108575	0.122146
CH4	257	0.0219458	0.0221853	0.0224277	0.022673	0.0229213	0.0231725	0.0234268	0.0236842	0.0239447	0.0242083	0.0255749	0.027026	0.0285669	0.030203	0.0319403	0.033785	0.0357438	0.0378238	0.0423774	0.0475117	0.0533005	0.0598274	0.0671865	0.0754838	0.084839	0.0953869	0.10728	0.120689
CH4	258	0.021684	0.0219207	0.0221602	0.0224025	0.0226479	0.0228961	0.0231474	0.0234017	0.0236591	0.0239195	0.0252698	0.0267036	0.0282261	0.0298427	0.0315593	0.033382	0.0353175	0.0373726	0.0418719	0.0469449	0.0526647	0.0591138	0.066385	0.0745834	0.083827	0.0942491	0.106	0.119249
CH4	259	0.0214254	0.0216592	0.0218958	0.0221353	0.0223777	0.022623	0.0228713	0.0231225	0.0233768	0.0236342	0.0249684	0.0263851	0.0278894	0.0294868	0.0311829	0.0329839	0.0348962	0.0369268	0.0413725	0.046385	0.0520365	0.0584086	0.0655932	0.0736937	0.0828271	0.0931249	0.104736	0.117827
CH4	260	0.0211698	0.0214008	0.0216347	0.0218713	0.0221108	0.0223532	0.0225985	0.0228467	0.023098	0.0233523	0.0246706	0.0260704	0.0275568	0.029135	0.0308109	0.0325904	0.03448	0.0364863	0.040879	0.0458317	0.0514158	0.0577119	0.0648108	0.0728147	0.0818391	0.0920141	0.103486	0.116421
CH4	261	0.0209173	0.0211456	0.0213766	0.0216104	0.021847	0.0220865	0.0223289	0.0225742	0.0228225	0.0230737	0.0243763	0.0257594	0.0272281	0.0287875	0.0304434	0.0322017	0.0340687	0.0360511	0.0403914	0.045285	0.0508025	0.0570235	0.0640377	0.0719461	0.0808629	0.0909165	0.102252	0.115033
CH4	262	0.0206678	0.0208933	0.0211216	0.0213526	0.0215864	0.0218231	0.0220626	0.0223049	0.0225502	0.0227985	0.0240855	0.0254521	0.0269033	0.0284441	0.0300802	0.0318176	0.0336623	0.0356211	0.0399096	0.0447448	0.0501965	0.0563433	0.0632738	0.0710879	0.0798983	0.089832	0.101032	0.11366
CH4	263	0.0204565	0.0206794	0.0209049	0.0211332	0.0213642	0.021598	0.0218346	0.0220741	0.0223165	0.0225618	0.0238335	0.0251838	0.0266176	0.0281401	0.0297567	0.0314733	0.033296	0.0352315	0.0394688	0.0442463	0.049633	0.0557065	0.0625543	0.0702752	0.0789805	0.0887957	0.0998623	0.11234
CH4	264	0.0201777	0.0203979	0.0206207	0.0208463	0.0210745	0.0213055	0.0215394	0.021776	0.0220155	0.0222579	0.0235144	0.0248486	0.0262653	0.0277696	0.0293669	0.031063	0.032864	0.0347764	0.0389631	0.0436837	0.0490062	0.0550072	0.0617733	0.0694021	0.0780036	0.0877017	0.0986363	0.110965
CH4	265	0.019937	0.0201546	0.0203748	0.0205976	0.0208231	0.0210514	0.0212824	0.0215162	0.0217529	0.0219924	0.0232339	0.0245522	0.025952	0.0274383	0.0290166	0.0306925	0.032472	0.0343615	0.0384984	0.0431626	0.0484216	0.054351	0.0610365	0.0685743	0.0770731	0.0866556	0.0974597	0.109641
CH4	266	0.0196992	0.0199141	0.0201317	0.0203519	0.0205748	0.0208003	0.0210286	0.0212596	0.0214934	0.02173	0.0229567	0.0242593	0.0256424	0.027111	0.0286705	0.0303264	0.0320847	0.0339517	0.0380392	0.0426478	0.047844	0.0537027	0.0603084	0.0677563	0.0761538	0.0856219	0.0962972	0.108334
CH4	267	0.0194642	0.0196766	0.0198916	0.0201091	0.0203293	0.0205522	0.0207777	0.021006	0.021237	0.0214708	0.0226829	0.0239699	0.0253365	0.0267877	0.0283285	0.0299646	0.0317019	0.0335467	0.0375854	0.0421391	0.0472733	0.0530621	0.059589	0.0669481	0.0752454	0.0846006	0.0951486	0.107041
CH4	268	0.019232	0.0194419	0.0196543	0.0198693	0.0200868	0.020307	0.0205299	0.0207554	0.0209837	0.0212147	0.0224123	0.023684	0.0250343	0.0264681	0.0279906	0.0296072	0.0313238	0.0331465	0.0371371	0.0416364	0.0467094	0.0524292	0.0588783	0.0661495	0.0743479	0.0835915	0.0940136	0.105765
CH4	269	0.0190026	0.01921	0.0194199	0.0196323	0.0198472	0.0200648	0.020285	0.0205079	0.0207334	0.0209617	0.022145	0.0234015	0.0247357	0.0261524	0.0276567	0.0292541	0.0309502	0.0327511	0.0366941	0.0411398	0.0461523	0.0518038	0.0581759	0.0653605	0.073461	0.0825944	0.0928922	0.104503
CH4	270	0.0187759	0.0189808	0.0191882	0.0193981	0.0196105	0.0198255	0.020043	0.0202632	0.0204861	0.0207116	0.0218808	0.0231224	0.0244406	0.0258405	0.0273268	0.0289051	0.030581	0.0323605	0.0362564	0.040649	0.0456017	0.0511859	0.057482	0.0645808	0.0725848	0.0816092	0.0917841	0.103256
CH4	271	0.018552	0.0187544	0.0189593	0.0191667	0.0193766	0.019589	0.019804	0.0200215	0.0202417	0.0204646	0.0216198	0.0228466	0.0241491	0.0255322	0.0270009	0.0285603	0.0302162	0.0319745	0.0358239	0.0401642	0.0450578	0.0505753	0.0567963	0.0638105	0.0717189	0.0806357	0.0906893	0.102025
CH4	272	0.0183307	0.0185307	0.0187332	0.0189381	0.0191455	0.0193553	0.0195677	0.0197827	0.0200003	0.0202205	0.021362	0.022574	0.0238611	0.0252277	0.0266788	0.0282196	0.0298558	0.0315931	0.0353966	0.0396851	0.0445203	0.0499721	0.0561189	0.0630493	0.0708635	0.0796738	0.0896075	0.100808
CH4	273	0.018112	0.0183097	0.0185097	0.0187122	0.0189171	0.0191244	0.0193343	0.0195467	0.0197617	0.0199793	0.0211071	0.0223048	0.0235764	0.0249267	0.0263606	0.027883	0.0294996	0.0312162	0.0349744	0.0392117	0.0439893	0.049376	0.0554494	0.0622973	0.0700182	0.0787235	0.0885387	0.0996053
CH4	274	0.017896	0.0180913	0.0182889	0.018489	0.0186914	0.0188963	0.0191037	0.0193136	0.019526	0.019741	0.0208554	0.0220387	0.0232952	0.0246294	0.0260461	0.0275504	0.0291478	0.0308439	0.0345572	0.038744	0.0434646	0.048787	0.054788	0.0615542	0.069183	0.0777844	0.0874826	0.0984171
CH4	275	0.0176825	0.0178755	0.0180708	0.0182684	0.0184685	0.0186709	0.0188758	0.0190832	0.0192931	0.0195055	0.0206066	0.0217758	0.0230173	0.0243356	0.0257354	0.0272218	0.0288001	0.030476	0.034145	0.0382818	0.0429461	0.0482051	0.0541345	0.0608199	0.0683577	0.0768566	0.086439	0.0972432
CH4	276	0.0174716	0.0176623	0.0178552	0.0180505	0.0182482	0.0184482	0.0186507	0.0188556	0.0190629	0.0192728	0.0203608	0.0215161	0.0227428	0.0240453	0.0254285	0.0268971	0.0284565	0.0301124	0.0337377	0.0378252	0.0424338	0.0476301	0.0534888	0.0600945	0.0675424	0.0759398	0.085408	0.0960833
CH4	277	0.0172632	0.0174516	0.0176422	0.0178352	0.0180305	0.0182282	0.0184282	0.0186306	0.0188355	0.0190429	0.0201179	0.0212594	0.0224715	0.0237585	0.0251251	0.0265763	0.0281171	0.0297532	0.0333353	0.037374	0.0419277	0.0470619	0.0528507	0.0593776	0.0667367	0.075034	0.0843892	0.0949371
CH4	278	0.0170573	0.0172434	0.0174318	0.0176225	0.0178154	0.0180107	0.0182084	0.0184084	0.0186109	0.0188158	0.019878	0.0210058	0.0222035	0.0234751	0.0248254	0.0262592	0.0277817	0.0293983	0.0329376	0.0369282	0.0414275	0.0465005	0.0522203	0.0586694	0.0659406	0.074139	0.0833826	0.0938047
CH4	279	0.0168538	0.0170377	0.0172239	0.0174123	0.0176029	0.0177959	0.0179912	0.0181888	0.0183889	0.0185913	0.0196408	0.0207553	0.0219386	0.0231951	0.0245293	0.025946	0.0274503	0.0290477	0.0325447	0.0364877	0.0409334	0.0459459	0.0515974	0.0579695	0.0651541	0.0732546	0.082388	0.0926858
CH4	280	0.0166528	0.0168345	0.0170184	0.0172046	0.017393	0.0175836	0.0177766	0.0179719	0.0181695	0.0183696	0.0194066	0.0205077	0.0216769	0.0229184	0.0242367	0.0256365	0.0271229	0.0287012	0.0321565	0.0360525	0.0404451	0.0453978	0.050982	0.0572781	0.0643769	0.0723808	0.0814052	0.0915802
CH4	281	0.0164541	0.0166337	0.0168154	0.0169993	0.0171855	0.0173739	0.0175645	0.0177575	0.0179528	0.0181504	0.0191751	0.0202631	0.0214183	0.0226451	0.0239476	0.0253307	0.0267994	0.0283588	0.031773	0.0356224	0.0399627	0.0448563	0.0503738	0.0565948	0.063609	0.0715174	0.0804342	0.0904878
CH4	282	0.0162579	0.0164353	0.0166148	0.0167966	0.0169805	0.0171666	0.017355	0.0175457	0.0177386	0.0179339	0.0189464	0.0200214	0.0211629	0.0223749	0.023662	0.0250286	0.0264797	0.0280205	0.031394	0.0351975	0.039486	0.0443212	0.049773	0.0559198	0.0628503	0.0706644	0.0794748	0.0894084
CH4	283	0.0160639	0.0162392	0.0164167	0.0165962	0.0167779	0.0169619	0.017148	0.0173364	0.0175271	0.01772	0.0187204	0.0197825	0.0209104	0.022108	0.0233797	0.02473	0.0261638	0.0276863	0.0310195	0.0347777	0.039015	0.0437926	0.0491792	0.0552527	0.0621006	0.0698215	0.0785268	0.0883419
CH4	284	0.0158723	0.0160455	0.0162208	0.0163983	0.0165778	0.0167595	0.0169435	0.0171296	0.017318	0.0175087	0.0184971	0.0195466	0.020661	0.0218443	0.0231008	0.024435	0.0258517	0.0273561	0.0306495	0.0343628	0.0385496	0.0432702	0.0485926	0.0545937	0.0613598	0.0689886	0.0775901	0.0872882
CH4	285	0.015683	0.0158541	0.0160273	0.0162026	0.0163801	0.0165596	0.0167414	0.0169253	0.0171114	0.0172998	0.0182764	0.0193134	0.0204145	0.0215838	0.0228253	0.0241436	0.0255434	0.0270297	0.0302839	0.0339529	0.0380898	0.042754	0.048013	0.0539424	0.0606279	0.0681657	0.0766645	0.086247
CH4	286	0.0155341	0.0157032	0.0158743	0.0160475	0.0162228	0.0164002	0.0165798	0.0167615	0.0169454	0.0171316	0.0180966	0.0191212	0.0202092	0.0213644	0.0225912	0.0238937	0.0252768	0.0267455	0.0299608	0.0335861	0.0376736	0.0422822	0.0474784	0.0533371	0.0599428	0.0673907	0.0757882	0.0852563
CH4	287	0.0153111	0.0154782	0.0156473	0.0158184	0.0159916	0.0161669	0.0163443	0.0165239	0.0167056	0.0168896	0.017843	0.0188554	0.0199304	0.0210719	0.022284	0.023571	0.0249376	0.0263888	0.0295657	0.0331478	0.0371865	0.0417402	0.0468744	0.0526632	0.0591901	0.0665492	0.0748465	0.0842017
CH4	288	0.0151284	0.0152935	0.0154606	0.0156297	0.0158009	0.0159741	0.0161494	0.0163268	0.0165064	0.0166881	0.0176302	0.0186305	0.0196927	0.0208206	0.0220182	0.0232899	0.0246402	0.026074	0.0292131	0.0327524	0.0367429	0.0412423	0.0463153	0.0520351	0.0584841	0.0657554	0.0739537	0.0831973
CH4	289	0.014948	0.0151111	0.0152762	0.0154433	0.0156124	0.0157835	0.0159567	0.0161321	0.0163095	0.016489	0.0174199	0.0184083	0.0194578	0.0205722	0.0217555	0.0230121	0.0243463	0.025763	0.0288646	0.0323617	0.0363047	0.0407503	0.0457628	0.0514144	0.0577865	0.064971	0.0730716	0.0822049
CH4	290	0.0147697	0.0149309	0.015094	0.0152591	0.0154262	0.0155953	0.0157664	0.0159396	0.0161149	0.0162923	0.0172121	0.0181887	0.0192257	0.0203268	0.021496	0.0227376	0.0240558	0.0254557	0.0285203	0.0319757	0.0358716	0.0402642	0.0452169	0.0508011	0.0570972	0.064196	0.0722	0.0812243
CH4	291	0.0145935	0.0147528	0.0149139	0.0150771	0.0152422	0.0154092	0.0155783	0.0157495	0.0159227	0.016098	0.0170068	0.0179717	0.0189964	0.0200844	0.0212396	0.0224663	0.0237689	0.025152	0.0281801	0.0315943	0.0354437	0.039784	0.0446776	0.0501951	0.0564161	0.0634303	0.0713387	0.0802555
CH4	292	0.0144194	0.0145768	0.014736	0.0148972	0.0150603	0.0152254	0.0153925	0.0155616	0.0157328	0.015906	0.0168039	0.0177574	0.0187698	0.0198448	0.0209863	0.0221984	0.0234854	0.024852	0.027844	0.0312174	0.0350209	0.0393094	0.0441447	0.0495964	0.0557432	0.0626737	0.0704878	0.0792982
CH4	293	0.0142474	0.0144029	0.0145603	0.0147195	0.0148807	0.0150438	0.0152089	0.015376	0.0155451	0.0157163	0.0166035	0.0175455	0.0185459	0.0196081	0.0207359	0.0219336	0.0232052	0.0245555	0.0275118	0.030845	0.0346032	0.0388405	0.0436181	0.0490048	0.0550783	0.0619261	0.069647	0.0783523
CH4	294	0.0140775	0.0142311	0.0143866	0.0145439	0.0147032	0.0148644	0.0150275	0.0151926	0.0153597	0.0155288	0.0164054	0.0173363	0.0183247	0.0193742	0.0204886	0.0216719	0.0229284	0.0242626	0.0271837	0.0304771	0.0341904	0.0383772	0.0430978	0.0484202	0.0544213	0.0611874	0.0688162	0.0774177
CH4	295	0.0139096	0.0140614	0.014215	0.0143705	0.0145278	0.0146871	0.0148482	0.0150114	0.0151765	0.0153436	0.0162097	0.0171295	0.0181061	0.0191431	0.0202442	0.0214134	0.0226549	0.0239732	0.0268594	0.0301136	0.0337826	0.0379194	0.0425837	0.0478427	0.0537721	0.0604575	0.0679954	0.0764942
CH4	296	0.0137436	0.0138936	0.0140454	0.014199	0.0143545	0.0145119	0.0146711	0.0148323	0.0149954	0.0151605	0.0160164	0.0169251	0.0178901	0.0189147	0.0200027	0.021158	0.0223847	0.0236873	0.026539	0.0297544	0.0333796	0.0374671	0.0420758	0.047272	0.0531307	0.0597364	0.0671843	0.0755818
CH4	297	0.0135797	0.0137279	0.0138779	0.0140297	0.0141833	0.0143388	0.0144961	0.0146554	0.0148166	0.0149797	0.0158253	0.0167233	0.0176767	0.0186891	0.0197641	0.0209056	0.0221177	0.0234047	0.0262225	0.0293994	0.0329815	0.0370202	0.0415739	0.0467081	0.0524969	0.0590238	0.0663829	0.0746802
CH4	298	0.0134177	0.0135642	0.0137123	0.0138623	0.0140141	0.0141677	0.0143232	0.0144806	0.0146398	0.014801	0.0156366	0.0165238	0.0174659	0.0184662	0.0195284	0.0206563	0.0218539	0.0231255	0.0259097	0.0290487	0.0325881	0.0365786	0.041078	0.046151	0.0518707	0.0583198	0.0655911	0.0737894
CH4	299	0.0132577	0.0134024	0.0135488	0.013697	0.013847	0.0139987	0.0141524	0.0143078	0.0144652	0.0146245	0.01545	0.0163267	0.0172575	0.0182459	0.0192954	0.0204099	0.0215932	0.0228497	0.0256006	0.0287022	0.0321993	0.0361423	0.040588	0.0456005	0.051252	0.0576241	0.0648087	0.0729092
CH4	300	0.0130995	0.0132425	0.0133872	0.0135336	0.0136818	0.0138318	0.0139836	0.0141372	0.0142927	0.01445	0.0152657	0.0161319	0.0170517	0.0180283	0.0190653	0.0201664	0.0213356	0.0225771	0.0252952	0.0283599	0.0318153	0.0357112	0.0401038	0.0450565	0.0506407	0.0569368	0.0640356	0.0720395
CO2	1	15.0877	15.0877	15.0877	15.0877	15.0877	15.0877	15.0877	15.0877	15.0877	15.0877	15.0877	15.0877	15.0877	15.0877	15.0877	15.0877	15.0877	15.0877	15.0877	15.0877	15.0877	15.0877	15.0877	15.0877	15.0877	15.0877	15.0877	15.0877
CO2	2	0.0431181	0.0431181	0.0431181	0.0431181	0.0431181	0.0431181	0.0431181	0.0431181	0.0431181	0.0431181	0.0431181	0.0431181	0.0431181	0.0431181	0.0431181	0.0431181	0.0431181	0.0431181	0.0431181	0.0431181	0.0431181	0.0431181	0.0431181	0.0431181	0.0431181	0.0431181	0.0431181	0.0431181
CO2	3	0.327984	0.0423851	0.0423851	0.0423851	0.0423851	0.0423851	0.0423851	0.0423851	0.0423851	0.0423851	0.0423851	0.0423851	0.0423851	0.0423851	0.0423851	0.0423851	0.0423851	0.0423851	0.0423851	0.0423851	0.0423851	0.0423851	0.0423851	0.0423851	0.0423851	0.0423851	0.0423851	0.0423851
CO2	4	0.323859	0.327266	0.0416673	0.0416673	0.0416673	0.0416673	0.0416673	0.0416673	0.0416673	0.0416673	0.0416673	0.0416673	0.0416673	0.0416673	0.0416673	0.0416673	0.0416673	0.0416673	0.0416673	0.0416673	0.0416673	0.0416673	0.0416673	0.0416673	0.0416673	0.0416673	0.0416673	0.0416673
CO2	5	0.31979	0.323156	0.326563	0.0409644	0.0409644	0.0409644	0.0409644	0.0409644	0.0409644	0.0409644	0.0409644	0.0409644	0.0409644	0.0409644	0.0409644	0.0409644	0.0409644	0.0409644	0.0409644	0.0409644	0.0409644	0.0409644	0.0409644	0.0409644	0.0409644	0.0409644	0.0409644	0.0409644
CO2	6	0.315776	0.319102	0.322468	0.325874	0.0402759	0.0402759	0.0402759	0.0402759	0.0402759	0.0402759	0.0402759	0.0402759	0.0402759	0.0402759	0.0402759	0.0402759	0.0402759	0.0402759	0.0402759	0.0402759	0.0402759	0.0402759	0.0402759	0.0402759	0.0402759	0.0402759	0.0402759	0.0402759
CO2	7	0.311815	0.315101	0.318427	0.321793	0.3252	0.0396016	0.0396016	0.0396016	0.0396016	0.0396016	0.0396016	0.0396016	0.0396016	0.0396016	0.0396016	0.0396016	0.0396016	0.0396016	0.0396016	0.0396016	0.0396016	0.0396016	0.0396016	0.0396016	0.0396016	0.0396016	0.0396016	0.0396016
CO2	8	0.307908	0.311155	0.314441	0.317767	0.321133	0.32454	0.038941	0.038941	0.038941	0.038941	0.038941	0.038941	0.038941	0.038941	0.038941	0.038941	0.038941	0.038941	0.038941	0.038941	0.038941	0.038941	0.038941	0.038941	0.038941	0.038941	0.038941	0.038941
CO2	9	0.304052	0.30726	0.310508	0.313794	0.31712	0.320486	0.323892	0.0382939	0.0382939	0.0382939	0.0382939	0.0382939	0.0382939	0.0382939	0.0382939	0.0382939	0.0382939	0.0382939	0.0382939	0.0382939	0.0382939	0.0382939	0.0382939	0.0382939	0.0382939	0.0382939	0.0382939	0.0382939
CO2	10	0.300248	0.303418	0.306626	0.309873	0.31316	0.316486	0.319852	0.323258	0.0376598	0.0376598	0.0376598	0.0376598	0.0376598	0.0376598	0.0376598	0.0376598	0.0376598	0.0376598	0.0376598	0.0376598	0.0376598	0.0376598	0.0376598	0.0376598	0.0376598	0.0376598	0.0376598	0.0376598
CO2	11	0.296495	0.299627	0.302797	0.306005	0.309252	0.312539	0.315864	0.31923	0.322637	0.0370386	0.0370386	0.0370386	0.0370386	0.0370386	0.0370386	0.0370386	0.0370386	0.0370386	0.0370386	0.0370386	0.0370386	0.0370386	0.0370386	0.0370386	0.0370386	0.0370386	0.0370386	0.0370386
CO2	12	0.292791	0.295886	0.299018	0.302188	0.305397	0.308644	0.31193	0.315256	0.318622	0.322028	0.0364299	0.0364299	0.0364299	0.0364299	0.0364299	0.0364299	0.0364299	0.0364299	0.0364299	0.0364299	0.0364299	0.0364299	0.0364299	0.0364299	0.0364299	0.0364299	0.0364299	0.0364299
CO2	13	0.289137	0.292195	0.295289	0.298422	0.301592	0.3048	0.308047	0.311333	0.314659	0.318025	0.0358334	0.0358334	0.0358334	0.0358334	0.0358334	0.0358334	0.0358334	0.0358334	0.0358334	0.0358334	0.0358334	0.0358334	0.0358334	0.0358334	0.0358334	0.0358334	0.0358334	0.0358334
CO2	14	0.28553	0.288552	0.29161	0.294705	0.297837	0.301007	0.304215	0.307462	0.310749	0.314075	0.0352488	0.0352488	0.0352488	0.0352488	0.0352488	0.0352488	0.0352488	0.0352488	0.0352488	0.0352488	0.0352488	0.0352488	0.0352488	0.0352488	0.0352488	0.0352488	0.0352488	0.0352488
CO2	15	0.281972	0.284957	0.287979	0.291037	0.294132	0.297264	0.300434	0.303642	0.306889	0.310176	0.0346757	0.0346757	0.0346757	0.0346757	0.0346757	0.0346757	0.0346757	0.0346757	0.0346757	0.0346757	0.0346757	0.0346757	0.0346757	0.0346757	0.0346757	0.0346757	0.0346757	0.0346757
CO2	16	0.278461	0.28141	0.284396	0.287417	0.290475	0.29357	0.296702	0.299872	0.303081	0.306328	0.0341141	0.0341141	0.0341141	0.0341141	0.0341141	0.0341141	0.0341141	0.0341141	0.0341141	0.0341141	0.0341141	0.0341141	0.0341141	0.0341141	0.0341141	0.0341141	0.0341141	0.0341141
CO2	17	0.274995	0.27791	0.28086	0.283845	0.286867	0.289925	0.29302	0.296152	0.299322	0.30253	0.319162	0.0335635	0.0335635	0.0335635	0.0335635	0.0335635	0.0335635	0.0335635	0.0335635	0.0335635	0.0335635	0.0335635	0.0335635	0.0335635	0.0335635	0.0335635	0.0335635	0.0335635
CO2	18	0.271576	0.274456	0.27737	0.28032	0.283305	0.286327	0.289385	0.29248	0.295612	0.298782	0.315216	0.0330237	0.0330237	0.0330237	0.0330237	0.0330237	0.0330237	0.0330237	0.0330237	0.0330237	0.0330237	0.0330237	0.0330237	0.0330237	0.0330237	0.0330237	0.0330237	0.0330237
CO2	19	0.268201	0.271046	0.273926	0.276841	0.279791	0.282776	0.285798	0.288856	0.291951	0.295083	0.31132	0.0324945	0.0324945	0.0324945	0.0324945	0.0324945	0.0324945	0.0324945	0.0324945	0.0324945	0.0324945	0.0324945	0.0324945	0.0324945	0.0324945	0.0324945	0.0324945	0.0324945
CO2	20	0.26487	0.267682	0.270528	0.273407	0.276322	0.279272	0.282257	0.285279	0.288337	0.291432	0.307475	0.0319756	0.0319756	0.0319756	0.0319756	0.0319756	0.0319756	0.0319756	0.0319756	0.0319756	0.0319756	0.0319756	0.0319756	0.0319756	0.0319756	0.0319756	0.0319756	0.0319756
CO2	21	0.261584	0.264362	0.267173	0.270019	0.272899	0.275813	0.278763	0.281748	0.28477	0.287828	0.30368	0.0314668	0.0314668	0.0314668	0.0314668	0.0314668	0.0314668	0.0314668	0.0314668	0.0314668	0.0314668	0.0314668	0.0314668	0.0314668	0.0314668	0.0314668	0.0314668	0.0314668
CO2	22	0.25834	0.261085	0.263863	0.266674	0.26952	0.2724	0.275314	0.278264	0.281249	0.284271	0.299934	0.316566	0.0309678	0.0309678	0.0309678	0.0309678	0.0309678	0.0309678	0.0309678	0.0309678	0.0309678	0.0309678	0.0309678	0.0309678	0.0309678	0.0309678	0.0309678	0.0309678
CO2	23	0.255138	0.25785	0.260595	0.263373	0.266185	0.26903	0.27191	0.274825	0.277775	0.28076	0.296237	0.31267	0.0304784	0.0304784	0.0304784	0.0304784	0.0304784	0.0304784	0.0304784	0.0304784	0.0304784	0.0304784	0.0304784	0.0304784	0.0304784	0.0304784	0.0304784	0.0304784
CO2	24	0.251978	0.254658	0.25737	0.260115	0.262893	0.265705	0.26855	0.27143	0.274345	0.277295	0.292587	0.308824	0.0299984	0.0299984	0.0299984	0.0299984	0.0299984	0.0299984	0.0299984	0.0299984	0.0299984	0.0299984	0.0299984	0.0299984	0.0299984	0.0299984	0.0299984	0.0299984
CO2	25	0.24886	0.251508	0.254187	0.256899	0.259644	0.262422	0.265234	0.268079	0.270959	0.273874	0.288984	0.305027	0.0295275	0.0295275	0.0295275	0.0295275	0.0295275	0.0295275	0.0295275	0.0295275	0.0295275	0.0295275	0.0295275	0.0295275	0.0295275	0.0295275	0.0295275	0.0295275
CO2	26	0.245782	0.248398	0.251046	0.253725	0.256438	0.259182	0.261961	0.264772	0.267618	0.270497	0.285427	0.301279	0.0290656	0.0290656	0.0290656	0.0290656	0.0290656	0.0290656	0.0290656	0.0290656	0.0290656	0.0290656	0.0290656	0.0290656	0.0290656	0.0290656	0.0290656	0.0290656
CO2	27	0.242743	0.245328	0.247945	0.250592	0.253272	0.255984	0.258729	0.261507	0.264319	0.267164	0.281916	0.297579	0.314211	0.0286125	0.0286125	0.0286125	0.0286125	0.0286125	0.0286125	0.0286125	0.0286125	0.0286125	0.0286125	0.0286125	0.0286125	0.0286125	0.0286125	0.0286125
CO2	28	0.239745	0.242299	0.244884	0.2475	0.250148	0.252828	0.25554	0.258285	0.261063	0.263874	0.27845	0.293926	0.31036	0.0281679	0.0281679	0.0281679	0.0281679	0.0281679	0.0281679	0.0281679	0.0281679	0.0281679	0.0281679	0.0281679	0.0281679	0.0281679	0.0281679	0.0281679
CO2	29	0.236785	0.239308	0.241863	0.244448	0.247064	0.249712	0.252391	0.255104	0.257849	0.260627	0.275028	0.29032	0.306557	0.0277317	0.0277317	0.0277317	0.0277317	0.0277317	0.0277317	0.0277317	0.0277317	0.0277317	0.0277317	0.0277317	0.0277317	0.0277317	0.0277317	0.0277317
CO2	30	0.233863	0.236357	0.23888	0.241434	0.24402	0.246636	0.249284	0.251963	0.254676	0.25742	0.27165	0.28676	0.302804	0.0273036	0.0273036	0.0273036	0.0273036	0.0273036	0.0273036	0.0273036	0.0273036	0.0273036	0.0273036	0.0273036	0.0273036	0.0273036	0.0273036	0.0273036
CO2	31	0.230979	0.233443	0.235936	0.23846	0.241014	0.243599	0.246216	0.248864	0.251543	0.254255	0.268315	0.283245	0.299097	0.0268836	0.0268836	0.0268836	0.0268836	0.0268836	0.0268836	0.0268836	0.0268836	0.0268836	0.0268836	0.0268836	0.0268836	0.0268836	0.0268836	0.0268836
CO2	32	0.228132	0.230567	0.233031	0.235524	0.238048	0.240602	0.243187	0.245803	0.248451	0.251131	0.265023	0.279774	0.295438	0.31207	0.0264713	0.0264713	0.0264713	0.0264713	0.0264713	0.0264713	0.0264713	0.0264713	0.0264713	0.0264713	0.0264713	0.0264713	0.0264713	0.0264713
CO2	33	0.225322	0.227727	0.230162	0.232626	0.235119	0.237643	0.240197	0.242783	0.245399	0.248047	0.261773	0.276348	0.291825	0.308258	0.0260666	0.0260666	0.0260666	0.0260666	0.0260666	0.0260666	0.0260666	0.0260666	0.0260666	0.0260666	0.0260666	0.0260666	0.0260666	0.0260666
CO2	34	0.222548	0.224925	0.22733	0.229765	0.232229	0.234722	0.237246	0.2398	0.242385	0.245002	0.258564	0.272966	0.288258	0.304495	0.0256694	0.0256694	0.0256694	0.0256694	0.0256694	0.0256694	0.0256694	0.0256694	0.0256694	0.0256694	0.0256694	0.0256694	0.0256694	0.0256694
CO2	35	0.21981	0.222158	0.224535	0.22694	0.229375	0.231839	0.234332	0.236856	0.23941	0.241995	0.255396	0.269626	0.284736	0.300779	0.0252795	0.0252795	0.0252795	0.0252795	0.0252795	0.0252795	0.0252795	0.0252795	0.0252795	0.0252795	0.0252795	0.0252795	0.0252795	0.0252795
CO2	36	0.217106	0.219427	0.221775	0.224152	0.226558	0.228992	0.231456	0.23395	0.236473	0.239028	0.252269	0.266329	0.281258	0.29711	0.0248967	0.0248967	0.0248967	0.0248967	0.0248967	0.0248967	0.0248967	0.0248967	0.0248967	0.0248967	0.0248967	0.0248967	0.0248967	0.0248967
CO2	37	0.214438	0.216731	0.219051	0.221399	0.223776	0.226182	0.228616	0.23108	0.233574	0.236098	0.249181	0.263073	0.277824	0.293487	0.310119	0.0245209	0.0245209	0.0245209	0.0245209	0.0245209	0.0245209	0.0245209	0.0245209	0.0245209	0.0245209	0.0245209	0.0245209	0.0245209
CO2	38	0.211804	0.214069	0.216362	0.218682	0.22103	0.223407	0.225813	0.228247	0.230711	0.233205	0.246132	0.259858	0.274434	0.28991	0.306344	0.0241519	0.0241519	0.0241519	0.0241519	0.0241519	0.0241519	0.0241519	0.0241519	0.0241519	0.0241519	0.0241519	0.0241519	0.0241519
CO2	39	0.209203	0.211441	0.213707	0.215999	0.21832	0.220668	0.223045	0.22545	0.227885	0.230349	0.243122	0.256684	0.271086	0.286378	0.302615	0.0237895	0.0237895	0.0237895	0.0237895	0.0237895	0.0237895	0.0237895	0.0237895	0.0237895	0.0237895	0.0237895	0.0237895	0.0237895
CO2	40	0.206635	0.208847	0.211085	0.213351	0.215643	0.217964	0.220312	0.222689	0.225095	0.227529	0.24015	0.253551	0.26778	0.28289	0.298934	0.0234337	0.0234337	0.0234337	0.0234337	0.0234337	0.0234337	0.0234337	0.0234337	0.0234337	0.0234337	0.0234337	0.0234337	0.0234337
CO2	41	0.204101	0.206286	0.208498	0.210736	0.213001	0.215294	0.217614	0.219963	0.22234	0.224745	0.237215	0.250456	0.264516	0.279445	0.295298	0.0230843	0.0230843	0.0230843	0.0230843	0.0230843	0.0230843	0.0230843	0.0230843	0.0230843	0.0230843	0.0230843	0.0230843	0.0230843
CO2	42	0.201598	0.203757	0.205943	0.208154	0.210393	0.212658	0.214951	0.217271	0.21962	0.221996	0.234318	0.247401	0.261293	0.276044	0.291708	0.30834	0.022741	0.022741	0.022741	0.022741	0.022741	0.022741	0.022741	0.022741	0.022741	0.022741	0.022741	0.022741
CO2	43	0.199128	0.201261	0.20342	0.205606	0.207817	0.210056	0.212321	0.214614	0.216934	0.219283	0.231457	0.244384	0.25811	0.272686	0.288162	0.304596	0.0224039	0.0224039	0.0224039	0.0224039	0.0224039	0.0224039	0.0224039	0.0224039	0.0224039	0.0224039	0.0224039	0.0224039
CO2	44	0.196688	0.198796	0.20093	0.203089	0.205274	0.207486	0.209724	0.21199	0.214283	0.216603	0.228632	0.241405	0.254968	0.269369	0.284661	0.300899	0.0220728	0.0220728	0.0220728	0.0220728	0.0220728	0.0220728	0.0220728	0.0220728	0.0220728	0.0220728	0.0220728	0.0220728
CO2	45	0.19428	0.196363	0.198471	0.200605	0.202764	0.204949	0.207161	0.209399	0.211664	0.213957	0.225843	0.238463	0.251864	0.266094	0.281203	0.297247	0.0217475	0.0217475	0.0217475	0.0217475	0.0217475	0.0217475	0.0217475	0.0217475	0.0217475	0.0217475	0.0217475	0.0217475
CO2	46	0.191903	0.193961	0.196043	0.198152	0.200285	0.202444	0.204629	0.206841	0.209079	0.211345	0.223089	0.235559	0.2488	0.26286	0.277789	0.293642	0.0214279	0.0214279	0.0214279	0.0214279	0.0214279	0.0214279	0.0214279	0.0214279	0.0214279	0.0214279	0.0214279	0.0214279
CO2	47	0.189555	0.191589	0.193647	0.195729	0.197838	0.199971	0.20213	0.204315	0.206527	0.208765	0.220369	0.23269	0.245774	0.259666	0.274417	0.29008	0.306712	0.0211139	0.0211139	0.0211139	0.0211139	0.0211139	0.0211139	0.0211139	0.0211139	0.0211139	0.0211139	0.0211139
CO2	48	0.187237	0.189247	0.19128	0.193338	0.195421	0.197529	0.199662	0.201822	0.204007	0.206219	0.217684	0.229858	0.242785	0.256512	0.271087	0.286564	0.302997	0.0208053	0.0208053	0.0208053	0.0208053	0.0208053	0.0208053	0.0208053	0.0208053	0.0208053	0.0208053	0.0208053
CO2	49	0.184949	0.186934	0.188943	0.190977	0.193035	0.195118	0.197226	0.199359	0.201518	0.203704	0.215032	0.227061	0.239834	0.253397	0.267798	0.28309	0.299328	0.0205021	0.0205021	0.0205021	0.0205021	0.0205021	0.0205021	0.0205021	0.0205021	0.0205021	0.0205021	0.0205021
CO2	50	0.182689	0.184651	0.186636	0.188645	0.190679	0.192737	0.19482	0.196928	0.199061	0.201221	0.212414	0.2243	0.23692	0.250321	0.264551	0.27966	0.295704	0.0202042	0.0202042	0.0202042	0.0202042	0.0202042	0.0202042	0.0202042	0.0202042	0.0202042	0.0202042	0.0202042
CO2	51	0.180458	0.182397	0.184358	0.186343	0.188353	0.190386	0.192444	0.194527	0.196635	0.198768	0.209828	0.221572	0.234042	0.247283	0.261343	0.276273	0.292125	0.0199114	0.0199114	0.0199114	0.0199114	0.0199114	0.0199114	0.0199114	0.0199114	0.0199114	0.0199114	0.0199114
CO2	52	0.178256	0.180171	0.182109	0.18407	0.186056	0.188065	0.190098	0.192156	0.194239	0.196347	0.207275	0.218879	0.2312	0.244283	0.258176	0.272927	0.28859	0.305222	0.0196236	0.0196236	0.0196236	0.0196236	0.0196236	0.0196236	0.0196236	0.0196236	0.0196236	0.0196236
CO2	53	0.176081	0.177973	0.179888	0.181826	0.183788	0.185773	0.187782	0.189815	0.191874	0.193956	0.204754	0.216219	0.228394	0.241321	0.255047	0.269622	0.285099	0.301533	0.0193407	0.0193407	0.0193407	0.0193407	0.0193407	0.0193407	0.0193407	0.0193407	0.0193407	0.0193407
CO2	54	0.173933	0.175803	0.177695	0.17961	0.181548	0.18351	0.185495	0.187504	0.189537	0.191595	0.202264	0.213593	0.225622	0.238395	0.251958	0.266359	0.281651	0.297888	0.0190627	0.0190627	0.0190627	0.0190627	0.0190627	0.0190627	0.0190627	0.0190627	0.0190627	0.0190627
CO2	55	0.171812	0.17366	0.175529	0.177421	0.179336	0.181275	0.183236	0.185221	0.187231	0.189264	0.199806	0.210999	0.222885	0.235505	0.248906	0.263136	0.278245	0.294289	0.0187894	0.0187894	0.0187894	0.0187894	0.0187894	0.0187894	0.0187894	0.0187894	0.0187894	0.0187894
CO2	56	0.169718	0.171543	0.173391	0.17526	0.177153	0.179068	0.181006	0.182967	0.184953	0.186962	0.197378	0.208438	0.220181	0.232651	0.245893	0.259952	0.274882	0.290734	0.0185206	0.0185206	0.0185206	0.0185206	0.0185206	0.0185206	0.0185206	0.0185206	0.0185206	0.0185206
CO2	57	0.16765	0.169454	0.171279	0.173127	0.174996	0.176888	0.178804	0.180742	0.182703	0.184689	0.19498	0.205908	0.217512	0.229833	0.242916	0.256808	0.27156	0.287223	0.0182565	0.0182565	0.0182565	0.0182565	0.0182565	0.0182565	0.0182565	0.0182565	0.0182565	0.0182565
CO2	58	0.165609	0.167391	0.169194	0.17102	0.172867	0.174737	0.176629	0.178544	0.180482	0.182444	0.192612	0.20341	0.214875	0.22705	0.239977	0.253703	0.268278	0.283755	0.0179967	0.0179967	0.0179967	0.0179967	0.0179967	0.0179967	0.0179967	0.0179967	0.0179967	0.0179967
CO2	59	0.163593	0.165353	0.167135	0.168939	0.170764	0.172611	0.174481	0.176373	0.178288	0.180227	0.190274	0.200943	0.212271	0.224301	0.237073	0.250636	0.265038	0.28033	0.0177413	0.0177413	0.0177413	0.0177413	0.0177413	0.0177413	0.0177413	0.0177413	0.0177413	0.0177413
CO2	60	0.161602	0.163341	0.165102	0.166884	0.168688	0.170513	0.17236	0.17423	0.176122	0.178037	0.187965	0.198506	0.2097	0.221585	0.234206	0.247607	0.261837	0.276946	0.0174901	0.0174901	0.0174901	0.0174901	0.0174901	0.0174901	0.0174901	0.0174901	0.0174901	0.0174901
CO2	61	0.159636	0.161355	0.163094	0.164855	0.166637	0.168441	0.170266	0.172113	0.173983	0.175875	0.185684	0.1961	0.20716	0.218904	0.231374	0.244615	0.258675	0.273604	0.0172431	0.0172431	0.0172431	0.0172431	0.0172431	0.0172431	0.0172431	0.0172431	0.0172431	0.0172431
CO2	62	0.157694	0.159393	0.161112	0.162851	0.164612	0.166394	0.168198	0.170023	0.17187	0.17374	0.183432	0.193724	0.204652	0.216256	0.228577	0.24166	0.255552	0.270303	0.302599	0.0170002	0.0170002	0.0170002	0.0170002	0.0170002	0.0170002	0.0170002	0.0170002	0.0170002
CO2	63	0.155777	0.157455	0.159154	0.160873	0.162612	0.164373	0.166155	0.167959	0.169784	0.171631	0.181208	0.191377	0.202175	0.21364	0.225814	0.238741	0.252468	0.267043	0.298953	0.0167613	0.0167613	0.0167613	0.0167613	0.0167613	0.0167613	0.0167613	0.0167613	0.0167613
CO2	64	0.153884	0.155542	0.15722	0.158919	0.160638	0.162377	0.164138	0.16592	0.167724	0.169549	0.179011	0.189059	0.199728	0.211056	0.223085	0.235858	0.249421	0.263823	0.295352	0.0165262	0.0165262	0.0165262	0.0165262	0.0165262	0.0165262	0.0165262	0.0165262	0.0165262
CO2	65	0.152014	0.153653	0.155311	0.156989	0.158688	0.160407	0.162146	0.163907	0.165689	0.167493	0.176842	0.18677	0.197311	0.208505	0.22039	0.233011	0.246412	0.260642	0.291795	0.0162951	0.0162951	0.0162951	0.0162951	0.0162951	0.0162951	0.0162951	0.0162951	0.0162951
CO2	66	0.150168	0.151787	0.153425	0.155083	0.156762	0.15846	0.160179	0.161919	0.16368	0.165462	0.1747	0.184509	0.194925	0.205985	0.217728	0.230199	0.24344	0.2575	0.288281	0.0160677	0.0160677	0.0160677	0.0160677	0.0160677	0.0160677	0.0160677	0.0160677	0.0160677
CO2	67	0.148345	0.149944	0.151563	0.153201	0.15486	0.156538	0.158236	0.159955	0.161695	0.163456	0.172584	0.182276	0.192568	0.203496	0.215099	0.227421	0.240504	0.254396	0.284811	0.015844	0.015844	0.015844	0.015844	0.015844	0.015844	0.015844	0.015844	0.015844
CO2	68	0.146544	0.148124	0.149724	0.151343	0.152981	0.15464	0.156318	0.158016	0.159735	0.161475	0.170494	0.180071	0.190239	0.201037	0.212502	0.224677	0.237604	0.25133	0.281382	0.0156239	0.0156239	0.0156239	0.0156239	0.0156239	0.0156239	0.0156239	0.0156239	0.0156239
CO2	69	0.144766	0.146327	0.147908	0.149507	0.151126	0.152765	0.154423	0.156101	0.1578	0.159519	0.16843	0.177893	0.18794	0.198609	0.209937	0.221967	0.234739	0.248302	0.277996	0.0154073	0.0154073	0.0154073	0.0154073	0.0154073	0.0154073	0.0154073	0.0154073	0.0154073
CO2	70	0.14301	0.144553	0.146114	0.147695	0.149294	0.150913	0.152552	0.15421	0.155888	0.157587	0.166392	0.175741	0.185669	0.196211	0.207404	0.21929	0.23191	0.245311	0.27465	0.0151942	0.0151942	0.0151942	0.0151942	0.0151942	0.0151942	0.0151942	0.0151942	0.0151942
CO2	71	0.141275	0.1428	0.144343	0.145905	0.147485	0.149085	0.150704	0.152342	0.154	0.155679	0.164379	0.173617	0.183426	0.193842	0.204902	0.216645	0.229115	0.242356	0.271346	0.0149845	0.0149845	0.0149845	0.0149845	0.0149845	0.0149845	0.0149845	0.0149845	0.0149845
CO2	72	0.139563	0.141069	0.142594	0.144137	0.145698	0.147279	0.148878	0.150497	0.152136	0.153794	0.16239	0.171518	0.18121	0.191502	0.20243	0.214034	0.226355	0.239438	0.268081	0.300377	0.0147782	0.0147782	0.0147782	0.0147782	0.0147782	0.0147782	0.0147782	0.0147782
CO2	73	0.137871	0.13936	0.140866	0.142391	0.143934	0.145495	0.147076	0.148675	0.150294	0.151933	0.160426	0.169445	0.179022	0.189191	0.199988	0.211454	0.223628	0.236555	0.264857	0.296767	0.0145752	0.0145752	0.0145752	0.0145752	0.0145752	0.0145752	0.0145752	0.0145752
CO2	74	0.136201	0.137671	0.13916	0.140666	0.142191	0.143734	0.145295	0.146876	0.148476	0.150094	0.158487	0.167398	0.176861	0.186908	0.197577	0.208905	0.220935	0.233707	0.261672	0.293201	0.0143753	0.0143753	0.0143753	0.0143753	0.0143753	0.0143753	0.0143753	0.0143753
CO2	75	0.134551	0.136004	0.137475	0.138963	0.140469	0.141994	0.143537	0.145099	0.146679	0.148279	0.156571	0.165376	0.174726	0.184653	0.195195	0.206388	0.218274	0.230895	0.258525	0.289679	0.0141786	0.0141786	0.0141786	0.0141786	0.0141786	0.0141786	0.0141786	0.0141786
CO2	76	0.132921	0.134357	0.13581	0.137281	0.138769	0.140276	0.1418	0.143343	0.144905	0.146486	0.154679	0.163379	0.172617	0.182426	0.192842	0.203902	0.215646	0.228116	0.255417	0.286199	0.013985	0.013985	0.013985	0.013985	0.013985	0.013985	0.013985	0.013985
CO2	77	0.131312	0.132731	0.134166	0.13562	0.13709	0.138579	0.140085	0.14161	0.143153	0.144715	0.15281	0.161406	0.170534	0.180227	0.190518	0.201446	0.21305	0.225371	0.252346	0.282761	0.0137945	0.0137945	0.0137945	0.0137945	0.0137945	0.0137945	0.0137945	0.0137945
CO2	78	0.129723	0.131124	0.132543	0.133979	0.135432	0.136903	0.138391	0.139898	0.141422	0.142965	0.150964	0.159458	0.168477	0.178054	0.188223	0.19902	0.210485	0.22266	0.249313	0.279365	0.0136069	0.0136069	0.0136069	0.0136069	0.0136069	0.0136069	0.0136069	0.0136069
CO2	79	0.128153	0.129538	0.13094	0.132358	0.133794	0.135247	0.136718	0.138207	0.139713	0.141238	0.149141	0.157534	0.166445	0.175907	0.185955	0.196624	0.207952	0.219981	0.246317	0.27601	0.0134222	0.0134222	0.0134222	0.0134222	0.0134222	0.0134222	0.0134222	0.0134222
CO2	80	0.126603	0.127971	0.129356	0.130758	0.132177	0.133612	0.135066	0.136536	0.138025	0.139531	0.147341	0.155633	0.164438	0.173787	0.183715	0.194257	0.20545	0.217336	0.243357	0.272696	0.0132404	0.0132404	0.0132404	0.0132404	0.0132404	0.0132404	0.0132404	0.0132404
CO2	81	0.125071	0.126424	0.127792	0.129177	0.130579	0.131998	0.133433	0.134887	0.136357	0.137846	0.145562	0.153755	0.162455	0.171693	0.181503	0.191919	0.202978	0.214722	0.240433	0.269423	0.0130614	0.0130614	0.0130614	0.0130614	0.0130614	0.0130614	0.0130614	0.0130614
CO2	82	0.123559	0.124895	0.126247	0.127616	0.129001	0.130403	0.131821	0.133257	0.13471	0.136181	0.143805	0.151901	0.160497	0.169625	0.179317	0.189609	0.200537	0.212141	0.237545	0.266188	0.298484	0.0128852	0.0128852	0.0128852	0.0128852	0.0128852	0.0128852	0.0128852
CO2	83	0.122065	0.123385	0.124722	0.126074	0.127442	0.128827	0.130229	0.131648	0.133084	0.134537	0.14207	0.150069	0.158563	0.167582	0.177158	0.187327	0.198125	0.20959	0.234692	0.262993	0.294903	0.0127116	0.0127116	0.0127116	0.0127116	0.0127116	0.0127116	0.0127116
CO2	84	0.12059	0.121894	0.123215	0.124551	0.125903	0.127271	0.128656	0.130058	0.131477	0.132913	0.140356	0.14826	0.156652	0.165564	0.175026	0.185074	0.195742	0.207071	0.231873	0.259837	0.291367	0.0125407	0.0125407	0.0125407	0.0125407	0.0125407	0.0125407	0.0125407
CO2	85	0.119133	0.120422	0.121726	0.123046	0.124382	0.125735	0.127103	0.128488	0.12989	0.131309	0.138663	0.146473	0.154765	0.16357	0.17292	0.182847	0.193389	0.204582	0.229088	0.256719	0.287872	0.0123725	0.0123725	0.0123725	0.0123725	0.0123725	0.0123725	0.0123725
CO2	86	0.117694	0.118967	0.120256	0.12156	0.122881	0.124217	0.125569	0.126937	0.128322	0.129724	0.136991	0.144707	0.152901	0.161601	0.170839	0.180648	0.191064	0.202124	0.226338	0.253639	0.28442	0.0122068	0.0122068	0.0122068	0.0122068	0.0122068	0.0122068	0.0122068
CO2	87	0.116272	0.117531	0.118804	0.120093	0.121397	0.122717	0.124053	0.125406	0.126774	0.128159	0.135339	0.142964	0.151059	0.159656	0.168783	0.178476	0.188767	0.199695	0.22362	0.250596	0.28101	0.0120436	0.0120436	0.0120436	0.0120436	0.0120436	0.0120436	0.0120436
CO2	88	0.11477	0.116013	0.117271	0.118545	0.119834	0.121138	0.122458	0.123794	0.125147	0.126515	0.13361	0.141143	0.149142	0.157636	0.166655	0.176231	0.1864	0.197198	0.220837	0.247491	0.277543	0.0117845	0.0117845	0.0117845	0.0117845	0.0117845	0.0117845	0.0117845
CO2	89	0.113386	0.114615	0.115858	0.117116	0.11839	0.119679	0.120983	0.122303	0.123639	0.124992	0.132002	0.139445	0.147349	0.155741	0.164652	0.174115	0.184162	0.194831	0.218189	0.244524	0.274218	0.0116295	0.0116295	0.0116295	0.0116295	0.0116295	0.0116295	0.0116295
CO2	90	0.112117	0.113331	0.11456	0.115803	0.117061	0.118335	0.119624	0.120928	0.122248	0.123584	0.130511	0.137865	0.145674	0.153967	0.162772	0.172121	0.182049	0.192591	0.21567	0.241691	0.27103	0.0115743	0.0115743	0.0115743	0.0115743	0.0115743	0.0115743	0.0115743
CO2	91	0.110764	0.111964	0.113178	0.114406	0.115649	0.116907	0.118181	0.11947	0.120774	0.122094	0.128938	0.136205	0.143921	0.152115	0.160815	0.170053	0.179862	0.190278	0.213081	0.238792	0.267782	0.0114205	0.0114205	0.0114205	0.0114205	0.0114205	0.0114205	0.0114205
CO2	92	0.109416	0.110601	0.1118	0.113014	0.114242	0.115485	0.116744	0.118017	0.119306	0.12061	0.127373	0.134553	0.142177	0.150273	0.158869	0.167997	0.177689	0.18798	0.210512	0.235917	0.26456	0.296855	0.0112568	0.0112568	0.0112568	0.0112568	0.0112568	0.0112568
CO2	93	0.108096	0.109267	0.110452	0.111651	0.112865	0.114093	0.115337	0.116595	0.117868	0.119157	0.125839	0.132933	0.140466	0.148466	0.156959	0.165978	0.175555	0.185724	0.207987	0.233088	0.26139	0.2933	0.011108	0.011108	0.011108	0.011108	0.011108	0.011108
CO2	94	0.106805	0.107962	0.109132	0.110317	0.111517	0.112731	0.113959	0.115202	0.116461	0.117734	0.124336	0.131346	0.138789	0.146693	0.155085	0.163996	0.173459	0.183506	0.205504	0.230306	0.25827	0.289799	0.0109736	0.0109736	0.0109736	0.0109736	0.0109736	0.0109736
CO2	95	0.105517	0.10666	0.107817	0.108988	0.110173	0.111372	0.112586	0.113814	0.115057	0.116316	0.122839	0.129765	0.13712	0.144929	0.153221	0.162026	0.171376	0.181304	0.203038	0.227545	0.255175	0.286329	0.0108287	0.0108287	0.0108287	0.0108287	0.0108287	0.0108287
CO2	96	0.104245	0.105374	0.106517	0.107674	0.108845	0.11003	0.111229	0.112443	0.113671	0.114915	0.12136	0.128204	0.13547	0.143187	0.15138	0.16008	0.169318	0.179127	0.200603	0.224817	0.252118	0.2829	0.0106861	0.0106861	0.0106861	0.0106861	0.0106861	0.0106861
CO2	97	0.102988	0.104104	0.105233	0.106377	0.107533	0.108704	0.109889	0.111089	0.112302	0.113531	0.119899	0.126661	0.133841	0.141466	0.149561	0.158157	0.167285	0.176978	0.198197	0.222122	0.249097	0.279512	0.0105455	0.0105455	0.0105455	0.0105455	0.0105455	0.0105455
CO2	98	0.101747	0.102849	0.103965	0.105095	0.106238	0.107395	0.108566	0.109751	0.11095	0.112164	0.118456	0.125138	0.132232	0.139765	0.147764	0.156258	0.165277	0.174854	0.19582	0.21946	0.246113	0.276165	0.0104069	0.0104069	0.0104069	0.0104069	0.0104069	0.0104069
CO2	99	0.100521	0.10161	0.102713	0.103829	0.104958	0.106102	0.107258	0.108429	0.109614	0.110814	0.117031	0.123633	0.130642	0.138086	0.14599	0.154382	0.163293	0.172756	0.193472	0.21683	0.243165	0.272859	0.0102704	0.0102704	0.0102704	0.0102704	0.0102704	0.0102704
CO2	100	0.0993097	0.100386	0.101476	0.102578	0.103694	0.104824	0.105967	0.107124	0.108295	0.10948	0.115623	0.122146	0.129072	0.136427	0.144236	0.152528	0.161333	0.170683	0.191152	0.214231	0.240253	0.269592	0.0101359	0.0101359	0.0101359	0.0101359	0.0101359	0.0101359
CO2	101	0.0981135	0.0991772	0.100254	0.101343	0.102446	0.103562	0.104691	0.105834	0.106991	0.108162	0.114232	0.120677	0.127521	0.134788	0.142504	0.150697	0.159397	0.168635	0.18886	0.211664	0.237375	0.266365	0.0100034	0.0100034	0.0100034	0.0100034	0.0100034	0.0100034
CO2	102	0.0969318	0.0979828	0.0990465	0.100123	0.101213	0.102315	0.103431	0.104561	0.105704	0.106861	0.112858	0.119226	0.125988	0.133169	0.140793	0.148888	0.157485	0.166613	0.186596	0.209128	0.234533	0.263176	0.295471	0.00987274	0.00987274	0.00987274	0.00987274	0.00987274
CO2	103	0.0957646	0.0968031	0.0978541	0.0989178	0.0999943	0.101084	0.102187	0.103303	0.104432	0.105575	0.111501	0.117793	0.124475	0.131569	0.139102	0.147102	0.155595	0.164614	0.18436	0.206623	0.231724	0.260026	0.291936	0.00974401	0.00974401	0.00974401	0.00974401	0.00974401
CO2	104	0.0946117	0.0956378	0.0966762	0.0977272	0.0987909	0.0998675	0.100957	0.10206	0.103176	0.104305	0.11016	0.116378	0.122979	0.129989	0.137433	0.145336	0.153729	0.16264	0.18215	0.204147	0.228949	0.256913	0.288443	0.00961714	0.00961714	0.00961714	0.00961714	0.00961714
CO2	105	0.0934728	0.0944867	0.0955127	0.0965512	0.0976022	0.0986659	0.0997424	0.100832	0.101935	0.103051	0.108836	0.114979	0.121502	0.128428	0.135783	0.143592	0.151885	0.16069	0.179967	0.201702	0.226208	0.253839	0.284992	0.0094921	0.0094921	0.0094921	0.0094921	0.0094921
CO2	106	0.0923478	0.0933496	0.0943634	0.0953895	0.096428	0.097479	0.0985426	0.0996192	0.100709	0.101811	0.107528	0.113598	0.120043	0.126886	0.134153	0.141869	0.150063	0.158763	0.17781	0.199286	0.2235	0.250801	0.281582	0.00936885	0.00936885	0.00936885	0.00936885	0.00936885
CO2	107	0.0912365	0.0922263	0.0932281	0.0942419	0.095268	0.0963065	0.0973575	0.0984212	0.0994977	0.100587	0.106235	0.112233	0.118601	0.125363	0.132543	0.140167	0.148263	0.156859	0.175679	0.196899	0.220824	0.247799	0.278214	0.00924737	0.00924737	0.00924737	0.00924737	0.00924737
CO2	108	0.0901388	0.0911168	0.0921066	0.0931083	0.0941222	0.0951483	0.0961867	0.0972377	0.0983014	0.099378	0.104959	0.110885	0.117177	0.123858	0.130953	0.138486	0.146485	0.154979	0.173574	0.194541	0.218181	0.244834	0.274886	0.00912763	0.00912763	0.00912763	0.00912763	0.00912763
CO2	109	0.0890544	0.0900208	0.0909988	0.0919886	0.0929903	0.0940041	0.0950302	0.0960687	0.0971197	0.0981834	0.103698	0.109553	0.11577	0.122372	0.129382	0.136825	0.144729	0.153121	0.171495	0.192211	0.215569	0.241904	0.271598	0.00900959	0.00900959	0.00900959	0.00900959	0.00900959
CO2	110	0.0879833	0.0889381	0.0899044	0.0908824	0.0918722	0.0928739	0.0938878	0.0949139	0.0959523	0.0970033	0.102452	0.108237	0.11438	0.120903	0.127829	0.135184	0.142993	0.151286	0.16944	0.18991	0.212989	0.23901	0.268349	0.00889323	0.00889323	0.00889323	0.00889323	0.00889323
CO2	111	0.0869252	0.0878686	0.0888234	0.0897897	0.0907677	0.0917575	0.0927592	0.0937731	0.0947992	0.0958376	0.101221	0.106937	0.113007	0.119452	0.126296	0.133563	0.141279	0.149473	0.167411	0.187636	0.210439	0.23615	0.26514	0.00877852	0.00877852	0.00877852	0.00877852	0.00877852
CO2	112	0.0858799	0.0868121	0.0877555	0.0887103	0.0896766	0.0906546	0.0916444	0.0926462	0.09366	0.0946861	0.100005	0.105653	0.111651	0.118019	0.124781	0.131961	0.139586	0.147681	0.165405	0.185389	0.207921	0.233325	0.261969	0.294264	0.00866544	0.00866544	0.00866544	0.00866544
CO2	113	0.0848474	0.0857684	0.0867006	0.087644	0.0885988	0.0895651	0.0905431	0.0915329	0.0925347	0.0935485	0.0988043	0.104385	0.110311	0.116603	0.123285	0.130379	0.137912	0.145911	0.163424	0.18317	0.205433	0.230534	0.258836	0.290746	0.00855395	0.00855395	0.00855395	0.00855395
CO2	114	0.083781	0.0846911	0.0856121	0.0865443	0.0874877	0.0884425	0.0894088	0.0903868	0.0913766	0.0923783	0.0975714	0.103086	0.108941	0.115158	0.12176	0.12877	0.136213	0.144117	0.16142	0.18093	0.202928	0.22773	0.255694	0.287223	0.0083976	0.0083976	0.0083976	0.0083976
CO2	115	0.082775	0.0836742	0.0845842	0.0855053	0.0864374	0.0873808	0.0883356	0.0893019	0.0902799	0.0912697	0.0964009	0.101849	0.107635	0.113778	0.120301	0.127227	0.134582	0.142391	0.159488	0.178766	0.200501	0.225007	0.252637	0.283791	0.00829076	0.00829076	0.00829076	0.00829076
CO2	116	0.0818211	0.0827096	0.0836088	0.0845188	0.0854398	0.086372	0.0873154	0.0882702	0.0892365	0.0902145	0.0952845	0.100668	0.106384	0.112454	0.118899	0.125743	0.13301	0.140726	0.157619	0.176667	0.198142	0.222356	0.249657	0.280439	0.00822535	0.00822535	0.00822535	0.00822535
CO2	117	0.080838	0.0817159	0.0826043	0.0835035	0.0844136	0.0853346	0.0862668	0.0872102	0.088165	0.0891313	0.0941407	0.09946	0.105108	0.111106	0.117474	0.124236	0.131416	0.13904	0.155732	0.174552	0.195772	0.219697	0.246672	0.277087	0.00812011	0.00812011	0.00812011	0.00812011
CO2	118	0.0798729	0.0807403	0.0816182	0.0825067	0.0834059	0.0843159	0.0852369	0.0861691	0.0871125	0.0880673	0.093017	0.0982728	0.103854	0.109779	0.116072	0.122753	0.129848	0.137381	0.153874	0.172469	0.193436	0.217075	0.243729	0.273781	0.00802245	0.00802245	0.00802245	0.00802245
CO2	119	0.0789133	0.0797704	0.0806378	0.0815157	0.0824041	0.0833033	0.0842134	0.0851344	0.0860666	0.08701	0.0919006	0.0970937	0.102608	0.108463	0.11468	0.121282	0.128292	0.135735	0.152031	0.170405	0.191122	0.214479	0.240815	0.270508	0.00791992	0.00791992	0.00791992	0.00791992
CO2	120	0.0779654	0.0788122	0.0796693	0.0805367	0.0814146	0.082303	0.0832022	0.0841123	0.0850333	0.0859655	0.0907978	0.0959289	0.101377	0.107163	0.113306	0.119829	0.126755	0.13411	0.150211	0.168366	0.188835	0.211914	0.237936	0.267275	0.00781882	0.00781882	0.00781882	0.00781882
CO2	121	0.077029	0.0778657	0.0787125	0.0795696	0.080437	0.0813149	0.0822033	0.0831025	0.0840126	0.0849336	0.0897083	0.0947782	0.100162	0.105878	0.111948	0.118393	0.125237	0.132503	0.148413	0.166351	0.186576	0.20938	0.235091	0.26408	0.00771911	0.00771911	0.00771911	0.00771911
CO2	122	0.0761039	0.0769307	0.0777674	0.0786142	0.0794713	0.0803387	0.0812165	0.082105	0.0830042	0.0839142	0.088632	0.0936414	0.0989606	0.104609	0.110606	0.116974	0.123736	0.130917	0.146637	0.164361	0.184344	0.206876	0.232281	0.260924	0.293219	0.00762079	0.00762079	0.00762079
CO2	123	0.07519	0.0760069	0.0768337	0.0776704	0.0785172	0.0793743	0.0802417	0.0811196	0.082008	0.0829072	0.0875687	0.0925184	0.0977741	0.103355	0.109281	0.115573	0.122254	0.129349	0.144881	0.162394	0.182139	0.204402	0.229504	0.257806	0.289716	0.00752382	0.00752382	0.00752382
CO2	124	0.0742873	0.0750944	0.0759113	0.0767381	0.0775748	0.0784216	0.0792787	0.0801461	0.0810239	0.0819124	0.0865183	0.0914089	0.096602	0.102116	0.107971	0.114189	0.12079	0.1278	0.143147	0.160451	0.179961	0.201958	0.22676	0.254724	0.286254	0.00742819	0.00742819	0.00742819
CO2	125	0.0733954	0.074193	0.0750001	0.075817	0.0766437	0.0774805	0.0783273	0.0791843	0.0800517	0.0809296	0.0854805	0.0903128	0.095444	0.100892	0.106678	0.112821	0.119344	0.12627	0.141434	0.158531	0.177809	0.199544	0.22405	0.25168	0.282834	0.00733387	0.00733387	0.00733387
CO2	126	0.0725144	0.0733024	0.0740999	0.0749071	0.075724	0.0765507	0.0773874	0.0782343	0.0790913	0.0799587	0.0844553	0.08923	0.0943	0.0996834	0.1054	0.11147	0.117915	0.124758	0.139741	0.156635	0.175682	0.197158	0.221372	0.248673	0.279454	0.00724085	0.00724085	0.00724085
CO2	127	0.0716441	0.0724227	0.0732107	0.0740082	0.0748153	0.0756322	0.076459	0.0772957	0.0781425	0.0789996	0.0834426	0.0881603	0.0931697	0.098489	0.104137	0.110135	0.116503	0.123265	0.138069	0.154761	0.173581	0.194801	0.218726	0.245701	0.276116	0.0071491	0.0071491	0.0071491
CO2	128	0.0707843	0.0715536	0.0723322	0.0731202	0.0739177	0.0747248	0.0755417	0.0763685	0.0772052	0.078052	0.082442	0.0871035	0.0920532	0.0973089	0.10289	0.108816	0.115108	0.121789	0.136417	0.15291	0.171505	0.192472	0.216111	0.242765	0.272817	0.00705861	0.00705861	0.00705861
CO2	129	0.069873	0.0706332	0.0714025	0.0721811	0.0729691	0.0737666	0.0745737	0.0753906	0.0762174	0.0770541	0.0813917	0.0859976	0.0908882	0.0960813	0.101596	0.107451	0.113668	0.12027	0.134723	0.151019	0.169393	0.190109	0.213467	0.239802	0.269496	0.00690751	0.00690751	0.00690751
CO2	130	0.0690934	0.0698445	0.0706046	0.0713739	0.0721525	0.0729405	0.073738	0.0745452	0.0753621	0.0761888	0.0804747	0.0850256	0.0898579	0.0949891	0.100437	0.106223	0.112366	0.118889	0.13317	0.149271	0.167426	0.187895	0.210974	0.236996	0.266335	0.00687896	0.00687896	0.00687896
CO2	131	0.0682645	0.0690066	0.0697577	0.0705178	0.0712872	0.0720658	0.0728538	0.0736513	0.0744584	0.0752753	0.0795101	0.0840067	0.0887814	0.0938513	0.0992347	0.104951	0.111021	0.117466	0.131577	0.147486	0.165424	0.185649	0.208453	0.234164	0.263153	0.00679219	0.00679219	0.00679219
CO2	132	0.0674498	0.0681831	0.0689252	0.0696762	0.0704364	0.0712057	0.0719843	0.0727723	0.0735698	0.074377	0.0785612	0.0830042	0.0877219	0.0927314	0.0980506	0.103699	0.109696	0.116064	0.130007	0.145726	0.163451	0.183434	0.205966	0.231371	0.260014	0.292309	0.00671073	0.00671073
CO2	133	0.0666407	0.0673652	0.0680985	0.0688406	0.0695917	0.0703518	0.0711211	0.0718997	0.0726877	0.0734852	0.0776196	0.0820096	0.086671	0.0916207	0.0968765	0.102457	0.108383	0.114675	0.128451	0.143984	0.161496	0.181242	0.203505	0.228606	0.256908	0.288818	0.00662616	0.00662616
CO2	134	0.0658317	0.0665476	0.0672721	0.0680053	0.0687474	0.0694985	0.0702587	0.071028	0.0718066	0.0725946	0.0766796	0.0810172	0.0856231	0.0905137	0.0957068	0.101221	0.107076	0.113293	0.126905	0.142252	0.159556	0.179066	0.201063	0.225865	0.253829	0.285359	0.006533	0.006533
CO2	135	0.0650521	0.0657594	0.0664753	0.0671998	0.067933	0.0686752	0.0694262	0.0701864	0.0709557	0.0717343	0.0757706	0.0800565	0.0846074	0.0894397	0.0945708	0.100019	0.105805	0.111948	0.125397	0.140561	0.157658	0.176935	0.19867	0.223177	0.250807	0.281961	0.00646071	0.00646071
CO2	136	0.064272	0.0649709	0.0656782	0.0663941	0.0671186	0.0678518	0.0685939	0.069345	0.0701052	0.0708745	0.0748626	0.0790974	0.083594	0.0883687	0.0934386	0.098822	0.104538	0.110608	0.123897	0.13888	0.155774	0.174821	0.196297	0.22051	0.247811	0.278593	0.0063795	0.0063795
CO2	137	0.0635013	0.0641918	0.0648907	0.0655981	0.0663139	0.0670385	0.0677717	0.0685138	0.0692649	0.070025	0.0739656	0.0781499	0.0825928	0.0873106	0.09232	0.0976392	0.103287	0.109285	0.122415	0.137219	0.153911	0.172731	0.193951	0.217876	0.244851	0.275266	0.00629939	0.00629939
CO2	138	0.0627387	0.063421	0.0641116	0.0648105	0.0655178	0.0662337	0.0669582	0.0676915	0.0684336	0.0691846	0.0730782	0.0772126	0.0816025	0.086264	0.0912137	0.0964695	0.10205	0.107976	0.12095	0.135578	0.15207	0.170666	0.191632	0.215272	0.241926	0.271977	0.00621913	0.00621913
CO2	139	0.0619645	0.0626387	0.063321	0.0640116	0.0647105	0.0654178	0.0661337	0.0668582	0.0675914	0.0683335	0.0721807	0.0762657	0.0806033	0.0852092	0.0900998	0.0952929	0.100807	0.106662	0.119481	0.133935	0.150231	0.168604	0.189321	0.212678	0.239014	0.268707	0.0061191	0.0061191
CO2	140	0.061219	0.0618852	0.0625593	0.0632417	0.0639322	0.0646311	0.0653384	0.0660543	0.0667788	0.0675121	0.0713133	0.0753496	0.0796355	0.0841864	0.0890187	0.0941499	0.0995983	0.105384	0.11805	0.132331	0.148432	0.166587	0.187056	0.210135	0.236157	0.265496	0.00603975	0.00603975
CO2	141	0.0605089	0.0611671	0.0618332	0.0625074	0.0631897	0.0638803	0.0645792	0.0652865	0.0660024	0.0667269	0.0704828	0.0744709	0.0787057	0.0832023	0.087977	0.0930469	0.0984303	0.104147	0.116662	0.130772	0.146682	0.16462	0.184845	0.207649	0.23336	0.262349	0.00598782	0.00598782
CO2	142	0.0597869	0.0604372	0.0610954	0.0617615	0.0624357	0.063118	0.0638086	0.0645075	0.0652148	0.0659307	0.0696418	0.0735824	0.0777666	0.0822096	0.0869273	0.0919368	0.097256	0.102904	0.11527	0.129212	0.144932	0.162656	0.18264	0.205171	0.230576	0.259219	0.291515	0.00591613
CO2	143	0.0590703	0.0597129	0.0603632	0.0610214	0.0616876	0.0623618	0.0630441	0.0637346	0.0644335	0.0651409	0.0688077	0.0727013	0.0768356	0.0812256	0.085887	0.0908367	0.0960925	0.101673	0.113891	0.127667	0.1432	0.160712	0.180458	0.202721	0.227822	0.256124	0.288034	0.00584218
CO2	144	0.0583624	0.0589973	0.0596399	0.0602903	0.0609485	0.0616146	0.0622888	0.0629711	0.0636617	0.0643606	0.0679836	0.0718308	0.0759158	0.0802534	0.0848593	0.0897499	0.094943	0.100457	0.11253	0.126141	0.141488	0.158792	0.178302	0.200299	0.225101	0.253066	0.284595	0.0057692
CO2	145	0.0576631	0.0582904	0.0589253	0.0595679	0.0602183	0.0608765	0.0615426	0.0622168	0.0628991	0.0635897	0.0671695	0.0709708	0.0750071	0.0792929	0.0838439	0.0886762	0.0938073	0.0992557	0.111184	0.124633	0.139797	0.156895	0.176172	0.197907	0.222413	0.250044	0.281197	0.0056972
CO2	146	0.0569722	0.057592	0.0582194	0.0588543	0.0594969	0.0601472	0.0608054	0.0614716	0.0621457	0.0628281	0.0663652	0.0701211	0.0741093	0.078344	0.0828406	0.0876153	0.0926852	0.0980687	0.109855	0.123144	0.138127	0.15502	0.174067	0.195543	0.219757	0.247058	0.27784	0.00562615
CO2	147	0.0562382	0.0568507	0.0574705	0.0580979	0.0587328	0.0593754	0.0600257	0.0606839	0.0613501	0.0620242	0.0655192	0.0692303	0.0731709	0.0773551	0.0817981	0.0865158	0.0915253	0.0968445	0.10849	0.12162	0.136425	0.153117	0.171937	0.193156	0.217081	0.244057	0.274471	0.00550465
CO2	148	0.0556167	0.0562219	0.0568344	0.0574542	0.0580816	0.0587165	0.0593591	0.0600094	0.0606676	0.0613338	0.0647871	0.0684539	0.0723475	0.0764818	0.0808718	0.0855332	0.0904829	0.0957387	0.107245	0.120219	0.134847	0.15134	0.169935	0.190902	0.214541	0.241195	0.271247	0.00548837
CO2	149	0.0549331	0.055531	0.0561362	0.0567486	0.0573685	0.0579958	0.0586308	0.0592734	0.0599237	0.0605819	0.063994	0.0676171	0.0714642	0.0755492	0.0798868	0.0844927	0.0893833	0.0945764	0.105946	0.118765	0.133218	0.149514	0.167888	0.188604	0.211962	0.238298	0.267991	0.00540263
CO2	150	0.054272	0.0548628	0.0554608	0.0560659	0.0566784	0.0572983	0.0579256	0.0585605	0.0592031	0.0598535	0.0632248	0.0668047	0.070606	0.0746422	0.0789281	0.083479	0.0883114	0.0934425	0.104676	0.117342	0.131623	0.147725	0.165879	0.186349	0.209428	0.235449	0.264788	0.00533238
CO2	151	0.0536406	0.0542243	0.0548151	0.0554131	0.0560182	0.0566307	0.0572506	0.0578779	0.0585129	0.0591554	0.0624866	0.0660238	0.0697797	0.0737678	0.0780026	0.0824992	0.0872739	0.0923438	0.103444	0.115959	0.130069	0.145979	0.163917	0.184142	0.206946	0.232657	0.261646	0.00528471
CO2	152	0.0530006	0.0535774	0.0541612	0.054752	0.05535	0.0559551	0.0565676	0.0571875	0.0578148	0.0584497	0.0617412	0.0652361	0.0689472	0.0728878	0.0770721	0.081515	0.0862328	0.0912422	0.10221	0.114575	0.128517	0.144237	0.161961	0.181945	0.204477	0.229881	0.258525	0.29082
CO2	153	0.0523697	0.0529396	0.0535164	0.0541002	0.054691	0.055289	0.0558941	0.0565066	0.0571265	0.0577538	0.061006	0.0644593	0.0681261	0.0720197	0.076154	0.080544	0.0852054	0.0901551	0.100992	0.11321	0.126986	0.142518	0.160031	0.179776	0.202039	0.227141	0.255442	0.287352
CO2	154	0.0517224	0.0522855	0.0528554	0.0534322	0.054016	0.0546068	0.0552048	0.0558099	0.0564224	0.0570423	0.0602557	0.0636678	0.0672908	0.071138	0.075223	0.0795606	0.0841665	0.0890571	0.0997644	0.111837	0.125448	0.140795	0.158099	0.177609	0.199607	0.224409	0.252373	0.283902
CO2	155	0.0511012	0.0516576	0.0522208	0.0527907	0.0533675	0.0539512	0.0545421	0.05514	0.0557452	0.0563576	0.0595327	0.0629041	0.066484	0.0702852	0.0743215	0.0786074	0.0831583	0.0879906	0.0985702	0.110499	0.123948	0.139112	0.156209	0.175486	0.197221	0.221728	0.249358	0.280512
CO2	156	0.0505059	0.0510556	0.051612	0.0521752	0.0527451	0.0533219	0.0539057	0.0544965	0.0550944	0.0556996	0.0588368	0.0621679	0.0657051	0.069461	0.0734492	0.0776839	0.0821805	0.0869552	0.0974086	0.109195	0.122484	0.137467	0.15436	0.173407	0.194883	0.219097	0.246398	0.27718
CO2	157	0.0499033	0.0504465	0.0509963	0.0515527	0.0521158	0.0526858	0.0532626	0.0538463	0.0544371	0.0550351	0.0581348	0.0614263	0.0649213	0.0686324	0.0725729	0.0767572	0.0812002	0.0859179	0.0962466	0.107892	0.121022	0.135827	0.152519	0.171339	0.192558	0.216483	0.243459	0.273873
CO2	158	0.0493017	0.0498385	0.0503817	0.0509314	0.0514879	0.052051	0.0526209	0.0531977	0.0537815	0.0543723	0.0574351	0.0606873	0.0641405	0.0678074	0.0717009	0.0758353	0.0802253	0.0848867	0.0950922	0.106599	0.119573	0.1342	0.150693	0.169289	0.190255	0.213895	0.240548	0.2706
CO2	159	0.0487157	0.049246	0.0497827	0.050326	0.0508757	0.0514321	0.0519953	0.0525652	0.053142	0.0537258	0.056752	0.0599654	0.0633775	0.0670006	0.0708477	0.0749327	0.0792703	0.0838762	0.0939599	0.105329	0.118148	0.132602	0.148898	0.167271	0.187988	0.211345	0.237681	0.267374
CO2	160	0.0481278	0.0486518	0.0491821	0.0497188	0.050262	0.0508118	0.0513682	0.0519314	0.0525013	0.0530781	0.0560682	0.0592433	0.0626147	0.0661946	0.0699958	0.0740321	0.078318	0.0828689	0.0928323	0.104066	0.116732	0.131013	0.147115	0.165269	0.185739	0.208818	0.234839	0.264178
CO2	161	0.0475271	0.0480448	0.0485688	0.0490992	0.0496359	0.0501791	0.0507289	0.0512853	0.0518484	0.0524183	0.0553728	0.05851	0.0618412	0.0653783	0.0691342	0.0731224	0.0773571	0.0818538	0.0916984	0.102798	0.115313	0.129424	0.145333	0.163271	0.183496	0.2063	0.232011	0.261
CO2	162	0.0469862	0.0474978	0.0480155	0.0485395	0.0490699	0.0496066	0.0501498	0.0506996	0.051256	0.0518191	0.0547384	0.0578381	0.0611296	0.0646246	0.0683357	0.0722762	0.0764605	0.0809035	0.0906306	0.101598	0.113964	0.127906	0.143626	0.16135	0.181334	0.203865	0.22927	0.257913
CO2	163	0.0464252	0.0469306	0.0474422	0.04796	0.048484	0.0490143	0.049551	0.0500942	0.050644	0.0512004	0.0540848	0.0571476	0.0603998	0.0638531	0.0675199	0.0714135	0.0755478	0.0799378	0.089549	0.100386	0.112604	0.12638	0.141912	0.159425	0.17917	0.201433	0.226534	0.254836
CO2	164	0.0458701	0.0463696	0.0468751	0.0473866	0.0479044	0.0484284	0.0489587	0.0494955	0.0500387	0.0505884	0.0534385	0.0564647	0.0596781	0.0630902	0.0667133	0.0705604	0.0746454	0.0789831	0.0884796	0.0991868	0.111259	0.124871	0.140218	0.157522	0.177032	0.199029	0.223831	0.251795
CO2	165	0.0453212	0.0458147	0.0463141	0.0468196	0.0473312	0.0478489	0.0483729	0.0489032	0.04944	0.0499832	0.0527992	0.0557894	0.0589644	0.0623358	0.0659157	0.0697169	0.0737532	0.0780391	0.0874223	0.0980019	0.10993	0.12338	0.138544	0.155641	0.174918	0.196653	0.221159	0.24879
CO2	166	0.0447651	0.0452527	0.0457462	0.0462456	0.0467511	0.0472627	0.0477804	0.0483044	0.0488347	0.0493715	0.0521539	0.0551084	0.0582456	0.0615768	0.0651139	0.0688698	0.072858	0.0770927	0.086364	0.0968174	0.108604	0.121892	0.136875	0.153769	0.172816	0.194292	0.218506	0.245807
CO2	167	0.0442297	0.0447115	0.0451991	0.0456926	0.046192	0.0466975	0.0472091	0.0477268	0.0482508	0.0487811	0.0515304	0.0544496	0.0575494	0.0608409	0.0643358	0.0680469	0.0719875	0.0761717	0.0853325	0.0956611	0.107307	0.120437	0.135241	0.151933	0.170753	0.191973	0.215898	0.242873
CO2	168	0.0437144	0.0441904	0.0446722	0.0451598	0.0456533	0.0461527	0.0466582	0.0471698	0.0476875	0.0482115	0.050928	0.0538124	0.0568752	0.0601274	0.0635807	0.0672475	0.0711411	0.0752754	0.0843268	0.0945323	0.106039	0.119013	0.13364	0.150133	0.168729	0.189695	0.213335	0.239988
CO2	169	0.0431913	0.0436617	0.0441377	0.0446195	0.0451071	0.0456006	0.0461	0.0466055	0.0471171	0.0476348	0.0503189	0.0531689	0.0561952	0.0594085	0.0628206	0.0664437	0.0702909	0.0743759	0.0833193	0.0934031	0.104772	0.117591	0.132045	0.148341	0.166715	0.187431	0.210789	0.237124
CO2	170	0.0426635	0.0431283	0.0435986	0.0440747	0.0445565	0.0450441	0.0455376	0.046037	0.0465425	0.0470541	0.0497061	0.0525221	0.0555123	0.0586873	0.0620587	0.0656386	0.0694398	0.0734761	0.0823129	0.0922764	0.10351	0.116176	0.130457	0.146559	0.164713	0.185183	0.208262	0.234283
CO2	171	0.0420867	0.0425459	0.0430106	0.043481	0.043957	0.0444388	0.0449264	0.0454199	0.0459194	0.0464248	0.0490452	0.0518277	0.0547822	0.0579194	0.0612505	0.0647877	0.0685436	0.0725317	0.0812631	0.0911077	0.102207	0.114722	0.128833	0.144743	0.162681	0.182906	0.205709	0.231421
CO2	172	0.0417093	0.042163	0.0426222	0.043087	0.0435574	0.0440334	0.0445152	0.0450028	0.0454963	0.0459957	0.0485849	0.0513341	0.0542534	0.0573531	0.0606446	0.0641395	0.0678506	0.0717912	0.0804184	0.0901456	0.101113	0.113479	0.127421	0.143141	0.160865	0.180849	0.20338	0.228785
CO2	173	0.0411283	0.0415766	0.0420303	0.0424895	0.0429543	0.0434246	0.0439007	0.0443824	0.04487	0.0453635	0.0479218	0.0506382	0.0535227	0.0565855	0.0598376	0.0632909	0.0669578	0.0708513	0.0793757	0.0889868	0.0998233	0.112042	0.125817	0.14135	0.158862	0.178608	0.200871	0.225972
CO2	174	0.0406916	0.0411346	0.0415829	0.0420367	0.0424959	0.0429606	0.043431	0.043907	0.0443888	0.0448764	0.0474041	0.0500882	0.0529382	0.0559645	0.0591779	0.06259	0.066213	0.0700602	0.0784828	0.0879793	0.0986866	0.110759	0.124371	0.139718	0.157021	0.176531	0.198529	0.223331
CO2	175	0.0401077	0.0405454	0.0409884	0.0414367	0.0418904	0.0423496	0.0428144	0.0432847	0.0437608	0.0442426	0.0467402	0.0493922	0.0522082	0.0551984	0.0583734	0.0617448	0.0653247	0.0691259	0.0774481	0.0868313	0.0974109	0.109339	0.122789	0.137953	0.15505	0.174327	0.196062	0.220568
CO2	176	0.0397572	0.0401896	0.0406273	0.0410703	0.0415186	0.0419723	0.0424315	0.0428963	0.0433666	0.0438427	0.0463105	0.0489309	0.0517133	0.0546678	0.057805	0.0611362	0.0646733	0.0684292	0.0766521	0.0859234	0.0963768	0.108163	0.121452	0.136435	0.153328	0.172376	0.193851	0.218065
CO2	177	0.0391566	0.0395839	0.0400164	0.0404541	0.040897	0.0413453	0.0417991	0.0422583	0.042723	0.0431934	0.0456317	0.0482209	0.0509701	0.0538894	0.0569891	0.0602806	0.0637756	0.0674867	0.0756115	0.0847722	0.0951009	0.106746	0.119877	0.134681	0.151373	0.170193	0.191413	0.215338
CO2	178	0.0388306	0.0392528	0.0396801	0.0401126	0.0405503	0.0409932	0.0414415	0.0418953	0.0423545	0.0428192	0.0452285	0.0477868	0.0505032	0.0533876	0.0564504	0.0597026	0.0631559	0.0668227	0.0748506	0.0839021	0.0941075	0.105614	0.118588	0.133216	0.149708	0.168304	0.18927	0.21291
CO2	179	0.038228	0.0386452	0.0390674	0.0394947	0.0399272	0.0403649	0.0408078	0.0412561	0.0417099	0.0421691	0.0445496	0.0470774	0.0497614	0.0526114	0.0556377	0.0588511	0.0622632	0.0658863	0.0738184	0.0827619	0.0928456	0.104215	0.117034	0.131487	0.147783	0.166157	0.186873	0.210231
CO2	180	0.0378856	0.0382978	0.038715	0.0391372	0.0395645	0.0399969	0.0404346	0.0408776	0.0413259	0.0417796	0.0441318	0.0466294	0.0492814	0.0520974	0.0550876	0.0582626	0.061634	0.0652139	0.0730514	0.0818882	0.0918517	0.103085	0.115751	0.130032	0.146134	0.164289	0.184758	0.207837
CO2	181	0.0373215	0.0377288	0.038141	0.0385581	0.0389803	0.0394076	0.0398401	0.0402778	0.0407208	0.0411691	0.0434932	0.045961	0.0485814	0.0513638	0.0543183	0.0574555	0.0607866	0.0643238	0.0720679	0.0807992	0.0906438	0.101744	0.114259	0.128369	0.144279	0.162217	0.182442	0.205246
CO2	182	0.0370039	0.0374063	0.0378136	0.0382258	0.0386429	0.0390651	0.0394924	0.0399249	0.0403626	0.0408056	0.0431019	0.0455403	0.0481294	0.0508787	0.0537979	0.0568977	0.0601891	0.0636841	0.0713358	0.079963	0.0896902	0.100658	0.113023	0.126965	0.142685	0.160409	0.180393	0.202925
CO2	183	0.0364364	0.036834	0.0372365	0.0376437	0.0380559	0.0384731	0.0388953	0.0393226	0.0397551	0.0401928	0.0424617	0.044871	0.0474293	0.0501457	0.0530302	0.056093	0.0593451	0.0627984	0.0703588	0.0788831	0.0884943	0.0993308	0.111549	0.125325	0.140857	0.15837	0.178115	0.200378
CO2	184	0.0361077	0.0365005	0.0368982	0.0373006	0.0377079	0.0381201	0.0385372	0.0389594	0.0393868	0.0398192	0.0420611	0.0444417	0.0469694	0.0496535	0.0525035	0.0555297	0.0587431	0.0621552	0.0696254	0.0780481	0.0875446	0.0982519	0.110324	0.123936	0.139283	0.156587	0.176097	0.198094
CO2	185	0.0355724	0.0359606	0.0363534	0.0367511	0.0371535	0.0375608	0.0379729	0.0383901	0.0388123	0.0392396	0.0414548	0.0438069	0.0463045	0.0489566	0.0517726	0.0547627	0.0579378	0.0613092	0.0686903	0.0770125	0.0863957	0.0969753	0.108904	0.122353	0.137517	0.154614	0.173891	0.195626
CO2	186	0.035253	0.0356366	0.0360248	0.0364177	0.0368153	0.0372177	0.037625	0.0380372	0.0384543	0.0388766	0.0410653	0.0433894	0.0458572	0.0484776	0.05126	0.0542145	0.0573517	0.0606829	0.0679759	0.0761988	0.0854701	0.0959235	0.10771	0.120998	0.135982	0.152875	0.171922	0.193398
CO2	187	0.0347288	0.0351078	0.0354913	0.0358795	0.0362724	0.03667	0.0370724	0.0374797	0.0378919	0.0383091	0.0404717	0.0427681	0.0452065	0.0477956	0.0505448	0.0534641	0.0565639	0.0598553	0.0670614	0.0751862	0.0843469	0.0946756	0.106321	0.119451	0.134256	0.150948	0.169768	0.190987
CO2	188	0.0344066	0.0347811	0.0351601	0.0355437	0.0359318	0.0363247	0.0367223	0.0371248	0.037532	0.0379442	0.0400811	0.0423501	0.0447593	0.0473176	0.050034	0.0529185	0.0559813	0.0592334	0.0663536	0.0743815	0.0834329	0.0936384	0.105145	0.118119	0.132746	0.149239	0.167835	0.188801
CO2	189	0.0339052	0.0342752	0.0346497	0.0350287	0.0354122	0.0358004	0.0361933	0.0365909	0.0369933	0.0374006	0.039512	0.0417539	0.0441344	0.0466622	0.0493462	0.0521962	0.0552225	0.0584359	0.0654711	0.0734032	0.0823467	0.0924304	0.1038	0.116619	0.131072	0.147368	0.165742	0.186458
CO2	190	0.0335846	0.0339502	0.0343202	0.0346946	0.0350736	0.0354572	0.0358454	0.0362383	0.0366359	0.0370383	0.0391245	0.0413396	0.0436918	0.0461894	0.0488414	0.0516574	0.0546476	0.0578226	0.0647739	0.0726114	0.0814482	0.0914117	0.102645	0.115311	0.129592	0.145694	0.163849	0.184318
CO2	191	0.0331012	0.0334624	0.033828	0.034198	0.0345725	0.0349514	0.035335	0.0357232	0.0361161	0.0365137	0.038575	0.0407637	0.0430878	0.0455556	0.048176	0.0509584	0.0539129	0.0570501	0.0639185	0.0716625	0.0803939	0.0902385	0.101338	0.113853	0.127964	0.143873	0.161811	0.182036
CO2	192	0.032804	0.0331609	0.0335221	0.0338877	0.0342577	0.0346321	0.0350111	0.0353947	0.0357829	0.0361758	0.0382124	0.0403751	0.0426714	0.0451098	0.0476989	0.0504482	0.0533674	0.0564672	0.0632536	0.0709053	0.0795325	0.0892597	0.100227	0.112593	0.126535	0.142255	0.159979	0.179963
CO2	193	0.0323162	0.0326689	0.0330258	0.033387	0.0337526	0.0341226	0.0344971	0.034876	0.0352596	0.0356478	0.0376602	0.039797	0.042066	0.0444753	0.0470335	0.04975	0.0526344	0.0556972	0.0624027	0.0699631	0.0784874	0.0880985	0.0989351	0.111153	0.124929	0.140462	0.157974	0.17772
CO2	194	0.0319377	0.0322861	0.0326388	0.0329957	0.0333569	0.0337225	0.0340925	0.034467	0.034846	0.0352295	0.0372179	0.0393293	0.0415712	0.0439517	0.0464795	0.0491635	0.0520135	0.0550398	0.0616653	0.0691355	0.0775581	0.0870546	0.0977619	0.109834	0.123446	0.138793	0.156097	0.175607
CO2	195	0.0316484	0.0319927	0.0323411	0.0326938	0.0330507	0.0334119	0.0337775	0.0341475	0.034522	0.034901	0.0368656	0.0389518	0.041167	0.0435191	0.0460167	0.0486687	0.0514848	0.0544749	0.0610214	0.0684025	0.0767247	0.0861079	0.0966874	0.108616	0.122065	0.137229	0.154326	0.173604
CO2	196	0.0311735	0.0315137	0.031858	0.0322065	0.0325591	0.032916	0.0332773	0.0336428	0.0340128	0.0343873	0.0363285	0.0383898	0.0405786	0.0429026	0.0453704	0.0479908	0.0507733	0.0537278	0.0601961	0.0674892	0.0757121	0.0849834	0.0954368	0.107223	0.120512	0.135495	0.152388	0.171436
CO2	197	0.030808	0.0311442	0.0314844	0.0318286	0.0321771	0.0325298	0.0328867	0.0332479	0.0336135	0.0339835	0.0359016	0.0379383	0.0401009	0.0423973	0.0448356	0.0474248	0.050174	0.0530933	0.0594845	0.0666905	0.0748154	0.0839761	0.0943047	0.10595	0.119081	0.133885	0.150577	0.169397
CO2	198	0.0305236	0.0308557	0.0311918	0.031532	0.0318763	0.0322248	0.0325774	0.0329343	0.0332956	0.0336612	0.0355564	0.0375688	0.0397056	0.0419746	0.0443838	0.0469421	0.0496586	0.052543	0.058858	0.0659781	0.074006	0.0830574	0.0932629	0.10477	0.117743	0.132371	0.148864	0.167459
CO2	199	0.0300712	0.0303994	0.0307315	0.0310676	0.0314078	0.0317521	0.0321006	0.0324532	0.0328102	0.0331714	0.035044	0.0370324	0.0391437	0.0413856	0.0437662	0.0462939	0.0489779	0.051828	0.0580676	0.0651028	0.0730349	0.0819784	0.0920621	0.103432	0.11625	0.130704	0.147	0.165374
CO2	200	0.0297125	0.0300368	0.0303649	0.0306971	0.0310332	0.0313734	0.0317177	0.0320661	0.0324188	0.0327757	0.034626	0.0365906	0.0386768	0.040892	0.0432441	0.0457417	0.0483937	0.0512098	0.057375	0.0643262	0.0721638	0.0810006	0.090964	0.102198	0.114864	0.129145	0.145246	0.163401
CO2	201	0.0294598	0.0297802	0.0301044	0.0304326	0.0307647	0.0311009	0.031441	0.0317853	0.0321338	0.0324864	0.0343146	0.0362559	0.0383172	0.0405059	0.04283	0.0452978	0.0479182	0.0507006	0.0567923	0.0636606	0.0714047	0.0801361	0.0899807	0.10108	0.113595	0.127706	0.143616	0.161554
CO2	202	0.0290079	0.0293245	0.0296449	0.0299691	0.0302973	0.0306294	0.0309655	0.0313057	0.03165	0.0319984	0.0338048	0.0357229	0.0377596	0.0399222	0.0422186	0.044657	0.0472461	0.0499953	0.0560144	0.0628008	0.0704525	0.0790797	0.0888069	0.0997742	0.11214	0.126082	0.141802	0.159526
CO2	203	0.0286619	0.0289747	0.0292912	0.0296116	0.0299359	0.030264	0.0305961	0.0309323	0.0312725	0.0316168	0.0334016	0.0352968	0.0373092	0.039446	0.041715	0.0441243	0.0466825	0.049399	0.0553462	0.0620517	0.0696121	0.0781364	0.0877475	0.0985841	0.110802	0.124578	0.140111	0.157623
CO2	204	0.028416	0.0287251	0.0290379	0.0293544	0.0296748	0.0299991	0.0303272	0.0306593	0.0309955	0.0313357	0.0330992	0.0349718	0.0369602	0.0390715	0.0413134	0.043694	0.0462217	0.0489058	0.054782	0.0614075	0.0688777	0.0773004	0.0867969	0.0975042	0.109577	0.123188	0.138535	0.155839
CO2	205	0.0279822	0.0282876	0.0285966	0.0289094	0.029226	0.0295463	0.0298706	0.0301987	0.0305309	0.030867	0.0326095	0.0344598	0.0364244	0.0385106	0.0407258	0.0430779	0.0455755	0.0482275	0.0540337	0.0605802	0.0679613	0.0762834	0.0856667	0.0962462	0.108175	0.121624	0.136788	0.153885
CO2	206	0.0276484	0.0279501	0.0282555	0.0285646	0.0288773	0.0291939	0.0295143	0.0298385	0.0301667	0.0304988	0.0322205	0.0340487	0.03599	0.0380512	0.04024	0.0425641	0.0450319	0.0476523	0.0533892	0.0598575	0.0671506	0.0753735	0.0846448	0.0950982	0.106884	0.120173	0.135156	0.15205
CO2	207	0.0274078	0.0277059	0.0280076	0.028313	0.028622	0.0289348	0.0292514	0.0295717	0.029896	0.0302241	0.0319253	0.0337317	0.0356498	0.0376865	0.0398491	0.0421455	0.0445839	0.047173	0.0528415	0.0592327	0.0664388	0.0745636	0.0837243	0.094053	0.105699	0.118829	0.133633	0.150325
CO2	208	0.0269928	0.0272873	0.0275855	0.0278872	0.0281925	0.0285016	0.0288144	0.0291309	0.0294513	0.0297755	0.0314564	0.0332413	0.0351365	0.0371489	0.0392857	0.0415547	0.043964	0.0465222	0.0521231	0.0584381	0.0655582	0.0735861	0.0826375	0.092843	0.10435	0.117323	0.131951	0.148444
CO2	209	0.0266708	0.0269618	0.0272564	0.0275545	0.0278562	0.0281616	0.0284707	0.0287834	0.0291	0.0294204	0.0310812	0.0328448	0.0347174	0.0367058	0.0388171	0.041059	0.0434395	0.0459673	0.0515014	0.057741	0.0647762	0.0727083	0.0816518	0.0917355	0.103105	0.115924	0.130377	0.146673
CO2	210	0.0263592	0.0266468	0.0269378	0.0272324	0.0275305	0.0278323	0.0281376	0.0284467	0.0287594	0.029076	0.030717	0.0324595	0.0343098	0.0362745	0.0383606	0.0405758	0.0429279	0.0454255	0.0508936	0.0570588	0.0640101	0.0718476	0.0806844	0.0906478	0.101882	0.114548	0.128829	0.14493
CO2	211	0.0261306	0.0264148	0.0267024	0.0269934	0.027288	0.0275861	0.0278878	0.0281932	0.0285022	0.028815	0.0304365	0.0321582	0.0339864	0.0359276	0.0379889	0.0401776	0.0425017	0.0449695	0.0503724	0.056464	0.0633324	0.0710764	0.0798078	0.0896524	0.100752	0.113267	0.127378	0.143287
CO2	212	0.0257277	0.0260085	0.0262926	0.0265802	0.0268713	0.0271658	0.0274639	0.0277657	0.028071	0.0283801	0.0299822	0.0316834	0.0334898	0.0354078	0.0374445	0.0396072	0.0419035	0.0443419	0.0496803	0.0556993	0.0624857	0.0701374	0.0787646	0.0884918	0.0994592	0.111825	0.125767	0.141487
CO2	213	0.0254208	0.0256982	0.025979	0.0262631	0.0265507	0.0268418	0.0271363	0.0274345	0.0277362	0.0280415	0.0296246	0.0313055	0.0330903	0.0349855	0.0369979	0.0391347	0.0414037	0.043813	0.0490877	0.0550349	0.0617404	0.0693008	0.0778251	0.0874362	0.0982728	0.110491	0.124267	0.139799
CO2	214	0.0251176	0.0253917	0.0256691	0.0259499	0.026234	0.0265216	0.0268127	0.0271072	0.0274053	0.0277071	0.0292712	0.030932	0.0326956	0.0345682	0.0365566	0.0386679	0.0409098	0.0432904	0.0485022	0.0543784	0.0610039	0.0684741	0.0768968	0.0863933	0.0971005	0.109173	0.122785	0.138132
CO2	215	0.0249072	0.025178	0.0254521	0.0257295	0.0260103	0.0262944	0.026582	0.026873	0.0271676	0.0274657	0.0290112	0.0306522	0.0323947	0.034245	0.0362097	0.0382958	0.040511	0.0428632	0.0480128	0.053819	0.0603654	0.0677465	0.0760687	0.0854519	0.0960315	0.10796	0.121409	0.136573
CO2	216	0.024522	0.0247896	0.0250604	0.0253345	0.0256119	0.0258927	0.0261768	0.0264644	0.0267554	0.02705	0.028577	0.0301985	0.0319202	0.0337484	0.0356897	0.0377509	0.0399397	0.0422638	0.047352	0.0530889	0.0595572	0.0668503	0.0750732	0.0843445	0.0947979	0.106584	0.119873	0.134856
CO2	217	0.0242295	0.0244939	0.0247615	0.0250323	0.0253064	0.0255838	0.0258646	0.0261487	0.0264363	0.0267273	0.0282362	0.0298383	0.0315395	0.0333459	0.0352639	0.0373006	0.0394633	0.0417596	0.0467871	0.0524556	0.0588468	0.0660529	0.0741777	0.0833384	0.0936671	0.105313	0.118443	0.133247
CO2	218	0.0239404	0.0242017	0.0244661	0.0247337	0.0250045	0.0252786	0.025556	0.0258368	0.026121	0.0264085	0.0278994	0.0294824	0.0311633	0.0329481	0.0348433	0.0368557	0.0389925	0.0412615	0.046229	0.0518299	0.0581449	0.065265	0.0732929	0.0823443	0.0925498	0.104056	0.11703	0.131658
CO2	219	0.0236617	0.0239198	0.024181	0.0244455	0.0247131	0.0249839	0.025258	0.0255354	0.0258162	0.0261003	0.0275733	0.0291375	0.0307983	0.0325619	0.0344345	0.0364229	0.0385342	0.0407761	0.0456844	0.0512185	0.0574581	0.0644933	0.0724254	0.0813689	0.0914526	0.102822	0.115641	0.130094
CO2	220	0.0234591	0.0237142	0.0239723	0.0242336	0.024498	0.0247656	0.0250364	0.0253105	0.0255879	0.0258687	0.0273242	0.0288696	0.0305107	0.0322532	0.0341034	0.0360681	0.0381543	0.0403694	0.0452192	0.0506872	0.0568525	0.0638037	0.0716412	0.080478	0.0904415	0.101675	0.114341	0.128622
CO2	221	0.0230939	0.0233459	0.023601	0.0238591	0.0241204	0.0243848	0.0246524	0.0249232	0.0251973	0.0254747	0.0269128	0.0284399	0.0300613	0.0317831	0.0336113	0.0355525	0.0376138	0.0398025	0.0445944	0.0499972	0.0560889	0.0629573	0.0707013	0.0794327	0.0892773	0.100377	0.112892	0.127003
CO2	222	0.0228184	0.0230674	0.0233195	0.0235745	0.0238327	0.0240939	0.0243583	0.0246259	0.0248968	0.0251709	0.0265918	0.0281006	0.0297028	0.0314039	0.0332103	0.0351284	0.0371651	0.0393277	0.0440625	0.0494008	0.0554199	0.0622063	0.0698579	0.0784852	0.0882124	0.0991797	0.111545	0.125488
CO2	223	0.0225463	0.0227923	0.0230413	0.0232933	0.0235484	0.0238065	0.0240678	0.0243322	0.0245998	0.0248706	0.0262746	0.0277654	0.0293485	0.0310293	0.0328142	0.0347094	0.0367218	0.0388586	0.0435369	0.0488116	0.0547588	0.0614643	0.0690247	0.077549	0.0871601	0.0979967	0.110215	0.123991
CO2	224	0.0222773	0.0225204	0.0227665	0.0230155	0.0232675	0.0235226	0.0237807	0.0240419	0.0243064	0.024574	0.0259612	0.0274343	0.0289984	0.0306592	0.0324228	0.0342954	0.0362838	0.0383951	0.0430175	0.0482293	0.0541056	0.0607311	0.0682013	0.076624	0.0861205	0.0968277	0.1089	0.122512
CO2	225	0.0220949	0.0223351	0.0225782	0.0228242	0.0230732	0.0233253	0.0235803	0.0238385	0.0240997	0.0243641	0.0257348	0.0271903	0.0287358	0.0303768	0.0321193	0.0339696	0.0359342	0.0380204	0.0425877	0.0477373	0.0535435	0.06009	0.0674711	0.0757933	0.0851765	0.095756	0.107684	0.121134
CO2	226	0.021749	0.0219864	0.0222266	0.0224697	0.0227157	0.0229647	0.0232167	0.0234718	0.0237299	0.0239912	0.0253456	0.0267837	0.0283107	0.0299322	0.0316539	0.0334821	0.0354233	0.0374846	0.0419974	0.0470856	0.0528225	0.0592909	0.066584	0.0748069	0.0840782	0.0945315	0.106318	0.119606
CO2	227	0.0214896	0.0217241	0.0219614	0.0222017	0.0224448	0.0226908	0.0229398	0.0231918	0.0234469	0.023705	0.0250432	0.0264642	0.027973	0.0295751	0.0312763	0.0330827	0.0350008	0.0370375	0.0414965	0.046524	0.0521925	0.0585837	0.0657897	0.0739146	0.0830753	0.0934039	0.105049	0.11818
CO2	228	0.0212333	0.021465	0.0216995	0.0219368	0.022177	0.0224201	0.0226662	0.0229152	0.0231672	0.0234223	0.0247445	0.0261485	0.0276393	0.0292223	0.0309032	0.0326881	0.0345833	0.0365957	0.0410015	0.045969	0.0515699	0.0578849	0.065005	0.0730329	0.0820843	0.0922898	0.103796	0.11677
CO2	229	0.02098	0.0212089	0.0214406	0.0216752	0.0219125	0.0221527	0.0223958	0.0226419	0.0228909	0.0231429	0.0244494	0.0258366	0.0273096	0.0288738	0.0305346	0.0322982	0.0341708	0.0361591	0.0405124	0.0454207	0.0509548	0.0571944	0.0642296	0.0721617	0.0811052	0.0911889	0.102558	0.115377
CO2	230	0.0207359	0.0209621	0.0211911	0.0214228	0.0216573	0.0218947	0.0221349	0.022378	0.022624	0.022873	0.0241639	0.0255346	0.0269901	0.0285355	0.0301766	0.0319191	0.0337693	0.035734	0.0400353	0.0448851	0.0503531	0.0565184	0.0634696	0.0713072	0.0801439	0.0901074	0.101341	0.114007
CO2	231	0.0205681	0.0207916	0.0210178	0.0212467	0.0214785	0.021713	0.0219503	0.0221905	0.0224336	0.0226797	0.0239552	0.0253095	0.0267476	0.0282746	0.0298961	0.0316178	0.033446	0.0353873	0.0396373	0.0444292	0.049832	0.0559237	0.062792	0.0705361	0.0792674	0.0891121	0.100212	0.112727
CO2	232	0.0202381	0.020459	0.0206825	0.0209087	0.0211377	0.0213694	0.0216039	0.0218412	0.0220815	0.0223246	0.0235848	0.024923	0.026344	0.0278528	0.0294549	0.0311561	0.0329625	0.0348806	0.0390799	0.0438146	0.049153	0.055172	0.0619584	0.0696101	0.0782373	0.0879645	0.0989319	0.111298
CO2	233	0.0199967	0.020215	0.0204358	0.0206593	0.0208855	0.0211145	0.0213462	0.0215807	0.0218181	0.0220583	0.0233035	0.0246257	0.0260297	0.0275206	0.0291036	0.0307845	0.0325693	0.0344645	0.0386137	0.043292	0.0485667	0.0545139	0.0612194	0.0687798	0.0773041	0.0869153	0.0977518	0.10997
CO2	234	0.0197582	0.0199738	0.020192	0.0204129	0.0206364	0.0208626	0.0210916	0.0213233	0.0215578	0.0217951	0.0230255	0.024332	0.0257193	0.0271923	0.0287564	0.0304173	0.0321808	0.0340534	0.0381531	0.0427756	0.0479874	0.0538637	0.0604891	0.0679594	0.076382	0.0858785	0.0965858	0.108658
CO2	235	0.0195225	0.0197356	0.0199512	0.0201694	0.0203903	0.0206138	0.02084	0.0210689	0.0213007	0.0215352	0.0227509	0.0240418	0.0254125	0.0268679	0.0284134	0.0300544	0.0317969	0.0336472	0.037698	0.0422653	0.047415	0.0532212	0.0597676	0.0671487	0.0754709	0.0848541	0.0954337	0.107362
CO2	236	0.0192897	0.0195002	0.0197132	0.0199288	0.020147	0.0203679	0.0205914	0.0208176	0.0210466	0.0212783	0.0224795	0.023755	0.0251093	0.0265474	0.0280745	0.0296959	0.0314177	0.0332459	0.0372484	0.0417612	0.0468494	0.0525863	0.0590547	0.0663477	0.0745707	0.083842	0.0942953	0.106081
CO2	237	0.0190596	0.0192676	0.0194781	0.0196911	0.0199067	0.0201249	0.0203458	0.0205693	0.0207955	0.0210245	0.0222114	0.0234716	0.0248098	0.0262308	0.0277396	0.0293417	0.0310429	0.0328493	0.0368041	0.0412631	0.0462906	0.0519591	0.0583503	0.0655563	0.0736812	0.0828419	0.0931705	0.104816
CO2	238	0.0188392	0.0190448	0.0192527	0.0194633	0.0196763	0.0198919	0.0201101	0.020331	0.0205545	0.0207807	0.0219534	0.0231987	0.0245209	0.0259249	0.0274157	0.0289987	0.0306796	0.0324645	0.0363721	0.0407779	0.0457454	0.0513463	0.0576613	0.0647814	0.0728093	0.0818607	0.0920662	0.103573
CO2	239	0.0186708	0.0188739	0.0190794	0.0192874	0.0194979	0.0197109	0.0199266	0.0201448	0.0203656	0.0205892	0.0217479	0.0229783	0.0242847	0.025672	0.027145	0.0287092	0.03037	0.0321335	0.0359945	0.0403478	0.0452561	0.0507901	0.0570298	0.064065	0.0719971	0.0809406	0.0910243	0.102394
CO2	240	0.0183856	0.0185863	0.0187893	0.0189948	0.0192028	0.0194133	0.0196264	0.019842	0.0200602	0.0202811	0.021426	0.0226417	0.0239326	0.0253033	0.0267587	0.0283042	0.0299452	0.0316877	0.0355027	0.039804	0.0446537	0.0501218	0.056287	0.0632383	0.0710758	0.0799126	0.089876	0.10111
CO2	241	0.0181663	0.0183646	0.0185652	0.0187683	0.0189738	0.0191818	0.0193923	0.0196053	0.0198209	0.0200391	0.0211704	0.0223716	0.0236471	0.0250014	0.0264395	0.0279666	0.029588	0.0313098	0.0350792	0.0393292	0.0441211	0.0495239	0.0556156	0.062484	0.070228	0.0789594	0.088804	0.0999037
CO2	242	0.0179496	0.0181455	0.0183437	0.0185444	0.0187474	0.018953	0.0191609	0.0193714	0.0195845	0.0198001	0.0209179	0.0221047	0.023365	0.0247032	0.0261242	0.027633	0.0292351	0.0309363	0.0346608	0.0388601	0.0435948	0.0489332	0.0549522	0.0617386	0.0693903	0.0780175	0.0877447	0.0987121
CO2	243	0.0177355	0.0179291	0.0181249	0.0183232	0.0185238	0.0187269	0.0189324	0.0191404	0.0193509	0.0195639	0.0206684	0.0218411	0.0230863	0.0244085	0.0258126	0.0273034	0.0288864	0.0305673	0.0342473	0.0383965	0.0430748	0.0483495	0.0542967	0.0610022	0.0685626	0.0770869	0.0866981	0.0975346
CO2	244	0.017524	0.0177152	0.0179087	0.0181046	0.0183029	0.0185035	0.0187066	0.0189121	0.0191201	0.0193306	0.0204218	0.0215805	0.0228109	0.0241174	0.0255047	0.0269777	0.0285418	0.0302027	0.0338388	0.0379385	0.042561	0.0477728	0.0536491	0.0602745	0.0677448	0.0761674	0.0856639	0.0963712
CO2	245	0.0173149	0.0175039	0.0176951	0.0178887	0.0180845	0.0182828	0.0184834	0.0186865	0.018892	0.0191	0.0201782	0.0213231	0.0225388	0.0238297	0.0252004	0.0266559	0.0282014	0.0298424	0.0334352	0.037486	0.0420533	0.0472029	0.0530091	0.0595556	0.0669367	0.0752589	0.0846421	0.0952216
CO2	246	0.0171084	0.0172951	0.017484	0.0176753	0.0178688	0.0180647	0.0182629	0.0184636	0.0186666	0.0188722	0.0199375	0.0210688	0.02227	0.0235455	0.0248998	0.0263379	0.027865	0.0294864	0.0330363	0.0370389	0.0415517	0.0466399	0.0523768	0.0588452	0.0661382	0.0743611	0.0836324	0.0940858
CO2	247	0.0169105	0.017095	0.0172817	0.0174707	0.0176619	0.0178554	0.0180513	0.0182496	0.0184502	0.0186533	0.0197059	0.0208237	0.0220106	0.0232708	0.024609	0.02603	0.0275388	0.0291409	0.0326485	0.0366033	0.0410623	0.0460898	0.0517583	0.0581495	0.0653555	0.0734804	0.0826411	0.0929697
CO2	248	0.0167027	0.0168849	0.0170694	0.0172561	0.0174451	0.0176363	0.0178298	0.0180257	0.018224	0.0184246	0.0194647	0.0205691	0.0217419	0.0229871	0.0243093	0.0257133	0.0272042	0.0287872	0.0322529	0.0361605	0.0405663	0.0455338	0.0511347	0.0574497	0.0645698	0.0725977	0.0816492	0.0918546
CO2	249	0.0165867	0.0167668	0.0169491	0.0171335	0.0173202	0.0175092	0.0177004	0.017894	0.0180899	0.0182881	0.0193158	0.0204071	0.0215658	0.0227962	0.0241026	0.0254899	0.0269629	0.0285271	0.0319514	0.0358124	0.0401657	0.045074	0.050608	0.0568477	0.0638829	0.071815	0.0807585	0.0908422
CO2	250	0.0163066	0.0164845	0.0166646	0.0168469	0.0170314	0.0172181	0.017407	0.0175983	0.0177918	0.0179877	0.0190031	0.0200814	0.0212263	0.022442	0.0237329	0.0251036	0.026559	0.0281045	0.0314881	0.035303	0.0396043	0.044454	0.0499221	0.0560873	0.0630386	0.0708761	0.0797129	0.0896764
CO2	251	0.0161121	0.0162879	0.0164658	0.0166459	0.0168282	0.0170127	0.0171994	0.0173883	0.0175796	0.0177731	0.0187765	0.0198418	0.0209731	0.0221743	0.0234498	0.0248041	0.0262422	0.0277693	0.0311125	0.0348819	0.0391319	0.0439238	0.0493266	0.0554183	0.0622866	0.0700307	0.0787621	0.0886067
CO2	252	0.0159199	0.0160936	0.0162694	0.0164474	0.0166275	0.0168098	0.0169942	0.0171809	0.0173699	0.0175611	0.0185525	0.0196051	0.0207229	0.0219098	0.0231701	0.0245083	0.0259292	0.027438	0.0307413	0.0344658	0.0386651	0.0433998	0.0487382	0.0547573	0.0615437	0.0691953	0.0778226	0.0875497
CO2	253	0.01573	0.0159016	0.0160754	0.0162512	0.0164292	0.0166092	0.0167915	0.016976	0.0171627	0.0173516	0.0183312	0.0193713	0.0204757	0.0216484	0.0228937	0.0242159	0.0256199	0.0271107	0.0303746	0.0340547	0.0382039	0.0428822	0.0481569	0.0541041	0.0608096	0.06837	0.0768943	0.0865054
CO2	254	0.0155424	0.015712	0.0158836	0.0160574	0.0162332	0.0164111	0.0165912	0.0167735	0.016958	0.0171447	0.0181125	0.0191402	0.0202315	0.0213902	0.0226206	0.0239271	0.0253143	0.0267874	0.0300123	0.0336485	0.0377482	0.0423707	0.0475824	0.0534587	0.0600842	0.0675544	0.0759771	0.0854736
CO2	255	0.015357	0.0155245	0.0156942	0.0158658	0.0160395	0.0162154	0.0163933	0.0165734	0.0167557	0.0169402	0.0178965	0.0189119	0.0199902	0.0211351	0.0223508	0.0236417	0.0250124	0.0264678	0.0296543	0.0332471	0.0372979	0.0418652	0.0470149	0.0528211	0.0593675	0.0667486	0.0750708	0.084454
CO2	256	0.0151738	0.0153394	0.015507	0.0156766	0.0158482	0.0160219	0.0161978	0.0163757	0.0165558	0.0167381	0.017683	0.0186863	0.0197517	0.020883	0.0220842	0.0233597	0.024714	0.0261521	0.0293006	0.0328505	0.036853	0.0413659	0.0464541	0.052191	0.0586594	0.0659524	0.0741753	0.0834466
CO2	257	0.0149928	0.0151564	0.015322	0.0154896	0.0156592	0.0158308	0.0160046	0.0161804	0.0163583	0.0165384	0.0174721	0.0184634	0.0195161	0.0206339	0.0218207	0.023081	0.0244192	0.0258402	0.0289511	0.0324587	0.0364134	0.0408724	0.0458999	0.0515684	0.0579596	0.0651657	0.0732905	0.0824512
CO2	258	0.0148139	0.0149756	0.0151392	0.0153048	0.0154724	0.015642	0.0158137	0.0159874	0.0161632	0.0163412	0.0172637	0.0182432	0.0192833	0.0203877	0.0215605	0.0228057	0.0241279	0.0255319	0.0286058	0.0320715	0.0359791	0.0403849	0.0453524	0.0509533	0.0572683	0.0643884	0.0724163	0.0814677
CO2	259	0.0146372	0.014797	0.0149586	0.0151222	0.0152878	0.0154554	0.015625	0.0157967	0.0159704	0.0161462	0.0170577	0.0180256	0.0190533	0.0201445	0.0213033	0.0225337	0.0238401	0.0252274	0.0282645	0.0316889	0.0355499	0.0399032	0.0448115	0.0503455	0.0565852	0.0636204	0.0715525	0.080496
CO2	260	0.0144626	0.0146205	0.0147802	0.0149419	0.0151055	0.0152711	0.0154386	0.0156083	0.0157799	0.0159536	0.0168543	0.0178106	0.018826	0.0199043	0.0210492	0.0222649	0.0235558	0.0249265	0.0279274	0.0313109	0.0351259	0.0394272	0.0442769	0.049745	0.0559102	0.0628615	0.070699	0.0795358
CO2	261	0.0142967	0.0144526	0.0146104	0.0147702	0.0149318	0.0150954	0.015261	0.0154286	0.0155982	0.0157699	0.0166598	0.0176047	0.018608	0.0196734	0.0208046	0.0220058	0.0232813	0.0246357	0.0276008	0.030944	0.0347134	0.0389634	0.0437553	0.0491582	0.0552498	0.0621182	0.0698622	0.0785936
CO2	262	0.0141201	0.0142742	0.0144301	0.014588	0.0147477	0.0149094	0.015073	0.0152386	0.0154062	0.0155758	0.016455	0.0173887	0.01838	0.0194327	0.0205504	0.0217373	0.0229976	0.0243358	0.0272656	0.0305689	0.0342933	0.0384927	0.0432274	0.0485658	0.0545848	0.0613712	0.0690229	0.0776501
CO2	263	0.014032	0.0141842	0.0143383	0.0144943	0.0146521	0.0148118	0.0149735	0.0151371	0.0153027	0.0154703	0.0163391	0.0172615	0.0182411	0.0192812	0.0203856	0.0215583	0.0228036	0.0241258	0.0270206	0.0302845	0.0339646	0.0381138	0.0427921	0.0480668	0.054014	0.0607195	0.0682799	0.0768042
CO2	264	0.0137848	0.0139353	0.0140875	0.0142416	0.0143975	0.0145554	0.0147151	0.0148768	0.0150404	0.015206	0.0160644	0.0169759	0.0179437	0.0189714	0.0200627	0.0212214	0.0224518	0.0237583	0.0266185	0.0298435	0.0334797	0.0375794	0.0422018	0.0474136	0.0532899	0.0599154	0.0673856	0.0758083
CO2	265	0.0136204	0.013769	0.0139195	0.0140717	0.0142258	0.0143817	0.0145396	0.0146993	0.014861	0.0150246	0.0158727	0.0167734	0.0177297	0.0187451	0.0198234	0.0209683	0.022184	0.0234749	0.026301	0.0294875	0.0330803	0.0371311	0.0416984	0.0468481	0.0526543	0.0592007	0.0665818	0.074904
CO2	266	0.0134579	0.0136048	0.0137534	0.0139039	0.0140561	0.0142102	0.0143661	0.014524	0.0146837	0.0148454	0.0156834	0.0165733	0.0175182	0.0185215	0.0195869	0.0207182	0.0219194	0.0231948	0.0259873	0.0291358	0.0326857	0.0366882	0.0412011	0.0462893	0.0520262	0.0584945	0.0657876	0.0740105
CO2	267	0.0132974	0.0134425	0.0135894	0.013738	0.0138884	0.0140407	0.0141948	0.0143507	0.0145085	0.0146683	0.0154963	0.0163756	0.0173092	0.0183006	0.0193533	0.020471	0.0216579	0.0229182	0.0256773	0.0287883	0.0322958	0.0362506	0.0407096	0.0457371	0.0514056	0.0577968	0.0650029	0.0731277
CO2	268	0.0131388	0.0132822	0.0134273	0.0135741	0.0137228	0.0138732	0.0140255	0.0141795	0.0143355	0.0144933	0.0153115	0.0161803	0.0171028	0.0180823	0.0191224	0.0202268	0.0213996	0.0226448	0.025371	0.0284449	0.0319106	0.0358182	0.040224	0.0451915	0.0507924	0.0571074	0.0642275	0.0722554
CO2	269	0.0129821	0.0131237	0.0132671	0.0134122	0.0135591	0.0137077	0.0138582	0.0140104	0.0141645	0.0143204	0.0151289	0.0159873	0.0168988	0.0178666	0.0188943	0.0199856	0.0211443	0.0223747	0.0250684	0.0281056	0.03153	0.0353909	0.0397442	0.0446525	0.0501865	0.0564262	0.0634614	0.0713935
CO2	270	0.0128272	0.0129672	0.0131089	0.0132522	0.0133974	0.0135442	0.0136929	0.0138433	0.0139955	0.0141496	0.0149484	0.0157966	0.0166972	0.0176535	0.0186689	0.0197472	0.0208921	0.0221078	0.0247694	0.0277703	0.0311539	0.0349688	0.0392701	0.0441199	0.0495879	0.0557531	0.0627044	0.0705419
CO2	271	0.0126742	0.0128125	0.0129525	0.0130942	0.0132375	0.0133827	0.0135295	0.0136782	0.0138286	0.0139808	0.0147701	0.0156081	0.016498	0.0174429	0.0184462	0.0195116	0.0206429	0.0218441	0.0244739	0.0274391	0.0307822	0.0345517	0.0388017	0.0435936	0.0489964	0.0550881	0.0619564	0.0697005
CO2	272	0.012523	0.0126597	0.012798	0.012938	0.0130796	0.013223	0.0133681	0.013515	0.0136636	0.0138141	0.0145939	0.015422	0.0163012	0.0172348	0.0182262	0.0192789	0.0203966	0.0215835	0.024182	0.0271118	0.0304151	0.0341395	0.0383389	0.0430736	0.048412	0.054431	0.0612174	0.0688691
CO2	273	0.0123736	0.0125087	0.0126453	0.0127836	0.0129236	0.0130653	0.0132087	0.0133538	0.0135007	0.0136493	0.0144198	0.015238	0.0161068	0.0170293	0.0180088	0.0190489	0.0201533	0.0213261	0.0238935	0.0267884	0.0300523	0.0337323	0.0378815	0.0425598	0.0478345	0.0537817	0.0604872	0.0680476
CO2	274	0.012226	0.0123595	0.0124945	0.0126312	0.0127695	0.0129095	0.0130511	0.0131945	0.0133396	0.0134865	0.0142478	0.0150562	0.0159146	0.0168261	0.017794	0.0188217	0.0199129	0.0210717	0.0236085	0.0264688	0.0296938	0.0333299	0.0374297	0.0420521	0.0472639	0.0531402	0.0597657	0.0672359
CO2	275	0.0120802	0.012212	0.0123455	0.0124805	0.0126172	0.0127555	0.0128954	0.0130371	0.0131805	0.0133256	0.0140779	0.0148766	0.0157248	0.0166254	0.0175817	0.0185972	0.0196754	0.0208203	0.0233269	0.0261531	0.0293396	0.0329324	0.0369832	0.0415505	0.0467001	0.0525063	0.0590528	0.0664339
CO2	276	0.0119361	0.0120664	0.0121982	0.0123316	0.0124667	0.0126033	0.0127416	0.0128816	0.0130233	0.0131667	0.0139099	0.0146992	0.0155372	0.0164271	0.017372	0.0183754	0.0194407	0.020572	0.0230487	0.0258411	0.0289896	0.0325395	0.0365421	0.0410549	0.0461431	0.05188	0.0583484	0.0656414
CO2	277	0.0117937	0.0119224	0.0120527	0.0121845	0.0123179	0.012453	0.0125896	0.0127279	0.0128679	0.0130096	0.013744	0.0145239	0.0153519	0.0162312	0.0171648	0.0181562	0.0192088	0.0203266	0.0227737	0.0255329	0.0286438	0.0321514	0.0361062	0.0405652	0.0455927	0.0512612	0.0576524	0.0648584
CO2	278	0.0116531	0.0117802	0.0119089	0.0120392	0.012171	0.0123044	0.0124395	0.0125761	0.0127144	0.0128544	0.0135801	0.0143506	0.0151688	0.0160376	0.0169601	0.0179396	0.0189797	0.0200841	0.0225021	0.0252283	0.0283022	0.0317679	0.0356755	0.0400813	0.0450488	0.0506497	0.0569647	0.0640848
CO2	279	0.0115141	0.0116397	0.0117669	0.0118956	0.0120258	0.0121577	0.0122911	0.0124261	0.0125628	0.0127011	0.0134181	0.0141794	0.0149878	0.0158463	0.0167578	0.0177256	0.0187533	0.0198446	0.0222337	0.0249274	0.0279646	0.031389	0.0352499	0.0396032	0.0445115	0.0500455	0.0562852	0.0633204
CO2	280	0.0113767	0.0115009	0.0116265	0.0117537	0.0118824	0.0120126	0.0121445	0.0122779	0.0124129	0.0125496	0.013258	0.0140103	0.0148091	0.0156572	0.0165579	0.0175142	0.0185296	0.0196078	0.0219685	0.0246301	0.027631	0.0310145	0.0348295	0.0391308	0.0439805	0.0494486	0.0556138	0.0625651
CO2	281	0.011241	0.0113637	0.0114878	0.0116135	0.0117407	0.0118694	0.0119996	0.0121314	0.0122649	0.0123999	0.0130999	0.0138432	0.0146324	0.0154705	0.0163604	0.0173053	0.0183086	0.019374	0.0217064	0.0243363	0.0273014	0.0306446	0.034414	0.038664	0.0434559	0.0488588	0.0549504	0.0618188
CO2	282	0.0111131	0.0112343	0.011357	0.0114811	0.0116068	0.0117339	0.0118626	0.0119929	0.0121247	0.0122582	0.0129498	0.0136842	0.0144641	0.0152921	0.0161714	0.017105	0.0180964	0.019149	0.0214537	0.0240521	0.0269819	0.0302852	0.0340097	0.038209	0.0429437	0.0482821	0.0543011	0.0610876
CO2	283	0.0109744	0.0110942	0.0112154	0.0113381	0.0114622	0.0115879	0.011715	0.0118437	0.011974	0.0121058	0.0127892	0.0135149	0.0142854	0.0151036	0.0159724	0.0168949	0.0178744	0.0189145	0.0211917	0.0237591	0.026654	0.0299179	0.0335979	0.0377471	0.0424254	0.0477001	0.0536473	0.0603528
CO2	284	0.0108435	0.0109619	0.0110816	0.0112028	0.0113255	0.0114497	0.0115753	0.0117025	0.0118312	0.0119614	0.0126367	0.0133537	0.014115	0.0149234	0.0157819	0.0166933	0.0176612	0.0186889	0.0209389	0.0234757	0.026336	0.029561	0.0331971	0.0372969	0.0419193	0.0471311	0.0530074	0.0596329
CO2	285	0.0107142	0.0108311	0.0109494	0.0110692	0.0111904	0.0113131	0.0114372	0.0115629	0.01169	0.0118188	0.0124859	0.0131944	0.0139467	0.0147454	0.0155936	0.0164942	0.0174505	0.018466	0.0206891	0.0231957	0.0260219	0.0292084	0.0328012	0.036852	0.0414193	0.0465689	0.0523751	0.0589216
CO2	286	0.0106635	0.010779	0.010896	0.0110143	0.0111341	0.0112553	0.0113779	0.0115021	0.0116277	0.0117549	0.0124141	0.0131141	0.0138574	0.0146467	0.0154847	0.0163746	0.0173195	0.0183228	0.0205195	0.0229962	0.0257886	0.0289371	0.032487	0.0364895	0.0410024	0.0460906	0.0518275	0.0582959
CO2	287	0.0104601	0.0105743	0.0106898	0.0108067	0.010925	0.0110448	0.011166	0.0112887	0.0114128	0.0115385	0.0121899	0.0128815	0.0136159	0.0143958	0.0152238	0.0161031	0.0170367	0.0180281	0.0201985	0.0226456	0.0254048	0.0285157	0.0320233	0.0359781	0.0404371	0.0454646	0.0511331	0.0575243
CO2	288	0.0103353	0.0104481	0.0105623	0.0106778	0.0107947	0.0109131	0.0110328	0.011154	0.0112767	0.0114008	0.0120444	0.0127278	0.0134535	0.014224	0.0150422	0.015911	0.0168335	0.017813	0.0199576	0.0223755	0.0251018	0.0281756	0.0316413	0.0355489	0.0399547	0.0449223	0.0505231	0.0568381
CO2	289	0.0102121	0.0103235	0.0104363	0.0105504	0.010666	0.0107829	0.0109012	0.011021	0.0111422	0.0112649	0.0119008	0.012576	0.013293	0.0140544	0.0148628	0.0157212	0.0166327	0.0176005	0.0197195	0.0221086	0.0248023	0.0278395	0.0312639	0.0351249	0.0394781	0.0443864	0.0499205	0.0561601
CO2	290	0.0100902	0.0102004	0.0103118	0.0104246	0.0105387	0.0106543	0.0107712	0.0108895	0.0110093	0.0111305	0.0117588	0.012426	0.0131345	0.0138867	0.0146855	0.0155337	0.0164343	0.0173906	0.0194843	0.0218449	0.0245065	0.0275074	0.030891	0.0347059	0.0390072	0.043857	0.049325	0.0554902
CO2	291	0.00996988	0.0100787	0.0101888	0.0103002	0.010413	0.0105272	0.0106427	0.0107596	0.010878	0.0109977	0.0116186	0.0122778	0.0129778	0.0137211	0.0145103	0.0153484	0.0162383	0.0171832	0.0192519	0.0215843	0.0242142	0.0271793	0.0305225	0.0342919	0.0385419	0.0433338	0.0487367	0.0548283
CO2	292	0.00985096	0.00995846	0.0100673	0.0101774	0.0102888	0.0104016	0.0105157	0.0106313	0.0107482	0.0108665	0.01148	0.0121313	0.012823	0.0135574	0.0143372	0.0151653	0.0160446	0.0169782	0.0190222	0.0213269	0.0239253	0.0268551	0.0301584	0.0338829	0.0380822	0.0428169	0.0481553	0.0541743
CO2	293	0.00973345	0.00983967	0.00994717	0.010056	0.0101661	0.0102775	0.0103903	0.0105045	0.01062	0.0107369	0.011343	0.0119866	0.01267	0.0133957	0.0141662	0.0149844	0.0158532	0.0167757	0.0187953	0.0210725	0.0236399	0.0265348	0.0297987	0.0334787	0.0376279	0.0423062	0.0475809	0.0535281
CO2	294	0.00961735	0.0097223	0.00982852	0.00993602	0.0100448	0.0101549	0.0102664	0.0103792	0.0104933	0.0106088	0.0112077	0.0118437	0.0125189	0.0132359	0.0139972	0.0148057	0.0156641	0.0165756	0.0185711	0.0208211	0.023358	0.0262183	0.0294432	0.0330794	0.0371791	0.0418016	0.0470133	0.0528896
CO2	295	0.00950263	0.00960633	0.00971128	0.0098175	0.009925	0.0100338	0.0101439	0.0102554	0.0103681	0.0104823	0.011074	0.0117024	0.0123696	0.013078	0.0138303	0.0146291	0.0154772	0.0163779	0.0183496	0.0205728	0.0230793	0.0259055	0.029092	0.0326848	0.0367356	0.0413029	0.0464526	0.0522587
CO2	296	0.00938928	0.00949175	0.00959545	0.0097004	0.00980662	0.00991412	0.0100229	0.010133	0.0102445	0.0103573	0.0109419	0.0115628	0.012222	0.012922	0.0136653	0.0144546	0.0152926	0.0161825	0.0181307	0.0203274	0.022804	0.0255965	0.028745	0.0322949	0.0362974	0.0408103	0.0458985	0.0516354
CO2	297	0.00927728	0.00937853	0.00948099	0.00958469	0.00968964	0.00979586	0.00990336	0.0100122	0.0101223	0.0102337	0.0108114	0.0114249	0.0120762	0.0127679	0.0135023	0.0142821	0.0151102	0.0159895	0.0179145	0.0200849	0.022532	0.0252912	0.0284021	0.0319097	0.0358645	0.0403235	0.045351	0.0510195
CO2	298	0.00916662	0.00926666	0.0093679	0.00947036	0.00957406	0.00967901	0.00978523	0.00989273	0.0100015	0.0101116	0.0106825	0.0112886	0.0119322	0.0126156	0.0133413	0.0141118	0.01493	0.0157987	0.0177008	0.0198453	0.0222633	0.0249895	0.0280633	0.0315291	0.0354367	0.0398425	0.04481	0.0504109
CO2	299	0.00905728	0.00915612	0.00925615	0.00935739	0.00945986	0.00956356	0.00966851	0.00977473	0.00988223	0.00999103	0.010555	0.0111539	0.0117899	0.0124651	0.0131821	0.0139435	0.0147519	0.0156103	0.0174896	0.0196086	0.0219977	0.0246914	0.0277286	0.031153	0.035014	0.0393672	0.0442755	0.0498096
CO2	300	0.00894924	0.0090469	0.00914574	0.00924578	0.00934702	0.00944948	0.00955318	0.00965813	0.00976435	0.00987185	0.0104291	0.0110209	0.0116492	0.0123164	0.0130249	0.0137771	0.0145759	0.0154241	0.017281	0.0193747	0.0217353	0.0243969	0.0273978	0.0307814	0.0345963	0.0388976	0.0437474	0.0492154

## Sheet: I_joist_BC
Table SM.I-joist.BC: Carbon emission fluxes (kgC/m3 wood product) over simulation period (0-300 years) at building lifespans (BL) 1-150 years, building in British Columbia
Emission	Timestep_years	BL001	BL002	BL003	BL004	BL005	BL006	BL007	BL008	BL009	BL010	BL015	BL020	BL025	BL030	BL035	BL040	BL045	BL050	BL060	BL070	BL080	BL090	BL100	BL110	BL120	BL130	BL140	BL150
CH4	1
CH4	2	0.233359	0.233359	0.233359	0.233359	0.233359	0.233359	0.233359	0.233359	0.233359	0.233359	0.233359	0.233359	0.233359	0.233359	0.233359	0.233359	0.233359	0.233359	0.233359	0.233359	0.233359	0.233359	0.233359	0.233359	0.233359	0.233359	0.233359	0.233359
CH4	3	2.15961	0.215035	0.215035	0.215035	0.215035	0.215035	0.215035	0.215035	0.215035	0.215035	0.215035	0.215035	0.215035	0.215035	0.215035	0.215035	0.215035	0.215035	0.215035	0.215035	0.215035	0.215035	0.215035	0.215035	0.215035	0.215035	0.215035	0.215035
CH4	4	1.98786	2.14274	0.198162	0.198162	0.198162	0.198162	0.198162	0.198162	0.198162	0.198162	0.198162	0.198162	0.198162	0.198162	0.198162	0.198162	0.198162	0.198162	0.198162	0.198162	0.198162	0.198162	0.198162	0.198162	0.198162	0.198162	0.198162	0.198162
CH4	5	1.82978	1.97232	2.12721	0.182626	0.182626	0.182626	0.182626	0.182626	0.182626	0.182626	0.182626	0.182626	0.182626	0.182626	0.182626	0.182626	0.182626	0.182626	0.182626	0.182626	0.182626	0.182626	0.182626	0.182626	0.182626	0.182626	0.182626	0.182626
CH4	6	1.68428	1.81547	1.95802	2.1129	0.16832	0.16832	0.16832	0.16832	0.16832	0.16832	0.16832	0.16832	0.16832	0.16832	0.16832	0.16832	0.16832	0.16832	0.16832	0.16832	0.16832	0.16832	0.16832	0.16832	0.16832	0.16832	0.16832	0.16832
CH4	7	1.55036	1.6711	1.8023	1.94484	2.09973	0.155147	0.155147	0.155147	0.155147	0.155147	0.155147	0.155147	0.155147	0.155147	0.155147	0.155147	0.155147	0.155147	0.155147	0.155147	0.155147	0.155147	0.155147	0.155147	0.155147	0.155147	0.155147	0.155147
CH4	8	1.4271	1.53823	1.65897	1.79016	1.93271	2.08759	0.143016	0.143016	0.143016	0.143016	0.143016	0.143016	0.143016	0.143016	0.143016	0.143016	0.143016	0.143016	0.143016	0.143016	0.143016	0.143016	0.143016	0.143016	0.143016	0.143016	0.143016	0.143016
CH4	9	1.31365	1.41593	1.52705	1.6478	1.77899	1.92154	2.07642	0.131844	0.131844	0.131844	0.131844	0.131844	0.131844	0.131844	0.131844	0.131844	0.131844	0.131844	0.131844	0.131844	0.131844	0.131844	0.131844	0.131844	0.131844	0.131844	0.131844	0.131844
CH4	10	1.20923	1.30336	1.40564	1.51677	1.63751	1.7687	1.91125	2.06613	0.121556	0.121556	0.121556	0.121556	0.121556	0.121556	0.121556	0.121556	0.121556	0.121556	0.121556	0.121556	0.121556	0.121556	0.121556	0.121556	0.121556	0.121556	0.121556	0.121556
CH4	11	1.11313	1.19976	1.29389	1.39616	1.50729	1.62804	1.75923	1.90178	2.05666	0.11208	0.11208	0.11208	0.11208	0.11208	0.11208	0.11208	0.11208	0.11208	0.11208	0.11208	0.11208	0.11208	0.11208	0.11208	0.11208	0.11208	0.11208	0.11208
CH4	12	1.02467	1.1044	1.19103	1.28516	1.38744	1.49856	1.61931	1.7505	1.89305	2.04793	0.103354	0.103354	0.103354	0.103354	0.103354	0.103354	0.103354	0.103354	0.103354	0.103354	0.103354	0.103354	0.103354	0.103354	0.103354	0.103354	0.103354	0.103354
CH4	13	0.943249	1.01663	1.09636	1.18299	1.27712	1.3794	1.49053	1.61127	1.74246	1.88501	0.0953163	0.0953163	0.0953163	0.0953163	0.0953163	0.0953163	0.0953163	0.0953163	0.0953163	0.0953163	0.0953163	0.0953163	0.0953163	0.0953163	0.0953163	0.0953163	0.0953163	0.0953163
CH4	14	0.868309	0.935846	1.00923	1.08896	1.17559	1.26972	1.372	1.48312	1.60387	1.73506	0.0879132	0.0879132	0.0879132	0.0879132	0.0879132	0.0879132	0.0879132	0.0879132	0.0879132	0.0879132	0.0879132	0.0879132	0.0879132	0.0879132	0.0879132	0.0879132	0.0879132	0.0879132
CH4	15	0.799332	0.86149	0.929027	1.00241	1.08214	1.16877	1.2629	1.36518	1.47631	1.59705	0.0810943	0.0810943	0.0810943	0.0810943	0.0810943	0.0810943	0.0810943	0.0810943	0.0810943	0.0810943	0.0810943	0.0810943	0.0810943	0.0810943	0.0810943	0.0810943	0.0810943	0.0810943
CH4	16	0.735844	0.793051	0.855209	0.922745	0.996127	1.07586	1.16249	1.25662	1.3589	1.47002	0.074813	0.074813	0.074813	0.074813	0.074813	0.074813	0.074813	0.074813	0.074813	0.074813	0.074813	0.074813	0.074813	0.074813	0.074813	0.074813	0.074813	0.074813
CH4	17	0.677408	0.730058	0.787265	0.849422	0.916959	0.990341	1.07007	1.15671	1.25084	1.35311	2.01361	0.0690268	0.0690268	0.0690268	0.0690268	0.0690268	0.0690268	0.0690268	0.0690268	0.0690268	0.0690268	0.0690268	0.0690268	0.0690268	0.0690268	0.0690268	0.0690268	0.0690268
CH4	18	0.62362	0.672077	0.724727	0.781934	0.844092	0.911629	0.98501	1.06474	1.15137	1.2455	1.85339	0.0636963	0.0636963	0.0636963	0.0636963	0.0636963	0.0636963	0.0636963	0.0636963	0.0636963	0.0636963	0.0636963	0.0636963	0.0636963	0.0636963	0.0636963	0.0636963	0.0636963
CH4	19	0.574112	0.618709	0.667166	0.719817	0.777023	0.839181	0.906718	0.9801	1.05983	1.14646	1.70593	0.0587855	0.0587855	0.0587855	0.0587855	0.0587855	0.0587855	0.0587855	0.0587855	0.0587855	0.0587855	0.0587855	0.0587855	0.0587855	0.0587855	0.0587855	0.0587855	0.0587855
CH4	20	0.528542	0.569588	0.614185	0.662642	0.715292	0.772499	0.834657	0.902193	0.975575	1.05531	1.57022	0.054261	0.054261	0.054261	0.054261	0.054261	0.054261	0.054261	0.054261	0.054261	0.054261	0.054261	0.054261	0.054261	0.054261	0.054261	0.054261	0.054261
CH4	21	0.486598	0.524374	0.565419	0.610016	0.658473	0.711123	0.76833	0.830488	0.898025	0.971406	1.4453	0.0500922	0.0500922	0.0500922	0.0500922	0.0500922	0.0500922	0.0500922	0.0500922	0.0500922	0.0500922	0.0500922	0.0500922	0.0500922	0.0500922	0.0500922	0.0500922	0.0500922
CH4	22	0.447989	0.482756	0.520532	0.561578	0.606175	0.654632	0.707282	0.764489	0.826647	0.894183	1.33034	1.99083	0.0462509	0.0462509	0.0462509	0.0462509	0.0462509	0.0462509	0.0462509	0.0462509	0.0462509	0.0462509	0.0462509	0.0462509	0.0462509	0.0462509	0.0462509	0.0462509
CH4	23	0.412452	0.44445	0.479217	0.516993	0.558038	0.602635	0.651092	0.703742	0.760949	0.823107	1.22452	1.83241	0.0427112	0.0427112	0.0427112	0.0427112	0.0427112	0.0427112	0.0427112	0.0427112	0.0427112	0.0427112	0.0427112	0.0427112	0.0427112	0.0427112	0.0427112	0.0427112
CH4	24	0.37974	0.40919	0.441188	0.475955	0.513731	0.554776	0.599373	0.64783	0.70048	0.757687	1.12713	1.6866	0.0394492	0.0394492	0.0394492	0.0394492	0.0394492	0.0394492	0.0394492	0.0394492	0.0394492	0.0394492	0.0394492	0.0394492	0.0394492	0.0394492	0.0394492	0.0394492
CH4	25	0.34963	0.376734	0.406183	0.438181	0.472948	0.510724	0.551769	0.596367	0.644824	0.697474	1.03749	1.5524	0.0364428	0.0364428	0.0364428	0.0364428	0.0364428	0.0364428	0.0364428	0.0364428	0.0364428	0.0364428	0.0364428	0.0364428	0.0364428	0.0364428	0.0364428	0.0364428
CH4	26	0.321914	0.346859	0.373963	0.403412	0.43541	0.470177	0.507953	0.548999	0.593596	0.642053	0.954986	1.42888	0.0336719	0.0336719	0.0336719	0.0336719	0.0336719	0.0336719	0.0336719	0.0336719	0.0336719	0.0336719	0.0336719	0.0336719	0.0336719	0.0336719	0.0336719	0.0336719
CH4	27	0.296402	0.31936	0.344305	0.371409	0.400858	0.432856	0.467623	0.505399	0.546444	0.591042	0.87905	1.3152	1.9757	0.0311178	0.0311178	0.0311178	0.0311178	0.0311178	0.0311178	0.0311178	0.0311178	0.0311178	0.0311178	0.0311178	0.0311178	0.0311178	0.0311178	0.0311178
CH4	28	0.272918	0.294047	0.317006	0.341951	0.369054	0.398504	0.430502	0.465269	0.503045	0.54409	0.809159	1.21057	1.81846	0.0287634	0.0287634	0.0287634	0.0287634	0.0287634	0.0287634	0.0287634	0.0287634	0.0287634	0.0287634	0.0287634	0.0287634	0.0287634	0.0287634	0.0287634
CH4	29	0.251301	0.270747	0.291877	0.314835	0.33978	0.366884	0.396333	0.428331	0.463098	0.500874	0.744831	1.11427	1.67374	0.0265928	0.0265928	0.0265928	0.0265928	0.0265928	0.0265928	0.0265928	0.0265928	0.0265928	0.0265928	0.0265928	0.0265928	0.0265928	0.0265928	0.0265928
CH4	30	0.231402	0.249299	0.268746	0.289876	0.312834	0.337779	0.364882	0.394332	0.42633	0.461097	0.685623	1.02564	1.54055	0.0245915	0.0245915	0.0245915	0.0245915	0.0245915	0.0245915	0.0245915	0.0245915	0.0245915	0.0245915	0.0245915	0.0245915	0.0245915	0.0245915	0.0245915
CH4	31	0.213084	0.229556	0.247454	0.266901	0.28803	0.310988	0.335933	0.363037	0.392487	0.424485	0.631127	0.94406	1.41796	0.0227462	0.0227462	0.0227462	0.0227462	0.0227462	0.0227462	0.0227462	0.0227462	0.0227462	0.0227462	0.0227462	0.0227462	0.0227462	0.0227462	0.0227462
CH4	32	0.196222	0.211382	0.227855	0.245752	0.265199	0.286329	0.309287	0.334232	0.361335	0.390785	0.580968	0.868977	1.30513	1.96562	0.0210445	0.0210445	0.0210445	0.0210445	0.0210445	0.0210445	0.0210445	0.0210445	0.0210445	0.0210445	0.0210445	0.0210445	0.0210445	0.0210445
CH4	33	0.1807	0.194653	0.209813	0.226285	0.244183	0.26363	0.284759	0.307717	0.332662	0.359766	0.534802	0.799871	1.20128	1.80917	0.0194751	0.0194751	0.0194751	0.0194751	0.0194751	0.0194751	0.0194751	0.0194751	0.0194751	0.0194751	0.0194751	0.0194751	0.0194751	0.0194751
CH4	34	0.166411	0.179253	0.193205	0.208365	0.224838	0.242735	0.262182	0.283312	0.30627	0.331215	0.492309	0.736266	1.10571	1.66518	0.0180275	0.0180275	0.0180275	0.0180275	0.0180275	0.0180275	0.0180275	0.0180275	0.0180275	0.0180275	0.0180275	0.0180275	0.0180275	0.0180275
CH4	35	0.153257	0.165076	0.177917	0.19187	0.20703	0.223502	0.2414	0.260847	0.281976	0.304934	0.453198	0.677723	1.01774	1.53265	0.0166922	0.0166922	0.0166922	0.0166922	0.0166922	0.0166922	0.0166922	0.0166922	0.0166922	0.0166922	0.0166922	0.0166922	0.0166922	0.0166922
CH4	36	0.141148	0.152025	0.163844	0.176685	0.190638	0.205798	0.22227	0.240168	0.259615	0.280744	0.417199	0.623841	0.936774	1.41067	0.0154603	0.0154603	0.0154603	0.0154603	0.0154603	0.0154603	0.0154603	0.0154603	0.0154603	0.0154603	0.0154603	0.0154603	0.0154603	0.0154603
CH4	37	0.13	0.140011	0.150889	0.162707	0.175549	0.189501	0.204662	0.221134	0.239031	0.258478	0.384064	0.574248	0.862256	1.29841	1.9589	0.0143236	0.0143236	0.0143236	0.0143236	0.0143236	0.0143236	0.0143236	0.0143236	0.0143236	0.0143236	0.0143236	0.0143236	0.0143236
CH4	38	0.119738	0.128952	0.138962	0.14984	0.161658	0.1745	0.188452	0.203613	0.220085	0.237982	0.353566	0.528601	0.79367	1.19508	1.80297	0.0132746	0.0132746	0.0132746	0.0132746	0.0132746	0.0132746	0.0132746	0.0132746	0.0132746	0.0132746	0.0132746	0.0132746	0.0132746
CH4	39	0.11029	0.11877	0.127983	0.137994	0.148872	0.16069	0.173532	0.187484	0.202644	0.219117	0.325494	0.486588	0.730545	1.09999	1.65946	0.0123065	0.0123065	0.0123065	0.0123065	0.0123065	0.0123065	0.0123065	0.0123065	0.0123065	0.0123065	0.0123065	0.0123065	0.0123065
CH4	40	0.101592	0.109397	0.117876	0.12709	0.137101	0.147978	0.159796	0.172638	0.186591	0.201751	0.299655	0.447918	0.672444	1.01246	1.52737	0.0114128	0.0114128	0.0114128	0.0114128	0.0114128	0.0114128	0.0114128	0.0114128	0.0114128	0.0114128	0.0114128	0.0114128	0.0114128
CH4	41	0.0935845	0.100767	0.108572	0.117051	0.126265	0.136276	0.147153	0.158971	0.171813	0.185766	0.275872	0.412326	0.618969	0.931902	1.4058	0.0105878	0.0105878	0.0105878	0.0105878	0.0105878	0.0105878	0.0105878	0.0105878	0.0105878	0.0105878	0.0105878	0.0105878	0.0105878
CH4	42	0.0862121	0.0928227	0.100005	0.10781	0.116289	0.125503	0.135514	0.146391	0.15821	0.171051	0.25398	0.379566	0.56975	0.857758	1.29391	1.95441	0.00982601	0.00982601	0.00982601	0.00982601	0.00982601	0.00982601	0.00982601	0.00982601	0.00982601	0.00982601	0.00982601	0.00982601
CH4	43	0.0794245	0.0855086	0.0921192	0.0993019	0.107106	0.115586	0.124799	0.13481	0.145688	0.157506	0.23383	0.349413	0.524449	0.789518	1.19093	1.79882	0.00912248	0.00912248	0.00912248	0.00912248	0.00912248	0.00912248	0.00912248	0.00912248	0.00912248	0.00912248	0.00912248	0.00912248
CH4	44	0.0731752	0.0787747	0.0848588	0.0914694	0.098652	0.106456	0.114936	0.12415	0.13416	0.145038	0.215283	0.32166	0.482754	0.726711	1.09615	1.65562	0.00847264	0.00847264	0.00847264	0.00847264	0.00847264	0.00847264	0.00847264	0.00847264	0.00847264	0.00847264	0.00847264	0.00847264
CH4	45	0.0674214	0.0725749	0.0781744	0.0842584	0.090869	0.0980517	0.105856	0.114336	0.123549	0.13356	0.19821	0.296114	0.444378	0.668903	1.00892	1.52383	0.0078723	0.0078723	0.0078723	0.0078723	0.0078723	0.0078723	0.0078723	0.0078723	0.0078723	0.0078723	0.0078723	0.0078723
CH4	46	0.0621236	0.0668667	0.0720201	0.0776196	0.0837037	0.0903143	0.097497	0.105301	0.113781	0.122994	0.182495	0.272602	0.409056	0.615698	0.928632	1.40253	0.00731757	0.00731757	0.00731757	0.00731757	0.00731757	0.00731757	0.00731757	0.00731757	0.00731757	0.00731757	0.00731757	0.00731757
CH4	47	0.0572457	0.061611	0.066354	0.0715075	0.0771069	0.083191	0.0898016	0.0969843	0.104789	0.113268	0.16803	0.250959	0.376545	0.566729	0.854737	1.29089	1.95138	0.00680488	0.00680488	0.00680488	0.00680488	0.00680488	0.00680488	0.00680488	0.00680488	0.00680488	0.00680488	0.00680488
CH4	48	0.0527542	0.0567718	0.061137	0.06588	0.0710335	0.076633	0.0827171	0.0893277	0.0965104	0.104315	0.154715	0.231039	0.346622	0.521658	0.786727	1.18814	1.79603	0.00633096	0.00633096	0.00633096	0.00633096	0.00633096	0.00633096	0.00633096	0.00633096	0.00633096	0.00633096	0.00633096
CH4	49	0.0486185	0.0523161	0.0563336	0.0606988	0.0654419	0.0705953	0.0761948	0.0822789	0.0888895	0.0960722	0.142458	0.212703	0.31908	0.480174	0.724131	1.09357	1.65304	0.00589277	0.00589277	0.00589277	0.00589277	0.00589277	0.00589277	0.00589277	0.00589277	0.00589277	0.00589277	0.00589277
CH4	50	0.0448102	0.0482133	0.0519108	0.0559284	0.0602936	0.0650366	0.0701901	0.0757896	0.0818737	0.0884842	0.131175	0.195825	0.29373	0.441993	0.666519	1.00653	1.52144	0.00548753	0.00548753	0.00548753	0.00548753	0.00548753	0.00548753	0.00548753	0.00548753	0.00548753	0.00548753	0.00548753
CH4	51	0.0413033	0.0444353	0.0478384	0.051536	0.0555535	0.0599188	0.0646618	0.0698153	0.0754147	0.0814988	0.12079	0.18029	0.270397	0.406851	0.613493	0.926427	1.40032	0.00511268	0.00511268	0.00511268	0.00511268	0.00511268	0.00511268	0.00511268	0.00511268	0.00511268	0.00511268	0.00511268
CH4	52	0.038074	0.0409565	0.0440885	0.0474916	0.0511891	0.0552067	0.0595719	0.0643149	0.0694684	0.0750679	0.111229	0.165991	0.24892	0.374506	0.56469	0.852698	1.28885	1.94935	0.00476584	0.00476584	0.00476584	0.00476584	0.00476584	0.00476584	0.00476584	0.00476584	0.00476584	0.00476584
CH4	53	0.0351	0.037753	0.0406355	0.0437675	0.0471706	0.0508681	0.0548857	0.0592509	0.0639939	0.0691474	0.102429	0.152828	0.229153	0.344736	0.519772	0.78484	1.18625	1.79414	0.00444484	0.00444484	0.00444484	0.00444484	0.00444484	0.00444484	0.00444484	0.00444484	0.00444484	0.00444484
CH4	54	0.0323612	0.0348028	0.0374558	0.0403383	0.0434703	0.0468734	0.050571	0.0545885	0.0589538	0.0636968	0.0943271	0.140713	0.210958	0.317335	0.478429	0.722386	1.09183	1.6513	0.00414768	0.00414768	0.00414768	0.00414768	0.00414768	0.00414768	0.00414768	0.00414768	0.00414768	0.00414768
CH4	55	0.0298388	0.032086	0.0345277	0.0371806	0.0400632	0.0431952	0.0465982	0.0502958	0.0543133	0.0586786	0.0868692	0.12956	0.19421	0.292115	0.440378	0.664904	1.00492	1.51983	0.00387251	0.00387251	0.00387251	0.00387251	0.00387251	0.00387251	0.00387251	0.00387251	0.00387251	0.00387251
CH4	56	0.0275158	0.029584	0.0318311	0.0342728	0.0369257	0.0398083	0.0429403	0.0463433	0.0500409	0.0540585	0.0800037	0.119295	0.178795	0.268902	0.405356	0.611998	0.924932	1.39883	0.00361762	0.00361762	0.00361762	0.00361762	0.00361762	0.00361762	0.00361762	0.00361762	0.00361762	0.00361762
CH4	57	0.0253761	0.0272796	0.0293478	0.031595	0.0340366	0.0366896	0.0395721	0.0427041	0.0461072	0.0498047	0.0736835	0.109845	0.164606	0.247536	0.373122	0.563305	0.851314	1.28747	0.00338145	0.00338145	0.00338145	0.00338145	0.00338145	0.00338145	0.00338145	0.00338145	0.00338145	0.00338145
CH4	58	0.0234054	0.0251572	0.0270607	0.0291289	0.0313761	0.0338177	0.0364707	0.0393532	0.0424852	0.0458883	0.0678651	0.101146	0.151546	0.22787	0.343454	0.518489	0.783558	1.18497	0.00316255	0.00316255	0.00316255	0.00316255	0.00316255	0.00316255	0.00316255	0.00316255	0.00316255	0.00316255
CH4	59	0.0215901	0.0232024	0.0249543	0.0268578	0.0289259	0.0311731	0.0336148	0.0362677	0.0391503	0.0422823	0.0625087	0.093139	0.139525	0.20977	0.316147	0.477241	0.721198	1.09064	0.0029596	0.0029596	0.0029596	0.0029596	0.0029596	0.0029596	0.0029596	0.0029596	0.0029596	0.0029596
CH4	60	0.019918	0.0214019	0.0230142	0.0247661	0.0266695	0.0287377	0.0309849	0.0334265	0.0360795	0.038962	0.0575774	0.0857681	0.128459	0.193109	0.291014	0.439277	0.663803	1.00382	0.00277137	0.00277137	0.00277137	0.00277137	0.00277137	0.00277137	0.00277137	0.00277137	0.00277137	0.00277137
CH4	61	0.0183776	0.0197433	0.0212272	0.0228396	0.0245914	0.0264949	0.0285631	0.0308102	0.0332519	0.0359048	0.0530376	0.0789828	0.118274	0.177774	0.267881	0.404335	0.610978	0.923911	0.00259673	0.00259673	0.00259673	0.00259673	0.00259673	0.00259673	0.00259673	0.00259673	0.00259673	0.00259673
CH4	62	0.0169586	0.0182155	0.0195813	0.0210652	0.0226775	0.0244293	0.0263328	0.028401	0.0306481	0.0330898	0.0488579	0.0727367	0.108898	0.16366	0.246589	0.372175	0.562359	0.850367	1.94701	0.00243463	0.00243463	0.00243463	0.00243463	0.00243463	0.00243463	0.00243463	0.00243463	0.00243463
CH4	63	0.0156513	0.0168081	0.018065	0.0194307	0.0209146	0.022527	0.0242788	0.0261823	0.0282505	0.0304976	0.0450098	0.0669867	0.100268	0.150668	0.226992	0.342575	0.517611	0.78268	1.79198	0.00228413	0.00228413	0.00228413	0.00228413	0.00228413	0.00228413	0.00228413	0.00228413	0.00228413
CH4	64	0.0144468	0.0155115	0.0166683	0.0179252	0.0192909	0.0207748	0.0223872	0.024139	0.0260425	0.0281107	0.041467	0.0616934	0.0923237	0.138709	0.208954	0.315331	0.476426	0.720382	1.64929	0.00214432	0.00214432	0.00214432	0.00214432	0.00214432	0.00214432	0.00214432	0.00214432	0.00214432
CH4	65	0.013337	0.0143169	0.0153816	0.0165384	0.0177953	0.019161	0.0206449	0.0222572	0.0240091	0.0259126	0.0382051	0.0568205	0.0850111	0.127702	0.192352	0.290257	0.43852	0.663046	1.51797	0.00201441	0.00201441	0.00201441	0.00201441	0.00201441	0.00201441	0.00201441	0.00201441	0.00201441
CH4	66	0.0123144	0.0132162	0.0141961	0.0152608	0.0164176	0.0176746	0.0190403	0.0205242	0.0221365	0.0238883	0.0352018	0.0523345	0.0782798	0.117571	0.177071	0.267178	0.403632	0.610274	1.3971	0.00189364	0.00189364	0.00189364	0.00189364	0.00189364	0.00189364	0.00189364	0.00189364	0.00189364
CH4	67	0.0113721	0.0122021	0.0131039	0.0140838	0.0151485	0.0163053	0.0175622	0.0189279	0.0204118	0.0220242	0.0324365	0.0482046	0.0720834	0.108245	0.163006	0.245936	0.371522	0.561705	1.28587	0.00178131	0.00178131	0.00178131	0.00178131	0.00178131	0.00178131	0.00178131	0.00178131	0.00178131
CH4	68	0.0105037	0.0112676	0.0120976	0.0129994	0.0139793	0.015044	0.0162008	0.0174577	0.0188234	0.0203073	0.0298903	0.0444025	0.0663794	0.0996605	0.15006	0.226385	0.341968	0.517003	1.18349	0.0016768	0.0016768	0.0016768	0.0016768	0.0016768	0.0016768	0.0016768	0.0016768	0.0016768
CH4	69	0.00970332	0.0104064	0.0111703	0.0120003	0.0129021	0.013882	0.0149467	0.0161035	0.0173604	0.0187261	0.0275458	0.0409022	0.0611286	0.0917589	0.138145	0.20839	0.314767	0.475861	1.08926	0.00157921	0.00157921	0.00157921	0.00157921	0.00157921	0.00157921	0.00157921	0.00157921	0.00157921
CH4	70	0.00896565	0.00961271	0.0103158	0.0110796	0.0119097	0.0128115	0.0137914	0.014856	0.0160129	0.0172698	0.025387	0.0376795	0.056295	0.0844856	0.127177	0.191827	0.289731	0.437994	1.00254	0.0014889	0.0014889	0.0014889	0.0014889	0.0014889	0.0014889	0.0014889	0.0014889	0.0014889
CH4	71	0.0082857	0.00888121	0.00952826	0.0102313	0.0109952	0.0118252	0.012727	0.0137069	0.0147716	0.0159284	0.0233991	0.0347126	0.0518453	0.0777906	0.117081	0.176582	0.266688	0.403143	0.922719	0.00140446	0.00140446	0.00140446	0.00140446	0.00140446	0.00140446	0.00140446	0.00140446	0.00140446
CH4	72	0.00765889	0.00820697	0.00880249	0.00944954	0.0101526	0.0109165	0.0117465	0.0126483	0.0136282	0.0146929	0.0215686	0.0319809	0.047749	0.0716278	0.107789	0.162551	0.24548	0.371066	0.849258	1.94591	0.00132574	0.00132574	0.00132574	0.00132574	0.00132574	0.00132574	0.00132574	0.00132574
CH4	73	0.00708102	0.00758545	0.00813354	0.00872905	0.00937611	0.0100792	0.0108431	0.0116731	0.0125749	0.0135548	0.0198828	0.0294658	0.043978	0.0659549	0.099236	0.149636	0.22596	0.341543	0.781648	1.79095	0.0012523	0.0012523	0.0012523	0.0012523	0.0012523	0.0012523	0.0012523	0.0012523
CH4	74	0.00654824	0.00701249	0.00751692	0.008065	0.00866052	0.00930757	0.0100106	0.0107745	0.0116045	0.0125064	0.0183304	0.0271501	0.0405064	0.0607328	0.0913631	0.137749	0.207994	0.314371	0.719422	1.64833	0.00118376	0.00118376	0.00118376	0.00118376	0.00118376	0.00118376	0.00118376	0.00118376
CH4	75	0.00605696	0.00648424	0.00694849	0.00745292	0.008001	0.00859652	0.00924357	0.00994662	0.0107105	0.0115405	0.0169007	0.0250179	0.0373104	0.0559258	0.0841165	0.126808	0.191458	0.289362	0.662151	1.51707	0.00111976	0.00111976	0.00111976	0.00111976	0.00111976	0.00111976	0.00111976	0.00111976
CH4	76	0.00560392	0.00599717	0.00642444	0.00688869	0.00739312	0.00794121	0.00853672	0.00918378	0.00988683	0.0106507	0.0155839	0.0230546	0.0343681	0.0515008	0.0774461	0.116737	0.176238	0.266344	0.609441	1.39627	0.00105983	0.00105983	0.00105983	0.00105983	0.00105983	0.00105983	0.00105983	0.00105983
CH4	77	0.0051861	0.00554802	0.00594126	0.00636854	0.00683279	0.00733722	0.0078853	0.00848082	0.00912787	0.00983092	0.0143712	0.0212469	0.0316592	0.0474273	0.0713061	0.107467	0.162229	0.245158	0.560928	1.28509	0.00100407	0.00100407	0.00100407	0.00100407	0.00100407	0.00100407	0.00100407	0.00100407
CH4	78	0.00480071	0.00513381	0.00549573	0.00588897	0.00631625	0.0067805	0.00728493	0.00783301	0.00842853	0.00907558	0.0132542	0.0195823	0.0291653	0.0436775	0.0656543	0.0989354	0.149335	0.22566	0.516278	1.18276	0.000951779	0.000951779	0.000951779	0.000951779	0.000951779	0.000951779	0.000951779	0.000951779
CH4	79	0.0044452	0.00475176	0.00508486	0.00544678	0.00584002	0.0062673	0.00673155	0.00723598	0.00778407	0.00837958	0.0122254	0.0180494	0.0268691	0.0402255	0.0604519	0.0910822	0.137468	0.207713	0.475184	1.08858	0.000902831	0.000902831	0.000902831	0.000902831	0.000902831	0.000902831	0.000902831	0.000902831
CH4	80	0.00411721	0.00439936	0.00470592	0.00503902	0.00540094	0.00579418	0.00622146	0.00668571	0.00719014	0.00773823	0.0112777	0.0166379	0.0247551	0.0370476	0.055663	0.0838537	0.126545	0.191195	0.437362	1.0019	0.000856894	0.000856894	0.000856894	0.000856894	0.000856894	0.000856894	0.000856894	0.000856894
CH4	81	0.00381458	0.00407425	0.0043564	0.00466296	0.00499606	0.00535798	0.00575122	0.0061785	0.00664275	0.00714718	0.0104048	0.015338	0.0228087	0.0341221	0.0512548	0.0772001	0.116491	0.175992	0.402552	0.922128	0.000814033	0.000814033	0.000814033	0.000814033	0.000814033	0.000814033	0.000814033	0.000814033
CH4	82	0.0035353	0.00377429	0.00403397	0.00431611	0.00462268	0.00495577	0.00531769	0.00571094	0.00613821	0.00660247	0.0096006	0.0141409	0.0210166	0.0314289	0.047197	0.0710758	0.107237	0.161999	0.370514	0.848706	1.94535	0.000773747	0.000773747	0.000773747	0.000773747	0.000773747	0.000773747	0.000773747
CH4	83	0.00327754	0.0034975	0.00373649	0.00399616	0.00427831	0.00458487	0.00491797	0.00527989	0.00567313	0.00610041	0.00885975	0.0130384	0.0193664	0.0289494	0.0434616	0.0654385	0.0987196	0.14912	0.341027	0.781132	1.79043	0.000735942	0.000735942	0.000735942	0.000735942	0.000735942	0.000735942	0.000735942
CH4	84	0.00303961	0.00324204	0.003462	0.00370099	0.00396067	0.00424281	0.00454938	0.00488247	0.0052444	0.00563764	0.0081772	0.012023	0.017847	0.0266668	0.0400231	0.0602495	0.0908798	0.137265	0.313888	0.718938	1.64785	0.000700445	0.000700445	0.000700445	0.000700445	0.000700445	0.000700445	0.000700445
CH4	85	0.00281994	0.00300625	0.00320869	0.00342865	0.00366764	0.00392731	0.00420946	0.00451603	0.00484912	0.00521104	0.00754833	0.0110878	0.016448	0.0245652	0.0368577	0.0554731	0.0836638	0.126355	0.288909	0.661698	1.51662	0.000579812	0.000579812	0.000579812	0.000579812	0.000579812	0.000579812	0.000579812
CH4	86	0.00261711	0.00278858	0.0029749	0.00317733	0.00339729	0.00363628	0.00389596	0.0041781	0.00448467	0.00481776	0.00696889	0.0102265	0.0151597	0.0226304	0.0339438	0.0510765	0.0770218	0.116313	0.26592	0.609017	1.39585	0.000642683	0.000642683	0.000642683	0.000642683	0.000642683	0.000642683	0.000642683
CH4	87	0.00242979	0.0025876	0.00275908	0.00294539	0.00314783	0.00336778	0.00360678	0.00386645	0.0041486	0.00445516	0.00643495	0.00943308	0.0139734	0.020849	0.0312614	0.0470295	0.0709083	0.10707	0.244761	0.56053	1.28469	0.000612566	0.000612566	0.000612566	0.000612566	0.000612566	0.000612566	0.000612566
CH4	88	0.00225647	0.00240171	0.00255953	0.002731	0.00291732	0.00311975	0.00333971	0.0035787	0.00383837	0.00412052	0.00594262	0.00870196	0.0128806	0.0192087	0.0287916	0.0433039	0.0652807	0.0985618	0.225286	0.515905	1.18239	0.000584041	0.000584041	0.000584041	0.000584041	0.000584041	0.000584041	0.000584041
CH4	89	0.00209692	0.0022306	0.00237584	0.00253366	0.00270513	0.00289144	0.00309388	0.00331384	0.00355283	0.0038125	0.00548948	0.00802903	0.0118749	0.0176989	0.0265186	0.0398749	0.0601014	0.0907317	0.207362	0.474834	1.08823	0.00055765	0.00055765	0.00055765	0.00055765	0.00055765	0.00055765	0.00055765
CH4	90	0.00194922	0.00207225	0.00220592	0.00235117	0.00250899	0.00268046	0.00286677	0.00306921	0.00328917	0.00352816	0.00507156	0.00740885	0.0109484	0.0163085	0.0244257	0.0367182	0.0553337	0.0835243	0.190866	0.437033	1.00157	0.000436717	0.000436717	0.000436717	0.000436717	0.000436717	0.000436717	0.000436717
CH4	91	0.0018127	0.00192594	0.00204897	0.00218264	0.00232789	0.0024857	0.00265718	0.00284349	0.00304593	0.00326588	0.00468636	0.00683748	0.0100951	0.0150283	0.022499	0.0338124	0.0509451	0.0768904	0.175682	0.402243	0.921818	0.000657793	0.000657793	0.000657793	0.000657793	0.000657793	0.000657793	0.000657793
CH4	92	0.00168647	0.00179069	0.00190392	0.00202695	0.00216062	0.00230587	0.00246369	0.00263516	0.00282147	0.00302391	0.00433124	0.00631103	0.00930917	0.0138495	0.0207251	0.0311375	0.0469056	0.0707843	0.161707	0.370223	0.848415	1.94506	0.000352282	0.000352282	0.000352282	0.000352282	0.000352282	0.000352282
CH4	93	0.00156983	0.00166574	0.00176996	0.00188319	0.00200622	0.00213989	0.00228514	0.00244296	0.00261443	0.00280074	0.00400395	0.00582605	0.00858539	0.012764	0.0190921	0.0286751	0.0431873	0.0651641	0.148845	0.340753	0.780857	1.79016	0.000591611	0.000591611	0.000591611	0.000591611	0.000591611	0.000591611
CH4	94	0.00146193	0.0015502	0.00164611	0.00175032	0.00186355	0.00198658	0.00212026	0.00226551	0.00242332	0.0025948	0.00370217	0.00537914	0.0079187	0.0117645	0.0175885	0.0264083	0.0397646	0.059991	0.137007	0.313629	0.71868	1.64759	0.000331802	0.000331802	0.000331802	0.000331802	0.000331802	0.000331802
CH4	95	0.00136211	0.00144335	0.00153162	0.00162753	0.00173174	0.00184498	0.00196801	0.00210168	0.00224693	0.00240474	0.00342392	0.00496732	0.0073046	0.0108441	0.0162043	0.0243215	0.036614	0.0552294	0.126111	0.288666	0.661455	1.51638	0.000454091	0.000454091	0.000454091	0.000454091	0.000454091	0.000454091
CH4	96	0.00126975	0.00134452	0.00142576	0.00151403	0.00160994	0.00171416	0.00182739	0.00195042	0.00208409	0.00222934	0.00316734	0.00458781	0.00673893	0.00999653	0.0149297	0.0224004	0.0337139	0.0508466	0.116083	0.26569	0.608787	1.39562	0.00031248	0.00031248	0.00031248	0.00031248	0.00031248	0.00031248
CH4	97	0.00118398	0.00125308	0.00132785	0.00140909	0.00149737	0.00159328	0.00169749	0.00181072	0.00193375	0.00206743	0.00293071	0.00423805	0.00621784	0.00921597	0.0137563	0.0206319	0.0310443	0.0468124	0.106852	0.244544	0.560313	1.28447	0.000494495	0.000494495	0.000494495	0.000494495	0.000494495	0.000494495
CH4	98	0.00110515	0.00116818	0.00123728	0.00131205	0.00139329	0.00148157	0.00157748	0.00168169	0.00179492	0.00191795	0.00271248	0.00391568	0.00573778	0.00849712	0.0126758	0.0190038	0.0285868	0.043099	0.098357	0.225081	0.5157	1.18218	0.000294282	0.000294282	0.000294282	0.000294282	0.000294282	0.000294282
CH4	99	0.00103187	0.00109016	0.00115319	0.00122199	0.00129706	0.0013783	0.00146658	0.00156249	0.0016667	0.00177993	0.00251117	0.00361855	0.00529552	0.00783508	0.0116809	0.0175049	0.0263246	0.039681	0.0905377	0.207168	0.47464	1.08804	0.000352842	0.000352842	0.000352842	0.000352842	0.000352842	0.000352842
CH4	100	0.000963991	0.00101764	0.00107593	0.00113926	0.00120776	0.00128283	0.00136407	0.00145234	0.00154826	0.00165247	0.00232547	0.00334464	0.00488804	0.00722533	0.0107648	0.016125	0.0242422	0.0365347	0.0833408	0.190682	0.43685	1.00139	0.000413704	0.000413704	0.000413704	0.000413704	0.000413704	0.000413704
CH4	101	0.000901093	0.000950469	0.00100412	0.00106241	0.00112574	0.00119424	0.00126931	0.00135055	0.00143882	0.00153473	0.00215413	0.00309213	0.0045126	0.00666372	0.00992132	0.0148545	0.0223252	0.0336387	0.0767167	0.175508	0.402069	0.921645	0.000268954	0.000268954	0.000268954	0.000268954	0.000268954	0.000268954
CH4	102	0.000842795	0.000888238	0.000937614	0.000991263	0.00104955	0.00111289	0.00118139	0.00125645	0.00133769	0.00142597	0.00199603	0.00285931	0.00416665	0.00614644	0.00914457	0.0136849	0.0205605	0.0309729	0.0706197	0.161543	0.370058	0.84825	1.94504	0.000343082	0.000343082	0.000343082	0.000343082	0.000343082
CH4	103	0.000788743	0.000830566	0.000876009	0.000925384	0.000979033	0.00103732	0.00110066	0.00116915	0.00124422	0.00132547	0.00185012	0.00264465	0.00384785	0.00566996	0.00842929	0.0126079	0.018936	0.028519	0.065008	0.148689	0.340596	0.780701	1.79	0.000359758	0.000359758	0.000359758	0.000359758	0.000359758
CH4	104	0.000738477	0.000777101	0.000818924	0.000864367	0.000913743	0.000967391	0.00102568	0.00108902	0.00115751	0.00123258	0.00171545	0.00244669	0.00355407	0.00523104	0.0077706	0.0116164	0.0174404	0.0262602	0.0598429	0.136859	0.313481	0.718532	1.64744	0.000245805	0.000245805	0.000245805	0.000245805	0.000245805
CH4	105	0.000692103	0.000727388	0.000766011	0.000807835	0.000853278	0.000902653	0.000956302	0.00101459	0.00107793	0.00114643	0.00159113	0.00226413	0.0032833	0.00482671	0.00716399	0.0107035	0.0160636	0.0241809	0.0550888	0.125971	0.288525	0.661314	1.51624	0.000238541	0.000238541	0.000238541	0.000238541	0.000238541
CH4	106	0.000648928	0.000681533	0.000716819	0.000755441	0.000797265	0.000842708	0.000892083	0.000945732	0.00100402	0.00106736	0.00147635	0.00209574	0.00303374	0.00445421	0.00660534	0.00986293	0.0147961	0.0222669	0.050713	0.115949	0.265556	0.608653	1.39548	0.000295458	0.000295458	0.000295458	0.000295458	0.000295458
CH4	107	0.000608838	0.000638846	0.000671452	0.000706739	0.00074536	0.000787183	0.000832626	0.000882002	0.00093565	0.000993942	0.00137036	0.00194042	0.0028037	0.00411104	0.00609083	0.00908896	0.0136292	0.0205049	0.0466854	0.106725	0.244417	0.560186	1.28435	0.000331059	0.000331059	0.000331059	0.000331059	0.000331059
CH4	108	0.000571598	0.000599216	0.000629225	0.00066183	0.000697118	0.000735739	0.000777562	0.000823005	0.000872381	0.000926029	0.00127246	0.00179712	0.00259164	0.00379485	0.00561695	0.00837629	0.0125549	0.018883	0.0429782	0.0982362	0.22496	0.515579	1.18206	0.00021801	0.00021801	0.00021801	0.00021801	0.00021801
CH4	109	0.000536903	0.000562316	0.000590029	0.000620037	0.000652643	0.000687932	0.000726416	0.000768375	0.000813818	0.000863193	0.00118203	0.0016649	0.00239614	0.00350352	0.00518049	0.00772005	0.0115659	0.0173899	0.0395659	0.0904227	0.207053	0.474525	1.08792	0.000211567	0.000211567	0.000211567	0.000211567	0.000211567
CH4	110	0.000504827	0.00052822	0.000553538	0.00058125	0.000611259	0.000643864	0.000679289	0.000717638	0.000759596	0.000805039	0.00109819	0.00154289	0.00221589	0.00323506	0.00477847	0.00711575	0.0106553	0.0160154	0.0364252	0.0832312	0.190572	0.43674	1.00128	0.000205331	0.000205331	0.000205331	0.000205331	0.000205331
CH4	111	0.000474903	0.000496434	0.000519827	0.000545146	0.000572858	0.000602866	0.000635472	0.000670897	0.000709246	0.000751204	0.0010213	0.00143029	0.00204968	0.00298768	0.00440815	0.00655928	0.00981687	0.0147501	0.0335342	0.0766122	0.175404	0.401964	0.92154	0.000199246	0.000199246	0.000199246	0.000199246	0.000199246
CH4	112	0.000447058	0.000466875	0.000488406	0.000511799	0.000537117	0.00056483	0.000594838	0.000627444	0.000662869	0.000701219	0.000949935	0.00132635	0.00189641	0.0027597	0.00406703	0.00604682	0.00904495	0.0135852	0.0308732	0.0705201	0.161443	0.369958	0.848151	1.94498	0.000257284	0.000257284	0.000257284	0.000257284
CH4	113	0.000333467	0.000439375	0.000459191	0.000480722	0.000504117	0.000529434	0.000557146	0.000587155	0.00061976	0.000655185	0.000883959	0.00123039	0.00175505	0.00254958	0.00375278	0.00557488	0.00833422	0.0125129	0.0284239	0.064913	0.148594	0.340501	0.780606	1.78991	0.000270744	0.000270744	0.000270744	0.000270744
CH4	114	0.000403836	0.000326649	0.00043179	0.000451693	0.000473224	0.000496619	0.000521936	0.000549648	0.000579656	0.000612262	0.000822813	0.00114165	0.00162452	0.00235576	0.00346314	0.00514011	0.00767967	0.0115255	0.0261692	0.059752	0.136768	0.31339	0.718441	1.64735	0.000181957	0.000181957	0.000181957	0.000181957
CH4	115	0.000380867	0.000396874	0.000320455	0.000424883	0.000444785	0.000466317	0.000489711	0.000515029	0.000542741	0.000572749	0.00076653	0.00105969	0.00150438	0.00217738	0.00319655	0.00473996	0.00707724	0.0106168	0.0240941	0.0550021	0.125884	0.288438	0.661227	1.51615	0.000176717	0.000176717	0.000176717	0.000176717
CH4	116	0.000359425	0.000374043	0.00039005	0.000314256	0.000418109	0.000438011	0.000459542	0.000482937	0.000508256	0.000535966	0.000714313	0.000984408	0.0013934	0.00201279	0.00295079	0.00437126	0.00652239	0.00977998	0.0221839	0.05063	0.115866	0.265473	0.60857	1.3954	0.000171478	0.000171478	0.000171478	0.000171478
CH4	117	0.000234763	0.000352916	0.000367535	0.000383542	0.000308324	0.000411647	0.000431549	0.00045308	0.000476475	0.000501794	0.000665893	0.000914609	0.00129102	0.00186108	0.00272437	0.0040317	0.00601149	0.00900963	0.0204256	0.046606	0.106646	0.244337	0.560107	1.28427	0.000166428	0.000166428	0.000166428	0.000166428
CH4	118	0.000483144	0.000229314	0.000346655	0.000361275	0.000377281	0.000302593	0.000405427	0.00042533	0.000446861	0.000470256	0.000621327	0.000850099	0.00119653	0.00172119	0.00251571	0.00371892	0.00554102	0.00830036	0.0188071	0.0429023	0.0981602	0.224884	0.515503	1.18198	0.00016151	0.00016151	0.00016151	0.00016151
CH4	119	0.000156783	0.000475874	0.000224052	0.000340646	0.000355266	0.000371272	0.000297073	0.000399458	0.00041936	0.000440891	0.000579929	0.00079048	0.00110932	0.00159219	0.00232343	0.0034308	0.00510778	0.00764733	0.0173172	0.0394932	0.09035	0.206981	0.474452	1.08785	0.000156737	0.000156737	0.000156737	0.000156737
CH4	120	0.000424588	0.00015215	0.000468944	0.000218971	0.000334877	0.000349497	0.000365503	0.000291753	0.000393725	0.000413626	0.00054159	0.000735371	0.00102853	0.00147322	0.00214622	0.0031654	0.0047088	0.00704608	0.0159457	0.0363555	0.0831615	0.190503	0.43667	1.00121	0.000175005	0.000175005	0.000175005	0.000175005
CH4	121	0.000147609	0.000417978	0.000147654	0.000462334	0.000214062	0.000329335	0.000343955	0.000359961	0.000286624	0.000388216	0.000506073	0.000684419	0.000954514	0.0013635	0.0019829	0.0029209	0.00434137	0.00649249	0.0146833	0.0334674	0.0765454	0.175337	0.401898	0.921473	0.000147609	0.000147609	0.000147609	0.000147609
CH4	122	0.000287416	0.000143247	0.000411669	0.000143292	0.000456026	0.000209319	0.000324009	0.00033863	0.000354635	0.000281678	0.000473068	0.000637168	0.000885882	0.0012623	0.00183236	0.00269564	0.00400298	0.00598277	0.0135212	0.0308092	0.0704561	0.161379	0.369894	0.848087	1.94492	0.000143247	0.000143247	0.000143247
CH4	123	0.000225688	0.000282064	0.000139013	0.000405644	0.000139058	0.000450001	0.000204735	0.000318889	0.00033351	0.000349515	0.000442656	0.000593726	0.000822499	0.00116893	0.00169359	0.00248811	0.00369132	0.00551342	0.0124514	0.0283624	0.0648515	0.148533	0.34044	0.780545	1.78984	0.000202688	0.000202688	0.000202688
CH4	124	0.000257023	0.000220907	0.000276925	0.000134904	0.000399887	0.000134949	0.000444244	0.000200304	0.000313965	0.000328586	0.000414362	0.000553401	0.000763952	0.00108279	0.00156566	0.0022969	0.00340428	0.00508125	0.0114666	0.0261104	0.0596931	0.136709	0.313331	0.718382	1.64729	0.000134904	0.000134904	0.000134904
CH4	125	0.000130917	0.000252028	0.000216301	0.00027199	0.000130917	0.000394382	0.000130918	0.00043874	0.000195971	0.000309227	0.000388117	0.000516081	0.000709862	0.00100302	0.00144772	0.00212072	0.00313989	0.00468329	0.0105601	0.0240375	0.0549454	0.125827	0.288381	0.661171	1.51609	0.000210928	0.000210928	0.000210928
CH4	126	0.000200391	0.000127048	0.000247287	0.000211862	0.000267249	0.000127048	0.00038916	0.000127049	0.000433524	0.000191829	0.000274883	0.000481534	0.00065988	0.000929975	0.00133896	0.00195836	0.00289636	0.00431683	0.00972555	0.0221295	0.0505756	0.115812	0.265419	0.608516	1.39535	0.000127048	0.000127048	0.000127048
CH4	127	0.00027554	0.000196127	0.000123293	0.000242729	0.000207583	0.000262691	0.000123293	0.00038412	0.000123294	0.000428484	0.000348232	0.000449455	0.000613555	0.000862268	0.00123868	0.00180874	0.00267203	0.00397936	0.00895729	0.0203732	0.0465537	0.106594	0.244285	0.560054	1.28421	0.000123293	0.000123293	0.000123293
CH4	128	0.00011965	0.000270488	0.000191959	0.00011965	0.000238346	0.000203456	0.000258309	0.00011965	0.000379293	0.00011965	0.000326615	0.000419922	0.000570993	0.000799766	0.0011462	0.00167086	0.00246538	0.00366859	0.00825002	0.0187567	0.0428519	0.0981099	0.224834	0.515453	1.18193	0.00011965	0.00011965	0.00011965
CH4	129	0.000202458	0.00011602	0.000265562	0.000187846	0.00011602	0.000234036	0.000199298	0.000253998	0.00011602	0.000374574	0.000306557	0.000392376	0.000531414	0.000741965	0.00106081	0.00154367	0.00227492	0.00338229	0.00759882	0.0172687	0.0394447	0.0903014	0.206932	0.474404	1.0878	0.00011602	0.00011602	0.00011602
CH4	130	0.00023129	0.000198603	0.000112672	0.000261022	0.000184056	0.000112672	0.000230147	0.000195542	0.000250025	0.000112672	0.000288034	0.000367017	0.000494981	0.000688762	0.000981923	0.00142662	0.00209962	0.00311879	0.00699948	0.0158991	0.0363089	0.0831149	0.190456	0.436624	1.00116	0.000112672	0.000112672	0.000112672
CH4	131	0.000109354	0.000226938	0.000194877	0.000109354	0.000256606	0.000180329	0.000109354	0.000226253	0.000191848	0.000246131	0.000173065	0.000255548	0.000461118	0.000639559	0.000909654	0.00131864	0.00193804	0.00287604	0.00644763	0.0146384	0.0334226	0.0765006	0.175292	0.401853	0.921429	0.000109354	0.000109354	0.000109354
CH4	132	0.00017352	0.000106123	0.000222695	0.00019127	0.000106123	0.000252364	0.000176721	0.000106123	0.000222491	0.000188271	0.000406269	0.000328565	0.000429962	0.000593967	0.00084268	0.00121909	0.00178916	0.00265244	0.00593956	0.013478	0.030766	0.0704129	0.161336	0.369851	0.848043	1.94481	0.000106123	0.000106123
CH4	133	0.000102986	0.000170038	0.000102986	0.000218629	0.000187787	0.000102986	0.000248298	0.000173239	0.000102986	0.000218867	0.000102986	0.000307655	0.000401034	0.000552105	0.000780877	0.00112731	0.00165197	0.00244649	0.0054718	0.0124098	0.0283208	0.0648099	0.148491	0.340398	0.780503	1.7898	0.000102986	0.000102986
CH4	134	0.000128518	1.24121e-05	7.91449e-05	1.24121e-05	0.000127199	9.68946e-05	1.24121e-05	0.000156868	8.2346e-05	1.24121e-05	0.000266693	0.000200835	0.00028672	0.000425759	0.00063631	0.00095515	0.00143802	0.00216926	0.00495361	0.011339	0.0259827	0.0595655	0.136581	0.313204	0.718254	1.64717	1.24121e-05	1.24121e-05
CH4	135	9.95757e-05	0.000214764	9.95757e-05	0.000166015	9.95757e-05	0.000211951	0.000183765	9.95757e-05	0.000243244	0.000169216	9.95757e-05	0.000272942	0.000352036	0.00048	0.000673781	0.000966943	0.00141163	0.00208463	0.00464721	0.010524	0.0240014	0.0549093	0.125791	0.288345	0.661134	1.51606	9.95757e-05	9.95757e-05
CH4	136	9.66328e-05	9.66328e-05	0.000210992	9.66328e-05	0.000162802	9.66328e-05	0.000208413	0.000180553	9.66328e-05	0.000239576	0.000231149	0.000159684	0.000241743	0.000446662	0.000625103	0.000895198	0.00130419	0.00192358	0.00428205	0.00969077	0.0220947	0.0505408	0.115777	0.265384	0.608481	1.39531	9.66328e-05	9.66328e-05
CH4	137	0.000163516	9.37768e-05	9.37768e-05	0.000207373	9.37768e-05	0.000161321	9.37768e-05	0.000204989	0.000177448	9.37768e-05	0.000174566	0.000390593	0.000314571	0.00041602	0.000580025	0.000828737	0.00120515	0.00177521	0.00394583	0.00892376	0.0203397	0.0465202	0.10656	0.244251	0.560021	1.28418	9.37768e-05	9.37768e-05
CH4	138	8.00809e-05	0.000149313	8.00809e-05	8.00809e-05	0.000192975	8.00809e-05	0.000147267	8.00809e-05	0.000190789	0.000163524	0.000194048	8.00809e-05	0.000283232	0.000376659	0.00052773	0.000756503	0.00110294	0.00162759	0.00362533	0.00820676	0.0187135	0.0428087	0.0980666	0.224791	0.51541	1.18189	8.00809e-05	8.00809e-05
CH4	139	8.86336e-05	8.85682e-05	0.000157301	8.85682e-05	8.85682e-05	0.000200816	8.85682e-05	0.000155444	8.85682e-05	0.00019881	8.85682e-05	0.000340027	0.000275595	0.000361524	0.000500563	0.000711114	0.00102995	0.00151282	0.00335144	0.00756797	0.0172378	0.0394139	0.0902706	0.206901	0.474373	1.08777	8.85682e-05	8.85682e-05
CH4	140	0.000204291	8.60579e-05	8.60102e-05	0.000154284	8.60102e-05	8.60102e-05	0.000197663	8.60102e-05	0.000152582	8.60102e-05	0.0001545	8.60102e-05	0.000258092	0.000337226	0.00046519	0.000658971	0.000952133	0.00139682	0.003089	0.00696968	0.0158693	0.0362791	0.0830851	0.190426	0.436594	1.00113	8.60102e-05	8.60102e-05
CH4	141	8.34788e-05	0.000200652	8.35264e-05	8.34788e-05	0.000151331	8.34788e-05	8.34788e-05	0.000194584	8.34788e-05	0.000149773	0.000223529	0.000216502	0.000146063	0.000227874	0.000432363	0.000610804	0.000880899	0.00128989	0.00284728	0.00641888	0.0146097	0.0333938	0.0764718	0.175263	0.401824	0.9214	8.34788e-05	8.34788e-05
CH4	142	8.10118e-05	8.10118e-05	0.000197165	8.10591e-05	8.10118e-05	8.10445e-05	8.10118e-05	8.10118e-05	0.000191613	8.10118e-05	8.10118e-05	0.000160904	0.000375628	0.000300717	0.0004022	0.000566206	0.000814918	0.00119133	0.00262468	0.0059118	0.0134502	0.0307382	0.0703851	0.161308	0.369823	0.848016	1.94482	8.10118e-05
CH4	143	7.86176e-05	7.86176e-05	7.86176e-05	0.000193833	7.86647e-05	7.86176e-05	7.865e-05	7.86176e-05	7.86176e-05	0.000188738	0.000161212	0.00019132	7.86176e-05	0.000280767	0.000374225	0.000525296	0.000754069	0.0011005	0.00241969	0.00544499	0.012383	0.028294	0.0647831	0.148464	0.340371	0.780476	1.78978	7.86176e-05
CH4	144	7.62941e-05	7.62941e-05	7.62941e-05	7.62941e-05	0.000166367	0.00014377	7.62941e-05	7.63263e-05	7.62941e-05	7.62941e-05	0.000184713	7.62941e-05	0.00032589	0.000262399	0.000348357	0.000487395	0.000697946	0.00101649	0.0022309	0.00501524	0.0114006	0.0260444	0.0596271	0.136643	0.313265	0.718316	1.64723	7.62941e-05
CH4	145	0.000140898	7.40392e-05	7.40392e-05	7.40392e-05	7.40392e-05	0.000163458	0.000141158	7.40392e-05	7.40703e-05	7.40392e-05	7.40392e-05	0.000141769	7.40392e-05	0.000245273	0.000324345	0.000452397	0.000646178	0.000939642	0.00205703	0.00461961	0.0104964	0.0239738	0.0548817	0.125763	0.288318	0.661107	1.51603	7.40392e-05
CH4	146	7.1851e-05	0.000138381	7.1851e-05	7.1851e-05	7.1851e-05	7.1851e-05	0.000160666	0.00013864	7.1851e-05	7.18992e-05	0.00013705	0.000210022	0.000203889	0.000134127	0.000215861	0.000419979	0.000598419	0.000868514	0.0018969	0.00425537	0.00966409	0.022068	0.0505142	0.11575	0.265357	0.608454	1.39528	7.1851e-05
CH4	147	0	0	6.6227e-05	0	0	0	0	8.82595e-05	6.64873e-05	0	0	0	0	0.000293164	0.000218987	0.000320492	0.000484498	0.00073321	0.00167969	0.00385031	0.00882823	0.0202442	0.0464246	0.106465	0.244156	0.559925	1.28409	0
CH4	148	6.97275e-05	6.97275e-05	6.97275e-05	6.97275e-05	6.97275e-05	6.97275e-05	6.97275e-05	6.97275e-05	0.000157476	0.000135936	0.000178028	0.00015173	0.000260895	6.97275e-05	0.000271215	0.000364695	0.000515766	0.000744538	0.00161563	0.00361336	0.0081948	0.0187015	0.0427967	0.0980547	0.224779	0.515398	1.18188	6.97275e-05
CH4	149	7.57282e-05	7.57044e-05	7.57044e-05	7.57044e-05	9.99831e-05	7.57044e-05	7.57044e-05	7.57044e-05	7.57044e-05	0.000162956	7.57044e-05	0.00018292	7.57044e-05	0.00032407	0.000261201	0.000347178	0.000486216	0.000696767	0.00149848	0.00333709	0.00755362	0.0172235	0.0393995	0.0902563	0.206887	0.474358	1.08776	7.57044e-05
CH4	150	6.54209e-05	6.54441e-05	6.54209e-05	0.000131369	6.54209e-05	8.95606e-05	6.54209e-05	6.54209e-05	6.54209e-05	6.54209e-05	6.54209e-05	6.54209e-05	0.000132648	6.54209e-05	0.000236093	0.000315185	0.000443236	0.000637017	0.00137487	0.00306704	0.00694773	0.0158474	0.0362571	0.0830632	0.190404	0.436572	1.00111	6.54209e-05
CH4	151	6.34958e-05	6.34958e-05	6.35188e-05	6.34958e-05	0.000129187	6.34958e-05	8.75075e-05	6.34958e-05	6.34958e-05	6.34958e-05	6.35132e-05	6.34958e-05	0.000200426	0.000194882	0.000125569	0.000207194	0.000411124	0.000589565	0.00126865	0.00282604	0.00639764	0.0145884	0.0333726	0.0764506	0.175242	0.401803	0.921379	6.34958e-05
CH4	152	0.000177593	6.16193e-05	6.16193e-05	6.16422e-05	6.16193e-05	0.000127075	6.16193e-05	6.16193e-05	6.16193e-05	6.16193e-05	6.16193e-05	0.000126038	6.16193e-05	6.16193e-05	0.000353824	0.000280131	0.000381652	0.000545658	0.00117078	0.00260413	0.00589125	0.0134297	0.0307177	0.0703646	0.161288	0.369803	0.847995	1.94481
CH4	153	5.26274e-05	0.000167489	5.26274e-05	5.26274e-05	5.26502e-05	5.26274e-05	0.00011784	5.26274e-05	5.26274e-05	5.26274e-05	0.000117771	0.000159784	0.000134239	0.000242852	5.26274e-05	0.000253679	0.000347171	0.000498242	0.00107345	0.00239263	0.00541794	0.0123559	0.028267	0.064756	0.148437	0.340344	0.780449	1.78975
CH4	154	5.81937e-05	5.81937e-05	0.00014672	5.81937e-05	5.81937e-05	5.82163e-05	5.81937e-05	0.0001471	5.81937e-05	5.81937e-05	0.000143599	5.81937e-05	0.000164614	5.81937e-05	0.000305746	0.000243288	0.000329277	0.000468316	0.000997406	0.00221182	0.00499616	0.0113816	0.0260253	0.059608	0.136624	0.313246	0.718297	1.64721
CH4	155	5.65156e-05	5.65156e-05	5.65156e-05	0.000144267	5.65156e-05	5.65156e-05	5.65636e-05	5.65156e-05	8.03016e-05	5.65156e-05	5.65156e-05	5.65156e-05	5.65156e-05	0.000123412	5.65156e-05	0.000226818	0.000305921	0.000433972	0.000921217	0.00203861	0.00460118	0.010478	0.0239554	0.0548633	0.125745	0.288299	0.661088	1.51601
CH4	156	5.48525e-05	5.48525e-05	5.48525e-05	5.48525e-05	0.000141892	5.48525e-05	5.48525e-05	5.49221e-05	5.48525e-05	7.85645e-05	5.48525e-05	5.48696e-05	5.48525e-05	0.000190964	0.000185809	0.000116791	0.000198344	0.000402151	0.000850686	0.00187907	0.00423754	0.00964626	0.0220502	0.0504963	0.115732	0.26534	0.608436	1.39527
CH4	157	5.32315e-05	5.32315e-05	5.32315e-05	5.32315e-05	5.32315e-05	0.000139615	5.32315e-05	5.32315e-05	0.000118129	5.32315e-05	5.32315e-05	5.32315e-05	0.000117172	5.32315e-05	5.32315e-05	0.000344803	0.00027143	0.000372961	0.000785678	0.00173215	0.00390277	0.0088807	0.0202967	0.0464771	0.106517	0.244208	0.559978	1.28414
CH4	158	5.1652e-05	5.1652e-05	5.1652e-05	5.1652e-05	5.1652e-05	5.1652e-05	0.000137414	5.1652e-05	5.1652e-05	0.00011638	5.1652e-05	0.000116028	0.000158015	0.000133005	0.000241227	5.1652e-05	0.000252415	0.000345917	0.00072576	0.00159685	0.00359458	0.00817602	0.0186827	0.0427779	0.0980359	0.22476	0.515379	1.18186
CH4	159	5.01317e-05	5.01317e-05	5.01317e-05	5.01317e-05	5.01317e-05	5.01317e-05	5.01317e-05	0.000135317	5.01317e-05	5.01317e-05	5.01317e-05	0.000134363	5.01317e-05	0.000156028	5.01317e-05	0.000297148	0.00023496	0.000320958	0.000670548	0.00147226	0.00331087	0.0075274	0.0171973	0.0393733	0.09023	0.206861	0.474332	1.08773
CH4	160	6.04448e-06	6.04448e-06	6.04448e-06	6.04448e-06	6.04448e-06	6.04448e-06	6.04448e-06	6.04448e-06	9.07184e-05	6.04448e-06	6.04448e-06	6.04448e-06	6.04448e-06	6.04448e-06	7.27488e-05	6.04448e-06	0.000176103	0.000255213	0.000577045	0.0013149	0.00300707	0.00688776	0.0157874	0.0361972	0.0830032	0.190344	0.436512	1.00105
CH4	161	4.8424e-05	4.8424e-05	4.8424e-05	4.8424e-05	4.8424e-05	4.8424e-05	4.8424e-05	4.8424e-05	4.8424e-05	0.000132628	4.8424e-05	4.8424e-05	4.84409e-05	4.8424e-05	0.000183994	0.000179097	0.000110273	0.00019178	0.000573945	0.00125303	0.00281042	0.00638202	0.0145728	0.033357	0.076435	0.175227	0.401787	0.921363
CH4	162	4.70402e-05	4.70402e-05	4.70402e-05	4.70402e-05	4.70402e-05	4.70402e-05	4.70402e-05	4.70402e-05	4.70402e-05	4.70402e-05	7.03599e-05	4.70402e-05	4.70402e-05	0.000110665	4.70402e-05	4.70402e-05	0.00033814	0.000265032	0.000530575	0.0011557	0.00258905	0.00587617	0.0134146	0.0307026	0.0703495	0.161272	0.369788	0.84798
CH4	163	4.01707e-05	4.01707e-05	4.01707e-05	4.01707e-05	4.01707e-05	4.01707e-05	4.01707e-05	4.01707e-05	4.01707e-05	4.01707e-05	0.000104165	4.01707e-05	0.00010407	0.000146009	0.000121353	0.000229335	4.02234e-05	0.000240743	0.000485322	0.00106053	0.00237971	0.00540502	0.012343	0.028254	0.0647431	0.148424	0.340331	0.780436
CH4	164	4.44628e-05	4.44628e-05	4.44628e-05	4.44628e-05	4.44628e-05	4.44628e-05	4.44628e-05	4.44628e-05	4.44628e-05	4.44628e-05	4.44851e-05	4.44628e-05	0.000127889	4.44628e-05	0.000150012	4.44628e-05	0.000291125	0.000229116	0.000454158	0.000983249	0.00219766	0.00498201	0.0113674	0.0260111	0.0595939	0.13661	0.313232	0.718283
CH4	165	4.31488e-05	4.31488e-05	4.31488e-05	4.31488e-05	4.31488e-05	4.31488e-05	4.31488e-05	4.31488e-05	4.31488e-05	4.31488e-05	4.31488e-05	4.31488e-05	4.31488e-05	4.31488e-05	4.31488e-05	0.000109709	4.31488e-05	0.000213046	0.000420212	0.000907458	0.00202485	0.00458742	0.0104642	0.0239416	0.0548495	0.125731	0.288286	0.661075
CH4	166	4.1832e-05	4.1832e-05	4.1832e-05	4.1832e-05	4.1832e-05	4.1832e-05	4.1832e-05	4.1832e-05	4.1832e-05	4.1832e-05	0.000124236	4.1832e-05	4.1832e-05	4.18489e-05	4.1832e-05	0.000177045	0.000172317	0.000103623	0.000388769	0.000837304	0.00186569	0.00422416	0.00963288	0.0220368	0.0504829	0.115719	0.265326	0.608423
CH4	167	4.06365e-05	4.06365e-05	4.06365e-05	4.06365e-05	4.06365e-05	4.06365e-05	4.06365e-05	4.06365e-05	4.06365e-05	4.06365e-05	4.06365e-05	6.36979e-05	4.06365e-05	4.06365e-05	0.000104053	4.06365e-05	4.06365e-05	0.000331461	0.000360033	0.00077275	0.00171923	0.00388985	0.00886777	0.0202837	0.0464642	0.106504	0.244195	0.559965
CH4	168	3.94362e-05	3.94362e-05	3.94362e-05	3.94362e-05	3.94362e-05	3.94362e-05	3.94362e-05	3.94362e-05	3.94362e-05	3.94362e-05	3.94362e-05	0.000102992	3.94362e-05	0.00010302	0.000144928	0.000120506	0.000228329	3.9489e-05	0.000333394	0.000713238	0.00158433	0.00358206	0.0081635	0.0186702	0.0427654	0.0980234	0.224748	0.515366
CH4	169	3.82707e-05	3.82707e-05	3.82707e-05	3.82707e-05	3.82707e-05	3.82707e-05	3.82707e-05	3.82707e-05	3.82707e-05	3.82707e-05	3.82707e-05	3.82923e-05	3.82707e-05	0.000121165	3.82707e-05	0.000143592	3.82707e-05	0.000284698	0.000308815	0.000658405	0.00146011	0.00329873	0.00751526	0.0171851	0.0393612	0.0902179	0.206849	0.47432
CH4	170	3.71064e-05	3.71064e-05	3.71064e-05	3.71064e-05	3.71064e-05	3.71064e-05	3.71064e-05	3.71064e-05	3.71064e-05	3.71064e-05	3.71064e-05	3.71064e-05	3.71064e-05	3.71064e-05	3.71064e-05	3.71064e-05	0.000103571	3.71064e-05	0.000286016	0.000607848	0.0013457	0.00303787	0.00691856	0.0158182	0.036228	0.083034	0.190375	0.436543
CH4	171	0	0	0	0	0	0	0	0	0	0	0	8.11852e-05	0	0	0	0	0.000134977	0.000130362	0.000143206	0.000525282	0.00120437	0.00276176	0.00633336	0.0145242	0.0333083	0.0763863	0.175178	0.401739
CH4	172	3.6043e-05	3.6043e-05	3.6043e-05	3.6043e-05	3.6043e-05	3.6043e-05	3.6043e-05	3.6043e-05	3.6043e-05	3.6043e-05	3.6043e-05	3.6043e-05	5.89334e-05	3.6043e-05	3.60597e-05	9.93222e-05	3.6043e-05	3.6043e-05	0.000253808	0.000519358	0.00114448	0.00257783	0.00586495	0.0134034	0.0306914	0.0703383	0.161261	0.369777
CH4	173	4.71905e-05	4.71905e-05	4.71905e-05	4.71905e-05	4.71905e-05	4.71905e-05	4.71905e-05	4.71905e-05	4.71905e-05	4.71905e-05	4.71905e-05	4.71905e-05	0.000110456	4.71905e-05	0.000110566	0.000152454	0.000128186	0.000235904	0.000247554	0.000492139	0.00106735	0.00238653	0.00541184	0.0123498	0.0282609	0.0647499	0.148431	0.340338
CH4	174	2.97249e-05	2.97249e-05	2.97249e-05	2.97249e-05	2.97249e-05	2.97249e-05	2.97249e-05	2.97249e-05	2.97249e-05	2.97249e-05	2.97249e-05	2.97249e-05	2.97464e-05	2.97249e-05	0.000112268	2.97249e-05	0.000134895	2.97249e-05	0.000214186	0.000439234	0.000968325	0.00218274	0.00496708	0.0113525	0.0259962	0.059579	0.136595	0.313217
CH4	175	0	0	0	0	0	0	0	0	0	0	0	0	0	0	0	0	0	6.64012e-05	0.00016972	0.000376892	0.000864137	0.00198153	0.0045441	0.0104209	0.0238983	0.0548062	0.125688	0.288242
CH4	176	5.68757e-05	5.68757e-05	5.68757e-05	5.68757e-05	5.68757e-05	5.68757e-05	5.68757e-05	5.68757e-05	5.68757e-05	5.68757e-05	5.68757e-05	5.68757e-05	0.000137256	5.68757e-05	5.68757e-05	5.68757e-05	5.68757e-05	0.000191697	0.000118602	0.000403655	0.00085219	0.00188058	0.00423905	0.00964777	0.0220517	0.0504978	0.115734	0.265341
CH4	177	0	0	0	0	0	0	0	0	0	0	0	0	0	2.27776e-05	0	1.67398e-08	6.31874e-05	0	0.000290521	0.000319251	0.000731969	0.00167845	0.00384906	0.00882699	0.0202429	0.0464234	0.106463	0.244155
CH4	178	6.11303e-05	6.11303e-05	6.11303e-05	6.11303e-05	6.11303e-05	6.11303e-05	6.11303e-05	6.11303e-05	6.11303e-05	6.11303e-05	6.11303e-05	6.11303e-05	6.11303e-05	0.000124205	6.11303e-05	0.000124368	0.000166244	0.000142076	6.1183e-05	0.000354955	0.000734799	0.00160589	0.00360362	0.00818506	0.0186918	0.042787	0.0980449	0.224769
CH4	179	0	0	0	0	0	0	0	0	0	0	0	0	0	2.13435e-08	0	8.23115e-05	0	0.00010507	0.000246171	0.000270422	0.000620011	0.00142172	0.00326034	0.00747687	0.0171467	0.0393228	0.0901795	0.20681
CH4	180	5.75391e-05	5.75391e-05	5.75391e-05	5.75391e-05	5.75391e-05	5.75391e-05	5.75391e-05	5.75391e-05	5.75391e-05	5.75391e-05	5.75391e-05	5.75391e-05	5.75391e-05	5.75391e-05	5.75391e-05	5.75391e-05	5.75391e-05	5.75391e-05	5.75391e-05	0.000306335	0.000628167	0.00136602	0.00305819	0.00693888	0.0158385	0.0362483	0.0830543	0.190396
CH4	181	1.47181e-10	0	0	0	0	0	0	0	0	0	0	0	0	7.98486e-05	0	0	0	0	0.000130226	0.000143141	0.000525178	0.00120426	0.00276166	0.00633325	0.0145241	0.0333082	0.0763862	0.175178
CH4	182	5.42196e-05	5.42559e-05	5.42196e-05	5.42196e-05	5.42196e-05	5.42196e-05	5.42196e-05	5.42196e-05	5.42196e-05	5.42196e-05	5.42196e-05	5.42196e-05	5.42196e-05	5.42196e-05	7.69226e-05	5.42196e-05	5.42363e-05	0.000117347	5.42196e-05	0.000271885	0.000537439	0.00116256	0.00259591	0.00588303	0.0134215	0.0307095	0.0703563	0.161279
CH4	183	0	0	2.53111e-05	0	0	0	0	0	0	0	0	0	0	0	6.29479e-05	0	6.31474e-05	0.000105014	0.000188517	0.000200272	0.000444861	0.00102007	0.00233925	0.00536456	0.0123025	0.0282136	0.0647026	0.148384
CH4	184	5.10404e-05	5.10404e-05	5.10404e-05	7.61826e-05	5.10404e-05	5.10404e-05	5.10404e-05	5.10404e-05	5.10404e-05	5.10404e-05	5.10404e-05	5.10404e-05	5.10404e-05	5.10404e-05	5.10617e-05	5.10404e-05	0.000133199	5.10404e-05	5.10404e-05	0.000235418	0.000460468	0.000989559	0.00220397	0.00498832	0.0113737	0.0260174	0.0596002	0.136616
CH4	185	0	0	0	0	2.49867e-05	0	0	0	0	0	0	0	0	0	0	0	0	0	6.63321e-05	0.000169643	0.000376817	0.000864063	0.00198145	0.00454403	0.0104208	0.0238982	0.0548061	0.125688
CH4	186	5.97483e-06	5.97483e-06	5.97483e-06	5.97483e-06	5.97483e-06	5.97483e-06	5.97483e-06	5.97483e-06	5.97483e-06	5.97483e-06	5.97483e-06	5.97483e-06	5.97483e-06	5.97483e-06	8.54724e-05	5.97483e-06	5.97483e-06	5.97483e-06	0.000140626	6.76733e-05	0.000352686	0.000801221	0.00182961	0.00418808	0.0095968	0.0220007	0.0504469	0.115683
CH4	187	0	0	0	0	0	0	1.87587e-08	0	0	0	0	0	0	0	0	2.26539e-05	0	1.67e-08	0	0.000290389	0.000319188	0.000731905	0.00167838	0.003849	0.00882692	0.0202429	0.0464233	0.106463
CH4	188	4.21157e-05	4.21157e-05	4.21157e-05	4.21157e-05	4.21157e-05	4.21157e-05	4.21157e-05	4.21157e-05	4.21157e-05	4.21157e-05	4.21157e-05	4.21157e-05	4.21157e-05	4.21157e-05	4.21157e-05	0.00010498	4.21157e-05	0.000105203	0.000123008	4.21683e-05	0.000335882	0.000715726	0.00158682	0.00358455	0.00816598	0.0186727	0.0427679	0.0980258
CH4	189	0	0	0	0	0	0	0	0	0	0	0	0	0	0	0	2.12275e-08	0	8.20573e-05	0.000104961	0.000246059	0.000270368	0.000619958	0.00142167	0.00326028	0.00747681	0.0171467	0.0393227	0.0901794
CH4	190	4.52822e-05	4.52822e-05	4.52822e-05	4.52822e-05	4.52822e-05	4.52822e-05	4.52822e-05	4.52822e-05	4.52822e-05	4.52822e-05	4.52822e-05	4.52822e-05	4.52822e-05	4.52822e-05	4.52822e-05	4.52822e-05	4.52822e-05	4.52822e-05	4.52822e-05	4.52822e-05	0.000294029	0.000615861	0.00135372	0.00304589	0.00692658	0.0158262	0.036236	0.083042
CH4	191	0	0	0	0	0	0	0	0	0	0	0	0	0	0	0	7.92657e-05	0	0	0	0.000130167	0.000143113	0.000525133	0.00120422	0.00276161	0.00633321	0.014524	0.0333081	0.0763862
CH4	192	4.26521e-05	4.26521e-05	4.26521e-05	4.26521e-05	4.26521e-05	4.26521e-05	4.26521e-05	4.26521e-05	4.26521e-05	4.26521e-05	4.26521e-05	4.26521e-05	4.26521e-05	4.26521e-05	4.26521e-05	4.26521e-05	6.52735e-05	4.26521e-05	0.000105714	4.26521e-05	0.000260275	0.00052583	0.00115096	0.0025843	0.00587143	0.0134098	0.0306978	0.0703447
CH4	193	0	0	0	0	0	0	0	0	0	0	0	0	0	0	0	0	6.28093e-05	0	0.000104905	0.000188431	0.000200233	0.000444822	0.00102003	0.00233921	0.00536452	0.0123025	0.0282135	0.0647026
CH4	194	0	0	0	0	0	0	0	0	0	0	0	0	0	0	0	0	2.11971e-08	0	0	0	0.000184341	0.000409393	0.000938483	0.0021529	0.00493724	0.0113226	0.0259664	0.0595491
CH4	195	4.01277e-05	4.01277e-05	4.01277e-05	4.01277e-05	4.01277e-05	4.01277e-05	4.01277e-05	4.01277e-05	4.01277e-05	4.01277e-05	4.01277e-05	4.01277e-05	4.01277e-05	4.01277e-05	4.01277e-05	4.01277e-05	4.01277e-05	4.01277e-05	4.01277e-05	0.00010643	0.000209737	0.000416913	0.000904158	0.00202155	0.00458412	0.0104609	0.0239383	0.0548462
CH4	196	0	0	0	0	0	0	0	0	0	0	0	0	0	0	0	0	7.91127e-05	0	0	0.000134576	6.16862e-05	0.000346681	0.000795216	0.0018236	0.00418207	0.00959079	0.0219947	0.0504409
CH4	197	0	0	0	0	0	0	0	0	0	0	0	0	0	0	0	0	0	2.25999e-05	1.66826e-08	0	0.000290332	0.00031916	0.000731878	0.00167835	0.00384897	0.0088269	0.0202429	0.0464233
CH4	198	3.78254e-05	3.78254e-05	3.78254e-05	3.78254e-05	3.78254e-05	3.78254e-05	3.78254e-05	3.78254e-05	3.78254e-05	3.78254e-05	3.78254e-05	3.78254e-05	3.78254e-05	3.78254e-05	3.78254e-05	3.78254e-05	3.78254e-05	0.000100598	0.000100847	0.000118694	3.7878e-05	0.000331566	0.00071141	0.0015825	0.00358023	0.00816167	0.0186684	0.0427636
CH4	199	0	0	0	0	0	0	0	0	0	0	0	0	0	0	0	0	0	2.1177e-08	8.19464e-05	0.000104913	0.000246011	0.000270345	0.000619934	0.00142164	0.00326026	0.00747679	0.0171466	0.0393227
CH4	200	0	0	0	0	0	0	0	0	0	0	0	0	0	0	0	0	0	0	0	0	0	0.000248726	0.000570557	0.00130841	0.00300058	0.00688127	0.0157809	0.0361907
CH4	201	4.17384e-05	4.17384e-05	4.17384e-05	4.17384e-05	4.17384e-05	4.17384e-05	4.17384e-05	4.17384e-05	4.17384e-05	4.17384e-05	4.17384e-05	4.17384e-05	4.17384e-05	4.17384e-05	4.17384e-05	4.17384e-05	4.17384e-05	0.00012075	4.17384e-05	4.17384e-05	0.000171879	0.000184839	0.000566852	0.00124594	0.00280333	0.00637492	0.0145657	0.0333499
CH4	202	0	0	0	0	0	0	0	0	0	0	0	0	0	0	0	0	0	0	0	6.3033e-05	0	0.000217604	0.000483159	0.00110828	0.00254163	0.00582876	0.0133672	0.0306552
CH4	203	0	0	0	0	0	0	0	0	0	0	0	0	0	0	0	0	0	0	0	0.000104857	0.000188394	0.000200215	0.000444805	0.00102001	0.00233919	0.0053645	0.0123025	0.0282135
CH4	204	4.34608e-05	4.34608e-05	4.34608e-05	4.34608e-05	4.34608e-05	4.34608e-05	4.34608e-05	4.34608e-05	4.34608e-05	4.34608e-05	4.34608e-05	4.34608e-05	4.34608e-05	4.34608e-05	4.34608e-05	4.34608e-05	4.34608e-05	4.34608e-05	4.34608e-05	4.34608e-05	4.34608e-05	0.000227786	0.000452838	0.000981929	0.00219634	0.00498069	0.0113661	0.0260098
CH4	205	0	0	0	0	0	0	0	0	0	0	0	0	0	0	0	0	0	0	0	0	6.62888e-05	0.000169595	0.000376771	0.000864016	0.00198141	0.00454398	0.0104208	0.0238982
CH4	206	0	0	0	0	0	0	0	0	0	0	0	0	0	0	0	0	0	0	0	0	0.000134544	6.16809e-05	0.000346668	0.000795203	0.00182359	0.00418206	0.00959078	0.0219947
CH4	207	4.53054e-05	4.53054e-05	4.53054e-05	4.53054e-05	4.53054e-05	4.53054e-05	4.53054e-05	4.53054e-05	4.53054e-05	4.53054e-05	4.53054e-05	4.53054e-05	4.53054e-05	4.53054e-05	4.53054e-05	4.53054e-05	4.53054e-05	4.53054e-05	6.78817e-05	4.5322e-05	4.53054e-05	0.000335612	0.000364454	0.000777171	0.00172365	0.00389427	0.00887219	0.0202882
CH4	208	0	0	0	0	0	0	0	0	0	0	0	0	0	0	0	0	0	0	6.2733e-05	6.29932e-05	8.08585e-05	5.26399e-08	0.00029373	0.000673574	0.00154466	0.0035424	0.00812383	0.0186305
CH4	209	0	0	0	0	0	0	0	0	0	0	0	0	0	0	0	0	0	0	2.11549e-08	8.1898e-05	0.000104892	0.000245989	0.000270335	0.000619924	0.00142163	0.00326025	0.00747678	0.0171466
CH4	210	0	0	0	0	0	0	0	0	0	0	0	0	0	0	0	0	0	0	0	0	0	0	0.000248716	0.000570548	0.0013084	0.00300057	0.00688126	0.0157809
CH4	211	4.14071e-05	4.14071e-05	4.14071e-05	4.14071e-05	4.14071e-05	4.14071e-05	4.14071e-05	4.14071e-05	4.14071e-05	4.14071e-05	4.14071e-05	4.14071e-05	4.14071e-05	4.14071e-05	4.14071e-05	4.14071e-05	4.14071e-05	4.14071e-05	0.000120308	4.14071e-05	4.14071e-05	0.000171537	0.000184502	0.000566512	0.0012456	0.00280299	0.00637458	0.0145654
CH4	212	0	0	0	0	0	0	0	0	0	0	0	0	0	0	0	0	0	0	0	0	6.30205e-05	0	0.000217595	0.000483151	0.00110828	0.00254162	0.00582875	0.0133672
CH4	213	0	0	0	0	0	0	0	0	0	0	0	0	0	0	0	0	0	0	0	0	0.000104836	0.000188378	0.000200208	0.000444798	0.00102	0.00233919	0.00536449	0.0123025
CH4	214	0	0	0	0	0	0	0	0	0	0	0	0	0	0	0	0	0	0	0	0	0	0	0.000184318	0.00040937	0.000938461	0.00215287	0.00493722	0.0113226
CH4	215	3.78442e-05	3.78442e-05	3.78442e-05	3.78442e-05	3.78442e-05	3.78442e-05	3.78442e-05	3.78442e-05	3.78442e-05	3.78442e-05	3.78442e-05	3.78442e-05	3.78442e-05	3.78442e-05	3.78442e-05	3.78442e-05	3.78442e-05	3.78442e-05	3.78442e-05	3.78442e-05	3.78442e-05	0.000104127	0.000207432	0.000414609	0.000901854	0.00201924	0.00458182	0.0104586
CH4	216	0	0	0	0	0	0	0	0	0	0	0	0	0	0	0	0	0	0	0	0	0	0.00013453	6.16786e-05	0.000346662	0.000795197	0.00182358	0.00418205	0.00959077
CH4	217	0	0	0	0	0	0	0	0	0	0	0	0	0	0	0	0	0	0	0	2.25661e-05	1.66717e-08	0	0.000290296	0.000319143	0.000731861	0.00167834	0.00384896	0.00882688
CH4	218	0	0	0	0	0	0	0	0	0	0	0	0	0	0	0	0	0	0	0	6.27156e-05	6.29807e-05	8.0854e-05	5.26379e-08	0.000293725	0.000673569	0.00154466	0.00354239	0.00812383
CH4	219	0	0	0	0	0	0	0	0	0	0	0	0	0	0	0	0	0	0	0	2.11453e-08	8.1877e-05	0.000104883	0.00024598	0.00027033	0.00061992	0.00142163	0.00326024	0.00747677
CH4	220	3.4588e-05	3.4588e-05	3.4588e-05	3.4588e-05	3.4588e-05	3.4588e-05	3.4588e-05	3.4588e-05	3.4588e-05	3.4588e-05	3.4588e-05	3.4588e-05	3.4588e-05	3.4588e-05	3.4588e-05	3.4588e-05	3.4588e-05	3.4588e-05	3.4588e-05	3.4588e-05	3.4588e-05	3.4588e-05	3.4588e-05	0.0002833	0.000605132	0.00134299	0.00303516	0.00691585
CH4	221	0	0	0	0	0	0	0	0	0	0	0	0	0	0	0	0	0	0	0	7.88524e-05	0	0	0.000130125	0.000143093	0.000525101	0.00120419	0.00276158	0.00633317
CH4	222	0	0	0	0	0	0	0	0	0	0	0	0	0	0	0	0	0	0	0	0	0	6.3015e-05	0	0.000217592	0.000483148	0.00110827	0.00254162	0.00582874
CH4	223	0	0	0	0	0	0	0	0	0	0	0	0	0	0	0	0	0	0	0	0	0	0.000104827	0.000188371	0.000200205	0.000444795	0.00102	0.00233918	0.00536449
CH4	224	0	0	0	0	0	0	0	0	0	0	0	0	0	0	0	0	0	0	0	0	0	0	0	0.000184315	0.000409367	0.000938458	0.00215287	0.00493722
CH4	225	4.1523e-05	4.1523e-05	4.1523e-05	4.1523e-05	4.1523e-05	4.1523e-05	4.1523e-05	4.1523e-05	4.1523e-05	4.1523e-05	4.1523e-05	4.1523e-05	4.1523e-05	4.1523e-05	4.1523e-05	4.1523e-05	4.1523e-05	4.1523e-05	4.1523e-05	4.1523e-05	4.1523e-05	4.1523e-05	0.000107804	0.000211108	0.000418285	0.00090553	0.00202292	0.00458549
CH4	226	0	0	0	0	0	0	0	0	0	0	0	0	0	0	0	0	0	0	0	0	0	0	0.000134524	6.16775e-05	0.00034666	0.000795195	0.00182358	0.00418205
CH4	227	0	0	0	0	0	0	0	0	0	0	0	0	0	0	0	0	0	0	0	0	2.25616e-05	1.66703e-08	0	0.000290291	0.000319141	0.000731858	0.00167833	0.00384895
CH4	228	0	0	0	0	0	0	0	0	0	0	0	0	0	0	0	0	0	0	0	0	6.27081e-05	6.29753e-05	8.08521e-05	5.26371e-08	0.000293723	0.000673567	0.00154466	0.00354239
CH4	229	0	0	0	0	0	0	0	0	0	0	0	0	0	0	0	0	0	0	0	0	2.11411e-08	8.18678e-05	0.000104879	0.000245976	0.000270328	0.000619918	0.00142163	0.00326024
CH4	230	0	0	0	0	0	0	0	0	0	0	0	0	0	0	0	0	0	0	0	0	0	0	0	0	0.00024871	0.000570542	0.0013084	0.00300057
CH4	231	3.68432e-05	3.68432e-05	3.68432e-05	3.68432e-05	3.68432e-05	3.68432e-05	3.68432e-05	3.68432e-05	3.68432e-05	3.68432e-05	3.68432e-05	3.68432e-05	3.68432e-05	3.68432e-05	3.68432e-05	3.68432e-05	3.68432e-05	3.68432e-05	3.68432e-05	3.68432e-05	0.000115675	3.68432e-05	3.68432e-05	0.000166966	0.000179935	0.000561942	0.00124103	0.00279842
CH4	232	0	0	0	0	0	0	0	0	0	0	0	0	0	0	0	0	0	0	0	0	0	0	6.30127e-05	0	0.00021759	0.000483146	0.00110827	0.00254162
CH4	233	0	0	0	0	0	0	0	0	0	0	0	0	0	0	0	0	0	0	0	0	0	0	0.000104823	0.000188368	0.000200203	0.000444793	0.00102	0.00233918
CH4	234	0	0	0	0	0	0	0	0	0	0	0	0	0	0	0	0	0	0	0	0	0	0	0	0	0.000184314	0.000409366	0.000938457	0.00215287
CH4	235	0	0	0	0	0	0	0	0	0	0	0	0	0	0	0	0	0	0	0	0	0	0	0	6.62795e-05	0.000169584	0.000376761	0.000864006	0.0019814
CH4	236	0	0	0	0	0	0	0	0	0	0	0	0	0	0	0	0	0	0	0	0	0	0	0	0.000134521	6.16771e-05	0.000346658	0.000795194	0.00182358
CH4	237	0	0	0	0	0	0	0	0	0	0	0	0	0	0	0	0	0	0	0	0	0	2.25597e-05	1.66696e-08	0	0.000290289	0.00031914	0.000731857	0.00167833
CH4	238	0	0	0	0	0	0	0	0	0	0	0	0	0	0	0	0	0	0	0	0	0	6.27048e-05	6.29729e-05	8.08512e-05	5.26367e-08	0.000293722	0.000673566	0.00154466
CH4	239	4.02047e-05	4.02047e-05	4.02047e-05	4.02047e-05	4.02047e-05	4.02047e-05	4.02047e-05	4.02047e-05	4.02047e-05	4.02047e-05	4.02047e-05	4.02047e-05	4.02047e-05	4.02047e-05	4.02047e-05	4.02047e-05	4.02047e-05	4.02047e-05	4.02047e-05	4.02047e-05	4.02047e-05	4.02259e-05	0.000122068	0.000145082	0.000286179	0.000310532	0.000660122	0.00146183
CH4	240	0	0	0	0	0	0	0	0	0	0	0	0	0	0	0	0	0	0	0	0	0	0	0	0	0	0.00024871	0.000570541	0.0013084
CH4	241	0	0	0	0	0	0	0	0	0	0	0	0	0	0	0	0	0	0	0	0	0	7.88222e-05	0	0	0.000130122	0.000143091	0.000525098	0.00120418
CH4	242	0	0	0	0	0	0	0	0	0	0	0	0	0	0	0	0	0	0	0	0	0	0	0	6.30116e-05	0	0.00021759	0.000483146	0.00110827
CH4	243	0	0	0	0	0	0	0	0	0	0	0	0	0	0	0	0	0	0	0	0	0	0	0	0.000104822	0.000188366	0.000200203	0.000444793	0.00102
CH4	244	0	0	0	0	0	0	0	0	0	0	0	0	0	0	0	0	0	0	0	0	0	0	0	0	0	0.000184313	0.000409366	0.000938456
CH4	245	0	0	0	0	0	0	0	0	0	0	0	0	0	0	0	0	0	0	0	0	0	0	0	0	6.6279e-05	0.000169584	0.00037676	0.000864005
CH4	246	0	0	0	0	0	0	0	0	0	0	0	0	0	0	0	0	0	0	0	0	0	0	0	0	0.00013452	6.16769e-05	0.000346658	0.000795193
CH4	247	0	0	0	0	0	0	0	0	0	0	0	0	0	0	0	0	0	0	0	0	0	0	2.25588e-05	1.66694e-08	0	0.000290288	0.000319139	0.000731857
CH4	248	0	0	0	0	0	0	0	0	0	0	0	0	0	0	0	0	0	0	0	0	0	0	6.27033e-05	6.29719e-05	8.08509e-05	5.26365e-08	0.000293722	0.000673565
CH4	249	3.46437e-05	3.46437e-05	3.46437e-05	3.46437e-05	3.46437e-05	3.46437e-05	3.46437e-05	3.46437e-05	3.46437e-05	3.46437e-05	3.46437e-05	3.46437e-05	3.46437e-05	3.46437e-05	3.46437e-05	3.46437e-05	3.46437e-05	3.46437e-05	3.46437e-05	3.46437e-05	3.46437e-05	3.46437e-05	3.46648e-05	0.000116506	0.00013952	0.000280617	0.000304971	0.00065456
CH4	250	0	0	0	0	0	0	0	0	0	0	0	0	0	0	0	0	0	0	0	0	0	0	0	0	0	0	0.000248709	0.000570541
CH4	251	0	0	0	0	0	0	0	0	0	0	0	0	0	0	0	0	0	0	0	0	0	0	7.88182e-05	0	0	0.000130121	0.000143091	0.000525098
CH4	252	0	0	0	0	0	0	0	0	0	0	0	0	0	0	0	0	0	0	0	0	0	0	0	0	6.30112e-05	0	0.000217589	0.000483145
CH4	253	0	0	0	0	0	0	0	0	0	0	0	0	0	0	0	0	0	0	0	0	0	0	0	0	0.000104821	0.000188366	0.000200202	0.000444793
CH4	254	0	0	0	0	0	0	0	0	0	0	0	0	0	0	0	0	0	0	0	0	0	0	0	0	0	0	0.000184313	0.000409365
CH4	255	0	0	0	0	0	0	0	0	0	0	0	0	0	0	0	0	0	0	0	0	0	0	0	0	0	6.62788e-05	0.000169583	0.00037676
CH4	256	0	0	0	0	0	0	0	0	0	0	0	0	0	0	0	0	0	0	0	0	0	0	0	0	0	0.000134519	6.16768e-05	0.000346658
CH4	257	0	0	0	0	0	0	0	0	0	0	0	0	0	0	0	0	0	0	0	0	0	0	0	2.25585e-05	1.66692e-08	0	0.000290288	0.000319139
CH4	258	0	0	0	0	0	0	0	0	0	0	0	0	0	0	0	0	0	0	0	0	0	0	0	6.27027e-05	6.29714e-05	8.08507e-05	5.26365e-08	0.000293721
CH4	259	0	0	0	0	0	0	0	0	0	0	0	0	0	0	0	0	0	0	0	0	0	0	0	2.11382e-08	8.18612e-05	0.000104876	0.000245973	0.000270327
CH4	260	0	0	0	0	0	0	0	0	0	0	0	0	0	0	0	0	0	0	0	0	0	0	0	0	0	0	0	0.000248709
CH4	261	0	0	0	0	0	0	0	0	0	0	0	0	0	0	0	0	0	0	0	0	0	0	0	7.88164e-05	0	0	0.000130121	0.000143091
CH4	262	0	0	0	0	0	0	0	0	0	0	0	0	0	0	0	0	0	0	0	0	0	0	0	0	0	6.3011e-05	0	0.000217589
CH4	263	3.52596e-05	3.52596e-05	3.52596e-05	3.52596e-05	3.52596e-05	3.52596e-05	3.52596e-05	3.52596e-05	3.52596e-05	3.52596e-05	3.52596e-05	3.52596e-05	3.52596e-05	3.52596e-05	3.52596e-05	3.52596e-05	3.52596e-05	3.52596e-05	3.52596e-05	3.52596e-05	3.52596e-05	3.52596e-05	3.52596e-05	3.52596e-05	3.52596e-05	0.00014008	0.000223625	0.000235462
CH4	264	0	0	0	0	0	0	0	0	0	0	0	0	0	0	0	0	0	0	0	0	0	0	0	0	0	0	0	0.000184313
CH4	265	0	0	0	0	0	0	0	0	0	0	0	0	0	0	0	0	0	0	0	0	0	0	0	0	0	0	6.62787e-05	0.000169583
CH4	266	0	0	0	0	0	0	0	0	0	0	0	0	0	0	0	0	0	0	0	0	0	0	0	0	0	0	0.000134519	6.16768e-05
CH4	267	0	0	0	0	0	0	0	0	0	0	0	0	0	0	0	0	0	0	0	0	0	0	0	0	2.25583e-05	1.66692e-08	0	0.000290287
CH4	268	0	0	0	0	0	0	0	0	0	0	0	0	0	0	0	0	0	0	0	0	0	0	0	0	6.27024e-05	6.29712e-05	8.08506e-05	5.26364e-08
CH4	269	0	0	0	0	0	0	0	0	0	0	0	0	0	0	0	0	0	0	0	0	0	0	0	0	2.1138e-08	8.18609e-05	0.000104876	0.000245973
CH4	270	0	0	0	0	0	0	0	0	0	0	0	0	0	0	0	0	0	0	0	0	0	0	0	0	0	0	0	0
CH4	271	0	0	0	0	0	0	0	0	0	0	0	0	0	0	0	0	0	0	0	0	0	0	0	0	7.88157e-05	0	0	0.000130121
CH4	272	0	0	0	0	0	0	0	0	0	0	0	0	0	0	0	0	0	0	0	0	0	0	0	0	0	0	6.30109e-05	0
CH4	273	0	0	0	0	0	0	0	0	0	0	0	0	0	0	0	0	0	0	0	0	0	0	0	0	0	0	0.00010482	0.000188365
CH4	274	0	0	0	0	0	0	0	0	0	0	0	0	0	0	0	0	0	0	0	0	0	0	0	0	0	0	0	0
CH4	275	0	0	0	0	0	0	0	0	0	0	0	0	0	0	0	0	0	0	0	0	0	0	0	0	0	0	0	6.62787e-05
CH4	276	0	0	0	0	0	0	0	0	0	0	0	0	0	0	0	0	0	0	0	0	0	0	0	0	0	0	0	0.000134519
CH4	277	0	0	0	0	0	0	0	0	0	0	0	0	0	0	0	0	0	0	0	0	0	0	0	0	0	2.25582e-05	1.66692e-08	0
CH4	278	0	0	0	0	0	0	0	0	0	0	0	0	0	0	0	0	0	0	0	0	0	0	0	0	0	6.27023e-05	6.29711e-05	8.08506e-05
CH4	279	0	0	0	0	0	0	0	0	0	0	0	0	0	0	0	0	0	0	0	0	0	0	0	0	0	2.1138e-08	8.18608e-05	0.000104876
CH4	280	0	0	0	0	0	0	0	0	0	0	0	0	0	0	0	0	0	0	0	0	0	0	0	0	0	0	0	0
CH4	281	0	0	0	0	0	0	0	0	0	0	0	0	0	0	0	0	0	0	0	0	0	0	0	0	0	7.88153e-05	0	0
CH4	282	0	0	0	0	0	0	0	0	0	0	0	0	0	0	0	0	0	0	0	0	0	0	0	0	0	0	0	6.30109e-05
CH4	283	0	0	0	0	0	0	0	0	0	0	0	0	0	0	0	0	0	0	0	0	0	0	0	0	0	0	0	0.00010482
CH4	284	0	0	0	0	0	0	0	0	0	0	0	0	0	0	0	0	0	0	0	0	0	0	0	0	0	0	0	0
CH4	285	0	0	0	0	0	0	0	0	0	0	0	0	0	0	0	0	0	0	0	0	0	0	0	0	0	0	0	0
CH4	286	3.81418e-05	3.81418e-05	3.81418e-05	3.81418e-05	3.81418e-05	3.81418e-05	3.81418e-05	3.81418e-05	3.81418e-05	3.81418e-05	3.81418e-05	3.81418e-05	3.81418e-05	3.81418e-05	3.81418e-05	3.81418e-05	3.81418e-05	3.81418e-05	3.81418e-05	3.81418e-05	3.81418e-05	3.81418e-05	3.81418e-05	3.81418e-05	3.81418e-05	3.81418e-05	3.81418e-05	3.81418e-05
CH4	287	0	0	0	0	0	0	0	0	0	0	0	0	0	0	0	0	0	0	0	0	0	0	0	0	0	0	2.25582e-05	1.66692e-08
CH4	288	0	0	0	0	0	0	0	0	0	0	0	0	0	0	0	0	0	0	0	0	0	0	0	0	0	0	6.27022e-05	6.29711e-05
CH4	289	0	0	0	0	0	0	0	0	0	0	0	0	0	0	0	0	0	0	0	0	0	0	0	0	0	0	2.11379e-08	8.18607e-05
CH4	290	0	0	0	0	0	0	0	0	0	0	0	0	0	0	0	0	0	0	0	0	0	0	0	0	0	0	0	0
CH4	291	0	0	0	0	0	0	0	0	0	0	0	0	0	0	0	0	0	0	0	0	0	0	0	0	0	0	7.88152e-05	0
CH4	292	0	0	0	0	0	0	0	0	0	0	0	0	0	0	0	0	0	0	0	0	0	0	0	0	0	0	0	0
CH4	293	0	0	0	0	0	0	0	0	0	0	0	0	0	0	0	0	0	0	0	0	0	0	0	0	0	0	0	0
CH4	294	0	0	0	0	0	0	0	0	0	0	0	0	0	0	0	0	0	0	0	0	0	0	0	0	0	0	0	0
CH4	295	0	0	0	0	0	0	0	0	0	0	0	0	0	0	0	0	0	0	0	0	0	0	0	0	0	0	0	0
CH4	296	0	0	0	0	0	0	0	0	0	0	0	0	0	0	0	0	0	0	0	0	0	0	0	0	0	0	0	0
CH4	297	0	0	0	0	0	0	0	0	0	0	0	0	0	0	0	0	0	0	0	0	0	0	0	0	0	0	0	2.25582e-05
CH4	298	0	0	0	0	0	0	0	0	0	0	0	0	0	0	0	0	0	0	0	0	0	0	0	0	0	0	0	6.27022e-05
CH4	299	0	0	0	0	0	0	0	0	0	0	0	0	0	0	0	0	0	0	0	0	0	0	0	0	0	0	0	2.11379e-08
CH4	300	0	0	0	0	0	0	0	0	0	0	0	0	0	0	0	0	0	0	0	0	0	0	0	0	0	0	0	0
CO2	1	15.0877	15.0877	15.0877	15.0877	15.0877	15.0877	15.0877	15.0877	15.0877	15.0877	15.0877	15.0877	15.0877	15.0877	15.0877	15.0877	15.0877	15.0877	15.0877	15.0877	15.0877	15.0877	15.0877	15.0877	15.0877	15.0877	15.0877	15.0877
CO2	2	0.168248	0.168248	0.168248	0.168248	0.168248	0.168248	0.168248	0.168248	0.168248	0.168248	0.168248	0.168248	0.168248	0.168248	0.168248	0.168248	0.168248	0.168248	0.168248	0.168248	0.168248	0.168248	0.168248	0.168248	0.168248	0.168248	0.168248	0.168248
CO2	3	1.48395	0.155469	0.155469	0.155469	0.155469	0.155469	0.155469	0.155469	0.155469	0.155469	0.155469	0.155469	0.155469	0.155469	0.155469	0.155469	0.155469	0.155469	0.155469	0.155469	0.155469	0.155469	0.155469	0.155469	0.155469	0.155469	0.155469	0.155469
CO2	4	1.36636	1.47217	0.143689	0.143689	0.143689	0.143689	0.143689	0.143689	0.143689	0.143689	0.143689	0.143689	0.143689	0.143689	0.143689	0.143689	0.143689	0.143689	0.143689	0.143689	0.143689	0.143689	0.143689	0.143689	0.143689	0.143689	0.143689	0.143689
CO2	5	1.25812	1.3555	1.46131	0.13283	0.13283	0.13283	0.13283	0.13283	0.13283	0.13283	0.13283	0.13283	0.13283	0.13283	0.13283	0.13283	0.13283	0.13283	0.13283	0.13283	0.13283	0.13283	0.13283	0.13283	0.13283	0.13283	0.13283	0.13283
CO2	6	1.15848	1.2481	1.34549	1.4513	0.122818	0.122818	0.122818	0.122818	0.122818	0.122818	0.122818	0.122818	0.122818	0.122818	0.122818	0.122818	0.122818	0.122818	0.122818	0.122818	0.122818	0.122818	0.122818	0.122818	0.122818	0.122818	0.122818	0.122818
CO2	7	1.06676	1.14925	1.23887	1.33626	1.44207	0.113587	0.113587	0.113587	0.113587	0.113587	0.113587	0.113587	0.113587	0.113587	0.113587	0.113587	0.113587	0.113587	0.113587	0.113587	0.113587	0.113587	0.113587	0.113587	0.113587	0.113587	0.113587	0.113587
CO2	8	0.982325	1.05824	1.14073	1.23036	1.32775	1.43356	0.105074	0.105074	0.105074	0.105074	0.105074	0.105074	0.105074	0.105074	0.105074	0.105074	0.105074	0.105074	0.105074	0.105074	0.105074	0.105074	0.105074	0.105074	0.105074	0.105074	0.105074	0.105074
CO2	9	0.904603	0.974475	1.05039	1.13288	1.22251	1.3199	1.42571	0.0972244	0.0972244	0.0972244	0.0972244	0.0972244	0.0972244	0.0972244	0.0972244	0.0972244	0.0972244	0.0972244	0.0972244	0.0972244	0.0972244	0.0972244	0.0972244	0.0972244	0.0972244	0.0972244	0.0972244	0.0972244
CO2	10	0.833056	0.897363	0.967235	1.04315	1.12564	1.21527	1.31266	1.41847	0.0899843	0.0899843	0.0899843	0.0899843	0.0899843	0.0899843	0.0899843	0.0899843	0.0899843	0.0899843	0.0899843	0.0899843	0.0899843	0.0899843	0.0899843	0.0899843	0.0899843	0.0899843	0.0899843	0.0899843
CO2	11	0.767193	0.826378	0.890685	0.960557	1.03648	1.11896	1.20859	1.30598	1.41179	0.083306	0.083306	0.083306	0.083306	0.083306	0.083306	0.083306	0.083306	0.083306	0.083306	0.083306	0.083306	0.083306	0.083306	0.083306	0.083306	0.083306	0.083306	0.083306
CO2	12	0.706562	0.761032	0.820217	0.884524	0.954396	1.03032	1.1128	1.20243	1.29982	1.40563	0.0771452	0.0771452	0.0771452	0.0771452	0.0771452	0.0771452	0.0771452	0.0771452	0.0771452	0.0771452	0.0771452	0.0771452	0.0771452	0.0771452	0.0771452	0.0771452	0.0771452	0.0771452
CO2	13	0.650745	0.700877	0.755348	0.814533	0.87884	0.948712	1.02463	1.10712	1.19675	1.29413	0.071461	0.071461	0.071461	0.071461	0.071461	0.071461	0.071461	0.071461	0.071461	0.071461	0.071461	0.071461	0.071461	0.071461	0.071461	0.071461	0.071461	0.071461
CO2	14	0.599361	0.6455	0.695632	0.750103	0.809288	0.873595	0.943467	1.01939	1.10187	1.1915	0.066216	0.066216	0.066216	0.066216	0.066216	0.066216	0.066216	0.066216	0.066216	0.066216	0.066216	0.066216	0.066216	0.066216	0.066216	0.066216	0.066216	0.066216
CO2	15	0.552056	0.59452	0.64066	0.690792	0.745263	0.804448	0.868754	0.938626	1.01455	1.09703	0.0613755	0.0613755	0.0613755	0.0613755	0.0613755	0.0613755	0.0613755	0.0613755	0.0613755	0.0613755	0.0613755	0.0613755	0.0613755	0.0613755	0.0613755	0.0613755	0.0613755	0.0613755
CO2	16	0.508506	0.547588	0.590053	0.636192	0.686324	0.740795	0.79998	0.864287	0.934159	1.01008	0.0569077	0.0569077	0.0569077	0.0569077	0.0569077	0.0569077	0.0569077	0.0569077	0.0569077	0.0569077	0.0569077	0.0569077	0.0569077	0.0569077	0.0569077	0.0569077	0.0569077	0.0569077
CO2	17	0.468412	0.504382	0.543464	0.585928	0.632068	0.6822	0.736671	0.795856	0.860162	0.930034	1.38127	0.0527834	0.0527834	0.0527834	0.0527834	0.0527834	0.0527834	0.0527834	0.0527834	0.0527834	0.0527834	0.0527834	0.0527834	0.0527834	0.0527834	0.0527834	0.0527834	0.0527834
CO2	18	0.4315	0.464605	0.500574	0.539656	0.58212	0.62826	0.678392	0.732863	0.792048	0.856354	1.27165	0.0489755	0.0489755	0.0489755	0.0489755	0.0489755	0.0489755	0.0489755	0.0489755	0.0489755	0.0489755	0.0489755	0.0489755	0.0489755	0.0489755	0.0489755	0.0489755	0.0489755
CO2	19	0.397516	0.427984	0.461088	0.497058	0.53614	0.578604	0.624743	0.674876	0.729346	0.788531	1.17075	0.0454592	0.0454592	0.0454592	0.0454592	0.0454592	0.0454592	0.0454592	0.0454592	0.0454592	0.0454592	0.0454592	0.0454592	0.0454592	0.0454592	0.0454592	0.0454592	0.0454592
CO2	20	0.366228	0.394269	0.424736	0.457841	0.49381	0.532892	0.575356	0.621496	0.671628	0.726099	1.07787	0.0422116	0.0422116	0.0422116	0.0422116	0.0422116	0.0422116	0.0422116	0.0422116	0.0422116	0.0422116	0.0422116	0.0422116	0.0422116	0.0422116	0.0422116	0.0422116	0.0422116
CO2	21	0.33742	0.363228	0.391269	0.421736	0.454841	0.49081	0.529892	0.572356	0.618496	0.668628	0.992381	0.0392116	0.0392116	0.0392116	0.0392116	0.0392116	0.0392116	0.0392116	0.0392116	0.0392116	0.0392116	0.0392116	0.0392116	0.0392116	0.0392116	0.0392116	0.0392116	0.0392116
CO2	22	0.310896	0.334648	0.360456	0.388497	0.418965	0.452069	0.488038	0.52712	0.569585	0.615724	0.913691	1.36492	0.0364399	0.0364399	0.0364399	0.0364399	0.0364399	0.0364399	0.0364399	0.0364399	0.0364399	0.0364399	0.0364399	0.0364399	0.0364399	0.0364399	0.0364399	0.0364399
CO2	23	0.286475	0.308335	0.332087	0.357895	0.385936	0.416403	0.449508	0.485477	0.524559	0.567023	0.841257	1.25655	0.0338785	0.0338785	0.0338785	0.0338785	0.0338785	0.0338785	0.0338785	0.0338785	0.0338785	0.0338785	0.0338785	0.0338785	0.0338785	0.0338785	0.0338785	0.0338785
CO2	24	0.263989	0.284108	0.305968	0.32972	0.355527	0.383568	0.414036	0.44714	0.483109	0.522192	0.774583	1.1568	0.0315111	0.0315111	0.0315111	0.0315111	0.0315111	0.0315111	0.0315111	0.0315111	0.0315111	0.0315111	0.0315111	0.0315111	0.0315111	0.0315111	0.0315111	0.0315111
CO2	25	0.243283	0.2618	0.281919	0.303779	0.327531	0.353339	0.381379	0.411847	0.444952	0.480921	0.71321	1.06498	0.0293225	0.0293225	0.0293225	0.0293225	0.0293225	0.0293225	0.0293225	0.0293225	0.0293225	0.0293225	0.0293225	0.0293225	0.0293225	0.0293225	0.0293225	0.0293225
CO2	26	0.224218	0.24126	0.259776	0.279895	0.301755	0.325507	0.351315	0.379356	0.409823	0.442928	0.656715	0.980469	0.0272987	0.0272987	0.0272987	0.0272987	0.0272987	0.0272987	0.0272987	0.0272987	0.0272987	0.0272987	0.0272987	0.0272987	0.0272987	0.0272987	0.0272987	0.0272987
CO2	27	0.206662	0.222346	0.239388	0.257904	0.278023	0.299883	0.323635	0.349443	0.377484	0.407951	0.604711	0.902678	1.35391	0.0254268	0.0254268	0.0254268	0.0254268	0.0254268	0.0254268	0.0254268	0.0254268	0.0254268	0.0254268	0.0254268	0.0254268	0.0254268	0.0254268	0.0254268
CO2	28	0.190495	0.20493	0.220614	0.237656	0.256173	0.276292	0.298152	0.321904	0.347711	0.375752	0.55684	0.831074	1.24637	0.0236952	0.0236952	0.0236952	0.0236952	0.0236952	0.0236952	0.0236952	0.0236952	0.0236952	0.0236952	0.0236952	0.0236952	0.0236952	0.0236952	0.0236952
CO2	29	0.175607	0.188892	0.203327	0.219012	0.236054	0.25457	0.274689	0.296549	0.320301	0.346109	0.512773	0.765165	1.14738	0.0220927	0.0220927	0.0220927	0.0220927	0.0220927	0.0220927	0.0220927	0.0220927	0.0220927	0.0220927	0.0220927	0.0220927	0.0220927	0.0220927	0.0220927
CO2	30	0.161896	0.174124	0.187409	0.201844	0.217529	0.23457	0.253087	0.273206	0.295066	0.318818	0.472208	0.704497	1.05627	0.0206095	0.0206095	0.0206095	0.0206095	0.0206095	0.0206095	0.0206095	0.0206095	0.0206095	0.0206095	0.0206095	0.0206095	0.0206095	0.0206095	0.0206095
CO2	31	0.14927	0.160523	0.17275	0.186036	0.200471	0.216155	0.233197	0.251714	0.271833	0.293693	0.434865	0.648653	0.972406	0.0192363	0.0192363	0.0192363	0.0192363	0.0192363	0.0192363	0.0192363	0.0192363	0.0192363	0.0192363	0.0192363	0.0192363	0.0192363	0.0192363	0.0192363
CO2	32	0.137641	0.147998	0.159251	0.171479	0.184764	0.199199	0.214884	0.231925	0.250442	0.270561	0.400489	0.597249	0.895215	1.34645	0.0179645	0.0179645	0.0179645	0.0179645	0.0179645	0.0179645	0.0179645	0.0179645	0.0179645	0.0179645	0.0179645	0.0179645	0.0179645	0.0179645
CO2	33	0.126931	0.136463	0.14682	0.158073	0.1703	0.183586	0.198021	0.213705	0.230747	0.249264	0.368843	0.549931	0.824165	1.23946	0.0167863	0.0167863	0.0167863	0.0167863	0.0167863	0.0167863	0.0167863	0.0167863	0.0167863	0.0167863	0.0167863	0.0167863	0.0167863	0.0167863
CO2	34	0.117066	0.125839	0.135371	0.145728	0.156981	0.169209	0.182494	0.196929	0.212614	0.229655	0.339711	0.506375	0.758767	1.14098	0.0156944	0.0156944	0.0156944	0.0156944	0.0156944	0.0156944	0.0156944	0.0156944	0.0156944	0.0156944	0.0156944	0.0156944	0.0156944	0.0156944
CO2	35	0.10798	0.116054	0.124827	0.134359	0.144716	0.155969	0.168197	0.181482	0.195917	0.211601	0.312891	0.466281	0.69857	1.05034	0.0146823	0.0146823	0.0146823	0.0146823	0.0146823	0.0146823	0.0146823	0.0146823	0.0146823	0.0146823	0.0146823	0.0146823	0.0146823	0.0146823
CO2	36	0.0996103	0.107041	0.115115	0.123888	0.13342	0.143777	0.155031	0.167258	0.180543	0.194979	0.2882	0.429373	0.64316	0.966914	0.0137438	0.0137438	0.0137438	0.0137438	0.0137438	0.0137438	0.0137438	0.0137438	0.0137438	0.0137438	0.0137438	0.0137438	0.0137438	0.0137438
CO2	37	0.0919005	0.0987397	0.106171	0.114245	0.123018	0.13255	0.142907	0.15416	0.166387	0.179673	0.26547	0.395398	0.592157	0.890124	1.34136	0.0128732	0.0128732	0.0128732	0.0128732	0.0128732	0.0128732	0.0128732	0.0128732	0.0128732	0.0128732	0.0128732	0.0128732	0.0128732
CO2	38	0.0847982	0.0910926	0.0979318	0.105363	0.113437	0.12221	0.131742	0.142099	0.153352	0.16558	0.244543	0.364122	0.54521	0.819444	1.23474	0.0120653	0.0120653	0.0120653	0.0120653	0.0120653	0.0120653	0.0120653	0.0120653	0.0120653	0.0120653	0.0120653	0.0120653	0.0120653
CO2	39	0.0782551	0.0840482	0.0903427	0.0971818	0.104613	0.112687	0.12146	0.130992	0.141349	0.152602	0.225276	0.335331	0.501996	0.754388	1.1366	0.0113154	0.0113154	0.0113154	0.0113154	0.0113154	0.0113154	0.0113154	0.0113154	0.0113154	0.0113154	0.0113154	0.0113154	0.0113154
CO2	40	0.072227	0.0775587	0.0833518	0.0896462	0.0964854	0.103916	0.111991	0.120763	0.130296	0.140653	0.207538	0.308827	0.462217	0.694506	1.04628	0.0106189	0.0106189	0.0106189	0.0106189	0.0106189	0.0106189	0.0106189	0.0106189	0.0106189	0.0106189	0.0106189	0.0106189	0.0106189
CO2	41	0.066673	0.07158	0.0769116	0.0827047	0.0889992	0.0958383	0.103269	0.111343	0.120116	0.129648	0.191207	0.284428	0.425601	0.639388	0.963142	0.00997188	0.00997188	0.00997188	0.00997188	0.00997188	0.00997188	0.00997188	0.00997188	0.00997188	0.00997188	0.00997188	0.00997188	0.00997188
CO2	42	0.0615554	0.0660716	0.0709786	0.0763103	0.0821034	0.0883978	0.0952369	0.102668	0.110742	0.119515	0.17617	0.261967	0.391895	0.588655	0.886621	1.33785	0.0093705	0.0093705	0.0093705	0.0093705	0.0093705	0.0093705	0.0093705	0.0093705	0.0093705	0.0093705	0.0093705	0.0093705
CO2	43	0.0568398	0.0609962	0.0655124	0.0704194	0.0757511	0.0815442	0.0878386	0.0946778	0.102109	0.110183	0.162326	0.241289	0.360868	0.541956	0.81619	1.23148	0.00881132	0.00881132	0.00881132	0.00881132	0.00881132	0.00881132	0.00881132	0.00881132	0.00881132	0.00881132	0.00881132	0.00881132
CO2	44	0.0524942	0.0563196	0.060476	0.0649922	0.0698992	0.0752309	0.081024	0.0873184	0.0941576	0.101589	0.149578	0.222252	0.332307	0.498972	0.751363	1.13358	0.00829115	0.00829115	0.00829115	0.00829115	0.00829115	0.00829115	0.00829115	0.00829115	0.00829115	0.00829115	0.00829115	0.00829115
CO2	45	0.0484893	0.0520101	0.0558355	0.0599919	0.0645081	0.0694151	0.0747468	0.0805399	0.0868343	0.0936735	0.137841	0.204726	0.306016	0.459405	0.691694	1.04347	0.00780704	0.00780704	0.00780704	0.00780704	0.00780704	0.00780704	0.00780704	0.00780704	0.00780704	0.00780704	0.00780704	0.00780704
CO2	46	0.0447983	0.0480386	0.0515593	0.0553847	0.0595412	0.0640573	0.0689644	0.074296	0.0800891	0.0863836	0.127033	0.188591	0.281813	0.422985	0.636773	0.960526	0.00735628	0.00735628	0.00735628	0.00735628	0.00735628	0.00735628	0.00735628	0.00735628	0.00735628	0.00735628	0.00735628	0.00735628
CO2	47	0.0413961	0.0443784	0.0476187	0.0511394	0.0549648	0.0591213	0.0636374	0.0685444	0.0738761	0.0796692	0.117081	0.173736	0.259533	0.389461	0.586221	0.884187	1.33542	0.00693636	0.00693636	0.00693636	0.00693636	0.00693636	0.00693636	0.00693636	0.00693636	0.00693636	0.00693636	0.00693636
CO2	48	0.0382601	0.0410048	0.043987	0.0472273	0.050748	0.0545734	0.0587299	0.0632461	0.0681531	0.0734847	0.107917	0.160059	0.239022	0.358602	0.53969	0.813924	1.22922	0.00654499	0.00654499	0.00654499	0.00654499	0.00654499	0.00654499	0.00654499	0.00654499	0.00654499	0.00654499	0.00654499
CO2	49	0.0353691	0.0378951	0.0406398	0.043622	0.0468623	0.050383	0.0542085	0.0583649	0.0628811	0.0677881	0.0994775	0.147467	0.220141	0.330196	0.49686	0.749252	1.13147	0.00618002	0.00618002	0.00618002	0.00618002	0.00618002	0.00618002	0.00618002	0.00618002	0.00618002	0.00618002	0.00618002
CO2	50	0.0327037	0.0350285	0.0375546	0.0402993	0.0432815	0.0465218	0.0500425	0.0538679	0.0580244	0.0625406	0.091706	0.135873	0.202759	0.304048	0.457438	0.689727	1.0415	0.00583951	0.00583951	0.00583951	0.00583951	0.00583951	0.00583951	0.00583951	0.00583951	0.00583951	0.00583951	0.00583951
CO2	51	0.0302461	0.0323858	0.0347107	0.0372367	0.0399814	0.0429636	0.0462039	0.0497246	0.0535501	0.0577065	0.0845489	0.125198	0.186756	0.279978	0.421151	0.634938	0.958691	0.00552163	0.00552163	0.00552163	0.00552163	0.00552163	0.00552163	0.00552163	0.00552163	0.00552163	0.00552163	0.00552163
CO2	52	0.0279799	0.0299492	0.0320889	0.0344138	0.0369398	0.0396845	0.0426667	0.045907	0.0494277	0.0532531	0.0779576	0.115369	0.172024	0.257821	0.387749	0.584509	0.882476	1.33371	0.00522472	0.00522472	0.00522472	0.00522472	0.00522472	0.00522472	0.00522472	0.00522472	0.00522472	0.00522472
CO2	53	0.02589	0.0277024	0.0296717	0.0318114	0.0341363	0.0366623	0.039407	0.0423892	0.0456295	0.0491503	0.071887	0.106319	0.158461	0.237425	0.357004	0.538092	0.812326	1.22762	0.00494723	0.00494723	0.00494723	0.00494723	0.00494723	0.00494723	0.00494723	0.00494723	0.00494723	0.00494723
CO2	54	0.0239624	0.0256305	0.0274429	0.0294122	0.0315519	0.0338768	0.0364029	0.0391475	0.0421298	0.0453701	0.0662958	0.0979852	0.145975	0.218649	0.328704	0.495368	0.74776	1.12997	0.00468775	0.00468775	0.00468775	0.00468775	0.00468775	0.00468775	0.00468775	0.00468775	0.00468775	0.00468775
CO2	55	0.0221845	0.0237197	0.0253877	0.0272001	0.0291694	0.0313091	0.033634	0.0361601	0.0389048	0.041887	0.061146	0.0903114	0.134479	0.201364	0.302654	0.456043	0.688332	1.0401	0.00444496	0.00444496	0.00444496	0.00444496	0.00444496	0.00444496	0.00444496	0.00444496	0.00444496	0.00444496
CO2	56	0.0205442	0.0219571	0.0234923	0.0251604	0.0269728	0.0289421	0.0310818	0.0334067	0.0359328	0.0386774	0.0564025	0.0832449	0.123894	0.185452	0.278674	0.419847	0.633634	0.957388	0.00421765	0.00421765	0.00421765	0.00421765	0.00421765	0.00421765	0.00421765	0.00421765	0.00421765	0.00421765
CO2	57	0.0190309	0.0203313	0.0217442	0.0232794	0.0249475	0.0267599	0.0287292	0.0308689	0.0331937	0.0357198	0.0520331	0.0767375	0.114149	0.170804	0.256601	0.386529	0.583289	0.881256	0.0040047	0.0040047	0.0040047	0.0040047	0.0040047	0.0040047	0.0040047	0.0040047	0.0040047	0.0040047
CO2	58	0.0176344	0.0188312	0.0201316	0.0215446	0.0230798	0.0247478	0.0265603	0.0285295	0.0306692	0.0329941	0.0480081	0.0707448	0.105177	0.157319	0.236282	0.355862	0.53695	0.811184	0.00380507	0.00380507	0.00380507	0.00380507	0.00380507	0.00380507	0.00380507	0.00380507	0.00380507	0.00380507
CO2	59	0.0163457	0.0174472	0.018644	0.0199444	0.0213573	0.0228925	0.0245606	0.026373	0.0283423	0.030482	0.0443001	0.0652259	0.0969153	0.144905	0.217579	0.327634	0.494298	0.74669	0.00361782	0.00361782	0.00361782	0.00361782	0.00361782	0.00361782	0.00361782	0.00361782	0.00361782	0.00361782
CO2	60	0.0151562	0.0161699	0.0172714	0.0184682	0.0197686	0.0211815	0.0227168	0.0243848	0.0261972	0.0281665	0.0408841	0.0601431	0.0893085	0.133476	0.200361	0.301651	0.45504	0.687329	0.00344206	0.00344206	0.00344206	0.00344206	0.00344206	0.00344206	0.00344206	0.00344206	0.00344206	0.00344206
CO2	61	0.0140581	0.0149911	0.0160048	0.0171063	0.0183031	0.0196035	0.0210165	0.0225517	0.0242197	0.0260322	0.0377368	0.0554619	0.0823043	0.122954	0.184512	0.277734	0.418906	0.632693	0.00327698	0.00327698	0.00327698	0.00327698	0.00327698	0.00327698	0.00327698	0.00327698	0.00327698	0.00327698
CO2	62	0.0130442	0.0139029	0.0148359	0.0158497	0.0169512	0.018148	0.0194484	0.0208613	0.0223965	0.0240646	0.0348369	0.0511502	0.0758547	0.113266	0.169921	0.255718	0.385646	0.582406	1.33161	0.00312182	0.00312182	0.00312182	0.00312182	0.00312182	0.00312182	0.00312182	0.00312182	0.00312182
CO2	63	0.012108	0.0128983	0.013757	0.01469	0.0157037	0.0168052	0.0180021	0.0193024	0.0207154	0.0222506	0.0321649	0.0471789	0.0699157	0.104348	0.15649	0.235453	0.355033	0.536121	1.22565	0.00297589	0.00297589	0.00297589	0.00297589	0.00297589	0.00297589	0.00297589	0.00297589	0.00297589
CO2	64	0.0112433	0.0119706	0.0127609	0.0136196	0.0145526	0.0155664	0.0166679	0.0178647	0.0191651	0.020578	0.0297027	0.0435208	0.0644466	0.096136	0.144126	0.216799	0.326855	0.493519	1.12813	0.00283855	0.00283855	0.00283855	0.00283855	0.00283855	0.00283855	0.00283855	0.00283855	0.00283855
CO2	65	0.0104445	0.0111139	0.0118413	0.0126316	0.0134903	0.0144233	0.0154371	0.0165385	0.0177354	0.0190358	0.0274337	0.0401512	0.0594103	0.0885756	0.132743	0.199628	0.300918	0.454308	1.03837	0.0027092	0.0027092	0.0027092	0.0027092	0.0027092	0.0027092	0.0027092	0.0027092	0.0027092
CO2	66	0.00970648	0.0103226	0.010992	0.0117194	0.0125097	0.0133684	0.0143014	0.0153152	0.0164166	0.0176135	0.0253425	0.0370471	0.0547722	0.0816146	0.122264	0.183822	0.277044	0.418216	0.955757	0.00258729	0.00258729	0.00258729	0.00258729	0.00258729	0.00258729	0.00258729	0.00258729	0.00258729
CO2	67	0.00902447	0.00959151	0.0102076	0.010877	0.0116044	0.0123947	0.0132534	0.0141864	0.0152002	0.0163017	0.0234151	0.0341874	0.0505008	0.0752052	0.112617	0.169272	0.255069	0.384997	0.879723	0.00247232	0.00247232	0.00247232	0.00247232	0.00247232	0.00247232	0.00247232	0.00247232	0.00247232
CO2	68	0.0083941	0.00891597	0.009483	0.0100991	0.0107685	0.0114959	0.0122862	0.0131449	0.0140779	0.0150917	0.0216385	0.0315529	0.0465668	0.0693036	0.103735	0.155878	0.234841	0.354421	0.809743	0.00236382	0.00236382	0.00236382	0.00236382	0.00236382	0.00236382	0.00236382	0.00236382	0.00236382
CO2	69	0.00781132	0.00829162	0.00881349	0.00938053	0.00999663	0.0106661	0.0113934	0.0121837	0.0130424	0.0139754	0.0200008	0.0291255	0.0429436	0.0638694	0.0955588	0.143548	0.216222	0.326277	0.745333	0.00207292	0.00207292	0.00207292	0.00207292	0.00207292	0.00207292	0.00207292	0.00207292	0.00207292
CO2	70	0.00727242	0.00771447	0.00819477	0.00871664	0.00928368	0.00989979	0.0105692	0.0112966	0.0120869	0.0129456	0.0184911	0.026889	0.0396065	0.0588656	0.0880309	0.132198	0.199084	0.300373	0.686052	0.0021795	0.0021795	0.0021795	0.0021795	0.0021795	0.0021795	0.0021795	0.0021795	0.0021795
CO2	71	0.00677398	0.00718082	0.00762287	0.00810318	0.00862505	0.00919208	0.00980819	0.0104776	0.011205	0.0119953	0.0170991	0.0248281	0.0365327	0.0542578	0.0811002	0.121749	0.183308	0.276529	0.631489	0.00208671	0.00208671	0.00208671	0.00208671	0.00208671	0.00208671	0.00208671	0.00208671	0.00208671
CO2	72	0.00631286	0.00668729	0.00709413	0.00753618	0.00801649	0.00853836	0.00910539	0.0097215	0.0103909	0.0111183	0.0158156	0.022929	0.0337013	0.0500146	0.0747191	0.112131	0.168786	0.254583	0.58127	1.33063	0.00199892	0.00199892	0.00199892	0.00199892	0.00199892	0.00199892	0.00199892	0.00199892
CO2	73	0.00588614	0.00623075	0.00660519	0.00701203	0.00745408	0.00793438	0.00845626	0.00902329	0.0096394	0.0103088	0.014632	0.0211788	0.0310931	0.0461071	0.0688439	0.103276	0.155418	0.234382	0.535049	1.22458	0.00191581	0.00191581	0.00191581	0.00191581	0.00191581	0.00191581	0.00191581	0.00191581
CO2	74	0.00549117	0.00580833	0.00615294	0.00652738	0.00693422	0.00737627	0.00785657	0.00837844	0.00894548	0.00956159	0.0135404	0.0195658	0.0286905	0.0425086	0.0634344	0.0951238	0.143113	0.215787	0.492507	1.12711	0.00183706	0.00183706	0.00183706	0.00183706	0.00183706	0.00183706	0.00183706	0.00183706
CO2	75	0.00512547	0.00541737	0.00573453	0.00607915	0.00645358	0.00686042	0.00730247	0.00778278	0.00830465	0.00887168	0.0125336	0.0180791	0.026477	0.0391945	0.0584536	0.0876189	0.131786	0.198672	0.453351	1.03741	0.00176241	0.00176241	0.00176241	0.00176241	0.00176241	0.00176241	0.00176241	0.00176241
CO2	76	0.00478678	0.00505543	0.00534733	0.0056645	0.00600911	0.00638355	0.00679039	0.00723244	0.00771274	0.00823461	0.0116048	0.0167086	0.0244376	0.0361423	0.0538674	0.0807097	0.121359	0.182917	0.417311	0.954852	0.00160512	0.00160512	0.00160512	0.00160512	0.00160512	0.00160512	0.00160512	0.00160512
CO2	77	0.00447301	0.00472026	0.00498892	0.00528082	0.00559798	0.0059426	0.00631703	0.00672387	0.00716592	0.00764623	0.010748	0.0154453	0.0225587	0.0333311	0.0496444	0.0743488	0.11176	0.168416	0.384141	0.878867	0.00163123	0.00163123	0.00163123	0.00163123	0.00163123	0.00163123	0.00163123	0.00163123
CO2	78	0.00418224	0.0044098	0.00465705	0.00492571	0.00521761	0.00553477	0.00587939	0.00625382	0.00666066	0.00710271	0.00995745	0.0142806	0.0208274	0.0307418	0.0457558	0.0684925	0.102924	0.155067	0.35361	0.808932	0.0015668	0.0015668	0.0015668	0.0015668	0.0015668	0.0015668	0.0015668	0.0015668
CO2	79	0.00391269	0.00412212	0.00434969	0.00459694	0.00486559	0.0051575	0.00547466	0.00581927	0.00619371	0.00660055	0.00922792	0.0132067	0.0192321	0.0283568	0.0421749	0.0631007	0.0947901	0.14278	0.325509	0.744565	0.00150557	0.00150557	0.00150557	0.00150557	0.00150557	0.00150557	0.00150557	0.00150557
CO2	80	0.00366273	0.00385548	0.00406492	0.00429248	0.00453974	0.00480839	0.00510029	0.00541746	0.00576207	0.00613651	0.00855461	0.0122165	0.017762	0.0261599	0.0388774	0.0581365	0.0873019	0.131469	0.299644	0.685323	0.00141588	0.00141588	0.00141588	0.00141588	0.00141588	0.00141588	0.00141588	0.00141588
CO2	81	0.00343086	0.00360826	0.00380102	0.00401045	0.00423801	0.00448527	0.00475392	0.00504582	0.00536299	0.0057076	0.0079331	0.0113033	0.0164071	0.0241361	0.0358407	0.0535658	0.0804082	0.121058	0.275838	0.630797	0.0013647	0.0013647	0.0013647	0.0013647	0.0013647	0.0013647	0.0013647	0.0013647
CO2	82	0.00321568	0.00337896	0.00355636	0.00374912	0.00395855	0.00418611	0.00443337	0.00470202	0.00499392	0.00531109	0.00735933	0.0104611	0.0151584	0.0222718	0.0330442	0.0493575	0.0740619	0.111474	0.253925	0.580613	1.33	0.00134382	0.00134382	0.00134382	0.00134382	0.00134382	0.00134382	0.00134382
CO2	83	0.00301593	0.0031662	0.00332947	0.00350688	0.00369963	0.00390907	0.00413663	0.00438389	0.00465254	0.00494444	0.00682954	0.00968429	0.0140074	0.0205543	0.0304686	0.0454826	0.0682193	0.102651	0.233757	0.534424	1.22395	0.00129316	0.00129316	0.00129316	0.00129316	0.00129316	0.00129316	0.00129316
CO2	84	0.00283043	0.00296873	0.00311899	0.00328227	0.00345967	0.00365242	0.00386186	0.00408942	0.00433668	0.00460533	0.00634029	0.00896765	0.0129465	0.0189718	0.0280965	0.0419147	0.0628404	0.0945298	0.215193	0.491913	1.12652	0.00124487	0.00124487	0.00124487	0.00124487	0.00124487	0.00124487	0.00124487
CO2	85	0.00265808	0.00278536	0.00292366	0.00307393	0.0032372	0.0034146	0.00360736	0.0038168	0.00404436	0.00429161	0.00588838	0.00830648	0.0119684	0.0175139	0.0259118	0.0386293	0.0578884	0.0870537	0.198106	0.452786	1.03685	0.00113486	0.00113486	0.00113486	0.00113486	0.00113486	0.00113486	0.00113486
CO2	86	0.00249789	0.00261503	0.00274232	0.00288062	0.00303088	0.00319416	0.00337156	0.00356431	0.00377375	0.00400131	0.0054709	0.0076964	0.0110666	0.0161704	0.0238994	0.035604	0.0533291	0.0801715	0.182379	0.416773	0.954314	0.00115994	0.00115994	0.00115994	0.00115994	0.00115994	0.00115994	0.00115994
CO2	87	0.00234893	0.00245675	0.00257389	0.00270118	0.00283948	0.00298975	0.00315302	0.00333042	0.00352318	0.00373261	0.00508515	0.00713339	0.0102352	0.0149325	0.0220459	0.0328182	0.0491315	0.073836	0.167903	0.383628	0.878354	0.00107985	0.00107985	0.00107985	0.00107985	0.00107985	0.00107985	0.00107985
CO2	88	0.00211206	0.00221129	0.0023191	0.00243625	0.00256353	0.00270183	0.0028521	0.00301537	0.00319278	0.00338553	0.00463034	0.00651544	0.00937019	0.0136933	0.0202402	0.0301545	0.0451685	0.0679052	0.15448	0.353022	0.808344	0.000981759	0.000981759	0.000981759	0.000981759	0.000981759	0.000981759	0.000981759
CO2	89	0.00198635	0.00207768	0.0021769	0.00228472	0.00240186	0.00252915	0.00266745	0.00281772	0.00298099	0.00315839	0.00430405	0.00603901	0.00866638	0.0126452	0.0186706	0.0277952	0.0416134	0.0625392	0.142218	0.324947	0.744003	0.000929885	0.000929885	0.000929885	0.000929885	0.000929885	0.000929885	0.000929885
CO2	90	0.00196703	0.00205108	0.0021424	0.00224163	0.00234945	0.00246659	0.00259388	0.00273218	0.00288245	0.00304572	0.00410013	0.0056969	0.008115	0.0117769	0.0173224	0.0257203	0.0384378	0.0576969	0.131029	0.299204	0.684883	0.000914097	0.000914097	0.000914097	0.000914097	0.000914097	0.000914097	0.000914097
CO2	91	0.00185499	0.00193235	0.0020164	0.00210772	0.00220695	0.00231476	0.00243191	0.00255919	0.00269749	0.00284776	0.00381819	0.00528778	0.00751328	0.0108835	0.0159873	0.0237163	0.0354209	0.053146	0.120638	0.275418	0.630378	0.00106362	0.00106362	0.00106362	0.00106362	0.00106362	0.00106362	0.00106362
CO2	92	0.00173829	0.00180948	0.00188684	0.00197089	0.00206221	0.00216144	0.00226926	0.0023864	0.00251369	0.00265198	0.00354512	0.00489766	0.0069459	0.0100477	0.014745	0.0218584	0.0326307	0.0489441	0.11106	0.253512	0.5802	1.32957	0.000826801	0.000826801	0.000826801	0.000826801	0.000826801	0.000826801
CO2	93	0.00164129	0.00170682	0.00177801	0.00185537	0.00193942	0.00203075	0.00212997	0.00223779	0.00235493	0.00248222	0.00330422	0.00454903	0.00643413	0.00928887	0.013612	0.0201588	0.0300732	0.0450872	0.102256	0.233362	0.534029	1.22356	0.000998768	0.000998768	0.000998768	0.000998768	0.000998768	0.000998768
CO2	94	0.00156299	0.00162329	0.00168882	0.00176001	0.00183737	0.00192142	0.00201274	0.00211197	0.00221979	0.00233693	0.00309346	0.00423912	0.00597408	0.00860145	0.0125803	0.0186056	0.0277303	0.0415485	0.0941636	0.214827	0.491547	1.12615	0.00079092	0.00079092	0.00079092	0.00079092	0.00079092	0.00079092
CO2	95	0.00147812	0.00153362	0.00159393	0.00165945	0.00173065	0.001808	0.00189205	0.00198338	0.00208261	0.00219042	0.00288669	0.0039411	0.00553787	0.00795597	0.0116179	0.0171633	0.0255612	0.0382788	0.0867032	0.197756	0.452435	1.0365	0.00087142	0.00087142	0.00087142	0.00087142	0.00087142	0.00087142
CO2	96	0.00139884	0.00144992	0.00150542	0.00156573	0.00163125	0.00170245	0.0017798	0.00186385	0.00195518	0.00205441	0.00269522	0.00366565	0.00513524	0.00736074	0.010731	0.0158348	0.0235638	0.0352684	0.0798359	0.182043	0.416438	0.953978	0.00074486	0.00074486	0.00074486	0.00074486	0.00074486	0.00074486
CO2	97	0.00113547	0.00137175	0.00142283	0.00147833	0.00153864	0.00160416	0.00167536	0.00175271	0.00183676	0.00192809	0.00251786	0.003411	0.00476353	0.00681178	0.00991357	0.0146108	0.0217243	0.0324966	0.0735143	0.167581	0.383306	0.878032	0.000836014	0.000836014	0.000836014	0.000836014	0.000836014	0.000836014
CO2	98	0.00127051	0.0011109	0.00134571	0.0013968	0.0014523	0.0015126	0.00157813	0.00164932	0.00172668	0.00181073	0.00235353	0.00317552	0.00442033	0.00630544	0.00916018	0.0134833	0.0200302	0.0299445	0.0676952	0.15427	0.352812	0.808134	0.000701483	0.000701483	0.000701483	0.000701483	0.000701483	0.000701483
CO2	99	0.00120445	0.00124536	0.00108722	0.0012214	0.00137176	0.00142727	0.00148757	0.0015531	0.00162429	0.00170165	0.00220121	0.00295774	0.0041034	0.00583836	0.00846572	0.0124445	0.0184699	0.0275946	0.0623385	0.142017	0.324747	0.743803	0.000725487	0.000725487	0.000725487	0.000725487	0.000725487	0.000725487
CO2	100	0.00114262	0.00118027	0.00122118	0.00116368	0.00119793	0.00134769	0.00140319	0.0014635	0.00152902	0.00160021	0.00205999	0.00275626	0.00381067	0.00540744	0.00782554	0.0114874	0.0170329	0.0254308	0.0574074	0.13074	0.298915	0.684594	0.000753663	0.000753663	0.000753663	0.000753663	0.000753663	0.000753663
CO2	101	0.00108471	0.00111936	0.001157	0.00119791	0.00114104	0.00117533	0.00132452	0.00138002	0.00144033	0.00150585	0.00192901	0.00256982	0.00354025	0.00500984	0.00723534	0.0106056	0.0157094	0.0234384	0.0528681	0.12036	0.27514	0.6301	0.000641107	0.000641107	0.000641107	0.000641107	0.000641107	0.000641107
CO2	102	0.00103043	0.00106232	0.00109697	0.00113461	0.00117552	0.00111923	0.00115355	0.00130222	0.00135772	0.00141803	0.00180748	0.00239725	0.00329039	0.00464292	0.00669117	0.00979297	0.0144902	0.0216037	0.0486893	0.110805	0.253257	0.579945	1.32939	0.000662843	0.000662843	0.000662843	0.000662843	0.000662843
CO2	103	0.000979522	0.00100887	0.00104076	0.00107541	0.00111306	0.00115396	0.00109821	0.00103285	0.00128075	0.00133625	0.00169468	0.00223748	0.00305948	0.00430429	0.00618939	0.00904413	0.0133673	0.0199141	0.0448424	0.102011	0.233117	0.533784	1.22331	0.000681551	0.000681551	0.000681551	0.000681551	0.000681551
CO2	104	0.000844904	0.000958761	0.000988111	0.00102	0.00105465	0.0010923	0.0011332	0.00117765	0.00101306	0.00126007	0.00158995	0.00208951	0.00284604	0.0039917	0.00572666	0.00835402	0.0123328	0.0183582	0.041301	0.0939162	0.21458	0.491299	1.12591	0.000585928	0.000585928	0.000585928	0.000585928	0.000585928
CO2	105	0.000893806	0.000825577	0.000938761	0.00096811	0.000999999	0.00103465	0.0010723	0.0011132	0.00115765	0.000993952	0.00149266	0.00195244	0.00264871	0.00370312	0.00529989	0.00771799	0.0113799	0.0169254	0.0380408	0.0864652	0.197518	0.452197	1.03626	0.000568611	0.000568611	0.000568611	0.000568611	0.000568611
CO2	106	0.000851099	0.000874477	0.000806922	0.000919485	0.000948835	0.000980724	0.00101537	0.00105302	0.00109393	0.00113837	0.00140226	0.00182541	0.00246623	0.00343665	0.00490624	0.00713174	0.010502	0.0156058	0.0350394	0.0796069	0.181814	0.416209	0.953749	0.000590554	0.000590554	0.000590554	0.000590554	0.000590554
CO2	107	0.000810953	0.000832468	0.000855846	0.000788911	0.000900903	0.000930253	0.000962142	0.000996791	0.00103444	0.00107534	0.00131821	0.00170766	0.00229744	0.00319057	0.00454311	0.00659135	0.00969315	0.0143904	0.0322762	0.0732939	0.167361	0.383086	0.877812	0.000613294	0.000613294	0.000613294	0.000613294	0.000613294
CO2	108	0.000773187	0.000792988	0.000814504	0.000837881	0.000771518	0.000882985	0.000912334	0.000944223	0.000978872	0.00101652	0.00124004	0.00159848	0.00214127	0.00296327	0.00420808	0.00609318	0.00894793	0.0132711	0.0297322	0.067483	0.154057	0.3526	0.807922	0.000519671	0.000519671	0.000519671	0.000519671	0.000519671
CO2	109	0.000678706	0.000724514	0.000775662	0.000797178	0.000820555	0.000754717	0.000820923	0.00089505	0.000926939	0.000961588	0.00116731	0.00149719	0.00199676	0.00275328	0.00389894	0.0056339	0.00826127	0.0122401	0.0273901	0.0621341	0.141813	0.324542	0.743598	0.000504313	0.000504313	0.000504313	0.000504313	0.000504313
CO2	110	0.000708841	0.000693794	0.000708024	0.000758947	0.000780462	0.000803839	0.000783263	0.000804465	0.000878373	0.000910262	0.000907719	0.0014032	0.00186298	0.00255925	0.00361366	0.00521043	0.00762853	0.0112904	0.0252338	0.0572104	0.130543	0.298718	0.684397	0.000500563	0.000500563	0.000500563	0.000500563	0.000500563
CO2	111	0.000676899	0.000692674	0.000677858	0.000692101	0.000742816	0.000764331	0.000787709	0.000767357	0.000788572	0.000862277	0.00105181	0.00131596	0.00173911	0.00237993	0.00335035	0.00481994	0.00704544	0.0104157	0.0232485	0.0526782	0.12017	0.27495	0.62991	0.000474944	0.000474944	0.000474944	0.000474944	0.000474944
CO2	112	0.000646777	0.000661295	0.00067707	0.000662468	0.000645176	0.000727245	0.000748761	0.000772138	0.000751994	0.00077322	0.000991831	0.00123494	0.00162439	0.00221416	0.00310729	0.00445983	0.00650807	0.00960987	0.0214206	0.0485062	0.110622	0.253074	0.579762	1.32924	0.000502941	0.000502941	0.000502941	0.000502941
CO2	113	0.000554121	0.000631713	0.000646231	0.000662005	0.000679145	0.000630499	0.000712211	0.000733727	0.000757104	0.000737152	0.000935922	0.00115966	0.00151809	0.00206089	0.00288289	0.0041277	0.0060128	0.00886755	0.0197375	0.0446658	0.101834	0.23294	0.533608	1.22313	0.00050795	0.00050795	0.00050795	0.00050795
CO2	114	0.000550187	0.000493637	0.00054195	0.000585248	0.000601023	0.000618162	0.000569873	0.000651258	0.000672773	0.000696151	0.000837348	0.00104327	0.00137315	0.00187272	0.00262924	0.0037749	0.00550986	0.00813723	0.0181414	0.0410842	0.0936994	0.214363	0.491082	1.12569	0.000387631	0.000387631	0.000387631	0.000387631
CO2	115	0.000488079	0.000537634	0.000510363	0.000529629	0.000572735	0.00058851	0.000605649	0.000557688	0.000638771	0.000660286	0.000790237	0.000790008	0.00128336	0.00174314	0.00243941	0.00349382	0.00509059	0.00750869	0.0167161	0.0378315	0.0862559	0.197309	0.451988	1.03605	0.00037634	0.00037634	0.00037634	0.00037634
CO2	116	0.000546042	0.000516206	0.000565467	0.000538463	0.000557675	0.000600604	0.000616379	0.000633519	0.00058586	0.000666664	0.000786265	0.000975802	0.00124011	0.00166327	0.00230408	0.00327451	0.0047441	0.0069696	0.0154436	0.0348772	0.0794447	0.181652	0.416046	0.953587	0.000405333	0.000405333	0.000405333	0.000405333
CO2	117	0.000435816	0.000532993	0.00050345	0.000552441	0.000525682	0.000544845	0.000587612	0.000603386	0.000620526	0.000573145	0.000655923	0.000918407	0.00116167	0.00155112	0.00214089	0.00303403	0.00438656	0.00643481	0.0142339	0.0321196	0.0731374	0.167204	0.382929	0.877655	0.000393376	0.000393376	0.000393376	0.000393376
CO2	118	0.00057022	0.000429992	0.000526493	0.000497221	0.000545963	0.00051943	0.000509696	0.000581165	0.00059694	0.000614079	0.000717561	0.000871095	0.00109498	0.00145341	0.00199621	0.00281821	0.00406302	0.00594812	0.013126	0.0295872	0.0673379	0.153912	0.352455	0.807777	0.000387882	0.000387882	0.000387882	0.000387882
CO2	119	0.000406755	0.000557342	0.000418225	0.000514105	0.000485082	0.000533594	0.000536121	0.000497635	0.000568825	0.000584599	0.000679838	0.000821144	0.0010272	0.00135708	0.00185664	0.00261317	0.00375883	0.00549379	0.0121	0.02725	0.0619939	0.141673	0.324402	0.743458	0.000376418	0.000376418	0.000376418	0.000376418
CO2	120	0.000549265	0.000395394	0.000544914	0.000406822	0.000502129	0.000473335	0.000521636	0.000524213	0.00048596	0.000556893	0.000644547	0.000774597	0.000775896	0.00126785	0.00172762	0.00242389	0.0034783	0.00507507	0.0111551	0.0250984	0.0570751	0.130408	0.298583	0.684261	0.000384535	0.000384535	0.000384535	0.000384535
CO2	121	0.000354497	0.000537041	0.000384382	0.000532919	0.000395769	0.000490549	0.000461966	0.000510073	0.000512696	0.000474658	0.000611508	0.000731201	0.000920738	0.00118516	0.00160832	0.00224913	0.00321956	0.00468915	0.0102849	0.0231177	0.0525474	0.120039	0.274819	0.629779	0.000354497	0.000354497	0.000354497	0.000354497
CO2	122	0.00045739	0.00034402	0.00052525	0.000373705	0.000521339	0.000385055	0.000479351	0.000450962	0.000498891	0.000501556	0.000520818	0.000603653	0.000865161	0.00110852	0.00149798	0.00208775	0.00298088	0.00433342	0.00948346	0.0212941	0.0483798	0.110496	0.252948	0.579636	1.32911	0.00034402	0.00034402	0.00034402
CO2	123	0.000402012	0.000446343	0.000333853	0.000513873	0.000363354	0.000510156	0.000374671	0.00046852	0.000440309	0.000488074	0.000556312	0.000659873	0.000813485	0.00103747	0.0013959	0.00193869	0.00276069	0.0040055	0.00874535	0.0196153	0.0445437	0.101712	0.232818	0.533485	1.22301	0.000355071	0.000355071	0.000355071
CO2	124	0.000420016	0.000391616	0.000435666	0.000323986	0.000502893	0.000353319	0.000499355	0.000364604	0.000458042	0.000429996	0.000528726	0.000624039	0.000765416	0.000971557	0.00130144	0.001801	0.00255753	0.00370319	0.00806551	0.0180697	0.0410125	0.0936277	0.214291	0.491011	1.12562	0.000323986	0.000323986	0.000323986
CO2	125	0.000314411	0.000389782	0.000381554	0.000425346	0.000314411	0.000492293	0.000329192	0.00048892	0.000338461	0.000447905	0.000502844	0.000590565	0.000720682	0.000722989	0.00121401	0.00167379	0.00237006	0.00342447	0.00743934	0.0166467	0.0377622	0.0861866	0.197239	0.451918	1.03598	0.000389897	0.000389897	0.000389897
CO2	126	0.000313268	0.000305119	0.000379947	0.000371813	0.000415368	0.000305119	0.000496454	0.000319828	0.000495219	0.000329068	0.000413427	0.000559277	0.00067903	0.000868568	0.00113307	0.00155622	0.00219703	0.00316746	0.00686255	0.0153366	0.0347702	0.0793377	0.181545	0.415939	0.95348	0.000305119	0.000305119	0.000305119
CO2	127	0.000432441	0.000324101	0.000296101	0.00037043	0.000362383	0.000405719	0.000296101	0.000486498	0.000310743	0.000485404	0.000460899	0.000470937	0.00055381	0.000814672	0.0010581	0.00144755	0.00203733	0.00293046	0.00633124	0.0141303	0.0320161	0.0730338	0.167101	0.382826	0.877552	0.000296101	0.000296101	0.000296101
CO2	128	0.00028735	0.000422607	0.000315148	0.00028735	0.000341179	0.000353253	0.000396387	0.00028735	0.000476883	0.000301931	0.00042008	0.00050734	0.000610954	0.000764618	0.00098866	0.00134709	0.00188989	0.00271189	0.0058418	0.0130197	0.0294809	0.0672316	0.153806	0.352349	0.807671	0.00028735	0.00028735	0.00028735
CO2	129	0.000268617	0.00021702	0.00035128	0.000244632	0.00021702	0.000270541	0.000254795	0.000325522	0.00021702	0.000405758	0.000340219	0.000419488	0.000514849	0.000656274	0.000862471	0.00119235	0.00169192	0.00244845	0.00532906	0.0119352	0.0270853	0.0618292	0.141508	0.324237	0.743293	0.00021702	0.00021702	0.00021702
CO2	130	0.000327953	0.000277825	0.000268277	0.000401619	0.000315758	0.000268277	0.000349293	0.000305867	0.000376287	0.000268277	0.000399564	0.000454619	0.000542385	0.000672545	0.000675519	0.00116593	0.0016257	0.00232197	0.00497315	0.0110532	0.0249965	0.0569731	0.130306	0.298481	0.684159	0.000268277	0.000268277	0.000268277
CO2	131	0.000260363	0.000360995	0.000269866	0.000260363	0.000392861	0.000307573	0.000260363	0.000340981	0.000297783	0.00036792	0.000283916	0.00036747	0.000481201	0.000632431	0.000821969	0.00108652	0.00150967	0.00215048	0.0045905	0.0101862	0.023019	0.0524487	0.11994	0.27472	0.62968	0.000260363	0.000260363	0.000260363
CO2	132	0.000304879	0.00025682	0.00035649	0.000266281	0.00025682	0.00038854	0.000303779	0.00025682	0.000337072	0.000294082	0.000442994	0.000419789	0.000461797	0.000513258	0.000773695	0.00101717	0.00140662	0.00199639	0.00424207	0.00939211	0.0212028	0.0482885	0.110405	0.252856	0.579544	1.32897	0.00025682	0.00025682
CO2	133	0.00024923	0.000297041	0.00024923	0.000348014	0.000258652	0.00024923	0.000380235	0.000295959	0.00024923	0.000329146	0.00024923	0.000380486	0.000467589	0.000571238	0.000724936	0.00094902	0.00130745	0.00185025	0.00391706	0.0086569	0.0195269	0.0444552	0.101624	0.23273	0.533397	1.22292	0.00024923	0.00024923
CO2	134	0.000317869	0.000232138	0.000279723	0.000232138	0.000330108	0.000241525	0.000232138	0.000362485	0.000278655	0.000232138	0.000432096	0.000353971	0.000433106	0.000528499	0.000669955	0.000876191	0.00120607	0.00170564	0.00360783	0.00797015	0.0179743	0.0409172	0.0935323	0.214196	0.490915	1.12552	0.000232138	0.000232138
CO2	135	0.000235003	0.000310275	0.000235003	0.000282378	0.000235003	0.000332043	0.000244358	0.000235003	0.000364744	0.000281325	0.000235003	0.000348529	0.000419964	0.000507759	0.000637948	0.000641362	0.00113137	0.00159114	0.00334182	0.00735669	0.0165641	0.0376795	0.086104	0.197157	0.451836	1.0359	0.000235003	0.000235003
CO2	136	0.000228058	0.000228058	0.000302218	0.000228058	0.000275241	0.000228058	0.000324422	0.000237382	0.000228058	0.000357241	0.000333837	0.000251362	0.000334371	0.000447807	0.000598909	0.000788446	0.00105303	0.00147618	0.00308742	0.00678251	0.0152565	0.0346902	0.0792576	0.181465	0.415859	0.9534	0.000228058	0.000228058
CO2	137	0.000236158	0.000221318	0.000221318	0.000294602	0.000221318	0.000268504	0.000221318	0.000310813	0.000230614	0.000221318	0.000230294	0.000421717	0.000383079	0.000425284	0.000476917	0.000737072	0.000980578	0.00137003	0.00285294	0.00625372	0.0140528	0.0319385	0.0729563	0.167023	0.382748	0.877474	0.000221318	0.000221318
CO2	138	0.000213563	0.000243765	0.000213563	0.000213563	0.000286498	0.000213563	0.000260571	0.000213563	0.000302515	0.000222834	0.000319828	0.000213563	0.000324756	0.000430846	0.000534518	0.000688238	0.000912349	0.00127078	0.00263558	0.00576549	0.0129434	0.0294045	0.0671553	0.15373	0.352273	0.807594	0.000213563	0.000213563
CO2	139	0.000222589	0.000185174	0.000215678	0.000185174	0.000185174	0.000257787	0.000185174	0.000238266	0.000185174	0.000273203	0.000185174	0.000382913	0.000325195	0.000385151	0.000480565	0.000622042	0.000828303	0.00115819	0.00241428	0.00529489	0.0119011	0.0270511	0.0617951	0.141474	0.324203	0.743259	0.000185174	0.000185174
CO2	140	0.000246523	0.000208074	0.000176604	0.000207238	0.000176604	0.000176604	0.00024892	0.000176604	0.000229517	0.000176604	0.00022216	0.000176604	0.000289288	0.000360652	0.000448467	0.000578675	0.00058238	0.00107212	0.00222816	0.00487934	0.0109593	0.0249027	0.0568793	0.130212	0.298387	0.684066	0.000176604	0.000176604
CO2	141	0.000194604	0.00026406	0.000225924	0.000194604	0.000224902	0.000194604	0.000194604	0.000266647	0.000194604	0.000247774	0.000305736	0.000299208	0.000217735	0.000300392	0.000413634	0.000564651	0.000754188	0.00101879	0.00208276	0.00452277	0.0101185	0.0229513	0.052381	0.119873	0.274653	0.629613	0.000194604	0.000194604
CO2	142	0.000192021	0.000192021	0.000261052	0.000223205	0.000192021	0.000213589	0.000192021	0.000192021	0.000263814	0.000192021	0.000192021	0.000200898	0.000390936	0.000352985	0.000395321	0.000447067	0.000707036	0.000950562	0.00192979	0.00417546	0.0093255	0.0211362	0.0482219	0.110338	0.25279	0.579478	1.32893	0.000192021
CO2	143	0.000186346	0.000186346	0.000186346	0.000254985	0.000217403	0.000186346	0.000207743	0.000186346	0.000186346	0.000252209	0.000211379	0.000291432	0.000186346	0.000296991	0.000402918	0.000506606	0.00066034	0.00088447	0.0017857	0.00385251	0.00859235	0.0194623	0.0443907	0.101559	0.232665	0.533332	1.22286	0.000186346
CO2	144	0.000180839	0.000180839	0.000180839	0.000180839	0.00024642	0.000219271	0.000180839	0.000202078	0.000180839	0.000180839	0.000266818	0.000180839	0.000377112	0.000320169	0.000380161	0.00047559	0.00061708	0.000723671	0.00165281	0.00355499	0.00791732	0.0179215	0.0408643	0.0934795	0.214143	0.490862	1.12547	0.000180839
CO2	145	0.000200657	0.000175494	0.000175494	0.000175494	0.000175494	0.000241688	0.000213779	0.000175494	0.000195994	0.000175494	0.000175494	0.000220545	0.000175494	0.000287623	0.000330106	0.000446769	0.000576989	0.000680572	0.00153022	0.0032809	0.00729577	0.0165031	0.0376186	0.086043	0.197096	0.451775	1.03584	0.000175494
CO2	146	0.000170308	0.000195296	0.000170308	0.000170308	0.000170308	0.000170308	0.000236136	0.000208457	0.000170308	0.000196421	0.000222919	0.000264066	0.000274137	0.000193326	0.000304585	0.000388863	0.000539824	0.000729362	0.00141713	0.00302837	0.00672346	0.0151975	0.0346311	0.0791986	0.181406	0.4158	0.953341	0.000170308
CO2	147	0.000113886	0.000113886	0.000138714	0.000113886	0.000113886	0.000113886	0.000113886	0.000179378	0.000152505	0.000113886	0.000113886	0.000113886	0.000113886	0.000311819	0.000274322	0.000316744	0.000368565	0.000628411	0.0012614	0.00274431	0.00614509	0.0139442	0.0318299	0.0728477	0.166914	0.382639	0.877366	0.000113886
CO2	148	0.000161909	0.000161909	0.000161909	0.000161909	0.000161909	0.000161909	0.000161909	0.000161909	0.000227091	0.000200366	0.000226959	0.000202805	0.000275027	0.000161909	0.000272191	0.000378011	0.000481708	0.000635453	0.00121803	0.00258282	0.00571273	0.0128906	0.0293518	0.0671025	0.153677	0.35222	0.807542	0.000161909
CO2	149	0.000162751	0.000139701	0.000139701	0.000139701	0.000142399	0.000139701	0.000139701	0.000139701	0.000139701	0.000196068	0.000139701	0.000218027	0.000139701	0.000335007	0.000278576	0.000338592	0.00043403	0.000575529	0.0011117	0.00236779	0.00524841	0.0118546	0.0270046	0.0617486	0.141427	0.324157	0.743213	0.000139701
CO2	150	0.000132237	0.000147555	0.000132237	0.000156917	0.000132237	0.000134919	0.000132237	0.000132237	0.000132237	0.000132237	0.000132237	0.000132237	0.000176953	0.000132237	0.000227517	0.000286513	0.000403122	0.000533351	0.00102682	0.00218286	0.00483404	0.010914	0.0248574	0.056834	0.130167	0.298342	0.68402	0.000132237
CO2	151	0.000146593	0.000146593	0.000161802	0.000146593	0.000171138	0.000146593	0.000149261	0.000146593	0.000146593	0.000146593	0.000162369	0.000146593	0.000239632	0.000249911	0.000186017	0.00028058	0.000364835	0.000515759	0.000969921	0.00203389	0.0044739	0.0100696	0.0229024	0.0523322	0.119824	0.274604	0.629564	0.000146593
CO2	152	0.000218054	0.000144754	0.000144754	0.000159861	0.000144754	0.000169174	0.000144754	0.000144754	0.000144754	0.000144754	0.000144754	0.000184298	0.000144754	0.000144754	0.00034204	0.000304843	0.000347321	0.000399192	0.000902505	0.00188173	0.0041274	0.00927744	0.0210881	0.0481738	0.11029	0.252742	0.57943	1.32889
CO2	153	0.000144313	0.000224572	0.000144313	0.000144313	0.000159326	0.000144313	0.000160201	0.000144313	0.000144313	0.000144313	0.00019204	0.000222132	0.000184931	0.000256873	0.000144313	0.000254356	0.000360105	0.000463809	0.00084171	0.00174294	0.00380975	0.00854959	0.0194196	0.0443479	0.101516	0.232622	0.53329	1.22282
CO2	154	0.000119961	0.000119961	0.000196808	0.000119961	0.000119961	0.000134889	0.000119961	0.000137325	0.000119961	0.000119961	0.000175351	0.000119961	0.000197707	0.000119961	0.000314628	0.000258535	0.000318566	0.00041401	0.000662228	0.00159126	0.00349345	0.00785577	0.01786	0.0408028	0.093418	0.214081	0.490801	1.12541
CO2	155	0.00011432	0.00011432	0.00011432	0.000190634	0.00011432	0.00011432	0.000137585	0.00011432	0.000124414	0.00011432	0.00011432	0.00011432	0.00011432	0.000158816	0.00011432	0.000209395	0.000268375	0.000384948	0.000618872	0.00146843	0.00321911	0.00723398	0.0164414	0.0375568	0.0859812	0.197034	0.451713	1.03577
CO2	156	0.000127141	0.000127141	0.000127141	0.000127141	0.000202964	0.000127141	0.000127141	0.000165785	0.000127141	0.000145724	0.000127141	0.000138374	0.000127141	0.000219705	0.000230121	0.000166479	0.000260935	0.000345176	0.000685613	0.0013734	0.00298464	0.00667973	0.0151537	0.0345874	0.0791549	0.181362	0.415757	0.953297
CO2	157	0.000125529	0.000125529	0.000125529	0.000125529	0.000125529	0.000200901	0.000125529	0.000125529	0.000171201	0.000125529	0.000125529	0.000125529	0.000164606	0.000125529	0.000125529	0.000322388	0.000285389	0.000327904	0.000639519	0.00127252	0.00275543	0.00615621	0.0139553	0.031841	0.0728588	0.166926	0.382651	0.877377
CO2	158	0.000117709	0.000117709	0.000117709	0.000117709	0.000117709	0.000117709	0.000186459	0.000117709	0.000117709	0.000163201	0.000117709	0.000160038	0.000195125	0.000158142	0.000220923	0.000117709	0.000227595	0.000333297	0.00059076	0.00117335	0.00253814	0.00566805	0.0128459	0.0293071	0.0670578	0.153632	0.352175	0.807497
CO2	159	0.00011834	0.00011834	0.00011834	0.00011834	0.00011834	0.00011834	0.00011834	0.00017236	0.00011834	0.00011834	0.00011834	0.000179492	0.00011834	0.000195702	0.00011834	0.000312585	0.000256715	0.000316757	0.000553714	0.0010899	0.00234599	0.00522661	0.0118328	0.0269828	0.0617268	0.141406	0.324135	0.743191
CO2	160	0.000110109	0.000110109	0.000110109	0.000110109	0.000110109	0.000110109	0.000110109	0.000110109	0.00016387	0.000110109	0.000110109	0.000110109	0.000110109	0.000110109	0.000163438	0.000110109	0.000205047	0.000264018	0.000510805	0.00100428	0.00216033	0.00481151	0.0108915	0.0248349	0.0568115	0.130144	0.298319	0.683998
CO2	161	8.21697e-05	8.21697e-05	8.21697e-05	8.21697e-05	8.21697e-05	8.21697e-05	8.21697e-05	8.21697e-05	8.21697e-05	0.000135692	8.21697e-05	8.21697e-05	9.33198e-05	8.21697e-05	0.00017442	0.000184926	0.000121451	0.000215837	0.000450951	0.000905123	0.00196909	0.00440911	0.0100048	0.0228376	0.0522674	0.119759	0.274539	0.629499
CO2	162	0.000107257	0.000107257	0.000107257	0.000107257	0.000107257	0.000107257	0.000107257	0.000107257	0.000107257	0.000107257	0.000118236	0.000107257	0.000107257	0.000146026	0.000107257	0.000107257	0.000286372	0.000266965	0.00036143	0.000864663	0.00184389	0.00408956	0.0092396	0.0210503	0.048136	0.110252	0.252704	0.579392
CO2	163	0.000105381	0.000105381	0.000105381	0.000105381	0.000105381	0.000105381	0.000105381	0.000105381	0.000105381	0.000105381	0.000119789	0.000105381	0.000147397	0.000182532	0.000145693	0.000208372	0.000122843	0.000215163	0.000424545	0.000802461	0.00170369	0.0037705	0.00851034	0.0193803	0.0443086	0.101477	0.232583	0.53325
CO2	164	0.000102876	0.000102876	0.000102876	0.000102876	0.000102876	0.000102876	0.000102876	0.000102876	0.000102876	0.000102876	0.000125469	0.000102876	0.000163554	0.000102876	0.000179985	0.000102876	0.000296842	0.000241119	0.000396619	0.000644896	0.00157388	0.00347607	0.00783839	0.0178426	0.0407854	0.0934006	0.214064	0.490784
CO2	165	9.98353e-05	9.98353e-05	9.98353e-05	9.98353e-05	9.98353e-05	9.98353e-05	9.98353e-05	9.98353e-05	9.98353e-05	9.98353e-05	9.98353e-05	9.98353e-05	9.98353e-05	9.98353e-05	9.98353e-05	0.000153048	9.98353e-05	0.000194683	0.000370182	0.000604158	0.00145368	0.00320436	0.00721923	0.0164266	0.037542	0.0859665	0.197019	0.451698
CO2	166	8.31529e-05	8.31529e-05	8.31529e-05	8.31529e-05	8.31529e-05	8.31529e-05	8.31529e-05	8.31529e-05	8.31529e-05	8.31529e-05	0.00014464	8.31529e-05	8.31529e-05	9.4248e-05	8.31529e-05	0.000175197	0.000185762	0.000122397	0.000300961	0.000641371	0.00132916	0.0029404	0.00663549	0.0151095	0.0345431	0.0791106	0.181318	0.415712
CO2	167	8.07441e-05	8.07441e-05	8.07441e-05	8.07441e-05	8.07441e-05	8.07441e-05	8.07441e-05	8.07441e-05	8.07441e-05	8.07441e-05	8.07441e-05	0.000100121	8.07441e-05	8.07441e-05	0.000119309	8.07441e-05	8.07441e-05	0.000259689	0.000282909	0.000594501	0.00122751	0.00271042	0.0061112	0.0139103	0.031796	0.0728138	0.166881	0.382606
CO2	168	9.20408e-05	9.20408e-05	9.20408e-05	9.20408e-05	9.20408e-05	9.20408e-05	9.20408e-05	9.20408e-05	9.20408e-05	9.20408e-05	9.20408e-05	9.91025e-05	9.20408e-05	0.000118712	0.000169016	0.000132272	0.000194884	0.000109485	0.000307404	0.000564877	0.00114747	0.00251226	0.00564218	0.0128201	0.0292812	0.067032	0.153606	0.352149
CO2	169	8.93206e-05	8.93206e-05	8.93206e-05	8.93206e-05	8.93206e-05	8.93206e-05	8.93206e-05	8.93206e-05	8.93206e-05	8.93206e-05	8.93206e-05	0.000103565	8.93206e-05	0.000164824	8.93206e-05	0.000166263	8.93206e-05	0.000283103	0.000287531	0.000524496	0.00106069	0.00231678	0.00519739	0.0118036	0.0269536	0.0616976	0.141376	0.324106
CO2	170	7.5679e-05	7.5679e-05	7.5679e-05	7.5679e-05	7.5679e-05	7.5679e-05	7.5679e-05	7.5679e-05	7.5679e-05	7.5679e-05	7.5679e-05	7.5679e-05	7.5679e-05	7.5679e-05	7.5679e-05	7.5679e-05	0.000128816	7.5679e-05	0.000229428	0.000476193	0.000969675	0.00212572	0.0047769	0.0108569	0.0248003	0.0567769	0.130109	0.298284
CO2	171	6.83835e-06	6.83835e-06	6.83835e-06	6.83835e-06	6.83835e-06	6.83835e-06	6.83835e-06	6.83835e-06	6.83835e-06	6.83835e-06	6.83835e-06	8.29234e-05	6.83835e-06	6.83835e-06	6.83835e-06	6.83835e-06	9.87454e-05	0.00010935	0.000140367	0.000375452	0.000829629	0.0018936	0.00433361	0.00992935	0.0227622	0.0521919	0.119684	0.274464
CO2	172	0.000131402	0.000131402	0.000131402	0.000131402	0.000131402	0.000131402	0.000131402	0.000131402	0.000131402	0.000131402	0.000131402	0.000131402	0.000150635	0.000131402	0.00014246	0.000169832	0.000131402	0.000131402	0.000290943	0.000385459	0.000888658	0.00186788	0.00411355	0.00926359	0.0210743	0.0481599	0.110276	0.252728
CO2	173	4.63074e-05	4.63074e-05	4.63074e-05	4.63074e-05	4.63074e-05	4.63074e-05	4.63074e-05	4.63074e-05	4.63074e-05	4.63074e-05	4.63074e-05	4.63074e-05	5.33369e-05	4.63074e-05	7.28912e-05	0.000123167	8.6486e-05	0.000149053	0.000155975	0.000365326	0.000743249	0.00164448	0.00371129	0.00845113	0.0193211	0.0442494	0.101418	0.232524
CO2	174	9.97314e-05	9.97314e-05	9.97314e-05	9.97314e-05	9.97314e-05	9.97314e-05	9.97314e-05	9.97314e-05	9.97314e-05	9.97314e-05	9.97314e-05	9.97314e-05	0.000113871	9.97314e-05	0.000174979	9.97314e-05	0.000176563	9.97314e-05	0.000237831	0.000393341	0.000641644	0.00157061	0.0034728	0.00783512	0.0178393	0.0407821	0.0933973	0.214061
CO2	175	0	0	0	0	0	0	0	0	0	0	0	0	0	0	0	0	0	5.30864e-05	9.47492e-05	0.000270224	0.000504223	0.00135372	0.00310441	0.00711927	0.0163266	0.0374421	0.0858665	0.196919
CO2	176	0.000127851	0.000127851	0.000127851	0.000127851	0.000127851	0.000127851	0.000127851	0.000127851	0.000127851	0.000127851	0.000127851	0.000127851	0.000203349	0.000127851	0.000127851	0.000127851	0.000127851	0.000219667	0.000167054	0.000345559	0.000685958	0.00137375	0.00298499	0.00668008	0.0151541	0.0345877	0.0791552	0.181363
CO2	177	0	0	0	0	0	0	0	0	0	0	0	0	0	1.91382e-05	0	1.10349e-05	1.90767e-05	0	0.000178759	0.000202073	0.000513655	0.00114667	0.00262958	0.00603035	0.0138294	0.0317152	0.0727329	0.1668
CO2	178	0.000141064	0.000141064	0.000141064	0.000141064	0.000141064	0.000141064	0.000141064	0.000141064	0.000141064	0.000141064	0.000141064	0.000141064	0.000141064	0.000148073	0.000141064	0.00016759	0.000237112	0.000181208	0.000158491	0.00035633	0.000613807	0.0011964	0.0025612	0.00569111	0.012869	0.0293302	0.0670809	0.153655
CO2	179	0	0	0	0	0	0	0	0	0	0	0	0	0	1.40696e-05	0	7.50786e-05	0	7.67587e-05	0.000193581	0.00019812	0.000435089	0.00097128	0.00222737	0.00510799	0.0117142	0.0268642	0.0616082	0.141287
CO2	180	0.000113559	0.000113559	0.000113559	0.000113559	0.000113559	0.000113559	0.000113559	0.000113559	0.000113559	0.000113559	0.000113559	0.000113559	0.000113559	0.000113559	0.000113559	0.000113559	0.000113559	0.000113559	0.000113559	0.000267238	0.000513994	0.00100748	0.00216352	0.0048147	0.0108947	0.0248381	0.0568147	0.130147
CO2	181	2.92221e-06	0	0	0	0	0	0	0	0	0	0	0	0	7.51113e-05	0	0	0	0	0.000102405	0.000133468	0.000368541	0.000822719	0.00188669	0.0043267	0.00992244	0.0227552	0.052185	0.119677
CO2	182	0.000127564	0.000151484	0.000127564	0.000127564	0.000127564	0.000127564	0.000127564	0.000127564	0.000127564	0.000127564	0.000127564	0.000127564	0.000127564	0.000127564	0.00014664	0.000127564	0.000138583	0.000146594	0.000127564	0.000287033	0.000381571	0.000884755	0.00186398	0.00410965	0.00925969	0.0210704	0.048156	0.110272
CO2	183	0	0	2.81234e-06	0	0	0	0	0	0	0	0	0	0	0	6.99421e-06	0	2.64881e-05	9.59854e-05	0.000102638	0.000109618	0.000318956	0.000696881	0.00159811	0.00366492	0.00840476	0.0192747	0.0442031	0.101372
CO2	184	0.000105872	0.000105872	0.000105872	0.000108666	0.000105872	0.000105872	0.000105872	0.000105872	0.000105872	0.000105872	0.000105872	0.000105872	0.000105872	0.000105872	0.000119896	0.000105872	0.000180839	0.000105872	0.000105872	0.000243909	0.000399423	0.000647738	0.0015767	0.00347888	0.00784121	0.0178454	0.0407882	0.0934034
CO2	185	0	0	0	0	2.7763e-06	0	0	0	0	0	0	0	0	0	0	0	0	0	5.30311e-05	9.47062e-05	0.00027017	0.000504179	0.00135367	0.00310435	0.00711922	0.0163266	0.037442	0.0858665
CO2	186	0.000104977	0.000104977	0.000104977	0.000104977	0.000104977	0.000104977	0.000104977	0.000104977	0.000104977	0.000104977	0.000104977	0.000104977	0.000104977	0.000104977	0.000179833	0.000104977	0.000104977	0.000104977	0.000196695	0.000144163	0.000322643	0.000663037	0.00135083	0.00296207	0.00665716	0.0151312	0.0345648	0.0791323
CO2	187	0	0	0	0	0	0	6.20549e-06	0	0	0	0	0	0	0	0	1.90343e-05	0	1.10086e-05	0	0.000178678	0.000202033	0.000513611	0.00114662	0.00262953	0.00603031	0.0138294	0.0317151	0.0727329
CO2	188	9.21117e-05	9.21117e-05	9.21117e-05	9.21117e-05	9.21117e-05	9.21117e-05	9.21117e-05	9.21117e-05	9.21117e-05	9.21117e-05	9.21117e-05	9.21117e-05	9.21117e-05	9.21117e-05	9.21117e-05	9.90966e-05	9.21117e-05	0.000118575	0.000132217	0.00010953	0.000307335	0.000564814	0.00114741	0.0025122	0.00564212	0.01282	0.0292812	0.0670319
CO2	189	0	0	0	0	0	0	0	0	0	0	0	0	0	0	0	1.39932e-05	0	7.48933e-05	7.66787e-05	0.000193493	0.000198081	0.000435052	0.000971244	0.00222734	0.00510795	0.0117141	0.0268642	0.0616081
CO2	190	8.38043e-05	8.38043e-05	8.38043e-05	8.38043e-05	8.38043e-05	8.38043e-05	8.38043e-05	8.38043e-05	8.38043e-05	8.38043e-05	8.38043e-05	8.38043e-05	8.38043e-05	8.38043e-05	8.38043e-05	8.38043e-05	8.38043e-05	8.38043e-05	8.38043e-05	8.38043e-05	0.000237453	0.000484205	0.00097769	0.00213373	0.00478491	0.0108649	0.0248083	0.0567849
CO2	191	0	0	0	0	0	0	0	0	0	0	0	0	0	0	0	7.46867e-05	0	0	0	0.000102359	0.000133441	0.000368509	0.000822688	0.00188666	0.00432667	0.00992241	0.0227552	0.0521849
CO2	192	9.76117e-05	9.76117e-05	9.76117e-05	9.76117e-05	9.76117e-05	9.76117e-05	9.76117e-05	9.76117e-05	9.76117e-05	9.76117e-05	9.76117e-05	9.76117e-05	9.76117e-05	9.76117e-05	9.76117e-05	9.76117e-05	0.000116619	9.76117e-05	0.00011659	9.76117e-05	0.000257049	0.000351597	0.000854774	0.001834	0.00407967	0.00922971	0.0210404	0.0481261
CO2	193	0	0	0	0	0	0	0	0	0	0	0	0	0	0	0	0	6.97881e-06	0	9.59172e-05	0.000102592	0.000109596	0.000318928	0.000696855	0.00159808	0.00366489	0.00840474	0.0192747	0.044203
CO2	194	6.96436e-06	6.96436e-06	6.96436e-06	6.96436e-06	6.96436e-06	6.96436e-06	6.96436e-06	6.96436e-06	6.96436e-06	6.96436e-06	6.96436e-06	6.96436e-06	6.96436e-06	6.96436e-06	6.96436e-06	6.96436e-06	2.09374e-05	6.96436e-06	6.96436e-06	6.96436e-06	0.000144974	0.00030049	0.00054881	0.00147776	0.00337995	0.00774227	0.0177465	0.0406893
CO2	195	9.85313e-05	9.85313e-05	9.85313e-05	9.85313e-05	9.85313e-05	9.85313e-05	9.85313e-05	9.85313e-05	9.85313e-05	9.85313e-05	9.85313e-05	9.85313e-05	9.85313e-05	9.85313e-05	9.85313e-05	9.85313e-05	9.85313e-05	9.85313e-05	9.85313e-05	0.000151538	0.000193219	0.000368678	0.000602691	0.00145218	0.00320286	0.00721773	0.0164251	0.0375406
CO2	196	0	0	0	0	0	0	0	0	0	0	0	0	0	0	0	0	7.45752e-05	0	0	9.16747e-05	3.91781e-05	0.000217647	0.000558038	0.00124583	0.00285708	0.00655217	0.0150262	0.0344598
CO2	197	6.36494e-06	6.36494e-06	6.36494e-06	6.36494e-06	6.36494e-06	6.36494e-06	6.36494e-06	6.36494e-06	6.36494e-06	6.36494e-06	6.36494e-06	6.36494e-06	6.36494e-06	6.36494e-06	6.36494e-06	6.36494e-06	6.36494e-06	2.53539e-05	1.73621e-05	6.36494e-06	0.000185007	0.00020838	0.000519956	0.00115297	0.00263588	0.00603666	0.0138357	0.0317215
CO2	198	8.93297e-05	8.93297e-05	8.93297e-05	8.93297e-05	8.93297e-05	8.93297e-05	8.93297e-05	8.93297e-05	8.93297e-05	8.93297e-05	8.93297e-05	8.93297e-05	8.93297e-05	8.93297e-05	8.93297e-05	8.93297e-05	8.93297e-05	9.63045e-05	0.000115765	0.000129418	0.000106745	0.000304534	0.000562014	0.00114461	0.00250941	0.00563932	0.0128172	0.0292784
CO2	199	0	0	0	0	0	0	0	0	0	0	0	0	0	0	0	0	0	1.39598e-05	7.48126e-05	7.66439e-05	0.000193454	0.000198064	0.000435035	0.000971228	0.00222732	0.00510794	0.0117141	0.0268642
CO2	200	0	0	0	0	0	0	0	0	0	0	0	0	0	0	0	0	0	0	0	0	0	0.000153635	0.000400385	0.000893871	0.00204992	0.0047011	0.0107811	0.0247245
CO2	201	0.000101708	0.000101708	0.000101708	0.000101708	0.000101708	0.000101708	0.000101708	0.000101708	0.000101708	0.000101708	0.000101708	0.000101708	0.000101708	0.000101708	0.000101708	0.000101708	0.000101708	0.00017621	0.000101708	0.000101708	0.000204047	0.000235138	0.000470204	0.000924383	0.00198835	0.00442837	0.0100241	0.0228569
CO2	202	0	0	0	0	0	0	0	0	0	0	0	0	0	0	0	0	0	0	0	1.89558e-05	0	0.000159424	0.000253976	0.00075715	0.00173637	0.00398205	0.00913209	0.0209428
CO2	203	0	0	0	0	0	0	0	0	0	0	0	0	0	0	0	0	0	0	0	9.58874e-05	0.000102571	0.000109586	0.000318916	0.000696844	0.00159807	0.00366488	0.00840473	0.0192747
CO2	204	9.60261e-05	9.60261e-05	9.60261e-05	9.60261e-05	9.60261e-05	9.60261e-05	9.60261e-05	9.60261e-05	9.60261e-05	9.60261e-05	9.60261e-05	9.60261e-05	9.60261e-05	9.60261e-05	9.60261e-05	9.60261e-05	9.60261e-05	9.60261e-05	9.60261e-05	9.60261e-05	9.60261e-05	0.000234023	0.000389541	0.000637863	0.00156681	0.003469	0.00783133	0.0178355
CO2	205	0	0	0	0	0	0	0	0	0	0	0	0	0	0	0	0	0	0	0	0	5.29965e-05	9.46792e-05	0.000270137	0.000504152	0.00135364	0.00310432	0.00711919	0.0163266
CO2	206	0	0	0	0	0	0	0	0	0	0	0	0	0	0	0	0	0	0	0	0	9.16559e-05	3.91747e-05	0.000217639	0.000558029	0.00124583	0.00285707	0.00655216	0.0150262
CO2	207	8.91473e-05	8.91473e-05	8.91473e-05	8.91473e-05	8.91473e-05	8.91473e-05	8.91473e-05	8.91473e-05	8.91473e-05	8.91473e-05	8.91473e-05	8.91473e-05	8.91473e-05	8.91473e-05	8.91473e-05	8.91473e-05	8.91473e-05	8.91473e-05	0.000108116	0.000100139	8.91473e-05	0.000267774	0.000291155	0.00060273	0.00123574	0.00271865	0.00611943	0.0139185
CO2	208	0	0	0	0	0	0	0	0	0	0	0	0	0	0	0	0	0	0	6.97034e-06	2.64234e-05	4.00811e-05	1.74136e-05	0.000215196	0.000472676	0.00105527	0.00242007	0.00554998	0.0127279
CO2	209	0	0	0	0	0	0	0	0	0	0	0	0	0	0	0	0	0	0	1.39453e-05	7.47773e-05	7.66287e-05	0.000193437	0.000198056	0.000435028	0.000971221	0.00222731	0.00510793	0.0117141
CO2	210	6.56307e-06	6.56307e-06	6.56307e-06	6.56307e-06	6.56307e-06	6.56307e-06	6.56307e-06	6.56307e-06	6.56307e-06	6.56307e-06	6.56307e-06	6.56307e-06	6.56307e-06	6.56307e-06	6.56307e-06	6.56307e-06	6.56307e-06	6.56307e-06	6.56307e-06	6.56307e-06	6.56307e-06	6.56307e-06	0.000160192	0.000406942	0.000900427	0.00205647	0.00470765	0.0107877
CO2	211	9.23289e-05	9.23289e-05	9.23289e-05	9.23289e-05	9.23289e-05	9.23289e-05	9.23289e-05	9.23289e-05	9.23289e-05	9.23289e-05	9.23289e-05	9.23289e-05	9.23289e-05	9.23289e-05	9.23289e-05	9.23289e-05	9.23289e-05	9.23289e-05	0.00016675	9.23289e-05	9.23289e-05	0.000194658	0.000225753	0.000460818	0.000914998	0.00197897	0.00441898	0.0100147
CO2	212	0	0	0	0	0	0	0	0	0	0	0	0	0	0	0	0	0	0	0	0	1.8946e-05	0	0.000159418	0.000253971	0.000757144	0.00173637	0.00398204	0.00913208
CO2	213	0	0	0	0	0	0	0	0	0	0	0	0	0	0	0	0	0	0	0	0	9.58745e-05	0.000102562	0.000109582	0.000318911	0.000696839	0.00159807	0.00366487	0.00840472
CO2	214	0	0	0	0	0	0	0	0	0	0	0	0	0	0	0	0	0	0	0	0	0	0	0.000137992	0.00029351	0.000541833	0.00147078	0.00337297	0.00773529
CO2	215	8.91714e-05	8.91714e-05	8.91714e-05	8.91714e-05	8.91714e-05	8.91714e-05	8.91714e-05	8.91714e-05	8.91714e-05	8.91714e-05	8.91714e-05	8.91714e-05	8.91714e-05	8.91714e-05	8.91714e-05	8.91714e-05	8.91714e-05	8.91714e-05	8.91714e-05	8.91714e-05	8.91714e-05	0.000142163	0.000183847	0.000359304	0.00059332	0.00144281	0.00319349	0.00720836
CO2	216	0	0	0	0	0	0	0	0	0	0	0	0	0	0	0	0	0	0	0	0	0	9.16477e-05	3.91733e-05	0.000217635	0.000558025	0.00124582	0.00285706	0.00655215
CO2	217	0	0	0	0	0	0	0	0	0	0	0	0	0	0	0	0	0	0	0	1.89605e-05	1.099e-05	0	0.00017862	0.000202004	0.000513579	0.00114659	0.0026295	0.00603028
CO2	218	0	0	0	0	0	0	0	0	0	0	0	0	0	0	0	0	0	0	0	6.96841e-06	2.64182e-05	4.00779e-05	1.74129e-05	0.000215193	0.000472673	0.00105527	0.00242006	0.00554998
CO2	219	6.78289e-06	6.78289e-06	6.78289e-06	6.78289e-06	6.78289e-06	6.78289e-06	6.78289e-06	6.78289e-06	6.78289e-06	6.78289e-06	6.78289e-06	6.78289e-06	6.78289e-06	6.78289e-06	6.78289e-06	6.78289e-06	6.78289e-06	6.78289e-06	6.78289e-06	2.07218e-05	8.15448e-05	8.3405e-05	0.000200213	0.000204836	0.000441808	0.000978001	0.00223409	0.00511471
CO2	220	8.64243e-05	8.64243e-05	8.64243e-05	8.64243e-05	8.64243e-05	8.64243e-05	8.64243e-05	8.64243e-05	8.64243e-05	8.64243e-05	8.64243e-05	8.64243e-05	8.64243e-05	8.64243e-05	8.64243e-05	8.64243e-05	8.64243e-05	8.64243e-05	8.64243e-05	8.64243e-05	8.64243e-05	8.64243e-05	8.64243e-05	0.000240051	0.0004868	0.000980286	0.00213633	0.00478751
CO2	221	0	0	0	0	0	0	0	0	0	0	0	0	0	0	0	0	0	0	0	7.43856e-05	0	0	0.000102326	0.000133422	0.000368486	0.000822666	0.00188663	0.00432665
CO2	222	0	0	0	0	0	0	0	0	0	0	0	0	0	0	0	0	0	0	0	0	0	1.89417e-05	0	0.000159415	0.00025397	0.000757142	0.00173637	0.00398204
CO2	223	0	0	0	0	0	0	0	0	0	0	0	0	0	0	0	0	0	0	0	0	0	9.58688e-05	0.000102559	0.00010958	0.000318909	0.000696837	0.00159807	0.00366487
CO2	224	0	0	0	0	0	0	0	0	0	0	0	0	0	0	0	0	0	0	0	0	0	0	0	0.00013799	0.000293508	0.000541831	0.00147078	0.00337297
CO2	225	8.32836e-05	8.32836e-05	8.32836e-05	8.32836e-05	8.32836e-05	8.32836e-05	8.32836e-05	8.32836e-05	8.32836e-05	8.32836e-05	8.32836e-05	8.32836e-05	8.32836e-05	8.32836e-05	8.32836e-05	8.32836e-05	8.32836e-05	8.32836e-05	8.32836e-05	8.32836e-05	8.32836e-05	8.32836e-05	0.000136274	0.000177958	0.000353414	0.00058743	0.00143692	0.0031876
CO2	226	0	0	0	0	0	0	0	0	0	0	0	0	0	0	0	0	0	0	0	0	0	0	9.16441e-05	3.91726e-05	0.000217634	0.000558023	0.00124582	0.00285706
CO2	227	0	0	0	0	0	0	0	0	0	0	0	0	0	0	0	0	0	0	0	0	1.89568e-05	1.0989e-05	0	0.000178617	0.000202003	0.000513577	0.00114659	0.0026295
CO2	228	0	0	0	0	0	0	0	0	0	0	0	0	0	0	0	0	0	0	0	0	6.96756e-06	2.64159e-05	4.00765e-05	1.74127e-05	0.000215191	0.000472672	0.00105527	0.00242006
CO2	229	0	0	0	0	0	0	0	0	0	0	0	0	0	0	0	0	0	0	0	0	1.39362e-05	7.47553e-05	7.66192e-05	0.000193427	0.000198051	0.000435024	0.000971217	0.00222731
CO2	230	6.18968e-06	6.18968e-06	6.18968e-06	6.18968e-06	6.18968e-06	6.18968e-06	6.18968e-06	6.18968e-06	6.18968e-06	6.18968e-06	6.18968e-06	6.18968e-06	6.18968e-06	6.18968e-06	6.18968e-06	6.18968e-06	6.18968e-06	6.18968e-06	6.18968e-06	6.18968e-06	6.18968e-06	6.18968e-06	6.18968e-06	6.18968e-06	0.000159815	0.000406564	0.00090005	0.00205609
CO2	231	8.56011e-05	8.56011e-05	8.56011e-05	8.56011e-05	8.56011e-05	8.56011e-05	8.56011e-05	8.56011e-05	8.56011e-05	8.56011e-05	8.56011e-05	8.56011e-05	8.56011e-05	8.56011e-05	8.56011e-05	8.56011e-05	8.56011e-05	8.56011e-05	8.56011e-05	8.56011e-05	0.000159971	8.56011e-05	8.56011e-05	0.000187925	0.000219022	0.000454086	0.000908266	0.00197223
CO2	232	0	0	0	0	0	0	0	0	0	0	0	0	0	0	0	0	0	0	0	0	0	0	1.89398e-05	0	0.000159414	0.000253969	0.000757141	0.00173636
CO2	233	0	0	0	0	0	0	0	0	0	0	0	0	0	0	0	0	0	0	0	0	0	0	9.58663e-05	0.000102557	0.00010958	0.000318908	0.000696836	0.00159807
CO2	234	0	0	0	0	0	0	0	0	0	0	0	0	0	0	0	0	0	0	0	0	0	0	0	0	0.000137989	0.000293507	0.000541831	0.00147078
CO2	235	0	0	0	0	0	0	0	0	0	0	0	0	0	0	0	0	0	0	0	0	0	0	0	5.29891e-05	9.46734e-05	0.000270129	0.000504146	0.00135364
CO2	236	0	0	0	0	0	0	0	0	0	0	0	0	0	0	0	0	0	0	0	0	0	0	0	9.16426e-05	3.91723e-05	0.000217633	0.000558023	0.00124582
CO2	237	0	0	0	0	0	0	0	0	0	0	0	0	0	0	0	0	0	0	0	0	0	1.89551e-05	1.09886e-05	0	0.000178616	0.000202002	0.000513577	0.00114659
CO2	238	7.03048e-06	7.03048e-06	7.03048e-06	7.03048e-06	7.03048e-06	7.03048e-06	7.03048e-06	7.03048e-06	7.03048e-06	7.03048e-06	7.03048e-06	7.03048e-06	7.03048e-06	7.03048e-06	7.03048e-06	7.03048e-06	7.03048e-06	7.03048e-06	7.03048e-06	7.03048e-06	7.03048e-06	1.39977e-05	3.34454e-05	4.71064e-05	2.4443e-05	0.000222221	0.000479701	0.0010623
CO2	239	6.32563e-05	6.32563e-05	6.32563e-05	6.32563e-05	6.32563e-05	6.32563e-05	6.32563e-05	6.32563e-05	6.32563e-05	6.32563e-05	6.32563e-05	6.32563e-05	6.32563e-05	6.32563e-05	6.32563e-05	6.32563e-05	6.32563e-05	6.32563e-05	6.32563e-05	6.32563e-05	6.32563e-05	7.71913e-05	0.000138009	0.000139874	0.000256682	0.000261307	0.000498279	0.00103447
CO2	240	0	0	0	0	0	0	0	0	0	0	0	0	0	0	0	0	0	0	0	0	0	0	0	0	0	0.000153625	0.000400374	0.00089386
CO2	241	0	0	0	0	0	0	0	0	0	0	0	0	0	0	0	0	0	0	0	0	0	7.43636e-05	0	0	0.000102323	0.000133421	0.000368485	0.000822665
CO2	242	0	0	0	0	0	0	0	0	0	0	0	0	0	0	0	0	0	0	0	0	0	0	0	1.8939e-05	0	0.000159413	0.000253969	0.000757141
CO2	243	0	0	0	0	0	0	0	0	0	0	0	0	0	0	0	0	0	0	0	0	0	0	0	9.58653e-05	0.000102556	0.000109579	0.000318907	0.000696835
CO2	244	0	0	0	0	0	0	0	0	0	0	0	0	0	0	0	0	0	0	0	0	0	0	0	0	0	0.000137988	0.000293507	0.00054183
CO2	245	0	0	0	0	0	0	0	0	0	0	0	0	0	0	0	0	0	0	0	0	0	0	0	0	5.29887e-05	9.46731e-05	0.000270129	0.000504146
CO2	246	0	0	0	0	0	0	0	0	0	0	0	0	0	0	0	0	0	0	0	0	0	0	0	0	9.16419e-05	3.91722e-05	0.000217633	0.000558022
CO2	247	6.22983e-06	6.22983e-06	6.22983e-06	6.22983e-06	6.22983e-06	6.22983e-06	6.22983e-06	6.22983e-06	6.22983e-06	6.22983e-06	6.22983e-06	6.22983e-06	6.22983e-06	6.22983e-06	6.22983e-06	6.22983e-06	6.22983e-06	6.22983e-06	6.22983e-06	6.22983e-06	6.22983e-06	6.22983e-06	2.51842e-05	1.72182e-05	6.22983e-06	0.000184845	0.000208232	0.000519806
CO2	248	0	0	0	0	0	0	0	0	0	0	0	0	0	0	0	0	0	0	0	0	0	0	6.96703e-06	2.64145e-05	4.00756e-05	1.74125e-05	0.00021519	0.000472671
CO2	249	8.32604e-05	8.32604e-05	8.32604e-05	8.32604e-05	8.32604e-05	8.32604e-05	8.32604e-05	8.32604e-05	8.32604e-05	8.32604e-05	8.32604e-05	8.32604e-05	8.32604e-05	8.32604e-05	8.32604e-05	8.32604e-05	8.32604e-05	8.32604e-05	8.32604e-05	8.32604e-05	8.32604e-05	8.32604e-05	9.71949e-05	0.000158011	0.000159878	0.000276685	0.000281311	0.000518283
CO2	250	0	0	0	0	0	0	0	0	0	0	0	0	0	0	0	0	0	0	0	0	0	0	0	0	0	0	0.000153625	0.000400374
CO2	251	0	0	0	0	0	0	0	0	0	0	0	0	0	0	0	0	0	0	0	0	0	0	7.43607e-05	0	0	0.000102323	0.000133421	0.000368485
CO2	252	0	0	0	0	0	0	0	0	0	0	0	0	0	0	0	0	0	0	0	0	0	0	0	0	1.89387e-05	0	0.000159413	0.000253968
CO2	253	0	0	0	0	0	0	0	0	0	0	0	0	0	0	0	0	0	0	0	0	0	0	0	0	9.58648e-05	0.000102556	0.000109579	0.000318907
CO2	254	0	0	0	0	0	0	0	0	0	0	0	0	0	0	0	0	0	0	0	0	0	0	0	0	0	0	0.000137988	0.000293506
CO2	255	0	0	0	0	0	0	0	0	0	0	0	0	0	0	0	0	0	0	0	0	0	0	0	0	0	5.29885e-05	9.4673e-05	0.000270129
CO2	256	0	0	0	0	0	0	0	0	0	0	0	0	0	0	0	0	0	0	0	0	0	0	0	0	0	9.16416e-05	3.91722e-05	0.000217632
CO2	257	0	0	0	0	0	0	0	0	0	0	0	0	0	0	0	0	0	0	0	0	0	0	0	1.89541e-05	1.09883e-05	0	0.000178615	0.000202002
CO2	258	0	0	0	0	0	0	0	0	0	0	0	0	0	0	0	0	0	0	0	0	0	0	0	6.96696e-06	2.64143e-05	4.00755e-05	1.74125e-05	0.00021519
CO2	259	0	0	0	0	0	0	0	0	0	0	0	0	0	0	0	0	0	0	0	0	0	0	0	1.39342e-05	7.47505e-05	7.66171e-05	0.000193425	0.00019805
CO2	260	0	0	0	0	0	0	0	0	0	0	0	0	0	0	0	0	0	0	0	0	0	0	0	0	0	0	0	0.000153625
CO2	261	6.53916e-06	6.53916e-06	6.53916e-06	6.53916e-06	6.53916e-06	6.53916e-06	6.53916e-06	6.53916e-06	6.53916e-06	6.53916e-06	6.53916e-06	6.53916e-06	6.53916e-06	6.53916e-06	6.53916e-06	6.53916e-06	6.53916e-06	6.53916e-06	6.53916e-06	6.53916e-06	6.53916e-06	6.53916e-06	6.53916e-06	8.08986e-05	6.53916e-06	6.53916e-06	0.000108862	0.00013996
CO2	262	4.45992e-07	4.45992e-07	4.45992e-07	4.45992e-07	4.45992e-07	4.45992e-07	4.45992e-07	4.45992e-07	4.45992e-07	4.45992e-07	4.45992e-07	4.45992e-07	4.45992e-07	4.45992e-07	4.45992e-07	4.45992e-07	4.45992e-07	4.45992e-07	4.45992e-07	4.45992e-07	4.45992e-07	4.45992e-07	4.45992e-07	4.45992e-07	4.45992e-07	1.93845e-05	4.45992e-07	0.000159859
CO2	263	8.0752e-05	8.0752e-05	8.0752e-05	8.0752e-05	8.0752e-05	8.0752e-05	8.0752e-05	8.0752e-05	8.0752e-05	8.0752e-05	8.0752e-05	8.0752e-05	8.0752e-05	8.0752e-05	8.0752e-05	8.0752e-05	8.0752e-05	8.0752e-05	8.0752e-05	8.0752e-05	8.0752e-05	8.0752e-05	8.0752e-05	8.0752e-05	8.0752e-05	0.000176617	0.000183308	0.000190331
CO2	264	0	0	0	0	0	0	0	0	0	0	0	0	0	0	0	0	0	0	0	0	0	0	0	0	0	0	0	0.000137988
CO2	265	0	0	0	0	0	0	0	0	0	0	0	0	0	0	0	0	0	0	0	0	0	0	0	0	0	0	5.29884e-05	9.46729e-05
CO2	266	0	0	0	0	0	0	0	0	0	0	0	0	0	0	0	0	0	0	0	0	0	0	0	0	0	0	9.16415e-05	3.91721e-05
CO2	267	0	0	0	0	0	0	0	0	0	0	0	0	0	0	0	0	0	0	0	0	0	0	0	0	1.8954e-05	1.09883e-05	0	0.000178615
CO2	268	0	0	0	0	0	0	0	0	0	0	0	0	0	0	0	0	0	0	0	0	0	0	0	0	6.96693e-06	2.64142e-05	4.00755e-05	1.74124e-05
CO2	269	0	0	0	0	0	0	0	0	0	0	0	0	0	0	0	0	0	0	0	0	0	0	0	0	1.39341e-05	7.47503e-05	7.6617e-05	0.000193425
CO2	270	0	0	0	0	0	0	0	0	0	0	0	0	0	0	0	0	0	0	0	0	0	0	0	0	0	0	0	0
CO2	271	0	0	0	0	0	0	0	0	0	0	0	0	0	0	0	0	0	0	0	0	0	0	0	0	7.43589e-05	0	0	0.000102323
CO2	272	0	0	0	0	0	0	0	0	0	0	0	0	0	0	0	0	0	0	0	0	0	0	0	0	0	0	1.89385e-05	0
CO2	273	0	0	0	0	0	0	0	0	0	0	0	0	0	0	0	0	0	0	0	0	0	0	0	0	0	0	9.58645e-05	0.000102556
CO2	274	0	0	0	0	0	0	0	0	0	0	0	0	0	0	0	0	0	0	0	0	0	0	0	0	0	0	0	0
CO2	275	0	0	0	0	0	0	0	0	0	0	0	0	0	0	0	0	0	0	0	0	0	0	0	0	0	0	0	5.29884e-05
CO2	276	0	0	0	0	0	0	0	0	0	0	0	0	0	0	0	0	0	0	0	0	0	0	0	0	0	0	0	9.16414e-05
CO2	277	0	0	0	0	0	0	0	0	0	0	0	0	0	0	0	0	0	0	0	0	0	0	0	0	0	1.89539e-05	1.09883e-05	0
CO2	278	0	0	0	0	0	0	0	0	0	0	0	0	0	0	0	0	0	0	0	0	0	0	0	0	0	6.96692e-06	2.64142e-05	4.00754e-05
CO2	279	0	0	0	0	0	0	0	0	0	0	0	0	0	0	0	0	0	0	0	0	0	0	0	0	0	1.39341e-05	7.47502e-05	7.6617e-05
CO2	280	0	0	0	0	0	0	0	0	0	0	0	0	0	0	0	0	0	0	0	0	0	0	0	0	0	0	0	0
CO2	281	0	0	0	0	0	0	0	0	0	0	0	0	0	0	0	0	0	0	0	0	0	0	0	0	0	7.43586e-05	0	0
CO2	282	6.17463e-06	6.17463e-06	6.17463e-06	6.17463e-06	6.17463e-06	6.17463e-06	6.17463e-06	6.17463e-06	6.17463e-06	6.17463e-06	6.17463e-06	6.17463e-06	6.17463e-06	6.17463e-06	6.17463e-06	6.17463e-06	6.17463e-06	6.17463e-06	6.17463e-06	6.17463e-06	6.17463e-06	6.17463e-06	6.17463e-06	6.17463e-06	6.17463e-06	6.17463e-06	6.17463e-06	2.51131e-05
CO2	283	0	0	0	0	0	0	0	0	0	0	0	0	0	0	0	0	0	0	0	0	0	0	0	0	0	0	0	9.58645e-05
CO2	284	0	0	0	0	0	0	0	0	0	0	0	0	0	0	0	0	0	0	0	0	0	0	0	0	0	0	0	0
CO2	285	0	0	0	0	0	0	0	0	0	0	0	0	0	0	0	0	0	0	0	0	0	0	0	0	0	0	0	0
CO2	286	7.71324e-05	7.71324e-05	7.71324e-05	7.71324e-05	7.71324e-05	7.71324e-05	7.71324e-05	7.71324e-05	7.71324e-05	7.71324e-05	7.71324e-05	7.71324e-05	7.71324e-05	7.71324e-05	7.71324e-05	7.71324e-05	7.71324e-05	7.71324e-05	7.71324e-05	7.71324e-05	7.71324e-05	7.71324e-05	7.71324e-05	7.71324e-05	7.71324e-05	7.71324e-05	7.71324e-05	7.71324e-05
CO2	287	0	0	0	0	0	0	0	0	0	0	0	0	0	0	0	0	0	0	0	0	0	0	0	0	0	0	1.89539e-05	1.09883e-05
CO2	288	0	0	0	0	0	0	0	0	0	0	0	0	0	0	0	0	0	0	0	0	0	0	0	0	0	0	6.96692e-06	2.64142e-05
CO2	289	0	0	0	0	0	0	0	0	0	0	0	0	0	0	0	0	0	0	0	0	0	0	0	0	0	0	1.39341e-05	7.47501e-05
CO2	290	0	0	0	0	0	0	0	0	0	0	0	0	0	0	0	0	0	0	0	0	0	0	0	0	0	0	0	0
CO2	291	0	0	0	0	0	0	0	0	0	0	0	0	0	0	0	0	0	0	0	0	0	0	0	0	0	0	7.43585e-05	0
CO2	292	0	0	0	0	0	0	0	0	0	0	0	0	0	0	0	0	0	0	0	0	0	0	0	0	0	0	0	0
CO2	293	0	0	0	0	0	0	0	0	0	0	0	0	0	0	0	0	0	0	0	0	0	0	0	0	0	0	0	0
CO2	294	0	0	0	0	0	0	0	0	0	0	0	0	0	0	0	0	0	0	0	0	0	0	0	0	0	0	0	0
CO2	295	0	0	0	0	0	0	0	0	0	0	0	0	0	0	0	0	0	0	0	0	0	0	0	0	0	0	0	0
CO2	296	0	0	0	0	0	0	0	0	0	0	0	0	0	0	0	0	0	0	0	0	0	0	0	0	0	0	0	0
CO2	297	0	0	0	0	0	0	0	0	0	0	0	0	0	0	0	0	0	0	0	0	0	0	0	0	0	0	0	1.89539e-05
CO2	298	0	0	0	0	0	0	0	0	0	0	0	0	0	0	0	0	0	0	0	0	0	0	0	0	0	0	0	6.96691e-06
CO2	299	0	0	0	0	0	0	0	0	0	0	0	0	0	0	0	0	0	0	0	0	0	0	0	0	0	0	0	1.39341e-05
CO2	300	0	0	0	0	0	0	0	0	0	0	0	0	0	0	0	0	0	0	0	0	0	0	0	0	0	0	0	0

## Sheet: I_joist_MB
Table SM.I-joist.MB: Carbon emission fluxes (kgC/m3 wood product) over simulation period (0-300 years) at building lifespans (BL) 1-150 years, building in Manitoba
Emission	Timestep_years	BL001	BL002	BL003	BL004	BL005	BL006	BL007	BL008	BL009	BL010	BL015	BL020	BL025	BL030	BL035	BL040	BL045	BL050	BL060	BL070	BL080	BL090	BL100	BL110	BL120	BL130	BL140	BL150
CH4	1
CH4	2	0.119627	0.119627	0.119627	0.119627	0.119627	0.119627	0.119627	0.119627	0.119627	0.119627	0.119627	0.119627	0.119627	0.119627	0.119627	0.119627	0.119627	0.119627	0.119627	0.119627	0.119627	0.119627	0.119627	0.119627	0.119627	0.119627	0.119627	0.119627
CH4	3	1.16639	0.11732	0.11732	0.11732	0.11732	0.11732	0.11732	0.11732	0.11732	0.11732	0.11732	0.11732	0.11732	0.11732	0.11732	0.11732	0.11732	0.11732	0.11732	0.11732	0.11732	0.11732	0.11732	0.11732	0.11732	0.11732	0.11732	0.11732
CH4	4	1.14438	1.16413	0.115057	0.115057	0.115057	0.115057	0.115057	0.115057	0.115057	0.115057	0.115057	0.115057	0.115057	0.115057	0.115057	0.115057	0.115057	0.115057	0.115057	0.115057	0.115057	0.115057	0.115057	0.115057	0.115057	0.115057	0.115057	0.115057
CH4	5	1.12279	1.14216	1.16191	0.112839	0.112839	0.112839	0.112839	0.112839	0.112839	0.112839	0.112839	0.112839	0.112839	0.112839	0.112839	0.112839	0.112839	0.112839	0.112839	0.112839	0.112839	0.112839	0.112839	0.112839	0.112839	0.112839	0.112839	0.112839
CH4	6	1.10161	1.12062	1.13999	1.15973	0.110664	0.110664	0.110664	0.110664	0.110664	0.110664	0.110664	0.110664	0.110664	0.110664	0.110664	0.110664	0.110664	0.110664	0.110664	0.110664	0.110664	0.110664	0.110664	0.110664	0.110664	0.110664	0.110664	0.110664
CH4	7	1.08083	1.09948	1.11848	1.13786	1.1576	0.108531	0.108531	0.108531	0.108531	0.108531	0.108531	0.108531	0.108531	0.108531	0.108531	0.108531	0.108531	0.108531	0.108531	0.108531	0.108531	0.108531	0.108531	0.108531	0.108531	0.108531	0.108531	0.108531
CH4	8	1.06044	1.07873	1.09738	1.11639	1.13577	1.15551	0.10644	0.10644	0.10644	0.10644	0.10644	0.10644	0.10644	0.10644	0.10644	0.10644	0.10644	0.10644	0.10644	0.10644	0.10644	0.10644	0.10644	0.10644	0.10644	0.10644	0.10644	0.10644
CH4	9	1.04043	1.05839	1.07668	1.09533	1.11434	1.13372	1.15346	0.10439	0.10439	0.10439	0.10439	0.10439	0.10439	0.10439	0.10439	0.10439	0.10439	0.10439	0.10439	0.10439	0.10439	0.10439	0.10439	0.10439	0.10439	0.10439	0.10439	0.10439
CH4	10	1.0208	1.03842	1.05637	1.07467	1.09332	1.11233	1.1317	1.15145	0.102379	0.102379	0.102379	0.102379	0.102379	0.102379	0.102379	0.102379	0.102379	0.102379	0.102379	0.102379	0.102379	0.102379	0.102379	0.102379	0.102379	0.102379	0.102379	0.102379
CH4	11	1.00155	1.01883	1.03645	1.0544	1.0727	1.09135	1.11036	1.12973	1.14948	0.100408	0.100408	0.100408	0.100408	0.100408	0.100408	0.100408	0.100408	0.100408	0.100408	0.100408	0.100408	0.100408	0.100408	0.100408	0.100408	0.100408	0.100408	0.100408
CH4	12	0.982654	0.999614	1.0169	1.03452	1.05247	1.07077	1.08942	1.10843	1.1278	1.14755	0.0984755	0.0984755	0.0984755	0.0984755	0.0984755	0.0984755	0.0984755	0.0984755	0.0984755	0.0984755	0.0984755	0.0984755	0.0984755	0.0984755	0.0984755	0.0984755	0.0984755	0.0984755
CH4	13	0.964118	0.980759	0.997719	1.015	1.03262	1.05058	1.06888	1.08753	1.10653	1.12591	0.0965804	0.0965804	0.0965804	0.0965804	0.0965804	0.0965804	0.0965804	0.0965804	0.0965804	0.0965804	0.0965804	0.0965804	0.0965804	0.0965804	0.0965804	0.0965804	0.0965804	0.0965804
CH4	14	0.945932	0.96226	0.978901	0.995861	1.01315	1.03076	1.04872	1.06702	1.08567	1.10468	0.0947222	0.0947222	0.0947222	0.0947222	0.0947222	0.0947222	0.0947222	0.0947222	0.0947222	0.0947222	0.0947222	0.0947222	0.0947222	0.0947222	0.0947222	0.0947222	0.0947222	0.0947222
CH4	15	0.92809	0.94411	0.960438	0.977079	0.994039	1.01132	1.02894	1.0469	1.06519	1.08385	0.0929003	0.0929003	0.0929003	0.0929003	0.0929003	0.0929003	0.0929003	0.0929003	0.0929003	0.0929003	0.0929003	0.0929003	0.0929003	0.0929003	0.0929003	0.0929003	0.0929003	0.0929003
CH4	16	0.910585	0.926304	0.942324	0.958651	0.975292	0.992252	1.00954	1.02715	1.04511	1.06341	0.0911137	0.0911137	0.0911137	0.0911137	0.0911137	0.0911137	0.0911137	0.0911137	0.0911137	0.0911137	0.0911137	0.0911137	0.0911137	0.0911137	0.0911137	0.0911137	0.0911137	0.0911137
CH4	17	0.89341	0.908833	0.924552	0.940572	0.9569	0.97354	0.9905	1.00779	1.0254	1.04336	1.13843	0.0893619	0.0893619	0.0893619	0.0893619	0.0893619	0.0893619	0.0893619	0.0893619	0.0893619	0.0893619	0.0893619	0.0893619	0.0893619	0.0893619	0.0893619	0.0893619	0.0893619
CH4	18	0.87656	0.891692	0.907115	0.922834	0.938854	0.955182	0.971823	0.988783	1.00607	1.02368	1.11697	0.0876442	0.0876442	0.0876442	0.0876442	0.0876442	0.0876442	0.0876442	0.0876442	0.0876442	0.0876442	0.0876442	0.0876442	0.0876442	0.0876442	0.0876442	0.0876442	0.0876442
CH4	19	0.860027	0.874875	0.890008	0.905431	0.92115	0.93717	0.953498	0.970138	0.987098	1.00438	1.09591	0.0859599	0.0859599	0.0859599	0.0859599	0.0859599	0.0859599	0.0859599	0.0859599	0.0859599	0.0859599	0.0859599	0.0859599	0.0859599	0.0859599	0.0859599	0.0859599	0.0859599
CH4	20	0.843807	0.858376	0.873224	0.888356	0.903779	0.919498	0.935518	0.951846	0.968487	0.985447	1.07525	0.0843083	0.0843083	0.0843083	0.0843083	0.0843083	0.0843083	0.0843083	0.0843083	0.0843083	0.0843083	0.0843083	0.0843083	0.0843083	0.0843083	0.0843083	0.0843083	0.0843083
CH4	21	0.827893	0.842188	0.856756	0.871604	0.886737	0.90216	0.917879	0.933899	0.950226	0.966867	1.05498	0.0826887	0.0826887	0.0826887	0.0826887	0.0826887	0.0826887	0.0826887	0.0826887	0.0826887	0.0826887	0.0826887	0.0826887	0.0826887	0.0826887	0.0826887	0.0826887	0.0826887
CH4	22	0.81228	0.826305	0.8406	0.855168	0.870016	0.885149	0.900572	0.91629	0.932311	0.948638	1.0351	1.13017	0.0811007	0.0811007	0.0811007	0.0811007	0.0811007	0.0811007	0.0811007	0.0811007	0.0811007	0.0811007	0.0811007	0.0811007	0.0811007	0.0811007	0.0811007	0.0811007
CH4	23	0.796962	0.810723	0.824748	0.839042	0.853611	0.868459	0.883591	0.899014	0.914733	0.930754	1.01558	1.10887	0.0795434	0.0795434	0.0795434	0.0795434	0.0795434	0.0795434	0.0795434	0.0795434	0.0795434	0.0795434	0.0795434	0.0795434	0.0795434	0.0795434	0.0795434	0.0795434
CH4	24	0.781932	0.795435	0.809196	0.823221	0.837515	0.852084	0.866932	0.882064	0.897487	0.913206	0.99644	1.08797	0.0780164	0.0780164	0.0780164	0.0780164	0.0780164	0.0780164	0.0780164	0.0780164	0.0780164	0.0780164	0.0780164	0.0780164	0.0780164	0.0780164	0.0780164	0.0780164
CH4	25	0.767187	0.780435	0.793937	0.807698	0.821724	0.836018	0.850586	0.865434	0.880567	0.89599	0.977657	1.06746	0.076519	0.076519	0.076519	0.076519	0.076519	0.076519	0.076519	0.076519	0.076519	0.076519	0.076519	0.076519	0.076519	0.076519	0.076519	0.076519
CH4	26	0.75272	0.765718	0.778967	0.792469	0.80623	0.820255	0.83455	0.849118	0.863966	0.879099	0.959229	1.04735	0.0750506	0.0750506	0.0750506	0.0750506	0.0750506	0.0750506	0.0750506	0.0750506	0.0750506	0.0750506	0.0750506	0.0750506	0.0750506	0.0750506	0.0750506	0.0750506
CH4	27	0.738526	0.75128	0.764279	0.777527	0.791029	0.80479	0.818815	0.83311	0.847678	0.862526	0.941148	1.02761	1.12268	0.0736107	0.0736107	0.0736107	0.0736107	0.0736107	0.0736107	0.0736107	0.0736107	0.0736107	0.0736107	0.0736107	0.0736107	0.0736107	0.0736107	0.0736107
CH4	28	0.724599	0.737114	0.749868	0.762867	0.776115	0.789617	0.803378	0.817403	0.831698	0.846266	0.923409	1.00824	1.10152	0.0721987	0.0721987	0.0721987	0.0721987	0.0721987	0.0721987	0.0721987	0.0721987	0.0721987	0.0721987	0.0721987	0.0721987	0.0721987	0.0721987	0.0721987
CH4	29	0.710936	0.723215	0.735729	0.748483	0.761482	0.77473	0.788232	0.801994	0.816019	0.830313	0.906004	0.989238	1.08077	0.0708141	0.0708141	0.0708141	0.0708141	0.0708141	0.0708141	0.0708141	0.0708141	0.0708141	0.0708141	0.0708141	0.0708141	0.0708141	0.0708141	0.0708141
CH4	30	0.697531	0.709578	0.721857	0.734371	0.747125	0.760124	0.773372	0.786875	0.800636	0.814661	0.888927	0.970595	1.0604	0.0694563	0.0694563	0.0694563	0.0694563	0.0694563	0.0694563	0.0694563	0.0694563	0.0694563	0.0694563	0.0694563	0.0694563	0.0694563	0.0694563	0.0694563
CH4	31	0.684379	0.696199	0.708247	0.720526	0.73304	0.745794	0.758793	0.772041	0.785543	0.799304	0.872173	0.952303	1.04042	0.0681248	0.0681248	0.0681248	0.0681248	0.0681248	0.0681248	0.0681248	0.0681248	0.0681248	0.0681248	0.0681248	0.0681248	0.0681248	0.0681248	0.0681248
CH4	32	0.671475	0.683073	0.694894	0.706941	0.71922	0.731734	0.744488	0.757487	0.770735	0.784237	0.855734	0.934357	1.02081	1.11589	0.0668191	0.0668191	0.0668191	0.0668191	0.0668191	0.0668191	0.0668191	0.0668191	0.0668191	0.0668191	0.0668191	0.0668191	0.0668191	0.0668191
CH4	33	0.658814	0.670194	0.681792	0.693613	0.705661	0.717939	0.730453	0.743208	0.756206	0.769455	0.839606	0.916749	1.00158	1.09486	0.0655386	0.0655386	0.0655386	0.0655386	0.0655386	0.0655386	0.0655386	0.0655386	0.0655386	0.0655386	0.0655386	0.0655386	0.0655386	0.0655386
CH4	34	0.646393	0.657559	0.668939	0.680537	0.692358	0.704405	0.716684	0.729198	0.741952	0.754951	0.823782	0.899473	0.982707	1.07424	0.064283	0.064283	0.064283	0.064283	0.064283	0.064283	0.064283	0.064283	0.064283	0.064283	0.064283	0.064283	0.064283	0.064283
CH4	35	0.634206	0.645161	0.656327	0.667707	0.679305	0.691126	0.703174	0.715452	0.727966	0.740721	0.808256	0.882523	0.96419	1.054	0.0630516	0.0630516	0.0630516	0.0630516	0.0630516	0.0630516	0.0630516	0.0630516	0.0630516	0.0630516	0.0630516	0.0630516	0.0630516	0.0630516
CH4	36	0.622249	0.632998	0.643954	0.65512	0.6665	0.678098	0.689919	0.701966	0.714245	0.726759	0.793023	0.865892	0.946023	1.03414	0.061844	0.061844	0.061844	0.061844	0.061844	0.061844	0.061844	0.061844	0.061844	0.061844	0.061844	0.061844	0.061844	0.061844
CH4	37	0.610517	0.621064	0.631814	0.642769	0.653935	0.665315	0.676914	0.688734	0.700782	0.71306	0.778078	0.849575	0.928197	1.01466	1.10973	0.0606598	0.0606598	0.0606598	0.0606598	0.0606598	0.0606598	0.0606598	0.0606598	0.0606598	0.0606598	0.0606598	0.0606598	0.0606598
CH4	38	0.599007	0.609356	0.619903	0.630652	0.641608	0.652774	0.664154	0.675752	0.687573	0.699621	0.763414	0.833566	0.910709	0.995539	1.08882	0.0594984	0.0594984	0.0594984	0.0594984	0.0594984	0.0594984	0.0594984	0.0594984	0.0594984	0.0594984	0.0594984	0.0594984	0.0594984
CH4	39	0.587714	0.597868	0.608217	0.618764	0.629514	0.640469	0.651635	0.663015	0.674613	0.686434	0.749027	0.817858	0.893549	0.976783	1.06831	0.0583595	0.0583595	0.0583595	0.0583595	0.0583595	0.0583595	0.0583595	0.0583595	0.0583595	0.0583595	0.0583595	0.0583595	0.0583595
CH4	40	0.576635	0.586597	0.596751	0.6071	0.617647	0.628397	0.639352	0.650518	0.661898	0.673496	0.734912	0.802447	0.876714	0.958381	1.04819	0.0572426	0.0572426	0.0572426	0.0572426	0.0572426	0.0572426	0.0572426	0.0572426	0.0572426	0.0572426	0.0572426	0.0572426	0.0572426
CH4	41	0.565764	0.575539	0.585502	0.595656	0.606005	0.616552	0.627301	0.638257	0.649423	0.660803	0.721062	0.787327	0.860195	0.940326	1.02844	0.0561473	0.0561473	0.0561473	0.0561473	0.0561473	0.0561473	0.0561473	0.0561473	0.0561473	0.0561473	0.0561473	0.0561473	0.0561473
CH4	42	0.555099	0.56469	0.574465	0.584428	0.594582	0.60493	0.615478	0.626227	0.637183	0.648349	0.707474	0.772491	0.843988	0.922611	1.00907	1.10414	0.0550731	0.0550731	0.0550731	0.0550731	0.0550731	0.0550731	0.0550731	0.0550731	0.0550731	0.0550731	0.0550731	0.0550731
CH4	43	0.544634	0.554045	0.563636	0.573412	0.583374	0.593528	0.603877	0.614424	0.625174	0.636129	0.694142	0.757936	0.828087	0.90523	0.99006	1.08335	0.0540196	0.0540196	0.0540196	0.0540196	0.0540196	0.0540196	0.0540196	0.0540196	0.0540196	0.0540196	0.0540196	0.0540196
CH4	44	0.534367	0.543601	0.553012	0.562603	0.572379	0.582341	0.592495	0.602844	0.613391	0.624141	0.681061	0.743654	0.812485	0.888176	0.97141	1.06294	0.0529865	0.0529865	0.0529865	0.0529865	0.0529865	0.0529865	0.0529865	0.0529865	0.0529865	0.0529865	0.0529865	0.0529865
CH4	45	0.524294	0.533354	0.542588	0.551999	0.56159	0.571365	0.581328	0.591482	0.601831	0.612378	0.668227	0.729642	0.797178	0.871444	0.953112	1.04292	0.0519733	0.0519733	0.0519733	0.0519733	0.0519733	0.0519733	0.0519733	0.0519733	0.0519733	0.0519733	0.0519733	0.0519733
CH4	46	0.514411	0.523301	0.532361	0.541594	0.551005	0.560596	0.570372	0.580334	0.590488	0.600837	0.655635	0.715894	0.782159	0.855028	0.935158	1.02327	0.0509796	0.0509796	0.0509796	0.0509796	0.0509796	0.0509796	0.0509796	0.0509796	0.0509796	0.0509796	0.0509796	0.0509796
CH4	47	0.504715	0.513437	0.522326	0.531386	0.54062	0.550031	0.559622	0.569397	0.57936	0.589514	0.643281	0.702406	0.767423	0.83892	0.917543	1.004	1.09907	0.0500051	0.0500051	0.0500051	0.0500051	0.0500051	0.0500051	0.0500051	0.0500051	0.0500051	0.0500051	0.0500051
CH4	48	0.495201	0.503759	0.512481	0.52137	0.53043	0.539664	0.549075	0.558666	0.568441	0.578404	0.631159	0.689172	0.752965	0.823117	0.900259	0.98509	1.07837	0.0490494	0.0490494	0.0490494	0.0490494	0.0490494	0.0490494	0.0490494	0.0490494	0.0490494	0.0490494	0.0490494
CH4	49	0.485867	0.494264	0.502822	0.511544	0.520433	0.529493	0.538727	0.548138	0.557729	0.567504	0.619266	0.676187	0.73878	0.807611	0.883302	0.966536	1.05807	0.0481121	0.0481121	0.0481121	0.0481121	0.0481121	0.0481121	0.0481121	0.0481121	0.0481121	0.0481121	0.0481121
CH4	50	0.476709	0.484948	0.493345	0.501902	0.510625	0.519514	0.528574	0.537808	0.547218	0.55681	0.607597	0.663447	0.724862	0.792398	0.866664	0.948331	1.03814	0.0471929	0.0471929	0.0471929	0.0471929	0.0471929	0.0471929	0.0471929	0.0471929	0.0471929	0.0471929	0.0471929
CH4	51	0.467724	0.475807	0.484046	0.492443	0.501001	0.509723	0.518612	0.527672	0.536906	0.546317	0.596149	0.650947	0.711206	0.777471	0.850339	0.93047	1.01859	0.0462913	0.0462913	0.0462913	0.0462913	0.0462913	0.0462913	0.0462913	0.0462913	0.0462913	0.0462913	0.0462913
CH4	52	0.458908	0.466839	0.474923	0.483162	0.491559	0.500117	0.508839	0.517728	0.526788	0.536022	0.584916	0.638683	0.697808	0.762825	0.834322	0.912945	0.999403	1.09448	0.0454072	0.0454072	0.0454072	0.0454072	0.0454072	0.0454072	0.0454072	0.0454072	0.0454072	0.0454072
CH4	53	0.450258	0.458041	0.465972	0.474056	0.482295	0.490692	0.49925	0.507972	0.516861	0.525921	0.573895	0.62665	0.684662	0.748456	0.818607	0.89575	0.980581	1.07387	0.04454	0.04454	0.04454	0.04454	0.04454	0.04454	0.04454	0.04454	0.04454	0.04454
CH4	54	0.441772	0.449408	0.45719	0.465122	0.473206	0.481444	0.489841	0.498399	0.507121	0.516011	0.563082	0.614844	0.671764	0.734357	0.803189	0.878879	0.962113	1.05364	0.0436896	0.0436896	0.0436896	0.0436896	0.0436896	0.0436896	0.0436896	0.0436896	0.0436896	0.0436896
CH4	55	0.433446	0.440938	0.448574	0.456356	0.464288	0.472371	0.48061	0.489007	0.497565	0.506287	0.552472	0.60326	0.659109	0.720524	0.78806	0.862326	0.943994	1.0338	0.0428555	0.0428555	0.0428555	0.0428555	0.0428555	0.0428555	0.0428555	0.0428555	0.0428555	0.0428555
CH4	56	0.425276	0.432628	0.44012	0.447756	0.455538	0.46347	0.471553	0.479792	0.488189	0.496747	0.542063	0.591895	0.646693	0.706952	0.773217	0.846085	0.926216	1.01433	0.0420374	0.0420374	0.0420374	0.0420374	0.0420374	0.0420374	0.0420374	0.0420374	0.0420374	0.0420374
CH4	57	0.417261	0.424474	0.431825	0.439318	0.446953	0.454736	0.462667	0.470751	0.47899	0.487387	0.53185	0.580744	0.634511	0.693636	0.758653	0.83015	0.908773	0.995231	0.0412351	0.0412351	0.0412351	0.0412351	0.0412351	0.0412351	0.0412351	0.0412351	0.0412351	0.0412351
CH4	58	0.409397	0.416475	0.423687	0.431038	0.438531	0.446167	0.453949	0.46188	0.469964	0.478203	0.521829	0.569803	0.622558	0.68057	0.744364	0.814516	0.891658	0.976489	0.0404482	0.0404482	0.0404482	0.0404482	0.0404482	0.0404482	0.0404482	0.0404482	0.0404482	0.0404482
CH4	59	0.401682	0.408626	0.415703	0.422916	0.430267	0.437759	0.445395	0.453177	0.461109	0.469192	0.511998	0.559069	0.610831	0.667751	0.730344	0.799175	0.874866	0.9581	0.0396765	0.0396765	0.0396765	0.0396765	0.0396765	0.0396765	0.0396765	0.0396765	0.0396765	0.0396765
CH4	60	0.394112	0.400925	0.407869	0.414946	0.422159	0.42951	0.437002	0.444638	0.45242	0.460352	0.502351	0.548536	0.599324	0.655173	0.716589	0.784124	0.858391	0.940058	0.0389196	0.0389196	0.0389196	0.0389196	0.0389196	0.0389196	0.0389196	0.0389196	0.0389196	0.0389196
CH4	61	0.386684	0.393369	0.400183	0.407126	0.414203	0.421416	0.428767	0.43626	0.443895	0.451678	0.492887	0.538203	0.588035	0.642833	0.703092	0.769357	0.842225	0.922356	0.0381772	0.0381772	0.0381772	0.0381772	0.0381772	0.0381772	0.0381772	0.0381772	0.0381772	0.0381772
CH4	62	0.379397	0.385956	0.392641	0.399454	0.406398	0.413475	0.420688	0.428039	0.435531	0.443167	0.483601	0.528064	0.576958	0.630725	0.68985	0.754867	0.826364	0.904987	1.08652	0.0374491	0.0374491	0.0374491	0.0374491	0.0374491	0.0374491	0.0374491	0.0374491	0.0374491
CH4	63	0.372247	0.378683	0.385242	0.391927	0.39874	0.405684	0.412761	0.419974	0.427325	0.434817	0.47449	0.518116	0.56609	0.618845	0.676857	0.740651	0.810802	0.887945	1.06606	0.036735	0.036735	0.036735	0.036735	0.036735	0.036735	0.036735	0.036735	0.036735
CH4	64	0.365232	0.371547	0.377983	0.384542	0.391227	0.39804	0.404984	0.412061	0.419274	0.426625	0.465551	0.508356	0.555427	0.607189	0.664109	0.726702	0.795534	0.871224	1.04599	0.0360346	0.0360346	0.0360346	0.0360346	0.0360346	0.0360346	0.0360346	0.0360346	0.0360346
CH4	65	0.35835	0.364545	0.37086	0.377296	0.383855	0.39054	0.397353	0.404297	0.411374	0.418587	0.45678	0.498779	0.544964	0.595752	0.651601	0.713017	0.780552	0.854819	1.02629	0.0353476	0.0353476	0.0353476	0.0353476	0.0353476	0.0353476	0.0353476	0.0353476	0.0353476
CH4	66	0.351597	0.357676	0.363872	0.370186	0.376622	0.383181	0.389866	0.396679	0.403623	0.4107	0.448174	0.489383	0.534699	0.584531	0.639329	0.699589	0.765853	0.838722	1.00697	0.0346739	0.0346739	0.0346739	0.0346739	0.0346739	0.0346739	0.0346739	0.0346739	0.0346739
CH4	67	0.344971	0.350936	0.357015	0.363211	0.369525	0.375961	0.38252	0.389205	0.396018	0.402962	0.439731	0.480165	0.524628	0.573522	0.627289	0.686414	0.751431	0.822928	0.988009	0.034013	0.034013	0.034013	0.034013	0.034013	0.034013	0.034013	0.034013	0.034013
CH4	68	0.338471	0.344323	0.350288	0.356367	0.362563	0.368877	0.375313	0.381872	0.388557	0.39537	0.431447	0.47112	0.514746	0.56272	0.615475	0.673487	0.737281	0.807432	0.969406	0.0333649	0.0333649	0.0333649	0.0333649	0.0333649	0.0333649	0.0333649	0.0333649	0.0333649
CH4	69	0.332093	0.337835	0.343688	0.349652	0.355731	0.361927	0.368242	0.374677	0.381236	0.387921	0.423319	0.462245	0.50505	0.552121	0.603883	0.660804	0.723397	0.792228	0.951153	0.0327292	0.0327292	0.0327292	0.0327292	0.0327292	0.0327292	0.0327292	0.0327292	0.0327292
CH4	70	0.325835	0.331469	0.337212	0.343064	0.349029	0.355108	0.361304	0.367618	0.374054	0.380613	0.415345	0.453538	0.495537	0.541722	0.59251	0.648359	0.709775	0.77731	0.933244	0.0321056	0.0321056	0.0321056	0.0321056	0.0321056	0.0321056	0.0321056	0.0321056	0.0321056
CH4	71	0.319695	0.325223	0.330858	0.3366	0.342452	0.348417	0.354496	0.360692	0.367006	0.373442	0.40752	0.444995	0.486204	0.53152	0.581351	0.63615	0.696409	0.762674	0.915673	0.0314941	0.0314941	0.0314941	0.0314941	0.0314941	0.0314941	0.0314941	0.0314941	0.0314941
CH4	72	0.313671	0.319095	0.324624	0.330258	0.336	0.341853	0.347817	0.353896	0.360092	0.366407	0.399843	0.436612	0.477046	0.521509	0.570403	0.62417	0.683295	0.748312	0.898432	1.07996	0.0308942	0.0308942	0.0308942	0.0308942	0.0308942	0.0308942	0.0308942	0.0308942
CH4	73	0.307761	0.313083	0.318507	0.324035	0.32967	0.335412	0.341264	0.347229	0.353308	0.359504	0.392311	0.428388	0.468061	0.511687	0.559661	0.612416	0.670428	0.734222	0.881516	1.05963	0.0303059	0.0303059	0.0303059	0.0303059	0.0303059	0.0303059	0.0303059	0.0303059
CH4	74	0.301962	0.307184	0.312506	0.31793	0.323458	0.329092	0.334835	0.340687	0.346652	0.352731	0.384921	0.420319	0.459245	0.50205	0.549121	0.600883	0.657803	0.720397	0.864919	1.03968	0.0297288	0.0297288	0.0297288	0.0297288	0.0297288	0.0297288	0.0297288	0.0297288
CH4	75	0.296272	0.301396	0.306618	0.31194	0.317364	0.322892	0.328526	0.334269	0.340121	0.346086	0.37767	0.412402	0.450595	0.492595	0.53878	0.589567	0.645417	0.706832	0.848634	1.02011	0.0291628	0.0291628	0.0291628	0.0291628	0.0291628	0.0291628	0.0291628	0.0291628
CH4	76	0.29069	0.295717	0.300841	0.306063	0.311385	0.316809	0.322337	0.327971	0.333714	0.339566	0.370556	0.404634	0.442108	0.483317	0.528633	0.578465	0.633263	0.693523	0.832656	1.0009	0.0286077	0.0286077	0.0286077	0.0286077	0.0286077	0.0286077	0.0286077	0.0286077
CH4	77	0.285213	0.290146	0.295173	0.300296	0.305518	0.31084	0.316264	0.321793	0.327427	0.333169	0.363576	0.397012	0.433781	0.474215	0.518678	0.567572	0.621339	0.680464	0.816978	0.982059	0.0280631	0.0280631	0.0280631	0.0280631	0.0280631	0.0280631	0.0280631	0.0280631
CH4	78	0.279839	0.284679	0.289611	0.294639	0.299762	0.304984	0.310306	0.31573	0.321258	0.326893	0.356727	0.389534	0.425611	0.465284	0.50891	0.556884	0.609639	0.667651	0.801596	0.96357	0.027529	0.027529	0.027529	0.027529	0.027529	0.027529	0.027529	0.027529
CH4	79	0.274567	0.279315	0.284155	0.289088	0.294115	0.299238	0.30446	0.309782	0.315206	0.320735	0.350007	0.382197	0.417595	0.456521	0.499326	0.546397	0.598159	0.65508	0.786504	0.945429	0.0270052	0.0270052	0.0270052	0.0270052	0.0270052	0.0270052	0.0270052	0.0270052
CH4	80	0.269394	0.274053	0.278801	0.283641	0.288574	0.293601	0.298725	0.303946	0.309268	0.314693	0.343414	0.374999	0.40973	0.447924	0.489923	0.536108	0.586896	0.642745	0.771696	0.92763	0.0264913	0.0264913	0.0264913	0.0264913	0.0264913	0.0264913	0.0264913	0.0264913
CH4	81	0.264318	0.26889	0.273549	0.278297	0.283137	0.28807	0.293097	0.298221	0.303442	0.308764	0.336946	0.367935	0.402014	0.439488	0.480697	0.526013	0.575845	0.630643	0.757167	0.910166	0.0259873	0.0259873	0.0259873	0.0259873	0.0259873	0.0259873	0.0259873	0.0259873
CH4	82	0.259338	0.263824	0.268395	0.273054	0.277803	0.282643	0.287575	0.292603	0.297726	0.302948	0.330599	0.361005	0.394442	0.431211	0.471645	0.516108	0.565002	0.618769	0.742911	0.893031	1.07456	0.025493	0.025493	0.025493	0.025493	0.025493	0.025493	0.025493
CH4	83	0.254452	0.258853	0.263339	0.26791	0.27257	0.277318	0.282158	0.28709	0.292118	0.297241	0.324372	0.354206	0.387013	0.42309	0.462763	0.506389	0.554363	0.607118	0.728924	0.876218	1.05433	0.0250081	0.0250081	0.0250081	0.0250081	0.0250081	0.0250081	0.0250081
CH4	84	0.249658	0.253976	0.258378	0.262863	0.267435	0.272094	0.276843	0.281682	0.286615	0.291642	0.318262	0.347535	0.379725	0.415123	0.454048	0.496854	0.543924	0.595687	0.7152	0.859722	1.03449	0.0245325	0.0245325	0.0245325	0.0245325	0.0245325	0.0245325	0.0245325
CH4	85	0.244955	0.249192	0.25351	0.257911	0.262397	0.266968	0.271627	0.276376	0.281216	0.286148	0.312267	0.340989	0.372573	0.407305	0.445498	0.487498	0.533683	0.584471	0.701735	0.843537	1.01501	0.0240659	0.0240659	0.0240659	0.0240659	0.0240659	0.0240659	0.0240659
CH4	86	0.24034	0.244497	0.248734	0.253052	0.257453	0.261939	0.266511	0.27117	0.275918	0.280758	0.306385	0.334567	0.365556	0.399635	0.437109	0.478318	0.523634	0.573466	0.688523	0.827656	0.995903	0.0236083	0.0236083	0.0236083	0.0236083	0.0236083	0.0236083	0.0236083
CH4	87	0.235812	0.239891	0.244048	0.248285	0.252603	0.257005	0.26149	0.266062	0.270721	0.27547	0.300615	0.328265	0.358672	0.392109	0.428878	0.469311	0.513774	0.562668	0.67556	0.812075	0.977155	0.0231595	0.0231595	0.0231595	0.0231595	0.0231595	0.0231595	0.0231595
CH4	88	0.231369	0.235371	0.23945	0.243608	0.247845	0.252163	0.256564	0.26105	0.265621	0.27028	0.294952	0.322083	0.351917	0.384724	0.420801	0.460474	0.5041	0.552074	0.662841	0.796786	0.95876	0.0227189	0.0227189	0.0227189	0.0227189	0.0227189	0.0227189	0.0227189
CH4	89	0.227011	0.230938	0.23494	0.239019	0.243176	0.247413	0.251731	0.256132	0.260618	0.26519	0.289397	0.316017	0.34529	0.37748	0.412878	0.451803	0.494608	0.541679	0.650362	0.781786	0.940711	0.0222874	0.0222874	0.0222874	0.0222874	0.0222874	0.0222874	0.0222874
CH4	90	0.222734	0.226587	0.230514	0.234516	0.238595	0.242752	0.246989	0.251308	0.255709	0.260194	0.283946	0.310065	0.338787	0.370371	0.405103	0.443296	0.485295	0.531481	0.638118	0.767068	0.923002	0.0218638	0.0218638	0.0218638	0.0218638	0.0218638	0.0218638	0.0218638
CH4	91	0.218538	0.222318	0.226171	0.230098	0.234101	0.23818	0.242337	0.246574	0.250892	0.255293	0.278598	0.304225	0.332407	0.363396	0.397475	0.434949	0.476158	0.521474	0.626104	0.752628	0.905627	0.0214483	0.0214483	0.0214483	0.0214483	0.0214483	0.0214483	0.0214483
CH4	92	0.214421	0.21813	0.221911	0.225764	0.229691	0.233693	0.237772	0.241929	0.246166	0.250485	0.273351	0.298496	0.326147	0.356553	0.38999	0.426759	0.467192	0.511655	0.614316	0.738459	0.888578	1.07011	0.0210407	0.0210407	0.0210407	0.0210407	0.0210407	0.0210407
CH4	93	0.210382	0.214021	0.217731	0.221511	0.225364	0.229291	0.233293	0.237372	0.24153	0.245767	0.268202	0.292874	0.320005	0.349839	0.382646	0.418723	0.458396	0.502022	0.602751	0.724557	0.871851	1.04997	0.0206409	0.0206409	0.0206409	0.0206409	0.0206409	0.0206409
CH4	94	0.206419	0.20999	0.213629	0.217338	0.221119	0.224972	0.228899	0.232901	0.23698	0.241137	0.263151	0.287358	0.313978	0.343251	0.375441	0.410839	0.449765	0.49257	0.591403	0.710917	0.855439	1.0302	0.0202488	0.0202488	0.0202488	0.0202488	0.0202488	0.0202488
CH4	95	0.20253	0.206034	0.209605	0.213244	0.216954	0.220734	0.224587	0.228514	0.232517	0.236596	0.258195	0.281947	0.308065	0.336787	0.368371	0.403103	0.441296	0.483296	0.580269	0.697533	0.839335	1.01081	0.0198641	0.0198641	0.0198641	0.0198641	0.0198641	0.0198641
CH4	96	0.198715	0.202153	0.205657	0.209228	0.212867	0.216577	0.220357	0.22421	0.228137	0.232139	0.253332	0.276637	0.302264	0.330445	0.361435	0.395513	0.432987	0.474196	0.569344	0.684402	0.823535	0.991782	0.0194868	0.0194868	0.0194868	0.0194868	0.0194868	0.0194868
CH4	97	0.194972	0.198345	0.201783	0.205286	0.208857	0.212497	0.216206	0.219987	0.22384	0.227767	0.248561	0.271427	0.296572	0.324223	0.354629	0.388066	0.424835	0.465268	0.558625	0.671517	0.808032	0.973112	0.0191167	0.0191167	0.0191167	0.0191167	0.0191167	0.0191167
CH4	98	0.191299	0.194609	0.197982	0.20142	0.204923	0.208494	0.212134	0.215843	0.219624	0.223477	0.243879	0.266315	0.290987	0.318117	0.347952	0.380759	0.416836	0.456508	0.548108	0.658876	0.792821	0.954794	0.0187536	0.0187536	0.0187536	0.0187536	0.0187536	0.0187536
CH4	99	0.187695	0.190943	0.194252	0.197626	0.201063	0.204567	0.208138	0.211778	0.215487	0.219268	0.239286	0.2613	0.285507	0.312127	0.3414	0.37359	0.408988	0.447914	0.53779	0.646472	0.777897	0.936821	0.0183975	0.0183975	0.0183975	0.0183975	0.0183975	0.0183975
CH4	100	0.18416	0.187346	0.190593	0.193903	0.197276	0.200714	0.204218	0.207789	0.211429	0.215138	0.23478	0.256379	0.280131	0.306249	0.334971	0.366555	0.401287	0.43948	0.527665	0.634302	0.763253	0.919187	0.0180482	0.0180482	0.0180482	0.0180482	0.0180482	0.0180482
CH4	101	0.180691	0.183817	0.187003	0.190251	0.19356	0.196934	0.200371	0.203875	0.207446	0.211086	0.230358	0.251551	0.274855	0.300483	0.328664	0.359654	0.393732	0.431206	0.517731	0.622361	0.748885	0.901884	0.0177056	0.0177056	0.0177056	0.0177056	0.0177056	0.0177056
CH4	102	0.177287	0.180355	0.183481	0.186667	0.189915	0.193224	0.196597	0.200035	0.203539	0.20711	0.22602	0.246813	0.26968	0.294825	0.322475	0.352882	0.386319	0.423088	0.507984	0.610645	0.734788	0.884907	1.06644	0.0173694	0.0173694	0.0173694	0.0173694	0.0173694
CH4	103	0.173948	0.176957	0.180025	0.183151	0.186337	0.189585	0.192895	0.196268	0.199706	0.20321	0.221763	0.242165	0.264601	0.289273	0.316403	0.346238	0.379045	0.415122	0.498421	0.599149	0.720956	0.86825	1.04637	0.0170397	0.0170397	0.0170397	0.0170397	0.0170397
CH4	104	0.170671	0.173624	0.176634	0.179701	0.182828	0.186014	0.189261	0.192571	0.195944	0.199382	0.217587	0.237605	0.259619	0.283826	0.310446	0.339718	0.371908	0.407307	0.489037	0.58787	0.707384	0.851906	1.02667	0.0167163	0.0167163	0.0167163	0.0167163	0.0167163
CH4	105	0.167456	0.170354	0.173307	0.176317	0.179384	0.182511	0.185697	0.188944	0.192254	0.195627	0.213489	0.233131	0.25473	0.278481	0.3046	0.333322	0.364906	0.399638	0.479831	0.576804	0.694068	0.83587	1.00734	0.0163991	0.0163991	0.0163991	0.0163991	0.0163991
CH4	106	0.164302	0.167145	0.170043	0.172996	0.176006	0.179073	0.182199	0.185386	0.188633	0.191943	0.209468	0.22874	0.249933	0.273238	0.298865	0.327046	0.358036	0.392114	0.470797	0.565945	0.681003	0.820136	0.988383	0.0160879	0.0160879	0.0160879	0.0160879	0.0160879
CH4	107	0.161207	0.163997	0.16684	0.169737	0.17269	0.1757	0.178768	0.181894	0.18508	0.188328	0.205523	0.224433	0.245227	0.268093	0.293238	0.320889	0.351295	0.384732	0.461934	0.555291	0.668183	0.804698	0.969778	0.0157826	0.0157826	0.0157826	0.0157826	0.0157826
CH4	108	0.158171	0.160908	0.163697	0.16654	0.169438	0.172391	0.175401	0.178468	0.181595	0.184781	0.201653	0.220206	0.240609	0.263045	0.287716	0.314847	0.344681	0.377488	0.453238	0.544838	0.655605	0.789551	0.951524	0.0154831	0.0154831	0.0154831	0.0154831	0.0154831
CH4	109	0.155192	0.157877	0.160614	0.163404	0.166247	0.169144	0.172097	0.175107	0.178175	0.181301	0.197855	0.21606	0.236078	0.258092	0.282299	0.308919	0.338192	0.370382	0.444705	0.534581	0.643264	0.774688	0.933613	0.0151894	0.0151894	0.0151894	0.0151894	0.0151894
CH4	110	0.152269	0.154904	0.157589	0.160326	0.163116	0.165959	0.168856	0.171809	0.174819	0.177886	0.194129	0.211991	0.231633	0.253232	0.276984	0.303102	0.331824	0.363408	0.436333	0.524518	0.631155	0.760106	0.91604	0.0149013	0.0149013	0.0149013	0.0149013	0.0149013
CH4	111	0.149401	0.151986	0.154621	0.157306	0.160043	0.162833	0.165676	0.168573	0.171527	0.174536	0.190473	0.207999	0.227271	0.248464	0.271768	0.297396	0.325577	0.356567	0.428119	0.514644	0.619274	0.745798	0.898797	0.0146186	0.0146186	0.0146186	0.0146186	0.0146186
CH4	112	0.146587	0.149123	0.151709	0.154344	0.157029	0.159766	0.162556	0.165399	0.168296	0.171249	0.186886	0.204082	0.222991	0.243785	0.266651	0.291796	0.319447	0.349854	0.42006	0.504956	0.607617	0.73176	0.881879	1.06341	0.0143413	0.0143413	0.0143413	0.0143413
CH4	113	0.143826	0.146315	0.148851	0.151437	0.154072	0.156757	0.159494	0.162284	0.165127	0.168024	0.183367	0.200239	0.218793	0.239195	0.261631	0.286303	0.313433	0.343267	0.412152	0.49545	0.596179	0.717985	0.865279	1.04339	0.0140693	0.0140693	0.0140693	0.0140693
CH4	114	0.141117	0.143559	0.146048	0.148584	0.15117	0.153805	0.15649	0.159227	0.162017	0.16486	0.179914	0.196468	0.214673	0.234691	0.256705	0.280912	0.307532	0.336805	0.404393	0.486123	0.584956	0.70447	0.848992	1.02376	0.0138024	0.0138024	0.0138024	0.0138024
CH4	115	0.138459	0.140855	0.143297	0.145786	0.148323	0.150908	0.153543	0.156229	0.158966	0.161755	0.176526	0.192769	0.210631	0.230272	0.251871	0.275623	0.301742	0.330464	0.39678	0.476972	0.573945	0.69121	0.833012	1.00449	0.0135408	0.0135408	0.0135408	0.0135408
CH4	116	0.135851	0.138202	0.140598	0.14304	0.145529	0.148066	0.150651	0.153286	0.155972	0.158709	0.173202	0.189139	0.206664	0.225936	0.247129	0.270434	0.296061	0.324242	0.38931	0.467994	0.563141	0.678199	0.817332	0.985579	0.0132841	0.0132841	0.0132841	0.0132841
CH4	117	0.133293	0.135599	0.13795	0.140347	0.142789	0.145278	0.147814	0.1504	0.153035	0.15572	0.16994	0.185577	0.202773	0.221682	0.242476	0.265342	0.290487	0.318138	0.381981	0.459184	0.552541	0.665433	0.801948	0.967028	0.0130322	0.0130322	0.0130322	0.0130322
CH4	118	0.130782	0.133046	0.135352	0.137703	0.140099	0.142542	0.145031	0.147567	0.150153	0.152787	0.16674	0.182083	0.198955	0.217508	0.237911	0.260347	0.285018	0.312149	0.374791	0.45054	0.54214	0.652907	0.786853	0.948826	0.0127852	0.0127852	0.0127852	0.0127852
CH4	119	0.128319	0.13054	0.132803	0.13511	0.137461	0.139857	0.142299	0.144788	0.147325	0.14991	0.1636	0.178654	0.195209	0.213413	0.233432	0.255445	0.279652	0.306272	0.367735	0.442059	0.531935	0.640617	0.772042	0.930967	0.0125428	0.0125428	0.0125428	0.0125428
CH4	120	0.125902	0.128081	0.130302	0.132565	0.134872	0.137223	0.139619	0.142061	0.14455	0.147087	0.160519	0.17529	0.191533	0.209395	0.229036	0.250636	0.274387	0.300506	0.360812	0.433737	0.521922	0.628559	0.75751	0.913444	0.0123051	0.0123051	0.0123051	0.0123051
CH4	121	0.123531	0.125669	0.127848	0.130069	0.132332	0.134639	0.13699	0.139386	0.141828	0.144317	0.157497	0.171989	0.187927	0.205452	0.224724	0.245917	0.269222	0.294849	0.35402	0.425572	0.512097	0.616727	0.743251	0.89625	0.0120718	0.0120718	0.0120718	0.0120718
CH4	122	0.121205	0.123302	0.12544	0.127619	0.12984	0.132103	0.13441	0.136761	0.139157	0.141599	0.154531	0.168751	0.184388	0.201584	0.220493	0.241287	0.264153	0.289298	0.347355	0.417561	0.502458	0.605119	0.729261	0.879381	1.06091	0.011843	0.011843	0.011843
CH4	123	0.118922	0.12098	0.123078	0.125216	0.127395	0.129616	0.131879	0.134186	0.136537	0.138933	0.151621	0.165573	0.180916	0.197788	0.216342	0.236744	0.25918	0.283852	0.340816	0.409701	0.493	0.593728	0.715535	0.862829	1.04094	0.0116186	0.0116186	0.0116186
CH4	124	0.116682	0.118702	0.12076	0.122858	0.124996	0.127175	0.129395	0.131659	0.133966	0.136317	0.148766	0.162456	0.17751	0.194064	0.212269	0.232287	0.254301	0.278508	0.334401	0.401989	0.48372	0.582553	0.702066	0.846588	1.02135	0.0113985	0.0113985	0.0113985
CH4	125	0.114485	0.116466	0.118486	0.120544	0.122642	0.12478	0.126959	0.129179	0.131443	0.13375	0.145965	0.159397	0.174168	0.190411	0.208272	0.227914	0.249513	0.273265	0.328106	0.394422	0.474614	0.571587	0.688851	0.830653	1.00213	0.0111825	0.0111825	0.0111825
CH4	126	0.112329	0.114273	0.116254	0.118274	0.120332	0.12243	0.124568	0.126747	0.128968	0.131231	0.143216	0.156395	0.170888	0.186825	0.204351	0.223623	0.244816	0.26812	0.321929	0.386997	0.46568	0.560828	0.675885	0.815019	0.983265	0.0109706	0.0109706	0.0109706
CH4	127	0.110213	0.112121	0.114065	0.116047	0.118066	0.120124	0.122222	0.12436	0.126539	0.12876	0.140519	0.153451	0.167671	0.183308	0.200504	0.219413	0.240207	0.263073	0.315869	0.379712	0.456914	0.550272	0.663163	0.799678	0.964758	0.0107628	0.0107628	0.0107628
CH4	128	0.108138	0.110009	0.111917	0.113861	0.115843	0.117862	0.11992	0.122018	0.124156	0.126335	0.137873	0.150561	0.164514	0.179857	0.196729	0.215282	0.235685	0.25812	0.309923	0.372564	0.448314	0.539914	0.650681	0.784626	0.9466	0.0105589	0.0105589	0.0105589
CH4	129	0.106101	0.107937	0.109809	0.111717	0.113661	0.115643	0.117662	0.11972	0.121818	0.123956	0.135277	0.147726	0.161416	0.17647	0.193025	0.211229	0.231247	0.253261	0.304088	0.365551	0.439875	0.529751	0.638433	0.769858	0.928783	0.0103588	0.0103588	0.0103588
CH4	130	0.104103	0.105905	0.107741	0.109613	0.111521	0.113465	0.115446	0.117466	0.119524	0.121622	0.13273	0.144945	0.158377	0.173148	0.189391	0.207252	0.226894	0.248493	0.298364	0.35867	0.431595	0.519779	0.626417	0.755367	0.911301	0.0101627	0.0101627	0.0101627
CH4	131	0.102142	0.10391	0.105712	0.107549	0.109421	0.111328	0.113272	0.115254	0.117273	0.119332	0.130231	0.142216	0.155395	0.169888	0.185825	0.203351	0.222623	0.243815	0.292747	0.351918	0.423471	0.509996	0.614626	0.74115	0.894149	0.0099702	0.0099702	0.0099702
CH4	132	0.100219	0.101954	0.103722	0.105524	0.10736	0.109232	0.111139	0.113084	0.115065	0.117085	0.127778	0.139538	0.152469	0.166689	0.182327	0.199522	0.218432	0.239225	0.287236	0.345294	0.4155	0.500396	0.603057	0.7272	0.877319	1.05885	0.00978138	0.00978138
CH4	133	0.0983316	0.100034	0.101768	0.103536	0.105338	0.107175	0.109047	0.110954	0.112898	0.11488	0.125372	0.13691	0.149598	0.163551	0.178894	0.195766	0.214319	0.234722	0.281829	0.338794	0.407679	0.490977	0.591706	0.713512	0.860806	1.03892	0.00959615	0.00959615
CH4	134	0.0963923	0.0980623	0.0997644	0.101499	0.103267	0.105069	0.106906	0.108777	0.110685	0.112629	0.122924	0.134245	0.146694	0.160384	0.175438	0.191993	0.210197	0.230216	0.276436	0.332329	0.399917	0.481648	0.580481	0.699995	0.844517	1.01928	0.00932691	0.00932691
CH4	135	0.0946655	0.0963041	0.0979742	0.0996763	0.101411	0.103179	0.104981	0.106817	0.108689	0.110597	0.120698	0.131806	0.144021	0.157453	0.172224	0.188467	0.206328	0.22597	0.271321	0.326162	0.392478	0.47267	0.569643	0.686908	0.82871	1.00018	0.00923876	0.00923876
CH4	136	0.0928828	0.0944905	0.0961292	0.0977992	0.0995013	0.101236	0.103004	0.104806	0.106642	0.108514	0.118425	0.129324	0.141309	0.154489	0.168981	0.184919	0.202444	0.221716	0.266214	0.320022	0.38509	0.463773	0.558921	0.673979	0.813112	0.981359	0.00906382	0.00906382
CH4	137	0.0911336	0.0927111	0.0943189	0.0959575	0.0976276	0.0993297	0.101064	0.102832	0.104634	0.106471	0.116195	0.126889	0.138649	0.15158	0.1658	0.181437	0.198633	0.217542	0.261202	0.313998	0.377841	0.455044	0.548401	0.661293	0.797808	0.962888	0.00889219	0.00889219
CH4	138	0.0894065	0.0909543	0.0925318	0.0941396	0.0957783	0.0974483	0.0991504	0.100885	0.102653	0.104455	0.113997	0.124489	0.136027	0.148715	0.162668	0.178011	0.194883	0.213436	0.256274	0.308077	0.370718	0.446468	0.538068	0.648835	0.78278	0.944754	0.0087129	0.0087129
CH4	139	0.0877338	0.0892525	0.0908003	0.0923779	0.0939856	0.0956243	0.0972943	0.0989964	0.100731	0.102499	0.111861	0.122156	0.133477	0.145926	0.159616	0.17467	0.191225	0.209429	0.251461	0.302288	0.363751	0.438075	0.527951	0.636634	0.768058	0.926983	0.00855892	0.00855892
CH4	140	0.0860817	0.0875718	0.0890905	0.0906384	0.0922159	0.0938237	0.0954623	0.0971323	0.0988344	0.100569	0.109755	0.119856	0.130964	0.143179	0.156611	0.171382	0.187625	0.205487	0.246728	0.296598	0.356904	0.429829	0.518014	0.624651	0.753602	0.909535	0.00839694	0.00839694
CH4	141	0.0844607	0.0859227	0.0874129	0.0889316	0.0904794	0.0920569	0.0936647	0.0953033	0.0969734	0.0986755	0.107688	0.1176	0.128498	0.140483	0.153663	0.168156	0.184093	0.201618	0.242083	0.291015	0.350186	0.421739	0.508263	0.612894	0.739417	0.892417	0.00823799	0.00823799
CH4	142	0.0828702	0.0843047	0.0857668	0.0872569	0.0887756	0.0903235	0.091901	0.0935088	0.0951474	0.0968175	0.105661	0.115385	0.126079	0.137838	0.15077	0.16499	0.180627	0.197823	0.237526	0.285537	0.343594	0.4138	0.498697	0.601358	0.7255	0.87562	1.05715	0.00808205
CH4	143	0.0813096	0.0827172	0.0841517	0.0856138	0.0871039	0.0886227	0.0901705	0.091748	0.0933558	0.0949944	0.103671	0.113213	0.123705	0.135243	0.147931	0.161884	0.177227	0.194099	0.233055	0.280162	0.337127	0.406011	0.48931	0.590039	0.711845	0.859139	1.03725	0.00792907
CH4	144	0.0797785	0.0811596	0.0825671	0.0840017	0.0854638	0.0869539	0.0884726	0.0900204	0.0915979	0.0932057	0.101719	0.111081	0.121376	0.132697	0.145146	0.158836	0.17389	0.190445	0.228668	0.274889	0.330781	0.398369	0.4801	0.578933	0.698447	0.842969	1.01773	0.007779
CH4	145	0.0782762	0.0796313	0.0810123	0.0824199	0.0838544	0.0853165	0.0868066	0.0883254	0.0898732	0.0914507	0.099804	0.10899	0.119091	0.130199	0.142414	0.155846	0.170617	0.18686	0.224363	0.269714	0.324555	0.390871	0.471063	0.568036	0.685301	0.827103	0.998577	0.00763178
CH4	146	0.0768022	0.0781318	0.0794868	0.0808679	0.0822755	0.08371	0.0851721	0.0866622	0.0881809	0.0897288	0.0979248	0.106938	0.116849	0.127748	0.139733	0.152912	0.167405	0.183342	0.22014	0.264637	0.318446	0.383514	0.462197	0.557345	0.672402	0.811535	0.979782	0.00748735
CH4	147	0.0752862	0.0765908	0.0779203	0.0792754	0.0806565	0.082064	0.0834986	0.0849607	0.0864508	0.0879695	0.0960113	0.104855	0.114579	0.125273	0.137032	0.149964	0.164184	0.179821	0.215926	0.259586	0.312382	0.376225	0.453428	0.546785	0.659677	0.796191	0.961271	0.00727593
CH4	148	0.073939	0.075219	0.0765236	0.0778531	0.0792082	0.0805893	0.0819968	0.0834314	0.0848935	0.0863836	0.0942741	0.102951	0.112492	0.122985	0.134523	0.147211	0.161164	0.176506	0.211932	0.25477	0.306572	0.369214	0.444964	0.536564	0.647331	0.781276	0.943249	0.00720872
CH4	149	0.0725547	0.0738106	0.0750906	0.0763952	0.0777247	0.0790798	0.0804609	0.0818685	0.083303	0.0847651	0.0925071	0.101021	0.110383	0.120678	0.131999	0.144448	0.158138	0.173192	0.207951	0.249983	0.30081	0.362273	0.436596	0.526472	0.635155	0.766579	0.925504	0.00708034
CH4	150	0.0711803	0.0724126	0.0736685	0.0749485	0.0762531	0.0775826	0.0789377	0.0803188	0.0817263	0.0831609	0.0907572	0.0991105	0.108296	0.118397	0.129505	0.14172	0.155152	0.169923	0.204028	0.245269	0.295139	0.355445	0.42837	0.516555	0.623192	0.752143	0.908077	0.00693822
CH4	151	0.06984	0.0710491	0.0722813	0.0735372	0.0748172	0.0761218	0.0774514	0.0788064	0.0801875	0.0815951	0.0890484	0.0972444	0.106257	0.116168	0.127067	0.139052	0.152232	0.166725	0.200187	0.240652	0.289584	0.348755	0.420308	0.506832	0.611463	0.737986	0.890985	0.00680695
CH4	152	0.0685249	0.0697112	0.0709203	0.0721525	0.0734084	0.0746884	0.075993	0.0773226	0.0786776	0.0800587	0.0873717	0.0954136	0.104257	0.113981	0.124675	0.136435	0.149366	0.163586	0.196419	0.236122	0.284133	0.342191	0.412396	0.497293	0.599954	0.724096	0.874216	1.05575
CH4	153	0.0672274	0.0683913	0.0695777	0.0707867	0.072019	0.0732749	0.0745549	0.0758595	0.077189	0.0785441	0.0857195	0.09361	0.102287	0.111828	0.122321	0.133859	0.146547	0.160499	0.192714	0.23167	0.278778	0.335742	0.404627	0.487926	0.588654	0.710461	0.857755	1.03587
CH4	154	0.0659686	0.0671107	0.0682747	0.0694611	0.0706701	0.0719024	0.0731583	0.0744383	0.0757429	0.0770724	0.0841128	0.0918547	0.100368	0.10973	0.120025	0.131346	0.143795	0.157485	0.189094	0.227317	0.273538	0.32943	0.397018	0.478749	0.577582	0.697096	0.841618	1.01638
CH4	155	0.0647265	0.0658471	0.0669892	0.0681532	0.0693395	0.0705486	0.0717808	0.0730367	0.0743167	0.0756213	0.0825291	0.0901254	0.0984787	0.107664	0.117766	0.128874	0.141088	0.154521	0.185534	0.223038	0.268389	0.323229	0.389546	0.469738	0.566711	0.683975	0.825777	0.997251
CH4	156	0.0635077	0.0646072	0.0657278	0.0668699	0.0680339	0.0692202	0.0704293	0.0716615	0.0729175	0.0741975	0.0809753	0.0884286	0.0966247	0.105638	0.115549	0.126448	0.138433	0.151612	0.182042	0.21884	0.263337	0.317146	0.382213	0.460897	0.556045	0.671102	0.810235	0.978482
CH4	157	0.0623119	0.0633907	0.0644902	0.0656108	0.0667528	0.0679168	0.0691032	0.0703122	0.0715445	0.0728004	0.0794507	0.0867637	0.0948055	0.103649	0.113373	0.124067	0.135827	0.148758	0.178615	0.21472	0.25838	0.311176	0.375019	0.452222	0.545579	0.658471	0.794985	0.960066
CH4	158	0.0611385	0.062197	0.0632758	0.0643753	0.0654959	0.066638	0.067802	0.0689883	0.0701974	0.0714297	0.0779548	0.0851302	0.0930207	0.101697	0.111239	0.121732	0.13327	0.145958	0.175253	0.210679	0.253517	0.305319	0.367961	0.44371	0.53531	0.646077	0.780023	0.941996
CH4	159	0.0599873	0.0610259	0.0620844	0.0631632	0.0642627	0.0653833	0.0665254	0.0676894	0.0688757	0.0700848	0.0764871	0.0835274	0.0912694	0.0997829	0.109145	0.11944	0.130761	0.14321	0.171954	0.206713	0.248745	0.299572	0.361035	0.435359	0.525235	0.633917	0.765342	0.924267
CH4	160	0.0588152	0.0598342	0.0608728	0.0619313	0.0630101	0.0641096	0.0652302	0.0663723	0.0675363	0.0687226	0.0750044	0.0819122	0.0895085	0.0978618	0.107048	0.117149	0.128257	0.140472	0.168675	0.202779	0.24402	0.293891	0.354197	0.427122	0.515306	0.621943	0.750894	0.906828
CH4	161	0.0577507	0.0587506	0.0597696	0.0608082	0.0618667	0.0629455	0.064045	0.0651656	0.0663077	0.0674717	0.0736353	0.0804131	0.0878664	0.0960625	0.105075	0.114986	0.125885	0.13787	0.165543	0.199005	0.23947	0.288402	0.347573	0.419126	0.50565	0.610281	0.736804	0.889803
CH4	162	0.0566633	0.0576444	0.0586442	0.0596633	0.0607019	0.0617604	0.0628392	0.0639387	0.0650593	0.0662014	0.0722489	0.0788992	0.0862122	0.0942541	0.103097	0.112822	0.123516	0.135275	0.162427	0.195259	0.234963	0.282974	0.341031	0.411237	0.496133	0.598794	0.722937	0.873056
CH4	163	0.0555909	0.0565535	0.0575345	0.0585344	0.0595534	0.060592	0.0616505	0.0627293	0.0638288	0.0649494	0.0708832	0.0774083	0.0845837	0.0924741	0.101151	0.110693	0.121185	0.132723	0.159364	0.191579	0.230535	0.277642	0.334607	0.403491	0.48679	0.587519	0.709325	0.856619
CH4	164	0.0545497	0.0554942	0.0564568	0.0574378	0.0584376	0.0594567	0.0604953	0.0615538	0.0626326	0.0637321	0.0695542	0.0759565	0.0829968	0.0907388	0.0992523	0.108614	0.118909	0.13023	0.156369	0.187978	0.226201	0.272422	0.328314	0.395902	0.477633	0.576466	0.69598	0.840502
CH4	165	0.0535226	0.0544493	0.0553937	0.0563563	0.0573373	0.0583372	0.0593562	0.0603948	0.0614533	0.0625321	0.0682446	0.0745264	0.0814343	0.0890305	0.0973838	0.10657	0.116671	0.127779	0.153426	0.18444	0.221943	0.267294	0.322135	0.388451	0.468643	0.565616	0.682881	0.824683
CH4	166	0.0525147	0.053424	0.0543507	0.0552951	0.0562577	0.0572387	0.0582386	0.0592576	0.0602962	0.0613547	0.0669597	0.0731233	0.0799011	0.0873544	0.0955505	0.104563	0.114475	0.125373	0.150538	0.180968	0.217765	0.262263	0.316071	0.381139	0.459823	0.55497	0.670028	0.809161
CH4	167	0.051526	0.0524181	0.0533274	0.054254	0.0551985	0.0561611	0.0571421	0.058142	0.059161	0.0601996	0.0656991	0.0717467	0.0783969	0.0857099	0.0937518	0.102595	0.11232	0.123013	0.147704	0.177562	0.213667	0.257326	0.310122	0.373966	0.451168	0.544525	0.657417	0.793932
CH4	168	0.0505558	0.0514311	0.0523233	0.0532325	0.0541592	0.0551036	0.0560662	0.0570473	0.0580471	0.0590662	0.0644622	0.0703959	0.076921	0.0840964	0.0919869	0.100664	0.110205	0.120698	0.144924	0.174219	0.209645	0.252483	0.304285	0.366927	0.442676	0.534276	0.645044	0.778989
CH4	169	0.0496039	0.0504627	0.0513381	0.0522302	0.0531395	0.0540661	0.0550106	0.0559732	0.0569542	0.0579541	0.0632485	0.0690706	0.0754729	0.0825132	0.0902552	0.0987687	0.108131	0.118426	0.142196	0.17094	0.205699	0.247731	0.298558	0.360021	0.434344	0.524221	0.632903	0.764327
CH4	170	0.0486699	0.0495126	0.0503714	0.0512468	0.0521389	0.0530481	0.0539748	0.0549193	0.0558819	0.0568629	0.0620577	0.0677702	0.074052	0.0809598	0.0885561	0.0969094	0.106095	0.116196	0.139519	0.167722	0.201827	0.243068	0.292938	0.353244	0.426169	0.514354	0.620991	0.749942
CH4	171	0.0477174	0.0485443	0.049387	0.0502459	0.0511212	0.0520133	0.0529226	0.0538493	0.0547937	0.0557563	0.0608533	0.0664583	0.0726219	0.0793997	0.086853	0.0950491	0.104062	0.113973	0.136857	0.164529	0.197992	0.238457	0.287389	0.34656	0.418112	0.504637	0.609267	0.735791
CH4	172	0.0468554	0.0476667	0.0484935	0.0493362	0.0501951	0.0510704	0.0519626	0.0528718	0.0537985	0.054743	0.0597441	0.0652436	0.0712911	0.0779414	0.0852544	0.0932962	0.10214	0.111864	0.134317	0.161469	0.194302	0.234005	0.282016	0.340073	0.410279	0.495175	0.597836	0.721979
CH4	173	0.0459854	0.0467814	0.0475927	0.0484195	0.0492622	0.0501211	0.0509964	0.0518886	0.0527978	0.0537245	0.0586315	0.0640275	0.0699612	0.0764863	0.0836617	0.0915522	0.100229	0.109771	0.131801	0.158442	0.190657	0.229613	0.27672	0.333685	0.402569	0.485868	0.586597	0.708403
CH4	174	0.0451033	0.0458844	0.0466804	0.0474917	0.0483185	0.0491612	0.0500201	0.0508954	0.0517875	0.0526968	0.0575114	0.0628058	0.0686279	0.0750302	0.0820706	0.0898125	0.0983261	0.107688	0.129304	0.155443	0.187052	0.225275	0.271495	0.327388	0.394976	0.476707	0.57554	0.695054
CH4	175	0.0442253	0.0449916	0.0457727	0.0465687	0.04738	0.0482068	0.0490495	0.0499084	0.0507837	0.0516758	0.0563998	0.0615946	0.0673071	0.0735889	0.0804968	0.088093	0.0964463	0.105632	0.126841	0.152488	0.183502	0.221006	0.266356	0.321197	0.387513	0.467706	0.564679	0.681943
CH4	176	0.0434498	0.0442017	0.0449681	0.0457491	0.0465451	0.0473564	0.0481832	0.0490259	0.0498848	0.0507601	0.0553952	0.0604923	0.0660972	0.0722608	0.0790386	0.0864919	0.094688	0.103701	0.124511	0.149675	0.180105	0.216903	0.2614	0.315209	0.380277	0.45896	0.554108	0.669165
CH4	177	0.0425763	0.043314	0.0440659	0.0448323	0.0456133	0.0464093	0.0472206	0.0480474	0.0488901	0.049749	0.0542969	0.0592979	0.0647974	0.070845	0.0774953	0.0848083	0.0928501	0.101693	0.122112	0.146803	0.17666	0.212765	0.256425	0.309221	0.373064	0.450266	0.543623	0.656515
CH4	178	0.0418361	0.04256	0.0432977	0.0440496	0.044816	0.045597	0.046393	0.0472043	0.0480311	0.0488738	0.0533361	0.0582431	0.063639	0.0695728	0.0760979	0.0832733	0.0911638	0.0998406	0.119875	0.144101	0.173396	0.208822	0.25166	0.303462	0.366104	0.441853	0.533453	0.644221
CH4	179	0.0409887	0.041699	0.0424228	0.0431606	0.0439125	0.0446788	0.0454599	0.0462559	0.0470672	0.047894	0.0522723	0.0570869	0.0623813	0.0682034	0.0746057	0.081646	0.089388	0.0979016	0.117559	0.141329	0.170073	0.204832	0.246864	0.297691	0.359153	0.433477	0.523353	0.632036
CH4	180	0.0402748	0.0409717	0.041682	0.0424058	0.0431436	0.0438955	0.0446618	0.0454429	0.0462389	0.0470501	0.051346	0.05607	0.0612648	0.0669773	0.0732591	0.080167	0.0877632	0.0961165	0.115404	0.138726	0.166929	0.201034	0.242275	0.292146	0.352452	0.425377	0.513561	0.620198
CH4	181	0.0394604	0.0401441	0.040841	0.0415513	0.0422751	0.0430129	0.0437648	0.0445311	0.0453122	0.0461082	0.0503232	0.0549583	0.0600553	0.0656603	0.0718239	0.0786017	0.086055	0.0942511	0.113175	0.136059	0.163731	0.197194	0.237659	0.286591	0.345762	0.417314	0.503839	0.608469
CH4	182	0.0387719	0.0394428	0.0401266	0.0408235	0.0415337	0.0422576	0.0429953	0.0437472	0.0445136	0.0452946	0.0494303	0.0539782	0.0589793	0.0644788	0.0705263	0.0771766	0.0844896	0.0925314	0.111099	0.133552	0.160704	0.193537	0.23324	0.281251	0.339308	0.409514	0.494411	0.597072
CH4	183	0.037989	0.0386473	0.0393182	0.0400019	0.0406988	0.0414091	0.0421329	0.0428707	0.0436226	0.0443889	0.0484468	0.0529091	0.057816	0.063212	0.0691458	0.0756709	0.0828463	0.0907367	0.108955	0.130986	0.157626	0.189841	0.228797	0.275905	0.332869	0.401754	0.485052	0.585781
CH4	184	0.0373251	0.037971	0.0386292	0.0393001	0.0399839	0.0406808	0.041391	0.0421149	0.0428526	0.0436045	0.047586	0.0519643	0.0567789	0.0620734	0.0678955	0.0742977	0.0813381	0.0890801	0.106956	0.128572	0.154711	0.186319	0.224542	0.270763	0.326655	0.394244	0.475974	0.574807
CH4	185	0.0365725	0.0372062	0.0378521	0.0385104	0.0391813	0.039865	0.0405619	0.0412722	0.041996	0.0427338	0.0466404	0.0509362	0.0556602	0.060855	0.0665675	0.0728493	0.0797572	0.0873534	0.104893	0.126102	0.151749	0.182763	0.220266	0.265617	0.320458	0.386774	0.466966	0.563939
CH4	186	0.0358902	0.036512	0.0371457	0.0377916	0.0384498	0.0391207	0.0398045	0.0405014	0.0412116	0.0419355	0.0457685	0.0499836	0.0546187	0.0597157	0.0653207	0.0714842	0.0782621	0.0857154	0.102924	0.123734	0.148899	0.179329	0.216126	0.260624	0.314432	0.3795	0.458184	0.553331
CH4	187	0.0352088	0.0358189	0.0364407	0.0370745	0.0377203	0.0383786	0.0390495	0.0397333	0.0404301	0.0411404	0.0449013	0.049037	0.0535848	0.0585859	0.0640854	0.070133	0.0767833	0.0840963	0.100981	0.1214	0.146091	0.175948	0.212053	0.255713	0.308509	0.372352	0.449554	0.542911
CH4	188	0.0345883	0.0351869	0.035797	0.0364188	0.0370525	0.0376984	0.0383567	0.0390276	0.0397113	0.0404082	0.0440983	0.0481562	0.0526185	0.0575254	0.0629214	0.0688552	0.0753803	0.0825557	0.099123	0.119157	0.143383	0.172679	0.208104	0.250942	0.302744	0.365386	0.441136	0.532736
CH4	189	0.033896	0.0344833	0.035082	0.0356921	0.0363139	0.0369476	0.0375935	0.0382517	0.0389226	0.0396064	0.043227	0.0472085	0.0515868	0.0564014	0.0616959	0.0675179	0.0739202	0.0809606	0.0972161	0.116873	0.140643	0.169387	0.204146	0.246178	0.297005	0.358468	0.432792	0.522668
CH4	190	0.0333033	0.0338796	0.034467	0.0350656	0.0356757	0.0362975	0.0369312	0.0375771	0.0382354	0.0389062	0.0424588	0.0463653	0.0506612	0.0553852	0.06058	0.0662925	0.0725743	0.0794821	0.0954317	0.114719	0.138042	0.166245	0.200349	0.24159	0.291461	0.351767	0.424692	0.512876
CH4	191	0.0326321	0.0331976	0.0337739	0.0343612	0.0349598	0.0355699	0.0361917	0.0368254	0.0374713	0.0381296	0.0416152	0.0454483	0.0496633	0.0542984	0.0593954	0.0650004	0.071164	0.0779418	0.0935912	0.112515	0.135399	0.163071	0.196534	0.236999	0.285931	0.345102	0.416654	0.503179
CH4	192	0.0320606	0.0326154	0.0331809	0.0337572	0.0343445	0.0349431	0.0355532	0.036175	0.0368087	0.0374546	0.0408747	0.0446356	0.0487713	0.0533191	0.0583202	0.0638197	0.0698673	0.0765175	0.0918724	0.11044	0.132893	0.160045	0.192878	0.232581	0.280592	0.338649	0.408855	0.493752
CH4	193	0.0314154	0.0319597	0.0325145	0.03308	0.0336563	0.0342436	0.0348422	0.0354523	0.0360741	0.0367078	0.0400635	0.0437536	0.0478115	0.0522738	0.0571807	0.0625767	0.0685105	0.0750356	0.0901014	0.10832	0.13035	0.156991	0.189206	0.228162	0.275269	0.332234	0.401118	0.484417
CH4	194	0.0308241	0.0313582	0.0319026	0.0324574	0.0330228	0.0335991	0.0341865	0.0347851	0.0353952	0.036017	0.0393095	0.0429302	0.0469117	0.0512899	0.0561046	0.061399	0.0672211	0.0736234	0.0884057	0.106281	0.127897	0.154036	0.185645	0.223868	0.270089	0.325981	0.393569	0.4753
CH4	195	0.0302841	0.0308082	0.0313423	0.0318866	0.0324414	0.0330069	0.0335832	0.0341705	0.0347691	0.0353792	0.0386098	0.0421623	0.0460689	0.0503648	0.0550888	0.0602836	0.0659961	0.0722779	0.086782	0.104321	0.12553	0.151177	0.182191	0.219694	0.265045	0.319886	0.386202	0.466395
CH4	196	0.0296748	0.030189	0.030713	0.0312471	0.0317915	0.0323463	0.0329118	0.033488	0.0340754	0.034674	0.0378438	0.0413294	0.0451625	0.0493775	0.0540126	0.0591096	0.0647146	0.0708782	0.0851093	0.102318	0.123128	0.148293	0.178723	0.21552	0.260018	0.313826	0.378894	0.457577
CH4	197	0.0291163	0.0296208	0.030135	0.0306591	0.0311932	0.0317375	0.0322923	0.0328578	0.0334341	0.0340214	0.0371315	0.0405516	0.0443125	0.0484482	0.052996	0.0579971	0.0634966	0.0695442	0.0835075	0.100393	0.120811	0.145502	0.175359	0.211464	0.255124	0.30792	0.371763	0.448966
CH4	198	0.0286061	0.0291011	0.0296057	0.0301199	0.0306439	0.031178	0.0317224	0.0322772	0.0328426	0.0334189	0.0364705	0.0398262	0.0435163	0.0475742	0.0520364	0.0569434	0.0623394	0.0682732	0.0819736	0.0985409	0.118575	0.142801	0.172097	0.207522	0.25036	0.302162	0.364804	0.440554
CH4	199	0.0280306	0.0285163	0.0290113	0.0295159	0.0300301	0.0305541	0.0310882	0.0316326	0.0321874	0.0327529	0.035747	0.0390395	0.0426602	0.0466417	0.05102	0.0558346	0.061129	0.0669511	0.0803937	0.0966492	0.116306	0.140076	0.16882	0.203579	0.245611	0.296438	0.357901	0.432225
CH4	200	0.0275031	0.0279796	0.0284653	0.0289604	0.0294649	0.0299791	0.0305031	0.0310373	0.0315816	0.0321364	0.0350742	0.0383048	0.0418573	0.0457639	0.0500597	0.0547837	0.0599785	0.065691	0.0788807	0.0948302	0.114117	0.13744	0.165643	0.199748	0.240989	0.290859	0.351165	0.42409
CH4	201	0.0270272	0.0274948	0.0279713	0.028457	0.0289521	0.0294566	0.0299708	0.0304949	0.031029	0.0315733	0.0344558	0.0376256	0.0411113	0.0449443	0.0491593	0.0537944	0.0588914	0.0644964	0.0774378	0.0930872	0.112011	0.134895	0.162567	0.19603	0.236495	0.285427	0.344598	0.41615
CH4	202	0.0264775	0.0269363	0.0274039	0.0278805	0.0283662	0.0288613	0.0293658	0.02988	0.030404	0.0309382	0.0337664	0.0368765	0.0402966	0.0440575	0.0481932	0.052741	0.0577421	0.0632416	0.0759394	0.0912943	0.109862	0.132315	0.159467	0.1923	0.232003	0.280014	0.338071	0.408277
CH4	203	0.0259792	0.0264294	0.0268882	0.0273558	0.0278324	0.0283181	0.0288131	0.0293176	0.0298318	0.0303559	0.0331309	0.0361825	0.0395382	0.0432283	0.0472861	0.0517484	0.0566554	0.0620514	0.0745102	0.0895761	0.107794	0.129825	0.156466	0.18868	0.227636	0.274744	0.331709	0.400593
CH4	204	0.0255337	0.0259754	0.0264256	0.0268844	0.027352	0.0278286	0.0283143	0.0288093	0.0293138	0.029828	0.0325508	0.035545	0.0388375	0.0424581	0.0464396	0.0508179	0.0556325	0.060927	0.0731513	0.0879337	0.105809	0.127425	0.153564	0.185173	0.223396	0.269617	0.325509	0.393097
CH4	205	0.0250105	0.0254439	0.0258856	0.0263358	0.0267946	0.0272622	0.0277387	0.0282244	0.0287195	0.029224	0.0318955	0.0348333	0.0380639	0.0416164	0.045523	0.0498188	0.0545429	0.0597376	0.0717319	0.086236	0.103775	0.124984	0.150631	0.181645	0.219149	0.2645	0.31934	0.385656
CH4	206	0.0245398	0.024965	0.0253984	0.0258401	0.0262903	0.0267491	0.0272167	0.0276932	0.028179	0.028674	0.0312952	0.0341777	0.0373475	0.0408332	0.0446662	0.0488812	0.0535163	0.0586133	0.0703819	0.084613	0.101822	0.122632	0.147796	0.178226	0.215024	0.259521	0.31333	0.378398
CH4	207	0.0241233	0.0245405	0.0249657	0.0253991	0.0258408	0.0262909	0.0267497	0.0272173	0.0276939	0.0281796	0.0307516	0.0335798	0.0366899	0.04011	0.0438709	0.0480066	0.0525544	0.0575555	0.0691026	0.0830659	0.099951	0.120369	0.14506	0.174917	0.211022	0.254682	0.307478	0.371321
CH4	208	0.0236248	0.0240342	0.0244514	0.0248766	0.02531	0.0257517	0.0262018	0.0266606	0.0271282	0.0276048	0.0301283	0.0329034	0.0359549	0.0393106	0.0430007	0.0470586	0.0515209	0.0564278	0.0677576	0.0814581	0.0980254	0.118059	0.142286	0.171581	0.207006	0.249845	0.301647	0.364289
CH4	209	0.0231802	0.0235818	0.0239912	0.0244084	0.0248336	0.025267	0.0257087	0.0261589	0.0266177	0.0270853	0.0295613	0.0322841	0.0352782	0.0385708	0.0421914	0.0461729	0.0505512	0.0553658	0.0664823	0.079925	0.0961805	0.115837	0.139608	0.168352	0.20311	0.245142	0.29597	0.357432
CH4	210	0.0227439	0.023138	0.0235397	0.023949	0.0243663	0.0247915	0.0252249	0.0256665	0.0261167	0.0265755	0.0290049	0.0316765	0.0346143	0.0378448	0.0413974	0.0453039	0.0495998	0.0543238	0.0652311	0.0784207	0.0943703	0.113657	0.13698	0.165183	0.199288	0.240529	0.290399	0.350705
CH4	211	0.0223573	0.0227439	0.023138	0.0235397	0.0239491	0.0243663	0.0247915	0.0252249	0.0256666	0.0261168	0.0285005	0.0311217	0.0340042	0.037174	0.0406596	0.0444927	0.0487077	0.0533428	0.0640448	0.0769862	0.0926356	0.11156	0.134443	0.162116	0.195578	0.236043	0.284975	0.344146
CH4	212	0.0218958	0.0222753	0.0226619	0.023056	0.0234577	0.0238671	0.0242843	0.0247095	0.0251429	0.0255846	0.0279234	0.0304954	0.0333236	0.0364337	0.0398538	0.0436147	0.0477504	0.0522982	0.0627988	0.0754966	0.0908515	0.109419	0.131873	0.159024	0.191857	0.23156	0.279571	0.337629
CH4	213	0.0214838	0.021856	0.0222354	0.0226221	0.0230162	0.0234179	0.0238273	0.0242445	0.0246697	0.0251031	0.0273979	0.0299214	0.0326964	0.035748	0.0391037	0.0427938	0.0468517	0.0513139	0.0616169	0.0740758	0.0891416	0.10736	0.129391	0.156031	0.188246	0.227202	0.274309	0.331274
CH4	214	0.0210794	0.0214447	0.0218169	0.0221964	0.022583	0.0229771	0.0233788	0.0237882	0.0242054	0.0246306	0.0268823	0.0293583	0.0320811	0.0350752	0.0383677	0.0419884	0.0459699	0.0503482	0.0604572	0.0726816	0.0874639	0.105339	0.126955	0.153094	0.184703	0.222926	0.269147	0.325039
CH4	215	0.0207205	0.0210789	0.0214442	0.0218164	0.0221959	0.0225825	0.0229766	0.0233783	0.0237877	0.0242049	0.0264142	0.0288436	0.0315151	0.0344529	0.0376835	0.041236	0.0451426	0.0494384	0.0593572	0.0713515	0.0858556	0.103395	0.124604	0.150251	0.181265	0.218768	0.264119	0.31896
CH4	216	0.0202934	0.0206451	0.0210035	0.0213687	0.021741	0.0221204	0.0225071	0.0229012	0.0233028	0.0237122	0.0258799	0.0282636	0.0308849	0.0337674	0.0369371	0.0404228	0.0442558	0.0484708	0.058203	0.0699715	0.0842026	0.101412	0.122222	0.147386	0.177816	0.214614	0.259111	0.31292
CH4	217	0.0199115	0.0202565	0.0206082	0.0209665	0.0213318	0.0217041	0.0220835	0.0224702	0.0228643	0.0232659	0.0253928	0.0277317	0.0303036	0.0331318	0.0362419	0.039662	0.0434229	0.0475586	0.0571075	0.0686546	0.0826179	0.099503	0.119921	0.144612	0.174469	0.210574	0.254234	0.30703
CH4	218	0.0195367	0.0198753	0.0202203	0.0205719	0.0209303	0.0212956	0.0216679	0.0220473	0.022434	0.0228281	0.0249149	0.0272097	0.0297333	0.0325083	0.0355598	0.0389155	0.0426056	0.0466635	0.0560327	0.0673625	0.081063	0.0976303	0.117664	0.14189	0.171186	0.206611	0.24945	0.301252
CH4	219	0.0191691	0.0195012	0.0198397	0.0201848	0.0205364	0.0208948	0.0212601	0.0216323	0.0220117	0.0223984	0.024446	0.0266976	0.0291737	0.0318964	0.0348906	0.0381831	0.0418038	0.0457853	0.0549782	0.0660947	0.0795373	0.0957928	0.11545	0.13922	0.167964	0.202723	0.244755	0.295582
CH4	220	0.0188429	0.0191688	0.0195009	0.0198395	0.0201845	0.0205361	0.0208945	0.0212598	0.021632	0.0220115	0.0240205	0.0262297	0.0286592	0.0313307	0.0342685	0.0374991	0.0410516	0.0449581	0.053978	0.0648853	0.078075	0.0940245	0.113312	0.136634	0.164837	0.198942	0.240183	0.290054
CH4	221	0.0184543	0.0187741	0.0191	0.0194321	0.0197707	0.0201157	0.0204673	0.0208257	0.021191	0.0215632	0.0235345	0.0257022	0.0280859	0.0307071	0.0335896	0.0367594	0.040245	0.0440781	0.0529282	0.0636302	0.0765716	0.092221	0.111145	0.134029	0.161701	0.195164	0.235629	0.284561
CH4	222	0.018107	0.0184207	0.0187405	0.0190664	0.0193986	0.0197371	0.0200821	0.0204338	0.0207921	0.0211574	0.0230915	0.0252184	0.0275573	0.0301292	0.0329574	0.0360675	0.0394876	0.0432485	0.0519321	0.0624326	0.0751305	0.0904853	0.109053	0.131506	0.158658	0.191491	0.231194	0.279205
CH4	223	0.0177662	0.018074	0.0183878	0.0187076	0.0190335	0.0193656	0.0197042	0.0200492	0.0204008	0.0207592	0.0226569	0.0247438	0.0270386	0.0295621	0.0323372	0.0353887	0.0387444	0.0424345	0.0509547	0.0612576	0.0737165	0.0887823	0.107001	0.129031	0.155672	0.187887	0.226843	0.27395
CH4	224	0.0174318	0.0177339	0.0180417	0.0183555	0.0186753	0.0190012	0.0193333	0.0196718	0.0200169	0.0203685	0.0222305	0.0242781	0.0265297	0.0290058	0.0317286	0.0347227	0.0380152	0.0416359	0.0499957	0.0601047	0.0723291	0.0871114	0.104987	0.126603	0.152742	0.184351	0.222573	0.268794
CH4	225	0.0171453	0.0174416	0.0177437	0.0180515	0.0183653	0.0186851	0.019011	0.0193431	0.0196817	0.0200267	0.0218537	0.0238627	0.026072	0.0285014	0.0311729	0.0341107	0.0373413	0.0408938	0.0490962	0.059015	0.0710093	0.0855134	0.103053	0.124262	0.149909	0.180923	0.218426	0.263777
CH4	226	0.0167818	0.0170726	0.017369	0.0176711	0.0179789	0.0182927	0.0186124	0.0189383	0.0192705	0.019609	0.0214016	0.0233728	0.0255405	0.0279242	0.0305455	0.033428	0.0365977	0.0400834	0.0481315	0.0578636	0.0696321	0.0838633	0.101072	0.121882	0.147047	0.177477	0.214274	0.258772
CH4	227	0.016466	0.0167513	0.0170421	0.0173385	0.0176405	0.0179484	0.0182621	0.0185819	0.0189078	0.01924	0.0209988	0.0229329	0.0250598	0.0273987	0.0299706	0.0327988	0.035909	0.039329	0.0472256	0.0567746	0.0683216	0.0822849	0.09917	0.119588	0.144279	0.174136	0.210241	0.253901
CH4	228	0.0161561	0.016436	0.0167214	0.0170122	0.0173085	0.0176106	0.0179184	0.0182322	0.018552	0.0188779	0.0206036	0.0225013	0.0245882	0.026883	0.0294065	0.0321816	0.0352331	0.0385888	0.0463368	0.055706	0.0670358	0.0807363	0.0973036	0.117338	0.141564	0.170859	0.206285	0.249123
CH4	229	0.015852	0.0161267	0.0164067	0.016692	0.0169828	0.0172791	0.0175812	0.017889	0.0182028	0.0185226	0.0202158	0.0220778	0.0241254	0.0263771	0.0288531	0.0315759	0.03457	0.0378625	0.0454647	0.0546576	0.0657741	0.0792167	0.0954723	0.115129	0.138899	0.167643	0.202402	0.244434
CH4	230	0.0155537	0.0158232	0.0160979	0.0163778	0.0166631	0.0169539	0.0172503	0.0175524	0.0178602	0.018174	0.0198354	0.0216623	0.0236714	0.0258806	0.0283101	0.0309816	0.0339194	0.0371499	0.044609	0.0536289	0.0645362	0.0777258	0.0936754	0.112962	0.136285	0.164488	0.198593	0.239834
CH4	231	0.0152978	0.0155622	0.0158317	0.0161064	0.0163864	0.0166717	0.0169625	0.0172589	0.0175609	0.0178688	0.0194989	0.0212915	0.0232627	0.0254304	0.0278141	0.0304353	0.0333178	0.0364876	0.0438063	0.0526564	0.0633584	0.0762998	0.0919492	0.110873	0.133757	0.161429	0.194892	0.235357
CH4	232	0.0149737	0.0152332	0.0154976	0.0157671	0.0160418	0.0163218	0.0166071	0.0168979	0.0171943	0.0174963	0.0190958	0.0208546	0.0227887	0.0249156	0.0272545	0.0298264	0.0326546	0.0357647	0.0429457	0.0516292	0.0621298	0.0748277	0.0901825	0.10875	0.131204	0.158355	0.191188	0.230891
CH4	233	0.0146919	0.0149465	0.015206	0.0154704	0.0157399	0.0160146	0.0162945	0.0165799	0.0168707	0.017167	0.0187364	0.0204621	0.0223598	0.0244467	0.0267415	0.029265	0.0320401	0.0350916	0.0421374	0.0506575	0.0609605	0.0734194	0.0884852	0.106704	0.128734	0.155375	0.18759	0.226546
CH4	234	0.0144154	0.0146652	0.0149198	0.0151792	0.0154437	0.0157132	0.0159879	0.0162678	0.0165531	0.0168439	0.0183837	0.020077	0.021939	0.0239866	0.0262382	0.0287142	0.031437	0.0344312	0.0413444	0.0497041	0.0598132	0.0720376	0.0868199	0.104695	0.126311	0.15245	0.184059	0.222282
CH4	235	0.0141441	0.0143892	0.014639	0.0148935	0.015153	0.0154174	0.015687	0.0159616	0.0162416	0.0165269	0.0180377	0.0196991	0.0215261	0.0235351	0.0257444	0.0281738	0.0308454	0.0337832	0.0405662	0.0487687	0.0586875	0.0706818	0.0851859	0.102725	0.123934	0.149581	0.180595	0.218098
CH4	236	0.0138779	0.0141184	0.0143635	0.0146132	0.0148678	0.0151273	0.0153917	0.0156612	0.0159359	0.0162159	0.0176983	0.0193284	0.021121	0.0230922	0.0252599	0.0276436	0.0302648	0.0331473	0.0398028	0.0478508	0.0575829	0.0693515	0.0835826	0.100792	0.121602	0.146766	0.177196	0.213994
CH4	237	0.0136167	0.0138526	0.0140931	0.0143382	0.014588	0.0148426	0.015102	0.0153665	0.015636	0.0159107	0.0173652	0.0189646	0.0207235	0.0226576	0.0247845	0.0271233	0.0296952	0.0325235	0.0390536	0.0469502	0.0564992	0.0680463	0.0820095	0.0988946	0.119313	0.144004	0.173861	0.209966
CH4	238	0.0133604	0.0135919	0.0138279	0.0140684	0.0143134	0.0145632	0.0148178	0.0150773	0.0153417	0.0156112	0.0170383	0.0186077	0.0203334	0.0222312	0.024318	0.0266128	0.0291364	0.0319114	0.0383186	0.0460666	0.0554358	0.0667656	0.0804661	0.0970334	0.117067	0.141294	0.170589	0.206014
CH4	239	0.0131492	0.0133763	0.0136078	0.0138438	0.0140843	0.0143293	0.0145791	0.0148337	0.0150932	0.0153576	0.0167579	0.0182977	0.0199909	0.021853	0.0239005	0.0261522	0.0286282	0.031351	0.0376377	0.0452398	0.0544327	0.0655492	0.0789919	0.0952474	0.114904	0.138674	0.167419	0.202177
CH4	240	0.0128623	0.0130851	0.0133123	0.0135438	0.0137797	0.0140202	0.0142653	0.0145151	0.0147697	0.0150291	0.016403	0.0179139	0.0195753	0.0214022	0.0234113	0.0256205	0.0280499	0.0307215	0.0368898	0.0443489	0.0533688	0.0642761	0.0774657	0.0934153	0.112702	0.136025	0.164228	0.198333
CH4	241	0.0126202	0.0128389	0.0130617	0.0132889	0.0135204	0.0137563	0.0139968	0.0142419	0.0144917	0.0147463	0.0160943	0.0175767	0.0192068	0.0209994	0.0229706	0.0251383	0.027522	0.0301433	0.0361955	0.0435142	0.0523644	0.0630664	0.0760078	0.0916572	0.110581	0.133465	0.161137	0.1946
CH4	242	0.0123827	0.0125972	0.0128159	0.0130388	0.0132659	0.0134974	0.0137334	0.0139739	0.0142189	0.0144687	0.0157914	0.0172459	0.0188453	0.0206042	0.0225383	0.0246652	0.027004	0.029576	0.0355143	0.0426953	0.0513788	0.0618794	0.0745773	0.0899321	0.1085	0.130953	0.158105	0.190938
CH4	243	0.0121496	0.0123601	0.0125747	0.0127934	0.0130163	0.0132434	0.0134749	0.0137109	0.0139513	0.0141964	0.0154942	0.0169213	0.0184907	0.0202164	0.0221141	0.024201	0.0264958	0.0290193	0.0348459	0.0418917	0.0504119	0.0607148	0.0731737	0.0882395	0.106458	0.128489	0.155129	0.187344
CH4	244	0.0119209	0.0121275	0.012338	0.0125526	0.0127713	0.0129942	0.0132213	0.0134528	0.0136888	0.0139292	0.0152026	0.0166029	0.0181427	0.0198359	0.0216979	0.0237455	0.0259971	0.0284732	0.0341901	0.0411033	0.0494631	0.0595721	0.0717965	0.0865788	0.104454	0.12607	0.152209	0.183818
CH4	245	0.0116966	0.0118993	0.0121058	0.0123164	0.0125309	0.0127496	0.0129725	0.0131996	0.0134311	0.0136671	0.0149165	0.0162904	0.0178012	0.0194626	0.0212896	0.0232986	0.0255079	0.0279373	0.0335466	0.0403297	0.0485321	0.0584509	0.0704452	0.0849493	0.102488	0.123698	0.149345	0.180358
CH4	246	0.0114764	0.0116753	0.011878	0.0120846	0.0122951	0.0125096	0.0127283	0.0129512	0.0131784	0.0134099	0.0146357	0.0159838	0.0174662	0.0190963	0.0208889	0.0228601	0.0250278	0.0274115	0.0329153	0.0395707	0.0476187	0.0573509	0.0691194	0.0833505	0.10056	0.121369	0.146534	0.176964
CH4	247	0.0112605	0.0114556	0.0116544	0.0118571	0.0120637	0.0122742	0.0124888	0.0127075	0.0129303	0.0131575	0.0143603	0.015683	0.0171375	0.0187369	0.0204957	0.0224299	0.0245567	0.0268956	0.0322958	0.0388259	0.0467225	0.0562715	0.0678185	0.0817818	0.0986669	0.119085	0.143776	0.173633
CH4	248	0.0110485	0.01124	0.0114351	0.011634	0.0118366	0.0120432	0.0122537	0.0124683	0.012687	0.0129098	0.01409	0.0153878	0.0168149	0.0183843	0.02011	0.0220077	0.0240946	0.0263894	0.0316879	0.0380952	0.0458432	0.0552124	0.0665422	0.0802426	0.09681	0.116844	0.14107	0.170366
CH4	249	0.0108752	0.0110631	0.0112545	0.0114496	0.0116485	0.0118512	0.0120577	0.0122683	0.0124828	0.0127015	0.0138595	0.0151328	0.0165331	0.0180729	0.0197662	0.0216282	0.0236757	0.0259274	0.0311262	0.0374129	0.045015	0.0542079	0.0653244	0.0787671	0.0950226	0.11468	0.13845	0.167194
CH4	250	0.0106366	0.0108209	0.0110087	0.0112002	0.0113953	0.0115941	0.0117968	0.0120034	0.0122139	0.0124285	0.0135646	0.014814	0.0161879	0.0176988	0.0193602	0.0211871	0.0231962	0.0254054	0.0305064	0.0366747	0.0441338	0.0531537	0.064061	0.0772506	0.0932002	0.112487	0.13581	0.164013
CH4	251	0.0104364	0.0106172	0.0108015	0.0109894	0.0111808	0.0113759	0.0115748	0.0117775	0.011984	0.0121946	0.0133093	0.0145352	0.0158833	0.0173657	0.0189958	0.0207884	0.0227596	0.0249273	0.0299322	0.0359845	0.0433032	0.0521533	0.0628553	0.0757967	0.0914461	0.11037	0.133254	0.160926
CH4	252	0.01024	0.0104174	0.0105982	0.0107825	0.0109704	0.0111618	0.011357	0.0115558	0.0117585	0.0119651	0.0130589	0.0142617	0.0155843	0.0170388	0.0186383	0.0203971	0.0223312	0.0244581	0.0293689	0.0353072	0.0424882	0.0511718	0.0616723	0.0743702	0.089725	0.108293	0.130746	0.157898
CH4	253	0.0100472	0.0102213	0.0103988	0.0105796	0.0107639	0.0109518	0.0111432	0.0113383	0.0115372	0.0117399	0.0128131	0.0139932	0.015291	0.0167181	0.0182875	0.0200132	0.021911	0.0239978	0.0288162	0.0346427	0.0416885	0.0502087	0.0605116	0.0729705	0.0880364	0.106255	0.128285	0.154926
CH4	254	0.00985814	0.010029	0.0102031	0.0103805	0.0105613	0.0107456	0.0109335	0.0111249	0.0113201	0.0115189	0.0125719	0.0137299	0.0150032	0.0164035	0.0179433	0.0196366	0.0214986	0.0235462	0.0282738	0.0339907	0.0409039	0.0492637	0.0593728	0.0715971	0.0863794	0.104255	0.125871	0.15201
CH4	255	0.0096726	0.0098402	0.010011	0.0101851	0.0103626	0.0105434	0.0107277	0.0109156	0.011107	0.0113021	0.0123353	0.0134715	0.0147209	0.0160948	0.0176056	0.019267	0.021094	0.023103	0.0277417	0.033351	0.0401341	0.0483365	0.0582553	0.0702496	0.0847537	0.102293	0.123502	0.149149
CH4	256	0.00949055	0.00965501	0.00982261	0.00999343	0.0101675	0.010345	0.0105258	0.0107101	0.010898	0.0110894	0.0121032	0.0132179	0.0144438	0.0157919	0.0172743	0.0189044	0.020697	0.0226682	0.0272196	0.0327233	0.0393787	0.0474268	0.0571589	0.0689275	0.0831586	0.100368	0.121178	0.146342
CH4	257	0.00931194	0.00947329	0.00963774	0.00980535	0.00997617	0.0101503	0.0103277	0.0105085	0.0106929	0.0108807	0.0118754	0.0129692	0.014172	0.0154946	0.0169491	0.0185486	0.0203074	0.0222416	0.0267073	0.0321075	0.0386376	0.0465342	0.0560832	0.0676302	0.0815935	0.0984786	0.118897	0.143588
CH4	258	0.00913668	0.009295	0.00945636	0.00962081	0.00978841	0.00995923	0.0101333	0.0103108	0.0104916	0.0106759	0.0116519	0.0127251	0.0139052	0.015203	0.0166301	0.0181995	0.0199252	0.021823	0.0262046	0.0315032	0.0379104	0.0456584	0.0550276	0.0663574	0.0800579	0.0966252	0.116659	0.140885
CH4	259	0.00896472	0.00912006	0.00927838	0.00943974	0.00960419	0.00977179	0.00994261	0.0101167	0.0102941	0.010475	0.0114326	0.0124856	0.0136435	0.0149169	0.0163172	0.017857	0.0195502	0.0214122	0.0257114	0.0309103	0.0371969	0.0447991	0.053992	0.0651085	0.0785511	0.0948066	0.114464	0.138234
CH4	260	0.008796	0.00894842	0.00910376	0.00926207	0.00942343	0.00958788	0.00975549	0.00992631	0.0101004	0.0102778	0.0112174	0.0122506	0.0133868	0.0146362	0.0160101	0.0175209	0.0191823	0.0210092	0.0252275	0.0303285	0.0364969	0.0439559	0.0529758	0.0638831	0.0770728	0.0930223	0.112309	0.135632
CH4	261	0.00863045	0.00878	0.00893242	0.00908776	0.00924608	0.00940743	0.00957188	0.00973949	0.00991031	0.0100844	0.0110063	0.01202	0.0131348	0.0143607	0.0157087	0.0171911	0.0188213	0.0206138	0.0247527	0.0297577	0.03581	0.0431287	0.0519788	0.0626808	0.0756222	0.0912716	0.110196	0.133079
CH4	262	0.00846802	0.00861476	0.0087643	0.00891672	0.00907206	0.00923038	0.00939173	0.00955618	0.00972379	0.00989461	0.0107991	0.0117938	0.0128876	0.0140904	0.0154131	0.0168676	0.018467	0.0202259	0.0242869	0.0291977	0.035136	0.042317	0.0510005	0.0615011	0.0741989	0.0895538	0.108122	0.130575
CH4	263	0.00834391	0.00848788	0.00863461	0.00878416	0.00893658	0.00909192	0.00925023	0.00941159	0.00957604	0.00974365	0.0106312	0.0116071	0.0126803	0.0138605	0.0151583	0.0165854	0.0181547	0.0198805	0.023865	0.0286834	0.03451	0.0415558	0.0500759	0.0603789	0.0728377	0.0879036	0.106122	0.128153
CH4	264	0.00815228	0.00829354	0.00843751	0.00858424	0.00873379	0.0088862	0.00904154	0.00919986	0.00936122	0.00952567	0.0103965	0.0113541	0.0124071	0.013565	0.0148384	0.0162386	0.0177784	0.0194717	0.0233813	0.028109	0.0338259	0.0407391	0.0490989	0.0592079	0.0714323	0.0862146	0.10409	0.125706
CH4	265	0.00799884	0.00813745	0.00827871	0.00842268	0.00856941	0.00871896	0.00887138	0.00902672	0.00918503	0.00934639	0.0102008	0.0111404	0.0121736	0.0133097	0.0145591	0.015933	0.0174438	0.0191052	0.0229412	0.0275799	0.0331893	0.0399723	0.0481748	0.0580936	0.0700879	0.084592	0.102131	0.12334
CH4	266	0.0078483	0.0079843	0.0081229	0.00826416	0.00840813	0.00855486	0.00870441	0.00885683	0.00901217	0.00917049	0.0100088	0.0109307	0.0119444	0.0130592	0.0142851	0.0156331	0.0171155	0.0187457	0.0225095	0.0270609	0.0325646	0.03922	0.0472681	0.0570002	0.0687688	0.0829999	0.100209	0.121019
CH4	267	0.00770059	0.00783403	0.00797002	0.00810862	0.00824988	0.00839386	0.00854059	0.00869014	0.00884255	0.00899789	0.00982044	0.010725	0.0117196	0.0128134	0.0140162	0.0153389	0.0167934	0.0183929	0.0220858	0.0265516	0.0319517	0.0384819	0.0463785	0.0559274	0.0674745	0.0814378	0.0983229	0.118741
CH4	268	0.00755566	0.00768658	0.00782002	0.00795601	0.00809462	0.00823588	0.00837985	0.00852658	0.00867613	0.00882855	0.00963562	0.0105231	0.0114991	0.0125723	0.0137525	0.0150502	0.0164773	0.0180467	0.0216702	0.0260518	0.0313504	0.0377576	0.0455056	0.0548748	0.0662046	0.0799051	0.0964724	0.116506
CH4	269	0.00741346	0.00754192	0.00767284	0.00780628	0.00794227	0.00808087	0.00822214	0.00836611	0.00851284	0.00866239	0.00945427	0.0103251	0.0112827	0.0123357	0.0134936	0.014767	0.0161672	0.017707	0.0212623	0.0255615	0.0307603	0.037047	0.0446492	0.0538421	0.0649586	0.0784012	0.0946567	0.114314
CH4	270	0.00727393	0.00739997	0.00752843	0.00765936	0.00779279	0.00792879	0.00806739	0.00820865	0.00835262	0.00849935	0.00927633	0.0101307	0.0110703	0.0121035	0.0132397	0.0144891	0.015863	0.0173738	0.0208621	0.0250804	0.0301814	0.0363498	0.0438088	0.0528287	0.063736	0.0769257	0.0928752	0.112162
CH4	271	0.00713703	0.0072607	0.00738674	0.0075152	0.00764613	0.00777956	0.00791556	0.00805416	0.00819542	0.00833939	0.00910175	0.00994008	0.010862	0.0118757	0.0129905	0.0142164	0.0155644	0.0170468	0.0204695	0.0246084	0.0296134	0.0356656	0.0429843	0.0518345	0.0625365	0.0754779	0.0911272	0.110051
CH4	272	0.00700271	0.00712405	0.00724772	0.00737376	0.00750222	0.00763315	0.00776658	0.00790257	0.00804118	0.00818244	0.00893045	0.009753	0.0106575	0.0116522	0.012746	0.0139488	0.0152715	0.016726	0.0200843	0.0241453	0.029056	0.0349944	0.0421753	0.0508589	0.0613595	0.0740573	0.0894122	0.10798
CH4	273	0.00687091	0.00698997	0.00711131	0.00723498	0.00736103	0.00748948	0.00762041	0.00775384	0.00788984	0.00802844	0.00876237	0.00956944	0.0104569	0.0114329	0.0125061	0.0136863	0.0149841	0.0164112	0.0197063	0.0236908	0.0285092	0.0343358	0.0413816	0.0499017	0.0602047	0.0726635	0.0877294	0.105948
CH4	274	0.0067416	0.00685842	0.00697747	0.00709882	0.00722249	0.00734853	0.00747699	0.00760791	0.00774135	0.00787734	0.00859746	0.00938934	0.0102601	0.0112177	0.0122707	0.0134287	0.014702	0.0161023	0.0193354	0.023245	0.0279726	0.0336896	0.0406027	0.0489625	0.0590716	0.0712959	0.0860783	0.103954
CH4	275	0.00661472	0.00672934	0.00684615	0.00696521	0.00708655	0.00721022	0.00733627	0.00746472	0.00759565	0.00772908	0.00843565	0.00921262	0.010067	0.0110066	0.0120398	0.013176	0.0144253	0.0157992	0.0189715	0.0228075	0.0274462	0.0330555	0.0398386	0.048041	0.0579598	0.0699541	0.0844582	0.101997
CH4	276	0.00649022	0.00660269	0.0067173	0.00683412	0.00695318	0.00707452	0.00719819	0.00732423	0.00745269	0.00758362	0.00827688	0.00903924	0.00987757	0.0107994	0.0118132	0.012928	0.0141539	0.0155019	0.0186144	0.0223782	0.0269296	0.0324334	0.0390888	0.0471368	0.056869	0.0686375	0.0828687	0.100078
CH4	277	0.00636807	0.00647842	0.00659088	0.0067055	0.00682232	0.00694138	0.00706272	0.00718639	0.00731243	0.00744089	0.00812111	0.00886911	0.00969166	0.0105962	0.0115909	0.0126847	0.0138875	0.0152101	0.0182641	0.021957	0.0264228	0.031823	0.0383531	0.0462497	0.0557987	0.0673457	0.081309	0.0981941
CH4	278	0.00624822	0.00635649	0.00646684	0.0065793	0.00669392	0.00681073	0.00692979	0.00705113	0.0071748	0.00730085	0.00796826	0.00870219	0.00950926	0.0103968	0.0113727	0.0124459	0.0136261	0.0149239	0.0179203	0.0215438	0.0259255	0.031224	0.0376313	0.0453793	0.0547485	0.0660782	0.0797787	0.096346
CH4	279	0.00613063	0.00623686	0.00634513	0.00645547	0.00656793	0.00668255	0.00679937	0.00691843	0.00703977	0.00716344	0.00781829	0.00853841	0.00933029	0.0102011	0.0111587	0.0122117	0.0133696	0.014643	0.0175831	0.0211383	0.0254375	0.0306364	0.036923	0.0445252	0.0537181	0.0648346	0.0782772	0.0945327
CH4	280	0.00601525	0.00611948	0.00622571	0.00633398	0.00644432	0.00655678	0.0066714	0.00678822	0.00690728	0.00702862	0.00767115	0.00837771	0.00915469	0.0100091	0.0109487	0.0119819	0.013118	0.0143674	0.0172521	0.0207405	0.0249588	0.0300598	0.0362281	0.0436872	0.0527071	0.0636144	0.076804	0.0927536
CH4	281	0.00590203	0.0060043	0.00610854	0.00621477	0.00632303	0.00643338	0.00654584	0.00666046	0.00677728	0.00689634	0.00752677	0.00822004	0.00898239	0.00982072	0.0107426	0.0117563	0.0128711	0.014097	0.0169274	0.0203501	0.0244891	0.029494	0.0355463	0.042865	0.0517151	0.0624171	0.0753585	0.0910079
CH4	282	0.00579095	0.0058913	0.00599357	0.0060978	0.00620403	0.0063123	0.00642264	0.00653511	0.00664972	0.00676654	0.00738511	0.00806533	0.00881334	0.00963589	0.0105404	0.0115351	0.0126289	0.0138317	0.0166089	0.0199671	0.0240282	0.0289389	0.0348773	0.0420582	0.0507418	0.0612424	0.0739402	0.0892951
CH4	283	0.00568196	0.00578042	0.00588077	0.00598304	0.00608727	0.0061935	0.00630177	0.00641211	0.00652457	0.00663919	0.00724612	0.00791354	0.00864746	0.00945454	0.010342	0.011318	0.0123912	0.0135714	0.0162963	0.0195914	0.0235759	0.0283943	0.0342209	0.0412667	0.0497868	0.0600898	0.0725486	0.0876145
CH4	284	0.00557503	0.00567163	0.00577009	0.00587043	0.0059727	0.00607693	0.00618316	0.00629143	0.00640178	0.00651424	0.00710974	0.0077646	0.00848471	0.0092766	0.0101474	0.011105	0.012158	0.0133159	0.0159896	0.0192226	0.0231322	0.0278599	0.0335768	0.04049	0.0488498	0.0589588	0.0711832	0.0859655
CH4	285	0.0054701	0.00556489	0.00566149	0.00575995	0.00586029	0.00596256	0.00606679	0.00617302	0.00628129	0.00639164	0.00697593	0.00761846	0.00832503	0.009102	0.00995641	0.010896	0.0119292	0.0130653	0.0156886	0.0188608	0.0226969	0.0273355	0.0329449	0.039728	0.0479304	0.0578492	0.0698435	0.0843476
CH4	286	0.00540529	0.00549829	0.00559308	0.00568968	0.00578814	0.00588848	0.00599075	0.00609498	0.00620121	0.00630948	0.00688278	0.00751322	0.00820649	0.00896884	0.00980717	0.010729	0.0117428	0.0128576	0.0154315	0.018544	0.0223078	0.0268592	0.032363	0.0390184	0.0470665	0.0567986	0.0685671	0.0827983
CH4	287	0.00526614	0.00535739	0.00545039	0.00554517	0.00564178	0.00574023	0.00584058	0.00594285	0.00604708	0.00615331	0.00671582	0.00733439	0.00801461	0.00876262	0.00958517	0.0104897	0.0114844	0.0125782	0.0151036	0.0181576	0.0218506	0.0263163	0.0317165	0.0382466	0.0461432	0.0556922	0.0672392	0.0812025
CH4	288	0.00516703	0.00525656	0.00534781	0.00544081	0.0055356	0.0056322	0.00573066	0.005831	0.00593327	0.0060375	0.00658943	0.00719636	0.00786377	0.0085977	0.00940477	0.0102923	0.0112682	0.0123414	0.0148194	0.0178158	0.0214393	0.025821	0.0311195	0.0375268	0.0452748	0.054644	0.0659737	0.0796742
CH4	289	0.00506978	0.00515763	0.00524716	0.00533841	0.00543141	0.0055262	0.0056228	0.00572126	0.0058216	0.00592387	0.00646541	0.00706092	0.00771577	0.00843588	0.00922777	0.0100986	0.0110561	0.0121092	0.0145405	0.0174805	0.0210358	0.025335	0.0305338	0.0368205	0.0444227	0.0536156	0.0647321	0.0781747
CH4	290	0.00497436	0.00506056	0.00514841	0.00523794	0.00532919	0.00542219	0.00551698	0.00561358	0.00571204	0.00581238	0.00634373	0.00692802	0.00757055	0.00827712	0.00905409	0.0099085	0.0108481	0.0118813	0.0142668	0.0171515	0.0206399	0.0248582	0.0299592	0.0361275	0.0435866	0.0526065	0.0635138	0.0767034
CH4	291	0.00488074	0.00496531	0.00505151	0.00513936	0.00522889	0.00532014	0.00541314	0.00550793	0.00560453	0.00570299	0.00622433	0.00679763	0.00742807	0.00812134	0.00888369	0.00972202	0.0106439	0.0116576	0.0139983	0.0168287	0.0202514	0.0243904	0.0293953	0.0354476	0.0427663	0.0516164	0.0623184	0.0752598
CH4	292	0.00478888	0.00487186	0.00495644	0.00504263	0.00513048	0.00522001	0.00531126	0.00540427	0.00549905	0.00559565	0.00610719	0.0066697	0.00728827	0.00796849	0.00871649	0.00953905	0.0104436	0.0114382	0.0137348	0.016512	0.0198703	0.0239313	0.0288421	0.0347804	0.0419614	0.0506449	0.0611455	0.0738434
CH4	293	0.00469875	0.00478017	0.00486315	0.00494773	0.00503392	0.00512177	0.0052113	0.00530255	0.00539556	0.00549034	0.00599225	0.00654417	0.0071511	0.00781851	0.00855244	0.00935951	0.010247	0.011223	0.0134763	0.0162012	0.0194963	0.0234809	0.0282993	0.0341258	0.0411716	0.0496918	0.0599947	0.0724536
CH4	294	0.00461032	0.00469021	0.00477163	0.00485461	0.00493918	0.00502537	0.00511322	0.00520276	0.00529401	0.00538701	0.00587947	0.00642101	0.00701651	0.00767137	0.00839148	0.00918336	0.0100542	0.0110117	0.0132227	0.0158963	0.0191294	0.023039	0.0277666	0.0334836	0.0403968	0.0487565	0.0588656	0.07109
CH4	295	0.00452355	0.00460193	0.00468182	0.00476324	0.00484622	0.00493079	0.00501699	0.00510484	0.00519437	0.00528562	0.00576881	0.00630016	0.00688446	0.00752699	0.00823355	0.00901053	0.00986494	0.0108045	0.0129739	0.0155972	0.0187694	0.0226054	0.0272441	0.0328534	0.0396365	0.0478389	0.0577577	0.069752
CH4	296	0.00443841	0.00451532	0.00459371	0.00467359	0.00475501	0.00483799	0.00492257	0.00500876	0.00509661	0.00518614	0.00566024	0.00618158	0.00675489	0.00738532	0.00807859	0.00884094	0.00967927	0.0106011	0.0127297	0.0153036	0.0184161	0.0221799	0.0267313	0.0322351	0.0388905	0.0469386	0.0566707	0.0684392
CH4	297	0.00435488	0.00443034	0.00450725	0.00458563	0.00466552	0.00474694	0.00482992	0.00491449	0.00500069	0.00508854	0.00555371	0.00606524	0.00662776	0.00724633	0.00792654	0.00867455	0.0094971	0.0104016	0.0124901	0.0150156	0.0180695	0.0217625	0.0262282	0.0316284	0.0381585	0.0460551	0.0556041	0.0671512
CH4	298	0.00427292	0.00434696	0.00442242	0.00449933	0.00457771	0.0046576	0.00473902	0.004822	0.00490657	0.00499277	0.00544919	0.00595109	0.00650302	0.00710995	0.00777736	0.00851129	0.00931836	0.0102059	0.012255	0.014733	0.0177294	0.0213529	0.0257346	0.0310331	0.0374404	0.0451884	0.0545576	0.0658873
CH4	299	0.0041925	0.00426515	0.00433919	0.00441465	0.00449156	0.00456994	0.00464983	0.00473125	0.00481423	0.0048988	0.00534663	0.00583909	0.00638063	0.00697613	0.00763099	0.0083511	0.00914298	0.0100138	0.0120244	0.0144557	0.0173958	0.020951	0.0252502	0.0304491	0.0367357	0.0443379	0.0535308	0.0646473
CH4	300	0.00411359	0.00418487	0.00425752	0.00433156	0.00440702	0.00448393	0.00456231	0.0046422	0.00472362	0.0048066	0.005246	0.00572919	0.00626054	0.00684484	0.00748737	0.00819393	0.00897091	0.00982532	0.0117981	0.0141836	0.0170684	0.0205567	0.024775	0.029876	0.0360443	0.0435034	0.0525233	0.0634306
CO2	1	15.0877	15.0877	15.0877	15.0877	15.0877	15.0877	15.0877	15.0877	15.0877	15.0877	15.0877	15.0877	15.0877	15.0877	15.0877	15.0877	15.0877	15.0877	15.0877	15.0877	15.0877	15.0877	15.0877	15.0877	15.0877	15.0877	15.0877	15.0877
CO2	2	0.0905499	0.0905499	0.0905499	0.0905499	0.0905499	0.0905499	0.0905499	0.0905499	0.0905499	0.0905499	0.0905499	0.0905499	0.0905499	0.0905499	0.0905499	0.0905499	0.0905499	0.0905499	0.0905499	0.0905499	0.0905499	0.0905499	0.0905499	0.0905499	0.0905499	0.0905499	0.0905499	0.0905499
CO2	3	0.805408	0.0887125	0.0887125	0.0887125	0.0887125	0.0887125	0.0887125	0.0887125	0.0887125	0.0887125	0.0887125	0.0887125	0.0887125	0.0887125	0.0887125	0.0887125	0.0887125	0.0887125	0.0887125	0.0887125	0.0887125	0.0887125	0.0887125	0.0887125	0.0887125	0.0887125	0.0887125	0.0887125
CO2	4	0.790121	0.803609	0.0869137	0.0869137	0.0869137	0.0869137	0.0869137	0.0869137	0.0869137	0.0869137	0.0869137	0.0869137	0.0869137	0.0869137	0.0869137	0.0869137	0.0869137	0.0869137	0.0869137	0.0869137	0.0869137	0.0869137	0.0869137	0.0869137	0.0869137	0.0869137	0.0869137	0.0869137
CO2	5	0.775125	0.788359	0.801848	0.0851525	0.0851525	0.0851525	0.0851525	0.0851525	0.0851525	0.0851525	0.0851525	0.0851525	0.0851525	0.0851525	0.0851525	0.0851525	0.0851525	0.0851525	0.0851525	0.0851525	0.0851525	0.0851525	0.0851525	0.0851525	0.0851525	0.0851525	0.0851525	0.0851525
CO2	6	0.760415	0.7734	0.786635	0.800124	0.0834282	0.0834282	0.0834282	0.0834282	0.0834282	0.0834282	0.0834282	0.0834282	0.0834282	0.0834282	0.0834282	0.0834282	0.0834282	0.0834282	0.0834282	0.0834282	0.0834282	0.0834282	0.0834282	0.0834282	0.0834282	0.0834282	0.0834282	0.0834282
CO2	7	0.745985	0.758726	0.771712	0.784947	0.798435	0.0817399	0.0817399	0.0817399	0.0817399	0.0817399	0.0817399	0.0817399	0.0817399	0.0817399	0.0817399	0.0817399	0.0817399	0.0817399	0.0817399	0.0817399	0.0817399	0.0817399	0.0817399	0.0817399	0.0817399	0.0817399	0.0817399	0.0817399
CO2	8	0.73183	0.744332	0.757073	0.770059	0.783294	0.796782	0.0800869	0.0800869	0.0800869	0.0800869	0.0800869	0.0800869	0.0800869	0.0800869	0.0800869	0.0800869	0.0800869	0.0800869	0.0800869	0.0800869	0.0800869	0.0800869	0.0800869	0.0800869	0.0800869	0.0800869	0.0800869	0.0800869
CO2	9	0.717946	0.730212	0.742713	0.755455	0.76844	0.781675	0.795164	0.0784684	0.0784684	0.0784684	0.0784684	0.0784684	0.0784684	0.0784684	0.0784684	0.0784684	0.0784684	0.0784684	0.0784684	0.0784684	0.0784684	0.0784684	0.0784684	0.0784684	0.0784684	0.0784684	0.0784684	0.0784684
CO2	10	0.704326	0.716361	0.728627	0.741129	0.75387	0.766856	0.780091	0.793579	0.0768837	0.0768837	0.0768837	0.0768837	0.0768837	0.0768837	0.0768837	0.0768837	0.0768837	0.0768837	0.0768837	0.0768837	0.0768837	0.0768837	0.0768837	0.0768837	0.0768837	0.0768837	0.0768837	0.0768837
CO2	11	0.690965	0.702774	0.714809	0.727075	0.739577	0.752318	0.765304	0.778539	0.792027	0.0753319	0.0753319	0.0753319	0.0753319	0.0753319	0.0753319	0.0753319	0.0753319	0.0753319	0.0753319	0.0753319	0.0753319	0.0753319	0.0753319	0.0753319	0.0753319	0.0753319	0.0753319	0.0753319
CO2	12	0.677859	0.689446	0.701254	0.71329	0.725556	0.738057	0.750799	0.763785	0.777019	0.790508	0.0738125	0.0738125	0.0738125	0.0738125	0.0738125	0.0738125	0.0738125	0.0738125	0.0738125	0.0738125	0.0738125	0.0738125	0.0738125	0.0738125	0.0738125	0.0738125	0.0738125	0.0738125
CO2	13	0.665003	0.676371	0.687958	0.699767	0.711802	0.724068	0.73657	0.749311	0.762297	0.775531	0.0723246	0.0723246	0.0723246	0.0723246	0.0723246	0.0723246	0.0723246	0.0723246	0.0723246	0.0723246	0.0723246	0.0723246	0.0723246	0.0723246	0.0723246	0.0723246	0.0723246	0.0723246
CO2	14	0.652391	0.663546	0.674914	0.686501	0.69831	0.710345	0.722611	0.735113	0.747854	0.76084	0.0708677	0.0708677	0.0708677	0.0708677	0.0708677	0.0708677	0.0708677	0.0708677	0.0708677	0.0708677	0.0708677	0.0708677	0.0708677	0.0708677	0.0708677	0.0708677	0.0708677	0.0708677
CO2	15	0.64002	0.650964	0.662119	0.673487	0.685074	0.696883	0.708918	0.721185	0.733686	0.746427	0.069441	0.069441	0.069441	0.069441	0.069441	0.069441	0.069441	0.069441	0.069441	0.069441	0.069441	0.069441	0.069441	0.069441	0.069441	0.069441	0.069441	0.069441
CO2	16	0.627884	0.638623	0.649567	0.660722	0.67209	0.683677	0.695486	0.707521	0.719787	0.732289	0.068044	0.068044	0.068044	0.068044	0.068044	0.068044	0.068044	0.068044	0.068044	0.068044	0.068044	0.068044	0.068044	0.068044	0.068044	0.068044	0.068044	0.068044
[truncated: 284 more rows]

## Sheet: I_joist_NB
Table SM.I-joist.NB: Carbon emission fluxes (kgC/m3 wood product) over simulation period (0-300 years) at building lifespans (BL) 1-150 years, building in New Brunswick
[truncated: 601 more rows]

## Sheet: I_joist_NL
Table SM.I-joist.NL: Carbon emission fluxes (kgC/m3 wood product) over simulation period (0-300 years) at building lifespans (BL) 1-150 years, building in Newfoundland
[truncated: 601 more rows]

[truncated: 7 more sheets: I_joist_NS, I_joist_NT, I_joist_ON, I_joist_PE, I_joist_QC, I_joist_SK, I_joist_YK]
