# Supplementary material for: Temporally-differentiated biogenic carbon accounting of wood building product life cycles
Source: SN Appl Sci. 2021 Jan 10;3(1):62. doi: 10.1007/s42452-020-03979-2 (PMC7799381; doi:10.1007/s42452-020-03979-2)
Supplement: Supplementary file 7 — ESM1 (2,284 kb) [file 42452_2020_3979_MOESM7_ESM.xlsx]

## Sheet: Info
Temporally-differentiated biogenic carbon accounting of wood building product life cycles
SN Applied Sciences
Marieke Head*, Michael Magnan, Werner A. Kurz, Annie Levasseur, Robert Beauregard, Manuele Margni
*Corresponding author:
CIRAIG, Polytechnique Montreal, Mathematical and Industrial Engineering Department, C.P. 6079, Succ. Centre-Ville, Montreal, QC, H3C 3A7, Canada
marieke.head@polymtl.ca
marieke.head@gmail.com

## Sheet: lumber_AB
Table SM.lumber.AB: Carbon emission fluxes (kgC/m3 wood product) over simulation period (0-300 years) at building lifespans (BL) 1-150 years, building in Alberta
Emission	Timestep_years	BL001	BL002	BL003	BL004	BL005	BL006	BL007	BL008	BL009	BL010	BL015	BL020	BL025	BL030	BL035	BL040	BL045	BL050	BL060	BL070	BL080	BL090	BL100	BL110	BL120	BL130	BL140	BL150
CH4	1
CH4	2	0.0589562	0.0589562	0.0589562	0.0589562	0.0589562	0.0589562	0.0589562	0.0589562	0.0589562	0.0589562	0.0589562	0.0589562	0.0589562	0.0589562	0.0589562	0.0589562	0.0589562	0.0589562	0.0589562	0.0589562	0.0589562	0.0589562	0.0589562	0.0589562	0.0589562	0.0589562	0.0589562	0.0589562
CH4	3	0.47868	0.058044	0.058044	0.058044	0.058044	0.058044	0.058044	0.058044	0.058044	0.058044	0.058044	0.058044	0.058044	0.058044	0.058044	0.058044	0.058044	0.058044	0.058044	0.058044	0.058044	0.058044	0.058044	0.058044	0.058044	0.058044	0.058044	0.058044
CH4	4	0.472768	0.477785	0.0571489	0.0571489	0.0571489	0.0571489	0.0571489	0.0571489	0.0571489	0.0571489	0.0571489	0.0571489	0.0571489	0.0571489	0.0571489	0.0571489	0.0571489	0.0571489	0.0571489	0.0571489	0.0571489	0.0571489	0.0571489	0.0571489	0.0571489	0.0571489	0.0571489	0.0571489
CH4	5	0.466932	0.471889	0.476907	0.0562704	0.0562704	0.0562704	0.0562704	0.0562704	0.0562704	0.0562704	0.0562704	0.0562704	0.0562704	0.0562704	0.0562704	0.0562704	0.0562704	0.0562704	0.0562704	0.0562704	0.0562704	0.0562704	0.0562704	0.0562704	0.0562704	0.0562704	0.0562704	0.0562704
CH4	6	0.461171	0.466069	0.471027	0.476045	0.0554082	0.0554082	0.0554082	0.0554082	0.0554082	0.0554082	0.0554082	0.0554082	0.0554082	0.0554082	0.0554082	0.0554082	0.0554082	0.0554082	0.0554082	0.0554082	0.0554082	0.0554082	0.0554082	0.0554082	0.0554082	0.0554082	0.0554082	0.0554082
CH4	7	0.455485	0.460325	0.465223	0.470181	0.475198	0.054562	0.054562	0.054562	0.054562	0.054562	0.054562	0.054562	0.054562	0.054562	0.054562	0.054562	0.054562	0.054562	0.054562	0.054562	0.054562	0.054562	0.054562	0.054562	0.054562	0.054562	0.054562	0.054562
CH4	8	0.449872	0.454654	0.459494	0.464393	0.46935	0.474368	0.0537313	0.0537313	0.0537313	0.0537313	0.0537313	0.0537313	0.0537313	0.0537313	0.0537313	0.0537313	0.0537313	0.0537313	0.0537313	0.0537313	0.0537313	0.0537313	0.0537313	0.0537313	0.0537313	0.0537313	0.0537313	0.0537313
CH4	9	0.444331	0.449056	0.453839	0.458679	0.463577	0.468535	0.473552	0.0529159	0.0529159	0.0529159	0.0529159	0.0529159	0.0529159	0.0529159	0.0529159	0.0529159	0.0529159	0.0529159	0.0529159	0.0529159	0.0529159	0.0529159	0.0529159	0.0529159	0.0529159	0.0529159	0.0529159	0.0529159
CH4	10	0.438861	0.44353	0.448256	0.453038	0.457878	0.462776	0.467734	0.472752	0.0521153	0.0521153	0.0521153	0.0521153	0.0521153	0.0521153	0.0521153	0.0521153	0.0521153	0.0521153	0.0521153	0.0521153	0.0521153	0.0521153	0.0521153	0.0521153	0.0521153	0.0521153	0.0521153	0.0521153
CH4	11	0.433462	0.438075	0.442744	0.44747	0.452252	0.457092	0.46199	0.466948	0.471966	0.0513293	0.0513293	0.0513293	0.0513293	0.0513293	0.0513293	0.0513293	0.0513293	0.0513293	0.0513293	0.0513293	0.0513293	0.0513293	0.0513293	0.0513293	0.0513293	0.0513293	0.0513293	0.0513293
CH4	12	0.428132	0.43269	0.437304	0.441973	0.446698	0.45148	0.45632	0.461219	0.466176	0.471194	0.0505575	0.0505575	0.0505575	0.0505575	0.0505575	0.0505575	0.0505575	0.0505575	0.0505575	0.0505575	0.0505575	0.0505575	0.0505575	0.0505575	0.0505575	0.0505575	0.0505575	0.0505575
CH4	13	0.422871	0.427374	0.431933	0.436546	0.441215	0.44594	0.450722	0.455562	0.460461	0.465418	0.0497997	0.0497997	0.0497997	0.0497997	0.0497997	0.0497997	0.0497997	0.0497997	0.0497997	0.0497997	0.0497997	0.0497997	0.0497997	0.0497997	0.0497997	0.0497997	0.0497997	0.0497997
CH4	14	0.417676	0.422126	0.42663	0.431188	0.435802	0.44047	0.445196	0.449978	0.454818	0.459717	0.0490554	0.0490554	0.0490554	0.0490554	0.0490554	0.0490554	0.0490554	0.0490554	0.0490554	0.0490554	0.0490554	0.0490554	0.0490554	0.0490554	0.0490554	0.0490554	0.0490554	0.0490554
CH4	15	0.412548	0.416945	0.421395	0.425899	0.430457	0.435071	0.43974	0.444465	0.449247	0.454087	0.0483245	0.0483245	0.0483245	0.0483245	0.0483245	0.0483245	0.0483245	0.0483245	0.0483245	0.0483245	0.0483245	0.0483245	0.0483245	0.0483245	0.0483245	0.0483245	0.0483245	0.0483245
CH4	16	0.407486	0.41183	0.416227	0.420678	0.425181	0.42974	0.434353	0.439022	0.443747	0.448529	0.0476066	0.0476066	0.0476066	0.0476066	0.0476066	0.0476066	0.0476066	0.0476066	0.0476066	0.0476066	0.0476066	0.0476066	0.0476066	0.0476066	0.0476066	0.0476066	0.0476066	0.0476066
CH4	17	0.402488	0.406781	0.411125	0.415522	0.419972	0.424476	0.429034	0.433648	0.438316	0.443042	0.467538	0.0469014	0.0469014	0.0469014	0.0469014	0.0469014	0.0469014	0.0469014	0.0469014	0.0469014	0.0469014	0.0469014	0.0469014	0.0469014	0.0469014	0.0469014	0.0469014	0.0469014
CH4	18	0.397554	0.401795	0.406088	0.410433	0.41483	0.41928	0.423783	0.428342	0.432955	0.437624	0.461828	0.0462087	0.0462087	0.0462087	0.0462087	0.0462087	0.0462087	0.0462087	0.0462087	0.0462087	0.0462087	0.0462087	0.0462087	0.0462087	0.0462087	0.0462087	0.0462087	0.0462087
CH4	19	0.392682	0.396873	0.401115	0.405408	0.409752	0.414149	0.418599	0.423103	0.427661	0.432274	0.456189	0.0455283	0.0455283	0.0455283	0.0455283	0.0455283	0.0455283	0.0455283	0.0455283	0.0455283	0.0455283	0.0455283	0.0455283	0.0455283	0.0455283	0.0455283	0.0455283	0.0455283
CH4	20	0.387873	0.392014	0.396205	0.400446	0.404739	0.409084	0.413481	0.417931	0.422434	0.426993	0.450622	0.0448597	0.0448597	0.0448597	0.0448597	0.0448597	0.0448597	0.0448597	0.0448597	0.0448597	0.0448597	0.0448597	0.0448597	0.0448597	0.0448597	0.0448597	0.0448597	0.0448597
CH4	21	0.383124	0.387216	0.391357	0.395548	0.399789	0.404082	0.408427	0.412824	0.417274	0.421778	0.445126	0.0442029	0.0442029	0.0442029	0.0442029	0.0442029	0.0442029	0.0442029	0.0442029	0.0442029	0.0442029	0.0442029	0.0442029	0.0442029	0.0442029	0.0442029	0.0442029	0.0442029
CH4	22	0.378436	0.382479	0.38657	0.390711	0.394902	0.399144	0.403437	0.407781	0.412178	0.416628	0.439698	0.464194	0.0435574	0.0435574	0.0435574	0.0435574	0.0435574	0.0435574	0.0435574	0.0435574	0.0435574	0.0435574	0.0435574	0.0435574	0.0435574	0.0435574	0.0435574	0.0435574
CH4	23	0.373807	0.377802	0.381845	0.385936	0.390077	0.394268	0.39851	0.402802	0.407147	0.411544	0.434338	0.458542	0.0429232	0.0429232	0.0429232	0.0429232	0.0429232	0.0429232	0.0429232	0.0429232	0.0429232	0.0429232	0.0429232	0.0429232	0.0429232	0.0429232	0.0429232	0.0429232
CH4	24	0.369237	0.373184	0.377179	0.381221	0.385313	0.389454	0.393645	0.397886	0.402179	0.406524	0.429046	0.452961	0.0422999	0.0422999	0.0422999	0.0422999	0.0422999	0.0422999	0.0422999	0.0422999	0.0422999	0.0422999	0.0422999	0.0422999	0.0422999	0.0422999	0.0422999	0.0422999
CH4	25	0.364725	0.368625	0.372572	0.376566	0.380609	0.3847	0.388841	0.393032	0.397274	0.401567	0.42382	0.44745	0.0416873	0.0416873	0.0416873	0.0416873	0.0416873	0.0416873	0.0416873	0.0416873	0.0416873	0.0416873	0.0416873	0.0416873	0.0416873	0.0416873	0.0416873	0.0416873
CH4	26	0.36027	0.364123	0.368023	0.37197	0.375964	0.380007	0.384098	0.388239	0.39243	0.396672	0.41866	0.442008	0.0410853	0.0410853	0.0410853	0.0410853	0.0410853	0.0410853	0.0410853	0.0410853	0.0410853	0.0410853	0.0410853	0.0410853	0.0410853	0.0410853	0.0410853	0.0410853
CH4	27	0.35587	0.359678	0.363531	0.367431	0.371378	0.375372	0.379415	0.383507	0.387648	0.391838	0.413564	0.436634	0.46113	0.0404935	0.0404935	0.0404935	0.0404935	0.0404935	0.0404935	0.0404935	0.0404935	0.0404935	0.0404935	0.0404935	0.0404935	0.0404935	0.0404935	0.0404935
CH4	28	0.351527	0.355289	0.359096	0.362949	0.366849	0.370796	0.374791	0.378833	0.382925	0.387066	0.408533	0.431327	0.455531	0.0399118	0.0399118	0.0399118	0.0399118	0.0399118	0.0399118	0.0399118	0.0399118	0.0399118	0.0399118	0.0399118	0.0399118	0.0399118	0.0399118	0.0399118
CH4	29	0.347238	0.350955	0.354717	0.358524	0.362377	0.366277	0.370224	0.374219	0.378261	0.382353	0.403564	0.426086	0.450001	0.0393399	0.0393399	0.0393399	0.0393399	0.0393399	0.0393399	0.0393399	0.0393399	0.0393399	0.0393399	0.0393399	0.0393399	0.0393399	0.0393399	0.0393399
CH4	30	0.343003	0.346676	0.350393	0.354155	0.357962	0.361815	0.365715	0.369662	0.373656	0.377699	0.398657	0.420911	0.44454	0.0387777	0.0387777	0.0387777	0.0387777	0.0387777	0.0387777	0.0387777	0.0387777	0.0387777	0.0387777	0.0387777	0.0387777	0.0387777	0.0387777	0.0387777
CH4	31	0.338821	0.34245	0.346123	0.34984	0.353602	0.357409	0.361262	0.365162	0.369109	0.373104	0.393811	0.4158	0.439148	0.038225	0.038225	0.038225	0.038225	0.038225	0.038225	0.038225	0.038225	0.038225	0.038225	0.038225	0.038225	0.038225	0.038225	0.038225
CH4	32	0.334692	0.338278	0.341907	0.345579	0.349296	0.353058	0.356866	0.360719	0.364619	0.368566	0.389026	0.410752	0.433822	0.458318	0.0376815	0.0376815	0.0376815	0.0376815	0.0376815	0.0376815	0.0376815	0.0376815	0.0376815	0.0376815	0.0376815	0.0376815	0.0376815	0.0376815
CH4	33	0.330615	0.334158	0.337743	0.341372	0.345045	0.348762	0.352524	0.356331	0.360185	0.364084	0.384301	0.405768	0.428562	0.452766	0.037147	0.037147	0.037147	0.037147	0.037147	0.037147	0.037147	0.037147	0.037147	0.037147	0.037147	0.037147	0.037147	0.037147
CH4	34	0.326589	0.330089	0.333632	0.337218	0.340847	0.344519	0.348237	0.351998	0.355806	0.359659	0.379635	0.400845	0.423368	0.447283	0.0366215	0.0366215	0.0366215	0.0366215	0.0366215	0.0366215	0.0366215	0.0366215	0.0366215	0.0366215	0.0366215	0.0366215	0.0366215	0.0366215
CH4	35	0.322613	0.326072	0.329573	0.333115	0.336701	0.34033	0.344003	0.34772	0.351482	0.355289	0.375026	0.395984	0.418238	0.441867	0.0361046	0.0361046	0.0361046	0.0361046	0.0361046	0.0361046	0.0361046	0.0361046	0.0361046	0.0361046	0.0361046	0.0361046	0.0361046	0.0361046
CH4	36	0.318687	0.322105	0.325564	0.329064	0.332607	0.336193	0.339822	0.343494	0.347211	0.350973	0.370475	0.391183	0.413171	0.436519	0.0355963	0.0355963	0.0355963	0.0355963	0.0355963	0.0355963	0.0355963	0.0355963	0.0355963	0.0355963	0.0355963	0.0355963	0.0355963	0.0355963
CH4	37	0.314811	0.318187	0.321605	0.325064	0.328564	0.332107	0.335693	0.339322	0.342994	0.346711	0.365981	0.386441	0.408167	0.431237	0.455733	0.0350964	0.0350964	0.0350964	0.0350964	0.0350964	0.0350964	0.0350964	0.0350964	0.0350964	0.0350964	0.0350964	0.0350964	0.0350964
CH4	38	0.310982	0.314319	0.317696	0.321113	0.324572	0.328073	0.331615	0.335201	0.33883	0.342503	0.361542	0.381759	0.403225	0.42602	0.450223	0.0346046	0.0346046	0.0346046	0.0346046	0.0346046	0.0346046	0.0346046	0.0346046	0.0346046	0.0346046	0.0346046	0.0346046	0.0346046
CH4	39	0.307202	0.310499	0.313835	0.317212	0.320629	0.324088	0.327589	0.331132	0.334717	0.338346	0.357158	0.377134	0.398345	0.420867	0.444782	0.0341209	0.0341209	0.0341209	0.0341209	0.0341209	0.0341209	0.0341209	0.0341209	0.0341209	0.0341209	0.0341209	0.0341209	0.0341209
CH4	40	0.303469	0.306726	0.310023	0.313359	0.316736	0.320154	0.323612	0.327113	0.330656	0.334241	0.352829	0.372567	0.393524	0.415778	0.439408	0.033645	0.033645	0.033645	0.033645	0.033645	0.033645	0.033645	0.033645	0.033645	0.033645	0.033645	0.033645	0.033645
CH4	41	0.299782	0.303001	0.306258	0.309555	0.312891	0.316268	0.319685	0.323144	0.326645	0.330188	0.348554	0.368056	0.388763	0.410752	0.4341	0.0331769	0.0331769	0.0331769	0.0331769	0.0331769	0.0331769	0.0331769	0.0331769	0.0331769	0.0331769	0.0331769	0.0331769	0.0331769
CH4	42	0.296141	0.299321	0.30254	0.305797	0.309094	0.312431	0.315807	0.319225	0.322684	0.326184	0.344331	0.363601	0.384061	0.405787	0.428857	0.453353	0.0327163	0.0327163	0.0327163	0.0327163	0.0327163	0.0327163	0.0327163	0.0327163	0.0327163	0.0327163	0.0327163	0.0327163
CH4	43	0.292546	0.295688	0.298868	0.302087	0.305344	0.308641	0.311977	0.315354	0.318772	0.322231	0.340161	0.3592	0.379417	0.400884	0.423678	0.447882	0.0322631	0.0322631	0.0322631	0.0322631	0.0322631	0.0322631	0.0322631	0.0322631	0.0322631	0.0322631	0.0322631	0.0322631
CH4	44	0.288995	0.2921	0.295242	0.298422	0.301641	0.304898	0.308195	0.311531	0.314908	0.318326	0.336042	0.354855	0.37483	0.396041	0.418563	0.442478	0.0318172	0.0318172	0.0318172	0.0318172	0.0318172	0.0318172	0.0318172	0.0318172	0.0318172	0.0318172	0.0318172	0.0318172
CH4	45	0.285489	0.288556	0.291661	0.294803	0.297983	0.301202	0.304459	0.307756	0.311093	0.314469	0.331975	0.350563	0.3703	0.391258	0.413511	0.437141	0.0313784	0.0313784	0.0313784	0.0313784	0.0313784	0.0313784	0.0313784	0.0313784	0.0313784	0.0313784	0.0313784	0.0313784
CH4	46	0.282026	0.285057	0.288125	0.291229	0.294372	0.297552	0.30077	0.304028	0.307324	0.310661	0.327957	0.346324	0.365825	0.386533	0.408521	0.431869	0.0309466	0.0309466	0.0309466	0.0309466	0.0309466	0.0309466	0.0309466	0.0309466	0.0309466	0.0309466	0.0309466	0.0309466
CH4	47	0.278606	0.281601	0.284632	0.2877	0.290804	0.293947	0.297127	0.300345	0.303603	0.306899	0.32399	0.342137	0.361406	0.381867	0.403593	0.426662	0.451158	0.0305216	0.0305216	0.0305216	0.0305216	0.0305216	0.0305216	0.0305216	0.0305216	0.0305216	0.0305216	0.0305216
CH4	48	0.275228	0.278188	0.281183	0.284214	0.287281	0.290386	0.293528	0.296708	0.299927	0.303184	0.320071	0.338001	0.357041	0.377257	0.398724	0.421518	0.445722	0.0301034	0.0301034	0.0301034	0.0301034	0.0301034	0.0301034	0.0301034	0.0301034	0.0301034	0.0301034	0.0301034
CH4	49	0.271893	0.274817	0.277776	0.280771	0.283802	0.28687	0.289974	0.293117	0.296297	0.299515	0.3162	0.333917	0.352729	0.372705	0.393916	0.416438	0.440353	0.0296917	0.0296917	0.0296917	0.0296917	0.0296917	0.0296917	0.0296917	0.0296917	0.0296917	0.0296917	0.0296917
CH4	50	0.268599	0.271488	0.274412	0.277371	0.280366	0.283397	0.286465	0.289569	0.292712	0.295892	0.312378	0.329883	0.348471	0.368208	0.389166	0.411419	0.435049	0.0292866	0.0292866	0.0292866	0.0292866	0.0292866	0.0292866	0.0292866	0.0292866	0.0292866	0.0292866	0.0292866
CH4	51	0.265345	0.2682	0.271089	0.274013	0.276972	0.279967	0.282998	0.286066	0.28917	0.292313	0.308602	0.325899	0.344265	0.363766	0.384474	0.406462	0.42981	0.0288877	0.0288877	0.0288877	0.0288877	0.0288877	0.0288877	0.0288877	0.0288877	0.0288877	0.0288877	0.0288877
CH4	52	0.262132	0.264953	0.267807	0.270696	0.27362	0.276579	0.279574	0.282605	0.285673	0.288778	0.304873	0.321963	0.34011	0.359379	0.37984	0.401566	0.424635	0.449131	0.0284951	0.0284951	0.0284951	0.0284951	0.0284951	0.0284951	0.0284951	0.0284951	0.0284951	0.0284951
CH4	53	0.258959	0.261746	0.264566	0.267421	0.27031	0.273234	0.276193	0.279188	0.282219	0.285287	0.30119	0.318076	0.336007	0.355046	0.375263	0.396729	0.419524	0.443727	0.0281086	0.0281086	0.0281086	0.0281086	0.0281086	0.0281086	0.0281086	0.0281086	0.0281086	0.0281086
CH4	54	0.255824	0.258578	0.261365	0.264186	0.26704	0.269929	0.272853	0.275812	0.278807	0.281838	0.297552	0.314237	0.331953	0.350766	0.370741	0.391952	0.414474	0.438389	0.027728	0.027728	0.027728	0.027728	0.027728	0.027728	0.027728	0.027728	0.027728	0.027728
CH4	55	0.252729	0.25545	0.258203	0.26099	0.263811	0.266665	0.269555	0.272478	0.275438	0.278433	0.293958	0.310444	0.32795	0.346538	0.366275	0.387233	0.409486	0.433116	0.0273534	0.0273534	0.0273534	0.0273534	0.0273534	0.0273534	0.0273534	0.0273534	0.0273534	0.0273534
CH4	56	0.249672	0.25236	0.255081	0.257835	0.260621	0.263442	0.266297	0.269186	0.27211	0.275069	0.290409	0.306699	0.323995	0.342361	0.361863	0.382571	0.404559	0.427907	0.0269845	0.0269845	0.0269845	0.0269845	0.0269845	0.0269845	0.0269845	0.0269845	0.0269845	0.0269845
CH4	57	0.246652	0.249309	0.251997	0.254718	0.257471	0.260258	0.263079	0.265933	0.268822	0.271746	0.286904	0.302999	0.320089	0.338236	0.357505	0.377966	0.399692	0.422762	0.0266213	0.0266213	0.0266213	0.0266213	0.0266213	0.0266213	0.0266213	0.0266213	0.0266213	0.0266213
CH4	58	0.24367	0.246295	0.248951	0.251639	0.25436	0.257114	0.259901	0.262721	0.265576	0.268465	0.283442	0.299345	0.316231	0.334162	0.353201	0.373418	0.394884	0.417679	0.0262636	0.0262636	0.0262636	0.0262636	0.0262636	0.0262636	0.0262636	0.0262636	0.0262636	0.0262636
CH4	59	0.240725	0.243318	0.245942	0.248599	0.251287	0.254008	0.256761	0.259548	0.262369	0.265223	0.280022	0.295735	0.31242	0.330137	0.348949	0.368924	0.390135	0.412658	0.0259114	0.0259114	0.0259114	0.0259114	0.0259114	0.0259114	0.0259114	0.0259114	0.0259114	0.0259114
CH4	60	0.237815	0.240378	0.242971	0.245596	0.248252	0.25094	0.253661	0.256415	0.259201	0.262022	0.276644	0.29217	0.308656	0.326161	0.344749	0.364486	0.385444	0.407697	0.0255645	0.0255645	0.0255645	0.0255645	0.0255645	0.0255645	0.0255645	0.0255645	0.0255645	0.0255645
CH4	61	0.234942	0.237474	0.240036	0.242629	0.245254	0.24791	0.250599	0.253319	0.256073	0.25886	0.273307	0.288648	0.304937	0.322234	0.3406	0.360102	0.380809	0.402798	0.0252229	0.0252229	0.0252229	0.0252229	0.0252229	0.0252229	0.0252229	0.0252229	0.0252229	0.0252229
CH4	62	0.232104	0.234605	0.237137	0.2397	0.242293	0.244917	0.247574	0.250262	0.252983	0.255737	0.270011	0.285169	0.301264	0.318354	0.336501	0.355771	0.376231	0.397957	0.445523	0.0248864	0.0248864	0.0248864	0.0248864	0.0248864	0.0248864	0.0248864	0.0248864	0.0248864
CH4	63	0.229301	0.231772	0.234274	0.236806	0.239368	0.241961	0.244586	0.247242	0.249931	0.252651	0.266756	0.281733	0.297636	0.314522	0.332453	0.351492	0.371709	0.393176	0.440174	0.024555	0.024555	0.024555	0.024555	0.024555	0.024555	0.024555	0.024555	0.024555
CH4	64	0.226532	0.228974	0.231446	0.233948	0.236479	0.239042	0.241635	0.24426	0.246916	0.249604	0.263541	0.278339	0.294052	0.310737	0.328454	0.347266	0.367242	0.388452	0.43489	0.0242286	0.0242286	0.0242286	0.0242286	0.0242286	0.0242286	0.0242286	0.0242286	0.0242286
CH4	65	0.223797	0.22621	0.228653	0.231124	0.233626	0.236158	0.23872	0.241314	0.243938	0.246594	0.260365	0.274986	0.290512	0.306998	0.324503	0.343091	0.362829	0.383786	0.42967	0.0239071	0.0239071	0.0239071	0.0239071	0.0239071	0.0239071	0.0239071	0.0239071	0.0239071
CH4	66	0.221096	0.223481	0.225894	0.228336	0.230808	0.233309	0.235841	0.238403	0.240997	0.243621	0.257227	0.271675	0.287015	0.303305	0.320601	0.338967	0.358469	0.379177	0.424513	0.0235904	0.0235904	0.0235904	0.0235904	0.0235904	0.0235904	0.0235904	0.0235904	0.0235904
CH4	67	0.218428	0.220784	0.223169	0.225582	0.228024	0.230496	0.232997	0.235529	0.238091	0.240685	0.254128	0.268403	0.283561	0.299656	0.316746	0.334893	0.354163	0.374623	0.419419	0.0232783	0.0232783	0.0232783	0.0232783	0.0232783	0.0232783	0.0232783	0.0232783	0.0232783
CH4	68	0.215793	0.218121	0.220477	0.222861	0.225274	0.227717	0.230188	0.23269	0.235222	0.237784	0.251067	0.265172	0.280149	0.296052	0.312938	0.330869	0.349908	0.370125	0.414386	0.0229709	0.0229709	0.0229709	0.0229709	0.0229709	0.0229709	0.0229709	0.0229709	0.0229709
CH4	69	0.21319	0.21549	0.217818	0.220174	0.222558	0.224971	0.227414	0.229885	0.232387	0.234919	0.248044	0.26198	0.276778	0.292492	0.309177	0.326893	0.345706	0.365681	0.409414	0.0226681	0.0226681	0.0226681	0.0226681	0.0226681	0.0226681	0.0226681	0.0226681	0.0226681
CH4	70	0.210619	0.212892	0.215192	0.21752	0.219876	0.22226	0.224673	0.227115	0.229587	0.232089	0.245057	0.258827	0.273449	0.288975	0.305461	0.322966	0.341554	0.361291	0.404503	0.0223697	0.0223697	0.0223697	0.0223697	0.0223697	0.0223697	0.0223697	0.0223697	0.0223697
CH4	71	0.20808	0.210325	0.212598	0.214898	0.217226	0.219582	0.221966	0.224379	0.226821	0.229293	0.242107	0.255713	0.27016	0.285501	0.30179	0.319086	0.337453	0.356954	0.39965	0.0220757	0.0220757	0.0220757	0.0220757	0.0220757	0.0220757	0.0220757	0.0220757	0.0220757
CH4	72	0.205571	0.20779	0.210036	0.212308	0.214608	0.216936	0.219292	0.221676	0.224089	0.226532	0.239192	0.252636	0.266911	0.282069	0.298164	0.315254	0.333401	0.35267	0.394857	0.442422	0.021786	0.021786	0.021786	0.021786	0.021786	0.021786	0.021786	0.021786
CH4	73	0.203094	0.205286	0.207505	0.20975	0.212023	0.214323	0.216651	0.219006	0.221391	0.223804	0.236314	0.249597	0.263702	0.278679	0.294582	0.311468	0.329399	0.348438	0.390121	0.437119	0.0215005	0.0215005	0.0215005	0.0215005	0.0215005	0.0215005	0.0215005	0.0215005
CH4	74	0.200646	0.202812	0.205005	0.207223	0.209469	0.211741	0.214041	0.216369	0.218725	0.22111	0.23347	0.246595	0.260531	0.27533	0.291043	0.307728	0.325445	0.344257	0.385443	0.43188	0.0212192	0.0212192	0.0212192	0.0212192	0.0212192	0.0212192	0.0212192	0.0212192
CH4	75	0.198229	0.200369	0.202535	0.204727	0.206946	0.209192	0.211464	0.213764	0.216092	0.218448	0.230661	0.243629	0.2574	0.272021	0.287547	0.304033	0.321538	0.340126	0.380821	0.426705	0.020942	0.020942	0.020942	0.020942	0.020942	0.020942	0.020942	0.020942
CH4	76	0.195841	0.197956	0.200096	0.202262	0.204454	0.206673	0.208918	0.211191	0.213491	0.215819	0.227886	0.2407	0.254306	0.268753	0.284094	0.300383	0.31768	0.336046	0.376255	0.421592	0.0206688	0.0206688	0.0206688	0.0206688	0.0206688	0.0206688	0.0206688	0.0206688
CH4	77	0.193482	0.195572	0.197686	0.199827	0.201993	0.204185	0.206404	0.208649	0.210922	0.213222	0.225145	0.237806	0.25125	0.265525	0.280682	0.296777	0.313868	0.332015	0.371745	0.41654	0.0203996	0.0203996	0.0203996	0.0203996	0.0203996	0.0203996	0.0203996	0.0203996
CH4	78	0.191152	0.193217	0.195306	0.197421	0.199561	0.201727	0.20392	0.206138	0.208384	0.210656	0.222438	0.234947	0.248231	0.262335	0.277312	0.293215	0.310102	0.328032	0.367288	0.411549	0.0201343	0.0201343	0.0201343	0.0201343	0.0201343	0.0201343	0.0201343	0.0201343
CH4	79	0.188851	0.190891	0.192955	0.195045	0.197159	0.1993	0.201466	0.203658	0.205877	0.208122	0.219763	0.232124	0.245248	0.259185	0.273983	0.289696	0.306381	0.324098	0.362886	0.406619	0.0198727	0.0198727	0.0198727	0.0198727	0.0198727	0.0198727	0.0198727	0.0198727
CH4	80	0.186577	0.188593	0.190633	0.192697	0.194787	0.196902	0.199042	0.201208	0.2034	0.205619	0.217121	0.229334	0.242302	0.256072	0.270694	0.28622	0.302706	0.320211	0.358536	0.401748	0.0196149	0.0196149	0.0196149	0.0196149	0.0196149	0.0196149	0.0196149	0.0196149
CH4	81	0.184332	0.186323	0.188339	0.190379	0.192443	0.194533	0.196648	0.198788	0.200954	0.203146	0.214511	0.226578	0.239392	0.252998	0.267445	0.282786	0.299075	0.316372	0.35424	0.396936	0.0193608	0.0193608	0.0193608	0.0193608	0.0193608	0.0193608	0.0193608	0.0193608
CH4	82	0.182113	0.184081	0.186073	0.188088	0.190128	0.192193	0.194282	0.196397	0.198537	0.200703	0.211933	0.223856	0.236517	0.24996	0.264235	0.279393	0.295488	0.312578	0.349995	0.392181	0.439747	0.0191104	0.0191104	0.0191104	0.0191104	0.0191104	0.0191104	0.0191104
CH4	83	0.179922	0.181866	0.183834	0.185826	0.187841	0.189881	0.191946	0.194035	0.19615	0.19829	0.209386	0.221167	0.233677	0.24696	0.261065	0.276041	0.291944	0.308831	0.345801	0.387484	0.434482	0.0188634	0.0188634	0.0188634	0.0188634	0.0188634	0.0188634	0.0188634
CH4	84	0.177758	0.179679	0.181623	0.183591	0.185582	0.187598	0.189638	0.191703	0.193792	0.195907	0.20687	0.21851	0.230871	0.243996	0.257932	0.27273	0.288444	0.305129	0.341658	0.382844	0.429281	0.01862	0.01862	0.01862	0.01862	0.01862	0.01862	0.01862
CH4	85	0.175619	0.177518	0.179439	0.181383	0.183351	0.185342	0.187358	0.189398	0.191463	0.193552	0.204384	0.215886	0.228099	0.241067	0.254838	0.269459	0.284985	0.301471	0.337564	0.378259	0.424143	0.0183801	0.0183801	0.0183801	0.0183801	0.0183801	0.0183801	0.0183801
CH4	86	0.173507	0.175383	0.177281	0.179202	0.181147	0.183114	0.185106	0.187122	0.189161	0.191226	0.201929	0.213294	0.225361	0.238175	0.25178	0.266228	0.281568	0.297858	0.33352	0.37373	0.419066	0.0181435	0.0181435	0.0181435	0.0181435	0.0181435	0.0181435	0.0181435
CH4	87	0.171421	0.173274	0.17515	0.177048	0.178969	0.180913	0.182881	0.184873	0.186888	0.188928	0.199503	0.210732	0.222656	0.235317	0.24876	0.263035	0.278193	0.294288	0.329525	0.369255	0.414051	0.0179103	0.0179103	0.0179103	0.0179103	0.0179103	0.0179103	0.0179103
CH4	88	0.16936	0.171191	0.173044	0.17492	0.176818	0.178739	0.180683	0.182651	0.184643	0.186658	0.197107	0.208202	0.219984	0.232493	0.245777	0.259881	0.274858	0.290761	0.325578	0.364834	0.409095	0.0176803	0.0176803	0.0176803	0.0176803	0.0176803	0.0176803	0.0176803
CH4	89	0.167324	0.169133	0.170964	0.172817	0.174693	0.176591	0.178512	0.180457	0.182424	0.184416	0.19474	0.205703	0.217344	0.229704	0.242829	0.256766	0.271564	0.287277	0.321679	0.360467	0.4042	0.0174536	0.0174536	0.0174536	0.0174536	0.0174536	0.0174536	0.0174536
CH4	90	0.165312	0.1671	0.168909	0.17074	0.172594	0.174469	0.176368	0.178289	0.180233	0.182201	0.192402	0.203234	0.214736	0.226949	0.239917	0.253688	0.268309	0.283835	0.317826	0.356152	0.399363	0.01723	0.01723	0.01723	0.01723	0.01723	0.01723	0.01723
CH4	91	0.163326	0.165092	0.16688	0.168689	0.17052	0.172373	0.174249	0.176147	0.178068	0.180013	0.190092	0.200795	0.21216	0.224227	0.237041	0.250647	0.265094	0.280435	0.31402	0.351888	0.394584	0.0170096	0.0170096	0.0170096	0.0170096	0.0170096	0.0170096	0.0170096
CH4	92	0.161363	0.163108	0.164875	0.166662	0.168472	0.170303	0.172156	0.174031	0.17593	0.177851	0.18781	0.198385	0.209614	0.221538	0.234199	0.247642	0.261917	0.277075	0.31026	0.347676	0.389863	0.437429	0.0167922	0.0167922	0.0167922	0.0167922	0.0167922	0.0167922
CH4	93	0.159424	0.161149	0.162894	0.16466	0.166448	0.168257	0.170088	0.171942	0.173817	0.175715	0.185556	0.196005	0.2071	0.218881	0.231391	0.244674	0.258779	0.273756	0.306545	0.343515	0.385199	0.432197	0.0165779	0.0165779	0.0165779	0.0165779	0.0165779	0.0165779
CH4	94	0.157509	0.159213	0.160937	0.162683	0.164449	0.166237	0.168046	0.169877	0.17173	0.173606	0.183329	0.193653	0.204616	0.216257	0.228617	0.241742	0.255679	0.270477	0.302875	0.339404	0.38059	0.427028	0.0163665	0.0163665	0.0163665	0.0163665	0.0163665	0.0163665
CH4	95	0.155617	0.1573	0.159004	0.160729	0.162474	0.16424	0.166028	0.167837	0.169669	0.171522	0.181129	0.19133	0.202162	0.213664	0.225877	0.238845	0.252616	0.267237	0.299249	0.335342	0.376037	0.421921	0.0161581	0.0161581	0.0161581	0.0161581	0.0161581	0.0161581
CH4	96	0.153748	0.155411	0.157095	0.158799	0.160523	0.162268	0.164035	0.165823	0.167632	0.169463	0.178955	0.189035	0.199738	0.211103	0.22317	0.235984	0.249589	0.264037	0.295667	0.331329	0.371539	0.416875	0.0159525	0.0159525	0.0159525	0.0159525	0.0159525	0.0159525
CH4	97	0.151901	0.153545	0.155208	0.156892	0.158596	0.16032	0.162066	0.163832	0.16562	0.167429	0.176808	0.186768	0.197343	0.208572	0.220495	0.233156	0.2466	0.260875	0.292127	0.327365	0.367095	0.41189	0.0157498	0.0157498	0.0157498	0.0157498	0.0157498	0.0157498
CH4	98	0.150077	0.151701	0.153345	0.155009	0.156692	0.158396	0.16012	0.161866	0.163632	0.16542	0.174687	0.184528	0.194977	0.206072	0.217853	0.230363	0.243646	0.257751	0.288631	0.323448	0.362704	0.406965	0.0155498	0.0155498	0.0155498	0.0155498	0.0155498	0.0155498
CH4	99	0.148275	0.14988	0.151504	0.153148	0.154811	0.156495	0.158199	0.159923	0.161669	0.163435	0.172592	0.182315	0.192639	0.203602	0.215243	0.227603	0.240728	0.254665	0.285176	0.319578	0.358366	0.402099	0.0153526	0.0153526	0.0153526	0.0153526	0.0153526	0.0153526
CH4	100	0.146495	0.148081	0.149686	0.15131	0.152953	0.154617	0.1563	0.158004	0.159729	0.161474	0.170522	0.180129	0.19033	0.201162	0.212664	0.224877	0.237845	0.251616	0.281763	0.315754	0.35408	0.397291	0.0151581	0.0151581	0.0151581	0.0151581	0.0151581	0.0151581
CH4	101	0.144737	0.146303	0.147889	0.149494	0.151118	0.152761	0.154425	0.156109	0.157812	0.159537	0.168477	0.177969	0.188049	0.198752	0.210116	0.222184	0.234997	0.248603	0.278391	0.311977	0.349845	0.392541	0.0149662	0.0149662	0.0149662	0.0149662	0.0149662	0.0149662
CH4	102	0.143	0.144548	0.146114	0.1477	0.149304	0.150929	0.152572	0.154236	0.155919	0.157623	0.166456	0.175836	0.185795	0.19637	0.207599	0.219523	0.232183	0.245627	0.27506	0.308245	0.345661	0.387848	0.435413	0.014777	0.014777	0.014777	0.014777	0.014777
CH4	103	0.141284	0.142813	0.144361	0.145928	0.147513	0.149118	0.150742	0.152386	0.154049	0.155733	0.16446	0.173728	0.183568	0.194017	0.205112	0.216894	0.229403	0.242687	0.271768	0.304558	0.341528	0.383211	0.430209	0.0145903	0.0145903	0.0145903	0.0145903	0.0145903
CH4	104	0.139588	0.141099	0.142629	0.144177	0.145743	0.147329	0.148934	0.150558	0.152201	0.153865	0.162489	0.171645	0.181369	0.191693	0.202656	0.214296	0.226657	0.239782	0.268517	0.300915	0.337444	0.37863	0.425067	0.0144062	0.0144062	0.0144062	0.0144062	0.0144062
CH4	105	0.137913	0.139407	0.140918	0.142447	0.143995	0.145562	0.147147	0.148752	0.150376	0.15202	0.160541	0.169588	0.179195	0.189397	0.200229	0.21173	0.223944	0.236912	0.265304	0.297316	0.333409	0.374104	0.419987	0.0142245	0.0142245	0.0142245	0.0142245	0.0142245
CH4	106	0.136259	0.137734	0.139227	0.140739	0.142268	0.143816	0.145383	0.146968	0.148573	0.150197	0.158616	0.167556	0.177048	0.187128	0.197831	0.209195	0.221263	0.234076	0.26213	0.29376	0.329422	0.369632	0.414968	0.0140454	0.0140454	0.0140454	0.0140454	0.0140454
CH4	107	0.134624	0.136082	0.137557	0.139051	0.140562	0.142091	0.143639	0.145206	0.146791	0.148396	0.156715	0.165548	0.174927	0.184887	0.195462	0.206691	0.218614	0.231275	0.258994	0.290246	0.325484	0.365214	0.410009	0.0138686	0.0138686	0.0138686	0.0138686	0.0138686
CH4	108	0.133009	0.13445	0.135908	0.137383	0.138876	0.140387	0.141917	0.143465	0.145031	0.146617	0.154837	0.163564	0.172832	0.182672	0.193121	0.204216	0.215998	0.228507	0.255895	0.286775	0.321592	0.360848	0.405109	0.0136942	0.0136942	0.0136942	0.0136942	0.0136942
CH4	109	0.131414	0.132837	0.134278	0.135736	0.137211	0.138704	0.140215	0.141745	0.143293	0.144859	0.152981	0.161605	0.170761	0.180485	0.190809	0.201772	0.213412	0.225773	0.252834	0.283346	0.317747	0.356535	0.400268	0.0135222	0.0135222	0.0135222	0.0135222	0.0135222
CH4	110	0.129838	0.131244	0.132668	0.134108	0.135566	0.137041	0.138534	0.140046	0.141575	0.143123	0.151148	0.159668	0.168716	0.178323	0.188524	0.199357	0.210858	0.223071	0.24981	0.279958	0.313949	0.352274	0.395485	0.0133525	0.0133525	0.0133525	0.0133525	0.0133525
CH4	111	0.128281	0.129671	0.131077	0.1325	0.133941	0.135398	0.136874	0.138367	0.139878	0.141408	0.149337	0.157756	0.166695	0.176188	0.186268	0.19697	0.208335	0.220402	0.246822	0.27661	0.310196	0.348064	0.39076	0.013185	0.013185	0.013185	0.013185	0.013185
CH4	112	0.126743	0.128116	0.129505	0.130912	0.132335	0.133775	0.135233	0.136709	0.138202	0.139713	0.147547	0.155866	0.164699	0.174078	0.184038	0.194613	0.205842	0.217765	0.24387	0.273303	0.306488	0.343904	0.386091	0.433656	0.0130198	0.0130198	0.0130198	0.0130198
CH4	113	0.125224	0.12658	0.127953	0.129342	0.130749	0.132172	0.133612	0.13507	0.136546	0.138039	0.14578	0.153999	0.162727	0.171994	0.181835	0.192284	0.203379	0.21516	0.240953	0.270035	0.302824	0.339794	0.381478	0.428476	0.0128568	0.0128568	0.0128568	0.0128568
CH4	114	0.123722	0.125063	0.126419	0.127792	0.129182	0.130588	0.132011	0.133452	0.134909	0.136385	0.144033	0.152155	0.160778	0.169935	0.179658	0.189983	0.200945	0.212586	0.238072	0.266806	0.299205	0.335733	0.37692	0.423357	0.0126959	0.0126959	0.0126959	0.0126959
CH4	115	0.122239	0.123564	0.124904	0.126261	0.127633	0.129023	0.130429	0.131852	0.133293	0.134751	0.142308	0.150332	0.158853	0.167901	0.177508	0.187709	0.198541	0.210043	0.235225	0.263616	0.295628	0.331721	0.372416	0.4183	0.0125372	0.0125372	0.0125372	0.0125372
CH4	116	0.120774	0.122083	0.123407	0.124747	0.126104	0.127477	0.128866	0.130273	0.131696	0.133136	0.140603	0.148532	0.156951	0.165891	0.175384	0.185463	0.196166	0.207531	0.232412	0.260465	0.292095	0.327758	0.367967	0.413303	0.0123806	0.0123806	0.0123806	0.0123806
CH4	117	0.119327	0.12062	0.121928	0.123253	0.124593	0.125949	0.127322	0.128712	0.130118	0.131541	0.138919	0.146754	0.155072	0.163905	0.173285	0.183244	0.193819	0.205048	0.229633	0.257351	0.288604	0.323841	0.363571	0.408366	0.0122261	0.0122261	0.0122261	0.0122261
CH4	118	0.117897	0.119174	0.120467	0.121776	0.1231	0.12444	0.125797	0.12717	0.128559	0.129966	0.137256	0.144996	0.153216	0.161944	0.171211	0.181052	0.191501	0.202596	0.226887	0.254275	0.285155	0.319972	0.359228	0.403489	0.0120737	0.0120737	0.0120737	0.0120737
CH4	119	0.116484	0.117746	0.119024	0.120317	0.121625	0.12295	0.12429	0.125647	0.127019	0.128409	0.135612	0.14326	0.151382	0.160006	0.169162	0.178886	0.18921	0.200173	0.224174	0.251235	0.281747	0.316149	0.354936	0.398669	0.0119232	0.0119232	0.0119232	0.0119232
CH4	120	0.115088	0.116335	0.117598	0.118875	0.120168	0.121477	0.122801	0.124141	0.125498	0.126871	0.133988	0.141545	0.14957	0.15809	0.167138	0.176745	0.186946	0.197779	0.221493	0.248232	0.27838	0.312371	0.350696	0.393907	0.0117744	0.0117744	0.0117744	0.0117744
CH4	121	0.113709	0.114942	0.116189	0.117451	0.118729	0.120022	0.12133	0.122655	0.123995	0.125352	0.132384	0.139851	0.14778	0.156199	0.165139	0.174631	0.184711	0.195414	0.218846	0.245265	0.275053	0.308639	0.346507	0.389203	0.0116282	0.0116282	0.0116282	0.0116282
CH4	122	0.112347	0.113565	0.114797	0.116044	0.117307	0.118584	0.119877	0.121186	0.12251	0.12385	0.130799	0.138177	0.146011	0.15433	0.163163	0.172542	0.182502	0.193077	0.216229	0.242334	0.271766	0.304952	0.342368	0.384555	0.43212	0.0114836	0.0114836	0.0114836
CH4	123	0.111001	0.112204	0.113422	0.114655	0.115902	0.117164	0.118442	0.119734	0.121043	0.122367	0.129233	0.136523	0.144264	0.152483	0.161211	0.170478	0.180319	0.190768	0.213644	0.239437	0.268519	0.301308	0.338278	0.379962	0.42696	0.011341	0.011341	0.011341
CH4	124	0.109672	0.110861	0.112064	0.113281	0.114514	0.115761	0.117023	0.118301	0.119594	0.120902	0.127686	0.134889	0.142537	0.150659	0.159282	0.168439	0.178163	0.188487	0.21109	0.236576	0.26531	0.297709	0.334238	0.375424	0.421861	0.0112001	0.0112001	0.0112001
CH4	125	0.108358	0.109533	0.110722	0.111925	0.113142	0.114375	0.115622	0.116884	0.118162	0.119455	0.126157	0.133275	0.140832	0.148856	0.157377	0.166425	0.176032	0.186233	0.208567	0.233748	0.26214	0.294152	0.330245	0.37094	0.416824	0.0110612	0.0110612	0.0110612
CH4	126	0.10706	0.108221	0.109396	0.110584	0.111788	0.113005	0.114238	0.115485	0.116747	0.118025	0.124647	0.13168	0.139147	0.147076	0.155495	0.164434	0.173927	0.184007	0.206074	0.230955	0.259008	0.290638	0.326301	0.36651	0.411847	0.010924	0.010924	0.010924
CH4	127	0.105778	0.106925	0.108086	0.10926	0.110449	0.111652	0.11287	0.114102	0.115349	0.116612	0.123155	0.130104	0.137482	0.145316	0.153635	0.162468	0.171847	0.181807	0.203611	0.228195	0.255914	0.287166	0.322404	0.362134	0.406929	0.0107886	0.0107886	0.0107886
CH4	128	0.104512	0.105645	0.106791	0.107952	0.109127	0.110315	0.111519	0.112736	0.113969	0.115216	0.121681	0.128547	0.135837	0.143578	0.151797	0.160525	0.169793	0.179633	0.201177	0.225468	0.252856	0.283736	0.318553	0.357809	0.40207	0.010655	0.010655	0.010655
CH4	129	0.10326	0.10438	0.105513	0.10666	0.10782	0.108995	0.110184	0.111387	0.112604	0.113837	0.120225	0.127009	0.134212	0.14186	0.149982	0.158606	0.167762	0.177486	0.198773	0.222774	0.249835	0.280347	0.314748	0.353536	0.397269	0.0105232	0.0105232	0.0105232
CH4	130	0.102024	0.10313	0.10425	0.105383	0.106529	0.10769	0.108865	0.110053	0.111257	0.112474	0.118787	0.125489	0.132606	0.140164	0.148188	0.156709	0.165757	0.175364	0.196397	0.220112	0.246851	0.276998	0.310989	0.349315	0.392526	0.010393	0.010393	0.010393
CH4	131	0.100802	0.101895	0.103002	0.104121	0.105254	0.106401	0.107562	0.108736	0.109925	0.111128	0.117365	0.123988	0.13102	0.138487	0.146416	0.154835	0.163775	0.173268	0.19405	0.217482	0.243902	0.27369	0.307275	0.345143	0.387839	0.0102645	0.0102645	0.0102645
CH4	132	0.0995957	0.100676	0.101769	0.102875	0.103994	0.105127	0.106274	0.107435	0.108609	0.109798	0.115961	0.122505	0.129453	0.136831	0.144665	0.152984	0.161817	0.171196	0.191731	0.214883	0.240988	0.27042	0.303606	0.341022	0.383209	0.430774	0.0101378	0.0101378
CH4	133	0.0984035	0.0994705	0.10055	0.101643	0.10275	0.103869	0.105002	0.106149	0.10731	0.108484	0.114573	0.121039	0.127905	0.135195	0.142935	0.151155	0.159883	0.16915	0.18944	0.212316	0.238109	0.267191	0.29998	0.33695	0.378633	0.425631	0.0100126	0.0100126
CH4	134	0.0972256	0.0982799	0.099347	0.100427	0.10152	0.102626	0.103746	0.104879	0.106026	0.107186	0.113203	0.119591	0.126375	0.133578	0.141226	0.149348	0.157971	0.167128	0.187176	0.209779	0.235265	0.263999	0.296398	0.332927	0.374113	0.42055	0.00988906	0.00988906
CH4	135	0.0960618	0.0971036	0.098158	0.0992251	0.100305	0.101398	0.102504	0.103624	0.104757	0.105904	0.111848	0.118161	0.124863	0.13198	0.139538	0.147562	0.156083	0.165131	0.184939	0.207273	0.232454	0.260846	0.292858	0.328951	0.369646	0.41553	0.00976711	0.00976711
CH4	136	0.0949121	0.0959415	0.0969832	0.0980376	0.0991047	0.100185	0.101278	0.102384	0.103503	0.104636	0.11051	0.116747	0.12337	0.130402	0.137869	0.145798	0.154217	0.163157	0.182729	0.204797	0.229678	0.257731	0.289361	0.325024	0.365233	0.410569	0.00964674	0.00964674
CH4	137	0.0937762	0.0947933	0.0958227	0.0968644	0.0979188	0.0989859	0.100066	0.101159	0.102265	0.103385	0.109188	0.115351	0.121895	0.128843	0.136221	0.144055	0.152374	0.161207	0.180546	0.20235	0.226934	0.254653	0.285906	0.321143	0.360873	0.405668	0.00952792	0.00952792
CH4	138	0.092654	0.0936589	0.094676	0.0957054	0.0967471	0.0978015	0.0988686	0.0999485	0.101042	0.102148	0.107882	0.113971	0.120437	0.127303	0.134593	0.142333	0.150553	0.159281	0.178389	0.199933	0.224224	0.251612	0.282492	0.317309	0.356565	0.400826	0.00941063	0.00941063
CH4	139	0.0915453	0.0925382	0.0935432	0.0945602	0.0955896	0.0966314	0.0976857	0.0987528	0.0998327	0.100926	0.106592	0.112608	0.118997	0.125781	0.132984	0.140632	0.148754	0.157377	0.176257	0.197544	0.221546	0.248607	0.279118	0.31352	0.352308	0.396041	0.00929485	0.00929485
CH4	140	0.0904499	0.091431	0.0924239	0.0934289	0.0944459	0.0954753	0.0965171	0.0975714	0.0986385	0.0997184	0.105317	0.111262	0.117574	0.124277	0.131394	0.138951	0.146976	0.155497	0.174151	0.195185	0.2189	0.245638	0.275786	0.309777	0.348102	0.391313	0.00918055	0.00918055
CH4	141	0.0893676	0.090337	0.0913181	0.0923111	0.093316	0.0943331	0.0953624	0.0964042	0.0974586	0.0985256	0.104057	0.109931	0.116168	0.122791	0.129823	0.13729	0.145219	0.153638	0.172071	0.192853	0.216285	0.242705	0.272493	0.306079	0.343946	0.386642	0.00906771	0.00906771
CH4	142	0.0882984	0.0892562	0.0902256	0.0912067	0.0921997	0.0932046	0.0942217	0.0952511	0.0962928	0.0973472	0.102813	0.108617	0.114779	0.121323	0.128271	0.13565	0.143484	0.151803	0.170015	0.190549	0.213702	0.239806	0.269239	0.302424	0.339841	0.382027	0.429593	0.00895632
CH4	143	0.0872419	0.0881883	0.0891461	0.0901155	0.0910966	0.0920896	0.0930945	0.0941116	0.0951409	0.0961827	0.101583	0.107318	0.113407	0.119873	0.126738	0.134028	0.141769	0.149988	0.167984	0.188273	0.21115	0.236943	0.266024	0.298814	0.335784	0.377467	0.424465	0.0088462
CH4	144	0.0861983	0.0871334	0.0880799	0.0890377	0.0900071	0.0909882	0.0919812	0.0929861	0.0940032	0.0950325	0.100369	0.106035	0.112051	0.11844	0.125223	0.132427	0.140075	0.148196	0.165977	0.186025	0.208628	0.234113	0.262848	0.295246	0.331775	0.372962	0.419399	0.00873779
CH4	145	0.0851672	0.0860911	0.0870263	0.0879727	0.0889305	0.0898999	0.090881	0.091874	0.0928789	0.093896	0.0991685	0.104767	0.110712	0.117024	0.123727	0.130844	0.138401	0.146426	0.163994	0.183803	0.206137	0.231318	0.25971	0.291722	0.327815	0.36851	0.414393	0.00863062
CH4	146	0.0841484	0.0850614	0.0859853	0.0869205	0.0878669	0.0888247	0.0897941	0.0907752	0.0917682	0.0927731	0.0979827	0.103515	0.109388	0.115625	0.122248	0.12928	0.136747	0.144676	0.162035	0.181607	0.203675	0.228556	0.256609	0.288239	0.323902	0.364111	0.409447	0.0085248
CH4	147	0.0831419	0.0840439	0.0849569	0.0858809	0.086816	0.0877624	0.0887203	0.0896897	0.0906708	0.0916637	0.0968112	0.102277	0.108081	0.114243	0.120787	0.127736	0.135114	0.142948	0.1601	0.179438	0.201243	0.225827	0.253545	0.284798	0.320035	0.359765	0.404561	0.00842034
CH4	148	0.0821475	0.0830388	0.0839408	0.0848538	0.0857777	0.0867129	0.0876593	0.0886171	0.0895865	0.0905676	0.0956537	0.101054	0.106789	0.112878	0.119344	0.126209	0.133499	0.14124	0.158187	0.177295	0.198839	0.22313	0.250518	0.281398	0.316215	0.355471	0.399732	0.0083172
CH4	149	0.081165	0.0820456	0.0829369	0.083839	0.0847519	0.0856759	0.086611	0.0875574	0.0885153	0.0894847	0.0945101	0.0998463	0.105512	0.111529	0.117917	0.124701	0.131904	0.139553	0.156298	0.175178	0.196465	0.220466	0.247527	0.278039	0.312441	0.351228	0.394962	0.00821537
CH4	150	0.0801943	0.0810644	0.0819451	0.0828364	0.0837384	0.0846514	0.0855754	0.0865105	0.0874569	0.0884148	0.0933802	0.0986527	0.104251	0.110196	0.116508	0.123211	0.130328	0.137885	0.154431	0.173086	0.194119	0.217834	0.244572	0.27472	0.308711	0.347036	0.390248	0.00811484
CH4	151	0.0792352	0.080095	0.0809652	0.0818458	0.0827371	0.0836392	0.0845521	0.0854761	0.0864112	0.0873577	0.0922639	0.0974735	0.103005	0.108879	0.115116	0.121739	0.128771	0.136238	0.152586	0.171019	0.191801	0.215233	0.241653	0.271441	0.305026	0.342894	0.38559	0.00801558
CH4	152	0.0782877	0.0791372	0.079997	0.0808672	0.0817478	0.0826391	0.0835412	0.0844541	0.0853781	0.0863132	0.0911609	0.0963084	0.101774	0.107578	0.113741	0.120284	0.127233	0.134611	0.150764	0.168976	0.189511	0.212663	0.238768	0.2682	0.301386	0.338802	0.380988	0.428554
CH4	153	0.0773515	0.0781909	0.0790404	0.0799002	0.0807704	0.0816511	0.0825424	0.0834444	0.0843574	0.0852813	0.0900712	0.0951573	0.100558	0.106292	0.112382	0.118847	0.125713	0.133003	0.148963	0.166958	0.187248	0.210124	0.235917	0.264999	0.297788	0.334758	0.376442	0.42344
CH4	154	0.0764266	0.077256	0.0780954	0.0789449	0.0798047	0.0806748	0.0815555	0.0824468	0.0833489	0.0842618	0.0889946	0.09402	0.0993562	0.105022	0.111039	0.117427	0.124211	0.131414	0.147184	0.164965	0.185012	0.207616	0.233101	0.261836	0.294234	0.330763	0.371949	0.418386
CH4	155	0.0755128	0.0763323	0.0771616	0.078001	0.0788506	0.0797104	0.0805805	0.0814612	0.0823525	0.0832545	0.0879308	0.0928963	0.0981688	0.103767	0.109712	0.116024	0.122727	0.129844	0.145426	0.162995	0.182803	0.205137	0.230318	0.25871	0.290722	0.326815	0.36751	0.413394
CH4	156	0.0746099	0.0754196	0.0762391	0.0770685	0.0779079	0.0787574	0.0796172	0.0804874	0.081368	0.0822593	0.0868799	0.0917861	0.0969957	0.102527	0.108401	0.114638	0.121261	0.128293	0.143689	0.161048	0.18062	0.202688	0.227569	0.255622	0.287252	0.322915	0.363124	0.40846
CH4	157	0.0737178	0.0745178	0.0753276	0.076147	0.0769764	0.0778158	0.0786653	0.0795251	0.0803953	0.081276	0.0858414	0.0906891	0.0958366	0.101302	0.107106	0.113269	0.119813	0.126761	0.141973	0.159125	0.178464	0.200268	0.224852	0.252571	0.283823	0.319061	0.358791	0.403586
CH4	158	0.0728366	0.0736271	0.0744271	0.0752368	0.0760563	0.0768857	0.0777251	0.0785746	0.0794344	0.0803046	0.0848155	0.0896054	0.0946915	0.100092	0.105827	0.111916	0.118381	0.125247	0.140278	0.157225	0.176333	0.197877	0.222168	0.249556	0.280436	0.315253	0.354509	0.39877
CH4	159	0.0719658	0.0727469	0.0735374	0.0743375	0.0751472	0.0759667	0.076796	0.0776354	0.078485	0.0793448	0.0838019	0.0885346	0.0935601	0.0988962	0.104562	0.110579	0.116967	0.123751	0.138603	0.155348	0.174228	0.195515	0.219516	0.246577	0.277089	0.311491	0.350278	0.394011
CH4	160	0.0711055	0.0718773	0.0726583	0.0734489	0.0742489	0.0750586	0.0758781	0.0767075	0.0775469	0.0783964	0.0828004	0.0874767	0.0924422	0.0977147	0.103313	0.109258	0.11557	0.122273	0.136947	0.153493	0.172148	0.193181	0.216896	0.243634	0.273782	0.307773	0.346098	0.38931
CH4	161	0.0702555	0.0710181	0.0717898	0.0725709	0.0733614	0.0741615	0.0749712	0.0757907	0.0766201	0.0774595	0.0818109	0.0864314	0.0913377	0.0965473	0.102079	0.107953	0.11419	0.120813	0.135312	0.15166	0.170092	0.190875	0.214307	0.240726	0.270514	0.3041	0.341968	0.384664
CH4	162	0.0694157	0.0701692	0.0709317	0.0717035	0.0724846	0.0732751	0.0740751	0.0748849	0.0757043	0.0765337	0.0808333	0.0853987	0.0902464	0.0953939	0.10086	0.106663	0.112826	0.11937	0.133696	0.149849	0.168062	0.188596	0.211749	0.237853	0.267286	0.300471	0.337887	0.380074
CH4	163	0.068586	0.0693305	0.0700839	0.0708465	0.0716182	0.0723993	0.0731898	0.0739899	0.0747996	0.0756191	0.0798673	0.0843783	0.0891682	0.0942543	0.0996549	0.105389	0.111479	0.117944	0.1321	0.14806	0.166055	0.186345	0.209221	0.235014	0.264096	0.296885	0.333855	0.375539
CH4	164	0.0677662	0.0685018	0.0692463	0.0699997	0.0707623	0.0715341	0.0723151	0.0731056	0.0739057	0.0747154	0.078913	0.0833701	0.0881029	0.0931283	0.0984645	0.104131	0.110147	0.116536	0.130522	0.146292	0.164073	0.18412	0.206724	0.232209	0.260944	0.293342	0.329871	0.371057
CH4	165	0.0668672	0.067594	0.0683296	0.069074	0.0698275	0.0705901	0.0713618	0.0721429	0.0729334	0.0737335	0.077881	0.082285	0.0869613	0.0919267	0.0971993	0.102798	0.108743	0.115055	0.128875	0.144457	0.162025	0.181833	0.204167	0.229349	0.257741	0.289752	0.325846	0.366541
CH4	166	0.0661586	0.0668768	0.0676036	0.0683392	0.0690837	0.0698371	0.0705997	0.0713715	0.0721525	0.0729431	0.0770411	0.0813925	0.0860131	0.0909193	0.0961289	0.101661	0.107535	0.113772	0.127427	0.142823	0.160181	0.179754	0.201821	0.226702	0.254755	0.286385	0.322048	0.362257
CH4	167	0.0653678	0.0660774	0.0667956	0.0675224	0.068258	0.0690024	0.0697559	0.0705185	0.0712902	0.0720713	0.0761205	0.08042	0.0849854	0.0898331	0.0949806	0.100446	0.10625	0.112413	0.125905	0.141117	0.158269	0.177608	0.199412	0.223996	0.251715	0.282967	0.318205	0.357935
CH4	168	0.0645866	0.0652878	0.0659974	0.0667155	0.0674423	0.0681779	0.0689224	0.0696759	0.0704384	0.0712102	0.075211	0.0794593	0.0839702	0.0887601	0.0938462	0.0992468	0.104981	0.11107	0.124402	0.139433	0.15638	0.175488	0.197032	0.221323	0.248711	0.279591	0.314408	0.353664
CH4	169	0.0638148	0.0645075	0.0652086	0.0659182	0.0666364	0.0673632	0.0680988	0.0688433	0.0695967	0.0703593	0.0743124	0.07851	0.0829671	0.0876999	0.0927253	0.0980615	0.103728	0.109744	0.122916	0.137768	0.154513	0.173393	0.19468	0.218681	0.245743	0.276254	0.310656	0.349444
CH4	170	0.0630521	0.0637366	0.0644294	0.0651305	0.0658401	0.0665582	0.0672851	0.0680207	0.0687651	0.0695186	0.0734246	0.0775721	0.0819761	0.0866524	0.0916178	0.0968903	0.102489	0.108434	0.121449	0.136123	0.152668	0.171323	0.192357	0.216071	0.24281	0.272958	0.306949	0.345274
CH4	171	0.0622986	0.062975	0.0636594	0.0643522	0.0650533	0.0657629	0.0664811	0.0672079	0.0679435	0.068688	0.0725473	0.0766454	0.0809968	0.0856173	0.0905236	0.0957332	0.101265	0.107139	0.119999	0.134498	0.150846	0.169278	0.190061	0.213493	0.239912	0.2697	0.303286	0.341154
CH4	172	0.0615542	0.0622224	0.0628987	0.0635832	0.064276	0.0649771	0.0656867	0.0664049	0.0671317	0.0678673	0.0716806	0.0757298	0.0800293	0.0845947	0.0894424	0.0945899	0.100056	0.105859	0.118566	0.132892	0.149045	0.167258	0.187792	0.210945	0.237049	0.266482	0.299667	0.337083
CH4	173	0.0608186	0.0614789	0.0621472	0.0628235	0.063508	0.0642007	0.0649019	0.0656114	0.0663296	0.0670564	0.0708243	0.0748251	0.0790734	0.0835843	0.0883742	0.0934603	0.0988609	0.104595	0.11715	0.131306	0.147266	0.165261	0.185551	0.208427	0.23422	0.263302	0.296091	0.333061
CH4	174	0.0600919	0.0607443	0.0614046	0.0620728	0.0627492	0.0634337	0.0641264	0.0648275	0.0655371	0.0662553	0.0699782	0.0739313	0.0781289	0.0825861	0.0873188	0.0923442	0.0976804	0.103347	0.115752	0.129738	0.145508	0.163289	0.183336	0.20594	0.231425	0.26016	0.292558	0.329087
CH4	175	0.0593738	0.0600184	0.0606708	0.0613311	0.0619994	0.0626757	0.0633602	0.064053	0.0647541	0.0654637	0.0691422	0.0730482	0.0771957	0.0815996	0.0862759	0.0912414	0.0965139	0.102112	0.11437	0.128189	0.143771	0.16134	0.181148	0.203482	0.228663	0.257055	0.289067	0.32516
CH4	176	0.0586644	0.0593014	0.059946	0.0605984	0.0612587	0.061927	0.0626033	0.0632878	0.0639805	0.0646817	0.0683163	0.0721757	0.0762737	0.0806252	0.0852457	0.0901519	0.0953615	0.100893	0.113004	0.126659	0.142055	0.159414	0.178986	0.201054	0.225935	0.253988	0.285618	0.321281
CH4	177	0.0579635	0.0585928	0.0592298	0.0598744	0.0605268	0.0611871	0.0618554	0.0625317	0.0632162	0.063909	0.0675002	0.0713136	0.0753627	0.0796623	0.0842277	0.0890754	0.0942229	0.0996887	0.111655	0.125147	0.14036	0.157511	0.17685	0.198654	0.223238	0.250957	0.28221	0.317447
CH4	178	0.0572709	0.0578928	0.0585221	0.0591591	0.0598037	0.0604561	0.0611164	0.0617847	0.062461	0.0631455	0.0666939	0.0704618	0.0744627	0.0787109	0.0832219	0.0880118	0.0930978	0.0984984	0.110322	0.123653	0.138684	0.155631	0.174739	0.196283	0.220574	0.247962	0.278842	0.313659
CH4	179	0.0565263	0.0571408	0.0577626	0.0583919	0.0590289	0.0596735	0.0603259	0.0609862	0.0616545	0.0623308	0.0658369	0.0695598	0.073513	0.0777106	0.0821677	0.0869005	0.0919259	0.097262	0.108945	0.122117	0.136968	0.153713	0.172594	0.193881	0.217882	0.244943	0.275455	0.309856
CH4	180	0.0559124	0.0565195	0.057134	0.0577558	0.0583851	0.0590221	0.0596667	0.0603191	0.0609794	0.0616477	0.065112	0.0687905	0.0726965	0.076844	0.081248	0.0859243	0.0908897	0.0961622	0.107706	0.120721	0.135395	0.15194	0.170595	0.191628	0.215343	0.242082	0.272229	0.306221
CH4	181	0.0552444	0.0558443	0.0564514	0.0570658	0.0576876	0.058317	0.0589539	0.0595986	0.060251	0.0609113	0.0643342	0.0679689	0.0718283	0.0759263	0.0802777	0.0848983	0.0898045	0.0950141	0.10642	0.11928	0.133779	0.150127	0.168559	0.189342	0.212774	0.239193	0.268981	0.302567
CH4	182	0.0545844	0.0551771	0.055777	0.0563841	0.0569985	0.0576203	0.0582497	0.0588866	0.0595313	0.0601837	0.0635658	0.0671571	0.0709704	0.0750196	0.0793191	0.0838845	0.0887323	0.0938797	0.105149	0.117856	0.132182	0.148335	0.166548	0.187082	0.210235	0.236339	0.265772	0.298957
CH4	183	0.0539323	0.0545179	0.0551106	0.0557105	0.0563175	0.056932	0.0575538	0.0581832	0.0588201	0.0594647	0.0628065	0.066355	0.0701228	0.0741237	0.0783719	0.0828829	0.0876728	0.0927589	0.103894	0.116449	0.130604	0.146565	0.16456	0.184849	0.207726	0.233519	0.2626	0.29539
CH4	184	0.053288	0.0538667	0.0544523	0.055045	0.0556449	0.0562519	0.0568664	0.0574882	0.0581176	0.0587545	0.0620564	0.0655625	0.0692855	0.0732386	0.0774362	0.0818933	0.0866261	0.0916515	0.102654	0.115059	0.129046	0.144815	0.162596	0.182644	0.205247	0.230732	0.259467	0.291865
CH4	185	0.0526515	0.0532232	0.0538018	0.0543875	0.0549802	0.05558	0.0561871	0.0568015	0.0574234	0.0580527	0.0613153	0.0647796	0.0684581	0.072364	0.0765115	0.0809155	0.0855918	0.0905573	0.101428	0.113685	0.127505	0.143087	0.160656	0.180464	0.202798	0.227979	0.256371	0.288383
CH4	186	0.0520225	0.0525874	0.0531592	0.0537378	0.0543234	0.0549161	0.055516	0.0561231	0.0567375	0.0573593	0.060583	0.0640059	0.0676406	0.0714999	0.075598	0.0799494	0.0845699	0.0894762	0.100218	0.112328	0.125983	0.141379	0.158738	0.17831	0.200378	0.225259	0.253312	0.284942
CH4	187	0.0514011	0.0519593	0.0525242	0.0530959	0.0536746	0.0542602	0.0548529	0.0554527	0.0560598	0.0566742	0.0598594	0.0632416	0.0668328	0.0706462	0.0746953	0.0789949	0.0835603	0.088408	0.0990213	0.110988	0.12448	0.139692	0.156844	0.176183	0.197987	0.222571	0.25029	0.281542
CH4	188	0.0507871	0.0513386	0.0518968	0.0524617	0.0530334	0.0536121	0.0541977	0.0547904	0.0553903	0.0559974	0.0591445	0.0624863	0.0660348	0.0698026	0.0738035	0.0780517	0.0825627	0.0873526	0.0978393	0.109663	0.122994	0.138025	0.154972	0.17408	0.195624	0.219915	0.247303	0.278183
CH4	189	0.0501804	0.0507253	0.0512769	0.051835	0.0524	0.0529717	0.0535503	0.054136	0.0547287	0.0553285	0.0584382	0.0617401	0.0652462	0.0689691	0.0729223	0.0771198	0.081577	0.0863097	0.0966713	0.108354	0.121526	0.136378	0.153123	0.172003	0.19329	0.217291	0.244353	0.274864
CH4	190	0.0495364	0.0500748	0.0506198	0.0511713	0.0517295	0.0522944	0.0528661	0.0534448	0.0540304	0.0546231	0.0576956	0.0609582	0.0644225	0.068101	0.072007	0.0761545	0.0805585	0.0852348	0.0954727	0.107016	0.120031	0.134705	0.151251	0.169906	0.190939	0.214654	0.241392	0.27154
CH4	191	0.0489902	0.0495222	0.0500606	0.0506056	0.0511571	0.0517153	0.0522802	0.052852	0.0534306	0.0540162	0.0570521	0.0602757	0.0636987	0.0673333	0.0711927	0.0752908	0.0796422	0.0842627	0.0943786	0.105784	0.118644	0.133143	0.149491	0.167924	0.188706	0.212138	0.238558	0.268346
CH4	192	0.048405	0.0489307	0.0494627	0.0500012	0.0505461	0.0510976	0.0516558	0.0522207	0.0527925	0.0533711	0.0563708	0.059556	0.0629381	0.0665294	0.0703427	0.0743919	0.0786914	0.0832568	0.093252	0.104522	0.117228	0.131554	0.147707	0.16592	0.186454	0.209607	0.235711	0.265144
CH4	193	0.0478269	0.0483463	0.048872	0.049404	0.0499424	0.0504874	0.0510389	0.0515971	0.052162	0.0527337	0.0556976	0.0588448	0.0621866	0.065735	0.0695029	0.0735038	0.077752	0.082263	0.0921389	0.103274	0.115829	0.129984	0.145945	0.16394	0.184229	0.207106	0.232899	0.26198
CH4	194	0.0472556	0.0477688	0.0482882	0.0488139	0.0493459	0.0498843	0.0504293	0.0509808	0.051539	0.0521039	0.0550325	0.0581421	0.061444	0.0649501	0.0686731	0.0726262	0.0768238	0.0812809	0.0910391	0.102041	0.114446	0.128433	0.144203	0.161984	0.182031	0.204635	0.23012	0.258855
CH4	195	0.0466912	0.0471983	0.0477115	0.0482309	0.0487566	0.0492886	0.0498271	0.050372	0.0509235	0.0514817	0.0543753	0.0574479	0.0607104	0.0641747	0.0678532	0.0717592	0.0759067	0.0803107	0.0899525	0.100824	0.113081	0.1269	0.142482	0.160051	0.179859	0.202193	0.227374	0.255766
CH4	196	0.0461336	0.0466346	0.0471417	0.0476549	0.0481743	0.0487	0.049232	0.0497705	0.0503154	0.0508669	0.053726	0.0567619	0.0599856	0.0634085	0.0670432	0.0709025	0.0750006	0.079352	0.0888788	0.0996202	0.111731	0.125386	0.140782	0.158141	0.177713	0.19978	0.224661	0.252715
CH4	197	0.0455826	0.0460777	0.0465787	0.0470858	0.047599	0.0481184	0.0486441	0.0491761	0.0497146	0.0502595	0.0530845	0.0560842	0.0592694	0.0626515	0.0662428	0.0700561	0.0741053	0.0784048	0.0878179	0.0984312	0.110398	0.12389	0.139102	0.156254	0.175593	0.197397	0.221981	0.2497
CH4	198	0.0450382	0.0455274	0.0460224	0.0465235	0.0470305	0.0475438	0.0480632	0.0485888	0.0491209	0.0496593	0.0524506	0.0554145	0.0585617	0.0619035	0.0654519	0.0692198	0.0732206	0.0774689	0.0867697	0.0972564	0.10908	0.122411	0.137442	0.154389	0.173497	0.195041	0.219332	0.24672
CH4	199	0.0445004	0.0449837	0.0454729	0.0459679	0.0464689	0.046976	0.0474892	0.0480086	0.0485343	0.0490663	0.0518243	0.0547529	0.0578625	0.0611645	0.0646706	0.0683935	0.0723466	0.0765442	0.0857341	0.0960957	0.107778	0.12095	0.135802	0.152547	0.171427	0.192714	0.216716	0.243777
CH4	200	0.0439689	0.0444465	0.0449298	0.045419	0.045914	0.0464151	0.0469222	0.0474354	0.0479548	0.0484804	0.0512056	0.0540992	0.0571717	0.0604343	0.0638986	0.0675771	0.071483	0.0756306	0.0847108	0.0949488	0.106492	0.119507	0.134182	0.150727	0.169382	0.190415	0.21413	0.240868
CH4	201	0.0434439	0.0439157	0.0443933	0.0448766	0.0453658	0.0458608	0.0463619	0.0468689	0.0473822	0.0479016	0.0505942	0.0534533	0.0564892	0.0597128	0.0631358	0.0667704	0.0706298	0.0747278	0.0836998	0.0938156	0.105221	0.118081	0.13258	0.148928	0.167361	0.188143	0.211575	0.237995
CH4	202	0.0428929	0.0433591	0.043831	0.0443086	0.0447919	0.045281	0.0457761	0.0462771	0.0467842	0.0472974	0.0499579	0.0527829	0.0557826	0.0589678	0.0623499	0.0659412	0.0697545	0.0738037	0.0826686	0.0926638	0.103933	0.11664	0.130966	0.147119	0.165332	0.185866	0.209019	0.235123
CH4	203	0.0424134	0.0428741	0.0433403	0.0438122	0.0442897	0.044773	0.0452622	0.0457573	0.0462583	0.0467654	0.0493941	0.0521854	0.0551493	0.0582965	0.0616383	0.0651867	0.0689546	0.0729555	0.0817147	0.0915906	0.102726	0.115281	0.129436	0.145396	0.163392	0.183681	0.206558	0.232351
CH4	204	0.0418757	0.0423309	0.0427916	0.0432578	0.0437297	0.0442072	0.0446905	0.0451797	0.0456748	0.0461758	0.0487732	0.0515312	0.0544598	0.0575694	0.0608713	0.0643774	0.0681004	0.0720535	0.0807082	0.0904664	0.101469	0.113874	0.12786	0.14363	0.161411	0.181458	0.204062	0.229547
CH4	205	0.0414075	0.0418572	0.0423124	0.0427731	0.0432393	0.0437112	0.0441887	0.044672	0.0451612	0.0456562	0.0482227	0.0509478	0.0538414	0.0569139	0.0601765	0.0636408	0.0673193	0.0712253	0.0797767	0.0894185	0.10029	0.112547	0.126367	0.141948	0.159517	0.179325	0.201659	0.22684
CH4	206	0.0408827	0.0413271	0.0417768	0.042232	0.0426927	0.0431589	0.0436307	0.0441083	0.0445916	0.0450808	0.0476166	0.0503092	0.0531683	0.0562042	0.0594278	0.0628508	0.0664854	0.0703448	0.0787943	0.088321	0.0990624	0.111173	0.124828	0.140224	0.157583	0.177155	0.199223	0.224104
CH4	207	0.0404832	0.0409222	0.0413666	0.0418164	0.0422715	0.0427322	0.0431984	0.0436703	0.0441479	0.0446312	0.0471367	0.0497972	0.0526222	0.0556219	0.0588071	0.0621892	0.0657805	0.0695938	0.0779425	0.0873556	0.0979689	0.109935	0.123427	0.13864	0.155792	0.17513	0.196934	0.221519
CH4	208	0.0399132	0.040347	0.0407861	0.0412305	0.0416802	0.0421354	0.0425961	0.0430623	0.0435342	0.0440117	0.0464874	0.0491161	0.0519074	0.0548713	0.0580185	0.0613603	0.0649088	0.0686766	0.0769257	0.0862266	0.0967132	0.108537	0.121868	0.136899	0.153846	0.172954	0.194498	0.218789
CH4	209	0.0394916	0.0399203	0.0403541	0.0407932	0.0412376	0.0416873	0.0421425	0.0426032	0.0430694	0.0435413	0.0459874	0.0485848	0.0513428	0.0542714	0.057381	0.0606829	0.064189	0.067912	0.0760627	0.0852526	0.0956142	0.107297	0.120469	0.135321	0.152066	0.170946	0.192233	0.216234
CH4	210	0.0389667	0.0393902	0.0398189	0.0402527	0.0406918	0.0411362	0.0415859	0.0420411	0.0425018	0.042968	0.045385	0.0479514	0.0506765	0.0535701	0.0566427	0.0599052	0.0633695	0.067048	0.0751015	0.0841818	0.0944197	0.105963	0.118978	0.133652	0.150198	0.168853	0.189886	0.213601
CH4	211	0.0385532	0.0389717	0.0393953	0.0398239	0.0402578	0.0406968	0.0411412	0.041591	0.0420461	0.0425068	0.0448949	0.0474307	0.0501233	0.0529824	0.0560183	0.059242	0.0626649	0.0662996	0.074257	0.083229	0.0933448	0.10475	0.11761	0.13211	0.148458	0.16689	0.187672	0.211104
CH4	212	0.0380426	0.0384561	0.0388746	0.0392982	0.0397268	0.0401607	0.0405998	0.0410441	0.0414939	0.0419491	0.0443087	0.0468142	0.0494747	0.0522997	0.0552994	0.0584846	0.0618667	0.065458	0.0733205	0.0821855	0.0921806	0.10345	0.116157	0.130483	0.146636	0.164848	0.185383	0.208535
CH4	213	0.0376372	0.0380457	0.0384593	0.0388778	0.0393013	0.03973	0.0401638	0.0406029	0.0410473	0.041497	0.0438285	0.0463042	0.0489329	0.0517242	0.0546881	0.0578353	0.0611771	0.0647255	0.0724943	0.0812535	0.0911294	0.102265	0.114819	0.128975	0.144935	0.16293	0.18322	0.206096
CH4	214	0.0371404	0.0375442	0.0379527	0.0383662	0.0387847	0.0392083	0.039637	0.0400708	0.0405099	0.0409543	0.0432579	0.0457041	0.0483015	0.0510595	0.053988	0.0570977	0.0603996	0.0639057	0.0715818	0.0802365	0.0899947	0.100997	0.113402	0.127389	0.143159	0.160939	0.180987	0.20359
CH4	215	0.0366975	0.0370964	0.0375001	0.0379086	0.0383222	0.0387407	0.0391642	0.0395929	0.0400267	0.0404658	0.042742	0.045159	0.0477254	0.0504505	0.0533441	0.0564166	0.0596792	0.0631435	0.070728	0.0792795	0.0889212	0.0997923	0.112049	0.125869	0.141451	0.159019	0.178828	0.201162
CH4	216	0.0362597	0.0366538	0.0370527	0.0374564	0.037865	0.0382785	0.038697	0.0391206	0.0395492	0.0399831	0.0422321	0.0446202	0.047156	0.0498486	0.0527077	0.0557436	0.0589673	0.0623902	0.0698842	0.0783337	0.0878605	0.0986019	0.110713	0.124368	0.139764	0.157123	0.176695	0.198762
CH4	217	0.0358727	0.0362621	0.0366563	0.0370552	0.0374589	0.0378674	0.0382809	0.0386994	0.039123	0.0395517	0.0417739	0.0441335	0.0466391	0.0492996	0.0521246	0.0551242	0.0583094	0.0616916	0.0690962	0.0774449	0.086858	0.0974713	0.109438	0.12293	0.138142	0.155294	0.174633	0.196437
CH4	218	0.0353998	0.0357846	0.036174	0.0365682	0.036967	0.0373707	0.0377793	0.0381928	0.0386113	0.0390349	0.0412306	0.0435621	0.0460378	0.0486665	0.0514578	0.0544217	0.0575689	0.0609107	0.068227	0.0764761	0.0857769	0.0962636	0.108087	0.121418	0.136449	0.153397	0.172505	0.194049
CH4	219	0.0350205	0.0354007	0.0357854	0.0361749	0.036569	0.0369679	0.0373716	0.0377802	0.0381937	0.0386122	0.0407817	0.0430854	0.0455315	0.0481289	0.0508869	0.0538155	0.0569251	0.060227	0.0674561	0.0756068	0.0847967	0.0951583	0.106841	0.120013	0.134865	0.15161	0.17049	0.191777
CH4	220	0.0345603	0.034936	0.0353162	0.035701	0.0360904	0.0364845	0.0368834	0.0372871	0.0376957	0.0381092	0.0402529	0.0425291	0.044946	0.0475124	0.0502375	0.0531311	0.0562037	0.0594662	0.066609	0.0746625	0.0837428	0.0939808	0.105524	0.118539	0.133214	0.149759	0.168414	0.189447
CH4	221	0.0341885	0.0345597	0.0349353	0.0353155	0.0357003	0.0360897	0.0364839	0.0368828	0.0372865	0.037695	0.0398131	0.0420622	0.0444503	0.0469861	0.0496787	0.0525378	0.0555737	0.0587973	0.0658549	0.0738123	0.0827843	0.0929002	0.104306	0.117166	0.131665	0.148013	0.166445	0.187228
CH4	222	0.0337408	0.0341075	0.0344787	0.0348543	0.0352345	0.0356193	0.0360088	0.0364029	0.0368018	0.0372055	0.0392983	0.0415205	0.0438801	0.0463857	0.0490462	0.0518712	0.0548709	0.058056	0.0650295	0.072892	0.0817569	0.0917521	0.103022	0.115728	0.130054	0.146207	0.16442	0.184954
CH4	223	0.0333763	0.0337387	0.0341054	0.0344766	0.0348523	0.0352325	0.0356172	0.0360067	0.0364008	0.0367997	0.0388675	0.0410632	0.0433947	0.0458704	0.0484992	0.0512905	0.0542544	0.0574015	0.0642918	0.0720605	0.0808197	0.0906957	0.101831	0.114386	0.128541	0.144501	0.162497	0.182786
CH4	224	0.0329406	0.0332987	0.0336611	0.0340278	0.034399	0.0347746	0.0351548	0.0355396	0.035929	0.0363232	0.0383664	0.0405359	0.0428396	0.0452857	0.0478831	0.0506411	0.0535696	0.0566793	0.0634873	0.0711634	0.0798181	0.0895763	0.100579	0.112984	0.12697	0.14274	0.160521	0.180568
CH4	225	0.0325835	0.0329373	0.0332954	0.0336577	0.0340245	0.0343957	0.0347713	0.0351515	0.0355363	0.0359257	0.0379446	0.0400882	0.0423644	0.0447814	0.0473478	0.0500729	0.0529665	0.056039	0.0627659	0.0703504	0.0789018	0.0885436	0.0994147	0.111672	0.125492	0.141073	0.158642	0.17845
CH4	226	0.0321595	0.032509	0.0328628	0.0332209	0.0335832	0.03395	0.0343212	0.0346968	0.035077	0.0354618	0.0374565	0.0395746	0.0418236	0.0442118	0.0467476	0.0494402	0.0522993	0.0553352	0.0619818	0.0694758	0.0779253	0.087452	0.0981934	0.110304	0.123959	0.139355	0.156714	0.176286
CH4	227	0.0317759	0.0321212	0.0324708	0.0328246	0.0331826	0.033545	0.0339118	0.0342829	0.0346586	0.0350388	0.0370097	0.0391025	0.0413248	0.0436844	0.04619	0.0488504	0.0516754	0.0546751	0.0612424	0.0686471	0.0769958	0.0864089	0.0970221	0.108989	0.122481	0.137693	0.154845	0.174183
CH4	228	0.0314305	0.0317718	0.0321172	0.0324668	0.0328205	0.0331786	0.033541	0.0339077	0.0342789	0.0346546	0.036602	0.0386698	0.0408655	0.043197	0.0456727	0.0483014	0.0510927	0.0540567	0.0605456	0.0678619	0.076111	0.0854119	0.0958985	0.107722	0.121053	0.136084	0.153031	0.172139
CH4	229	0.0310223	0.0313595	0.0317008	0.0320462	0.0323957	0.0327495	0.0331076	0.0334699	0.0338367	0.0342079	0.0361321	0.0381753	0.0403448	0.0426485	0.0450946	0.047692	0.05045	0.0533785	0.0597901	0.0670191	0.0751699	0.0843598	0.0947213	0.106404	0.119576	0.134428	0.151173	0.170053
CH4	230	0.0306523	0.0309854	0.0313226	0.0316639	0.0320093	0.0323589	0.0327127	0.0330707	0.0334331	0.0337998	0.0357011	0.0377199	0.0398635	0.0421397	0.0445567	0.0471231	0.0498482	0.0527418	0.0590769	0.0662197	0.0742732	0.0833535	0.0935915	0.105135	0.11815	0.132824	0.14937	0.168024
CH4	231	0.0303184	0.0306476	0.0309808	0.031318	0.0316593	0.0320047	0.0323542	0.032708	0.0330661	0.0334285	0.035307	0.0373017	0.0394198	0.0416689	0.044057	0.0465928	0.0492854	0.0521445	0.058404	0.0654616	0.073419	0.082391	0.0925069	0.103912	0.116772	0.131272	0.14762	0.166052
CH4	232	0.0299254	0.0302506	0.0305799	0.030913	0.0312502	0.0315915	0.0319369	0.0322865	0.0326402	0.0329983	0.0348545	0.0368254	0.0389182	0.0411404	0.0435001	0.0460056	0.0486661	0.0514911	0.057676	0.0646494	0.0725119	0.0813768	0.091372	0.102642	0.115348	0.129674	0.145827	0.16404
CH4	233	0.0295684	0.0298898	0.0302151	0.0305443	0.0308775	0.0312147	0.0315559	0.0319013	0.0322509	0.0326047	0.0344387	0.0363861	0.038454	0.0406497	0.0429812	0.0454568	0.0480856	0.0508769	0.056988	0.0638782	0.0716469	0.0804061	0.0902821	0.101417	0.113972	0.128128	0.144088	0.162083
CH4	234	0.0292456	0.0295632	0.0298846	0.0302099	0.0305391	0.0308723	0.0312095	0.0315507	0.0318961	0.0322457	0.0340578	0.035982	0.0380252	0.0401947	0.0424984	0.0449446	0.0475419	0.0503	0.0563381	0.0631462	0.0708222	0.079477	0.0892351	0.100237	0.112643	0.126629	0.142399	0.16018
CH4	235	0.0288672	0.029181	0.0294986	0.02982	0.0301452	0.0304744	0.0308076	0.0311448	0.0314861	0.0318315	0.033622	0.0355233	0.0375421	0.0396857	0.0419619	0.0443789	0.0469453	0.0496704	0.0556365	0.0623634	0.0699479	0.0784994	0.0881411	0.0990122	0.111269	0.125089	0.140671	0.158239
CH4	236	0.0285229	0.0288329	0.0291467	0.0294643	0.0297857	0.0301109	0.0304401	0.0307733	0.0311105	0.0314518	0.033221	0.0350995	0.0370942	0.0392123	0.0414614	0.0438495	0.0463853	0.0490779	0.0549729	0.0616195	0.0691135	0.077563	0.0870898	0.0978311	0.109942	0.123597	0.138993	0.156352
CH4	237	0.0282243	0.0285306	0.0288407	0.0291545	0.029472	0.0297934	0.0301187	0.0304479	0.0307811	0.0311183	0.0328663	0.0347225	0.0366934	0.0387862	0.0410085	0.0433681	0.0458737	0.0485341	0.0543588	0.0609261	0.0683308	0.0766795	0.0860926	0.0967058	0.108672	0.122164	0.137377	0.154529
CH4	238	0.0278465	0.0281492	0.0284555	0.0287655	0.0290793	0.0293969	0.0297183	0.0300435	0.0303728	0.0307059	0.0324331	0.0342672	0.0362146	0.0382824	0.0404781	0.0428096	0.0452853	0.047914	0.0536693	0.0601582	0.0674745	0.0757236	0.0850245	0.0955112	0.107335	0.120666	0.135697	0.152644
CH4	239	0.0275143	0.0278134	0.0281161	0.0284224	0.0287324	0.0290462	0.0293638	0.0296852	0.0300105	0.0303397	0.0320463	0.0338584	0.0357826	0.0378258	0.0399953	0.042299	0.0447451	0.0473425	0.0530291	0.0594406	0.0666697	0.0748204	0.0840103	0.0943719	0.106055	0.119227	0.134078	0.150823
CH4	240	0.0271861	0.0274816	0.0277807	0.0280834	0.0283897	0.0286997	0.0290135	0.0293311	0.0296525	0.0299778	0.031664	0.0334545	0.0353558	0.0373746	0.0395182	0.0417944	0.0442114	0.0467778	0.0523965	0.0587316	0.0658744	0.0739279	0.0830082	0.0932462	0.104789	0.117805	0.132479	0.149024
CH4	241	0.0268999	0.0271919	0.0274874	0.0277865	0.0280891	0.0283955	0.0287055	0.0290193	0.0293369	0.0296583	0.0313244	0.0330936	0.0349721	0.0369668	0.0390849	0.041334	0.0437221	0.0462579	0.0518096	0.0580691	0.0651267	0.0730841	0.0820561	0.092172	0.103578	0.116437	0.130937	0.147285
CH4	242	0.0265414	0.0268299	0.0271219	0.0274174	0.0277165	0.0280192	0.0283255	0.0286355	0.0289493	0.0292669	0.0309131	0.0326612	0.0345173	0.0364883	0.0385811	0.0408033	0.0431629	0.0456685	0.051154	0.0573388	0.0643123	0.0721748	0.0810397	0.0910349	0.102304	0.115011	0.129337	0.14549
CH4	243	0.0262248	0.0265099	0.0267984	0.0270904	0.0273859	0.0276849	0.0279876	0.0282939	0.028604	0.0289178	0.0305444	0.0322716	0.0341056	0.036053	0.0381209	0.0403166	0.0426481	0.0451238	0.0505438	0.0566549	0.0635451	0.0713138	0.080073	0.089949	0.101084	0.113639	0.127794	0.143755
CH4	244	0.025912	0.0261937	0.0264787	0.0267672	0.0270592	0.0273547	0.0276538	0.0279565	0.0282628	0.0285728	0.03018	0.0318867	0.0336988	0.035623	0.0376662	0.0398357	0.0421394	0.0445855	0.0499409	0.0559791	0.0627871	0.0704632	0.0791179	0.0888761	0.0998784	0.112283	0.12627	0.14204
CH4	245	0.0256377	0.025916	0.0261977	0.0264827	0.0267712	0.0270632	0.0273587	0.0276578	0.0279605	0.0282668	0.0298548	0.0315411	0.0333316	0.0352329	0.0372517	0.0393953	0.0416715	0.0440885	0.04938	0.0553462	0.062073	0.0696575	0.078209	0.0878507	0.0987218	0.110979	0.124799	0.140381
CH4	246	0.0252975	0.0255725	0.0258508	0.0261325	0.0264175	0.026706	0.026998	0.0272935	0.0275926	0.0278952	0.0294643	0.0311305	0.0328996	0.0347782	0.0367729	0.038891	0.0411401	0.0435282	0.0487566	0.0546516	0.0612982	0.0687922	0.0772417	0.0867684	0.0975098	0.109621	0.123276	0.138672
CH4	247	0.0249958	0.0252675	0.0255424	0.0258207	0.0261024	0.0263874	0.0266759	0.0269679	0.0272634	0.0275625	0.0291129	0.0307591	0.0325072	0.0343634	0.0363343	0.0384271	0.0406493	0.043009	0.048175	0.0539997	0.060567	0.0679716	0.0763203	0.0857334	0.0963467	0.108313	0.121805	0.137018
CH4	248	0.0246976	0.0249661	0.0252378	0.0255127	0.025791	0.0260727	0.0263577	0.0266462	0.0269382	0.0272337	0.0287656	0.0303922	0.0321195	0.0339535	0.0359009	0.0379687	0.0401645	0.0424959	0.0476004	0.0533556	0.0598445	0.0671608	0.07541	0.0847108	0.0951975	0.107021	0.120352	0.135383
CH4	249	0.0244348	0.0247	0.0249685	0.0252402	0.0255152	0.0257935	0.0260751	0.0263602	0.0266487	0.0269406	0.0284543	0.0300615	0.0317681	0.0335802	0.0355044	0.0375476	0.0397171	0.0420208	0.0470643	0.0527509	0.0591625	0.0663915	0.0745422	0.0837321	0.0940937	0.105776	0.118948	0.1338
CH4	250	0.0241119	0.024374	0.0246393	0.0249077	0.0251794	0.0254544	0.0257327	0.0260143	0.0262994	0.0265879	0.0280835	0.0296715	0.0313578	0.0331483	0.0350495	0.0370683	0.039212	0.0414882	0.0464715	0.0520903	0.0584254	0.0655682	0.0736217	0.0827019	0.0929399	0.104483	0.117498	0.132173
CH4	251	0.0238243	0.0240833	0.0243454	0.0246106	0.0248791	0.0251508	0.0254257	0.025704	0.0259857	0.0262707	0.0277485	0.0293176	0.0309837	0.0327529	0.0346315	0.0366262	0.0387443	0.0409933	0.0459172	0.0514689	0.0577285	0.0647861	0.0727435	0.0817154	0.0918313	0.103237	0.116097	0.130596
CH4	252	0.0235401	0.023796	0.024055	0.0243171	0.0245823	0.0248508	0.0251225	0.0253974	0.0256757	0.0259574	0.0274175	0.0289679	0.0306141	0.0323622	0.0342184	0.0361893	0.0382821	0.0405043	0.0453695	0.050855	0.0570399	0.0640133	0.0718758	0.0807407	0.0907359	0.102005	0.114712	0.129038
CH4	253	0.0232593	0.0235122	0.023768	0.024027	0.0242891	0.0245543	0.0248228	0.0250945	0.0253695	0.0256478	0.0270904	0.0286223	0.030249	0.0319762	0.0338102	0.0357576	0.0378255	0.0400212	0.0448283	0.0502484	0.0563595	0.0632497	0.0710184	0.0797776	0.0896536	0.100789	0.113344	0.127499
CH4	254	0.0230201	0.0232699	0.0235227	0.0237786	0.0240375	0.0242996	0.0245649	0.0248333	0.025105	0.02538	0.0268055	0.0283191	0.0299263	0.0316329	0.0334451	0.0353693	0.0374124	0.039582	0.0443318	0.0496872	0.0557254	0.0625334	0.0702095	0.0788642	0.0886224	0.0996247	0.11203	0.126016
CH4	255	0.0227078	0.0229546	0.0232044	0.0234572	0.0237131	0.023972	0.0242341	0.0244994	0.0247678	0.0250395	0.026448	0.0279436	0.0295316	0.0312179	0.0330084	0.0349096	0.0369285	0.0390721	0.0437653	0.0490568	0.0550229	0.0617498	0.0693343	0.0778858	0.0875275	0.0983986	0.110656	0.124476
CH4	256	0.0224369	0.0226808	0.0229276	0.0231774	0.0234302	0.0236861	0.0239451	0.0242071	0.0244724	0.0247409	0.0261325	0.0276103	0.0291794	0.0308455	0.0326147	0.0344932	0.036488	0.038606	0.0432432	0.0484716	0.0543666	0.0610132	0.0685072	0.0769567	0.0864835	0.0972249	0.109336	0.122991
CH4	257	0.0221693	0.0224102	0.0226541	0.0229009	0.0231507	0.0234036	0.0236594	0.0239184	0.0241805	0.0244457	0.0258208	0.0272809	0.0288313	0.0304776	0.0322256	0.0340818	0.0360527	0.0381455	0.0427274	0.0478934	0.0537181	0.0602854	0.0676901	0.0760387	0.0854519	0.0960651	0.108032	0.121524
CH4	258	0.0219048	0.0221429	0.0223839	0.0226278	0.0228746	0.0231244	0.0233772	0.0236331	0.0238921	0.0241541	0.0255128	0.0269555	0.0284874	0.030114	0.0318412	0.0336753	0.0356227	0.0376905	0.0422177	0.0473221	0.0530773	0.0595663	0.0668826	0.0751317	0.0844326	0.0949192	0.106743	0.120074
CH4	259	0.0216435	0.0218788	0.0221169	0.0223579	0.0226017	0.0228486	0.0230984	0.0233512	0.0236071	0.023866	0.0252085	0.026634	0.0281476	0.0297548	0.0314614	0.0332736	0.0351978	0.0372409	0.0417141	0.0467577	0.0524442	0.0588558	0.0660848	0.0742355	0.0834254	0.093787	0.10547	0.118642
CH4	260	0.0214192	0.0216517	0.0218869	0.022125	0.022366	0.0226099	0.0228567	0.0231065	0.0233593	0.0236152	0.0249417	0.0263501	0.0278457	0.0294338	0.03112	0.0329105	0.0348118	0.0368306	0.0412504	0.0462338	0.0518525	0.0581876	0.0653304	0.0733839	0.0824642	0.0927022	0.104245	0.11726
CH4	261	0.0211303	0.0213599	0.0215924	0.0218277	0.0220658	0.0223067	0.0225506	0.0227974	0.0230472	0.0233001	0.0246107	0.0260024	0.0274801	0.0290492	0.0307153	0.0324845	0.0343631	0.0363578	0.0407249	0.0456488	0.0512005	0.0574601	0.0645177	0.0724751	0.0814471	0.0915629	0.102969	0.115828
CH4	262	0.0208782	0.0211052	0.0213348	0.0215673	0.0218025	0.0220406	0.0222816	0.0225255	0.0227723	0.0230221	0.0243171	0.0256922	0.0271523	0.0287027	0.030349	0.032097	0.0339532	0.0359241	0.0402391	0.0451043	0.0505898	0.0567747	0.0637481	0.0716106	0.0804755	0.0904707	0.10174	0.114447
CH4	263	0.0206292	0.0208534	0.0210804	0.02131	0.0215425	0.0217777	0.0220158	0.0222568	0.0225007	0.0227475	0.0240271	0.0253857	0.0268284	0.0283603	0.0299869	0.0317142	0.0335482	0.0354956	0.0397592	0.0445663	0.0499864	0.0560975	0.0629877	0.0707564	0.0795156	0.0893916	0.100527	0.113082
CH4	264	0.0203831	0.0206047	0.0208289	0.0210558	0.0212855	0.021518	0.0217532	0.0219913	0.0222323	0.0224762	0.0237405	0.0250829	0.0265084	0.028022	0.0296293	0.0313359	0.033148	0.0350722	0.0392849	0.0440347	0.0493901	0.0554283	0.0622364	0.0699124	0.0785671	0.0883253	0.0993276	0.111733
CH4	265	0.02014	0.0203589	0.0205804	0.0208047	0.0210316	0.0212613	0.0214937	0.021729	0.0219671	0.0222081	0.0234573	0.0247837	0.0261922	0.0276878	0.0292758	0.0309621	0.0327526	0.0346538	0.0388163	0.0435095	0.048801	0.0547671	0.061494	0.0690785	0.0776299	0.0872717	0.0981428	0.1104
CH4	266	0.0198997	0.020116	0.020335	0.0205565	0.0207807	0.0210077	0.0212374	0.0214698	0.0217051	0.0219432	0.0231775	0.0244881	0.0258798	0.0273575	0.0289266	0.0305928	0.0323619	0.0342405	0.0383533	0.0429905	0.0482189	0.0541139	0.0607605	0.0682545	0.076704	0.0862307	0.0969721	0.109083
CH4	267	0.0196924	0.0199061	0.0201224	0.0203413	0.0205629	0.0207871	0.0210141	0.0212438	0.0214762	0.0217115	0.022931	0.024226	0.0256011	0.0270612	0.0286116	0.0302579	0.0320059	0.0338621	0.0379258	0.0425077	0.0476737	0.0534984	0.0600657	0.0674704	0.075819	0.0852322	0.0958454	0.107812
CH4	268	0.0194278	0.019639	0.0198527	0.020069	0.0202879	0.0205095	0.0207337	0.0209607	0.0211904	0.0214228	0.0226278	0.0239074	0.0252661	0.0267087	0.0282406	0.0298673	0.0315945	0.0334285	0.0374438	0.041971	0.0470754	0.0528306	0.0593196	0.0666359	0.074885	0.0841858	0.0946725	0.106496
CH4	269	0.0191961	0.0194047	0.0196159	0.0198296	0.0200459	0.0202649	0.0204864	0.0207106	0.0209376	0.0211673	0.0223579	0.0236222	0.0249647	0.0263902	0.0279038	0.029511	0.0312176	0.0330298	0.0369971	0.0414703	0.0465139	0.0522004	0.058612	0.065841	0.0739917	0.0831816	0.0935432	0.105226
CH4	270	0.0189671	0.0191733	0.0193819	0.0195931	0.0198068	0.0200231	0.020242	0.0204636	0.0206878	0.0209148	0.0220912	0.0233404	0.0246669	0.0260754	0.0275709	0.029159	0.0308452	0.0326358	0.0365558	0.0409757	0.045959	0.0515778	0.0579128	0.0650556	0.0731091	0.0821894	0.0924274	0.103971
CH4	271	0.0187409	0.0189446	0.0191507	0.0193594	0.0195706	0.0197843	0.0200006	0.0202195	0.0204411	0.0206653	0.0218277	0.023062	0.0243727	0.0257643	0.0272421	0.0288112	0.0304773	0.0322465	0.0361198	0.0404869	0.0454108	0.0509625	0.057222	0.0642796	0.0722371	0.081209	0.0913249	0.102731
CH4	272	0.0185173	0.0187186	0.0189223	0.0191285	0.0193371	0.0195483	0.019762	0.0199783	0.0201972	0.0204188	0.0215674	0.0227869	0.0240819	0.025457	0.0269171	0.0284675	0.0301138	0.0318618	0.0356889	0.040004	0.0448691	0.0503546	0.0565395	0.0635129	0.0713754	0.0802403	0.0902355	0.101505
CH4	273	0.0182964	0.0184953	0.0186966	0.0189003	0.0191065	0.0193151	0.0195263	0.01974	0.0199563	0.0201752	0.0213101	0.0225151	0.0237947	0.0251534	0.026596	0.0281279	0.0297546	0.0314818	0.0352632	0.0395268	0.0443339	0.049754	0.0558651	0.0627553	0.070524	0.0792832	0.0891592	0.100294
CH4	274	0.0180782	0.0182747	0.0184736	0.0186749	0.0188786	0.0190847	0.0192934	0.0195046	0.0197183	0.0199346	0.0210559	0.0222466	0.0235108	0.0248533	0.0262788	0.0277924	0.0293996	0.0311062	0.0348426	0.0390553	0.0438051	0.0491605	0.0551987	0.0620067	0.0696828	0.0783375	0.0880957	0.099098
CH4	275	0.0178626	0.0180567	0.0182532	0.0184521	0.0186534	0.0188571	0.0190632	0.0192719	0.0194831	0.0196968	0.0208047	0.0219812	0.0232304	0.0245569	0.0259653	0.0274609	0.029049	0.0307352	0.034427	0.0385894	0.0432826	0.0485741	0.0545403	0.0612671	0.0688516	0.0774031	0.0870448	0.0979159
CH4	276	0.0176823	0.0178741	0.0180683	0.0182648	0.0184637	0.018665	0.0188687	0.0190748	0.0192835	0.0194947	0.0205894	0.0217518	0.0229861	0.0242967	0.0256884	0.0271662	0.0287353	0.0304014	0.0340491	0.0381619	0.0427991	0.0480275	0.0539225	0.0605691	0.0680631	0.0765126	0.0860394	0.0967808
CH4	277	0.017439	0.0176285	0.0178204	0.0180145	0.018211	0.0184099	0.0186112	0.0188149	0.019021	0.0192297	0.0203114	0.0214599	0.0226795	0.0239745	0.0253496	0.0268097	0.0283601	0.0300063	0.0336106	0.0376743	0.0422562	0.0474222	0.0532469	0.0598142	0.0672188	0.0755675	0.0849806	0.0955939
CH4	278	0.0172309	0.0174182	0.0176078	0.0177996	0.0179938	0.0181903	0.0183892	0.0185904	0.0187942	0.0190003	0.0200691	0.0212039	0.022409	0.0236885	0.0250472	0.0264899	0.0280218	0.0296484	0.0332096	0.0372249	0.0417521	0.0468565	0.0526117	0.0591007	0.066417	0.0746661	0.083967	0.0944536
CH4	279	0.0170254	0.0172105	0.0173978	0.0175873	0.0177792	0.0179733	0.0181698	0.0183687	0.01857	0.0187737	0.0198297	0.020951	0.0221417	0.023406	0.0247484	0.0261739	0.0276875	0.0292948	0.0328135	0.0367809	0.0412541	0.0462976	0.0519842	0.0583957	0.0656248	0.0737755	0.0829654	0.093327
CH4	280	0.0168223	0.0170052	0.0171902	0.0173775	0.0175671	0.0177589	0.0179531	0.0181496	0.0183485	0.0185497	0.0195932	0.0207011	0.0218776	0.0231268	0.0244532	0.0258617	0.0273573	0.0289453	0.0324221	0.0363422	0.040762	0.0457454	0.0513641	0.0576992	0.064842	0.0728955	0.0819757	0.0922137
CH4	281	0.0166217	0.0168023	0.0169852	0.0171702	0.0173575	0.0175471	0.0177389	0.0179331	0.0181296	0.0183285	0.0193595	0.0204542	0.0216166	0.0228509	0.0241615	0.0255532	0.0270309	0.0286001	0.0320354	0.0359087	0.0402758	0.0451997	0.0507514	0.0570109	0.0640685	0.072026	0.0809979	0.0911138
CH4	282	0.0164234	0.0166019	0.0167826	0.0169654	0.0171505	0.0173378	0.0175273	0.0177192	0.0179133	0.0181098	0.0191285	0.0202102	0.0213588	0.0225783	0.0238733	0.0252484	0.0267085	0.0282589	0.0316532	0.0354803	0.0397954	0.0446605	0.050146	0.0563309	0.0633043	0.0711668	0.0800318	0.090027
CH4	283	0.0162275	0.0164039	0.0165824	0.0167631	0.0169459	0.017131	0.0173183	0.0175078	0.0176997	0.0178938	0.0189004	0.0199691	0.021104	0.022309	0.0235886	0.0249472	0.0263899	0.0279218	0.0312757	0.0350571	0.0393207	0.0441278	0.0495479	0.055659	0.0625492	0.0703179	0.0790771	0.0889531
CH4	284	0.0160339	0.0162082	0.0163846	0.0165631	0.0167438	0.0169266	0.0171117	0.017299	0.0174885	0.0176804	0.0186749	0.0197309	0.0208523	0.0220429	0.0233072	0.0246497	0.0260751	0.0275888	0.0309026	0.0346389	0.0388516	0.0436014	0.0489568	0.054995	0.0618031	0.0694791	0.0781339	0.087892
CH4	285	0.0158427	0.0160149	0.0161892	0.0163655	0.0165441	0.0167247	0.0169076	0.0170926	0.0172799	0.0174695	0.0184521	0.0194956	0.0206035	0.02178	0.0230292	0.0243556	0.0257641	0.0272597	0.030534	0.0342258	0.0383882	0.0430814	0.0483729	0.054339	0.0610659	0.0686504	0.0772019	0.0868436
CH4	286	0.0156537	0.0158238	0.015996	0.0161703	0.0163467	0.0165252	0.0167059	0.0168888	0.0170738	0.0172611	0.018232	0.019263	0.0203578	0.0215202	0.0227545	0.0240651	0.0254568	0.0269345	0.0301698	0.0338175	0.0379303	0.0425675	0.0477959	0.0536909	0.0603375	0.0678315	0.076281	0.0858077
CH4	287	0.015467	0.0156351	0.0158052	0.0159774	0.0161517	0.0163281	0.0165066	0.0166873	0.0168702	0.0170552	0.0180146	0.0190333	0.0201149	0.0212635	0.0224831	0.0237781	0.0251531	0.0266132	0.0298099	0.0334141	0.0374779	0.0420597	0.0472257	0.0530504	0.0596177	0.0670224	0.0753711	0.0847842
CH4	288	0.0153159	0.015482	0.0156501	0.0158203	0.0159925	0.0161668	0.0163431	0.0165217	0.0167023	0.0168852	0.0178331	0.0188396	0.0199084	0.0210432	0.0222483	0.0235278	0.0248865	0.0263292	0.0294877	0.0330489	0.0370642	0.0415914	0.0466958	0.052451	0.05894	0.0662563	0.0745054	0.0838063
CH4	289	0.0151002	0.0152643	0.0154304	0.0155985	0.0157687	0.0159409	0.0161152	0.0162916	0.0164701	0.0166508	0.0175874	0.0185819	0.0196379	0.0207592	0.0219499	0.0232142	0.0245566	0.0259821	0.029103	0.0326217	0.0365891	0.0410623	0.0461058	0.0517924	0.058204	0.065433	0.0735837	0.0827736
CH4	290	0.0149201	0.0150822	0.0152464	0.0154125	0.0155806	0.0157508	0.015923	0.0160972	0.0162736	0.0164521	0.0173776	0.0183602	0.0194037	0.0205116	0.0216881	0.0229373	0.0242637	0.0256722	0.0287558	0.0322326	0.0361526	0.0405725	0.0455559	0.0511746	0.0575097	0.0646525	0.072706	0.0817862
CH4	291	0.0147421	0.0149023	0.0150645	0.0152286	0.0153948	0.0155629	0.015733	0.0159052	0.0160795	0.0162559	0.0171703	0.0181412	0.0191722	0.0202669	0.0214294	0.0226637	0.0239743	0.025366	0.0284128	0.0318481	0.0357214	0.0400885	0.0450125	0.0505642	0.0568237	0.0638813	0.0718387	0.0808107
CH4	292	0.0145662	0.0147246	0.0148848	0.015047	0.0152111	0.0153772	0.0155454	0.0157155	0.0158877	0.016062	0.0169655	0.0179248	0.0189435	0.0200252	0.0211738	0.0223933	0.0236883	0.0250634	0.0280739	0.0314682	0.0352953	0.0396103	0.0444755	0.049961	0.0561459	0.0631193	0.0709818	0.0798467
CH4	293	0.0143925	0.0145489	0.0147073	0.0148675	0.0150297	0.0151938	0.0153599	0.015528	0.0156982	0.0158704	0.0167631	0.017711	0.0187176	0.0197863	0.0209212	0.0221262	0.0234058	0.0247644	0.027739	0.0310929	0.0348743	0.0391379	0.043945	0.0493651	0.0554762	0.0623664	0.0701351	0.0788943
CH4	294	0.0142208	0.0143754	0.0145318	0.0146902	0.0148504	0.0150126	0.0151767	0.0153428	0.0155109	0.0156811	0.0165632	0.0174998	0.0184943	0.0195503	0.0206716	0.0218623	0.0231266	0.024469	0.0274081	0.030722	0.0344583	0.038671	0.0434208	0.0487762	0.0548144	0.0616225	0.0692985	0.0779532
CH4	295	0.0140512	0.0142039	0.0143585	0.0145149	0.0146733	0.0148335	0.0149957	0.0151598	0.0153259	0.015494	0.0163656	0.017291	0.0182737	0.0193171	0.0204251	0.0216015	0.0228507	0.0241772	0.0270812	0.0303555	0.0340473	0.0382097	0.0429029	0.0481944	0.0541606	0.0608874	0.0684719	0.0770234
CH4	296	0.0138836	0.0140345	0.0141872	0.0143418	0.0144982	0.0146566	0.0148168	0.014979	0.0151431	0.0153092	0.0161704	0.0170848	0.0180557	0.0190867	0.0201814	0.0213438	0.0225781	0.0238888	0.0267582	0.0299934	0.0336412	0.037754	0.0423911	0.0476195	0.0535145	0.0601611	0.0676551	0.0761046
CH4	297	0.013718	0.0138671	0.014018	0.0141707	0.0143253	0.0144817	0.0146401	0.0148003	0.0149625	0.0151266	0.0159775	0.016881	0.0178403	0.018859	0.0199407	0.0210892	0.0223088	0.0236038	0.026439	0.0296357	0.0332399	0.0373036	0.0418855	0.0470515	0.0528762	0.0594435	0.0668481	0.0751968
CH4	298	0.0135543	0.0137017	0.0138508	0.0140017	0.0141544	0.014309	0.0144654	0.0146238	0.014784	0.0149462	0.0157869	0.0166796	0.0176275	0.0186341	0.0197028	0.0208377	0.0220427	0.0233223	0.0261236	0.0292822	0.0328434	0.0368587	0.0413859	0.0464903	0.0522455	0.0587345	0.0660508	0.0742999
CH4	299	0.0133927	0.0135382	0.0136856	0.0138347	0.0139856	0.0141383	0.0142929	0.0144493	0.0146077	0.0147679	0.0155986	0.0164807	0.0174173	0.0184118	0.0194678	0.0205891	0.0217798	0.0230441	0.025812	0.0289329	0.0324516	0.036419	0.0408922	0.0459357	0.0516223	0.0580339	0.0652629	0.0734136
CH4	300	0.0132329	0.0133767	0.0135223	0.0136696	0.0138188	0.0139697	0.0141224	0.014277	0.0144334	0.0145917	0.0154125	0.0162841	0.0172095	0.0181922	0.0192356	0.0203435	0.02152	0.0227692	0.0255041	0.0285877	0.0320645	0.0359846	0.0404044	0.0453878	0.0510065	0.0573416	0.0644844	0.0725379
CO2	1	5.51966	5.51966	5.51966	5.51966	5.51966	5.51966	5.51966	5.51966	5.51966	5.51966	5.51966	5.51966	5.51966	5.51966	5.51966	5.51966	5.51966	5.51966	5.51966	5.51966	5.51966	5.51966	5.51966	5.51966	5.51966	5.51966	5.51966	5.51966
CO2	2	0.0602302	0.0602302	0.0602302	0.0602302	0.0602302	0.0602302	0.0602302	0.0602302	0.0602302	0.0602302	0.0602302	0.0602302	0.0602302	0.0602302	0.0602302	0.0602302	0.0602302	0.0602302	0.0602302	0.0602302	0.0602302	0.0602302	0.0602302	0.0602302	0.0602302	0.0602302	0.0602302	0.0602302
CO2	3	0.346385	0.0590174	0.0590174	0.0590174	0.0590174	0.0590174	0.0590174	0.0590174	0.0590174	0.0590174	0.0590174	0.0590174	0.0590174	0.0590174	0.0590174	0.0590174	0.0590174	0.0590174	0.0590174	0.0590174	0.0590174	0.0590174	0.0590174	0.0590174	0.0590174	0.0590174	0.0590174	0.0590174
CO2	4	0.341773	0.345201	0.0578336	0.0578336	0.0578336	0.0578336	0.0578336	0.0578336	0.0578336	0.0578336	0.0578336	0.0578336	0.0578336	0.0578336	0.0578336	0.0578336	0.0578336	0.0578336	0.0578336	0.0578336	0.0578336	0.0578336	0.0578336	0.0578336	0.0578336	0.0578336	0.0578336	0.0578336
CO2	5	0.33723	0.340617	0.344045	0.0566781	0.0566781	0.0566781	0.0566781	0.0566781	0.0566781	0.0566781	0.0566781	0.0566781	0.0566781	0.0566781	0.0566781	0.0566781	0.0566781	0.0566781	0.0566781	0.0566781	0.0566781	0.0566781	0.0566781	0.0566781	0.0566781	0.0566781	0.0566781	0.0566781
CO2	6	0.332756	0.336103	0.339489	0.342917	0.0555501	0.0555501	0.0555501	0.0555501	0.0555501	0.0555501	0.0555501	0.0555501	0.0555501	0.0555501	0.0555501	0.0555501	0.0555501	0.0555501	0.0555501	0.0555501	0.0555501	0.0555501	0.0555501	0.0555501	0.0555501	0.0555501	0.0555501	0.0555501
CO2	7	0.328348	0.331655	0.335001	0.338388	0.341816	0.0544489	0.0544489	0.0544489	0.0544489	0.0544489	0.0544489	0.0544489	0.0544489	0.0544489	0.0544489	0.0544489	0.0544489	0.0544489	0.0544489	0.0544489	0.0544489	0.0544489	0.0544489	0.0544489	0.0544489	0.0544489	0.0544489	0.0544489
CO2	8	0.324006	0.327273	0.33058	0.333926	0.337313	0.340741	0.0533739	0.0533739	0.0533739	0.0533739	0.0533739	0.0533739	0.0533739	0.0533739	0.0533739	0.0533739	0.0533739	0.0533739	0.0533739	0.0533739	0.0533739	0.0533739	0.0533739	0.0533739	0.0533739	0.0533739	0.0533739	0.0533739
CO2	9	0.319728	0.322956	0.326224	0.32953	0.332877	0.336264	0.339691	0.0523242	0.0523242	0.0523242	0.0523242	0.0523242	0.0523242	0.0523242	0.0523242	0.0523242	0.0523242	0.0523242	0.0523242	0.0523242	0.0523242	0.0523242	0.0523242	0.0523242	0.0523242	0.0523242	0.0523242	0.0523242
CO2	10	0.315514	0.318703	0.321931	0.325199	0.328505	0.331852	0.335239	0.338666	0.0512993	0.0512993	0.0512993	0.0512993	0.0512993	0.0512993	0.0512993	0.0512993	0.0512993	0.0512993	0.0512993	0.0512993	0.0512993	0.0512993	0.0512993	0.0512993	0.0512993	0.0512993	0.0512993	0.0512993
CO2	11	0.311361	0.314513	0.317702	0.320931	0.324198	0.327504	0.330851	0.334238	0.337666	0.0502985	0.0502985	0.0502985	0.0502985	0.0502985	0.0502985	0.0502985	0.0502985	0.0502985	0.0502985	0.0502985	0.0502985	0.0502985	0.0502985	0.0502985	0.0502985	0.0502985	0.0502985	0.0502985
CO2	12	0.30727	0.310384	0.313535	0.316725	0.319953	0.32322	0.326527	0.329873	0.33326	0.336688	0.049321	0.049321	0.049321	0.049321	0.049321	0.049321	0.049321	0.049321	0.049321	0.049321	0.049321	0.049321	0.049321	0.049321	0.049321	0.049321	0.049321	0.049321
CO2	13	0.303238	0.306315	0.309429	0.312581	0.31577	0.318999	0.322266	0.325572	0.328919	0.332306	0.0483664	0.0483664	0.0483664	0.0483664	0.0483664	0.0483664	0.0483664	0.0483664	0.0483664	0.0483664	0.0483664	0.0483664	0.0483664	0.0483664	0.0483664	0.0483664	0.0483664	0.0483664
CO2	14	0.299266	0.302306	0.305383	0.308497	0.311648	0.314838	0.318066	0.321333	0.32464	0.327986	0.047434	0.047434	0.047434	0.047434	0.047434	0.047434	0.047434	0.047434	0.047434	0.047434	0.047434	0.047434	0.047434	0.047434	0.047434	0.047434	0.047434	0.047434
CO2	15	0.295351	0.298355	0.301395	0.304472	0.307586	0.310738	0.313927	0.317155	0.320423	0.323729	0.0465233	0.0465233	0.0465233	0.0465233	0.0465233	0.0465233	0.0465233	0.0465233	0.0465233	0.0465233	0.0465233	0.0465233	0.0465233	0.0465233	0.0465233	0.0465233	0.0465233	0.0465233
CO2	16	0.291493	0.294461	0.297465	0.300505	0.303582	0.306696	0.309848	0.313038	0.316266	0.319533	0.0456336	0.0456336	0.0456336	0.0456336	0.0456336	0.0456336	0.0456336	0.0456336	0.0456336	0.0456336	0.0456336	0.0456336	0.0456336	0.0456336	0.0456336	0.0456336	0.0456336	0.0456336
CO2	17	0.287691	0.290624	0.293592	0.296596	0.299636	0.302713	0.305827	0.308979	0.312168	0.315397	0.332132	0.0447644	0.0447644	0.0447644	0.0447644	0.0447644	0.0447644	0.0447644	0.0447644	0.0447644	0.0447644	0.0447644	0.0447644	0.0447644	0.0447644	0.0447644	0.0447644	0.0447644
CO2	18	0.283944	0.286842	0.289775	0.292743	0.295747	0.298787	0.301864	0.304978	0.308129	0.311319	0.327854	0.0439151	0.0439151	0.0439151	0.0439151	0.0439151	0.0439151	0.0439151	0.0439151	0.0439151	0.0439151	0.0439151	0.0439151	0.0439151	0.0439151	0.0439151	0.0439151	0.0439151
CO2	19	0.280251	0.283115	0.286012	0.288945	0.291913	0.294917	0.297957	0.301034	0.304148	0.3073	0.323638	0.0430853	0.0430853	0.0430853	0.0430853	0.0430853	0.0430853	0.0430853	0.0430853	0.0430853	0.0430853	0.0430853	0.0430853	0.0430853	0.0430853	0.0430853	0.0430853	0.0430853
CO2	20	0.276612	0.279441	0.282304	0.285201	0.288134	0.291102	0.294106	0.297146	0.300223	0.303337	0.31948	0.0422745	0.0422745	0.0422745	0.0422745	0.0422745	0.0422745	0.0422745	0.0422745	0.0422745	0.0422745	0.0422745	0.0422745	0.0422745	0.0422745	0.0422745	0.0422745	0.0422745
CO2	21	0.273024	0.275819	0.278648	0.281511	0.284409	0.287342	0.29031	0.293314	0.296354	0.299431	0.315381	0.0414821	0.0414821	0.0414821	0.0414821	0.0414821	0.0414821	0.0414821	0.0414821	0.0414821	0.0414821	0.0414821	0.0414821	0.0414821	0.0414821	0.0414821	0.0414821	0.0414821
CO2	22	0.269488	0.27225	0.275045	0.277874	0.280737	0.283635	0.286567	0.289535	0.292539	0.295579	0.31134	0.328075	0.0407077	0.0407077	0.0407077	0.0407077	0.0407077	0.0407077	0.0407077	0.0407077	0.0407077	0.0407077	0.0407077	0.0407077	0.0407077	0.0407077	0.0407077	0.0407077
CO2	23	0.266002	0.268731	0.271493	0.274288	0.277117	0.27998	0.282878	0.28581	0.288778	0.291782	0.307355	0.32389	0.0399507	0.0399507	0.0399507	0.0399507	0.0399507	0.0399507	0.0399507	0.0399507	0.0399507	0.0399507	0.0399507	0.0399507	0.0399507	0.0399507	0.0399507	0.0399507
CO2	24	0.262565	0.265262	0.267991	0.270753	0.273548	0.276377	0.27924	0.282138	0.28507	0.288039	0.303425	0.319763	0.0392109	0.0392109	0.0392109	0.0392109	0.0392109	0.0392109	0.0392109	0.0392109	0.0392109	0.0392109	0.0392109	0.0392109	0.0392109	0.0392109	0.0392109	0.0392109
CO2	25	0.259178	0.261842	0.264539	0.267268	0.270029	0.272825	0.275654	0.278517	0.281415	0.284347	0.29955	0.315694	0.0384876	0.0384876	0.0384876	0.0384876	0.0384876	0.0384876	0.0384876	0.0384876	0.0384876	0.0384876	0.0384876	0.0384876	0.0384876	0.0384876	0.0384876	0.0384876
CO2	26	0.255838	0.258471	0.261135	0.263831	0.26656	0.269322	0.272118	0.274947	0.27781	0.280707	0.295729	0.31168	0.0377805	0.0377805	0.0377805	0.0377805	0.0377805	0.0377805	0.0377805	0.0377805	0.0377805	0.0377805	0.0377805	0.0377805	0.0377805	0.0377805	0.0377805	0.0377805
CO2	27	0.252546	0.255147	0.25778	0.260444	0.26314	0.265869	0.268631	0.271426	0.274255	0.277118	0.291961	0.307721	0.324456	0.0370892	0.0370892	0.0370892	0.0370892	0.0370892	0.0370892	0.0370892	0.0370892	0.0370892	0.0370892	0.0370892	0.0370892	0.0370892	0.0370892	0.0370892
CO2	28	0.2493	0.25187	0.254471	0.257104	0.259768	0.262464	0.265193	0.267955	0.27075	0.273579	0.288245	0.303817	0.320353	0.0364132	0.0364132	0.0364132	0.0364132	0.0364132	0.0364132	0.0364132	0.0364132	0.0364132	0.0364132	0.0364132	0.0364132	0.0364132	0.0364132	0.0364132
CO2	29	0.2461	0.248639	0.251209	0.25381	0.256443	0.259107	0.261803	0.264532	0.267294	0.270089	0.28458	0.299967	0.316305	0.0357522	0.0357522	0.0357522	0.0357522	0.0357522	0.0357522	0.0357522	0.0357522	0.0357522	0.0357522	0.0357522	0.0357522	0.0357522	0.0357522	0.0357522
CO2	30	0.242944	0.245453	0.247993	0.250563	0.253164	0.255796	0.25846	0.261157	0.263886	0.266648	0.280965	0.296168	0.312312	0.0351058	0.0351058	0.0351058	0.0351058	0.0351058	0.0351058	0.0351058	0.0351058	0.0351058	0.0351058	0.0351058	0.0351058	0.0351058	0.0351058	0.0351058
CO2	31	0.239833	0.242312	0.244821	0.24736	0.24993	0.252531	0.255164	0.257828	0.260525	0.263254	0.2774	0.292422	0.308373	0.0344736	0.0344736	0.0344736	0.0344736	0.0344736	0.0344736	0.0344736	0.0344736	0.0344736	0.0344736	0.0344736	0.0344736	0.0344736	0.0344736	0.0344736
CO2	32	0.236765	0.239214	0.241694	0.244203	0.246742	0.249312	0.251913	0.254546	0.25721	0.259906	0.273884	0.288727	0.304487	0.321222	0.0338552	0.0338552	0.0338552	0.0338552	0.0338552	0.0338552	0.0338552	0.0338552	0.0338552	0.0338552	0.0338552	0.0338552	0.0338552	0.0338552
CO2	33	0.23374	0.23616	0.23861	0.241089	0.243598	0.246137	0.248707	0.251308	0.253941	0.256605	0.270416	0.285082	0.300654	0.31719	0.0332504	0.0332504	0.0332504	0.0332504	0.0332504	0.0332504	0.0332504	0.0332504	0.0332504	0.0332504	0.0332504	0.0332504	0.0332504	0.0332504
CO2	34	0.230756	0.233148	0.235568	0.238018	0.240497	0.243006	0.245545	0.248115	0.250717	0.253349	0.266996	0.281486	0.296873	0.313211	0.0326587	0.0326587	0.0326587	0.0326587	0.0326587	0.0326587	0.0326587	0.0326587	0.0326587	0.0326587	0.0326587	0.0326587	0.0326587	0.0326587
CO2	35	0.227815	0.230178	0.232569	0.234989	0.237439	0.239918	0.242427	0.244967	0.247537	0.250138	0.263622	0.277939	0.293142	0.309286	0.0320798	0.0320798	0.0320798	0.0320798	0.0320798	0.0320798	0.0320798	0.0320798	0.0320798	0.0320798	0.0320798	0.0320798	0.0320798	0.0320798
CO2	36	0.224913	0.227248	0.229611	0.232003	0.234423	0.236873	0.239352	0.241861	0.2444	0.24697	0.260293	0.27444	0.289462	0.305413	0.0315134	0.0315134	0.0315134	0.0315134	0.0315134	0.0315134	0.0315134	0.0315134	0.0315134	0.0315134	0.0315134	0.0315134	0.0315134	0.0315134
CO2	37	0.222052	0.224359	0.226694	0.229057	0.231448	0.233869	0.236318	0.238798	0.241307	0.243846	0.25701	0.270988	0.285831	0.301591	0.318326	0.0309592	0.0309592	0.0309592	0.0309592	0.0309592	0.0309592	0.0309592	0.0309592	0.0309592	0.0309592	0.0309592	0.0309592	0.0309592
CO2	38	0.219231	0.22151	0.223817	0.226152	0.228515	0.230906	0.233326	0.235776	0.238255	0.240764	0.253771	0.267583	0.282248	0.297821	0.314356	0.0304169	0.0304169	0.0304169	0.0304169	0.0304169	0.0304169	0.0304169	0.0304169	0.0304169	0.0304169	0.0304169	0.0304169	0.0304169
CO2	39	0.216448	0.2187	0.220979	0.223286	0.225621	0.227984	0.230375	0.232796	0.235245	0.237725	0.250577	0.264223	0.278714	0.2941	0.310439	0.0298862	0.0298862	0.0298862	0.0298862	0.0298862	0.0298862	0.0298862	0.0298862	0.0298862	0.0298862	0.0298862	0.0298862	0.0298862
CO2	40	0.213703	0.215928	0.21818	0.22046	0.222767	0.225102	0.227464	0.229856	0.232276	0.234726	0.247425	0.260909	0.275226	0.290429	0.306573	0.0293667	0.0293667	0.0293667	0.0293667	0.0293667	0.0293667	0.0293667	0.0293667	0.0293667	0.0293667	0.0293667	0.0293667	0.0293667
CO2	41	0.210996	0.213194	0.21542	0.217672	0.219951	0.222258	0.224593	0.226956	0.229348	0.231768	0.244315	0.257638	0.271785	0.286807	0.302758	0.0288583	0.0288583	0.0288583	0.0288583	0.0288583	0.0288583	0.0288583	0.0288583	0.0288583	0.0288583	0.0288583	0.0288583	0.0288583
CO2	42	0.208325	0.210498	0.212697	0.214922	0.217174	0.219454	0.221761	0.224095	0.226458	0.22885	0.241247	0.254412	0.26839	0.283232	0.298993	0.315728	0.0283606	0.0283606	0.0283606	0.0283606	0.0283606	0.0283606	0.0283606	0.0283606	0.0283606	0.0283606	0.0283606	0.0283606
CO2	43	0.205691	0.207838	0.210011	0.212209	0.214435	0.216687	0.218966	0.221273	0.223608	0.225971	0.238221	0.251228	0.265039	0.279705	0.295277	0.311813	0.0278734	0.0278734	0.0278734	0.0278734	0.0278734	0.0278734	0.0278734	0.0278734	0.0278734	0.0278734	0.0278734	0.0278734
CO2	44	0.203093	0.205214	0.207361	0.209534	0.211732	0.213958	0.21621	0.218489	0.220796	0.223131	0.235235	0.248087	0.261733	0.276224	0.291611	0.307949	0.0273964	0.0273964	0.0273964	0.0273964	0.0273964	0.0273964	0.0273964	0.0273964	0.0273964	0.0273964	0.0273964	0.0273964
CO2	45	0.200531	0.202626	0.204747	0.206894	0.209067	0.211265	0.213491	0.215743	0.218022	0.220329	0.232289	0.244987	0.258471	0.272789	0.287992	0.304135	0.0269293	0.0269293	0.0269293	0.0269293	0.0269293	0.0269293	0.0269293	0.0269293	0.0269293	0.0269293	0.0269293	0.0269293
CO2	46	0.198002	0.200073	0.202169	0.20429	0.206437	0.208609	0.210808	0.213033	0.215286	0.217565	0.229382	0.241929	0.255252	0.269399	0.284421	0.300371	0.026472	0.026472	0.026472	0.026472	0.026472	0.026472	0.026472	0.026472	0.026472	0.026472	0.026472	0.026472
CO2	47	0.195509	0.197555	0.199625	0.201721	0.203842	0.205989	0.208161	0.21036	0.212586	0.214838	0.226513	0.238911	0.252075	0.266053	0.280896	0.296656	0.313391	0.0260242	0.0260242	0.0260242	0.0260242	0.0260242	0.0260242	0.0260242	0.0260242	0.0260242	0.0260242	0.0260242
CO2	48	0.193048	0.19507	0.197116	0.199187	0.201283	0.203404	0.20555	0.207723	0.209922	0.212147	0.223683	0.235933	0.24894	0.262752	0.277417	0.29299	0.309525	0.0255856	0.0255856	0.0255856	0.0255856	0.0255856	0.0255856	0.0255856	0.0255856	0.0255856	0.0255856	0.0255856
CO2	49	0.190621	0.192619	0.19464	0.196686	0.198757	0.200853	0.202974	0.205121	0.207293	0.209492	0.220891	0.232994	0.245846	0.259493	0.273984	0.28937	0.305708	0.025156	0.025156	0.025156	0.025156	0.025156	0.025156	0.025156	0.025156	0.025156	0.025156	0.025156
CO2	50	0.188227	0.1902	0.192198	0.19422	0.196266	0.198336	0.200432	0.202553	0.2047	0.206872	0.218135	0.230094	0.242793	0.256277	0.270595	0.285798	0.301941	0.0247352	0.0247352	0.0247352	0.0247352	0.0247352	0.0247352	0.0247352	0.0247352	0.0247352	0.0247352	0.0247352
CO2	51	0.185864	0.187814	0.189788	0.191786	0.193807	0.195853	0.197924	0.20002	0.202141	0.204288	0.215416	0.227233	0.23978	0.253103	0.26725	0.282272	0.298222	0.024323	0.024323	0.024323	0.024323	0.024323	0.024323	0.024323	0.024323	0.024323	0.024323	0.024323
CO2	52	0.183534	0.18546	0.187411	0.189384	0.191382	0.193404	0.19545	0.19752	0.199616	0.201737	0.212733	0.224408	0.236806	0.24997	0.263948	0.278791	0.294551	0.311286	0.0239192	0.0239192	0.0239192	0.0239192	0.0239192	0.0239192	0.0239192	0.0239192	0.0239192	0.0239192
CO2	53	0.181234	0.183138	0.185065	0.187015	0.188989	0.190986	0.193008	0.195054	0.197125	0.19922	0.210085	0.221621	0.233871	0.246878	0.26069	0.275355	0.290928	0.307463	0.0235235	0.0235235	0.0235235	0.0235235	0.0235235	0.0235235	0.0235235	0.0235235	0.0235235	0.0235235
CO2	54	0.178965	0.180846	0.18275	0.184677	0.186627	0.188601	0.190599	0.19262	0.194666	0.196737	0.207472	0.218871	0.230974	0.243826	0.257473	0.271964	0.28735	0.303688	0.0231359	0.0231359	0.0231359	0.0231359	0.0231359	0.0231359	0.0231359	0.0231359	0.0231359	0.0231359
CO2	55	0.176726	0.178585	0.180466	0.18237	0.184297	0.186247	0.188221	0.190219	0.19224	0.194286	0.204893	0.216156	0.228115	0.240814	0.254298	0.268616	0.283819	0.299962	0.022756	0.022756	0.022756	0.022756	0.022756	0.022756	0.022756	0.022756	0.022756	0.022756
CO2	56	0.174518	0.176354	0.178213	0.180094	0.181998	0.183925	0.185875	0.187849	0.189846	0.191868	0.202348	0.213477	0.225293	0.237841	0.251164	0.265311	0.280332	0.296283	0.0223837	0.0223837	0.0223837	0.0223837	0.0223837	0.0223837	0.0223837	0.0223837	0.0223837	0.0223837
CO2	57	0.172338	0.174153	0.175989	0.177848	0.179729	0.181633	0.18356	0.18551	0.187484	0.189482	0.199837	0.210833	0.222508	0.234906	0.24807	0.262048	0.276891	0.292651	0.0220189	0.0220189	0.0220189	0.0220189	0.0220189	0.0220189	0.0220189	0.0220189	0.0220189	0.0220189
CO2	58	0.170187	0.17198	0.173795	0.175632	0.17749	0.179372	0.181276	0.183203	0.185153	0.187126	0.197358	0.208223	0.219759	0.232009	0.245016	0.258827	0.273493	0.289065	0.0216613	0.0216613	0.0216613	0.0216613	0.0216613	0.0216613	0.0216613	0.0216613	0.0216613	0.0216613
CO2	59	0.168065	0.169837	0.17163	0.173445	0.175281	0.17714	0.179021	0.180925	0.182852	0.184802	0.194912	0.205647	0.217046	0.229149	0.242001	0.255648	0.270138	0.285525	0.0213108	0.0213108	0.0213108	0.0213108	0.0213108	0.0213108	0.0213108	0.0213108	0.0213108	0.0213108
CO2	60	0.165971	0.167722	0.169493	0.171286	0.173101	0.174938	0.176796	0.178678	0.180581	0.182508	0.192498	0.203104	0.214367	0.226326	0.239025	0.252509	0.266827	0.28203	0.0209671	0.0209671	0.0209671	0.0209671	0.0209671	0.0209671	0.0209671	0.0209671	0.0209671	0.0209671
CO2	61	0.163904	0.165634	0.167385	0.169156	0.170949	0.172764	0.174601	0.176459	0.178341	0.180245	0.190115	0.200595	0.211723	0.22354	0.236087	0.24941	0.263557	0.278579	0.0206302	0.0206302	0.0206302	0.0206302	0.0206302	0.0206302	0.0206302	0.0206302	0.0206302	0.0206302
CO2	62	0.161865	0.163574	0.165304	0.167054	0.168826	0.170619	0.172434	0.17427	0.176129	0.17801	0.187763	0.198118	0.209114	0.220789	0.233187	0.246351	0.260329	0.275172	0.307667	0.0202999	0.0202999	0.0202999	0.0202999	0.0202999	0.0202999	0.0202999	0.0202999	0.0202999
CO2	63	0.159853	0.161541	0.16325	0.16498	0.16673	0.168502	0.170295	0.17211	0.173946	0.175805	0.185441	0.195673	0.206538	0.218074	0.230323	0.243331	0.257142	0.271808	0.303915	0.0199761	0.0199761	0.0199761	0.0199761	0.0199761	0.0199761	0.0199761	0.0199761	0.0199761
CO2	64	0.157867	0.159535	0.161224	0.162933	0.164662	0.166413	0.168185	0.169978	0.171792	0.173629	0.18315	0.19326	0.203995	0.215393	0.227497	0.240349	0.253996	0.268486	0.300211	0.0196585	0.0196585	0.0196585	0.0196585	0.0196585	0.0196585	0.0196585	0.0196585	0.0196585
CO2	65	0.155907	0.157555	0.159224	0.160912	0.162621	0.164351	0.166101	0.167873	0.169666	0.171481	0.180888	0.190877	0.201484	0.212747	0.224706	0.237405	0.250889	0.265207	0.296553	0.019347	0.019347	0.019347	0.019347	0.019347	0.019347	0.019347	0.019347	0.019347
CO2	66	0.153972	0.155601	0.15725	0.158918	0.160607	0.162316	0.164045	0.165796	0.167568	0.169361	0.178656	0.188526	0.199006	0.210135	0.221951	0.234498	0.247821	0.261968	0.292941	0.0190415	0.0190415	0.0190415	0.0190415	0.0190415	0.0190415	0.0190415	0.0190415	0.0190415
CO2	67	0.152063	0.153673	0.155301	0.15695	0.158619	0.160307	0.162016	0.163746	0.165496	0.167268	0.176452	0.186205	0.19656	0.207556	0.219231	0.231629	0.244793	0.258771	0.289374	0.0187419	0.0187419	0.0187419	0.0187419	0.0187419	0.0187419	0.0187419	0.0187419	0.0187419
CO2	68	0.150179	0.151769	0.153379	0.155008	0.156656	0.158325	0.160013	0.161722	0.163452	0.165202	0.174277	0.183913	0.194145	0.205009	0.216546	0.228795	0.241803	0.255614	0.285852	0.018448	0.018448	0.018448	0.018448	0.018448	0.018448	0.018448	0.018448	0.018448
CO2	69	0.148319	0.149891	0.151481	0.15309	0.154719	0.156368	0.158036	0.159725	0.161434	0.163164	0.17213	0.181651	0.191761	0.202496	0.213894	0.225998	0.23885	0.252497	0.282374	0.0181597	0.0181597	0.0181597	0.0181597	0.0181597	0.0181597	0.0181597	0.0181597	0.0181597
CO2	70	0.146484	0.148036	0.149608	0.151198	0.152807	0.154436	0.156085	0.157753	0.159442	0.161151	0.170011	0.179418	0.189407	0.200014	0.211277	0.223236	0.235935	0.249419	0.27894	0.0178768	0.0178768	0.0178768	0.0178768	0.0178768	0.0178768	0.0178768	0.0178768	0.0178768
CO2	71	0.144672	0.146206	0.147759	0.14933	0.15092	0.15253	0.154159	0.155807	0.157476	0.159165	0.167918	0.177214	0.187084	0.197564	0.208692	0.220509	0.233056	0.246379	0.275548	0.0175993	0.0175993	0.0175993	0.0175993	0.0175993	0.0175993	0.0175993	0.0175993	0.0175993
CO2	72	0.142884	0.1444	0.145934	0.147486	0.149058	0.150648	0.152258	0.153886	0.155535	0.157204	0.165853	0.175037	0.18479	0.195145	0.206141	0.217816	0.230214	0.243378	0.272199	0.304694	0.017327	0.017327	0.017327	0.017327	0.017327	0.017327	0.017327	0.017327
CO2	73	0.141119	0.142617	0.144133	0.145667	0.147219	0.148791	0.150381	0.15199	0.153619	0.155268	0.163814	0.172889	0.182525	0.192757	0.203621	0.215157	0.227407	0.240414	0.268891	0.300999	0.0170597	0.0170597	0.0170597	0.0170597	0.0170597	0.0170597	0.0170597	0.0170597
CO2	74	0.139377	0.140857	0.142355	0.14387	0.145404	0.146957	0.148528	0.150119	0.151728	0.153357	0.161801	0.170768	0.180289	0.190399	0.201134	0.212532	0.224636	0.237488	0.265625	0.29735	0.0167975	0.0167975	0.0167975	0.0167975	0.0167975	0.0167975	0.0167975	0.0167975
CO2	75	0.137658	0.13912	0.1406	0.142097	0.143613	0.145147	0.1467	0.148271	0.149861	0.151471	0.159814	0.168674	0.178081	0.188071	0.198677	0.20994	0.221899	0.234598	0.2624	0.293746	0.0165401	0.0165401	0.0165401	0.0165401	0.0165401	0.0165401	0.0165401	0.0165401
CO2	76	0.13596	0.137405	0.138867	0.140347	0.141845	0.14336	0.144894	0.146447	0.148018	0.149609	0.157853	0.166607	0.175902	0.185772	0.196252	0.207381	0.219197	0.231744	0.259214	0.290187	0.0162875	0.0162875	0.0162875	0.0162875	0.0162875	0.0162875	0.0162875	0.0162875
CO2	77	0.134285	0.135712	0.137157	0.138619	0.140099	0.141597	0.143112	0.144646	0.146199	0.14777	0.155916	0.164566	0.17375	0.183502	0.193857	0.204853	0.216529	0.228926	0.256069	0.286672	0.0160395	0.0160395	0.0160395	0.0160395	0.0160395	0.0160395	0.0160395	0.0160395
CO2	78	0.132631	0.134041	0.135469	0.136913	0.138376	0.139855	0.141353	0.142869	0.144403	0.145956	0.154004	0.16255	0.171625	0.181261	0.191493	0.202357	0.213894	0.226143	0.252962	0.2832	0.015796	0.015796	0.015796	0.015796	0.015796	0.015796	0.015796	0.015796
CO2	79	0.130998	0.132392	0.133802	0.13523	0.136674	0.138137	0.139616	0.141114	0.14263	0.144164	0.152117	0.160561	0.169527	0.179048	0.189158	0.199893	0.211292	0.223395	0.249894	0.279771	0.0155571	0.0155571	0.0155571	0.0155571	0.0155571	0.0155571	0.0155571	0.0155571
CO2	80	0.129387	0.130764	0.132157	0.133568	0.134995	0.13644	0.137902	0.139382	0.14088	0.142395	0.150253	0.158597	0.167456	0.176864	0.186853	0.19746	0.208722	0.220682	0.246864	0.276385	0.0153224	0.0153224	0.0153224	0.0153224	0.0153224	0.0153224	0.0153224	0.0153224
CO2	81	0.127796	0.129156	0.130533	0.131927	0.133337	0.134765	0.136209	0.137672	0.139151	0.140649	0.148413	0.156657	0.165411	0.174706	0.184576	0.195057	0.206185	0.218002	0.243872	0.273041	0.015092	0.015092	0.015092	0.015092	0.015092	0.015092	0.015092	0.015092
CO2	82	0.126225	0.127569	0.12893	0.130307	0.131701	0.133111	0.134538	0.135983	0.137445	0.138925	0.146597	0.154742	0.163392	0.172576	0.182328	0.192684	0.203679	0.215355	0.240917	0.269738	0.302233	0.0148658	0.0148658	0.0148658	0.0148658	0.0148658	0.0148658	0.0148658
CO2	83	0.124674	0.126003	0.127347	0.128708	0.130085	0.131478	0.132889	0.134316	0.135761	0.137223	0.144803	0.152852	0.161398	0.170473	0.180109	0.190341	0.201205	0.212741	0.237998	0.266475	0.298583	0.0146436	0.0146436	0.0146436	0.0146436	0.0146436	0.0146436	0.0146436
CO2	84	0.123144	0.124456	0.125785	0.127129	0.128489	0.129867	0.13126	0.132671	0.134098	0.135543	0.143032	0.150985	0.159429	0.168396	0.177917	0.188027	0.198761	0.21016	0.235116	0.263253	0.294978	0.0144254	0.0144254	0.0144254	0.0144254	0.0144254	0.0144254	0.0144254
CO2	85	0.121633	0.122929	0.124242	0.12557	0.126915	0.128275	0.129652	0.131046	0.132456	0.133884	0.141284	0.149142	0.157485	0.166345	0.175752	0.185741	0.196348	0.207611	0.232269	0.260071	0.291417	0.0142111	0.0142111	0.0142111	0.0142111	0.0142111	0.0142111	0.0142111
CO2	86	0.120141	0.121422	0.122719	0.124031	0.12536	0.126704	0.128065	0.129442	0.130835	0.132246	0.139558	0.147322	0.155566	0.16432	0.173615	0.183485	0.193965	0.205094	0.229457	0.256927	0.2879	0.0140006	0.0140006	0.0140006	0.0140006	0.0140006	0.0140006	0.0140006
CO2	87	0.118668	0.119934	0.121215	0.122512	0.123825	0.125153	0.126497	0.127858	0.129235	0.130629	0.137853	0.145525	0.15367	0.16232	0.171504	0.181256	0.191612	0.202607	0.226681	0.253823	0.284426	0.0137938	0.0137938	0.0137938	0.0137938	0.0137938	0.0137938	0.0137938
CO2	88	0.117214	0.118465	0.119731	0.121012	0.122309	0.123621	0.12495	0.126294	0.127655	0.129032	0.13617	0.14375	0.151799	0.160345	0.16942	0.179056	0.189288	0.200152	0.223938	0.250757	0.280995	0.0135906	0.0135906	0.0135906	0.0135906	0.0135906	0.0135906	0.0135906
CO2	89	0.115778	0.117014	0.118265	0.119531	0.120813	0.122109	0.123422	0.12475	0.126095	0.127455	0.134508	0.141998	0.149951	0.158395	0.167361	0.176882	0.186992	0.197727	0.221229	0.247728	0.277605	0.0133911	0.0133911	0.0133911	0.0133911	0.0133911	0.0133911	0.0133911
CO2	90	0.114361	0.115582	0.116818	0.118069	0.119335	0.120616	0.121913	0.123226	0.124554	0.125898	0.132868	0.140268	0.148126	0.156469	0.165329	0.174736	0.184725	0.195332	0.218554	0.244737	0.274258	0.013195	0.013195	0.013195	0.013195	0.013195	0.013195	0.013195
CO2	91	0.112961	0.114168	0.115389	0.116625	0.117876	0.119142	0.120424	0.121721	0.123033	0.124361	0.131248	0.138559	0.146323	0.154568	0.163321	0.172617	0.182487	0.192967	0.215912	0.241782	0.270951	0.0130023	0.0130023	0.0130023	0.0130023	0.0130023	0.0130023	0.0130023
CO2	92	0.11158	0.112772	0.113979	0.1152	0.116436	0.117687	0.118953	0.120234	0.121531	0.122844	0.129648	0.136872	0.144544	0.15269	0.161339	0.170523	0.180276	0.190631	0.213302	0.238864	0.267685	0.30018	0.012813	0.012813	0.012813	0.012813	0.012813	0.012813
CO2	93	0.110215	0.111394	0.112586	0.113793	0.115014	0.11625	0.117501	0.118767	0.120048	0.121345	0.128068	0.135206	0.142786	0.150835	0.159381	0.168456	0.178092	0.188324	0.210725	0.235981	0.264458	0.296566	0.0126269	0.0126269	0.0126269	0.0126269	0.0126269	0.0126269
CO2	94	0.108869	0.110033	0.111211	0.112403	0.11361	0.114831	0.116067	0.117318	0.118584	0.119866	0.126508	0.133561	0.141051	0.149004	0.157448	0.166414	0.175935	0.186045	0.208179	0.233134	0.261272	0.292996	0.012444	0.012444	0.012444	0.012444	0.012444	0.012444
CO2	95	0.107539	0.108689	0.109853	0.111031	0.112223	0.11343	0.114651	0.115887	0.117138	0.118404	0.124968	0.131937	0.139337	0.147195	0.155539	0.164398	0.173806	0.183795	0.205664	0.230322	0.258124	0.28947	0.0122643	0.0122643	0.0122643	0.0122643	0.0122643	0.0122643
CO2	96	0.106226	0.107362	0.108512	0.109676	0.110854	0.112047	0.113253	0.114475	0.115711	0.116962	0.123447	0.130333	0.137645	0.145409	0.153653	0.162407	0.171702	0.181572	0.203181	0.227544	0.255015	0.285987	0.0120876	0.0120876	0.0120876	0.0120876	0.0120876	0.0120876
CO2	97	0.104929	0.106052	0.107188	0.108339	0.109503	0.110681	0.111873	0.11308	0.114301	0.115537	0.121945	0.128749	0.135973	0.143645	0.151791	0.16044	0.169624	0.179377	0.200728	0.224801	0.251943	0.282546	0.011914	0.011914	0.011914	0.011914	0.011914	0.011914
CO2	98	0.103649	0.104758	0.105881	0.107018	0.108168	0.109332	0.11051	0.111702	0.112909	0.11413	0.120462	0.127184	0.134323	0.141903	0.149951	0.158498	0.167572	0.177208	0.198305	0.222091	0.248909	0.279147	0.0117433	0.0117433	0.0117433	0.0117433	0.0117433	0.0117433
CO2	99	0.102385	0.103481	0.10459	0.105713	0.10685	0.108	0.109164	0.110342	0.111534	0.112741	0.118997	0.12564	0.132693	0.140182	0.148135	0.156579	0.165546	0.175067	0.195912	0.219414	0.245913	0.27579	0.0115754	0.0115754	0.0115754	0.0115754	0.0115754	0.0115754
CO2	100	0.101136	0.10222	0.103316	0.104425	0.105548	0.106685	0.107835	0.108999	0.110177	0.111369	0.117551	0.124114	0.131083	0.138483	0.146341	0.154685	0.163544	0.172952	0.193548	0.21677	0.242952	0.272473	0.0114104	0.0114104	0.0114104	0.0114104	0.0114104	0.0114104
CO2	101	0.0999039	0.100974	0.102057	0.103154	0.104263	0.105386	0.106523	0.107673	0.108837	0.110015	0.116122	0.122607	0.129493	0.136805	0.144569	0.152813	0.161567	0.170863	0.191213	0.214158	0.240028	0.269197	0.0112482	0.0112482	0.0112482	0.0112482	0.0112482	0.0112482
CO2	102	0.0986868	0.0997444	0.100815	0.101898	0.102994	0.104104	0.105227	0.106363	0.107513	0.108677	0.114712	0.121119	0.127923	0.135148	0.142819	0.150965	0.159615	0.168799	0.188907	0.211578	0.23714	0.26596	0.298456	0.0110886	0.0110886	0.0110886	0.0110886	0.0110886
CO2	103	0.0974851	0.09853	0.0995875	0.100658	0.101741	0.102837	0.103947	0.10507	0.106206	0.107356	0.113319	0.11965	0.126373	0.133511	0.141091	0.14914	0.157686	0.166761	0.186629	0.20903	0.234286	0.262763	0.294871	0.0109317	0.0109317	0.0109317	0.0109317	0.0109317
CO2	104	0.0962983	0.0973308	0.0983757	0.0994332	0.100503	0.101587	0.102683	0.103792	0.104915	0.106052	0.111943	0.118199	0.124842	0.131895	0.139384	0.147337	0.155781	0.164748	0.184379	0.206512	0.231468	0.259605	0.29133	0.0107775	0.0107775	0.0107775	0.0107775	0.0107775
CO2	105	0.0951265	0.0961466	0.097179	0.0982239	0.0992814	0.100352	0.101435	0.102531	0.103641	0.104764	0.110585	0.116766	0.123329	0.130298	0.137699	0.145556	0.1539	0.16276	0.182156	0.204026	0.228684	0.256485	0.287832	0.0106257	0.0106257	0.0106257	0.0106257	0.0106257
CO2	106	0.0939693	0.0949772	0.0959974	0.0970298	0.0980747	0.0991322	0.100202	0.101286	0.102382	0.103491	0.109243	0.115351	0.121836	0.128722	0.136034	0.143798	0.152042	0.160796	0.179961	0.20157	0.225933	0.253403	0.284376	0.0104765	0.0104765	0.0104765	0.0104765	0.0104765
CO2	107	0.0928266	0.0938225	0.0948304	0.0958506	0.096883	0.0979279	0.0989854	0.100056	0.101139	0.102235	0.107918	0.113953	0.120361	0.127164	0.134389	0.142061	0.150206	0.158856	0.177792	0.199143	0.223216	0.250359	0.280962	0.0103297	0.0103297	0.0103297	0.0103297	0.0103297
CO2	108	0.0916981	0.0926822	0.0936781	0.094686	0.0957062	0.0967386	0.0977835	0.098841	0.0999113	0.100994	0.10661	0.112572	0.118904	0.125626	0.132765	0.140345	0.148393	0.15694	0.17565	0.196747	0.220533	0.247351	0.277589	0.0101853	0.0101853	0.0101853	0.0101853	0.0101853
CO2	109	0.0905838	0.0915561	0.0925401	0.093536	0.094544	0.0955641	0.0965965	0.0976414	0.0986989	0.0997692	0.105318	0.111209	0.117465	0.124107	0.131161	0.13865	0.146603	0.155047	0.173535	0.194379	0.217882	0.24438	0.274258	0.0100432	0.0100432	0.0100432	0.0100432	0.0100432
CO2	110	0.0894833	0.090444	0.0914163	0.0924004	0.0933963	0.0944042	0.0954244	0.0964568	0.0975017	0.0985592	0.104041	0.109863	0.116044	0.122607	0.129576	0.136976	0.144834	0.153178	0.171445	0.192041	0.215263	0.241445	0.270966	0.00990347	0.00990347	0.00990347	0.00990347	0.00990347
CO2	111	0.0883965	0.0893458	0.0903065	0.0912788	0.0922629	0.0932588	0.0942667	0.0952869	0.0963193	0.0973642	0.102781	0.108533	0.11464	0.121125	0.128011	0.135323	0.143087	0.151331	0.16938	0.189731	0.212676	0.238546	0.267715	0.00976597	0.00976597	0.00976597	0.00976597	0.00976597
CO2	112	0.0873233	0.0882613	0.0892105	0.0901712	0.0911435	0.0921276	0.0931235	0.0941315	0.0951516	0.096184	0.101536	0.107219	0.113254	0.119662	0.126465	0.13369	0.141362	0.149507	0.167341	0.187449	0.21012	0.235682	0.264502	0.296998	0.00963069	0.00963069	0.00963069	0.00963069
CO2	113	0.0862635	0.0871902	0.0881282	0.0890774	0.0900381	0.0910104	0.0919945	0.0929904	0.0939983	0.0950185	0.100307	0.105922	0.111885	0.118216	0.124939	0.132077	0.139657	0.147706	0.165327	0.185195	0.207595	0.232852	0.261329	0.293437	0.00949757	0.00949757	0.00949757	0.00949757
CO2	114	0.0852168	0.0861325	0.0870592	0.0879972	0.0889464	0.0899071	0.0908794	0.0918635	0.0928594	0.0938674	0.0990926	0.104641	0.110532	0.116788	0.123431	0.130484	0.137974	0.145926	0.163337	0.182968	0.205101	0.230057	0.258194	0.289919	0.00936659	0.00936659	0.00936659	0.00936659
CO2	115	0.0841831	0.0850879	0.0860036	0.0869303	0.0878683	0.0888175	0.0897782	0.0907505	0.0917346	0.0927305	0.0978934	0.103376	0.109197	0.115378	0.121941	0.12891	0.136311	0.144168	0.161372	0.180768	0.202638	0.227296	0.255097	0.286444	0.00923768	0.00923768	0.00923768	0.00923768
CO2	116	0.0831623	0.0840563	0.0849611	0.0858767	0.0868035	0.0877414	0.0886907	0.0896514	0.0906237	0.0916077	0.096709	0.102126	0.107878	0.113985	0.12047	0.127356	0.134668	0.142432	0.15943	0.178595	0.200204	0.224568	0.252038	0.28301	0.00911083	0.00911083	0.00911083	0.00911083
CO2	117	0.0821542	0.0830375	0.0839314	0.0848362	0.0857519	0.0866786	0.0876166	0.0885658	0.0895265	0.0904988	0.0955393	0.100891	0.106575	0.112609	0.119017	0.125821	0.133045	0.140717	0.157512	0.176449	0.1978	0.221873	0.249015	0.279618	0.00898598	0.00898598	0.00898598	0.00898598
CO2	118	0.0811585	0.0820313	0.0829146	0.0838086	0.0847133	0.085629	0.0865557	0.0874937	0.0884429	0.0894036	0.094384	0.0996723	0.105288	0.11125	0.117581	0.124304	0.131443	0.139023	0.155618	0.174328	0.195425	0.219211	0.246029	0.276267	0.00886309	0.00886309	0.00886309	0.00886309
CO2	119	0.0801752	0.0810375	0.0819103	0.0827936	0.0836876	0.0845924	0.085508	0.0864348	0.0873727	0.088322	0.0932429	0.0984681	0.104016	0.109908	0.116164	0.122806	0.12986	0.137349	0.153746	0.172234	0.193078	0.21658	0.243079	0.272956	0.00874214	0.00874214	0.00874214	0.00874214
CO2	120	0.0790073	0.0798593	0.0807217	0.0815945	0.0824778	0.0833718	0.0842765	0.0851922	0.0861189	0.0870569	0.0919191	0.097082	0.102564	0.108385	0.114566	0.12113	0.128099	0.135499	0.151701	0.169968	0.190564	0.213785	0.239968	0.269489	0.00842629	0.00842629	0.00842629	0.00842629
CO2	121	0.0782508	0.0790927	0.0799447	0.0808071	0.0816799	0.0825632	0.0834571	0.0843619	0.0852776	0.0862043	0.0910086	0.0961099	0.101527	0.107278	0.113386	0.119871	0.126757	0.134069	0.150077	0.168126	0.188476	0.211421	0.237292	0.26646	0.00851169	0.00851169	0.00851169	0.00851169
CO2	122	0.0773033	0.0781352	0.0789771	0.0798292	0.0806915	0.0815643	0.0824476	0.0833416	0.0842464	0.085162	0.089909	0.0949495	0.100302	0.105985	0.112019	0.118427	0.125231	0.132456	0.148273	0.166107	0.186214	0.208885	0.234447	0.263268	0.295763	0.00839614	0.00839614	0.00839614
CO2	123	0.0763676	0.0771896	0.0780214	0.0788634	0.0797154	0.0805778	0.0814506	0.0823339	0.0832278	0.0841326	0.0888229	0.0938033	0.0990916	0.104707	0.110669	0.117001	0.123723	0.130862	0.14649	0.164112	0.183979	0.20638	0.231637	0.260114	0.292222	0.00828237	0.00828237	0.00828237
CO2	124	0.0754435	0.0762556	0.0770776	0.0779094	0.0787513	0.0796034	0.0804658	0.0813386	0.0822219	0.0831158	0.0877502	0.0926711	0.0978964	0.103445	0.109336	0.115592	0.122234	0.129288	0.14473	0.162141	0.181772	0.203905	0.228861	0.256998	0.288723	0.00817037	0.00817037	0.00817037
CO2	125	0.0745308	0.0753332	0.0761454	0.0769673	0.0777992	0.0786411	0.0794931	0.0803555	0.0812283	0.0821116	0.0866907	0.0915529	0.0967158	0.102198	0.108019	0.1142	0.120764	0.127733	0.142991	0.160194	0.179591	0.20146	0.226118	0.25392	0.285266	0.0080601	0.0080601	0.0080601
CO2	126	0.0736293	0.0744222	0.0752246	0.0760368	0.0768587	0.0776906	0.0785325	0.0793846	0.0802469	0.0811197	0.0856442	0.0904484	0.0955497	0.100967	0.106718	0.112826	0.119311	0.126197	0.141273	0.158271	0.177436	0.199045	0.223408	0.250878	0.281851	0.00795152	0.00795152	0.00795152
CO2	127	0.072739	0.0735224	0.0743153	0.0751177	0.0759299	0.0767518	0.0775837	0.0784256	0.0792776	0.08014	0.0846105	0.0893574	0.0943979	0.0997501	0.105433	0.111468	0.117875	0.124679	0.139575	0.156371	0.175307	0.196658	0.220731	0.247874	0.278477	0.0078446	0.0078446	0.0078446
CO2	128	0.0718596	0.0726337	0.0734171	0.07421	0.0750124	0.0758246	0.0766465	0.0774784	0.0783203	0.0791724	0.0835895	0.0882798	0.0932602	0.0985485	0.104164	0.110126	0.116458	0.12318	0.137899	0.154494	0.173204	0.194301	0.218087	0.244905	0.275143	0.00773931	0.00773931	0.00773931
CO2	129	0.0709911	0.0717559	0.07253	0.0733134	0.0741063	0.0749087	0.0757209	0.0765428	0.0773747	0.0782166	0.0825811	0.0872155	0.0921364	0.0973616	0.10291	0.108801	0.115057	0.1217	0.136243	0.15264	0.171127	0.191972	0.215474	0.241973	0.27185	0.00763563	0.00763563	0.00763563
CO2	130	0.0701332	0.0708889	0.0716538	0.0724279	0.0732113	0.0740042	0.0748066	0.0756188	0.0764407	0.0772726	0.081585	0.0861641	0.0910263	0.0961892	0.101671	0.107493	0.113674	0.120237	0.134606	0.150808	0.169075	0.189671	0.212893	0.239075	0.268596	0.00753352	0.00753352	0.00753352
CO2	131	0.069286	0.0700327	0.0707884	0.0715532	0.0723273	0.0731107	0.0739036	0.0747061	0.0755182	0.0763401	0.0806011	0.0851256	0.0899298	0.0950312	0.100448	0.1062	0.112307	0.118792	0.13299	0.148998	0.167047	0.187398	0.210343	0.236213	0.265382	0.00743295	0.00743295	0.00743295
CO2	132	0.0684491	0.0691869	0.0699336	0.0706893	0.0714542	0.0722283	0.0730117	0.0738046	0.074607	0.0754191	0.0796293	0.0840998	0.0888467	0.0938872	0.0992394	0.104922	0.110957	0.117365	0.131393	0.147211	0.165044	0.185152	0.207823	0.233385	0.262206	0.294701	0.0073339	0.0073339
CO2	133	0.0676225	0.0683515	0.0690893	0.069836	0.0705918	0.0713566	0.0721307	0.0729141	0.073707	0.0745094	0.0786694	0.0830866	0.0877769	0.0927572	0.0980455	0.103661	0.109623	0.115955	0.129816	0.145444	0.163066	0.182933	0.205334	0.230591	0.259068	0.291176	0.00723633	0.00723633
CO2	134	0.0668061	0.0675264	0.0682554	0.0689932	0.0697399	0.0704957	0.0712605	0.0720346	0.072818	0.0736109	0.0777212	0.0820857	0.0867201	0.091641	0.0968662	0.102415	0.108306	0.114562	0.128258	0.1437	0.161111	0.180741	0.202875	0.227831	0.255968	0.287693	0.00714023	0.00714023
CO2	135	0.0659998	0.0667115	0.0674318	0.0681608	0.0688986	0.0696453	0.070401	0.0711658	0.0719399	0.0727233	0.0767846	0.0810971	0.0856761	0.0905384	0.0957013	0.101183	0.107005	0.113186	0.126718	0.141976	0.159179	0.178576	0.200446	0.225103	0.252905	0.284251	0.00704557	0.00704557
CO2	136	0.0652033	0.0659065	0.0666182	0.0673385	0.0680675	0.0688053	0.069552	0.0703077	0.0710726	0.0718467	0.0758595	0.0801205	0.084645	0.0894492	0.0945505	0.0999673	0.105719	0.111826	0.125198	0.140273	0.157271	0.176437	0.198045	0.222409	0.249879	0.280852	0.00695231	0.00695231
CO2	137	0.0644166	0.0651114	0.0658146	0.0665263	0.0672466	0.0679756	0.0687134	0.0694601	0.0702159	0.0709807	0.0749457	0.0791558	0.0836263	0.0883733	0.0934138	0.0987659	0.104449	0.110484	0.123695	0.138591	0.155387	0.174323	0.195674	0.219747	0.24689	0.277493	0.00686044	0.00686044
CO2	138	0.0636395	0.0643261	0.0650209	0.0657241	0.0664358	0.0671561	0.0678851	0.0686229	0.0693696	0.0701254	0.074043	0.078203	0.0826202	0.0873105	0.0922908	0.0975791	0.103194	0.109157	0.122211	0.136929	0.153524	0.172235	0.193331	0.217117	0.243936	0.274174	0.00676993	0.00676993
CO2	139	0.062872	0.0635503	0.0642369	0.0649317	0.0656349	0.0663467	0.067067	0.067796	0.0685338	0.0692805	0.0731514	0.0772617	0.0816262	0.0862606	0.0911815	0.0964068	0.101955	0.107847	0.120745	0.135288	0.151685	0.170172	0.191017	0.214519	0.241018	0.270895	0.00668075	0.00668075
CO2	140	0.0621139	0.0627841	0.0634625	0.064149	0.0648439	0.0655471	0.0662588	0.0669791	0.0677081	0.0684459	0.0722707	0.076332	0.0806444	0.0852235	0.0900857	0.0952486	0.100731	0.106552	0.119296	0.133666	0.149867	0.168134	0.18873	0.211952	0.238135	0.267656	0.00659289	0.00659289
CO2	141	0.061365	0.0620273	0.0626975	0.0633759	0.0640624	0.0647573	0.0654605	0.0661722	0.0668925	0.0676215	0.0714007	0.0754135	0.0796745	0.084199	0.0890032	0.0941045	0.0995213	0.105273	0.117865	0.132063	0.148072	0.166121	0.186471	0.209416	0.235286	0.264455	0.00650632	0.00650632
CO2	142	0.0606253	0.0612797	0.061942	0.0626122	0.0632906	0.0639771	0.064672	0.0653752	0.0660869	0.0668072	0.0705413	0.0745063	0.0787164	0.0831869	0.0879339	0.0929743	0.0983265	0.10401	0.116452	0.13048	0.146298	0.164131	0.184239	0.20691	0.232472	0.261293	0.293788	0.00642101
CO2	143	0.0598445	0.0604911	0.0611455	0.0618077	0.062478	0.0631564	0.0638429	0.0645377	0.065241	0.0659527	0.0696422	0.0735599	0.0777198	0.082137	0.0868273	0.0918077	0.097096	0.102711	0.115005	0.128866	0.144495	0.162116	0.181984	0.204385	0.229641	0.258118	0.290226	0.00628677
CO2	144	0.0591245	0.0597634	0.0604099	0.0610643	0.0617266	0.0623968	0.0630752	0.0637617	0.0644566	0.0651598	0.0688053	0.0726763	0.0767866	0.0811511	0.0857854	0.0907064	0.0959316	0.10148	0.113627	0.127323	0.142765	0.160176	0.179807	0.20194	0.226896	0.255033	0.286758	0.00620559
CO2	145	0.0584631	0.0590943	0.0597332	0.0603797	0.0610341	0.0616964	0.0623666	0.063045	0.0637315	0.0644264	0.0680284	0.0718532	0.0759145	0.0802269	0.084806	0.0896682	0.0948311	0.100313	0.112316	0.125848	0.141106	0.158309	0.177706	0.199575	0.224233	0.252035	0.283381	0.0061754
CO2	146	0.0577588	0.0583825	0.0590138	0.0596526	0.0602992	0.0609535	0.0616158	0.0622861	0.0629644	0.063651	0.0672101	0.0709892	0.0750021	0.079263	0.0837875	0.0885918	0.0936931	0.0991098	0.110969	0.12434	0.139416	0.156414	0.175579	0.197188	0.221552	0.249022	0.279994	0.00609486
CO2	147	0.0570632	0.0576795	0.0583032	0.0589344	0.0595732	0.0602198	0.0608742	0.0615364	0.0622067	0.0628851	0.0664017	0.0701358	0.0741007	0.0783109	0.0827814	0.0875283	0.0925688	0.097921	0.109639	0.12285	0.137746	0.154542	0.173478	0.194829	0.218902	0.246045	0.276648	0.00601548
CO2	148	0.056376	0.056985	0.0576012	0.0582249	0.0588562	0.059495	0.0601416	0.0607959	0.0614582	0.0621285	0.0656031	0.0692927	0.0732104	0.0773703	0.0817875	0.0864778	0.0914581	0.0967465	0.108324	0.121378	0.136097	0.152692	0.171402	0.192499	0.216285	0.243103	0.273341	0.00593725
CO2	149	0.0556973	0.0562989	0.0569079	0.0575241	0.0581478	0.058779	0.0594179	0.0600645	0.0607188	0.0613811	0.0648143	0.0684599	0.0723308	0.0764411	0.0808056	0.08544	0.0903609	0.0955861	0.107026	0.119924	0.134467	0.150864	0.169352	0.190196	0.213698	0.240197	0.270074	0.00586014
CO2	150	0.0550268	0.0556213	0.0562229	0.0568318	0.0574481	0.0580718	0.058703	0.0593419	0.0599885	0.0606428	0.0640351	0.0676371	0.0714619	0.0755232	0.0798356	0.0844147	0.089277	0.0944399	0.105743	0.118488	0.132857	0.149058	0.167325	0.187921	0.211143	0.237326	0.266847	0.00578414
CO2	151	0.0543645	0.0549519	0.0555464	0.056148	0.0567569	0.0573732	0.0579969	0.0586281	0.059267	0.0599135	0.0632654	0.0668244	0.0706036	0.0746164	0.0788774	0.0834019	0.0882061	0.0933074	0.104476	0.117068	0.131266	0.147274	0.165324	0.185674	0.208619	0.234489	0.263658	0.00570923
CO2	152	0.0537103	0.0542907	0.0548781	0.0554725	0.0560742	0.0566831	0.0572994	0.0579231	0.0585543	0.0591931	0.062505	0.0660216	0.0697557	0.0737206	0.0779308	0.0824013	0.0871482	0.0921887	0.103224	0.115666	0.129695	0.145512	0.163346	0.183453	0.206125	0.231686	0.260507	0.293003
CO2	153	0.0530641	0.0536375	0.0542179	0.0548053	0.0553997	0.0560014	0.0566103	0.0572266	0.0578503	0.0584815	0.0617538	0.0652285	0.068918	0.0728357	0.0769956	0.0814128	0.0861031	0.0910835	0.101987	0.114281	0.128142	0.143771	0.161392	0.18126	0.20366	0.228917	0.257394	0.289502
CO2	154	0.0524257	0.0529923	0.0535657	0.0541461	0.0547335	0.055328	0.0559296	0.0565385	0.0571548	0.0577785	0.0610118	0.064445	0.0680905	0.0719615	0.0760718	0.0804363	0.0850707	0.0899916	0.100765	0.112912	0.126608	0.14205	0.159461	0.179092	0.201226	0.226181	0.254319	0.286043
CO2	155	0.0517951	0.0523549	0.0529215	0.053495	0.0540754	0.0546628	0.0552572	0.0558589	0.0564678	0.057084	0.0602788	0.063671	0.0672731	0.0710979	0.0751591	0.0794716	0.0840507	0.0889129	0.099558	0.11156	0.125093	0.140351	0.157554	0.17695	0.19882	0.223478	0.25128	0.282626
CO2	156	0.0511722	0.0517253	0.0522852	0.0528518	0.0534253	0.0540056	0.054593	0.0551875	0.0557891	0.056398	0.0595547	0.0629065	0.0664655	0.0702447	0.0742575	0.0785185	0.083043	0.0878472	0.0983653	0.110224	0.123596	0.138671	0.155669	0.174835	0.196443	0.220807	0.248277	0.27925
CO2	157	0.0505228	0.0510694	0.0516226	0.0521824	0.0527491	0.0533225	0.0539029	0.0544903	0.0550847	0.0556864	0.0588053	0.0621172	0.0656338	0.0693679	0.0733328	0.077543	0.0820135	0.0867604	0.0971531	0.108871	0.122082	0.136978	0.153774	0.17271	0.194061	0.218134	0.245277	0.27588
CO2	158	0.0499161	0.0504562	0.0510027	0.0515559	0.0521158	0.0526824	0.0532558	0.0538362	0.0544236	0.0550181	0.0580998	0.0613721	0.0648468	0.0685363	0.072454	0.076614	0.0810311	0.0857215	0.0959901	0.107568	0.120622	0.13534	0.151935	0.170646	0.191742	0.215528	0.242347	0.272585
CO2	159	0.0493505	0.0498841	0.0504241	0.0509707	0.0515239	0.0520838	0.0526504	0.0532238	0.0538042	0.0543916	0.0574366	0.0606699	0.0641031	0.0677486	0.0716196	0.0757299	0.0800944	0.0847287	0.0948749	0.106315	0.119213	0.133756	0.150153	0.16864	0.189485	0.212987	0.239486	0.269363
CO2	160	0.0487573	0.0492845	0.0498181	0.0503582	0.0509048	0.0514579	0.0520178	0.0525844	0.0531578	0.0537382	0.0567469	0.0599416	0.0633339	0.0669359	0.0707607	0.074822	0.0791344	0.0837135	0.0937387	0.105042	0.117786	0.132156	0.148357	0.166624	0.18722	0.210442	0.236625	0.266146
CO2	161	0.0481712	0.0486922	0.0492195	0.0497531	0.0502931	0.0508397	0.0513929	0.0519527	0.0525193	0.0530928	0.0560656	0.0592222	0.062574	0.0661331	0.0699122	0.0739251	0.0781861	0.0827105	0.0926161	0.103785	0.116377	0.130575	0.146583	0.164632	0.184983	0.207927	0.233798	0.262967
CO2	162	0.0475924	0.0481071	0.0486281	0.0491553	0.0496889	0.050229	0.0507756	0.0513287	0.0518886	0.0524552	0.0553925	0.0585115	0.0618233	0.0653399	0.069074	0.073039	0.0772491	0.0817196	0.091507	0.102542	0.114985	0.129013	0.14483	0.162664	0.182772	0.205443	0.231005	0.259826
CO2	163	0.0470205	0.0475291	0.0480439	0.0485648	0.0490921	0.0496257	0.0501657	0.0507123	0.0512655	0.0518253	0.0547276	0.0578094	0.0610817	0.0645564	0.0682459	0.0721636	0.0763235	0.0807407	0.0904114	0.101315	0.113609	0.12747	0.143099	0.16072	0.180587	0.202988	0.228245	0.256722
CO2	164	0.0464556	0.0469581	0.0474667	0.0479815	0.0485024	0.0490297	0.0495633	0.0501034	0.0506499	0.0512031	0.0540708	0.0571158	0.0603491	0.0637823	0.0674278	0.0712988	0.0754091	0.0797736	0.0893289	0.100102	0.11225	0.125946	0.141388	0.158799	0.178429	0.200563	0.225518	0.253656
CO2	165	0.0458876	0.0463842	0.0468867	0.0473953	0.0479101	0.048431	0.0489583	0.0494919	0.050032	0.0505785	0.053412	0.0564207	0.0596154	0.0630077	0.0666097	0.0704345	0.0744958	0.0788082	0.0882495	0.0988946	0.110897	0.124429	0.139687	0.156891	0.176287	0.198157	0.222815	0.250616
CO2	166	0.0453465	0.0458372	0.0463337	0.0468362	0.0473449	0.0478596	0.0483806	0.0489078	0.0494414	0.0499815	0.0527811	0.0557539	0.0589105	0.0622624	0.0658214	0.0696006	0.0736134	0.0778744	0.0872031	0.0977212	0.10958	0.122951	0.138027	0.155025	0.174191	0.195799	0.220163	0.247633
CO2	167	0.044776	0.0452608	0.0457514	0.0462479	0.0467505	0.0472591	0.0477738	0.0482948	0.048822	0.0493557	0.0521219	0.0550593	0.0581782	0.06149	0.0650067	0.0687407	0.0727057	0.0769159	0.0861333	0.0965259	0.108244	0.121455	0.136351	0.153147	0.172083	0.193434	0.217507	0.24465
CO2	168	0.0442389	0.0447179	0.0452026	0.0456932	0.0461898	0.0466923	0.0472009	0.0477157	0.0482366	0.0487639	0.0514972	0.0543995	0.0574812	0.0607535	0.0642282	0.0679177	0.0718354	0.0759954	0.0851028	0.0953715	0.106949	0.120003	0.134722	0.151317	0.170027	0.191124	0.21491	0.241728
CO2	169	0.043734	0.0442073	0.0446862	0.045171	0.0456616	0.0461582	0.0466607	0.0471693	0.0476841	0.048205	0.0509057	0.0537734	0.0568184	0.0600517	0.0634849	0.0671304	0.0710013	0.0751117	0.0841105	0.0942567	0.105696	0.118595	0.133138	0.149535	0.168022	0.188867	0.212369	0.238868
CO2	170	0.0432089	0.0436765	0.0441498	0.0446288	0.0451136	0.0456042	0.0461007	0.0466033	0.0471119	0.0476266	0.0502951	0.0531285	0.0561372	0.0593319	0.0627242	0.0663262	0.070151	0.0742123	0.0831038	0.093129	0.104432	0.117177	0.131546	0.147747	0.166015	0.186611	0.209832	0.236015
CO2	171	0.0426902	0.0431522	0.0436199	0.0440931	0.0445721	0.0450569	0.0455475	0.0460441	0.0465466	0.0470552	0.0496918	0.0524915	0.0554643	0.0586209	0.0619727	0.0655318	0.0693109	0.0733238	0.0821092	0.0920148	0.103183	0.115776	0.129974	0.145982	0.164031	0.184381	0.207326	0.233197
CO2	172	0.0421778	0.0426343	0.0430964	0.043564	0.0440373	0.0445162	0.045001	0.0454916	0.0459882	0.0464907	0.0490959	0.0518622	0.0547995	0.0579184	0.0612303	0.0647469	0.068481	0.0724459	0.0811266	0.090914	0.101949	0.114392	0.12842	0.144237	0.162071	0.182179	0.20485	0.230412
CO2	173	0.0416715	0.0421226	0.0425792	0.0430412	0.0435089	0.0439821	0.0444611	0.0449459	0.0454365	0.045933	0.0485071	0.0512404	0.0541427	0.0572245	0.0604968	0.0639715	0.067661	0.0715787	0.0801558	0.0898264	0.10073	0.113024	0.126885	0.142514	0.160135	0.180003	0.202403	0.22766
CO2	174	0.0411715	0.0416172	0.0420683	0.0425248	0.0429868	0.0434545	0.0439277	0.0444067	0.0448915	0.0453821	0.0479255	0.0506262	0.0534939	0.0565389	0.0597721	0.0632054	0.0668509	0.0707218	0.0791966	0.088752	0.0995255	0.111673	0.125369	0.140811	0.158222	0.177852	0.199986	0.224942
CO2	175	0.0406564	0.0410968	0.0415425	0.0419936	0.0424501	0.0429122	0.0433798	0.0438531	0.0443321	0.0448168	0.0473299	0.0499984	0.0528318	0.0558405	0.0590352	0.0624275	0.0660295	0.0698543	0.078228	0.0876693	0.0983144	0.110317	0.123849	0.139107	0.15631	0.175707	0.197577	0.222234
CO2	176	0.040169	0.0406042	0.0410446	0.0414903	0.0419414	0.0423979	0.04286	0.0433276	0.0438009	0.0442799	0.0467629	0.0493996	0.0521992	0.055172	0.0583286	0.0616804	0.0652395	0.0690187	0.0772925	0.0866212	0.0971393	0.108998	0.12237	0.137445	0.154443	0.173609	0.195217	0.219581
CO2	177	0.0397084	0.0401384	0.0405735	0.0410139	0.0414596	0.0419107	0.0423673	0.0428293	0.0432969	0.0437702	0.0462237	0.0488289	0.0515951	0.0545325	0.0576514	0.0609632	0.0644799	0.0682139	0.0763891	0.0856065	0.0959991	0.107717	0.120928	0.135824	0.15262	0.171556	0.192907	0.21698
CO2	178	0.0392321	0.0396569	0.0400869	0.040522	0.0409624	0.0414081	0.0418592	0.0423157	0.0427778	0.0432454	0.0456696	0.0482437	0.050977	0.0538793	0.056961	0.0602334	0.063708	0.0673976	0.0754752	0.0845827	0.0948513	0.106429	0.119483	0.134202	0.150797	0.169507	0.190604	0.21439
CO2	179	0.0387158	0.0391356	0.0395604	0.0399904	0.0404255	0.0408659	0.0413116	0.0417627	0.0422193	0.0426813	0.0450766	0.04762	0.0503206	0.0531883	0.0562333	0.0594666	0.0628998	0.0665454	0.0745266	0.0835255	0.0936716	0.105111	0.11801	0.132553	0.14895	0.167437	0.188282	0.211784
CO2	180	0.0382979	0.0387127	0.0391324	0.0395573	0.0399872	0.0404224	0.0408628	0.0413085	0.0417596	0.0422161	0.0445828	0.0470959	0.0497643	0.0525978	0.0556065	0.0588012	0.0621935	0.0657955	0.0736816	0.0825731	0.0925982	0.103902	0.116646	0.131015	0.147217	0.165484	0.18608	0.209302
CO2	181	0.0378386	0.0382484	0.0386632	0.0390829	0.0395077	0.0399377	0.0403728	0.0408132	0.0412589	0.04171	0.0440485	0.0465316	0.0491682	0.0519679	0.0549407	0.0580973	0.0614491	0.0650082	0.0728002	0.0815856	0.0914912	0.10266	0.115252	0.12945	0.145458	0.163507	0.183858	0.206803
CO2	182	0.0373848	0.0377898	0.0381996	0.0386143	0.0390341	0.0394589	0.0398888	0.040324	0.0407644	0.0412101	0.0435207	0.0459741	0.0485793	0.0513456	0.0542829	0.0574019	0.0607137	0.0642303	0.0719294	0.08061	0.0903974	0.101433	0.113875	0.127904	0.143721	0.161555	0.181662	0.204333
CO2	183	0.036919	0.0373191	0.037724	0.0381338	0.0385486	0.0389683	0.0393931	0.0398231	0.0402582	0.0406986	0.0429816	0.0454058	0.0479799	0.0507132	0.0536155	0.0566973	0.0599696	0.0634443	0.0710515	0.0796286	0.0892992	0.100203	0.112497	0.126358	0.141986	0.159608	0.179475	0.201876
CO2	184	0.0364767	0.036872	0.0372721	0.037677	0.0380868	0.0385016	0.0389213	0.0393462	0.0397761	0.0402113	0.042467	0.0448623	0.0474057	0.0501064	0.0529741	0.0560191	0.0592523	0.0626856	0.070202	0.0786768	0.0882321	0.0990057	0.111153	0.124849	0.140291	0.157702	0.177333	0.199466
CO2	185	0.0360572	0.0364478	0.0368431	0.0372432	0.0376481	0.0380579	0.0384727	0.0388924	0.0393172	0.0397472	0.0419761	0.0443428	0.0468558	0.0495243	0.0523578	0.0553664	0.0585612	0.0619534	0.0693802	0.0777539	0.0871953	0.0978404	0.109843	0.123375	0.138633	0.155836	0.175233	0.197102
CO2	186	0.0356249	0.0360109	0.0364015	0.0367968	0.0371969	0.0376018	0.0380116	0.0384263	0.0388461	0.0392709	0.0414732	0.0438117	0.0462948	0.0489314	0.0517311	0.0547038	0.0578605	0.0612123	0.0685505	0.0768243	0.086153	0.0966711	0.10853	0.121901	0.136977	0.153975	0.17314	0.194749
CO2	187	0.0351979	0.0355792	0.0359652	0.0363558	0.0367511	0.0371512	0.0375561	0.0379659	0.0383806	0.0388004	0.0409764	0.043287	0.0457404	0.0483456	0.0511119	0.0540492	0.0571682	0.06048	0.0677307	0.0759058	0.0851233	0.0955159	0.107234	0.120445	0.135341	0.152137	0.171073	0.192424
CO2	188	0.034776	0.0351528	0.0355341	0.0359201	0.0363107	0.036706	0.0371061	0.037511	0.0379208	0.0383355	0.0404856	0.0427686	0.0451928	0.0477669	0.0505002	0.0534025	0.0564842	0.0597565	0.0669208	0.0749984	0.0841059	0.0943745	0.105952	0.119006	0.133725	0.15032	0.16903	0.190127
CO2	189	0.0343286	0.0347009	0.0350777	0.035459	0.0358449	0.0362355	0.0366308	0.0370309	0.0374358	0.0378456	0.0399701	0.0422258	0.0446211	0.0471645	0.0498652	0.0527329	0.0557779	0.0590111	0.0660899	0.0740712	0.08307	0.0932162	0.104656	0.117554	0.132097	0.148494	0.166982	0.187826
CO2	190	0.0339434	0.0343112	0.0346835	0.0350603	0.0354416	0.0358276	0.0362182	0.0366135	0.0370136	0.0374185	0.0395176	0.0417465	0.0441132	0.0466262	0.0492947	0.0521281	0.0551368	0.0583315	0.0653258	0.0732119	0.0821034	0.0921286	0.103432	0.116176	0.130546	0.146747	0.165014	0.18561
CO2	191	0.0335417	0.0339051	0.034273	0.0346453	0.0350221	0.0354034	0.0357893	0.0361799	0.0365752	0.0369753	0.0390494	0.0412517	0.0435901	0.0460732	0.0487098	0.0515095	0.0544823	0.0576389	0.0645498	0.0723418	0.0811272	0.0910328	0.102201	0.114794	0.128992	0.145	0.163049	0.183399
CO2	192	0.0331398	0.0334989	0.0338623	0.0342302	0.0346025	0.0349793	0.0353606	0.0357465	0.0361371	0.0365324	0.0385818	0.0407578	0.0430684	0.0455218	0.048127	0.0508933	0.0538306	0.0569496	0.063778	0.0714771	0.0801577	0.0899451	0.10098	0.113423	0.127451	0.143268	0.161102	0.18121
CO2	193	0.0327427	0.0330975	0.0334567	0.0338201	0.034188	0.0345603	0.034937	0.0353184	0.0357043	0.0360949	0.0381198	0.0402698	0.0425529	0.0449771	0.0475512	0.0502844	0.0531867	0.0562685	0.0630155	0.0706227	0.0791998	0.0888705	0.0997741	0.112068	0.125929	0.141558	0.159179	0.179047
CO2	194	0.0323232	0.0326738	0.0330287	0.0333878	0.0337513	0.0341191	0.0344914	0.0348682	0.0352495	0.0356355	0.0376362	0.0397606	0.0420164	0.0444117	0.0469551	0.0496557	0.0525234	0.0555684	0.0622349	0.0697514	0.0782262	0.0877815	0.0985551	0.110702	0.124398	0.13984	0.157251	0.176882
CO2	195	0.0319637	0.0323101	0.0326607	0.0330155	0.0333747	0.0337381	0.034106	0.0344783	0.034855	0.0352364	0.0372132	0.0393123	0.0415412	0.0439079	0.046421	0.0490894	0.0519229	0.0549315	0.0615185	0.0689454	0.0773191	0.0867604	0.0974055	0.109408	0.12294	0.138198	0.155401	0.174798
CO2	196	0.0315808	0.0319231	0.0322695	0.0326201	0.0329749	0.0333341	0.0336975	0.0340654	0.0344377	0.0348144	0.0367677	0.0388417	0.041044	0.0433825	0.0458656	0.0485022	0.0513019	0.0542747	0.0607831	0.0681213	0.0763951	0.0857239	0.096242	0.108101	0.121472	0.136548	0.153546	0.172711
CO2	197	0.0312025	0.0315407	0.031883	0.0322294	0.03258	0.0329349	0.033294	0.0336574	0.0340253	0.0343976	0.0363275	0.0383768	0.0405529	0.0428635	0.0453169	0.0479221	0.0506884	0.0536257	0.0600565	0.0673072	0.0754823	0.0846997	0.0950924	0.10681	0.120022	0.134918	0.151713	0.17065
CO2	198	0.0308165	0.0311507	0.0314889	0.0318312	0.0321776	0.0325282	0.0328831	0.0332422	0.0336056	0.0339735	0.0358804	0.0379053	0.0400554	0.0423384	0.0447626	0.0473367	0.0500699	0.0529722	0.0593263	0.0664905	0.0745681	0.0836756	0.0939443	0.105522	0.118576	0.133295	0.14989	0.1686
CO2	199	0.0304477	0.0307779	0.031112	0.0314502	0.0317925	0.032139	0.0324896	0.0328444	0.0332035	0.033567	0.0354512	0.0374519	0.0395763	0.0418321	0.0442274	0.0467708	0.0494715	0.0523391	0.0586174	0.0656962	0.0736774	0.0826763	0.0928225	0.104262	0.117161	0.131703	0.1481	0.166588
CO2	200	0.0300954	0.0304217	0.0307519	0.0310861	0.0314243	0.0317666	0.032113	0.0324636	0.0328185	0.0331776	0.0350393	0.0370161	0.0391152	0.0413441	0.0437108	0.0462239	0.0488923	0.0517258	0.0579292	0.0649235	0.0728096	0.0817011	0.0917262	0.10303	0.115774	0.130143	0.146345	0.164612
CO2	201	0.029735	0.0300574	0.0303837	0.0307138	0.031048	0.0313862	0.0317285	0.032075	0.0324256	0.0327804	0.0346199	0.0365732	0.0386472	0.0408495	0.043188	0.0456711	0.0483077	0.0511074	0.0572368	0.0641477	0.0719396	0.0807251	0.0906307	0.101799	0.114392	0.12859	0.144598	0.162647
CO2	202	0.0293033	0.0296218	0.0299441	0.0302704	0.0306006	0.0309348	0.031273	0.0316153	0.0319617	0.0323123	0.0341299	0.0360598	0.0381091	0.0402852	0.0425957	0.0450492	0.0476544	0.0504207	0.0564769	0.0633054	0.0710044	0.0796851	0.0894725	0.100508	0.11295	0.126979	0.142796	0.16063
CO2	203	0.0290662	0.029381	0.0296995	0.0300218	0.0303481	0.0306783	0.0310125	0.0313507	0.031693	0.0320394	0.0338353	0.0357422	0.0377671	0.0399172	0.0422002	0.0446244	0.0471985	0.0499317	0.0559158	0.0626628	0.07027	0.0788471	0.0885178	0.0994214	0.111715	0.125576	0.141205	0.158826
CO2	204	0.0286084	0.0289193	0.029234	0.0295525	0.0298749	0.0302012	0.0305314	0.0308655	0.0312037	0.031546	0.0333205	0.0352047	0.0372054	0.0393298	0.0415856	0.0439809	0.0465243	0.049225	0.0551376	0.0618041	0.0693206	0.0777954	0.0873507	0.0981243	0.110271	0.123967	0.139409	0.15682
CO2	205	0.0283956	0.0287028	0.0290138	0.0293285	0.029647	0.0299694	0.0302956	0.0306258	0.03096	0.0312982	0.0330515	0.0349132	0.0368901	0.0389892	0.041218	0.0435847	0.0460978	0.0487663	0.0546084	0.0611954	0.0686222	0.0769959	0.0864372	0.0970823	0.109085	0.122617	0.137875	0.155078
CO2	206	0.0279299	0.0282335	0.0285408	0.0288517	0.0291664	0.029485	0.0298073	0.0301336	0.0304638	0.0307979	0.0325303	0.0343698	0.0363231	0.0383971	0.0405994	0.0429379	0.045421	0.0480576	0.0538301	0.0603385	0.0676767	0.0759506	0.0852793	0.0957974	0.107656	0.121028	0.136103	0.153102
CO2	207	0.0277144	0.0280143	0.0283179	0.0286252	0.0289361	0.0292509	0.0295694	0.0298917	0.030218	0.0305482	0.0322599	0.0340775	0.0360074	0.0380567	0.0402328	0.0425433	0.0449968	0.047602	0.0533056	0.0597364	0.0669871	0.0751622	0.0843796	0.0947723	0.10649	0.119702	0.134598	0.151393
CO2	208	0.0272676	0.027564	0.0278639	0.0281675	0.0284748	0.0287857	0.0291005	0.029419	0.0297413	0.0300676	0.0317589	0.0335548	0.0354617	0.0374866	0.0396367	0.0419197	0.0443439	0.046918	0.0525535	0.0589076	0.0660718	0.0741494	0.0832569	0.0935256	0.105103	0.118158	0.132876	0.149471
CO2	209	0.0270707	0.0273635	0.0276599	0.0279599	0.0282635	0.0285707	0.0288817	0.0291964	0.0295149	0.0298373	0.0315084	0.0332829	0.0351671	0.0371678	0.0392922	0.041548	0.0439433	0.0464866	0.052055	0.0583333	0.065412	0.0733933	0.0823921	0.0925383	0.103978	0.116876	0.131419	0.147816
CO2	210	0.026621	0.0269103	0.0272032	0.0274996	0.0277995	0.0281031	0.0284104	0.0287213	0.029036	0.0293546	0.0310058	0.0327591	0.0346208	0.0365976	0.0386967	0.0409256	0.0432923	0.0458053	0.0513073	0.0575107	0.064505	0.072391	0.0812825	0.0913077	0.102611	0.115355	0.129725	0.145926
CO2	211	0.0264053	0.0266912	0.0269806	0.0272734	0.0275698	0.0278698	0.0281734	0.0284806	0.0287916	0.0291063	0.0307378	0.0324702	0.0343097	0.036263	0.038337	0.0405393	0.0428778	0.0453609	0.0507972	0.0569266	0.0638374	0.0716294	0.0804149	0.0903205	0.101489	0.114081	0.128279	0.144287
CO2	212	0.0259897	0.0262722	0.0265581	0.0268474	0.0271403	0.0274367	0.0277366	0.0280402	0.0283475	0.0286584	0.0302705	0.0319822	0.0337998	0.0357297	0.037779	0.0399551	0.0422656	0.0447191	0.0500906	0.0561468	0.0629753	0.0706743	0.079355	0.0891424	0.100178	0.11262	0.126649	0.142466
CO2	213	0.0257855	0.0260646	0.0263471	0.026633	0.0269224	0.0272152	0.0275116	0.0278116	0.0281152	0.0284224	0.0300152	0.0317066	0.0335024	0.0354094	0.0374342	0.0395843	0.0418673	0.0442915	0.0495989	0.0555829	0.0623299	0.0699372	0.0785143	0.0881849	0.0990886	0.111382	0.125244	0.140872
CO2	214	0.0253733	0.0256491	0.0259283	0.0262108	0.0264967	0.026786	0.0270789	0.0273753	0.0276752	0.0279788	0.0295526	0.0312238	0.0329982	0.0348824	0.0368831	0.0390076	0.0412633	0.0436586	0.0489027	0.0548154	0.0614819	0.0689983	0.0774731	0.0870285	0.097802	0.109949	0.123645	0.139087
CO2	215	0.0251656	0.0254381	0.0257139	0.025993	0.0262755	0.0265614	0.0268508	0.0271437	0.02744	0.02774	0.029295	0.0309462	0.0326995	0.0345613	0.0365381	0.0386372	0.0408661	0.0432328	0.0484143	0.0542564	0.0608434	0.0682702	0.0766439	0.0860853	0.0967303	0.108733	0.122265	0.137523
CO2	216	0.0247716	0.0250409	0.0253134	0.0255892	0.0258683	0.0261508	0.0264367	0.0267261	0.0270189	0.0273153	0.0288518	0.0304833	0.0322157	0.0340552	0.0360085	0.0380825	0.0402848	0.0426233	0.047743	0.0535154	0.0600239	0.0673621	0.0756359	0.0849646	0.0954827	0.107342	0.120713	0.135789
CO2	217	0.0245626	0.0248286	0.0250979	0.0253704	0.0256462	0.0259253	0.0262078	0.0264937	0.0267831	0.0270759	0.0285941	0.0302061	0.0319178	0.0337354	0.0356654	0.0377147	0.0398907	0.0422013	0.0472599	0.0529635	0.0593943	0.066645	0.0748201	0.0840376	0.0944302	0.106148	0.119359	0.134256
CO2	218	0.0241842	0.0244471	0.0247131	0.0249824	0.0252549	0.0255307	0.0258098	0.0260923	0.0263782	0.0266676	0.0281676	0.0297604	0.0314517	0.0332476	0.0351546	0.0371794	0.0393295	0.0416125	0.0466108	0.0522464	0.0586004	0.0657647	0.0738423	0.0829498	0.0932184	0.104796	0.11785	0.132569
CO2	219	0.0239939	0.0242536	0.0245165	0.0247826	0.0250518	0.0253243	0.0256001	0.0258793	0.0261618	0.0264477	0.0279298	0.0295036	0.0311748	0.0329492	0.0348334	0.0368341	0.0389585	0.0412143	0.046153	0.0517214	0.0579996	0.0650784	0.0730597	0.0820585	0.0922047	0.103644	0.116543	0.131086
CO2	220	0.0236107	0.0238673	0.024127	0.0243899	0.024656	0.0249252	0.0251977	0.0254735	0.0257527	0.0260352	0.0274996	0.0290547	0.0307059	0.0324592	0.0343209	0.0362977	0.0383968	0.0406257	0.0455055	0.0510074	0.0572108	0.0642051	0.0720912	0.0809827	0.0910078	0.102311	0.115056	0.129425
CO2	221	0.0234215	0.0236751	0.0239317	0.0241915	0.0244543	0.0247204	0.0249896	0.0252622	0.025538	0.0258171	0.0272641	0.0288006	0.0304321	0.0321645	0.034004	0.0359572	0.0380313	0.0402336	0.0450551	0.0504914	0.0566208	0.0635317	0.0713237	0.0801092	0.0900147	0.101183	0.113776	0.127974
CO2	222	0.0230508	0.0233013	0.0235549	0.0238115	0.0240713	0.0243341	0.0246002	0.0248694	0.025142	0.0254178	0.0268475	0.0283657	0.0299777	0.0316894	0.033507	0.035437	0.0374863	0.0396623	0.0444263	0.0497978	0.0558541	0.0626825	0.0703816	0.0790622	0.0888496	0.0998849	0.112327	0.126356
CO2	223	0.0228335	0.0230811	0.0233316	0.0235852	0.0238418	0.0241016	0.0243645	0.0246305	0.0248998	0.0251723	0.026585	0.028085	0.0296778	0.0313691	0.033165	0.035072	0.0370968	0.0392469	0.0439541	0.0492615	0.0552455	0.0619925	0.0695997	0.0781768	0.0878475	0.0987512	0.111045	0.124906
CO2	224	0.0225041	0.0227487	0.0229963	0.0232469	0.0235004	0.0237571	0.0240168	0.0242797	0.0245457	0.024815	0.0262108	0.027693	0.0292668	0.0309379	0.0327124	0.0345966	0.0365973	0.0387217	0.0433728	0.0486169	0.0545295	0.061196	0.0687125	0.0771873	0.0867426	0.0975162	0.109663	0.123359
CO2	225	0.0223194	0.0225611	0.0228057	0.0230533	0.0233038	0.0235574	0.0238141	0.0240738	0.0243367	0.0246027	0.0259819	0.0274464	0.0290014	0.0306526	0.0324059	0.0342676	0.0362445	0.0383436	0.0429392	0.0481207	0.0539628	0.0605498	0.0679766	0.0763503	0.0857917	0.0964367	0.108439	0.121972
CO2	226	0.0219705	0.0222093	0.022451	0.0226956	0.0229431	0.0231937	0.0234473	0.0237039	0.0239636	0.0242265	0.0255893	0.0270363	0.0285728	0.0302043	0.0319367	0.0337762	0.0357294	0.0378035	0.0423442	0.0474639	0.0532364	0.0597448	0.067083	0.0753569	0.0846856	0.0952037	0.107063	0.120434
CO2	227	0.0217084	0.0219444	0.0221832	0.0224249	0.0226695	0.022917	0.0231676	0.0234212	0.0236778	0.0239375	0.025284	0.0267138	0.0282319	0.029844	0.0315557	0.0333733	0.0353032	0.0373525	0.0418391	0.0468978	0.0526014	0.0590322	0.0662829	0.074458	0.0836754	0.0940681	0.105786	0.118997
CO2	228	0.0215373	0.0217705	0.0220064	0.0222452	0.0224869	0.0227315	0.0229791	0.0232297	0.0234832	0.0237399	0.0250703	0.026483	0.0279831	0.0295759	0.0312672	0.0330631	0.03497	0.0369949	0.0414279	0.0464262	0.0520618	0.0584159	0.0655801	0.0736577	0.0827652	0.0930339	0.104612	0.117666
CO2	229	0.0211936	0.021424	0.0216571	0.0218931	0.0221319	0.0223736	0.0226182	0.0228657	0.0231163	0.0233699	0.0246844	0.0260803	0.0275624	0.0291363	0.0308074	0.0325818	0.034466	0.0364667	0.040847	0.0457856	0.051354	0.0576323	0.064711	0.0726923	0.0816911	0.0918373	0.103277	0.116175
CO2	230	0.0209408	0.0211684	0.0213988	0.0216319	0.0218679	0.0221067	0.0223484	0.022593	0.0228406	0.0230911	0.02439	0.0257692	0.0272337	0.0287887	0.0304399	0.0321932	0.0340549	0.0360318	0.0403597	0.0452395	0.0507414	0.0569448	0.0639391	0.0718252	0.0807167	0.0907418	0.102045	0.11479
CO2	231	0.0207723	0.0209972	0.0212248	0.0214551	0.0216883	0.0219243	0.0221631	0.0224048	0.0226494	0.0228969	0.0241803	0.0255431	0.0269901	0.0285266	0.0301581	0.0318904	0.03373	0.0356832	0.0399596	0.0447811	0.0502174	0.0563468	0.0632577	0.0710497	0.0798351	0.0897407	0.100909	0.113502
CO2	232	0.0204442	0.0206664	0.0208913	0.0211189	0.0213493	0.0215824	0.0218184	0.0220572	0.0222989	0.0225435	0.0238116	0.0251581	0.0265878	0.028106	0.029718	0.0314298	0.0332473	0.0351773	0.0394026	0.0441667	0.0495381	0.0555944	0.0624228	0.0701219	0.0788026	0.08859	0.0996252	0.112067
CO2	233	0.0202003	0.0204199	0.0206421	0.020867	0.0210946	0.021325	0.0215582	0.0217941	0.0220329	0.0222746	0.0235276	0.024858	0.0262707	0.0277707	0.0293636	0.0310549	0.0328507	0.0347577	0.0389326	0.0436398	0.0489472	0.0549313	0.0616782	0.0692855	0.0778626	0.0875332	0.0984369	0.110731
CO2	234	0.0200473	0.0202643	0.0204838	0.0207061	0.020931	0.0211586	0.0213889	0.0216221	0.0218581	0.0220969	0.0233349	0.0246494	0.0260453	0.0275274	0.0291012	0.0307724	0.0325468	0.034431	0.0385562	0.0432072	0.0484513	0.054364	0.0610305	0.0685469	0.0770217	0.0865771	0.0973506	0.109498
CO2	235	0.0197213	0.0199357	0.0201526	0.0203722	0.0205944	0.0208193	0.0210469	0.0212773	0.0215104	0.0217464	0.0229696	0.0242685	0.0256477	0.0271122	0.0286672	0.0303184	0.0320717	0.0339334	0.0380094	0.0426049	0.0477865	0.0536286	0.0602156	0.0676424	0.0760161	0.0854574	0.0961025	0.108105
CO2	236	0.019486	0.0196979	0.0199122	0.0201292	0.0203487	0.020571	0.0207959	0.0210235	0.0212539	0.021487	0.0226956	0.023979	0.0253418	0.0267888	0.0283253	0.0299568	0.0316892	0.0335287	0.037556	0.0420967	0.0472164	0.0529889	0.0594973	0.0668355	0.0751094	0.0844381	0.0949562	0.106815
CO2	237	0.0193363	0.0195456	0.0197574	0.0199717	0.0201887	0.0204083	0.0206305	0.0208554	0.021083	0.0213134	0.0225076	0.0237757	0.0251222	0.0265519	0.0280701	0.0296821	0.0313938	0.0332114	0.0371907	0.0416773	0.0467359	0.0524395	0.0588703	0.066121	0.0742961	0.0835136	0.0939062	0.105624
CO2	238	0.0190239	0.0192307	0.01944	0.0196518	0.0198662	0.0200831	0.0203027	0.0205249	0.0207498	0.0209774	0.0221574	0.0234104	0.0247408	0.0261535	0.0276536	0.0292464	0.0309377	0.0327336	0.0366654	0.0410984	0.0460967	0.0517323	0.0580864	0.0652506	0.0733282	0.0824357	0.0927044	0.104282
CO2	239	0.018797	0.0190013	0.0192081	0.0194174	0.0196292	0.0198436	0.0200605	0.0202801	0.0205023	0.0207272	0.0218931	0.0231311	0.0244457	0.0258415	0.0273237	0.0288975	0.0305686	0.0323431	0.036228	0.0406082	0.0455469	0.0511152	0.0573935	0.0644723	0.0724535	0.0814524	0.0915986	0.103038
CO2	240	0.0185728	0.0187747	0.018979	0.0191858	0.0193951	0.0196069	0.0198212	0.0200382	0.0202578	0.02048	0.021632	0.0228552	0.0241541	0.0255333	0.0269978	0.0285528	0.030204	0.0319573	0.0357959	0.0401238	0.0450036	0.0505055	0.0567089	0.0637032	0.0715893	0.0804808	0.0905059	0.101809
CO2	241	0.0184429	0.0186423	0.0188442	0.0190485	0.0192553	0.0194646	0.0196764	0.0198908	0.0201077	0.0203273	0.0214656	0.0226742	0.0239576	0.0253203	0.0267673	0.0283038	0.0299353	0.0316677	0.0354605	0.0397368	0.0445584	0.0499947	0.0561241	0.063035	0.0708269	0.0796124	0.089518	0.100686
CO2	242	0.0181324	0.0183295	0.0185289	0.0187308	0.0189351	0.0191419	0.0193512	0.019563	0.0197774	0.0199943	0.021119	0.0223132	0.0235813	0.0249278	0.0263575	0.0278757	0.0294877	0.0311995	0.034947	0.0391723	0.0439364	0.0493078	0.0553641	0.0621925	0.0698916	0.0785722	0.0883597	0.0993949
CO2	243	0.0179161	0.0181108	0.0183079	0.0185074	0.0187093	0.0189136	0.0191204	0.0193296	0.0195415	0.0197558	0.0208671	0.0220471	0.0233	0.0246304	0.0260431	0.0275432	0.029136	0.0308273	0.0345301	0.0387051	0.0434123	0.0487197	0.0547037	0.0614507	0.0690579	0.077635	0.0873057	0.0982093
CO2	244	0.0177024	0.0178948	0.0180895	0.0182866	0.0184861	0.018688	0.0188923	0.0190991	0.0193084	0.0195202	0.0206182	0.0217841	0.0230221	0.0243366	0.0257325	0.0272146	0.0287885	0.0304596	0.0341182	0.0382434	0.0428944	0.0481385	0.0540512	0.0607177	0.0682342	0.076709	0.0862643	0.0970379
CO2	245	0.0175738	0.017764	0.0179564	0.0181511	0.0183482	0.0185477	0.0187496	0.0189539	0.0191607	0.0193699	0.0204549	0.0216069	0.0228301	0.024129	0.0255082	0.0269726	0.0285277	0.0301789	0.0337939	0.0378698	0.0424654	0.0476469	0.0534891	0.0600761	0.0675029	0.0758766	0.0853179	0.095963
CO2	246	0.0172826	0.0174704	0.0176606	0.017853	0.0180477	0.0182448	0.0184443	0.0186462	0.0188505	0.0190573	0.0201292	0.0212675	0.0224761	0.0237595	0.0251223	0.0265693	0.0281058	0.0297373	0.0333092	0.0373365	0.0418772	0.0469969	0.0527694	0.0592778	0.066616	0.0748899	0.0842186	0.0947367
CO2	247	0.0170764	0.017262	0.0174499	0.01764	0.0178324	0.0180272	0.0182243	0.0184237	0.0186256	0.0188299	0.0198891	0.0210138	0.022208	0.0234761	0.0248226	0.0262523	0.0277705	0.0293825	0.0329118	0.0368911	0.0413777	0.0464363	0.0521399	0.0585707	0.0658214	0.0739966	0.083214	0.0936066
CO2	248	0.0168727	0.0170561	0.0172417	0.0174296	0.0176197	0.0178121	0.0180069	0.018204	0.0184034	0.0186053	0.0196519	0.0207631	0.0219431	0.0231961	0.0245265	0.0259392	0.0274393	0.0290321	0.0325193	0.0364511	0.0408841	0.0458824	0.051518	0.0578721	0.0650363	0.0731139	0.0822214	0.0924901
CO2	249	0.0167359	0.0169171	0.0171005	0.0172862	0.017474	0.0176641	0.0178566	0.0180513	0.0182484	0.0184479	0.0194819	0.0205799	0.0217459	0.0229839	0.0242984	0.0256943	0.0271764	0.0287502	0.0321958	0.0360807	0.0404609	0.0453996	0.0509679	0.0572462	0.064325	0.0723062	0.0813051	0.0914513
CO2	250	0.0164726	0.0166517	0.0168329	0.0170163	0.0172019	0.0173897	0.0175799	0.0177723	0.017967	0.0181641	0.0191858	0.0202708	0.0214228	0.022646	0.0239449	0.0253241	0.0267886	0.0283436	0.0317481	0.0355866	0.0399146	0.0447944	0.0502963	0.0564997	0.063494	0.0713801	0.0802716	0.0902967
CO2	251	0.0162761	0.016453	0.0166321	0.0168133	0.0169967	0.0171823	0.0173702	0.0175603	0.0177527	0.0179474	0.018957	0.020029	0.0211672	0.0223759	0.0236593	0.025022	0.026469	0.0280055	0.0313694	0.0351622	0.0394385	0.0442601	0.0496963	0.0558257	0.0627366	0.0705286	0.0793141	0.0892196
CO2	252	0.016082	0.0162568	0.0164337	0.0166127	0.016794	0.0169774	0.017163	0.0173508	0.0175409	0.0177334	0.0187309	0.0197901	0.0209147	0.022109	0.023377	0.0247235	0.0261533	0.0276714	0.0309952	0.0347427	0.0389681	0.0437321	0.0491036	0.0551598	0.0619883	0.0696873	0.078368	0.0881554
CO2	253	0.0158901	0.0160629	0.0162377	0.0164146	0.0165936	0.0167748	0.0169582	0.0171439	0.0173317	0.0175218	0.0185074	0.019554	0.0206653	0.0218452	0.0230982	0.0244286	0.0258413	0.0273414	0.0306255	0.0343283	0.0385032	0.0432105	0.0485178	0.0545019	0.0612489	0.0688561	0.0774332	0.0871039
CO2	254	0.0157702	0.0159408	0.0161136	0.0162884	0.0164653	0.0166443	0.0168255	0.0170089	0.0171946	0.0173824	0.0183563	0.0193903	0.0204883	0.0216542	0.0228923	0.0242068	0.0256027	0.0270848	0.0303298	0.0339884	0.0381135	0.0427646	0.0480087	0.0539213	0.0605879	0.0681043	0.0765791	0.0861344
CO2	255	0.0155133	0.0156819	0.0158526	0.0160253	0.0162001	0.016377	0.0165561	0.0167373	0.0169207	0.0171063	0.0180686	0.0190903	0.0201752	0.0213272	0.0225504	0.0238493	0.0252285	0.026693	0.0298992	0.0335142	0.0375902	0.0421858	0.0473673	0.0532094	0.0597964	0.0672232	0.0755969	0.0850383
CO2	256	0.0153283	0.0154949	0.0156635	0.0158342	0.0160069	0.0161817	0.0163586	0.0165377	0.0167189	0.0169023	0.017853	0.0188626	0.0199345	0.0210728	0.0222814	0.0235648	0.0249276	0.0263746	0.0295426	0.0331145	0.0371418	0.0416825	0.0468023	0.0525747	0.0590831	0.0664214	0.0746952	0.0840239
CO2	257	0.0151454	0.0153101	0.0154767	0.0156453	0.015816	0.0159887	0.0161635	0.0163404	0.0165194	0.0167007	0.0176401	0.0186376	0.0196968	0.0208214	0.0220157	0.0232837	0.0246302	0.02606	0.0291902	0.0327195	0.0366987	0.0411853	0.046244	0.0519476	0.0583784	0.0656291	0.0738042	0.0830216
CO2	258	0.0149648	0.0151274	0.0152921	0.0154587	0.0156273	0.015798	0.0159707	0.0161455	0.0163224	0.0165014	0.0174297	0.0184153	0.0194618	0.0205731	0.0217531	0.023006	0.0243364	0.0257491	0.028842	0.0323292	0.036261	0.0406941	0.0456924	0.0513279	0.057682	0.0648462	0.0729238	0.0820313
CO2	259	0.0147863	0.014947	0.0151096	0.0152743	0.0154409	0.0156095	0.0157802	0.0159529	0.0161277	0.0163046	0.0172217	0.0181956	0.0192297	0.0203277	0.0214936	0.0227316	0.0240461	0.025442	0.028498	0.0319436	0.0358285	0.0402087	0.0451473	0.0507157	0.056994	0.0640727	0.072054	0.0810528
CO2	260	0.0146892	0.014848	0.0150087	0.0151714	0.015336	0.0155026	0.0156712	0.0158419	0.0160146	0.0161894	0.0170956	0.0180578	0.0190796	0.0201645	0.0213165	0.0225397	0.0238386	0.0252178	0.0282373	0.0316418	0.0354804	0.0398083	0.0446881	0.05019	0.0563934	0.0633877	0.0712738	0.0801653
CO2	261	0.0144356	0.0145925	0.0147513	0.0149121	0.0150747	0.0152393	0.015406	0.0155746	0.0157452	0.015918	0.0168133	0.0177641	0.0187736	0.0198456	0.0209839	0.0221925	0.0234759	0.0248386	0.0278221	0.031186	0.0349788	0.0392551	0.0440767	0.049513	0.0556424	0.0625533	0.0703453	0.0791307
CO2	262	0.0142634	0.0144185	0.0145754	0.0147342	0.0148949	0.0150576	0.0152222	0.0153888	0.0155574	0.0157281	0.0166128	0.0175522	0.0185497	0.0196089	0.0207336	0.0219278	0.0231959	0.0245424	0.0274903	0.030814	0.0345616	0.0387869	0.0435509	0.0489224	0.0549787	0.0618071	0.0695062	0.0781868
CO2	263	0.0140933	0.0142465	0.0144015	0.0145584	0.0147172	0.014878	0.0150406	0.0152052	0.0153719	0.0155405	0.0164146	0.0173428	0.0183284	0.019375	0.0204863	0.0216662	0.0229192	0.0242496	0.0271624	0.0304465	0.0341493	0.0383242	0.0430315	0.0483388	0.0543229	0.0610699	0.0686771	0.0772542
CO2	264	0.0139252	0.0140765	0.0142297	0.0143848	0.0145417	0.0147005	0.0148612	0.0150239	0.0151885	0.0153551	0.0162188	0.017136	0.0181098	0.0191439	0.0202419	0.0214078	0.0226458	0.0239604	0.0268384	0.0300833	0.033742	0.0378671	0.0425182	0.0477622	0.0536749	0.0603414	0.0678579	0.0763327
CO2	265	0.0137591	0.0139086	0.01406	0.0142132	0.0143682	0.0145251	0.0146839	0.0148447	0.0150073	0.0151719	0.0160254	0.0169316	0.0178938	0.0189155	0.0200004	0.0211524	0.0223757	0.0236746	0.0265182	0.0297245	0.0333395	0.0374154	0.042011	0.0471925	0.0530346	0.0596216	0.0670485	0.0754222
CO2	266	0.013595	0.0137427	0.0138923	0.0140436	0.0141968	0.0143519	0.0145088	0.0146676	0.0148283	0.014991	0.0158342	0.0167296	0.0176804	0.0186899	0.0197619	0.0209001	0.0221088	0.0233922	0.0262019	0.0293699	0.0329418	0.0369691	0.0415099	0.0466296	0.052402	0.0589105	0.0662487	0.0745225
CO2	267	0.0135083	0.0136543	0.0138021	0.0139516	0.014103	0.0142562	0.0144112	0.0145681	0.0147269	0.0148877	0.0157208	0.0166056	0.017545	0.0185425	0.0196017	0.0207263	0.0219206	0.0231886	0.0259649	0.0290951	0.0326244	0.0366036	0.0410902	0.0461489	0.0518525	0.0582833	0.065534	0.0737091
CO2	268	0.0132726	0.0134168	0.0135628	0.0137106	0.0138602	0.0140115	0.0141647	0.0143198	0.0144767	0.0146355	0.0154587	0.0163329	0.0172611	0.0182467	0.0192932	0.0204045	0.0215845	0.0228374	0.0255806	0.0286734	0.0321606	0.0360924	0.0405255	0.0455238	0.0511594	0.0575134	0.0646776	0.0727553
CO2	269	0.0131142	0.0132568	0.0134011	0.0135471	0.0136948	0.0138444	0.0139958	0.0141489	0.014304	0.0144609	0.0152743	0.016138	0.0170552	0.018029	0.0190631	0.0201611	0.021327	0.022565	0.0252754	0.0283314	0.031777	0.0356619	0.0400421	0.0449808	0.0505491	0.0568274	0.0639061	0.0718874
CO2	270	0.0129578	0.0130987	0.0132412	0.0133855	0.0135315	0.0136793	0.0138288	0.0139802	0.0141334	0.0142884	0.0150921	0.0159455	0.0168517	0.017814	0.0188357	0.0199206	0.0210726	0.0222959	0.0249739	0.0279934	0.0313979	0.0352365	0.0395645	0.0444442	0.0499461	0.0561495	0.0631439	0.0710299
CO2	271	0.0128032	0.0129424	0.0130833	0.0132258	0.0133701	0.0135161	0.0136639	0.0138134	0.0139648	0.014118	0.0149121	0.0157553	0.0166507	0.0176015	0.018611	0.019683	0.0208213	0.0220299	0.024676	0.0276595	0.0310234	0.0348162	0.0390925	0.0439141	0.0493504	0.0554798	0.0623907	0.0701827
CO2	272	0.0126505	0.012788	0.0129272	0.013068	0.0132106	0.0133549	0.0135009	0.0136486	0.0137982	0.0139496	0.0147342	0.0155674	0.0164521	0.0173915	0.018389	0.0194482	0.0205729	0.0217671	0.0243817	0.0273296	0.0306534	0.0344009	0.0386262	0.0433903	0.0487617	0.054818	0.0616464	0.0693455
CO2	273	0.0124996	0.0126355	0.012773	0.0129122	0.013053	0.0131956	0.0133398	0.0134858	0.0136336	0.0137832	0.0145585	0.0153817	0.0162559	0.0171841	0.0181697	0.0192162	0.0203275	0.0215075	0.0240909	0.0270036	0.0302877	0.0339905	0.0381655	0.0428727	0.0481801	0.0541641	0.0609111	0.0685183
CO2	274	0.0123505	0.0124848	0.0126206	0.0127581	0.0128973	0.0130382	0.0131807	0.013325	0.013471	0.0136188	0.0143848	0.0151982	0.016062	0.0169791	0.0179529	0.018987	0.020085	0.0212509	0.0238035	0.0266815	0.0299264	0.0335851	0.0377102	0.0423613	0.0476054	0.053518	0.0601845	0.067701
CO2	275	0.0122032	0.0123359	0.0124701	0.012606	0.0127435	0.0128826	0.0130235	0.013166	0.0133103	0.0134563	0.0142132	0.015017	0.0158704	0.0167766	0.0177388	0.0187605	0.0198454	0.0209974	0.0235196	0.0263632	0.0295695	0.0331845	0.0372604	0.041856	0.0470375	0.0528797	0.0594666	0.0668935
CO2	276	0.0121452	0.0122762	0.0124089	0.0125431	0.012679	0.0128165	0.0129556	0.0130965	0.013239	0.0133833	0.0141312	0.0149253	0.0157686	0.016664	0.0176147	0.0186243	0.0196962	0.0208345	0.0233265	0.0261363	0.0293043	0.0328762	0.0369035	0.0414442	0.0465639	0.0523364	0.0588448	0.066183
CO2	277	0.0119138	0.0120433	0.0121744	0.012307	0.0124413	0.0125771	0.0127146	0.0128538	0.0129947	0.0131372	0.0138762	0.0146608	0.015494	0.0163787	0.0173181	0.0183156	0.0193748	0.0204995	0.0229618	0.025738	0.0288682	0.0323975	0.0363768	0.0408634	0.045922	0.0516256	0.0580564	0.0653071
CO2	278	0.0117717	0.0118997	0.0120292	0.0121602	0.0122929	0.0124271	0.012563	0.0127005	0.0128397	0.0129805	0.0137107	0.014486	0.0153092	0.0161834	0.0171116	0.0180972	0.0191437	0.020255	0.0226879	0.025431	0.0285239	0.0320111	0.0359429	0.040376	0.0453743	0.0510098	0.0573639	0.0645281
CO2	279	0.0116313	0.0117577	0.0118857	0.0120152	0.0121462	0.0122789	0.0124131	0.012549	0.0126865	0.0128257	0.0135471	0.0143132	0.0151266	0.0159903	0.0169074	0.0178813	0.0189154	0.0200134	0.0224173	0.0251277	0.0281837	0.0316293	0.0355142	0.0398944	0.044833	0.0504014	0.0566797	0.0637584
CO2	280	0.0114925	0.0116175	0.0117439	0.0118718	0.0120013	0.0121324	0.0122651	0.0123993	0.0125352	0.0126727	0.0133855	0.0141424	0.0149462	0.0157996	0.0167058	0.017668	0.0186897	0.0197747	0.0221499	0.024828	0.0278475	0.031252	0.0350905	0.0394185	0.0442983	0.0498002	0.0560036	0.0629979
CO2	281	0.0113555	0.0114789	0.0116038	0.0117302	0.0118582	0.0119877	0.0121188	0.0122514	0.0123856	0.0125215	0.0132258	0.0139737	0.0147679	0.0156111	0.0165065	0.0174573	0.0184668	0.0195388	0.0218857	0.0245318	0.0275153	0.0308792	0.034672	0.0389483	0.0437699	0.0492061	0.0553355	0.0622464
CO2	282	0.01122	0.011342	0.0114654	0.0115903	0.0117167	0.0118447	0.0119742	0.0121053	0.0122379	0.0123722	0.0130681	0.0138071	0.0145917	0.0154249	0.0163096	0.017249	0.0182465	0.0193057	0.0216246	0.0242392	0.0271871	0.0305109	0.0342584	0.0384837	0.0432478	0.0486192	0.0546755	0.0615039
CO2	283	0.0110862	0.0112067	0.0113286	0.0114521	0.011577	0.0117034	0.0118314	0.0119609	0.0120919	0.0122246	0.0129122	0.0136424	0.0144177	0.0152409	0.0161151	0.0170433	0.0180289	0.0190754	0.0213667	0.02395	0.0268628	0.0301469	0.0338497	0.0380247	0.0427319	0.0480393	0.0540233	0.0607703
CO2	284	0.0109539	0.011073	0.0111935	0.0113155	0.0114389	0.0115638	0.0116902	0.0118182	0.0119477	0.0120788	0.0127582	0.0134796	0.0142457	0.0150591	0.0159228	0.01684	0.0178138	0.0188479	0.0211118	0.0236644	0.0265424	0.0297873	0.033446	0.0375711	0.0422222	0.0474662	0.0533789	0.0600454
CO2	285	0.0108233	0.0109409	0.01106	0.0111805	0.0113024	0.0114259	0.0115508	0.0116772	0.0118052	0.0119347	0.012606	0.0133188	0.0140758	0.0148795	0.0157329	0.0166391	0.0176013	0.0186231	0.02086	0.0233821	0.0262258	0.029432	0.033047	0.0371229	0.0417185	0.0469	0.0527422	0.0593292
CO2	286	0.0106942	0.0108104	0.0109281	0.0110471	0.0111676	0.0112896	0.011413	0.0115379	0.0116644	0.0117923	0.0124556	0.01316	0.0139079	0.014702	0.0155452	0.0164406	0.0173914	0.0184009	0.0206112	0.0231032	0.0259129	0.0290809	0.0326528	0.0366801	0.0412209	0.0463406	0.0521131	0.0586215
CO2	287	0.0105666	0.0106815	0.0107977	0.0109153	0.0110344	0.0111549	0.0112769	0.0114003	0.0115252	0.0116517	0.0123071	0.013003	0.013742	0.0145266	0.0153598	0.0162445	0.0171839	0.0181814	0.0203653	0.0228276	0.0256038	0.028734	0.0322633	0.0362426	0.0407292	0.0457878	0.0514914	0.0579222
CO2	288	0.0105094	0.0106228	0.0107377	0.0108539	0.0109716	0.0110906	0.0112112	0.0113331	0.0114565	0.0115815	0.012229	0.0129167	0.0136468	0.0144221	0.0152454	0.0161195	0.0170477	0.0180333	0.0201912	0.0226241	0.0253672	0.0284601	0.0319473	0.0358791	0.0403122	0.0453105	0.050946	0.0573001
CO2	289	0.010316	0.0104282	0.0105416	0.0106565	0.0107727	0.0108904	0.0110095	0.01113	0.0112519	0.0113753	0.0120152	0.0126946	0.0134161	0.0141821	0.0149956	0.0158593	0.0167764	0.0177503	0.0198823	0.0222863	0.0249967	0.0280526	0.0314982	0.0353831	0.0397633	0.044702	0.0502704	0.0565486
CO2	290	0.010193	0.0103038	0.0104159	0.0105294	0.0106442	0.0107605	0.0108781	0.0109972	0.0111177	0.0112397	0.0118719	0.0125432	0.013256	0.014013	0.0148167	0.0156701	0.0165763	0.0175385	0.0196452	0.0220204	0.0246985	0.027718	0.0311225	0.0349611	0.039289	0.0441688	0.0496707	0.0558741
CO2	291	0.0100714	0.0101809	0.0102917	0.0104038	0.0105173	0.0106321	0.0107484	0.010866	0.0109851	0.0111056	0.0117303	0.0123936	0.0130979	0.0138458	0.01464	0.0154832	0.0163786	0.0173293	0.0194109	0.0217578	0.0244039	0.0273874	0.0307513	0.034544	0.0388204	0.0436419	0.0490782	0.0552076
CO2	292	0.00995126	0.0100594	0.0101689	0.0102797	0.0103918	0.0105053	0.0106202	0.0107364	0.010854	0.0109731	0.0115904	0.0122458	0.0129417	0.0136807	0.0144653	0.0152985	0.0161832	0.0171226	0.0191793	0.0214982	0.0241128	0.0270607	0.0303845	0.034132	0.0383573	0.0431214	0.0484928	0.0545491
CO2	293	0.00983255	0.00993943	0.0100476	0.0101571	0.0102679	0.01038	0.0104935	0.0106083	0.0107246	0.0108422	0.0114521	0.0120997	0.0127873	0.0135175	0.0142928	0.015116	0.0159902	0.0169184	0.0189505	0.0212418	0.0238252	0.0267379	0.030022	0.0337249	0.0378998	0.042607	0.0479144	0.0538984
CO2	294	0.00971527	0.00982087	0.00992775	0.0100359	0.0101454	0.0102562	0.0103683	0.0104818	0.0105967	0.0107129	0.0113155	0.0119554	0.0126348	0.0133562	0.0141223	0.0149357	0.0157994	0.0167166	0.0187245	0.0209884	0.023541	0.026419	0.0296639	0.0333226	0.0374477	0.0420988	0.0473428	0.0532555
CO2	295	0.00959938	0.00970372	0.00980933	0.0099162	0.0100244	0.0101338	0.0102446	0.0103568	0.0104703	0.0105851	0.0111805	0.0118128	0.0124841	0.0131969	0.0139538	0.0147576	0.015611	0.0165172	0.0185011	0.0207381	0.0232602	0.0261038	0.0293101	0.0329251	0.037001	0.0415966	0.0467781	0.0526203
CO2	296	0.00948488	0.00958797	0.00969232	0.00979792	0.00990479	0.010013	0.0101224	0.0102332	0.0103454	0.0104588	0.0110472	0.0116718	0.0123352	0.0130395	0.0137874	0.0145815	0.0154248	0.0163202	0.0182805	0.0204907	0.0229827	0.0257925	0.0289605	0.0325324	0.0365597	0.0411004	0.0462201	0.0519926
CO2	297	0.00937174	0.00947361	0.0095767	0.00968105	0.00978665	0.00989352	0.0100017	0.0101112	0.010222	0.0103341	0.0109154	0.0115326	0.012188	0.012884	0.0136229	0.0144076	0.0152408	0.0161255	0.0180624	0.0202463	0.0227086	0.0254848	0.028615	0.0321443	0.0361236	0.0406102	0.0456688	0.0513724
CO2	298	0.00925995	0.0093606	0.00946247	0.00956557	0.00966991	0.00977551	0.00988239	0.00999055	0.0101	0.0102108	0.0107852	0.0113951	0.0120426	0.0127303	0.0134604	0.0142357	0.015059	0.0159331	0.0178469	0.0200048	0.0224377	0.0251808	0.0282737	0.0317609	0.0356927	0.0401258	0.0451241	0.0507596
CO2	299	0.0091495	0.00924895	0.0093496	0.00945147	0.00955456	0.00965891	0.00976451	0.00987138	0.00997955	0.010089	0.0106565	0.0112591	0.011899	0.0125784	0.0132999	0.0140659	0.0148794	0.0157431	0.0176341	0.0197661	0.0221701	0.0248805	0.0279364	0.031382	0.0352669	0.0396471	0.0445858	0.0501541
CO2	300	0.00904036	0.00913862	0.00923807	0.00933873	0.00944059	0.00954369	0.00964803	0.00975364	0.00986051	0.00996868	0.0105294	0.0111248	0.0117571	0.0124284	0.0131412	0.0138981	0.0147019	0.0155553	0.0174237	0.0195304	0.0219056	0.0245837	0.0276032	0.0310077	0.0348462	0.0391742	0.044054	0.0495559

## Sheet: lumber_BC
Table SM.lumber.BC: Carbon emission fluxes (kgC/m3 wood product) over simulation period (0-300 years) at building lifespans (BL) 1-150 years, building in British Columbia
Emission	Timestep_years	BL001	BL002	BL003	BL004	BL005	BL006	BL007	BL008	BL009	BL010	BL015	BL020	BL025	BL030	BL035	BL040	BL045	BL050	BL060	BL070	BL080	BL090	BL100	BL110	BL120	BL130	BL140	BL150
CH4	1
CH4	2	0.28061	0.28061	0.28061	0.28061	0.28061	0.28061	0.28061	0.28061	0.28061	0.28061	0.28061	0.28061	0.28061	0.28061	0.28061	0.28061	0.28061	0.28061	0.28061	0.28061	0.28061	0.28061	0.28061	0.28061	0.28061	0.28061	0.28061	0.28061
CH4	3	2.27235	0.258853	0.258853	0.258853	0.258853	0.258853	0.258853	0.258853	0.258853	0.258853	0.258853	0.258853	0.258853	0.258853	0.258853	0.258853	0.258853	0.258853	0.258853	0.258853	0.258853	0.258853	0.258853	0.258853	0.258853	0.258853	0.258853	0.258853
CH4	4	2.09193	2.25231	0.238812	0.238812	0.238812	0.238812	0.238812	0.238812	0.238812	0.238812	0.238812	0.238812	0.238812	0.238812	0.238812	0.238812	0.238812	0.238812	0.238812	0.238812	0.238812	0.238812	0.238812	0.238812	0.238812	0.238812	0.238812	0.238812
CH4	5	1.92587	2.07347	2.23384	0.22035	0.22035	0.22035	0.22035	0.22035	0.22035	0.22035	0.22035	0.22035	0.22035	0.22035	0.22035	0.22035	0.22035	0.22035	0.22035	0.22035	0.22035	0.22035	0.22035	0.22035	0.22035	0.22035	0.22035	0.22035
CH4	6	1.77302	1.90887	2.05646	2.21684	0.203342	0.203342	0.203342	0.203342	0.203342	0.203342	0.203342	0.203342	0.203342	0.203342	0.203342	0.203342	0.203342	0.203342	0.203342	0.203342	0.203342	0.203342	0.203342	0.203342	0.203342	0.203342	0.203342	0.203342
CH4	7	1.63233	1.75735	1.8932	2.0408	2.20117	0.187673	0.187673	0.187673	0.187673	0.187673	0.187673	0.187673	0.187673	0.187673	0.187673	0.187673	0.187673	0.187673	0.187673	0.187673	0.187673	0.187673	0.187673	0.187673	0.187673	0.187673	0.187673	0.187673
CH4	8	1.50283	1.61789	1.74292	1.87876	2.02636	2.18673	0.173236	0.173236	0.173236	0.173236	0.173236	0.173236	0.173236	0.173236	0.173236	0.173236	0.173236	0.173236	0.173236	0.173236	0.173236	0.173236	0.173236	0.173236	0.173236	0.173236	0.173236	0.173236
CH4	9	1.38363	1.48953	1.60459	1.72961	1.86546	2.01306	2.17343	0.159934	0.159934	0.159934	0.159934	0.159934	0.159934	0.159934	0.159934	0.159934	0.159934	0.159934	0.159934	0.159934	0.159934	0.159934	0.159934	0.159934	0.159934	0.159934	0.159934	0.159934
CH4	10	1.2739	1.37137	1.47727	1.59233	1.71736	1.8532	2.0008	2.16117	0.147677	0.147677	0.147677	0.147677	0.147677	0.147677	0.147677	0.147677	0.147677	0.147677	0.147677	0.147677	0.147677	0.147677	0.147677	0.147677	0.147677	0.147677	0.147677	0.147677
CH4	11	1.1729	1.26261	1.36007	1.46597	1.58104	1.70606	1.8419	1.9895	2.14988	0.136382	0.136382	0.136382	0.136382	0.136382	0.136382	0.136382	0.136382	0.136382	0.136382	0.136382	0.136382	0.136382	0.136382	0.136382	0.136382	0.136382	0.136382	0.136382
CH4	12	1.07994	1.1625	1.2522	1.34966	1.45556	1.57063	1.69565	1.8315	1.97909	2.13947	0.125972	0.125972	0.125972	0.125972	0.125972	0.125972	0.125972	0.125972	0.125972	0.125972	0.125972	0.125972	0.125972	0.125972	0.125972	0.125972	0.125972	0.125972
CH4	13	0.994362	1.07034	1.1529	1.2426	1.34007	1.44597	1.56104	1.68606	1.8219	1.9695	0.116379	0.116379	0.116379	0.116379	0.116379	0.116379	0.116379	0.116379	0.116379	0.116379	0.116379	0.116379	0.116379	0.116379	0.116379	0.116379	0.116379	0.116379
CH4	14	0.915589	0.985519	1.0615	1.14406	1.23376	1.33123	1.43713	1.55219	1.67722	1.81306	0.107536	0.107536	0.107536	0.107536	0.107536	0.107536	0.107536	0.107536	0.107536	0.107536	0.107536	0.107536	0.107536	0.107536	0.107536	0.107536	0.107536	0.107536
CH4	15	0.843078	0.907438	0.977368	1.05335	1.13591	1.22561	1.32308	1.42898	1.54404	1.66907	0.0993855	0.0993855	0.0993855	0.0993855	0.0993855	0.0993855	0.0993855	0.0993855	0.0993855	0.0993855	0.0993855	0.0993855	0.0993855	0.0993855	0.0993855	0.0993855	0.0993855	0.0993855
CH4	16	0.776329	0.835564	0.899924	0.969854	1.04584	1.12839	1.2181	1.31556	1.42146	1.53653	0.0918716	0.0918716	0.0918716	0.0918716	0.0918716	0.0918716	0.0918716	0.0918716	0.0918716	0.0918716	0.0918716	0.0918716	0.0918716	0.0918716	0.0918716	0.0918716	0.0918716	0.0918716
CH4	17	0.714886	0.769402	0.828636	0.892997	0.962927	1.03891	1.12147	1.21117	1.30864	1.41454	2.09844	0.0849443	0.0849443	0.0849443	0.0849443	0.0849443	0.0849443	0.0849443	0.0849443	0.0849443	0.0849443	0.0849443	0.0849443	0.0849443	0.0849443	0.0849443	0.0849443	0.0849443
CH4	18	0.658325	0.708499	0.763015	0.822249	0.88661	0.95654	1.03252	1.11508	1.20478	1.30225	1.93168	0.0785572	0.0785572	0.0785572	0.0785572	0.0785572	0.0785572	0.0785572	0.0785572	0.0785572	0.0785572	0.0785572	0.0785572	0.0785572	0.0785572	0.0785572	0.0785572	0.0785572
CH4	19	0.606257	0.652435	0.702609	0.757126	0.81636	0.88072	0.950651	1.02663	1.10919	1.19889	1.77819	0.0726677	0.0726677	0.0726677	0.0726677	0.0726677	0.0726677	0.0726677	0.0726677	0.0726677	0.0726677	0.0726677	0.0726677	0.0726677	0.0726677	0.0726677	0.0726677	0.0726677
CH4	20	0.558326	0.600826	0.647004	0.697178	0.751694	0.810928	0.875289	0.945219	1.0212	1.10376	1.63692	0.0672364	0.0672364	0.0672364	0.0672364	0.0672364	0.0672364	0.0672364	0.0672364	0.0672364	0.0672364	0.0672364	0.0672364	0.0672364	0.0672364	0.0672364	0.0672364	0.0672364
CH4	21	0.514202	0.553317	0.595817	0.641995	0.692169	0.746685	0.805919	0.87028	0.94021	1.01619	1.50688	0.0622272	0.0622272	0.0622272	0.0622272	0.0622272	0.0622272	0.0622272	0.0622272	0.0622272	0.0622272	0.0622272	0.0622272	0.0622272	0.0622272	0.0622272	0.0622272	0.0622272
CH4	22	0.473582	0.509582	0.548696	0.591196	0.637374	0.687548	0.742065	0.801299	0.865659	0.93559	1.3872	2.0711	0.0576067	0.0576067	0.0576067	0.0576067	0.0576067	0.0576067	0.0576067	0.0576067	0.0576067	0.0576067	0.0576067	0.0576067	0.0576067	0.0576067	0.0576067	0.0576067
CH4	23	0.436188	0.46932	0.505319	0.544434	0.586934	0.633112	0.683286	0.737802	0.797036	0.861397	1.27704	1.90647	0.0533443	0.0533443	0.0533443	0.0533443	0.0533443	0.0533443	0.0533443	0.0533443	0.0533443	0.0533443	0.0533443	0.0533443	0.0533443	0.0533443	0.0533443	0.0533443
CH4	24	0.401762	0.432256	0.465388	0.501387	0.540502	0.583001	0.629179	0.679353	0.73387	0.793104	1.17564	1.75493	0.0494117	0.0494117	0.0494117	0.0494117	0.0494117	0.0494117	0.0494117	0.0494117	0.0494117	0.0494117	0.0494117	0.0494117	0.0494117	0.0494117	0.0494117	0.0494117
CH4	25	0.370069	0.398134	0.428627	0.461759	0.497758	0.536873	0.579373	0.625551	0.675725	0.730241	1.08231	1.61546	0.0457831	0.0457831	0.0457831	0.0457831	0.0457831	0.0457831	0.0457831	0.0457831	0.0457831	0.0457831	0.0457831	0.0457831	0.0457831	0.0457831	0.0457831	0.0457831
CH4	26	0.340892	0.366721	0.394785	0.425278	0.45841	0.494409	0.533524	0.576024	0.622202	0.672376	0.996399	1.48709	0.0424344	0.0424344	0.0424344	0.0424344	0.0424344	0.0424344	0.0424344	0.0424344	0.0424344	0.0424344	0.0424344	0.0424344	0.0424344	0.0424344	0.0424344	0.0424344
CH4	27	0.314029	0.337801	0.36363	0.391694	0.422187	0.455319	0.491319	0.530433	0.572933	0.619111	0.917326	1.36894	2.05284	0.0393436	0.0393436	0.0393436	0.0393436	0.0393436	0.0393436	0.0393436	0.0393436	0.0393436	0.0393436	0.0393436	0.0393436	0.0393436	0.0393436	0.0393436
CH4	28	0.289298	0.311176	0.334948	0.360777	0.388841	0.419334	0.452466	0.488465	0.52758	0.57008	0.844543	1.26018	1.88961	0.0364904	0.0364904	0.0364904	0.0364904	0.0364904	0.0364904	0.0364904	0.0364904	0.0364904	0.0364904	0.0364904	0.0364904	0.0364904	0.0364904	0.0364904
CH4	29	0.266528	0.286663	0.308542	0.332314	0.358143	0.386207	0.4167	0.449832	0.485831	0.524946	0.777548	1.16008	1.73938	0.0338562	0.0338562	0.0338562	0.0338562	0.0338562	0.0338562	0.0338562	0.0338562	0.0338562	0.0338562	0.0338562	0.0338562	0.0338562	0.0338562	0.0338562
CH4	30	0.245563	0.264095	0.284231	0.306109	0.329881	0.35571	0.383774	0.414268	0.4474	0.483399	0.715882	1.06795	1.6011	0.0314238	0.0314238	0.0314238	0.0314238	0.0314238	0.0314238	0.0314238	0.0314238	0.0314238	0.0314238	0.0314238	0.0314238	0.0314238	0.0314238	0.0314238
CH4	31	0.226261	0.243317	0.261849	0.281984	0.303863	0.327635	0.353464	0.381528	0.412021	0.445153	0.659119	0.983142	1.47383	0.0291773	0.0291773	0.0291773	0.0291773	0.0291773	0.0291773	0.0291773	0.0291773	0.0291773	0.0291773	0.0291773	0.0291773	0.0291773	0.0291773	0.0291773
CH4	32	0.208488	0.224186	0.241241	0.259773	0.279909	0.301788	0.325559	0.351389	0.379453	0.409946	0.60687	0.905085	1.35669	2.0406	0.0271021	0.0271021	0.0271021	0.0271021	0.0271021	0.0271021	0.0271021	0.0271021	0.0271021	0.0271021	0.0271021	0.0271021	0.0271021	0.0271021
CH4	33	0.192124	0.206571	0.222268	0.239324	0.257856	0.277992	0.29987	0.323642	0.349471	0.377536	0.558775	0.833237	1.24888	1.87831	0.0251849	0.0251849	0.0251849	0.0251849	0.0251849	0.0251849	0.0251849	0.0251849	0.0251849	0.0251849	0.0251849	0.0251849	0.0251849	0.0251849
CH4	34	0.177056	0.190352	0.204799	0.220497	0.237553	0.256085	0.27622	0.298099	0.321871	0.3477	0.514503	0.767105	1.14964	1.72894	0.0234133	0.0234133	0.0234133	0.0234133	0.0234133	0.0234133	0.0234133	0.0234133	0.0234133	0.0234133	0.0234133	0.0234133	0.0234133	0.0234133
CH4	35	0.163181	0.175418	0.188715	0.203162	0.218859	0.235915	0.254447	0.274583	0.296461	0.320233	0.473751	0.706234	1.0583	1.59146	0.0217758	0.0217758	0.0217758	0.0217758	0.0217758	0.0217758	0.0217758	0.0217758	0.0217758	0.0217758	0.0217758	0.0217758	0.0217758	0.0217758
CH4	36	0.150404	0.161667	0.173904	0.187201	0.201648	0.217345	0.234401	0.252933	0.273069	0.294948	0.436238	0.650204	0.974227	1.46492	0.020262	0.020262	0.020262	0.020262	0.020262	0.020262	0.020262	0.020262	0.020262	0.020262	0.020262	0.020262	0.020262	0.020262
CH4	37	0.138639	0.149004	0.160267	0.172505	0.185801	0.200248	0.215946	0.233002	0.251534	0.271669	0.401706	0.59863	0.896845	1.34845	2.03236	0.0188623	0.0188623	0.0188623	0.0188623	0.0188623	0.0188623	0.0188623	0.0188623	0.0188623	0.0188623	0.0188623	0.0188623	0.0188623
CH4	38	0.127804	0.137344	0.14771	0.158973	0.17121	0.184507	0.198954	0.214651	0.231707	0.250239	0.369918	0.551157	0.82562	1.24126	1.87069	0.0175678	0.0175678	0.0175678	0.0175678	0.0175678	0.0175678	0.0175678	0.0175678	0.0175678	0.0175678	0.0175678	0.0175678	0.0175678
CH4	39	0.117826	0.126607	0.136147	0.146512	0.157775	0.170012	0.183309	0.197756	0.213454	0.23051	0.340657	0.50746	0.760062	1.1426	1.72189	0.0163702	0.0163702	0.0163702	0.0163702	0.0163702	0.0163702	0.0163702	0.0163702	0.0163702	0.0163702	0.0163702	0.0163702	0.0163702
CH4	40	0.108637	0.116718	0.125498	0.135038	0.145404	0.156667	0.168904	0.182201	0.196648	0.212345	0.313719	0.467237	0.69972	1.05178	1.58494	0.015262	0.015262	0.015262	0.015262	0.015262	0.015262	0.015262	0.015262	0.015262	0.015262	0.015262	0.015262	0.015262
CH4	41	0.100174	0.107612	0.115693	0.124473	0.134013	0.144378	0.155641	0.167879	0.181175	0.195622	0.288922	0.430212	0.644178	0.968201	1.45889	0.0142363	0.0142363	0.0142363	0.0142363	0.0142363	0.0142363	0.0142363	0.0142363	0.0142363	0.0142363	0.0142363	0.0142363	0.0142363
CH4	42	0.0923799	0.0992248	0.106662	0.114743	0.123523	0.133063	0.143429	0.154692	0.166929	0.180225	0.266094	0.396131	0.593054	0.89127	1.34288	2.02678	0.0132867	0.0132867	0.0132867	0.0132867	0.0132867	0.0132867	0.0132867	0.0132867	0.0132867	0.0132867	0.0132867	0.0132867
CH4	43	0.0852009	0.0915005	0.0983454	0.105783	0.113864	0.122644	0.132184	0.142549	0.153812	0.16605	0.245079	0.364758	0.545997	0.82046	1.2361	1.86553	0.0124073	0.0124073	0.0124073	0.0124073	0.0124073	0.0124073	0.0124073	0.0124073	0.0124073	0.0124073	0.0124073	0.0124073
CH4	44	0.0785883	0.0843862	0.0906859	0.0975307	0.104968	0.113049	0.121829	0.131369	0.141735	0.152998	0.225732	0.335879	0.502682	0.755285	1.13782	1.71712	0.0115927	0.0115927	0.0115927	0.0115927	0.0115927	0.0115927	0.0115927	0.0115927	0.0115927	0.0115927	0.0115927	0.0115927
CH4	45	0.0724973	0.0778334	0.0836313	0.089931	0.0967759	0.104213	0.112294	0.121074	0.130614	0.14098	0.207921	0.309295	0.462813	0.695296	1.04736	1.58052	0.0108378	0.0108378	0.0108378	0.0108378	0.0108378	0.0108378	0.0108378	0.0108378	0.0108378	0.0108378	0.0108378	0.0108378
CH4	46	0.0668864	0.0717975	0.0771336	0.0829315	0.0892312	0.0960761	0.103513	0.111594	0.120374	0.129914	0.191524	0.284824	0.426114	0.64008	0.964103	1.45479	0.010138	0.010138	0.010138	0.010138	0.010138	0.010138	0.010138	0.010138	0.010138	0.010138	0.010138	0.010138
CH4	47	0.0617176	0.0662376	0.0711487	0.0764848	0.0822827	0.0885824	0.0954273	0.102864	0.110945	0.119726	0.176428	0.262296	0.392333	0.589257	0.887472	1.33908	2.02298	0.00948917	0.00948917	0.00948917	0.00948917	0.00948917	0.00948917	0.00948917	0.00948917	0.00948917	0.00948917	0.00948917
CH4	48	0.0569558	0.0611158	0.0656357	0.0705468	0.0758829	0.0816808	0.0879805	0.0948254	0.102263	0.110344	0.16253	0.241559	0.361238	0.542477	0.81694	1.23258	1.86201	0.00888732	0.00888732	0.00888732	0.00888732	0.00888732	0.00888732	0.00888732	0.00888732	0.00888732	0.00888732	0.00888732
CH4	49	0.0525687	0.0563974	0.0605573	0.0650772	0.0699883	0.0753245	0.0811224	0.0874221	0.0942669	0.101704	0.149734	0.222468	0.332615	0.499419	0.752021	1.13455	1.71385	0.00832885	0.00832885	0.00832885	0.00832885	0.00832885	0.00832885	0.00832885	0.00832885	0.00832885	0.00832885	0.00832885
CH4	50	0.0485267	0.0520503	0.0558789	0.0600389	0.0645588	0.0694699	0.0748061	0.080604	0.0869037	0.0937485	0.137953	0.204894	0.306268	0.459786	0.692268	1.04433	1.57749	0.00781045	0.00781045	0.00781045	0.00781045	0.00781045	0.00781045	0.00781045	0.00781045	0.00781045	0.00781045	0.00781045
CH4	51	0.0448023	0.0480453	0.051569	0.0553976	0.0595575	0.0640774	0.0689885	0.0743247	0.0801226	0.0864223	0.127105	0.188715	0.282015	0.423305	0.637271	0.961294	1.45199	0.00732905	0.00732905	0.00732905	0.00732905	0.00732905	0.00732905	0.00732905	0.00732905	0.00732905	0.00732905	0.00732905
CH4	52	0.0413704	0.0443551	0.0475981	0.0511217	0.0549503	0.0591103	0.0636302	0.0685413	0.0738774	0.0796754	0.117118	0.173821	0.259689	0.389726	0.586649	0.884865	1.33647	2.02038	0.00688184	0.00688184	0.00688184	0.00688184	0.00688184	0.00688184	0.00688184	0.00688184	0.00688184	0.00688184
CH4	53	0.0382078	0.0409548	0.0439395	0.0471825	0.0507061	0.0545347	0.0586946	0.0632146	0.0681257	0.0734618	0.107922	0.160108	0.239138	0.358817	0.540056	0.814519	1.23016	1.85959	0.00646621	0.00646621	0.00646621	0.00646621	0.00646621	0.00646621	0.00646621	0.00646621	0.00646621	0.00646621
CH4	54	0.0352932	0.0378213	0.0405683	0.043553	0.046796	0.0503197	0.0541483	0.0583082	0.0628282	0.0677393	0.0994551	0.147485	0.220219	0.330366	0.49717	0.749772	1.13231	1.7116	0.00607977	0.00607977	0.00607977	0.00607977	0.00607977	0.00607977	0.00607977	0.00607977	0.00607977	0.00607977
CH4	55	0.0326069	0.0349337	0.0374619	0.0402089	0.0431936	0.0464366	0.0499602	0.0537888	0.0579487	0.0624687	0.0916584	0.135862	0.202804	0.304178	0.457695	0.690178	1.04224	1.5754	0.00572031	0.00572031	0.00572031	0.00572031	0.00572031	0.00572031	0.00572031	0.00572031	0.00572031	0.00572031
CH4	56	0.0301309	0.0322724	0.0345992	0.0371274	0.0398743	0.042859	0.046102	0.0496257	0.0534543	0.0576142	0.084479	0.125162	0.186772	0.280071	0.421362	0.635327	0.959351	1.45004	0.0053858	0.0053858	0.0053858	0.0053858	0.0053858	0.0053858	0.0053858	0.0053858	0.0053858	0.0053858
CH4	57	0.0278485	0.0298194	0.0319609	0.0342877	0.0368159	0.0395629	0.0425476	0.0457906	0.0493142	0.0531428	0.0778679	0.115311	0.172013	0.257882	0.387918	0.584842	0.883057	1.33467	0.00507434	0.00507434	0.00507434	0.00507434	0.00507434	0.00507434	0.00507434	0.00507434	0.00507434	0.00507434
CH4	58	0.0257445	0.0275584	0.0295293	0.0316708	0.0339976	0.0365258	0.0392728	0.0422575	0.0455005	0.0490241	0.0717798	0.10624	0.158427	0.237456	0.357135	0.538374	0.812837	1.22848	0.00478423	0.00478423	0.00478423	0.00478423	0.00478423	0.00478423	0.00478423	0.00478423	0.00478423	0.00478423
CH4	59	0.0238046	0.0254741	0.027288	0.0292589	0.0314004	0.0337272	0.0362554	0.0390024	0.0419871	0.0452301	0.0661733	0.0978892	0.145919	0.218653	0.3288	0.495604	0.748206	1.13074	0.00451384	0.00451384	0.00451384	0.00451384	0.00451384	0.00451384	0.00451384	0.00451384	0.00451384	0.00451384
CH4	60	0.022016	0.0235525	0.025222	0.0270359	0.0290068	0.0311483	0.0334751	0.0360033	0.0387503	0.041735	0.0610101	0.0901998	0.134404	0.201345	0.302719	0.456237	0.68872	1.04078	0.00426173	0.00426173	0.00426173	0.00426173	0.00426173	0.00426173	0.00426173	0.00426173	0.00426173	0.00426173
CH4	61	0.0203667	0.0217808	0.0233173	0.0249867	0.0268007	0.0287716	0.0309131	0.0332399	0.0357681	0.0385151	0.0562549	0.0831197	0.123803	0.185412	0.278712	0.420002	0.633968	0.957992	0.00402652	0.00402652	0.00402652	0.00402652	0.00402652	0.00402652	0.00402652	0.00402652	0.00402652	0.00402652
CH4	62	0.0188457	0.0201471	0.0215612	0.0230977	0.0247672	0.0265811	0.028552	0.0306935	0.0330203	0.0355485	0.0518755	0.0766005	0.114043	0.170746	0.256614	0.386651	0.583574	0.88179	2.0173	0.00380696	0.00380696	0.00380696	0.00380696	0.00380696	0.00380696	0.00380696	0.00380696	0.00380696
CH4	63	0.0174428	0.0186406	0.0199421	0.0213562	0.0228927	0.0245621	0.0263761	0.028347	0.0304885	0.0328153	0.0478418	0.0705975	0.105058	0.157244	0.236273	0.355953	0.537192	0.811654	1.85672	0.0036019	0.0036019	0.0036019	0.0036019	0.0036019	0.0036019	0.0036019	0.0036019	0.0036019
CH4	64	0.0161487	0.0172512	0.018449	0.0197505	0.0211646	0.022701	0.0243705	0.0261844	0.0281554	0.0302968	0.0441265	0.0650698	0.0967856	0.144815	0.21755	0.327697	0.4945	0.747102	1.70893	0.00341027	0.00341027	0.00341027	0.00341027	0.00341027	0.00341027	0.00341027	0.00341027	0.00341027
CH4	65	0.014955	0.0159696	0.017072	0.0182698	0.0195713	0.0209854	0.0225219	0.0241913	0.0260053	0.0279762	0.0407043	0.0599795	0.0891692	0.133373	0.200315	0.301688	0.455206	0.687689	1.57291	0.00323109	0.00323109	0.00323109	0.00323109	0.00323109	0.00323109	0.00323109	0.00323109	0.00323109
CH4	66	0.0138535	0.0147873	0.0158019	0.0169043	0.0181022	0.0194036	0.0208177	0.0223542	0.0240237	0.0258376	0.037552	0.0552919	0.0821567	0.12284	0.184449	0.277749	0.419039	0.633005	1.44772	0.00306345	0.00306345	0.00306345	0.00306345	0.00306345	0.00306345	0.00306345	0.00306345	0.00306345
CH4	67	0.0128372	0.0136966	0.0146304	0.015645	0.0167474	0.0179452	0.0192467	0.0206608	0.0221973	0.0238667	0.0346481	0.050975	0.0757	0.113143	0.169845	0.255714	0.38575	0.582674	1.3325	0.00290651	0.00290651	0.00290651	0.00290651	0.00290651	0.00290651	0.00290651	0.00290651	0.00290651
CH4	68	0.0118992	0.0126902	0.0135496	0.0144834	0.015498	0.0166004	0.0177982	0.0190997	0.0205138	0.0220503	0.0319729	0.0469994	0.0697551	0.104216	0.156402	0.235431	0.35511	0.536349	1.22645	0.0027595	0.0027595	0.0027595	0.0027595	0.0027595	0.0027595	0.0027595	0.0027595	0.0027595
CH4	69	0.0110334	0.0117614	0.0125524	0.0134118	0.0143456	0.0153602	0.0164626	0.0176604	0.0189619	0.020376	0.0295083	0.0433379	0.0642812	0.095997	0.144027	0.216761	0.326908	0.493712	1.12885	0.0026217	0.0026217	0.0026217	0.0026217	0.0026217	0.0026217	0.0026217	0.0026217	0.0026217
CH4	70	0.0102342	0.0109042	0.0116321	0.0124231	0.0132825	0.0142163	0.0152309	0.0163333	0.0175312	0.0188326	0.0272375	0.0399657	0.0592408	0.0884305	0.132635	0.199576	0.30095	0.454468	1.03902	0.00249245	0.00249245	0.00249245	0.00249245	0.00249245	0.00249245	0.00249245	0.00249245	0.00249245
CH4	71	0.00949627	0.0101129	0.0107829	0.0115108	0.0123018	0.0131612	0.014095	0.0151096	0.016212	0.0174098	0.0251453	0.0368597	0.0545996	0.0814644	0.122148	0.183757	0.277057	0.418347	0.956336	0.00237115	0.00237115	0.00237115	0.00237115	0.00237115	0.00237115	0.00237115	0.00237115	0.00237115
CH4	72	0.00881484	0.00938235	0.00999897	0.010669	0.0113969	0.0121879	0.0130473	0.0139811	0.0149957	0.0160981	0.0232175	0.0339988	0.0503257	0.0750507	0.112494	0.169196	0.255064	0.385101	0.88024	2.01575	0.00225722	0.00225722	0.00225722	0.00225722	0.00225722	0.00225722	0.00225722	0.00225722
CH4	73	0.00818546	0.00870777	0.00927528	0.0098919	0.0105619	0.0112899	0.0120808	0.0129402	0.013874	0.0148886	0.0214409	0.0313635	0.0463901	0.0691458	0.103606	0.155792	0.234822	0.354501	0.810203	1.85527	0.00215016	0.00215016	0.00215016	0.00215016	0.00215016	0.00215016	0.00215016	0.00215016
CH4	74	0.00760407	0.00808478	0.00860708	0.00917459	0.00979121	0.0104612	0.0111892	0.0119801	0.0128395	0.0137733	0.0198038	0.028936	0.0427657	0.063709	0.0954248	0.143454	0.216189	0.326336	0.745742	1.70757	0.00204947	0.00204947	0.00204947	0.00204947	0.00204947	0.00204947	0.00204947	0.00204947
CH4	75	0.0070669	0.00750932	0.00799002	0.00851233	0.00907984	0.00969646	0.0103664	0.0110944	0.0118854	0.0127448	0.0182949	0.0266998	0.039428	0.0587031	0.0878928	0.132097	0.199038	0.300412	0.686413	1.57163	0.00195472	0.00195472	0.00195472	0.00195472	0.00195472	0.00195472	0.00195472	0.00195472
CH4	76	0.00657049	0.00697767	0.00742009	0.00790079	0.0084231	0.00899061	0.00960723	0.0102772	0.0110052	0.0117961	0.0169042	0.0246397	0.036354	0.0540939	0.0809587	0.121642	0.183251	0.276551	0.631807	1.44652	0.00186548	0.00186548	0.00186548	0.00186548	0.00186548	0.00186548	0.00186548	0.00186548
CH4	77	0.00611166	0.0064864	0.00689358	0.007336	0.00781671	0.00833901	0.00890652	0.00952314	0.0101931	0.0109211	0.0156223	0.0227416	0.033523	0.0498499	0.0745749	0.112018	0.16872	0.254589	0.581549	1.33137	0.0017814	0.0017814	0.0017814	0.0017814	0.0017814	0.0017814	0.0017814	0.0017814
CH4	78	0.00568746	0.00603236	0.00640711	0.00681429	0.0072567	0.00773741	0.00825972	0.00882722	0.00944385	0.0101138	0.0144406	0.0209929	0.0309155	0.045942	0.0686977	0.103158	0.155344	0.234373	0.535292	1.22539	0.0017021	0.0017021	0.0017021	0.0017021	0.0017021	0.0017021	0.0017021	0.0017021
CH4	79	0.0052952	0.00561263	0.00595753	0.00633228	0.00673946	0.00718187	0.00766258	0.00818489	0.00875239	0.00936902	0.0133511	0.0193816	0.0285138	0.0423435	0.0632868	0.0950026	0.143032	0.215767	0.492717	1.12785	0.00162727	0.00162727	0.00162727	0.00162727	0.00162727	0.00162727	0.00162727	0.00162727
CH4	80	0.00493239	0.00522453	0.00554196	0.00588686	0.00626161	0.00666879	0.00711121	0.00759192	0.00811422	0.00868173	0.0123467	0.0178968	0.0263017	0.0390298	0.058305	0.0874947	0.131699	0.19864	0.453532	1.03808	0.00155661	0.00155661	0.00155661	0.00155661	0.00155661	0.00155661	0.00155661	0.00155661
CH4	81	0.00459673	0.00486561	0.00515776	0.00547518	0.00582008	0.00619483	0.00660201	0.00704443	0.00752514	0.00804744	0.0114205	0.0165285	0.024264	0.0359784	0.0537183	0.080583	0.121266	0.182876	0.417466	0.955455	0.00148983	0.00148983	0.00148983	0.00148983	0.00148983	0.00148983	0.00148983	0.00148983
CH4	82	0.00428612	0.00453358	0.00480246	0.00509461	0.00541203	0.00575693	0.00613168	0.00653886	0.00698128	0.00746199	0.0105664	0.0152676	0.0223869	0.0331682	0.0494952	0.0742202	0.111663	0.168365	0.38427	0.87941	2.01492	0.00142638	0.00142638	0.00142638	0.00142638	0.00142638	0.00142638	0.00142638
CH4	83	0.00399861	0.00422636	0.00447382	0.0047427	0.00503484	0.00535227	0.00569717	0.00607192	0.0064791	0.00692152	0.00977864	0.0141054	0.0206577	0.0305803	0.0456068	0.0683625	0.102823	0.155009	0.353718	0.809419	1.85449	0.00136693	0.00136693	0.00136693	0.00136693	0.00136693	0.00136693	0.00136693
CH4	84	0.0037324	0.00394201	0.00416977	0.00441723	0.0046861	0.00497825	0.00529568	0.00564058	0.00601533	0.00642251	0.00905207	0.0130342	0.0190646	0.0281969	0.0420266	0.0629698	0.0946856	0.142715	0.325597	0.745002	1.70683	0.00131034	0.00131034	0.00131034	0.00131034	0.00131034	0.00131034	0.00131034
CH4	85	0.00348586	0.00367877	0.00388838	0.00411613	0.0043636	0.00463247	0.00492462	0.00524205	0.00558695	0.0059617	0.00838181	0.0120468	0.0175969	0.0260018	0.0387299	0.0580051	0.0871948	0.131399	0.299714	0.685715	1.57094	0.00125671	0.00125671	0.00125671	0.00125671	0.00125671	0.00125671	0.00125671
CH4	86	0.00325745	0.003435	0.00362791	0.00383752	0.00406528	0.00431274	0.00458161	0.00487376	0.00519119	0.00553609	0.00776345	0.0111365	0.0162445	0.02398	0.0356944	0.0534343	0.080299	0.120982	0.275891	0.631147	1.44586	0.00120585	0.00120585	0.00120585	0.00120585	0.00120585	0.00120585	0.00120585
CH4	87	0.00304577	0.00320918	0.00338673	0.00357965	0.00378926	0.00401701	0.00426447	0.00453335	0.0048255	0.00514293	0.00719288	0.0102973	0.0149985	0.0221178	0.0328991	0.0492261	0.0739511	0.111394	0.253965	0.580925	1.33075	0.00115759	0.00115759	0.00115759	0.00115759	0.00115759	0.00115759	0.00115759
CH4	88	0.00284955	0.00299994	0.00316335	0.0033409	0.00353382	0.00374343	0.00397118	0.00421864	0.00448752	0.00477967	0.00666634	0.00952347	0.0138502	0.0204025	0.0303251	0.0453516	0.0681073	0.102568	0.233783	0.534701	1.2248	0.00111175	0.00111175	0.00111175	0.00111175	0.00111175	0.00111175	0.00111175
CH4	89	0.00266758	0.002806	0.00295639	0.0031198	0.00329735	0.00349027	0.00369988	0.00392763	0.00417509	0.00444397	0.00618037	0.00880993	0.0127921	0.0188225	0.0279548	0.0417844	0.0627277	0.0944435	0.215208	0.492158	1.12729	0.0010682	0.0010682	0.0010682	0.0010682	0.0010682	0.0010682	0.0010682
CH4	90	0.00249878	0.00262617	0.00276459	0.00291498	0.00307839	0.00325594	0.00344886	0.00365847	0.00388622	0.00413368	0.00573178	0.0081519	0.0118169	0.017367	0.0257719	0.0385	0.0577752	0.0869649	0.19811	0.453002	1.03755	0.00102679	0.00102679	0.00102679	0.00102679	0.00102679	0.00102679	0.00102679
CH4	91	0.00234213	0.00245938	0.00258677	0.00272518	0.00287558	0.00303898	0.00321654	0.00340945	0.00361906	0.00384681	0.00531763	0.00754499	0.010918	0.0160261	0.0237615	0.0354759	0.0532158	0.0800806	0.182373	0.416963	0.954952	0.000987228	0.000987228	0.000987228	0.000987228	0.000987228	0.000987228	0.000987228
CH4	92	0.00219671	0.00230462	0.00242186	0.00254925	0.00268766	0.00283806	0.00300147	0.00317902	0.00337193	0.00358154	0.00493521	0.00698516	0.0100895	0.0147907	0.0219101	0.0326914	0.0490184	0.0737434	0.167889	0.383794	0.878933	2.01444	0.000949873	0.000949873	0.000949873	0.000949873	0.000949873	0.000949873
CH4	93	0.00206165	0.00216096	0.00226887	0.00238611	0.0025135	0.00265192	0.00280231	0.00296572	0.00314327	0.00333619	0.00458203	0.00646871	0.00932584	0.0136526	0.0202049	0.0301275	0.045154	0.0679097	0.154556	0.353265	0.808967	1.85404	0.000914129	0.000914129	0.000914129	0.000914129	0.000914129	0.000914129
CH4	94	0.00193618	0.00202758	0.00212689	0.00223479	0.00235204	0.00247943	0.00261784	0.00276823	0.00293164	0.00310919	0.00425581	0.00599221	0.00862177	0.0126039	0.0186343	0.0277666	0.0415963	0.0625395	0.142285	0.325166	0.744572	1.7064	0.000880049	0.000880049	0.000880049	0.000880049	0.000880049	0.000880049
CH4	95	0.00181955	0.00190367	0.00199507	0.00209438	0.00220228	0.00231953	0.00244692	0.00258533	0.00273573	0.00289914	0.00395443	0.00555253	0.00797264	0.0116376	0.0171877	0.0255926	0.0383208	0.0575959	0.13099	0.299305	0.685305	1.57053	0.000847539	0.000847539	0.000847539	0.000847539	0.000847539	0.000847539
CH4	96	0.0017111	0.00178852	0.00187264	0.00196404	0.00206335	0.00217125	0.0022885	0.00241589	0.0025543	0.0027047	0.00367593	0.00514675	0.00737411	0.0107472	0.0158552	0.0235907	0.035305	0.0530449	0.120593	0.275502	0.630758	1.44547	0.000816508	0.000816508	0.000816508	0.000816508	0.000816508	0.000816508
CH4	97	0.00161021	0.00168146	0.00175888	0.001843	0.0019344	0.00203371	0.00214162	0.00225886	0.00238625	0.00252467	0.00341855	0.00477221	0.00682216	0.00992655	0.0146277	0.0217471	0.0325284	0.0488554	0.111023	0.253594	0.580554	1.33038	0.000786767	0.000786767	0.000786767	0.000786767	0.000786767	0.000786767
CH4	98	0.0015163	0.00158188	0.00165314	0.00173056	0.00181468	0.00190608	0.00200539	0.0021133	0.00223054	0.00235793	0.00318061	0.00442646	0.00631314	0.00917026	0.013497	0.0200493	0.0299719	0.0449984	0.102215	0.23343	0.534348	1.22445	0.000758555	0.000758555	0.000758555	0.000758555	0.000758555	0.000758555
CH4	99	0.00142887	0.00148922	0.0015548	0.00162606	0.00170348	0.0017876	0.001879	0.00197831	0.00208622	0.00220346	0.00296062	0.00410723	0.00584364	0.0084732	0.0124553	0.0184857	0.027618	0.0414477	0.0941068	0.214871	0.491821	1.12696	0.000645872	0.000645872	0.000645872	0.000645872	0.000645872	0.000645872
CH4	100	0.00134741	0.00140296	0.00146331	0.00152889	0.00160015	0.00167757	0.00176169	0.00185309	0.0019524	0.00206031	0.00275716	0.00381245	0.00541055	0.00783067	0.0114956	0.0170457	0.0254506	0.0381788	0.0866436	0.197789	0.452681	1.03723	0.000712379	0.000712379	0.000712379	0.000712379	0.000712379	0.000712379
CH4	101	0.00127148	0.00132261	0.00137816	0.00143851	0.00150409	0.00157535	0.00165277	0.00173689	0.00182829	0.0019276	0.00256895	0.00354018	0.005011	0.00723836	0.0106114	0.0157194	0.0234549	0.0351693	0.079774	0.182067	0.416657	0.954646	0.000686952	0.000686952	0.000686952	0.000686952	0.000686952	0.000686952
CH4	102	0.00120068	0.00124773	0.00129885	0.0013544	0.00141476	0.00148034	0.00155159	0.00162901	0.00171313	0.00180453	0.0023948	0.00328868	0.00464234	0.00669229	0.00979668	0.0144979	0.0216172	0.0323986	0.0734505	0.167596	0.383501	0.87864	2.01422	0.000662784	0.000662784	0.000662784	0.000662784	0.000662784
CH4	103	0.00113461	0.00117791	0.00122497	0.00127609	0.00133164	0.00139199	0.00145757	0.00152883	0.00160625	0.00169037	0.00223362	0.0030563	0.00430215	0.00618883	0.00904595	0.0133727	0.019925	0.0298476	0.0676298	0.154277	0.352985	0.808687	1.85376	0.000639559	0.000639559	0.000639559	0.000639559	0.000639559
CH4	104	0.00107293	0.00111279	0.00115609	0.00120314	0.00125427	0.00130982	0.00137017	0.00143575	0.001507	0.00158443	0.00208441	0.00284156	0.00398818	0.00572459	0.00835414	0.0123363	0.0183667	0.027499	0.0622719	0.142017	0.324899	0.744304	1.70614	0.000555825	0.000555825	0.000555825	0.000555825	0.000555825
CH4	105	0.00101532	0.001052	0.00109185	0.00113516	0.00118221	0.00123333	0.00128888	0.00134924	0.00141482	0.00148607	0.00194623	0.00264308	0.00369837	0.00529647	0.00771659	0.0113815	0.0169316	0.0253366	0.0573398	0.130734	0.299049	0.685049	1.57027	0.000709432	0.000709432	0.000709432	0.000709432	0.000709432
CH4	106	0.00096147	0.000995229	0.00103191	0.00107176	0.00111507	0.00116212	0.00121325	0.00126879	0.00132915	0.00139473	0.00181824	0.00245958	0.00343082	0.00490164	0.00712899	0.010502	0.0156101	0.0233455	0.0527998	0.120348	0.275257	0.630513	1.44523	0.000523457	0.000523457	0.000523457	0.000523457	0.000523457
CH4	107	0.000911112	0.000942182	0.000975941	0.00101262	0.00105248	0.00109578	0.00114283	0.00119396	0.00124951	0.00130986	0.00169964	0.0022899	0.00318378	0.00453745	0.0065874	0.00969179	0.014393	0.0215123	0.0486206	0.110788	0.253359	0.58032	1.33014	0.000599994	0.000599994	0.000599994	0.000599994	0.000599994
CH4	108	0.00086399	0.000892586	0.000923656	0.000957415	0.000994096	0.00103395	0.00107726	0.00112431	0.00117543	0.00123098	0.00158971	0.00213296	0.00295565	0.00420149	0.00608817	0.00894529	0.013272	0.0198243	0.0447735	0.10199	0.233205	0.534123	1.22422	0.000492973	0.000492973	0.000492973	0.000492973	0.000492973
CH4	109	0.000819573	0.000846187	0.000874783	0.000905853	0.000939613	0.000976294	0.00101615	0.00105945	0.00110651	0.00115763	0.00148779	0.00198777	0.00274493	0.00389154	0.00562795	0.00825751	0.0122396	0.01827	0.041232	0.0938911	0.214655	0.491606	1.12674	0.000478461	0.000478461	0.000478461	0.000478461	0.000478461
CH4	110	0.000778557	0.000802461	0.000829073	0.000857669	0.000888739	0.000922498	0.000959179	0.000999034	0.00104234	0.00108939	0.00139325	0.00185341	0.00255026	0.00360555	0.00520365	0.00762377	0.0112887	0.0168388	0.0379719	0.0864367	0.197582	0.452474	1.03702	0.000464264	0.000464264	0.000464264	0.000464264	0.000464264
CH4	111	0.000739803	0.000762097	0.000786004	0.000812613	0.000841209	0.000872279	0.000906039	0.000942719	0.000982575	0.00102588	0.00130554	0.00172905	0.00237039	0.00334163	0.00481245	0.0070398	0.0104128	0.0155209	0.0349707	0.0795754	0.181868	0.416458	0.954447	0.000528479	0.000528479	0.000528479	0.000528479	0.000528479
CH4	112	0.000703448	0.000723966	0.000746261	0.00077017	0.000796777	0.000825373	0.000856443	0.000890203	0.000926883	0.000966739	0.00122412	0.0016139	0.00220416	0.00309804	0.00445171	0.00650166	0.00960605	0.0143072	0.0322079	0.0732599	0.167405	0.38331	0.878449	2.01403	0.000437228	0.000437228	0.000437228	0.000437228
CH4	113	0.000669322	0.000688206	0.000708724	0.000731019	0.00075493	0.000781536	0.000810131	0.000841202	0.000874961	0.000911642	0.00114853	0.00150726	0.00205051	0.00287319	0.00411904	0.00600571	0.00886284	0.0131896	0.0296645	0.0674467	0.154093	0.352802	0.808504	1.85357	0.000424306	0.000424306	0.000424306	0.000424306
CH4	114	0.000637266	0.000654646	0.000673531	0.000694049	0.000716344	0.000740257	0.000766861	0.000795456	0.000826527	0.000860286	0.0010783	0.00140846	0.00190844	0.0026656	0.00381222	0.00554862	0.00817818	0.0121603	0.027323	0.0620959	0.141841	0.324723	0.744128	1.70596	0.000477829	0.000477829	0.000477829	0.000477829
CH4	115	0.000607136	0.000623132	0.000640512	0.000659396	0.000679915	0.000702209	0.000726124	0.000752425	0.000781322	0.000812392	0.00101304	0.00131691	0.00177706	0.00247391	0.00352921	0.00512731	0.00754742	0.0112124	0.0251674	0.0571707	0.130564	0.29888	0.68488	1.5701	0.000399596	0.000399596	0.000399596	0.000399596
CH4	116	0.000578796	0.000593518	0.000609513	0.000626894	0.000645778	0.000666296	0.000688591	0.000712809	0.000738808	0.000767704	0.000952374	0.00123203	0.00165554	0.00229689	0.00326813	0.00473894	0.0069663	0.0103393	0.0231829	0.0526371	0.120185	0.275094	0.63035	1.44507	0.000387786	0.000387786	0.000387786	0.000387786
CH4	117	0.000552121	0.00056567	0.000580392	0.000596388	0.000613768	0.000632653	0.000653171	0.000675465	0.000699684	0.000725684	0.000895944	0.00115333	0.0015431	0.00213337	0.00302725	0.00438091	0.00643087	0.00953525	0.0213558	0.0484641	0.110632	0.253203	0.580163	1.32999	0.000456932	0.000456932	0.000456932	0.000456932
CH4	118	0.000526845	0.000539467	0.000553016	0.000567738	0.000583734	0.000601114	0.000619999	0.000640517	0.000662811	0.00068703	0.000843435	0.00108032	0.00143905	0.0019823	0.00280498	0.00405083	0.00593751	0.00879463	0.0196737	0.0446228	0.101839	0.233054	0.533973	1.22407	0.000365203	0.000365203	0.000365203	0.000365203
CH4	119	0.000503329	0.000514643	0.000527264	0.000540813	0.000555535	0.000571531	0.000588911	0.000607795	0.000628314	0.000650608	0.000794551	0.00101257	0.00134273	0.00184271	0.00259986	0.00374648	0.00548289	0.00811244	0.018125	0.0410869	0.093746	0.21451	0.491461	1.1266	0.00035441	0.00035441	0.00035441	0.00035441
CH4	120	0.000480695	0.000491259	0.000502573	0.000515193	0.000528743	0.000543464	0.00055946	0.000576841	0.000595725	0.000616243	0.000748721	0.000949373	0.00125323	0.00171339	0.00241024	0.00346553	0.00506364	0.00748375	0.0166988	0.0378319	0.0862967	0.197442	0.452334	1.03688	0.000343637	0.000343637	0.000343637	0.000343637
CH4	121	0.000459921	0.000469643	0.000480207	0.000491523	0.000504142	0.000517691	0.000532413	0.000548409	0.000565789	0.000584673	0.000706599	0.00089127	0.00117093	0.00159444	0.00223578	0.00320702	0.00467784	0.00690519	0.0153863	0.0348361	0.0794408	0.181734	0.416323	0.954313	0.000396558	0.000396558	0.000396558	0.000396558
CH4	122	0.000440009	0.000448957	0.000458679	0.000469243	0.00048056	0.000493021	0.000506727	0.000521449	0.000537445	0.000554825	0.000666742	0.000837001	0.00109439	0.00148416	0.00207443	0.00296831	0.00432197	0.00637192	0.0141775	0.0320782	0.0731301	0.167275	0.38318	0.878319	2.01389	0.000323915	0.000323915	0.000323915
CH4	123	0.000421082	0.000429425	0.000438372	0.000448095	0.000458658	0.000470133	0.000482437	0.000496142	0.000510864	0.00052686	0.000630161	0.000786562	0.00102345	0.00138218	0.00192543	0.00274811	0.00399396	0.00588063	0.0130645	0.0295394	0.0673216	0.153968	0.352677	0.808379	1.85345	0.000314342	0.000314342	0.000314342
CH4	124	0.000403396	0.000410861	0.000419203	0.000428151	0.000437873	0.000448437	0.000459912	0.000472217	0.000485921	0.000500643	0.000595716	0.00073966	0.000957676	0.00128783	0.00178782	0.00254497	0.00369159	0.00542799	0.0120397	0.0272024	0.0619753	0.141721	0.324602	0.744008	1.70584	0.000305051	0.000305051	0.000305051
CH4	125	0.000386549	0.000393523	0.000400988	0.000409331	0.000418279	0.000428001	0.000438564	0.000450039	0.000462345	0.000476049	0.000563549	0.000696028	0.00089668	0.00120054	0.0016607	0.00235755	0.00341284	0.00501094	0.011096	0.025051	0.0570543	0.130448	0.298763	0.684764	1.56999	0.000296036	0.000296036	0.000296036
CH4	126	0.000287379	0.000287386	0.000383987	0.000391451	0.000399793	0.000408741	0.000418463	0.000429026	0.000440502	0.000452808	0.000533493	0.00065542	0.00084009	0.00111975	0.00154326	0.0021846	0.00315584	0.00462666	0.0102271	0.0230706	0.0525248	0.120073	0.274982	0.630238	1.44495	0.000287287	0.000287287	0.000287287
CH4	127	0.000362009	0.000368512	0.000278895	0.000374771	0.000382235	0.000390576	0.000399524	0.000409246	0.00041981	0.000431285	0.000505392	0.000617314	0.000787569	0.00104495	0.00143473	0.00202499	0.00291887	0.00427254	0.00942688	0.0212474	0.0483557	0.110524	0.253094	0.580055	1.32988	0.000341589	0.000341589	0.000341589
CH4	128	0.000347224	0.000353044	0.000359547	0.000270655	0.000365863	0.000373328	0.000381669	0.000390617	0.000400339	0.000410902	0.000479105	0.000582406	0.000738806	0.000975691	0.00133442	0.00187767	0.00270036	0.0039462	0.00869	0.0195691	0.0445182	0.101734	0.23295	0.533868	1.22397	0.000270556	0.000270556	0.000270556
CH4	129	0.00026256	0.000338559	0.000344379	0.000350883	0.000262658	0.000357252	0.000364718	0.000373058	0.000382006	0.000391728	0.000454498	0.000549571	0.000693515	0.000911531	0.00124169	0.00174167	0.00249883	0.00364545	0.00801141	0.018024	0.0409859	0.093645	0.214409	0.491359	1.1265	0.00026256	0.00026256	0.00026256
CH4	130	0.000450007	0.0002548	0.000330186	0.000336005	0.000342508	0.000254897	0.000348926	0.000356393	0.000364732	0.00037368	0.00043145	0.000518951	0.00065143	0.000852082	0.00115594	0.0016161	0.00231295	0.00336824	0.00738646	0.0166015	0.0377346	0.0861994	0.197345	0.452236	1.03678	0.0002548	0.0002548	0.0002548
CH4	131	0.00024727	0.000440705	0.00024727	0.00032209	0.000327909	0.000334412	0.000247366	0.000340875	0.000348342	0.000356681	0.000409697	0.000490381	0.000612308	0.000796978	0.00107664	0.00150015	0.00214149	0.00311273	0.0068109	0.015292	0.0347418	0.0793465	0.181639	0.416229	0.954218	0.00024727	0.00024727	0.00024727
CH4	132	0.000345547	0.000239962	0.000431832	0.000239962	0.000314261	0.000320081	0.000326583	0.000240058	0.000333087	0.000340555	0.000389605	0.00046371	0.000575634	0.000745887	0.00100327	0.00139305	0.00198331	0.00287719	0.00628081	0.0140864	0.0319871	0.073039	0.167184	0.383089	0.878228	2.01383	0.000239962	0.000239962
CH4	133	0.00023287	0.000337606	0.00023287	0.0004233	0.00023287	0.00030669	0.00031251	0.000319012	0.000232965	0.000325554	0.000370594	0.000438797	0.000542098	0.000698499	0.000935383	0.00129411	0.00183736	0.00266005	0.00579257	0.0129764	0.0294514	0.0672336	0.15388	0.352589	0.80829	1.85336	0.00023287	0.00023287
CH4	134	0.000226049	0.000225988	0.000329876	0.000225988	0.000415091	0.000225988	0.000299366	0.000305187	0.000311688	0.000226083	0.000352742	0.000415512	0.000510586	0.000654529	0.000872546	0.0012027	0.00170269	0.00245984	0.00534286	0.0119545	0.0271173	0.0618902	0.141636	0.324517	0.743923	1.70575	0.000225988	0.000225988
CH4	135	0.000219309	0.000219369	0.000219309	0.000322417	0.000219309	0.000407192	0.000219309	0.000292281	0.000298103	0.000304603	0.000335967	0.000393738	0.000481239	0.000613718	0.000814369	0.00111823	0.00157839	0.00227524	0.00492863	0.0110137	0.0249687	0.056972	0.130366	0.298681	0.684681	1.5699	0.000219309	0.000219309
CH4	136	0.000302315	0.000212827	0.000212887	0.000212827	0.000315219	0.000212827	0.000399588	0.000212827	0.000285426	0.000291248	0.000320086	0.000373212	0.000453895	0.000575822	0.000760492	0.00104015	0.00146366	0.00210501	0.00454706	0.0101475	0.022991	0.0524452	0.119993	0.274902	0.630158	1.44487	0.000212827	0.000212827
CH4	137	0.000206537	0.000295245	0.000206537	0.000206597	0.000206537	0.000308268	0.000206537	0.000392264	0.000206537	0.000278792	0.000305359	0.000354299	0.000428404	0.00054033	0.000710581	0.000967966	0.00135774	0.00194801	0.00419555	0.00934989	0.0211704	0.0482787	0.110447	0.253017	0.579978	1.3298	0.000206537	0.000206537
CH4	138	0.000200433	0.000200433	0.000288423	0.000200433	0.000200492	0.000200433	0.000301556	0.000200433	0.000385209	0.000200433	0.000291386	0.000336426	0.000404628	0.000507929	0.00066433	0.000901215	0.00125995	0.0018032	0.00387173	0.00861553	0.0194946	0.0444437	0.10166	0.232875	0.533793	1.22389	0.000200433	0.000200433
CH4	139	0.000362724	0.000194509	0.000194509	0.000281839	0.000194509	0.000194568	0.000194509	0.000295073	0.000194509	0.00037841	0.000194603	0.00031967	0.000382441	0.000477514	0.000621458	0.000839475	0.00116963	0.00166961	0.00357339	0.00793935	0.0179519	0.0409138	0.0935729	0.214337	0.491287	1.12642	0.000257055	0.000257055
CH4	140	0.000188761	0.00035551	0.000188761	0.000188761	0.000275482	0.000188761	0.000188819	0.000188761	0.000288809	0.000188761	0.000272378	0.000303953	0.000361724	0.000449224	0.000581703	0.000782355	0.00108622	0.00154638	0.00329852	0.00731673	0.0165318	0.0376649	0.0861297	0.197275	0.452167	1.03671	0.000188761	0.000188761
CH4	141	0.000183182	0.000183182	0.000348582	0.000183182	0.000183182	0.000269344	0.000183182	0.00018324	0.000183182	0.000282757	0.000260222	0.000289092	0.000342219	0.0004229	0.000544827	0.000729497	0.00100916	0.00143266	0.00304525	0.00674342	0.0152245	0.0346743	0.079279	0.181572	0.416162	0.954151	0.000183182	0.000183182
CH4	142	0.000177768	0.000177768	0.000177768	0.000341926	0.000177768	0.000177768	0.000263415	0.000177768	0.000177826	0.000177768	0.000248673	0.000275348	0.000324288	0.000398393	0.00051032	0.00068057	0.000937955	0.00132773	0.00281188	0.00621549	0.0140211	0.0319217	0.0729737	0.167119	0.383024	0.878163	2.01374	0.000177768
CH4	143	0.000172363	0.000172363	0.000172363	0.000172363	0.000245732	0.000172363	0.000172363	0.000257536	0.000172363	0.00017242	0.000172363	0.000172463	0.000307212	0.000375415	0.000478716	0.000635117	0.000872001	0.00123073	0.00259667	0.00572919	0.0129131	0.029388	0.0671702	0.153817	0.352525	0.808227	1.8533	0.000172363
CH4	144	0.000167418	0.000167418	0.000167418	0.000167418	0.000167418	0.000240314	0.000167418	0.000167418	0.000252155	0.000167418	0.000347883	0.000257219	0.000291527	0.000354297	0.00044937	0.000593314	0.000811331	0.00114149	0.00239863	0.00528165	0.0118933	0.027056	0.0618289	0.141574	0.324456	0.743862	1.70569	0.000167418
CH4	145	0.000162472	0.000162472	0.000162472	0.000162472	0.000162472	0.000162472	0.000234933	0.000162472	0.000162472	0.000246808	0.000162472	0.000245038	0.000276696	0.000334467	0.000421968	0.000554447	0.000755098	0.00105896	0.00221597	0.00486936	0.0109544	0.0249094	0.0569127	0.130306	0.298622	0.684622	1.56984	0.000162472
CH4	146	0.000229793	0.000157671	0.000157671	0.000157671	0.000247316	0.000157671	0.000157671	0.00022973	0.000157671	0.000157671	0.000255325	0.000233742	0.000262689	0.000315817	0.000396497	0.000518425	0.000703095	0.000982754	0.00204761	0.00448966	0.0100901	0.0229336	0.0523878	0.119936	0.274845	0.630101	1.44482	0.000157671
CH4	147	0.000153011	0.000224505	0.000153011	0.000153011	0.000153011	0.000242078	0.000153011	0.000153011	0.0002247	0.000153011	0.000153011	0.000223024	0.000249772	0.00029871	0.000372815	0.000484743	0.000654992	0.000912377	0.00189242	0.00413996	0.0092943	0.0211148	0.0482231	0.110391	0.252962	0.579922	1.32975	0.000153011
CH4	148	0.000148489	0.000148489	0.000219404	0.000148489	0.000148489	0.000148489	0.000237024	0.000148489	0.000148489	0.000219838	0.000148606	0.000148489	0.000148588	0.000282583	0.000350786	0.000454087	0.000610488	0.000847372	0.00174935	0.00381788	0.00856169	0.0194407	0.0443899	0.101606	0.232821	0.53374	1.22384	0.000148489
CH4	149	0.0001441	0.0001441	0.0001441	0.000214483	0.0001441	0.0001441	0.0001441	0.000232145	0.0001441	0.0001441	0.0001441	0.000322296	0.000233147	0.000267514	0.000330285	0.000425358	0.000569302	0.000787318	0.00161746	0.00352123	0.0078872	0.0178997	0.0408617	0.0935208	0.214285	0.491235	1.12637	0.0001441
CH4	150	0.000139841	0.000139841	0.000139841	0.000139841	0.000209734	0.000139841	0.000139841	0.000139841	0.000227437	0.000139841	0.000222601	0.000139841	0.000221711	0.000253425	0.000311196	0.000398697	0.000531176	0.000731828	0.00149585	0.00324799	0.00726621	0.0164813	0.0376143	0.0860792	0.197224	0.452116	1.03666	0.000139841
CH4	151	0.000135708	0.000135708	0.000135708	0.000135708	0.000135708	0.000205151	0.000135708	0.000135708	0.000135708	0.000222889	0.000135708	0.000232134	0.000211142	0.000240139	0.000293267	0.000373947	0.000495874	0.000680544	0.00138371	0.0029963	0.00669447	0.0151756	0.0346254	0.0792301	0.181523	0.416113	0.954102	0.000135708
CH4	152	0.00020375	0.000131697	0.000131697	0.000131697	0.000131697	0.000131697	0.000200725	0.000131697	0.000131697	0.000131697	0.000131697	0.000131697	0.000201123	0.000227917	0.000276855	0.00035096	0.000462889	0.000633138	0.0012803	0.00276444	0.00616806	0.0139736	0.0318743	0.0729263	0.167072	0.382977	0.878116	2.01371
CH4	153	0.000127805	0.000199229	0.000127805	0.000127805	0.000127805	0.000127805	0.000127805	0.000196451	0.000127805	0.000127805	0.000197822	0.000127922	0.000127805	0.000127904	0.000261401	0.000329604	0.000432905	0.000589306	0.00118492	0.00255086	0.00568338	0.0128673	0.0293422	0.0671244	0.153771	0.352479	0.808181	1.85325
CH4	154	0.000124028	0.000124028	0.000194874	0.000124028	0.000124028	0.000124028	0.000124028	0.000124028	0.000192322	0.000124028	0.000124028	0.000124028	0.000300726	0.000212576	0.000246983	0.000309754	0.000404827	0.000548771	0.00109695	0.00235408	0.00523711	0.0118488	0.0270115	0.0617844	0.14153	0.324411	0.743817	1.70565
CH4	155	0.000120362	0.000120362	0.000120362	0.000190677	0.000120362	0.000120362	0.000120362	0.000120362	0.000120362	0.000188333	0.000120362	0.000202082	0.000120362	0.000201774	0.000233524	0.000291295	0.000378796	0.000511275	0.00101579	0.0021728	0.00482619	0.0109113	0.0248663	0.0568696	0.130263	0.298579	0.684579	1.5698
CH4	156	0.000116805	0.000116805	0.000116805	0.000116805	0.00018663	0.000116805	0.000116805	0.000116805	0.000116805	0.000116805	0.000202357	0.000116805	0.00021242	0.000191816	0.000220847	0.000273975	0.000354655	0.000476582	0.000940911	0.00200577	0.00444782	0.0100482	0.0228917	0.052346	0.119894	0.274803	0.630059	1.44477
CH4	157	0.00011325	0.00011325	0.00011325	0.00011325	0.00011325	0.000182625	0.00011325	0.00011325	0.00011325	0.00011325	0.00011325	0.00011325	0.00011325	0.000182287	0.000209112	0.00025805	0.000332156	0.000444084	0.000871717	0.00185176	0.0040993	0.00925364	0.0210742	0.0481824	0.11035	0.252921	0.579881	1.32971
CH4	158	0.000110004	0.000110004	0.000110004	0.000110004	0.000110004	0.000110004	0.000178964	0.000110004	0.000110004	0.000110004	0.000110004	0.000179141	0.00011012	0.000110004	0.000110103	0.000243271	0.000311474	0.000414775	0.00080806	0.00171004	0.00377857	0.00852237	0.0194014	0.0443505	0.101567	0.232782	0.5337	1.2238
CH4	159	0.000106755	0.000106755	0.000106755	0.000106755	0.000106755	0.000106755	0.000106755	0.000175333	0.000106755	0.000106755	0.000106755	0.000106755	0.000106755	0.000282464	0.000194974	0.000229407	0.000292178	0.000387251	0.000749212	0.00157935	0.00348313	0.00784909	0.0178616	0.0408236	0.0934827	0.214247	0.491197	1.12633
CH4	160	0.0001036	0.0001036	0.0001036	0.0001036	0.0001036	0.0001036	0.0001036	0.0001036	0.000171827	0.0001036	0.0001703	0.0001036	0.000184632	0.0001036	0.000184709	0.000216483	0.000274254	0.000361755	0.000694886	0.00145891	0.00321105	0.00722927	0.0164443	0.0375774	0.0860422	0.197188	0.452079	1.03663
CH4	161	0.000100538	0.000100538	0.000100538	0.000100538	0.000100538	0.000100538	0.000100538	0.000100538	0.000100538	0.000168442	0.000100538	0.000185015	0.000100538	0.000195617	0.00017527	0.000204324	0.000257452	0.000338131	0.000644729	0.0013479	0.00296048	0.00665865	0.0151397	0.0345896	0.0791942	0.181487	0.416077	0.954066
CH4	162	9.75666e-05	9.75666e-05	9.75666e-05	9.75666e-05	9.75666e-05	9.75666e-05	9.75666e-05	9.75666e-05	9.75666e-05	9.75666e-05	9.75666e-05	9.75666e-05	9.75666e-05	9.75666e-05	0.000166346	0.000193192	0.00024213	0.000316236	0.000598413	0.00124557	0.00272972	0.00613333	0.0139389	0.0318396	0.0728916	0.167037	0.382942	0.878081
CH4	163	9.46831e-05	9.46831e-05	9.46831e-05	9.46831e-05	9.46831e-05	9.46831e-05	9.46831e-05	9.46831e-05	9.46831e-05	9.46831e-05	9.46831e-05	9.46831e-05	0.000163239	9.47439e-05	9.46831e-05	9.47811e-05	0.000227733	0.000295935	0.000555638	0.00115125	0.00251719	0.00564971	0.0128336	0.0293085	0.0670907	0.153737	0.352446	0.808148
CH4	164	0.000163678	9.18848e-05	9.18848e-05	9.18848e-05	9.18848e-05	9.18848e-05	9.18848e-05	9.18848e-05	9.18848e-05	9.18848e-05	9.18848e-05	9.18848e-05	9.18848e-05	9.18848e-05	0.000266941	0.000179886	0.000214337	0.000277108	0.000516125	0.0010643	0.00232144	0.00520446	0.0118161	0.0269788	0.0617518	0.141497	0.324379	0.743784
CH4	165	8.46771e-08	7.12518e-05	8.46771e-08	8.46771e-08	8.46771e-08	8.46771e-08	8.46771e-08	8.46771e-08	8.46771e-08	8.46771e-08	8.46771e-08	6.59466e-05	8.46771e-08	8.07179e-05	8.46771e-08	8.09939e-05	0.000112784	0.000170555	0.000390534	0.000895048	0.00205206	0.00470545	0.0107905	0.0247455	0.0567488	0.130143	0.298458	0.684458
CH4	166	8.91667e-05	8.91667e-05	0.000159758	8.91667e-05	8.91667e-05	8.91667e-05	8.91667e-05	8.91667e-05	8.91667e-05	8.91667e-05	0.000155802	8.91667e-05	0.000172933	8.91667e-05	0.000183893	0.000163715	0.000192783	0.000245911	0.000448518	0.000912847	0.0019777	0.00441975	0.0100202	0.0228637	0.0523179	0.119866	0.274775	0.630031
CH4	167	8.6453e-05	8.6453e-05	8.6453e-05	0.000156514	8.6453e-05	8.6453e-05	8.6453e-05	8.6453e-05	8.6453e-05	8.6453e-05	8.6453e-05	8.6453e-05	8.6453e-05	8.6453e-05	8.6453e-05	0.000155063	0.000181923	0.000230861	0.000416895	0.000844528	0.00182457	0.00407211	0.00922645	0.021047	0.0481553	0.110323	0.252894	0.579854
CH4	168	8.3975e-05	8.3975e-05	8.3975e-05	8.3975e-05	0.000153549	8.3975e-05	8.3975e-05	8.3975e-05	8.3975e-05	8.3975e-05	8.3975e-05	8.3975e-05	8.3975e-05	0.000152147	8.40357e-05	8.3975e-05	8.40729e-05	0.000216881	0.000388385	0.00078167	0.00168365	0.00375218	0.00849598	0.019375	0.0443242	0.10154	0.232756	0.533674
CH4	169	8.14945e-05	8.14945e-05	8.14945e-05	8.14945e-05	8.14945e-05	0.000150619	8.14945e-05	8.14945e-05	8.14945e-05	8.14945e-05	8.14945e-05	8.14945e-05	8.14945e-05	8.14945e-05	8.14945e-05	0.000256119	0.000169352	0.000203815	0.000361658	0.000723619	0.00155376	0.00345753	0.0078235	0.017836	0.040798	0.0934571	0.214221	0.491172
CH4	170	7.9086e-05	7.9086e-05	7.9086e-05	7.9086e-05	7.9086e-05	7.9086e-05	0.000147798	7.9086e-05	7.9086e-05	7.9086e-05	7.9086e-05	7.9086e-05	0.000144394	7.9086e-05	0.000159419	7.9086e-05	0.000159863	0.000191663	0.000336935	0.000670066	0.00143409	0.00318623	0.00720445	0.0164195	0.0375526	0.0860174	0.197163	0.452054
CH4	171	7.67486e-05	7.67486e-05	7.67486e-05	7.67486e-05	7.67486e-05	7.67486e-05	7.67486e-05	0.00014508	7.67486e-05	7.67486e-05	7.67486e-05	0.000142487	7.67486e-05	0.000160046	7.67486e-05	0.000171241	0.000151175	0.000180253	0.00031406	0.000620658	0.00132382	0.00293641	0.00663458	0.0151157	0.0345655	0.0791702	0.181463	0.416053
CH4	172	7.44804e-05	7.44804e-05	7.44804e-05	7.44804e-05	7.44804e-05	7.44804e-05	7.44804e-05	7.44804e-05	0.000142462	7.44804e-05	7.44804e-05	7.44804e-05	7.44804e-05	7.44804e-05	7.44804e-05	7.44804e-05	0.000142979	0.000169847	0.00029289	0.000575068	0.00122223	0.00270637	0.00610999	0.0139156	0.0318162	0.0728682	0.167013	0.382918
CH4	173	7.22791e-05	7.22791e-05	7.22791e-05	7.22791e-05	7.22791e-05	7.22791e-05	7.22791e-05	7.22791e-05	7.22791e-05	0.000139939	7.22791e-05	7.22791e-05	7.22791e-05	7.22791e-05	0.000140197	7.23396e-05	7.22791e-05	7.23768e-05	0.000273293	0.000532995	0.00112861	0.00249454	0.00562707	0.0128109	0.0292858	0.0670681	0.153715	0.352423
CH4	174	7.0143e-05	7.0143e-05	7.0143e-05	7.0143e-05	7.0143e-05	7.0143e-05	7.0143e-05	7.0143e-05	7.0143e-05	7.0143e-05	7.0143e-05	7.0143e-05	7.0143e-05	7.0143e-05	7.0143e-05	7.0143e-05	0.000244483	0.000157906	0.000255146	0.000494164	0.00104234	0.00229948	0.0051825	0.0117942	0.0269569	0.0617298	0.141475	0.324357
CH4	175	6.80064e-05	6.80064e-05	6.80064e-05	6.80064e-05	6.80064e-05	6.80064e-05	6.80064e-05	6.80064e-05	6.80064e-05	6.80064e-05	6.80064e-05	6.80064e-05	6.80064e-05	0.000132949	6.80064e-05	0.000148142	6.80064e-05	0.000148696	0.000238275	0.000458254	0.000962767	0.00211978	0.00477317	0.0108582	0.0248133	0.0568165	0.13021	0.298526
CH4	176	6.6059e-05	6.6059e-05	6.6059e-05	6.6059e-05	6.6059e-05	6.6059e-05	6.6059e-05	6.6059e-05	6.6059e-05	6.6059e-05	6.6059e-05	6.6059e-05	0.000131245	6.6059e-05	0.000149047	6.6059e-05	0.000160397	0.000140405	0.000222618	0.000425224	0.000889553	0.00195441	0.00439646	0.00999686	0.0228404	0.0522946	0.119843	0.274752
CH4	177	6.41077e-05	6.41077e-05	6.41077e-05	6.41077e-05	6.41077e-05	6.41077e-05	6.41077e-05	6.41077e-05	6.41077e-05	6.41077e-05	6.41077e-05	6.41077e-05	6.41077e-05	6.41077e-05	6.41077e-05	6.41077e-05	6.41077e-05	0.000132532	0.000208344	0.000394379	0.000822012	0.00180205	0.0040496	0.00920394	0.0210245	0.0481327	0.110301	0.252871
CH4	178	6.2213e-05	6.2213e-05	6.2213e-05	6.2213e-05	6.2213e-05	6.2213e-05	6.2213e-05	6.2213e-05	6.2213e-05	6.2213e-05	0.000128536	6.2213e-05	6.2213e-05	6.2213e-05	6.2213e-05	0.000129964	6.22734e-05	6.2213e-05	0.000194962	0.000366465	0.000759751	0.00166173	0.00373026	0.00847406	0.0193531	0.0443022	0.101519	0.232734
CH4	179	0	0	0	0	0	0	0	0	0	0	0	0	0	0	0	0	0	0.000174152	0.000122175	0.000280019	0.00064198	0.00147212	0.00337589	0.00774186	0.0177544	0.0407164	0.0933754	0.214139
CH4	180	6.03744e-05	6.03744e-05	6.03744e-05	6.03744e-05	6.03744e-05	6.03744e-05	6.03744e-05	6.03744e-05	6.03744e-05	6.03744e-05	6.03744e-05	6.03744e-05	6.03744e-05	6.03744e-05	0.000125076	6.03744e-05	0.000140379	6.03744e-05	0.000172818	0.00031809	0.000651221	0.00141524	0.00316738	0.0071856	0.0164007	0.0375337	0.0859986	0.197144
CH4	181	5.859e-05	5.859e-05	5.859e-05	5.859e-05	5.859e-05	5.859e-05	5.859e-05	5.859e-05	5.859e-05	5.859e-05	5.859e-05	5.859e-05	5.859e-05	0.000123411	5.859e-05	0.000141373	5.859e-05	0.000152827	0.000161972	0.000295779	0.000602377	0.00130554	0.00291813	0.0066163	0.0150974	0.0345472	0.0791519	0.181445
CH4	182	5.68584e-05	5.68584e-05	5.68584e-05	5.68584e-05	5.68584e-05	5.68584e-05	5.68584e-05	5.68584e-05	5.68584e-05	5.68584e-05	5.68584e-05	5.68584e-05	5.68584e-05	5.68584e-05	5.68584e-05	5.68584e-05	5.68584e-05	5.68584e-05	0.000152112	0.000275156	0.000557333	0.00120449	0.00268864	0.00609225	0.0138978	0.0317985	0.0728505	0.166996
CH4	183	5.51249e-05	5.51249e-05	5.51249e-05	5.51249e-05	5.51249e-05	5.51249e-05	5.51249e-05	5.51249e-05	5.51249e-05	5.51249e-05	5.51249e-05	0.000120673	5.51249e-05	5.51249e-05	5.51249e-05	5.51249e-05	0.000122765	5.51852e-05	5.52225e-05	0.000256035	0.000515737	0.00111135	0.00247729	0.00560981	0.0127937	0.0292686	0.0670508	0.153697
CH4	184	5.35479e-05	5.35479e-05	5.35479e-05	5.35479e-05	5.35479e-05	5.35479e-05	5.35479e-05	5.35479e-05	5.35479e-05	5.35479e-05	5.35479e-05	5.35479e-05	5.35479e-05	5.35479e-05	5.35479e-05	5.35479e-05	5.35479e-05	5.35479e-05	0.000141207	0.000238456	0.000477473	0.00102565	0.00228279	0.00516581	0.0117775	0.0269402	0.0617131	0.141458
CH4	185	5.19662e-05	5.19662e-05	5.19662e-05	5.19662e-05	5.19662e-05	5.19662e-05	5.19662e-05	5.19662e-05	5.19662e-05	5.19662e-05	5.19662e-05	5.19662e-05	5.19662e-05	5.19662e-05	5.19662e-05	0.000116508	5.19662e-05	0.00013179	0.000132561	0.000222146	0.000442126	0.000946639	0.00210365	0.00475704	0.0108421	0.0247971	0.0568004	0.130194
CH4	186	5.04304e-05	5.04304e-05	5.04304e-05	5.04304e-05	5.04304e-05	5.04304e-05	5.04304e-05	5.04304e-05	5.04304e-05	5.04304e-05	5.04304e-05	5.04304e-05	5.04304e-05	5.04304e-05	0.00011501	5.04304e-05	0.000133079	5.04304e-05	0.000124688	0.000206908	0.000409515	0.000873844	0.0019387	0.00438075	0.00998115	0.0228247	0.0522789	0.119827
CH4	187	4.894e-05	4.894e-05	4.894e-05	4.894e-05	4.894e-05	4.894e-05	4.894e-05	4.894e-05	4.894e-05	4.894e-05	4.894e-05	4.894e-05	4.894e-05	4.894e-05	4.894e-05	4.894e-05	4.894e-05	4.894e-05	0.000117283	0.000193102	0.000379137	0.000806769	0.00178681	0.00403436	0.00918869	0.0210092	0.0481175	0.110285
CH4	188	4.74936e-05	4.74936e-05	4.74936e-05	4.74936e-05	4.74936e-05	4.74936e-05	4.74936e-05	4.74936e-05	4.74936e-05	4.74936e-05	4.74936e-05	4.74936e-05	0.000112489	4.74936e-05	4.74936e-05	4.74936e-05	4.74936e-05	0.000115156	4.74936e-05	0.000180173	0.000351677	0.000744963	0.00164694	0.00371548	0.00845928	0.0193383	0.0442874	0.101504
CH4	189	4.60435e-05	4.60435e-05	4.60435e-05	4.60435e-05	4.60435e-05	4.60435e-05	4.60435e-05	4.60435e-05	4.60435e-05	4.60435e-05	4.60435e-05	4.60435e-05	4.60435e-05	4.60435e-05	4.60435e-05	4.60435e-05	4.60435e-05	4.60435e-05	0.000219989	0.000168156	0.000325999	0.00068796	0.0015181	0.00342187	0.00778784	0.0178004	0.0407623	0.0934214
CH4	190	4.64718e-08	4.64718e-08	4.64718e-08	4.64718e-08	4.64718e-08	4.64718e-08	4.64718e-08	4.64718e-08	4.64718e-08	4.64718e-08	4.64718e-08	4.64718e-08	4.64718e-08	4.64718e-08	4.64718e-08	4.64718e-08	6.44829e-05	4.64718e-08	4.64718e-08	0.000112432	0.000257704	0.000590835	0.00135486	0.003107	0.00712521	0.0163403	0.0374733	0.0859382
CH4	191	4.47278e-05	4.47278e-05	4.47278e-05	4.47278e-05	4.47278e-05	4.47278e-05	4.47278e-05	4.47278e-05	4.47278e-05	4.47278e-05	4.47278e-05	4.47278e-05	4.47278e-05	4.47278e-05	4.47278e-05	0.000109148	4.47278e-05	0.000127287	0.000138853	0.000148056	0.000281863	0.000588461	0.00129163	0.00290421	0.00660238	0.0150835	0.0345333	0.079138
CH4	192	4.34059e-05	4.34059e-05	4.34059e-05	4.34059e-05	4.34059e-05	4.34059e-05	4.34059e-05	4.34059e-05	4.34059e-05	4.34059e-05	4.34059e-05	4.34059e-05	4.34059e-05	4.34059e-05	4.34059e-05	4.34059e-05	4.34059e-05	4.34059e-05	4.34059e-05	0.00013861	0.000261654	0.000543831	0.00119099	0.00267514	0.00607875	0.0138843	0.031785	0.072837
CH4	193	4.2123e-05	4.2123e-05	4.2123e-05	4.2123e-05	4.2123e-05	4.2123e-05	4.2123e-05	4.2123e-05	4.2123e-05	4.2123e-05	4.2123e-05	4.2123e-05	4.2123e-05	0.000106755	4.2123e-05	4.2123e-05	4.2123e-05	4.2123e-05	4.21832e-05	4.22206e-05	0.000242988	0.00050269	0.0010983	0.00246424	0.00559676	0.0127806	0.0292555	0.0670378
CH4	194	4.08369e-05	4.08369e-05	4.08369e-05	4.08369e-05	4.08369e-05	4.08369e-05	4.08369e-05	4.08369e-05	4.08369e-05	4.08369e-05	4.08369e-05	4.08369e-05	4.08369e-05	4.08369e-05	4.08369e-05	4.08369e-05	4.08369e-05	4.08369e-05	4.08369e-05	0.000128451	0.000225703	0.00046472	0.00101289	0.00227003	0.00515305	0.0117647	0.0269274	0.0617004
CH4	195	3.96712e-05	3.96712e-05	3.96712e-05	3.96712e-05	3.96712e-05	3.96712e-05	3.96712e-05	3.96712e-05	3.96712e-05	3.96712e-05	3.96712e-05	3.96712e-05	3.96712e-05	3.96712e-05	3.96712e-05	3.96712e-05	3.96712e-05	0.000104038	0.0001194	0.000120224	0.000209813	0.000429793	0.000934306	0.00209132	0.00474471	0.0108298	0.0247848	0.0567881
CH4	196	3.84987e-05	3.84987e-05	3.84987e-05	3.84987e-05	3.84987e-05	3.84987e-05	3.84987e-05	3.84987e-05	3.84987e-05	3.84987e-05	3.84987e-05	3.84987e-05	3.84987e-05	3.84987e-05	3.84987e-05	3.84987e-05	0.000102814	3.84987e-05	3.84987e-05	0.000112718	0.000194941	0.000397548	0.000861877	0.00192673	0.00436878	0.00996919	0.0228127	0.052267
CH4	197	3.73609e-05	3.73609e-05	3.73609e-05	3.73609e-05	3.73609e-05	3.73609e-05	3.73609e-05	3.73609e-05	3.73609e-05	3.73609e-05	3.73609e-05	3.73609e-05	3.73609e-05	3.73609e-05	3.73609e-05	3.73609e-05	3.73609e-05	3.73609e-05	3.73609e-05	0.000105669	0.000181491	0.000367525	0.000795158	0.0017752	0.00402274	0.00917708	0.0209976	0.0481059
CH4	198	3.62197e-05	3.62197e-05	3.62197e-05	3.62197e-05	3.62197e-05	3.62197e-05	3.62197e-05	3.62197e-05	3.62197e-05	3.62197e-05	3.62197e-05	3.62197e-05	3.62197e-05	3.62197e-05	0.000100612	3.62197e-05	3.62197e-05	3.62197e-05	0.000103802	3.62197e-05	0.00016887	0.000340374	0.000733659	0.00163564	0.00370417	0.00844797	0.019327	0.0442761
CH4	199	3.51857e-05	3.51857e-05	3.51857e-05	3.51857e-05	3.51857e-05	3.51857e-05	3.51857e-05	3.51857e-05	3.51857e-05	3.51857e-05	3.51857e-05	3.51857e-05	3.51857e-05	3.51857e-05	3.51857e-05	3.51857e-05	3.51857e-05	3.51857e-05	3.51857e-05	0.000209041	0.00015727	0.000315114	0.000677075	0.00150721	0.00341099	0.00777695	0.0177895	0.0407514
CH4	200	3.41464e-05	3.41464e-05	3.41464e-05	3.41464e-05	3.41464e-05	3.41464e-05	3.41464e-05	3.41464e-05	3.41464e-05	3.41464e-05	3.41464e-05	3.41464e-05	3.41464e-05	3.41464e-05	3.41464e-05	3.41464e-05	3.41464e-05	3.41464e-05	3.41464e-05	3.41464e-05	0.000146507	0.000291779	0.00062491	0.00138893	0.00314107	0.00715929	0.0163743	0.0375074
CH4	201	3.31372e-05	3.31372e-05	3.31372e-05	3.31372e-05	3.31372e-05	3.31372e-05	3.31372e-05	3.31372e-05	3.31372e-05	3.31372e-05	3.31372e-05	3.31372e-05	3.31372e-05	3.31372e-05	3.31372e-05	3.31372e-05	3.31372e-05	9.73827e-05	0.000115599	0.000127214	0.000136442	0.000270249	0.000576847	0.00128001	0.0028926	0.00659077	0.0150719	0.0345217
CH4	202	0	0	0	0	0	0	0	0	0	0	0	0	0	0	0	0	0	0	0	0	9.51831e-05	0.000218226	0.000500404	0.00114756	0.00263171	0.00603533	0.0138409	0.0317416
CH4	203	3.2124e-05	3.2124e-05	3.2124e-05	3.2124e-05	3.2124e-05	3.2124e-05	3.2124e-05	3.2124e-05	3.2124e-05	3.2124e-05	3.2124e-05	3.2124e-05	3.2124e-05	3.2124e-05	3.2124e-05	9.63578e-05	3.2124e-05	3.2124e-05	3.2124e-05	3.21842e-05	3.22215e-05	0.000232969	0.000492671	0.00108829	0.00245422	0.00558674	0.0127706	0.0292455
CH4	204	0	0	0	0	0	0	0	0	0	0	0	0	0	0	0	0	0	0	0	0	8.75941e-05	0.000184848	0.000423865	0.00097204	0.00222918	0.0051122	0.0117239	0.0268866
CH4	205	3.12413e-05	3.12413e-05	3.12413e-05	3.12413e-05	3.12413e-05	3.12413e-05	3.12413e-05	3.12413e-05	3.12413e-05	3.12413e-05	3.12413e-05	3.12413e-05	3.12413e-05	3.12413e-05	3.12413e-05	3.12413e-05	3.12413e-05	3.12413e-05	9.5532e-05	0.000110929	0.000111776	0.000201366	0.000421346	0.000925859	0.00208287	0.00473626	0.0108213	0.0247763
CH4	206	0	0	0	0	0	0	0	0	0	0	0	0	0	0	0	0	0	0	0	0	7.42028e-05	0.000156427	0.000359033	0.000823363	0.00188822	0.00433027	0.00993067	0.0227742
CH4	207	8.81347e-05	8.81347e-05	8.81347e-05	8.81347e-05	8.81347e-05	8.81347e-05	8.81347e-05	8.81347e-05	8.81347e-05	8.81347e-05	8.81347e-05	8.81347e-05	8.81347e-05	8.81347e-05	8.81347e-05	8.81347e-05	8.81347e-05	8.81347e-05	8.81347e-05	8.81347e-05	0.000156427	0.00023225	0.000418285	0.000845917	0.00182596	0.0040735	0.00922784	0.0210484
CH4	208	0	0	0	0	0	0	0	0	0	0	0	0	0	0	0	0	6.4129e-05	0	0	6.75472e-05	0	0.000132637	0.000304141	0.000697426	0.00159941	0.00366794	0.00841174	0.0192908
CH4	209	5.45426e-05	5.45426e-05	5.45426e-05	5.45426e-05	5.45426e-05	5.45426e-05	5.45426e-05	5.45426e-05	5.45426e-05	5.45426e-05	5.45426e-05	5.45426e-05	5.45426e-05	5.45426e-05	5.45426e-05	5.45426e-05	5.45426e-05	5.45426e-05	5.45426e-05	5.45426e-05	0.000228359	0.000176615	0.000334459	0.00069642	0.00152656	0.00343033	0.0077963	0.0178088
CH4	210	0	0	0	0	0	0	0	0	0	0	0	0	0	0	0	0	0	0	0	0	0	0.00011235	0.000257621	0.000590752	0.00135477	0.00310691	0.00712513	0.0163402
CH4	211	5.13376e-05	5.13376e-05	5.13376e-05	5.13376e-05	5.13376e-05	5.13376e-05	5.13376e-05	5.13376e-05	5.13376e-05	5.13376e-05	5.13376e-05	5.13376e-05	5.13376e-05	5.13376e-05	5.13376e-05	5.13376e-05	5.13376e-05	5.13376e-05	0.000115507	0.000133756	0.000145393	0.000154633	0.00028844	0.000595037	0.0012982	0.00291079	0.00660896	0.01509
CH4	212	0	0	0	0	0	0	0	0	0	0	0	0	0	0	0	0	0	0	0	0	0	9.51737e-05	0.000218217	0.000500395	0.00114755	0.0026317	0.00603532	0.0138409
CH4	213	4.83492e-05	4.83492e-05	4.83492e-05	4.83492e-05	4.83492e-05	4.83492e-05	4.83492e-05	4.83492e-05	4.83492e-05	4.83492e-05	4.83492e-05	4.83492e-05	4.83492e-05	4.83492e-05	4.83492e-05	4.83492e-05	4.83492e-05	0.000112409	4.83492e-05	4.83492e-05	4.84094e-05	4.84467e-05	0.000249186	0.000508888	0.0011045	0.00247044	0.00560296	0.0127868
CH4	214	0	0	0	0	0	0	0	0	0	0	0	0	0	0	0	0	0	0	0	0	0	8.75855e-05	0.00018484	0.000423857	0.000972032	0.00222917	0.00511219	0.0117239
CH4	215	5.4518e-08	5.4518e-08	5.4518e-08	5.4518e-08	5.4518e-08	5.4518e-08	5.4518e-08	5.4518e-08	5.4518e-08	5.4518e-08	5.4518e-08	5.4518e-08	5.4518e-08	5.4518e-08	5.4518e-08	5.4518e-08	5.4518e-08	5.4518e-08	5.4518e-08	6.4312e-05	7.97243e-05	8.05813e-05	0.000170172	0.000390152	0.000894665	0.00205167	0.00470507	0.0107901
CH4	216	0	0	0	0	0	0	0	0	0	0	0	0	0	0	0	0	0	0	0	0	0	7.41955e-05	0.00015642	0.000359027	0.000823356	0.00188821	0.00433026	0.00993067
CH4	217	4.55323e-05	4.55323e-05	4.55323e-05	4.55323e-05	4.55323e-05	4.55323e-05	4.55323e-05	4.55323e-05	4.55323e-05	4.55323e-05	4.55323e-05	4.55323e-05	4.55323e-05	4.55323e-05	4.55323e-05	4.55323e-05	4.55323e-05	4.55323e-05	4.55323e-05	4.55323e-05	4.55323e-05	0.000113818	0.000189642	0.000375676	0.000803309	0.00178335	0.00403089	0.00918523
CH4	218	0	0	0	0	0	0	0	0	0	0	0	0	0	0	0	0	0	0	0	0	6.7532e-05	0	0.000132631	0.000304135	0.000697421	0.0015994	0.00366793	0.00841173
CH4	219	4.29062e-05	4.29062e-05	4.29062e-05	4.29062e-05	4.29062e-05	4.29062e-05	4.29062e-05	4.29062e-05	4.29062e-05	4.29062e-05	4.29062e-05	4.29062e-05	4.29062e-05	4.29062e-05	4.29062e-05	4.29062e-05	4.29062e-05	4.29062e-05	4.29062e-05	4.29062e-05	4.29062e-05	0.000216705	0.000164973	0.000322817	0.000684778	0.00151492	0.00341869	0.00778465
CH4	220	0	0	0	0	0	0	0	0	0	0	0	0	0	0	0	0	0	0	0	0	0	0	0.000112345	0.000257616	0.000590747	0.00135477	0.00310691	0.00712513
CH4	221	4.04076e-05	4.04076e-05	4.04076e-05	4.04076e-05	4.04076e-05	4.04076e-05	4.04076e-05	4.04076e-05	4.04076e-05	4.04076e-05	4.04076e-05	4.04076e-05	4.04076e-05	4.04076e-05	4.04076e-05	4.04076e-05	4.04076e-05	4.04076e-05	4.04076e-05	0.000104544	0.000122808	0.000134453	0.000143698	0.000277505	0.000584103	0.00128727	0.00289985	0.00659803
CH4	222	0	0	0	0	0	0	0	0	0	0	0	0	0	0	0	0	0	0	0	0	0	0	9.51696e-05	0.000218213	0.00050039	0.00114755	0.0026317	0.00603531
CH4	223	3.80098e-05	3.80098e-05	3.80098e-05	3.80098e-05	3.80098e-05	3.80098e-05	3.80098e-05	3.80098e-05	3.80098e-05	3.80098e-05	3.80098e-05	3.80098e-05	3.80098e-05	3.80098e-05	3.80098e-05	3.80098e-05	3.80098e-05	3.80098e-05	0.000101994	3.80098e-05	3.80098e-05	3.807e-05	3.81073e-05	0.000238842	0.000498545	0.00109416	0.00246009	0.00559262
CH4	224	0	0	0	0	0	0	0	0	0	0	0	0	0	0	0	0	0	0	0	0	0	0	8.75817e-05	0.000184837	0.000423854	0.000972028	0.00222917	0.00511219
CH4	225	3.58409e-05	3.58409e-05	3.58409e-05	3.58409e-05	3.58409e-05	3.58409e-05	3.58409e-05	3.58409e-05	3.58409e-05	3.58409e-05	3.58409e-05	3.58409e-05	3.58409e-05	3.58409e-05	3.58409e-05	3.58409e-05	3.58409e-05	3.58409e-05	3.58409e-05	3.58409e-05	0.000100084	0.000115503	0.000116364	0.000205955	0.000425935	0.000930448	0.00208746	0.00474085
CH4	226	0	0	0	0	0	0	0	0	0	0	0	0	0	0	0	0	0	0	0	0	0	0	7.41923e-05	0.000156417	0.000359024	0.000823353	0.00188821	0.00433026
CH4	227	0	0	0	0	0	0	0	0	0	0	0	0	0	0	0	0	0	0	0	0	0	0	6.8283e-05	0.000144107	0.000330141	0.000757774	0.00173781	0.00398536
CH4	228	3.37124e-05	3.37124e-05	3.37124e-05	3.37124e-05	3.37124e-05	3.37124e-05	3.37124e-05	3.37124e-05	3.37124e-05	3.37124e-05	3.37124e-05	3.37124e-05	3.37124e-05	3.37124e-05	3.37124e-05	3.37124e-05	3.37124e-05	3.37124e-05	3.37124e-05	3.37124e-05	3.37124e-05	0.000101238	3.37124e-05	0.000166341	0.000337845	0.000731131	0.00163311	0.00370164
CH4	229	0	0	0	0	0	0	0	0	0	0	0	0	0	0	0	0	0	0	0	0	0	0	0.000173792	0.000122065	0.000279909	0.00064187	0.00147201	0.00337578
CH4	230	0	0	0	0	0	0	0	0	0	0	0	0	0	0	0	0	0	0	0	0	0	0	0	0.000112343	0.000257614	0.000590745	0.00135477	0.00310691
CH4	231	3.17898e-05	3.17898e-05	3.17898e-05	3.17898e-05	3.17898e-05	3.17898e-05	3.17898e-05	3.17898e-05	3.17898e-05	3.17898e-05	3.17898e-05	3.17898e-05	3.17898e-05	3.17898e-05	3.17898e-05	3.17898e-05	3.17898e-05	3.17898e-05	3.17898e-05	3.17898e-05	9.59116e-05	0.000114182	0.000125832	0.000135079	0.000268885	0.000575483	0.00127865	0.00289123
CH4	232	0	0	0	0	0	0	0	0	0	0	0	0	0	0	0	0	0	0	0	0	0	0	0	9.51678e-05	0.000218211	0.000500389	0.00114755	0.00263169
CH4	233	0	0	0	0	0	0	0	0	0	0	0	0	0	0	0	0	0	0	0	6.39509e-05	0	0	6.01697e-08	9.74937e-08	0.000200831	0.000460533	0.00105615	0.00242208
CH4	234	2.99391e-05	2.99391e-05	2.99391e-05	2.99391e-05	2.99391e-05	2.99391e-05	2.99391e-05	2.99391e-05	2.99391e-05	2.99391e-05	2.99391e-05	2.99391e-05	2.99391e-05	2.99391e-05	2.99391e-05	2.99391e-05	2.99391e-05	2.99391e-05	2.99391e-05	2.99391e-05	2.99391e-05	2.99391e-05	2.99391e-05	0.000117519	0.000214774	0.000453791	0.00100197	0.00225911
CH4	235	0	0	0	0	0	0	0	0	0	0	0	0	0	0	0	0	0	0	0	0	0	6.42367e-05	7.96585e-05	8.05218e-05	0.000170113	0.000390093	0.000894606	0.00205162
CH4	236	0	0	0	0	0	0	0	0	0	0	0	0	0	0	0	0	0	0	0	0	0	0	0	7.41909e-05	0.000156416	0.000359023	0.000823352	0.00188821
CH4	237	4.16538e-05	4.16538e-05	4.16538e-05	4.16538e-05	4.16538e-05	4.16538e-05	4.16538e-05	4.16538e-05	4.16538e-05	4.16538e-05	4.16538e-05	4.16538e-05	4.16538e-05	4.16538e-05	4.16538e-05	4.16538e-05	4.16538e-05	4.16538e-05	4.16538e-05	4.16538e-05	4.16538e-05	4.16538e-05	4.16538e-05	0.000109936	0.000185759	0.000371794	0.000799427	0.00177947
CH4	238	0	0	0	0	0	0	0	0	0	0	0	0	0	0	0	0	0	0	0	0	0	0	6.75224e-05	0	0.000132628	0.000304132	0.000697417	0.0015994
CH4	239	0	0	0	0	0	0	0	0	0	0	0	0	0	0	0	0	0	0	0	0	0	0	0	0.000173788	0.000122064	0.000279908	0.000641869	0.00147201
CH4	240	0	0	0	0	0	0	0	0	0	0	0	0	0	0	0	0	0	0	0	0	0	0	0	0	0.000112342	0.000257613	0.000590744	0.00135476
CH4	241	3.80697e-05	3.80697e-05	3.80697e-05	3.80697e-05	3.80697e-05	3.80697e-05	3.80697e-05	3.80697e-05	3.80697e-05	3.80697e-05	3.80697e-05	3.80697e-05	3.80697e-05	3.80697e-05	3.80697e-05	3.80697e-05	3.80697e-05	3.80697e-05	3.80697e-05	3.80697e-05	3.80697e-05	0.000102185	0.000120458	0.00013211	0.000141358	0.000275165	0.000581762	0.00128493
CH4	242	0	0	0	0	0	0	0	0	0	0	0	0	0	0	0	0	0	0	0	0	0	0	0	0	9.51671e-05	0.00021821	0.000500388	0.00114755
CH4	243	0	0	0	0	0	0	0	0	0	0	0	0	0	0	0	0	0	0	0	0	6.39365e-05	0	0	6.01685e-08	9.74929e-08	0.00020083	0.000460533	0.00105615
CH4	244	0	0	0	0	0	0	0	0	0	0	0	0	0	0	0	0	0	0	0	0	0	0	0	0	8.75794e-05	0.000184834	0.000423852	0.000972026
CH4	245	3.47941e-05	3.47941e-05	3.47941e-05	3.47941e-05	3.47941e-05	3.47941e-05	3.47941e-05	3.47941e-05	3.47941e-05	3.47941e-05	3.47941e-05	3.47941e-05	3.47941e-05	3.47941e-05	3.47941e-05	3.47941e-05	3.47941e-05	3.47941e-05	3.47941e-05	3.47941e-05	3.47941e-05	3.47941e-05	9.9028e-05	0.000114451	0.000115315	0.000204907	0.000424886	0.0009294
CH4	246	0	0	0	0	0	0	0	0	0	0	0	0	0	0	0	0	0	0	0	0	0	0	0	0	7.41903e-05	0.000156416	0.000359022	0.000823351
CH4	247	0	0	0	0	0	0	0	0	0	0	0	0	0	0	0	0	0	0	0	0	0	0	0	0	6.82812e-05	0.000144105	0.000330139	0.000757772
CH4	248	0	0	0	0	0	0	0	0	0	0	0	0	0	0	0	0	0	0	0	0	0	0	0	6.75212e-05	0	0.000132627	0.000304131	0.000697417
CH4	249	3.17697e-05	3.17697e-05	3.17697e-05	3.17697e-05	3.17697e-05	3.17697e-05	3.17697e-05	3.17697e-05	3.17697e-05	3.17697e-05	3.17697e-05	3.17697e-05	3.17697e-05	3.17697e-05	3.17697e-05	3.17697e-05	3.17697e-05	3.17697e-05	3.17697e-05	3.17697e-05	3.17697e-05	3.17697e-05	3.17697e-05	3.17697e-05	0.000205557	0.000153833	0.000311677	0.000673638
CH4	250	0	0	0	0	0	0	0	0	0	0	0	0	0	0	0	0	0	0	0	0	0	0	0	0	0	0.000112341	0.000257613	0.000590744
CH4	251	0	0	0	0	0	0	0	0	0	0	0	0	0	0	0	0	0	0	0	0	0	0	6.41127e-05	8.2387e-05	9.40393e-05	0.000103288	0.000237094	0.000543692
CH4	252	0	0	0	0	0	0	0	0	0	0	0	0	0	0	0	0	0	0	0	0	0	0	0	0	0	9.51667e-05	0.00021821	0.000500388
CH4	253	0	0	0	0	0	0	0	0	0	0	0	0	0	0	0	0	0	0	0	0	0	6.39302e-05	0	0	6.01681e-08	9.74926e-08	0.00020083	0.000460532
CH4	254	3.81774e-05	3.81774e-05	3.81774e-05	3.81774e-05	3.81774e-05	3.81774e-05	3.81774e-05	3.81774e-05	3.81774e-05	3.81774e-05	3.81774e-05	3.81774e-05	3.81774e-05	3.81774e-05	3.81774e-05	3.81774e-05	3.81774e-05	3.81774e-05	3.81774e-05	3.81774e-05	3.81774e-05	3.81774e-05	3.81774e-05	3.81774e-05	3.81774e-05	0.000125756	0.000223011	0.000462029
CH4	255	0	0	0	0	0	0	0	0	0	0	0	0	0	0	0	0	0	0	0	0	0	0	0	6.42327e-05	7.96564e-05	8.05209e-05	0.000170112	0.000390092
CH4	256	0	0	0	0	0	0	0	0	0	0	0	0	0	0	0	0	0	0	0	0	0	0	0	0	0	7.41901e-05	0.000156415	0.000359022
CH4	257	0	0	0	0	0	0	0	0	0	0	0	0	0	0	0	0	0	0	0	0	0	0	0	0	0	6.82809e-05	0.000144105	0.000330139
CH4	258	0	0	0	0	0	0	0	0	0	0	0	0	0	0	0	0	0	0	0	0	0	0	0	0	6.75206e-05	0	0.000132627	0.000304131
CH4	259	0	0	0	0	0	0	0	0	0	0	0	0	0	0	0	0	0	0	0	0	0	0	0	0	0	0.000173786	0.000122063	0.000279907
CH4	260	3.38625e-05	3.38625e-05	3.38625e-05	3.38625e-05	3.38625e-05	3.38625e-05	3.38625e-05	3.38625e-05	3.38625e-05	3.38625e-05	3.38625e-05	3.38625e-05	3.38625e-05	3.38625e-05	3.38625e-05	3.38625e-05	3.38625e-05	3.38625e-05	3.38625e-05	3.38625e-05	3.38625e-05	3.38625e-05	3.38625e-05	3.38625e-05	3.38625e-05	3.38625e-05	0.000146204	0.000291475
CH4	261	0	0	0	0	0	0	0	0	0	0	0	0	0	0	0	0	0	0	0	0	0	0	0	6.41115e-05	8.23863e-05	9.4039e-05	0.000103287	0.000237094
CH4	262	0	0	0	0	0	0	0	0	0	0	0	0	0	0	0	0	0	0	0	0	0	0	0	0	0	0	9.51666e-05	0.00021821
CH4	263	0	0	0	0	0	0	0	0	0	0	0	0	0	0	0	0	0	0	0	0	0	0	6.39274e-05	0	0	6.01678e-08	9.74924e-08	0.00020083
CH4	264	0	0	0	0	0	0	0	0	0	0	0	0	0	0	0	0	0	0	0	0	0	0	0	0	0	0	8.75789e-05	0.000184834
CH4	265	0	0	0	0	0	0	0	0	0	0	0	0	0	0	0	0	0	0	0	0	0	0	0	0	6.42322e-05	7.96561e-05	8.05208e-05	0.000170112
CH4	266	0	0	0	0	0	0	0	0	0	0	0	0	0	0	0	0	0	0	0	0	0	0	0	0	0	0	7.419e-05	0.000156415
CH4	267	3.00349e-05	3.00349e-05	3.00349e-05	3.00349e-05	3.00349e-05	3.00349e-05	3.00349e-05	3.00349e-05	3.00349e-05	3.00349e-05	3.00349e-05	3.00349e-05	3.00349e-05	3.00349e-05	3.00349e-05	3.00349e-05	3.00349e-05	3.00349e-05	3.00349e-05	3.00349e-05	3.00349e-05	3.00349e-05	3.00349e-05	3.00349e-05	3.00349e-05	3.00349e-05	9.83158e-05	0.00017414
CH4	268	0	0	0	0	0	0	0	0	0	0	0	0	0	0	0	0	0	0	0	0	0	0	0	0	0	6.75204e-05	0	0.000132627
CH4	269	0	0	0	0	0	0	0	0	0	0	0	0	0	0	0	0	0	0	0	0	0	0	0	0	0	0	0.000173786	0.000122063
CH4	270	0	0	0	0	0	0	0	0	0	0	0	0	0	0	0	0	0	0	0	0	0	0	0	0	0	0	0	0.000112341
CH4	271	0	0	0	0	0	0	0	0	0	0	0	0	0	0	0	0	0	0	0	0	0	0	0	0	6.4111e-05	8.2386e-05	9.40389e-05	0.000103287
CH4	272	0	0	0	0	0	0	0	0	0	0	0	0	0	0	0	0	0	0	0	0	0	0	0	0	0	0	0	9.51665e-05
CH4	273	0	0	0	0	0	0	0	0	0	0	0	0	0	0	0	0	0	0	0	0	0	0	0	6.39262e-05	0	0	6.01677e-08	9.74923e-08
CH4	274	0	0	0	0	0	0	0	0	0	0	0	0	0	0	0	0	0	0	0	0	0	0	0	0	0	0	0	8.75789e-05
CH4	275	0	0	0	0	0	0	0	0	0	0	0	0	0	0	0	0	0	0	0	0	0	0	0	0	0	6.4232e-05	7.9656e-05	8.05207e-05
CH4	276	3.281e-05	3.281e-05	3.281e-05	3.281e-05	3.281e-05	3.281e-05	3.281e-05	3.281e-05	3.281e-05	3.281e-05	3.281e-05	3.281e-05	3.281e-05	3.281e-05	3.281e-05	3.281e-05	3.281e-05	3.281e-05	3.281e-05	3.281e-05	3.281e-05	3.281e-05	3.281e-05	3.281e-05	3.281e-05	3.281e-05	3.281e-05	0.000107
CH4	277	0	0	0	0	0	0	0	0	0	0	0	0	0	0	0	0	0	0	0	0	0	0	0	0	0	0	0	6.82808e-05
CH4	278	0	0	0	0	0	0	0	0	0	0	0	0	0	0	0	0	0	0	0	0	0	0	0	0	0	0	6.75203e-05	0
CH4	279	0	0	0	0	0	0	0	0	0	0	0	0	0	0	0	0	0	0	0	0	0	0	0	0	0	0	0	0.000173786
CH4	280	0	0	0	0	0	0	0	0	0	0	0	0	0	0	0	0	0	0	0	0	0	0	0	0	0	0	0	0
CH4	281	0	0	0	0	0	0	0	0	0	0	0	0	0	0	0	0	0	0	0	0	0	0	0	0	0	6.41108e-05	8.23859e-05	9.40388e-05
CH4	282	0	0	0	0	0	0	0	0	0	0	0	0	0	0	0	0	0	0	0	0	0	0	0	0	0	0	0	0
CH4	283	0	0	0	0	0	0	0	0	0	0	0	0	0	0	0	0	0	0	0	0	0	0	0	0	6.39257e-05	0	0	6.01677e-08
CH4	284	0	0	0	0	0	0	0	0	0	0	0	0	0	0	0	0	0	0	0	0	0	0	0	0	0	0	0	0
CH4	285	0	0	0	0	0	0	0	0	0	0	0	0	0	0	0	0	0	0	0	0	0	0	0	0	0	0	6.42319e-05	7.96559e-05
CH4	286	0	0	0	0	0	0	0	0	0	0	0	0	0	0	0	0	0	0	0	0	0	0	0	0	0	0	0	0
CH4	287	0	0	0	0	0	0	0	0	0	0	0	0	0	0	0	0	0	0	0	0	0	0	0	0	0	0	0	0
CH4	288	3.34055e-05	3.34055e-05	3.34055e-05	3.34055e-05	3.34055e-05	3.34055e-05	3.34055e-05	3.34055e-05	3.34055e-05	3.34055e-05	3.34055e-05	3.34055e-05	3.34055e-05	3.34055e-05	3.34055e-05	3.34055e-05	3.34055e-05	3.34055e-05	3.34055e-05	3.34055e-05	3.34055e-05	3.34055e-05	3.34055e-05	3.34055e-05	3.34055e-05	3.34055e-05	3.34055e-05	0.000100926
CH4	289	0	0	0	0	0	0	0	0	0	0	0	0	0	0	0	0	0	0	0	0	0	0	0	0	0	0	0	0
CH4	290	0	0	0	0	0	0	0	0	0	0	0	0	0	0	0	0	0	0	0	0	0	0	0	0	0	0	0	0
CH4	291	0	0	0	0	0	0	0	0	0	0	0	0	0	0	0	0	0	0	0	0	0	0	0	0	0	0	6.41107e-05	8.23858e-05
CH4	292	0	0	0	0	0	0	0	0	0	0	0	0	0	0	0	0	0	0	0	0	0	0	0	0	0	0	0	0
CH4	293	0	0	0	0	0	0	0	0	0	0	0	0	0	0	0	0	0	0	0	0	0	0	0	0	0	6.39255e-05	0	0
CH4	294	0	0	0	0	0	0	0	0	0	0	0	0	0	0	0	0	0	0	0	0	0	0	0	0	0	0	0	0
CH4	295	0	0	0	0	0	0	0	0	0	0	0	0	0	0	0	0	0	0	0	0	0	0	0	0	0	0	0	6.42318e-05
CH4	296	0	0	0	0	0	0	0	0	0	0	0	0	0	0	0	0	0	0	0	0	0	0	0	0	0	0	0	0
CH4	297	0	0	0	0	0	0	0	0	0	0	0	0	0	0	0	0	0	0	0	0	0	0	0	0	0	0	0	0
CH4	298	0	0	0	0	0	0	0	0	0	0	0	0	0	0	0	0	0	0	0	0	0	0	0	0	0	0	0	0
CH4	299	0	0	0	0	0	0	0	0	0	0	0	0	0	0	0	0	0	0	0	0	0	0	0	0	0	0	0	0
CH4	300	0	0	0	0	0	0	0	0	0	0	0	0	0	0	0	0	0	0	0	0	0	0	0	0	0	0	0	0
CO2	1	5.51966	5.51966	5.51966	5.51966	5.51966	5.51966	5.51966	5.51966	5.51966	5.51966	5.51966	5.51966	5.51966	5.51966	5.51966	5.51966	5.51966	5.51966	5.51966	5.51966	5.51966	5.51966	5.51966	5.51966	5.51966	5.51966	5.51966	5.51966
CO2	2	0.211658	0.211658	0.211658	0.211658	0.211658	0.211658	0.211658	0.211658	0.211658	0.211658	0.211658	0.211658	0.211658	0.211658	0.211658	0.211658	0.211658	0.211658	0.211658	0.211658	0.211658	0.211658	0.211658	0.211658	0.211658	0.211658	0.211658	0.211658
CO2	3	1.57177	0.196205	0.196205	0.196205	0.196205	0.196205	0.196205	0.196205	0.196205	0.196205	0.196205	0.196205	0.196205	0.196205	0.196205	0.196205	0.196205	0.196205	0.196205	0.196205	0.196205	0.196205	0.196205	0.196205	0.196205	0.196205	0.196205	0.196205
CO2	4	1.44794	1.5575	0.181941	0.181941	0.181941	0.181941	0.181941	0.181941	0.181941	0.181941	0.181941	0.181941	0.181941	0.181941	0.181941	0.181941	0.181941	0.181941	0.181941	0.181941	0.181941	0.181941	0.181941	0.181941	0.181941	0.181941	0.181941	0.181941
CO2	5	1.33394	1.43477	1.54434	0.168773	0.168773	0.168773	0.168773	0.168773	0.168773	0.168773	0.168773	0.168773	0.168773	0.168773	0.168773	0.168773	0.168773	0.168773	0.168773	0.168773	0.168773	0.168773	0.168773	0.168773	0.168773	0.168773	0.168773	0.168773
CO2	6	1.22898	1.32178	1.42262	1.53218	0.156615	0.156615	0.156615	0.156615	0.156615	0.156615	0.156615	0.156615	0.156615	0.156615	0.156615	0.156615	0.156615	0.156615	0.156615	0.156615	0.156615	0.156615	0.156615	0.156615	0.156615	0.156615	0.156615	0.156615
CO2	7	1.13234	1.21775	1.31055	1.41139	1.52095	0.145387	0.145387	0.145387	0.145387	0.145387	0.145387	0.145387	0.145387	0.145387	0.145387	0.145387	0.145387	0.145387	0.145387	0.145387	0.145387	0.145387	0.145387	0.145387	0.145387	0.145387	0.145387	0.145387
CO2	8	1.04336	1.12197	1.20738	1.30018	1.40102	1.51058	0.135016	0.135016	0.135016	0.135016	0.135016	0.135016	0.135016	0.135016	0.135016	0.135016	0.135016	0.135016	0.135016	0.135016	0.135016	0.135016	0.135016	0.135016	0.135016	0.135016	0.135016	0.135016
CO2	9	0.961428	1.03378	1.11239	1.1978	1.2906	1.39144	1.501	0.125436	0.125436	0.125436	0.125436	0.125436	0.125436	0.125436	0.125436	0.125436	0.125436	0.125436	0.125436	0.125436	0.125436	0.125436	0.125436	0.125436	0.125436	0.125436	0.125436	0.125436
CO2	10	0.885991	0.952577	1.02492	1.10353	1.18895	1.28175	1.38259	1.49215	0.116584	0.116584	0.116584	0.116584	0.116584	0.116584	0.116584	0.116584	0.116584	0.116584	0.116584	0.116584	0.116584	0.116584	0.116584	0.116584	0.116584	0.116584	0.116584	0.116584
CO2	11	0.816528	0.87781	0.944396	1.01674	1.09535	1.18077	1.27357	1.37441	1.48397	0.108404	0.108404	0.108404	0.108404	0.108404	0.108404	0.108404	0.108404	0.108404	0.108404	0.108404	0.108404	0.108404	0.108404	0.108404	0.108404	0.108404	0.108404	0.108404
CO2	12	0.752565	0.808966	0.870249	0.936835	1.00918	1.08779	1.1732	1.26601	1.36684	1.47641	0.100842	0.100842	0.100842	0.100842	0.100842	0.100842	0.100842	0.100842	0.100842	0.100842	0.100842	0.100842	0.100842	0.100842	0.100842	0.100842	0.100842	0.100842
CO2	13	0.693665	0.745574	0.801975	0.863258	0.929844	1.00219	1.0808	1.16621	1.25902	1.35985	0.0938515	0.0938515	0.0938515	0.0938515	0.0938515	0.0938515	0.0938515	0.0938515	0.0938515	0.0938515	0.0938515	0.0938515	0.0938515	0.0938515	0.0938515	0.0938515	0.0938515	0.0938515
CO2	14	0.639426	0.6872	0.739109	0.795511	0.856793	0.923379	0.995727	1.07434	1.15975	1.25255	0.0873866	0.0873866	0.0873866	0.0873866	0.0873866	0.0873866	0.0873866	0.0873866	0.0873866	0.0873866	0.0873866	0.0873866	0.0873866	0.0873866	0.0873866	0.0873866	0.0873866	0.0873866
CO2	15	0.589477	0.633446	0.68122	0.733129	0.789531	0.850813	0.917399	0.989747	1.06836	1.15377	0.0814067	0.0814067	0.0814067	0.0814067	0.0814067	0.0814067	0.0814067	0.0814067	0.0814067	0.0814067	0.0814067	0.0814067	0.0814067	0.0814067	0.0814067	0.0814067	0.0814067	0.0814067
CO2	16	0.543477	0.583944	0.627913	0.675688	0.727597	0.783998	0.84528	0.911866	0.984215	1.06282	0.0758742	0.0758742	0.0758742	0.0758742	0.0758742	0.0758742	0.0758742	0.0758742	0.0758742	0.0758742	0.0758742	0.0758742	0.0758742	0.0758742	0.0758742	0.0758742	0.0758742	0.0758742
CO2	17	0.501113	0.538357	0.578824	0.622793	0.670568	0.722477	0.778878	0.84016	0.906746	0.979095	1.44632	0.0707542	0.0707542	0.0707542	0.0707542	0.0707542	0.0707542	0.0707542	0.0707542	0.0707542	0.0707542	0.0707542	0.0707542	0.0707542	0.0707542	0.0707542	0.0707542	0.0707542
CO2	18	0.462096	0.496373	0.533617	0.574085	0.618054	0.665828	0.717737	0.774139	0.835421	0.902007	1.33202	0.0660147	0.0660147	0.0660147	0.0660147	0.0660147	0.0660147	0.0660147	0.0660147	0.0660147	0.0660147	0.0660147	0.0660147	0.0660147	0.0660147	0.0660147	0.0660147	0.0660147
CO2	19	0.42616	0.457707	0.491985	0.529229	0.569696	0.613666	0.66144	0.713349	0.76975	0.831033	1.22679	0.0616263	0.0616263	0.0616263	0.0616263	0.0616263	0.0616263	0.0616263	0.0616263	0.0616263	0.0616263	0.0616263	0.0616263	0.0616263	0.0616263	0.0616263	0.0616263	0.0616263
CO2	20	0.393061	0.422095	0.453643	0.48792	0.525164	0.565632	0.609601	0.657375	0.709284	0.765686	1.12992	0.0575616	0.0575616	0.0575616	0.0575616	0.0575616	0.0575616	0.0575616	0.0575616	0.0575616	0.0575616	0.0575616	0.0575616	0.0575616	0.0575616	0.0575616	0.0575616	0.0575616
CO2	21	0.362573	0.389295	0.41833	0.449877	0.484155	0.521399	0.561866	0.605835	0.65361	0.705518	1.04075	0.0537958	0.0537958	0.0537958	0.0537958	0.0537958	0.0537958	0.0537958	0.0537958	0.0537958	0.0537958	0.0537958	0.0537958	0.0537958	0.0537958	0.0537958	0.0537958	0.0537958
CO2	22	0.334489	0.359083	0.385805	0.414839	0.446387	0.480664	0.517908	0.558376	0.602345	0.650119	0.958646	1.42587	0.0503057	0.0503057	0.0503057	0.0503057	0.0503057	0.0503057	0.0503057	0.0503057	0.0503057	0.0503057	0.0503057	0.0503057	0.0503057	0.0503057	0.0503057	0.0503057
CO2	23	0.308618	0.331253	0.355847	0.382569	0.411604	0.443151	0.477429	0.514673	0.55514	0.599109	0.883062	1.31307	0.0470701	0.0470701	0.0470701	0.0470701	0.0470701	0.0470701	0.0470701	0.0470701	0.0470701	0.0470701	0.0470701	0.0470701	0.0470701	0.0470701	0.0470701	0.0470701
CO2	24	0.284786	0.305618	0.328253	0.352846	0.379569	0.408603	0.440151	0.474428	0.511672	0.552139	0.813476	1.20924	0.0440695	0.0440695	0.0440695	0.0440695	0.0440695	0.0440695	0.0440695	0.0440695	0.0440695	0.0440695	0.0440695	0.0440695	0.0440695	0.0440695	0.0440695	0.0440695
CO2	25	0.262829	0.282002	0.302834	0.325469	0.350063	0.376785	0.405819	0.437367	0.471644	0.508888	0.74941	1.11365	0.0412857	0.0412857	0.0412857	0.0412857	0.0412857	0.0412857	0.0412857	0.0412857	0.0412857	0.0412857	0.0412857	0.0412857	0.0412857	0.0412857	0.0412857	0.0412857
CO2	26	0.2426	0.260246	0.279418	0.30025	0.322885	0.347479	0.374201	0.403236	0.434783	0.469061	0.690425	1.02565	0.0387021	0.0387021	0.0387021	0.0387021	0.0387021	0.0387021	0.0387021	0.0387021	0.0387021	0.0387021	0.0387021	0.0387021	0.0387021	0.0387021	0.0387021	0.0387021
CO2	27	0.223961	0.240201	0.257847	0.27702	0.297852	0.320487	0.345081	0.371803	0.400837	0.432385	0.636117	0.944644	1.41187	0.0363036	0.0363036	0.0363036	0.0363036	0.0363036	0.0363036	0.0363036	0.0363036	0.0363036	0.0363036	0.0363036	0.0363036	0.0363036	0.0363036	0.0363036
CO2	28	0.206787	0.221733	0.237974	0.255619	0.274792	0.295624	0.318259	0.342853	0.369575	0.39861	0.586115	0.870068	1.30008	0.0340758	0.0340758	0.0340758	0.0340758	0.0340758	0.0340758	0.0340758	0.0340758	0.0340758	0.0340758	0.0340758	0.0340758	0.0340758	0.0340758	0.0340758
CO2	29	0.190961	0.204717	0.219663	0.235904	0.253549	0.272722	0.293554	0.316189	0.340783	0.367505	0.540076	0.801412	1.19717	0.0320059	0.0320059	0.0320059	0.0320059	0.0320059	0.0320059	0.0320059	0.0320059	0.0320059	0.0320059	0.0320059	0.0320059	0.0320059	0.0320059	0.0320059
CO2	30	0.176376	0.189036	0.202793	0.217739	0.23398	0.251625	0.270798	0.29163	0.314265	0.338859	0.497685	0.738206	1.10244	0.0300818	0.0300818	0.0300818	0.0300818	0.0300818	0.0300818	0.0300818	0.0300818	0.0300818	0.0300818	0.0300818	0.0300818	0.0300818	0.0300818	0.0300818
CO2	31	0.162934	0.174587	0.187247	0.201003	0.21595	0.23219	0.249836	0.269009	0.289841	0.312476	0.458651	0.680015	1.01524	0.0282924	0.0282924	0.0282924	0.0282924	0.0282924	0.0282924	0.0282924	0.0282924	0.0282924	0.0282924	0.0282924	0.0282924	0.0282924	0.0282924	0.0282924
CO2	32	0.150546	0.16127	0.172922	0.185582	0.199339	0.214285	0.230526	0.248171	0.267344	0.288176	0.422709	0.626441	0.934968	1.40219	0.0266277	0.0266277	0.0266277	0.0266277	0.0266277	0.0266277	0.0266277	0.0266277	0.0266277	0.0266277	0.0266277	0.0266277	0.0266277	0.0266277
CO2	33	0.139126	0.148996	0.15972	0.171372	0.184033	0.197789	0.212736	0.228976	0.246622	0.265794	0.389612	0.577117	0.86107	1.29108	0.0250782	0.0250782	0.0250782	0.0250782	0.0250782	0.0250782	0.0250782	0.0250782	0.0250782	0.0250782	0.0250782	0.0250782	0.0250782	0.0250782
CO2	34	0.128599	0.137683	0.147553	0.158277	0.169929	0.18259	0.196346	0.211293	0.227533	0.245179	0.359134	0.531705	0.793041	1.1888	0.0236352	0.0236352	0.0236352	0.0236352	0.0236352	0.0236352	0.0236352	0.0236352	0.0236352	0.0236352	0.0236352	0.0236352	0.0236352	0.0236352
CO2	35	0.118895	0.127255	0.136339	0.146209	0.156933	0.168585	0.181245	0.195002	0.209948	0.226189	0.331068	0.489893	0.730415	1.09465	0.0222907	0.0222907	0.0222907	0.0222907	0.0222907	0.0222907	0.0222907	0.0222907	0.0222907	0.0222907	0.0222907	0.0222907	0.0222907	0.0222907
CO2	36	0.109947	0.117641	0.126002	0.135085	0.144955	0.155679	0.167332	0.179992	0.193748	0.208695	0.305221	0.451396	0.67276	1.00799	0.0210374	0.0210374	0.0210374	0.0210374	0.0210374	0.0210374	0.0210374	0.0210374	0.0210374	0.0210374	0.0210374	0.0210374	0.0210374	0.0210374
CO2	37	0.101696	0.108778	0.116472	0.124833	0.133916	0.143786	0.15451	0.166163	0.178823	0.192579	0.281417	0.41595	0.619682	0.928209	1.39543	0.0198685	0.0198685	0.0198685	0.0198685	0.0198685	0.0198685	0.0198685	0.0198685	0.0198685	0.0198685	0.0198685	0.0198685	0.0198685
CO2	38	0.0940882	0.100606	0.107687	0.115382	0.123742	0.132826	0.142696	0.15342	0.165072	0.177732	0.259494	0.383312	0.570817	0.85477	1.28478	0.0187778	0.0187778	0.0187778	0.0187778	0.0187778	0.0187778	0.0187778	0.0187778	0.0187778	0.0187778	0.0187778	0.0187778	0.0187778
CO2	39	0.0870714	0.0930698	0.0995873	0.106669	0.114363	0.122724	0.131807	0.141677	0.152401	0.164053	0.239303	0.353258	0.525829	0.787166	1.18293	0.0177593	0.0177593	0.0177593	0.0177593	0.0177593	0.0177593	0.0177593	0.0177593	0.0177593	0.0177593	0.0177593	0.0177593	0.0177593
CO2	40	0.0805994	0.08612	0.0921184	0.0986359	0.105717	0.113412	0.121772	0.130856	0.140726	0.15145	0.220706	0.325585	0.484411	0.724932	1.08917	0.0168079	0.0168079	0.0168079	0.0168079	0.0168079	0.0168079	0.0168079	0.0168079	0.0168079	0.0168079	0.0168079	0.0168079	0.0168079
CO2	41	0.0746292	0.0797101	0.0852307	0.0912291	0.0977466	0.104828	0.112523	0.120883	0.129967	0.139837	0.203576	0.300102	0.446277	0.667641	1.00287	0.0159186	0.0159186	0.0159186	0.0159186	0.0159186	0.0159186	0.0159186	0.0159186	0.0159186	0.0159186	0.0159186	0.0159186	0.0159186
CO2	42	0.0691212	0.0737974	0.0788783	0.0843989	0.0903973	0.0969148	0.103996	0.111691	0.120051	0.129135	0.187798	0.276635	0.411168	0.614901	0.923427	1.39065	0.0150869	0.0150869	0.0150869	0.0150869	0.0150869	0.0150869	0.0150869	0.0150869	0.0150869	0.0150869	0.0150869	0.0150869
CO2	43	0.064039	0.0683428	0.073019	0.0780999	0.0836205	0.0896189	0.0961364	0.103218	0.110912	0.119273	0.173263	0.255025	0.378842	0.566348	0.850301	1.28031	0.0143085	0.0143085	0.0143085	0.0143085	0.0143085	0.0143085	0.0143085	0.0143085	0.0143085	0.0143085	0.0143085	0.0143085
CO2	44	0.0593491	0.0633101	0.0676138	0.0722901	0.077371	0.0828916	0.08889	0.0954075	0.102489	0.110183	0.159874	0.235123	0.349079	0.521649	0.782986	1.17875	0.0135795	0.0135795	0.0135795	0.0135795	0.0135795	0.0135795	0.0135795	0.0135795	0.0135795	0.0135795	0.0135795	0.0135795
CO2	45	0.0550206	0.0586661	0.0626271	0.0669308	0.0716071	0.076688	0.0822086	0.088207	0.0947245	0.101806	0.147539	0.216794	0.321673	0.480499	0.72102	1.08526	0.0128965	0.0128965	0.0128965	0.0128965	0.0128965	0.0128965	0.0128965	0.0128965	0.0128965	0.0128965	0.0128965	0.0128965
CO2	46	0.0510251	0.0543802	0.0580257	0.0619867	0.0662905	0.0709667	0.0760476	0.0815682	0.0875666	0.0940841	0.136174	0.199914	0.296439	0.442615	0.663979	0.999206	0.0122562	0.0122562	0.0122562	0.0122562	0.0122562	0.0122562	0.0122562	0.0122562	0.0122562	0.0122562	0.0122562	0.0122562
CO2	47	0.0473364	0.0504243	0.0537794	0.0574249	0.0613859	0.0656897	0.0703659	0.0754468	0.0809674	0.0869658	0.125703	0.184366	0.273204	0.407737	0.611469	0.919996	1.38722	0.0116554	0.0116554	0.0116554	0.0116554	0.0116554	0.0116554	0.0116554	0.0116554	0.0116554	0.0116554	0.0116554
CO2	48	0.0439304	0.0467723	0.0498602	0.0532154	0.0568609	0.0608219	0.0651256	0.0698019	0.0748828	0.0804034	0.116055	0.170046	0.251808	0.375625	0.563131	0.847083	1.27709	0.0110913	0.0110913	0.0110913	0.0110913	0.0110913	0.0110913	0.0110913	0.0110913	0.0110913	0.0110913	0.0110913
CO2	49	0.0407849	0.0434005	0.0462425	0.0493304	0.0526855	0.056331	0.060292	0.0645957	0.069272	0.0743529	0.107165	0.156856	0.232105	0.34606	0.518631	0.779968	1.17573	0.0105614	0.0105614	0.0105614	0.0105614	0.0105614	0.0105614	0.0105614	0.0105614	0.0105614	0.0105614	0.0105614
CO2	50	0.0378795	0.0402868	0.0429024	0.0457443	0.0488322	0.0521874	0.0558329	0.0597938	0.0640976	0.0687738	0.0989728	0.144705	0.213961	0.31884	0.477666	0.718187	1.08243	0.0100633	0.0100633	0.0100633	0.0100633	0.0100633	0.0100633	0.0100633	0.0100633	0.0100633	0.0100633	0.0100633
CO2	51	0.0351954	0.0374109	0.0398182	0.0424338	0.0452757	0.0483636	0.0517188	0.0553643	0.0593252	0.063629	0.0914227	0.133513	0.197252	0.293778	0.439953	0.661317	0.996544	0.00959471	0.00959471	0.00959471	0.00959471	0.00959471	0.00959471	0.00959471	0.00959471	0.00959471	0.00959471	0.00959471
CO2	52	0.0327152	0.0347543	0.0369698	0.0393771	0.0419927	0.0448346	0.0479225	0.0512777	0.0549232	0.0588841	0.0844641	0.123202	0.181865	0.270702	0.405235	0.608967	0.917494	1.38472	0.0091536	0.0091536	0.0091536	0.0091536	0.0091536	0.0091536	0.0091536	0.0091536	0.0091536	0.0091536
CO2	53	0.030423	0.0322997	0.0343388	0.0365543	0.0389616	0.0415771	0.0444191	0.047507	0.0508621	0.0545076	0.0780502	0.113702	0.167693	0.249454	0.373272	0.560777	0.84473	1.27474	0.00873807	0.00873807	0.00873807	0.00873807	0.00873807	0.00873807	0.00873807	0.00873807	0.00873807	0.00873807
CO2	54	0.0283042	0.0300313	0.031908	0.0339471	0.0361626	0.0385699	0.0411855	0.0440274	0.0471153	0.0504704	0.0721378	0.10495	0.154641	0.22989	0.343845	0.516416	0.777753	1.17351	0.00834638	0.00834638	0.00834638	0.00834638	0.00834638	0.00834638	0.00834638	0.00834638	0.00834638	0.00834638
CO2	55	0.0263451	0.0279347	0.0296619	0.0315385	0.0335776	0.0357931	0.0382004	0.040816	0.0436579	0.0467458	0.0666874	0.0968864	0.142619	0.211875	0.316754	0.47558	0.716101	1.08034	0.00797689	0.00797689	0.00797689	0.00797689	0.00797689	0.00797689	0.00797689	0.00797689	0.00797689	0.00797689
CO2	56	0.0245333	0.0259963	0.0275859	0.0293131	0.0311897	0.0332288	0.0354443	0.0378516	0.0404672	0.0433091	0.0616624	0.0894561	0.131546	0.195286	0.291811	0.437987	0.659351	0.994578	0.0076281	0.0076281	0.0076281	0.0076281	0.0076281	0.0076281	0.0076281	0.0076281	0.0076281	0.0076281
CO2	57	0.0228573	0.0242038	0.0256668	0.0272564	0.0289836	0.0308602	0.0328993	0.0351148	0.0375221	0.0401377	0.0570292	0.0826091	0.121347	0.18001	0.268847	0.40338	0.607112	0.915639	0.00729862	0.00729862	0.00729862	0.00729862	0.00729862	0.00729862	0.00729862	0.00729862	0.00729862	0.00729862
CO2	58	0.0213066	0.0225459	0.0238923	0.0253553	0.026945	0.0286721	0.0305488	0.0325879	0.0348034	0.0372107	0.0527567	0.0762992	0.111951	0.165942	0.247703	0.371521	0.559026	0.842979	0.00698717	0.00698717	0.00698717	0.00698717	0.00698717	0.00698717	0.00698717	0.00698717	0.00698717	0.00698717
CO2	59	0.0198715	0.021012	0.0222512	0.0235977	0.0250607	0.0266503	0.0283775	0.0302542	0.0322932	0.0345088	0.0488166	0.070484	0.103296	0.152987	0.228236	0.342192	0.514763	0.776099	0.00669255	0.00669255	0.00669255	0.00669255	0.00669255	0.00669255	0.00669255	0.00669255	0.00669255	0.00669255
CO2	60	0.0185429	0.0195926	0.0207331	0.0219723	0.0233188	0.0247818	0.0263714	0.0280986	0.0299753	0.0320143	0.0451826	0.0651242	0.0953232	0.141056	0.210312	0.315191	0.474016	0.714538	0.00641365	0.00641365	0.00641365	0.00641365	0.00641365	0.00641365	0.00641365	0.00641365	0.00641365	0.00641365
CO2	61	0.0173126	0.0182787	0.0193284	0.0204689	0.0217081	0.0230546	0.0245176	0.0261072	0.0278344	0.0297111	0.0418305	0.0601838	0.0879774	0.130067	0.193807	0.290333	0.436508	0.657872	0.00614946	0.00614946	0.00614946	0.00614946	0.00614946	0.00614946	0.00614946	0.00614946	0.00614946	0.00614946
CO2	62	0.016173	0.0170622	0.0180283	0.0190779	0.0202185	0.0214577	0.0228042	0.0242672	0.0258568	0.027584	0.0387381	0.0556296	0.0812095	0.119947	0.17861	0.267447	0.40198	0.605713	1.38146	0.00589902	0.00589902	0.00589902	0.00589902	0.00589902	0.00589902	0.00589902	0.00589902	0.00589902
CO2	63	0.0151172	0.0159355	0.0168246	0.0177907	0.0188404	0.0199809	0.0212201	0.0225666	0.0240296	0.0256192	0.0358849	0.051431	0.0749735	0.110626	0.164616	0.246378	0.370195	0.557701	1.27166	0.00566145	0.00566145	0.00566145	0.00566145	0.00566145	0.00566145	0.00566145	0.00566145	0.00566145
CO2	64	0.0141385	0.0148917	0.01571	0.0165991	0.0175652	0.0186149	0.0197554	0.0209946	0.0223411	0.0238041	0.0332522	0.04756	0.0692274	0.10204	0.15173	0.226979	0.340935	0.513506	1.1706	0.00543594	0.00543594	0.00543594	0.00543594	0.00543594	0.00543594	0.00543594	0.00543594	0.00543594
CO2	65	0.0132312	0.0139243	0.0146774	0.0154958	0.0163849	0.017351	0.0184007	0.0195412	0.0207804	0.0221269	0.0308224	0.0439907	0.0639323	0.0941312	0.139864	0.20912	0.313999	0.472824	1.07758	0.00522173	0.00522173	0.00522173	0.00522173	0.00522173	0.00522173	0.00522173	0.00522173	0.00522173
CO2	66	0.0123896	0.0130275	0.0137207	0.0144738	0.0152921	0.0161813	0.0171474	0.018197	0.0193376	0.0205768	0.0285797	0.0406991	0.0590524	0.0868461	0.128936	0.192676	0.289201	0.435377	0.991968	0.00501811	0.00501811	0.00501811	0.00501811	0.00501811	0.00501811	0.00501811	0.00501811	0.00501811
CO2	67	0.0116088	0.0121959	0.0128339	0.013527	0.0142802	0.0150985	0.0159876	0.0169537	0.0180034	0.0191439	0.0265094	0.0376635	0.054555	0.0801349	0.118872	0.177535	0.266373	0.400906	0.913165	0.00482444	0.00482444	0.00482444	0.00482444	0.00482444	0.00482444	0.00482444	0.00482444	0.00482444
CO2	68	0.0108841	0.0114245	0.0120116	0.0126495	0.0133427	0.0140958	0.0149141	0.0158033	0.0167693	0.017819	0.0245979	0.0348636	0.0504097	0.0739522	0.109604	0.163595	0.245356	0.369174	0.840632	0.00464011	0.00464011	0.00464011	0.00464011	0.00464011	0.00464011	0.00464011	0.00464011	0.00464011
CO2	69	0.0102112	0.0107085	0.0112489	0.011836	0.012474	0.0131671	0.0139203	0.0147386	0.0156277	0.0165938	0.0228327	0.0322808	0.0465886	0.068256	0.101068	0.150759	0.226008	0.339964	0.773871	0.00446455	0.00446455	0.00446455	0.00446455	0.00446455	0.00446455	0.00446455	0.00446455	0.00446455
CO2	70	0.00958618	0.0100439	0.0105412	0.0110816	0.0116687	0.0123067	0.0129998	0.0137529	0.0145713	0.0154604	0.0212024	0.0298979	0.0430662	0.0630078	0.0932067	0.138939	0.208195	0.313074	0.712421	0.00429724	0.00429724	0.00429724	0.00429724	0.00429724	0.00429724	0.00429724	0.00429724	0.00429724
CO2	71	0.00900537	0.00942663	0.00988435	0.0103817	0.010922	0.0115092	0.0121471	0.0128403	0.0135934	0.0144117	0.0196964	0.0276993	0.0398187	0.058172	0.0859657	0.128056	0.191795	0.288321	0.65586	0.00413769	0.00413769	0.00413769	0.00413769	0.00413769	0.00413769	0.00413769	0.00413769	0.00413769
CO2	72	0.00846543	0.00885313	0.00927439	0.00973211	0.0102294	0.0107698	0.0113569	0.0119949	0.012688	0.0134412	0.0183049	0.0256704	0.0368245	0.053716	0.0792959	0.118033	0.176696	0.265534	0.603799	1.37955	0.00398544	0.00398544	0.00398544	0.00398544	0.00398544	0.00398544	0.00398544	0.00398544
CO2	73	0.00796324	0.00832007	0.00870778	0.00912903	0.00958675	0.0100841	0.0106244	0.0112116	0.0118495	0.0125427	0.017019	0.0237979	0.0340636	0.0496096	0.0731522	0.108804	0.162795	0.244556	0.555879	1.26984	0.00384009	0.00384009	0.00384009	0.00384009	0.00384009	0.00384009	0.00384009	0.00384009
CO2	74	0.00749597	0.00782438	0.0081812	0.00856891	0.00899017	0.00944788	0.00994521	0.0104856	0.0110727	0.0117106	0.0158305	0.0220694	0.0315174	0.0458253	0.0674927	0.100305	0.149995	0.225245	0.511771	1.16887	0.00370122	0.00370122	0.00370122	0.00370122	0.00370122	0.00370122	0.00370122	0.00370122
CO2	75	0.00706099	0.00736323	0.00769164	0.00804846	0.00843617	0.00885743	0.00931514	0.00981247	0.0103528	0.01094	0.0147316	0.0204736	0.0291692	0.0423374	0.062279	0.092478	0.13821	0.207466	0.471171	1.07593	0.00356848	0.00356848	0.00356848	0.00356848	0.00356848	0.00356848	0.00356848	0.00356848
CO2	76	0.00665586	0.00693403	0.00723628	0.00756468	0.00792151	0.00830921	0.00873047	0.00918819	0.00968551	0.0102259	0.0137156	0.0190002	0.0270031	0.0391226	0.0574758	0.0852695	0.127359	0.191099	0.4338	0.990391	0.00344152	0.00344152	0.00344152	0.00344152	0.00344152	0.00344152	0.00344152	0.00344152
CO2	77	0.00627834	0.00653436	0.00681254	0.00711478	0.00744319	0.00780001	0.00818772	0.00860898	0.00906669	0.00956402	0.0127757	0.0176395	0.025005	0.0361591	0.0530506	0.0786305	0.117368	0.176031	0.399401	0.91166	0.00332003	0.00332003	0.00332003	0.00332003	0.00332003	0.00332003	0.00332003	0.00332003
CO2	78	0.00592639	0.00616202	0.00641804	0.00669621	0.00699846	0.00732686	0.00768369	0.00807139	0.00849265	0.00895037	0.0119063	0.0163826	0.0231615	0.0334272	0.0489733	0.0725158	0.108168	0.162158	0.367737	0.839196	0.0032037	0.0032037	0.0032037	0.0032037	0.0032037	0.0032037	0.0032037	0.0032037
CO2	79	0.00559809	0.00581495	0.00605058	0.0063066	0.00658477	0.00688702	0.00721542	0.00757225	0.00795995	0.00838121	0.0111017	0.0152215	0.0214604	0.0309085	0.0452163	0.0668837	0.0996962	0.149386	0.338591	0.772499	0.00309227	0.00309227	0.00309227	0.00309227	0.00309227	0.00309227	0.00309227	0.00309227
CO2	80	0.0052917	0.00549128	0.00570814	0.00594377	0.00619979	0.00647796	0.00678021	0.00710861	0.00746544	0.00785314	0.0103569	0.0141486	0.0198906	0.0285861	0.0417544	0.061696	0.091895	0.137627	0.311762	0.711109	0.00298546	0.00298546	0.00298546	0.00298546	0.00298546	0.00298546	0.00298546	0.00298546
CO2	81	0.00500558	0.00518927	0.00538886	0.00560572	0.00584134	0.00609736	0.00637553	0.00667778	0.00700619	0.00736301	0.00966738	0.0131571	0.0184417	0.0264446	0.0385641	0.0569173	0.084711	0.126801	0.287066	0.654606	0.00288303	0.00288303	0.00288303	0.00288303	0.00288303	0.00288303	0.00288303	0.00288303
CO2	82	0.00473825	0.00490731	0.005091	0.00529059	0.00550745	0.00574307	0.00599909	0.00627727	0.00657951	0.00690792	0.00902875	0.0122405	0.0171042	0.0244697	0.0356238	0.0525153	0.0780952	0.116833	0.264333	0.602598	1.37835	0.0026856	0.0026856	0.0026856	0.0026856	0.0026856	0.0026856	0.0026856
CO2	83	0.00448834	0.00464393	0.00481299	0.00499668	0.00519626	0.00541312	0.00564875	0.00590477	0.00618294	0.00648519	0.0084371	0.011393	0.0158694	0.0226482	0.0329139	0.04846	0.0720025	0.107655	0.243407	0.55473	1.26869	0.00260463	0.00260463	0.00260463	0.00260463	0.00260463	0.00260463	0.00260463
CO2	84	0.00425456	0.00439776	0.00455335	0.00472241	0.0049061	0.00510569	0.00532255	0.00555817	0.00581419	0.00609236	0.00788881	0.0106093	0.0147291	0.020968	0.0304161	0.0447239	0.0663913	0.0992038	0.224143	0.51067	1.16777	0.00261459	0.00261459	0.00261459	0.00261459	0.00261459	0.00261459	0.00261459
CO2	85	0.00403574	0.00416754	0.00431074	0.00446633	0.00463539	0.00481908	0.00501867	0.00523553	0.00547115	0.00572717	0.00738053	0.00988432	0.013676	0.019418	0.0281135	0.0412818	0.0612234	0.0914224	0.206411	0.470116	1.07488	0.0025264	0.0025264	0.0025264	0.0025264	0.0025264	0.0025264	0.0025264
CO2	86	0.00383081	0.00395211	0.0040839	0.0042271	0.00438269	0.00455175	0.00473544	0.00493503	0.00515189	0.00538751	0.00690918	0.00921356	0.0127032	0.0179879	0.0259908	0.0381102	0.0564635	0.0842572	0.190087	0.432788	0.989379	0.00244168	0.00244168	0.00244168	0.00244168	0.00244168	0.00244168	0.00244168
CO2	87	0.00363875	0.00375039	0.00387169	0.00400348	0.00414668	0.00430228	0.00447133	0.00465502	0.00485461	0.00507147	0.00647194	0.00859277	0.0118045	0.0166682	0.0240337	0.0351879	0.0520793	0.0776593	0.17506	0.39843	0.910689	0.00236027	0.00236027	0.00236027	0.00236027	0.00236027	0.00236027	0.00236027
CO2	88	0.00345865	0.0035614	0.00367303	0.00379433	0.00392613	0.00406933	0.00422492	0.00439398	0.00457767	0.00477725	0.00606618	0.00801809	0.010974	0.0154504	0.0222292	0.0324949	0.048041	0.0715835	0.161226	0.366805	0.838264	0.002282	0.002282	0.002282	0.002282	0.002282	0.002282	0.002282
CO2	89	0.00328965	0.00338422	0.00348696	0.0035986	0.00371989	0.00385169	0.00399489	0.00415048	0.00431954	0.00450323	0.00568949	0.00748594	0.0102064	0.0143262	0.0205652	0.0300132	0.0443211	0.0659884	0.148491	0.337696	0.771603	0.00220672	0.00220672	0.00220672	0.00220672	0.00220672	0.00220672	0.00220672
CO2	90	0.00313097	0.003218	0.00331256	0.00341531	0.00352694	0.00364824	0.00378003	0.00392323	0.00407883	0.00424789	0.00533967	0.00699302	0.00949682	0.0132885	0.0190305	0.027726	0.0408943	0.0608359	0.136767	0.310902	0.710249	0.00213429	0.00213429	0.00213429	0.00213429	0.00213429	0.00213429	0.00213429
CO2	91	0.00298187	0.00306197	0.003149	0.00324356	0.0033463	0.00345794	0.00357924	0.00371103	0.00385423	0.00400983	0.00501465	0.00653632	0.00884069	0.0123304	0.017615	0.025618	0.0377374	0.0560906	0.125974	0.28624	0.653779	0.00201353	0.00201353	0.00201353	0.00201353	0.00201353	0.00201353	0.00201353
CO2	92	0.00284168	0.0029154	0.0029955	0.00308253	0.00317709	0.00327983	0.00339147	0.00351277	0.00364456	0.00378776	0.00471255	0.00611302	0.00823385	0.0114456	0.0163093	0.0236748	0.0348289	0.0517204	0.116038	0.263538	0.601804	1.3777	0.00195327	0.00195327	0.00195327	0.00195327	0.00195327	0.00195327
CO2	93	0.00270979	0.00277763	0.00285135	0.00293145	0.00301848	0.00311304	0.00321578	0.00332742	0.00344872	0.00358051	0.00443164	0.00572056	0.00767247	0.0106284	0.0151047	0.0218836	0.0321493	0.0476954	0.10689	0.242642	0.553965	1.26793	0.00194038	0.00194038	0.00194038	0.00194038	0.00194038	0.00194038
CO2	94	0.0025856	0.00264804	0.00271589	0.00278961	0.00286971	0.00295674	0.0030513	0.00315404	0.00326568	0.00338698	0.00417031	0.00535658	0.00715302	0.0098735	0.0139933	0.0202322	0.0296803	0.0439881	0.098468	0.223408	0.509934	1.16703	0.00187748	0.00187748	0.00187748	0.00187748	0.00187748	0.00187748
CO2	95	0.0024686	0.00252607	0.00258851	0.00265636	0.00273008	0.00281017	0.0028972	0.00299177	0.00309451	0.00320615	0.00392709	0.00501887	0.00667223	0.00917602	0.0129677	0.0187097	0.0274052	0.0405735	0.0907141	0.205702	0.469407	1.07417	0.00181688	0.00181688	0.00181688	0.00181688	0.00181688	0.00181688
CO2	96	0.00235829	0.00241118	0.00246865	0.00253109	0.00259894	0.00267266	0.00275276	0.00283979	0.00293435	0.00303709	0.00370061	0.00470543	0.0062271	0.00853148	0.0120211	0.0173058	0.0253087	0.0374282	0.0835751	0.189405	0.432106	0.988697	0.00175848	0.00175848	0.00175848	0.00175848	0.00175848	0.00175848
CO2	97	0.00225422	0.00230289	0.00235579	0.00241325	0.0024757	0.00254354	0.00261726	0.00269736	0.00278439	0.00287895	0.00348962	0.00441441	0.00581488	0.00793571	0.0111474	0.0160112	0.0233767	0.0345308	0.0770022	0.174403	0.397773	0.910032	0.00163385	0.00163385	0.00163385	0.00163385	0.00163385	0.00163385
CO2	98	0.00215595	0.00220076	0.00224943	0.00230233	0.0023598	0.00242224	0.00249008	0.0025638	0.0026439	0.00273093	0.00329296	0.00414409	0.00543302	0.00738493	0.0103408	0.0148172	0.021596	0.0318617	0.0709503	0.160593	0.366172	0.83763	0.00165332	0.00165332	0.00165332	0.00165332	0.00165332	0.00165332
CO2	99	0.00206312	0.00210435	0.00214915	0.00219783	0.00225072	0.00230819	0.00237063	0.00243848	0.0025122	0.0025923	0.00310957	0.0038929	0.00507917	0.00687561	0.00959609	0.0137159	0.0199548	0.0294029	0.0653781	0.147881	0.337086	0.770993	0.00159101	0.00159101	0.00159101	0.00159101	0.00159101	0.00159101
CO2	100	0.00197534	0.00201329	0.00205453	0.00209933	0.00214801	0.0022009	0.00225837	0.00232081	0.00238866	0.00246237	0.00293844	0.00365939	0.00475117	0.00640452	0.00890832	0.0127	0.018442	0.0271375	0.0602474	0.136179	0.310314	0.709661	0.00155035	0.00155035	0.00155035	0.00155035	0.00155035	0.00155035
CO2	101	0.0018923	0.00192722	0.00196517	0.00200641	0.00205121	0.00209989	0.00215278	0.00221025	0.00227269	0.00234054	0.00277869	0.00344221	0.00444703	0.0059687	0.00827307	0.0117627	0.0170474	0.0250503	0.055523	0.125407	0.285672	0.653211	0.00144789	0.00144789	0.00144789	0.00144789	0.00144789	0.00144789
CO2	102	0.00181367	0.00184582	0.00188074	0.00191869	0.00195992	0.00200473	0.00205341	0.0021063	0.00216377	0.00222621	0.00262946	0.00324014	0.00416492	0.00556539	0.00768622	0.0108979	0.0157617	0.0231272	0.0511728	0.11549	0.262991	0.601256	1.3772	0.00145792	0.00145792	0.00145792	0.00145792	0.00145792
CO2	103	0.00173918	0.00176876	0.00180091	0.00183583	0.00187378	0.00191501	0.00195982	0.00200849	0.00206139	0.00211886	0.00248999	0.00305202	0.00390315	0.00519208	0.00714399	0.0100999	0.0145763	0.0213551	0.0471669	0.106362	0.242114	0.553437	1.2674	0.00141176	0.00141176	0.00141176	0.00141176	0.00141176
CO2	104	0.00166855	0.00169578	0.00172536	0.0017575	0.00179243	0.00183038	0.00187161	0.00191641	0.00196509	0.00201799	0.00235956	0.00287683	0.00366017	0.00484643	0.00664287	0.00936335	0.0134832	0.0197221	0.043478	0.0979578	0.222897	0.509424	1.16652	0.00131527	0.00131527	0.00131527	0.00131527	0.00131527
CO2	105	0.00160154	0.0016266	0.00165382	0.00168341	0.00171555	0.00175048	0.00178843	0.00182966	0.00187446	0.00192314	0.00223751	0.00271358	0.00343453	0.0045263	0.00617966	0.00868346	0.0124751	0.0182171	0.0400809	0.0902215	0.20521	0.468915	1.07367	0.0013404	0.0013404	0.0013404	0.0013404	0.0013404
CO2	106	0.00153792	0.00156098	0.00158604	0.00161327	0.00164285	0.001675	0.00170992	0.00174787	0.00178911	0.00183391	0.00212324	0.00256139	0.00322491	0.00422973	0.0057514	0.00805577	0.0115454	0.0168301	0.0369524	0.0830994	0.188929	0.43163	0.988221	0.00123868	0.00123868	0.00123868	0.00123868	0.00123868
CO2	107	0.00147747	0.0014987	0.00152176	0.00154682	0.00157405	0.00160364	0.00163578	0.00167071	0.00170866	0.00174989	0.00201617	0.00241943	0.0030301	0.00395489	0.00535536	0.00747619	0.0106879	0.0155517	0.0340713	0.0765427	0.173943	0.397313	0.909573	0.00125381	0.00125381	0.00125381	0.00125381	0.00125381
CO2	108	0.00142001	0.00143955	0.00146077	0.00148384	0.0015089	0.00153613	0.00156571	0.00159785	0.00163278	0.00167073	0.0019158	0.00228694	0.00284897	0.0037001	0.00498903	0.00694094	0.00989685	0.0143732	0.0314178	0.0705064	0.160149	0.365728	0.837186	0.00116654	0.00116654	0.00116654	0.00116654	0.00116654
CO2	109	0.00116997	0.00138333	0.00140286	0.00142409	0.00144715	0.00147221	0.00149944	0.00152902	0.00156117	0.0015961	0.00182165	0.00216322	0.00268049	0.00346383	0.00465009	0.00644654	0.00916702	0.0132868	0.0289738	0.064949	0.147452	0.336657	0.770564	0.00117028	0.00117028	0.00117028	0.00117028	0.00117028
CO2	110	0.00132887	0.00113619	0.00134784	0.00136737	0.0013886	0.00141166	0.00143672	0.00146395	0.00149353	0.00152568	0.00173327	0.00204764	0.00252371	0.00324465	0.00433643	0.00598979	0.00849358	0.0122853	0.0267228	0.0598326	0.135764	0.309899	0.709246	0.00109861	0.00109861	0.00109861	0.00109861	0.00109861
CO2	111	0.00127806	0.0012944	0.00110341	0.0013135	0.00133303	0.00135426	0.00137732	0.00140238	0.00142961	0.00145919	0.00165025	0.00193958	0.00237773	0.00304125	0.00404607	0.00556774	0.00787211	0.0113618	0.0246494	0.0551221	0.125006	0.285271	0.65281	0.00110996	0.00110996	0.00110996	0.00110996	0.00110996
CO2	112	0.00122967	0.00124471	0.00126104	0.00107162	0.00128027	0.0012998	0.00132103	0.00134409	0.00136915	0.00139638	0.00157222	0.0018385	0.00224175	0.00285243	0.00377721	0.00517769	0.00729852	0.0105102	0.0227395	0.0507851	0.115102	0.262603	0.600868	1.37682	0.00103463	0.00103463	0.00103463	0.00103463
CO2	113	0.00118356	0.0011974	0.00121243	0.00122876	0.00104079	0.0012481	0.00126764	0.00128887	0.00131193	0.00133699	0.00149882	0.0017439	0.00211503	0.00267706	0.00352819	0.00481712	0.00676903	0.00972494	0.0209801	0.0467919	0.105987	0.241739	0.553062	1.26702	0.00100405	0.00100405	0.00100405	0.00100405
CO2	114	0.00113959	0.00115232	0.00116616	0.00118119	0.00119752	0.00101088	0.00121697	0.00123651	0.00125773	0.0012808	0.00142974	0.00165529	0.00199687	0.00251414	0.00329747	0.00448374	0.00628018	0.00900066	0.0193594	0.0431153	0.0975951	0.222535	0.509061	1.16616	0.00104387	0.00104387	0.00104387	0.00104387
CO2	115	0.00109763	0.00110935	0.00112208	0.00113592	0.00115095	0.00116729	0.000981863	0.00108714	0.00120637	0.00122759	0.00136467	0.00157226	0.00188663	0.0023627	0.00308364	0.00417542	0.00582878	0.00833258	0.0178663	0.03973	0.0898706	0.204859	0.468564	1.07332	0.000945582	0.000945582	0.000945582	0.000945582
CO2	116	0.00105758	0.00106836	0.00108008	0.00109281	0.00110665	0.00112168	0.00113802	0.0010534	0.00105847	0.00117718	0.00130335	0.0014944	0.00178373	0.00222188	0.0028854	0.00389022	0.00541189	0.00771627	0.0164906	0.0366129	0.0827599	0.18859	0.431291	0.987882	0.000917636	0.000917636	0.000917636	0.000917636
CO2	117	0.00101931	0.00102924	0.00104002	0.00105174	0.00106447	0.00107831	0.00109334	0.00110968	0.00102559	0.00103068	0.0012455	0.00142134	0.00168763	0.00209088	0.00270155	0.00362634	0.00502681	0.00714764	0.0152231	0.0337427	0.0762141	0.173615	0.396985	0.909244	0.000952116	0.000952116	0.000952116	0.000952116
CO2	118	0.000882157	0.000991868	0.00100179	0.00101258	0.0010243	0.00103703	0.00105087	0.0010659	0.00108223	0.000998629	0.00119091	0.00135274	0.00159782	0.00196895	0.00253099	0.00338212	0.00467104	0.00662295	0.0140552	0.0310998	0.0701884	0.159831	0.36541	0.836868	0.000864197	0.000864197	0.000864197	0.000864197
CO2	119	0.000955761	0.00085646	0.000965295	0.000975221	0.000986007	0.000997726	0.00101046	0.00102429	0.00103933	0.00105566	0.00113935	0.00128829	0.00151385	0.00185542	0.00237269	0.00315603	0.00434229	0.00613873	0.012979	0.028666	0.0646412	0.147144	0.336349	0.770256	0.000838656	0.000838656	0.000838656	0.000838656
CO2	120	0.000724862	0.000733169	0.000634744	0.000742773	0.000752699	0.000763485	0.000775204	0.000787937	0.000801772	0.000816805	0.000893827	0.00103091	0.0012385	0.00155286	0.00202893	0.00274988	0.00384166	0.00549502	0.0117905	0.026228	0.0593379	0.135269	0.309404	0.708751	0.000617085	0.000617085	0.000617085	0.000617085
CO2	121	0.000894826	0.000902471	0.000910778	0.000813159	0.000920445	0.000930372	0.000941158	0.000952877	0.00096561	0.000979445	0.00105033	0.00117649	0.00136755	0.00165688	0.00209503	0.00275855	0.00376337	0.00528504	0.0110791	0.0243667	0.0548394	0.124723	0.284988	0.652528	0.000825202	0.000825202	0.000825202	0.000825202
CO2	122	0.000863411	0.000870447	0.000878092	0.000886399	0.000789523	0.000844212	0.000906052	0.000916838	0.000928557	0.00094129	0.00081021	0.00112264	0.00129848	0.00156477	0.00196802	0.00257869	0.00350348	0.00490395	0.0102365	0.0224658	0.0505113	0.114829	0.262329	0.600595	1.37653	0.000772118	0.000772118	0.000772118
CO2	123	0.000797716	0.000839796	0.000846832	0.000854477	0.000862784	0.000818505	0.000820961	0.000882492	0.000893277	0.000904996	0.000980678	0.00107191	0.00123374	0.00147881	0.00184995	0.00241198	0.00326311	0.00455204	0.00945986	0.0207151	0.0465268	0.105721	0.241474	0.552797	1.26676	0.000749298	0.000749298	0.000749298
CO2	124	0.000773672	0.000775149	0.000816918	0.000823955	0.0008316	0.000839907	0.000795946	0.00079842	0.000859664	0.00087045	0.000940104	0.00102407	0.00117301	0.00139856	0.00174014	0.00225741	0.00304074	0.00422701	0.00874393	0.0191027	0.0428586	0.0973384	0.222278	0.508804	1.1659	0.000727153	0.000727153	0.000727153
CO2	125	0.000782122	0.000751776	0.000717324	0.000794754	0.00080179	0.000809435	0.000817742	0.000774075	0.000776564	0.000837546	0.000901652	0.000978926	0.00111601	0.0013236	0.00163796	0.00211403	0.00283498	0.00392676	0.00808391	0.0176176	0.0394814	0.0896219	0.20461	0.468315	1.07307	0.000705663	0.000705663	0.000705663
CO2	126	0.000745931	0.000750642	0.000766494	0.000696381	0.000773278	0.000780314	0.00078796	0.000796266	0.000752869	0.000755373	0.000865186	0.000936306	0.00106247	0.00125352	0.00154285	0.001981	0.00264453	0.00364934	0.00747539	0.0162497	0.0363721	0.082519	0.188349	0.43105	0.987641	0.000684807	0.000684807	0.000684807
CO2	127	0.000702313	0.000735118	0.000729871	0.000745641	0.000676061	0.000752468	0.000759504	0.00076715	0.000775457	0.000732307	0.00083058	0.000702181	0.00101215	0.00118799	0.00145427	0.00185752	0.0024682	0.00339298	0.00691429	0.0149898	0.0335094	0.0759808	0.173381	0.396751	0.909011	0.000693543	0.000693543	0.000693543
CO2	128	0.000681192	0.000682343	0.000714906	0.000709739	0.000725436	0.000656346	0.000732302	0.000739338	0.000746983	0.00075529	0.000797716	0.000873398	0.000964823	0.00112666	0.00137173	0.00174286	0.0023049	0.00315603	0.00639686	0.0138291	0.0308737	0.0699623	0.159605	0.365184	0.836642	0.000644927	0.000644927	0.000644927
CO2	129	0.000625867	0.000661816	0.000634957	0.00069532	0.000690228	0.000705856	0.000637217	0.000712758	0.000719794	0.000727439	0.000766486	0.00083614	0.000920283	0.00106923	0.00129478	0.00163635	0.00215362	0.00293696	0.00591967	0.01276	0.0284469	0.0644222	0.146925	0.33613	0.770037	0.000625867	0.000625867	0.000625867
CO2	130	0.000728469	0.000607369	0.000671051	0.000616392	0.00067634	0.000671315	0.000686881	0.000618657	0.000693816	0.000700852	0.000736789	0.000800895	0.000878336	0.00101542	0.00122301	0.00153737	0.00201344	0.00273439	0.00547952	0.011775	0.0262125	0.0593224	0.135254	0.309389	0.708736	0.000607369	0.000607369	0.000607369
CO2	131	0.000589419	0.000686157	0.000589419	0.000652622	0.000598379	0.000657944	0.000652983	0.00066849	0.000600649	0.000675456	0.000607466	0.00076753	0.000838803	0.000964965	0.00115602	0.00144535	0.0018835	0.00254702	0.00507351	0.0108676	0.0241552	0.0546278	0.124511	0.284777	0.652316	0.000589419	0.000589419	0.000589419
CO2	132	0.000627579	0.000571999	0.000667954	0.000571999	0.000634762	0.000580901	0.000640115	0.000635211	0.000650666	0.000583176	0.000689673	0.000735924	0.000609296	0.000917633	0.00109347	0.00135975	0.00176301	0.00237368	0.00469894	0.0100315	0.0222607	0.0503063	0.114624	0.262124	0.60039	1.37636	0.000571999	0.000571999
CO2	133	0.000555094	0.000633495	0.000555094	0.000650329	0.000555094	0.000617452	0.000563943	0.000622833	0.000617982	0.000633388	0.000663395	0.000705962	0.000781644	0.000873198	0.00103503	0.00128011	0.00165124	0.00221327	0.00435333	0.00926115	0.0205164	0.0463281	0.105523	0.241275	0.552598	1.26656	0.000555094	0.000555094
CO2	134	0.000579051	0.000538688	0.000616456	0.000538688	0.000609866	0.000538688	0.000600674	0.000547488	0.00060608	0.000601279	0.000638364	0.00067754	0.000747194	0.000831456	0.000980399	0.00120595	0.00154753	0.0020648	0.0040344	0.00855132	0.0189101	0.042666	0.0971458	0.222085	0.508612	1.16571	0.000538688	0.000538688
CO2	135	0.000522768	0.000562779	0.000522768	0.000599951	0.000522768	0.000593486	0.000522768	0.00058441	0.000531523	0.00058984	0.000614504	0.00065056	0.000714666	0.000792217	0.000929297	0.00113689	0.00145125	0.00192732	0.00374005	0.0078972	0.0174309	0.0392946	0.0894352	0.204424	0.468128	1.07289	0.000522768	0.000522768
CO2	136	0.000588586	0.000507318	0.000547005	0.000507318	0.000607358	0.000507318	0.000577613	0.000507318	0.000568645	0.000516031	0.00055597	0.000525138	0.000683932	0.000755306	0.000881467	0.00107252	0.00136185	0.0018	0.00346834	0.00729439	0.0160687	0.0361911	0.082338	0.188168	0.430869	0.98746	0.000507318	0.000507318
CO2	137	0.000492324	0.000572884	0.000492324	0.000531713	0.000492324	0.000591719	0.000492324	0.000562231	0.000492324	0.00055336	0.000539069	0.000608519	0.000654871	0.000529412	0.000836673	0.00101251	0.0012788	0.00168205	0.00321751	0.00673881	0.0148143	0.0333339	0.0758053	0.173206	0.396576	0.908835	0.000492324	0.000492324
CO2	138	0.000477774	0.000477774	0.000557682	0.000477774	0.000516889	0.000477774	0.000576575	0.000477774	0.000547323	0.000477774	0.000554605	0.000584714	0.000627374	0.000703056	0.000794696	0.000956528	0.0012016	0.00157274	0.0029859	0.00622673	0.013659	0.0307036	0.0697921	0.159435	0.365014	0.836472	0.000477774	0.000477774
CO2	139	0.000542759	0.000463653	0.000463653	0.000542962	0.000463653	0.000502516	0.000463653	0.000561908	0.000463653	0.000532873	0.000525075	0.000562076	0.000601338	0.000670992	0.000755333	0.000904276	0.00112983	0.0014714	0.00277201	0.00575472	0.012595	0.028282	0.0642572	0.14676	0.335965	0.769872	0.000508374	0.000508374
CO2	140	0.00044995	0.000528367	0.00044995	0.00044995	0.000528707	0.00044995	0.000488581	0.00044995	0.000547702	0.00044995	0.000487879	0.000540533	0.000576669	0.000640775	0.000718398	0.000855478	0.00106307	0.00137744	0.00257445	0.00531959	0.0116151	0.0260526	0.0591624	0.135094	0.309229	0.708576	0.00044995	0.00044995
CO2	141	0.000436652	0.000436652	0.000514435	0.000436652	0.000436652	0.0005149	0.000436652	0.000475069	0.000436652	0.000533941	0.000473094	0.000484693	0.000454323	0.000612278	0.000683718	0.00080988	0.00100094	0.00129026	0.00239194	0.00491843	0.0107125	0.0240001	0.0544728	0.124356	0.284622	0.652161	0.000436652	0.000436652
CO2	142	0.000423747	0.000423747	0.000423747	0.000500946	0.000423747	0.000423747	0.000501528	0.000423747	0.000461967	0.000423747	0.000483643	0.000469905	0.000538965	0.000585384	0.000460697	0.000767248	0.000943086	0.00120937	0.0022233	0.00454855	0.00988111	0.0221104	0.0501559	0.114473	0.261974	0.600239	1.37619	0.000423747
CO2	143	0.000361042	0.000361042	0.000361042	0.000361042	0.00039886	0.000361042	0.000361042	0.000438392	0.000361042	0.000399081	0.000361042	0.000426939	0.000467082	0.000509804	0.000585486	0.000677183	0.000839015	0.00108409	0.00201726	0.00415731	0.00906514	0.0203203	0.0461321	0.105327	0.241079	0.552402	1.26636	0.000361042
CO2	144	0.000350549	0.000350549	0.000350549	0.000350549	0.000350549	0.000388124	0.000350549	0.000350549	0.000427503	0.000350549	0.000418476	0.000421166	0.000448144	0.000487463	0.000557117	0.00064151	0.000790453	0.00101601	0.00187485	0.00384445	0.00836137	0.0187201	0.042476	0.0969559	0.221895	0.508422	1.16552	0.000350549
CO2	145	0.000390193	0.000390193	0.000390193	0.000390193	0.000390193	0.000390193	0.000427543	0.000390193	0.000390193	0.000466782	0.000390193	0.000427645	0.000480015	0.000516202	0.000580308	0.000657979	0.000795059	0.00100265	0.00179309	0.00360581	0.00776296	0.0172966	0.0391604	0.089301	0.204289	0.467994	1.07275	0.000390193
CO2	146	0.000437849	0.000378661	0.000378661	0.000378661	0.000417504	0.000378661	0.000378661	0.000415804	0.000378661	0.000378661	0.00045412	0.000414644	0.00039033	0.000396233	0.000553633	0.000625118	0.00075128	0.000942335	0.00166981	0.00333816	0.0071642	0.0159385	0.0360609	0.0822078	0.188037	0.430739	0.98733	0.000378661
CO2	147	0.00036747	0.000426143	0.00036747	0.00036747	0.00036747	0.000406062	0.00036747	0.00036747	0.000375435	0.00036747	0.00036747	0.000426613	0.000449208	0.000482043	0.000528506	0.000404329	0.00071041	0.000886248	0.00155578	0.00309125	0.00661255	0.014688	0.0332076	0.075679	0.173079	0.39645	0.908709	0.00036747
CO2	148	0.000356609	0.000356609	0.000414807	0.000356609	0.000356609	0.000356609	0.000394971	0.000356609	0.000356609	0.000364537	0.000413949	0.000356609	0.000421953	0.000462057	0.000504819	0.000580501	0.000672235	0.000834068	0.00145028	0.00286344	0.00610427	0.0135365	0.0305811	0.0696697	0.159312	0.364891	0.83635	0.000356609
CO2	149	0.00034607	0.00034607	0.00034607	0.000403831	0.00034607	0.00034607	0.00034607	0.00038422	0.00034607	0.00034607	0.00034607	0.000413143	0.000416093	0.000443119	0.000482475	0.000552129	0.000636556	0.000785499	0.00135263	0.00265323	0.00563594	0.0124762	0.0281632	0.0641384	0.146641	0.335846	0.769753	0.00034607
CO2	150	0.000335842	0.000335842	0.000335842	0.000335842	0.000393201	0.000335842	0.000335842	0.000335842	0.000402783	0.000335842	0.000411001	0.000335842	0.000344939	0.000425161	0.000461383	0.000525489	0.000603191	0.000740271	0.00126223	0.00245924	0.00520438	0.0114999	0.0259374	0.0590472	0.134979	0.309114	0.708461	0.000335842
CO2	151	0.000325917	0.000325917	0.000325917	0.000325917	0.000325917	0.000382905	0.000325917	0.000325917	0.000325917	0.000392541	0.000325917	0.000380138	0.000389638	0.00033752	0.000343423	0.000500458	0.000571972	0.000698133	0.00117852	0.00228019	0.00480668	0.0106007	0.0238883	0.054361	0.124245	0.28451	0.652049	0.000325917
CO2	152	0.000367637	0.000316284	0.000316284	0.000316284	0.000316284	0.000316284	0.000372933	0.000316284	0.000316284	0.000316284	0.000316284	0.000316284	0.00037493	0.000397565	0.000430431	0.000476923	0.000353083	0.000658854	0.00110098	0.0021149	0.00444016	0.00977272	0.022002	0.0500475	0.114365	0.261865	0.600131	1.37609
CO2	153	0.000306937	0.000357842	0.000306937	0.000306937	0.000306937	0.000306937	0.000306937	0.000363272	0.000306937	0.000306937	0.000314716	0.000383845	0.000306937	0.000371915	0.000411992	0.000454781	0.000530463	0.000622221	0.00102913	0.0019623	0.00410235	0.00901018	0.0202654	0.0460772	0.105272	0.241024	0.552347	1.26631
CO2	154	0.000297865	0.000297865	0.000348359	0.000297865	0.000297865	0.000297865	0.000297865	0.000297865	0.000353912	0.000297865	0.000297865	0.000297865	0.000364374	0.000367496	0.000394553	0.000433934	0.000503588	0.000588038	0.000962536	0.00182138	0.00379098	0.0083079	0.0186666	0.0424225	0.0969024	0.221842	0.508368	1.16546
CO2	155	0.000289062	0.000289062	0.000289062	0.000339177	0.000289062	0.000289062	0.000289062	0.000289062	0.000289062	0.000344843	0.000289062	0.000363276	0.000289062	0.000298108	0.000378049	0.000414293	0.000478399	0.000556123	0.000900792	0.00169123	0.00350395	0.00766111	0.0171948	0.0390586	0.0891991	0.204187	0.467892	1.07265
CO2	156	0.000280519	0.000280519	0.000280519	0.000280519	0.000330285	0.000280519	0.000280519	0.000280519	0.000280519	0.000280519	0.000345898	0.000280519	0.000334285	0.000343884	0.000292079	0.000297982	0.000454775	0.000526309	0.000843526	0.00157101	0.00323935	0.00706539	0.0158397	0.0359621	0.082109	0.187939	0.43064	0.987231
CO2	157	0.000238252	0.000238252	0.000238252	0.000238252	0.000238252	0.000287697	0.000238252	0.000238252	0.000238252	0.000238252	0.000238252	0.000238252	0.000238252	0.00029657	0.00031923	0.000352118	0.000398629	0.000275012	0.000756416	0.00142595	0.00296141	0.00648272	0.0145582	0.0330778	0.0755492	0.17295	0.39632	0.908579
CO2	158	0.000231332	0.000231332	0.000231332	0.000231332	0.000231332	0.000231332	0.000280481	0.000231332	0.000231332	0.000231332	0.000231332	0.000239013	0.000307593	0.000231332	0.000296068	0.000336128	0.000378935	0.000454617	0.000708224	0.00132443	0.0027376	0.00597843	0.0134107	0.0304553	0.0695438	0.159186	0.364766	0.836224
CO2	159	0.00025835	0.00025835	0.00025835	0.00025835	0.00025835	0.00025835	0.00025835	0.000307228	0.00025835	0.00025835	0.00025835	0.00025835	0.00025835	0.000324486	0.000327722	0.0003548	0.000394197	0.000463851	0.000697259	0.00126439	0.00256499	0.0055477	0.012388	0.028075	0.0640502	0.146553	0.335758	0.769665
CO2	160	0.000250715	0.000250715	0.000250715	0.000250715	0.000250715	0.000250715	0.000250715	0.000250715	0.000299342	0.000250715	0.000305453	0.000250715	0.000324305	0.000250715	0.000259727	0.000339482	0.000375742	0.000439847	0.000654665	0.00117662	0.00237364	0.00511877	0.0114142	0.0258518	0.0589616	0.134893	0.309028	0.708375
CO2	161	0.000243305	0.000243305	0.000243305	0.000243305	0.000243305	0.000243305	0.000243305	0.000243305	0.000243305	0.000291702	0.000243305	0.000307863	0.000243305	0.00029677	0.000306434	0.000254837	0.00026074	0.000417373	0.000615081	0.00109547	0.00219714	0.00472363	0.0105177	0.0238053	0.054278	0.124162	0.284427	0.651966
CO2	162	0.000236114	0.000236114	0.000236114	0.000236114	0.000236114	0.000236114	0.000236114	0.000236114	0.000236114	0.000236114	0.000236114	0.000236114	0.000236114	0.000236114	0.000294215	0.000316893	0.000349794	0.000396318	0.000578279	0.0010204	0.00203433	0.00435958	0.00969214	0.0219214	0.049967	0.114284	0.261785	0.60005
CO2	163	0.000229136	0.000229136	0.000229136	0.000229136	0.000229136	0.000229136	0.000229136	0.000229136	0.000229136	0.000229136	0.000229136	0.000229136	0.000236753	0.000287039	0.000229136	0.000293713	0.000333761	0.00037658	0.000544047	0.000950955	0.00188412	0.00402418	0.008932	0.0201872	0.045999	0.105194	0.240946	0.552269
CO2	164	0.000283254	0.000222364	0.000222364	0.000222364	0.000222364	0.000222364	0.000222364	0.000222364	0.000222364	0.000222364	0.000222364	0.000222364	0.000222364	0.000222364	0.000288254	0.000291565	0.000318656	0.000358064	0.000512193	0.000886691	0.00174553	0.00371513	0.00823206	0.0185908	0.0423467	0.0968265	0.221766	0.508293
CO2	165	0.000205894	0.000266253	0.000205894	0.000205894	0.000205894	0.000205894	0.000205894	0.000205894	0.000205894	0.000205894	0.000205894	0.000259945	0.000205894	0.000297004	0.000205894	0.000214884	0.000294516	0.000330786	0.000472638	0.000817308	0.00160774	0.00342047	0.00757762	0.0171113	0.0389751	0.0891157	0.204104	0.467809
CO2	166	0.000209707	0.000209707	0.000269578	0.000209707	0.000209707	0.000209707	0.000209707	0.000209707	0.000209707	0.000209707	0.0002572	0.000209707	0.000273722	0.000209707	0.000262973	0.00027268	0.00022122	0.000227123	0.000455206	0.000772423	0.0014999	0.00316825	0.00699429	0.0157686	0.035891	0.0820379	0.187868	0.430569
CO2	167	0.000177573	0.000177573	0.000177573	0.000236994	0.000177573	0.000177573	0.000177573	0.000177573	0.000177573	0.000177573	0.000177573	0.000177573	0.000177573	0.000177573	0.000177573	0.00023553	0.000258219	0.00029113	0.000214288	0.000695469	0.00136501	0.00290047	0.00642177	0.0144972	0.0330169	0.0754882	0.172889	0.396259
CO2	168	0.000172417	0.000172417	0.000172417	0.000172417	0.000231424	0.000172417	0.000172417	0.000172417	0.000172417	0.000172417	0.000172417	0.000172417	0.000172417	0.000179991	0.000230104	0.000172417	0.000236888	0.000276929	0.000395437	0.000649063	0.00126527	0.00267844	0.00591927	0.0133515	0.0303961	0.0694847	0.159127	0.364706
CO2	169	0.000193166	0.000193166	0.000193166	0.000193166	0.000193166	0.000251793	0.000193166	0.000193166	0.000193166	0.000193166	0.000193166	0.000193166	0.000193166	0.000193166	0.000193166	0.000258893	0.000262254	0.000289354	0.000398423	0.000631847	0.00119898	0.00249958	0.00548229	0.0123226	0.0280096	0.0639848	0.146487	0.335692
CO2	170	0.000187457	0.000187457	0.000187457	0.000187457	0.000187457	0.000187457	0.000245733	0.000187457	0.000187457	0.000187457	0.000187457	0.000187457	0.000241053	0.000187457	0.000278228	0.000187457	0.000196432	0.000275984	0.000376365	0.000591198	0.00111316	0.00231017	0.00505531	0.0113508	0.0257883	0.0588982	0.13483	0.308965
CO2	171	0.000181916	0.000181916	0.000181916	0.000181916	0.000181916	0.000181916	0.000181916	0.000239871	0.000181916	0.000181916	0.000181916	0.000209278	0.000181916	0.000245573	0.000181916	0.000235051	0.000244787	0.000193417	0.000355779	0.0005535	0.00103388	0.00213556	0.00466205	0.0104561	0.0237437	0.0542164	0.1241	0.284365
CO2	172	0.00017654	0.00017654	0.00017654	0.00017654	0.00017654	0.00017654	0.00017654	0.00017654	0.000234198	0.00017654	0.00017654	0.00017654	0.00017654	0.00017654	0.00017654	0.00017654	0.000234403	0.0002571	0.000336554	0.000518528	0.00096065	0.00197458	0.00429983	0.00963239	0.0218616	0.0499072	0.114225	0.261725
CO2	173	0.000171322	0.000171322	0.000171322	0.000171322	0.000171322	0.000171322	0.000171322	0.000171322	0.000171322	0.000228707	0.000171322	0.000171322	0.000171322	0.000171322	0.000178869	0.000228868	0.000171322	0.000235724	0.000318592	0.000486071	0.000892979	0.00182615	0.0039662	0.00887402	0.0201292	0.045941	0.105136	0.240888
CO2	174	0.000166259	0.000166259	0.000166259	0.000166259	0.000166259	0.000166259	0.000166259	0.000166259	0.000166259	0.000166259	0.000166259	0.000166259	0.000166259	0.000166259	0.000166259	0.000166259	0.00023188	0.000235273	0.000301799	0.000455938	0.000830436	0.00168928	0.00365888	0.0081758	0.0185345	0.0422904	0.0967703	0.22171
CO2	175	0.000140322	0.000140322	0.000140322	0.000140322	0.000140322	0.000140322	0.000140322	0.000140322	0.000140322	0.000140322	0.000140322	0.000140322	0.000140322	0.000193618	0.000140322	0.000230869	0.000140322	0.000149287	0.000265066	0.000406928	0.000751598	0.00154203	0.00335476	0.00751191	0.0170456	0.0389094	0.0890499	0.204038
CO2	176	0.000136249	0.000136249	0.000136249	0.000136249	0.000136249	0.000136249	0.000136249	0.000136249	0.000136249	0.000136249	0.000136249	0.000136249	0.000163381	0.000136249	0.000199669	0.000136249	0.000189297	0.000199052	0.000153644	0.000381621	0.000698838	0.00142632	0.00309466	0.0069207	0.015695	0.0358174	0.0819643	0.187794
CO2	177	0.000153171	0.000153171	0.000153171	0.000153171	0.000153171	0.000153171	0.000153171	0.000153171	0.000153171	0.000153171	0.000153171	0.000153171	0.000153171	0.000153171	0.000153171	0.000153171	0.000153171	0.000210972	0.000266594	0.000189868	0.000670951	0.00134049	0.00287595	0.00639725	0.0144727	0.0329923	0.0754637	0.172864
CO2	178	0.000148645	0.000148645	0.000148645	0.000148645	0.000148645	0.000148645	0.000148645	0.000148645	0.000148645	0.000148645	0.000180809	0.000148645	0.000148645	0.000148645	0.000148645	0.000156172	0.000206096	0.000148645	0.000253033	0.00037155	0.000625183	0.00124139	0.00265456	0.00589539	0.0133277	0.0303722	0.0694608	0.159103
CO2	179	9.86062e-05	9.86062e-05	9.86062e-05	9.86062e-05	9.86062e-05	9.86062e-05	9.86062e-05	9.86062e-05	9.86062e-05	9.86062e-05	9.86062e-05	9.86062e-05	9.86062e-05	9.86062e-05	9.86062e-05	9.86062e-05	9.86062e-05	0.000164156	0.000194681	0.000303757	0.000537189	0.00110432	0.00240492	0.00538763	0.0122279	0.0279149	0.0638901	0.146393
CO2	180	0.000141337	0.000141337	0.000141337	0.000141337	0.000141337	0.000141337	0.000141337	0.000141337	0.000141337	0.000141337	0.000141337	0.000141337	0.000141337	0.000141337	0.000194435	0.000141337	0.000231737	0.000141337	0.000229759	0.000330148	0.000544988	0.00106694	0.00226396	0.0050091	0.0113046	0.0257421	0.0588519	0.134783
CO2	181	0.00013716	0.00013716	0.00013716	0.00013716	0.00013716	0.00013716	0.00013716	0.00013716	0.00013716	0.00013716	0.00013716	0.00013716	0.00013716	0.00016414	0.00013716	0.000200424	0.00013716	0.000190151	0.000148647	0.000310933	0.00050866	0.000989044	0.00209072	0.00461721	0.0104113	0.0236988	0.0541715	0.124055
CO2	182	0.000133106	0.000133106	0.000133106	0.000133106	0.000133106	0.000133106	0.000133106	0.000133106	0.000133106	0.000133106	0.000133106	0.000133106	0.000133106	0.000133106	0.000133106	0.000133106	0.000133106	0.000133106	0.000213571	0.000293038	0.000475017	0.000917139	0.00193107	0.00425632	0.00958888	0.0218181	0.0498637	0.114181
CO2	183	0.000111612	0.000111612	0.000111612	0.000111612	0.000111612	0.000111612	0.000111612	0.000111612	0.000111612	0.000111612	0.000111612	0.000162906	0.000111612	0.000111612	0.000111612	0.000111612	0.000119127	0.000169001	0.000175938	0.000258805	0.00042629	0.000833197	0.00176637	0.00390642	0.00881424	0.0200694	0.0458812	0.105076
CO2	184	0.000108376	0.000108376	0.000108376	0.000108376	0.000108376	0.000108376	0.000108376	0.000108376	0.000108376	0.000108376	0.000108376	0.000108376	0.000108376	0.000108376	0.000108376	0.000108376	0.000108376	0.000108376	0.000177308	0.000243845	0.00039799	0.000772487	0.00163133	0.00360093	0.00811785	0.0184766	0.0422325	0.0967123
CO2	185	0.000122671	0.000122671	0.000122671	0.000122671	0.000122671	0.000122671	0.000122671	0.000122671	0.000122671	0.000122671	0.000122671	0.000122671	0.000122671	0.000122671	0.000122671	0.000175638	0.000122671	0.000181561	0.000131626	0.00024735	0.000389217	0.000733887	0.00152432	0.00333705	0.0074942	0.0170279	0.0388916	0.0890322
CO2	186	0.000119045	0.000119045	0.000119045	0.000119045	0.000119045	0.000119045	0.000119045	0.000119045	0.000119045	0.000119045	0.000119045	0.000119045	0.000119045	0.000119045	0.000126221	0.000119045	0.000182206	0.000119045	0.000181774	0.000136432	0.000364362	0.000681579	0.00140906	0.0030774	0.00690344	0.0156778	0.0358001	0.0819471
CO2	187	0.000115527	0.000115527	0.000115527	0.000115527	0.000115527	0.000115527	0.000115527	0.000115527	0.000115527	0.000115527	0.000115527	0.000115527	0.000115527	0.000115527	0.000115527	0.000115527	0.000115527	0.000115527	0.000173259	0.000228891	0.000152216	0.000633255	0.00130279	0.00283825	0.00635955	0.014435	0.0329546	0.075426
CO2	188	0.000112113	0.000112113	0.000112113	0.000112113	0.000112113	0.000112113	0.000112113	0.000112113	0.000112113	0.000112113	0.000112113	0.000112113	0.000138698	0.000112113	0.000112113	0.000112113	0.000112113	0.000151032	0.000112113	0.000216448	0.000334968	0.000588605	0.00120481	0.00261798	0.00585881	0.0132911	0.0303356	0.0694242
CO2	189	7.81652e-05	7.81652e-05	7.81652e-05	7.81652e-05	7.81652e-05	7.81652e-05	7.81652e-05	7.81652e-05	7.81652e-05	7.81652e-05	7.81652e-05	7.81652e-05	7.81652e-05	7.81652e-05	7.81652e-05	7.81652e-05	7.81652e-05	7.81652e-05	0.000143638	0.00017419	0.00028327	0.000516705	0.00108383	0.00238444	0.00536715	0.0122074	0.0278944	0.0638696
CO2	190	0.000101524	0.000101524	0.000101524	0.000101524	0.000101524	0.000101524	0.000101524	0.000101524	0.000101524	0.000101524	0.000101524	0.000101524	0.000101524	0.000101524	0.000101524	0.000101524	0.000154405	0.000101524	0.000101524	0.000189901	0.000290293	0.000505135	0.00102709	0.00222411	0.00496924	0.0112647	0.0257022	0.0588121
CO2	191	0.000103489	0.000103489	0.000103489	0.000103489	0.000103489	0.000103489	0.000103489	0.000103489	0.000103489	0.000103489	0.000103489	0.000103489	0.000103489	0.000103489	0.000103489	0.000110646	0.000103489	0.000166581	0.000156417	0.00011497	0.000277222	0.000474952	0.000955336	0.00205701	0.0045835	0.0103775	0.0236651	0.0541378
CO2	192	0.00010043	0.00010043	0.00010043	0.00010043	0.00010043	0.00010043	0.00010043	0.00010043	0.00010043	0.00010043	0.00010043	0.00010043	0.00010043	0.00010043	0.00010043	0.00010043	0.00010043	0.00010043	0.00010043	0.000180853	0.000260326	0.000442307	0.000884429	0.00189836	0.00422361	0.00955617	0.0217854	0.049831
CO2	193	9.7462e-05	9.7462e-05	9.7462e-05	9.7462e-05	9.7462e-05	9.7462e-05	9.7462e-05	9.7462e-05	9.7462e-05	9.7462e-05	9.7462e-05	9.7462e-05	9.7462e-05	0.000123898	9.7462e-05	9.7462e-05	9.7462e-05	9.7462e-05	0.000154783	0.000161754	0.000244622	0.000412109	0.000819016	0.00175218	0.00389224	0.00880006	0.0200553	0.045867
CO2	194	6.74115e-05	6.74115e-05	6.74115e-05	6.74115e-05	6.74115e-05	6.74115e-05	6.74115e-05	6.74115e-05	6.74115e-05	6.74115e-05	6.74115e-05	6.74115e-05	6.74115e-05	6.74115e-05	6.74115e-05	6.74115e-05	6.74115e-05	6.74115e-05	6.74115e-05	0.000136308	0.000202851	0.000356997	0.000731495	0.00159034	0.00355994	0.00807686	0.0184356	0.0421915
CO2	195	9.25892e-05	9.25892e-05	9.25892e-05	9.25892e-05	9.25892e-05	9.25892e-05	9.25892e-05	9.25892e-05	9.25892e-05	9.25892e-05	9.25892e-05	9.25892e-05	9.25892e-05	9.25892e-05	9.25892e-05	9.25892e-05	9.25892e-05	0.000145413	0.00015141	0.00010154	0.000217241	0.00035911	0.000703779	0.00149422	0.00330694	0.00746409	0.0169978	0.0388615
CO2	196	8.98528e-05	8.98528e-05	8.98528e-05	8.98528e-05	8.98528e-05	8.98528e-05	8.98528e-05	8.98528e-05	8.98528e-05	8.98528e-05	8.98528e-05	8.98528e-05	8.98528e-05	8.98528e-05	8.98528e-05	8.98528e-05	9.69989e-05	8.98528e-05	8.98528e-05	0.000152549	0.000107235	0.000335145	0.000652362	0.00137984	0.00304818	0.00687423	0.0156486	0.0357709
CO2	197	8.71972e-05	8.71972e-05	8.71972e-05	8.71972e-05	8.71972e-05	8.71972e-05	8.71972e-05	8.71972e-05	8.71972e-05	8.71972e-05	8.71972e-05	8.71972e-05	8.71972e-05	8.71972e-05	8.71972e-05	8.71972e-05	8.71972e-05	8.71972e-05	8.71972e-05	0.0001449	0.000200536	0.000123882	0.000604903	0.00127444	0.0028099	0.0063312	0.0144067	0.0329263
CO2	198	7.23686e-05	7.23686e-05	7.23686e-05	7.23686e-05	7.23686e-05	7.23686e-05	7.23686e-05	7.23686e-05	7.23686e-05	7.23686e-05	7.23686e-05	7.23686e-05	7.23686e-05	7.23686e-05	0.00011841	7.23686e-05	7.23686e-05	7.23686e-05	0.000111242	7.23686e-05	0.00017668	0.000295202	0.00054884	0.00116505	0.00257821	0.00581905	0.0132513	0.0302959
CO2	199	7.02733e-05	7.02733e-05	7.02733e-05	7.02733e-05	7.02733e-05	7.02733e-05	7.02733e-05	7.02733e-05	7.02733e-05	7.02733e-05	7.02733e-05	7.02733e-05	7.02733e-05	7.02733e-05	7.02733e-05	7.02733e-05	7.02733e-05	7.02733e-05	7.02733e-05	0.000135712	0.000166276	0.000275358	0.000508794	0.00107592	0.00237653	0.00535923	0.0121995	0.0278865
CO2	200	8.04045e-05	8.04045e-05	8.04045e-05	8.04045e-05	8.04045e-05	8.04045e-05	8.04045e-05	8.04045e-05	8.04045e-05	8.04045e-05	8.04045e-05	8.04045e-05	8.04045e-05	8.04045e-05	8.04045e-05	8.04045e-05	8.04045e-05	8.04045e-05	8.04045e-05	8.04045e-05	0.000168761	0.000269154	0.000483998	0.00100596	0.00220297	0.00494811	0.0112436	0.0256811
CO2	201	7.80282e-05	7.80282e-05	7.80282e-05	7.80282e-05	7.80282e-05	7.80282e-05	7.80282e-05	7.80282e-05	7.80282e-05	7.80282e-05	7.80282e-05	7.80282e-05	7.80282e-05	7.80282e-05	7.80282e-05	7.80282e-05	7.80282e-05	8.51666e-05	0.000141046	0.000130929	8.95065e-05	0.000251744	0.000449476	0.00092986	0.00203153	0.00455802	0.0103521	0.0236397
CO2	202	0	0	0	0	0	0	0	0	0	0	0	0	0	0	0	0	0	0	0	0	8.04048e-05	0.00015988	0.000341862	0.000783984	0.00179791	0.00412317	0.00945572	0.021685
CO2	203	0.000112522	0.000112522	0.000112522	0.000112522	0.000112522	0.000112522	0.000112522	0.000112522	0.000112522	0.000112522	0.000112522	0.000112522	0.000112522	0.000112522	0.000112522	0.00015845	0.000112522	0.000112522	0.000112522	0.000169813	0.0001768	0.000259667	0.000427155	0.000834063	0.00176723	0.00390728	0.00881511	0.0200703
CO2	204	0	0	0	0	0	0	0	0	0	0	0	0	0	0	0	0	0	0	0	0	6.8881e-05	0.000135426	0.000289573	0.000664071	0.00152291	0.00349251	0.00800944	0.0183682
CO2	205	0.000128464	0.000128464	0.000128464	0.000128464	0.000128464	0.000128464	0.000128464	0.000128464	0.000128464	0.000128464	0.000128464	0.000128464	0.000128464	0.000128464	0.000128464	0.000128464	0.000128464	0.000128464	0.000181226	0.000187254	0.000137413	0.000253104	0.000394973	0.000739643	0.00153008	0.0033428	0.00749996	0.0170336
CO2	206	0	0	0	0	0	0	0	0	0	0	0	0	0	0	0	0	0	0	0	0	6.2682e-05	1.73808e-05	0.000245282	0.000562499	0.00128998	0.00295832	0.00678436	0.0155587
CO2	207	0.000117597	0.000117597	0.000117597	0.000117597	0.000117597	0.000117597	0.000117597	0.000117597	0.000117597	0.000117597	0.000117597	0.000117597	0.000117597	0.000117597	0.000117597	0.000117597	0.000117597	0.000117597	0.000117597	0.000117597	0.000175286	0.000230924	0.00015428	0.000635293	0.00130483	0.00284029	0.00636159	0.0144371
CO2	208	0	0	0	0	0	0	0	0	0	0	0	0	0	0	0	0	4.58534e-05	0	0	3.88535e-05	0	0.000104301	0.000222824	0.000476462	0.00109267	0.00250583	0.00574667	0.0131789
CO2	209	0.000128324	0.000128324	0.000128324	0.000128324	0.000128324	0.000128324	0.000128324	0.000128324	0.000128324	0.000128324	0.000128324	0.000128324	0.000128324	0.000128324	0.000128324	0.000128324	0.000128324	0.000128324	0.000128324	0.000128324	0.000193748	0.000224318	0.0003334	0.000566837	0.00113397	0.00243457	0.00541728	0.0122576
CO2	210	0	0	0	0	0	0	0	0	0	0	0	0	0	0	0	0	0	0	0	0	0	8.83478e-05	0.000188742	0.000403586	0.000925543	0.00212256	0.00486769	0.0111632
CO2	211	0.000101895	0.000101895	0.000101895	0.000101895	0.000101895	0.000101895	0.000101895	0.000101895	0.000101895	0.000101895	0.000101895	0.000101895	0.000101895	0.000101895	0.000101895	0.000101895	0.000101895	0.000101895	0.000109025	0.00016488	0.000154784	0.000113372	0.000275604	0.000473336	0.00095372	0.00205539	0.00458188	0.0103759
CO2	212	0	0	0	0	0	0	0	0	0	0	0	0	0	0	0	0	0	0	0	0	0	8.03969e-05	0.000159873	0.000341856	0.000783978	0.0017979	0.00412316	0.00945572
CO2	213	0.000105841	0.000105841	0.000105841	0.000105841	0.000105841	0.000105841	0.000105841	0.000105841	0.000105841	0.000105841	0.000105841	0.000105841	0.000105841	0.000105841	0.000105841	0.000105841	0.000105841	0.000151645	0.000105841	0.000105841	0.00016312	0.000170112	0.00025298	0.000420468	0.000827376	0.00176054	0.0039006	0.00880842
CO2	214	0	0	0	0	0	0	0	0	0	0	0	0	0	0	0	0	0	0	0	0	0	6.88742e-05	0.00013542	0.000289568	0.000664065	0.00152291	0.00349251	0.00800943
CO2	215	9.49205e-05	9.49205e-05	9.49205e-05	9.49205e-05	9.49205e-05	9.49205e-05	9.49205e-05	9.49205e-05	9.49205e-05	9.49205e-05	9.49205e-05	9.49205e-05	9.49205e-05	9.49205e-05	9.49205e-05	9.49205e-05	9.49205e-05	9.49205e-05	9.49205e-05	0.000147654	0.000153697	0.000103868	0.000219554	0.000361424	0.000706094	0.00149653	0.00330926	0.00746641
CO2	216	0	0	0	0	0	0	0	0	0	0	0	0	0	0	0	0	0	0	0	0	0	6.26758e-05	1.738e-05	0.000245277	0.000562494	0.00128997	0.00295832	0.00678436
CO2	217	8.64133e-05	8.64133e-05	8.64133e-05	8.64133e-05	8.64133e-05	8.64133e-05	8.64133e-05	8.64133e-05	8.64133e-05	8.64133e-05	8.64133e-05	8.64133e-05	8.64133e-05	8.64133e-05	8.64133e-05	8.64133e-05	8.64133e-05	8.64133e-05	8.64133e-05	8.64133e-05	8.64133e-05	0.000144097	0.000199736	0.000123096	0.000604105	0.00127364	0.0028091	0.00633041
CO2	218	0	0	0	0	0	0	0	0	0	0	0	0	0	0	0	0	0	0	0	0	3.88447e-05	0	0.000104297	0.000222819	0.000476459	0.00109267	0.00250583	0.00574666
CO2	219	9.81933e-05	9.81933e-05	9.81933e-05	9.81933e-05	9.81933e-05	9.81933e-05	9.81933e-05	9.81933e-05	9.81933e-05	9.81933e-05	9.81933e-05	9.81933e-05	9.81933e-05	9.81933e-05	9.81933e-05	9.81933e-05	9.81933e-05	9.81933e-05	9.81933e-05	9.81933e-05	9.81933e-05	0.000163611	0.000194183	0.000303265	0.000536702	0.00110383	0.00240444	0.00538714
CO2	220	0	0	0	0	0	0	0	0	0	0	0	0	0	0	0	0	0	0	0	0	0	0	8.8344e-05	0.000188738	0.000403582	0.00092554	0.00212255	0.00486769
CO2	221	9.2475e-05	9.2475e-05	9.2475e-05	9.2475e-05	9.2475e-05	9.2475e-05	9.2475e-05	9.2475e-05	9.2475e-05	9.2475e-05	9.2475e-05	9.2475e-05	9.2475e-05	9.2475e-05	9.2475e-05	9.2475e-05	9.2475e-05	9.2475e-05	9.2475e-05	9.96012e-05	0.000155446	0.000145359	0.000103952	0.000266181	0.000463913	0.000944297	0.00204597	0.00457246
CO2	222	0	0	0	0	0	0	0	0	0	0	0	0	0	0	0	0	0	0	0	0	0	0	8.03934e-05	0.00015987	0.000341853	0.000783975	0.0017979	0.00412316
CO2	223	5.77079e-05	5.77079e-05	5.77079e-05	5.77079e-05	5.77079e-05	5.77079e-05	5.77079e-05	5.77079e-05	5.77079e-05	5.77079e-05	5.77079e-05	5.77079e-05	5.77079e-05	5.77079e-05	5.77079e-05	5.77079e-05	5.77079e-05	5.77079e-05	0.000103458	5.77079e-05	5.77079e-05	0.000114981	0.000121977	0.000204845	0.000372333	0.00077924	0.00171241	0.00385246
CO2	224	0	0	0	0	0	0	0	0	0	0	0	0	0	0	0	0	0	0	0	0	0	0	6.88712e-05	0.000135417	0.000289565	0.000664063	0.00152291	0.00349251
CO2	225	8.3729e-05	8.3729e-05	8.3729e-05	8.3729e-05	8.3729e-05	8.3729e-05	8.3729e-05	8.3729e-05	8.3729e-05	8.3729e-05	8.3729e-05	8.3729e-05	8.3729e-05	8.3729e-05	8.3729e-05	8.3729e-05	8.3729e-05	8.3729e-05	8.3729e-05	8.3729e-05	0.000136451	0.0001425	9.26761e-05	0.000208361	0.000350231	0.0006949	0.00148534	0.00329806
CO2	226	0	0	0	0	0	0	0	0	0	0	0	0	0	0	0	0	0	0	0	0	0	0	6.26731e-05	1.73797e-05	0.000245275	0.000562492	0.00128997	0.00295831
CO2	227	0	0	0	0	0	0	0	0	0	0	0	0	0	0	0	0	0	0	0	0	0	0	5.76813e-05	0.00011332	3.66824e-05	0.00051769	0.00118723	0.00272269
CO2	228	8.78727e-05	8.78727e-05	8.78727e-05	8.78727e-05	8.78727e-05	8.78727e-05	8.78727e-05	8.78727e-05	8.78727e-05	8.78727e-05	8.78727e-05	8.78727e-05	8.78727e-05	8.78727e-05	8.78727e-05	8.78727e-05	8.78727e-05	8.78727e-05	8.78727e-05	8.78727e-05	8.78727e-05	0.000126714	8.78727e-05	0.000192167	0.00031069	0.00056433	0.00118054	0.0025937
CO2	229	0	0	0	0	0	0	0	0	0	0	0	0	0	0	0	0	0	0	0	0	0	0	6.54145e-05	9.59877e-05	0.00020507	0.000438508	0.00100564	0.00230624
CO2	230	0	0	0	0	0	0	0	0	0	0	0	0	0	0	0	0	0	0	0	0	0	0	0	8.83424e-05	0.000188737	0.000403581	0.000925538	0.00212255
CO2	231	8.12546e-05	8.12546e-05	8.12546e-05	8.12546e-05	8.12546e-05	8.12546e-05	8.12546e-05	8.12546e-05	8.12546e-05	8.12546e-05	8.12546e-05	8.12546e-05	8.12546e-05	8.12546e-05	8.12546e-05	8.12546e-05	8.12546e-05	8.12546e-05	8.12546e-05	8.12546e-05	8.83792e-05	0.000144219	0.000134136	9.27311e-05	0.000254959	0.000452691	0.000933075	0.00203475
CO2	232	0	0	0	0	0	0	0	0	0	0	0	0	0	0	0	0	0	0	0	0	0	0	0	8.03919e-05	0.000159869	0.000341852	0.000783974	0.0017979
CO2	233	0	0	0	0	0	0	0	0	0	0	0	0	0	0	0	0	0	0	0	4.57261e-05	0	0	5.72707e-05	6.42676e-05	0.000147135	0.000314624	0.000721531	0.0016547
CO2	234	8.79411e-05	8.79411e-05	8.79411e-05	8.79411e-05	8.79411e-05	8.79411e-05	8.79411e-05	8.79411e-05	8.79411e-05	8.79411e-05	8.79411e-05	8.79411e-05	8.79411e-05	8.79411e-05	8.79411e-05	8.79411e-05	8.79411e-05	8.79411e-05	8.79411e-05	8.79411e-05	8.79411e-05	8.79411e-05	8.79411e-05	0.000156811	0.000223357	0.000377505	0.000752003	0.00161085
CO2	235	0	0	0	0	0	0	0	0	0	0	0	0	0	0	0	0	0	0	0	0	0	5.27169e-05	5.87684e-05	8.94687e-06	0.000124631	0.000266501	0.00061117	0.00140161
CO2	236	0	0	0	0	0	0	0	0	0	0	0	0	0	0	0	0	0	0	0	0	0	0	0	6.26719e-05	1.73796e-05	0.000245274	0.000562491	0.00128997
CO2	237	8.26853e-05	8.26853e-05	8.26853e-05	8.26853e-05	8.26853e-05	8.26853e-05	8.26853e-05	8.26853e-05	8.26853e-05	8.26853e-05	8.26853e-05	8.26853e-05	8.26853e-05	8.26853e-05	8.26853e-05	8.26853e-05	8.26853e-05	8.26853e-05	8.26853e-05	8.26853e-05	8.26853e-05	8.26853e-05	8.26853e-05	0.000140365	0.000196005	0.000119367	0.000600375	0.00126991
CO2	238	0	0	0	0	0	0	0	0	0	0	0	0	0	0	0	0	0	0	0	0	0	0	3.88393e-05	0	0.000104294	0.000222817	0.000476456	0.00109267
CO2	239	0	0	0	0	0	0	0	0	0	0	0	0	0	0	0	0	0	0	0	0	0	0	0	6.54133e-05	9.59869e-05	0.00020507	0.000438507	0.00100564
CO2	240	0	0	0	0	0	0	0	0	0	0	0	0	0	0	0	0	0	0	0	0	0	0	0	0	8.83417e-05	0.000188736	0.00040358	0.000925538
CO2	241	9.1602e-05	9.1602e-05	9.1602e-05	9.1602e-05	9.1602e-05	9.1602e-05	9.1602e-05	9.1602e-05	9.1602e-05	9.1602e-05	9.1602e-05	9.1602e-05	9.1602e-05	9.1602e-05	9.1602e-05	9.1602e-05	9.1602e-05	9.1602e-05	9.1602e-05	9.1602e-05	9.1602e-05	9.8726e-05	0.000154564	0.000144482	0.000103078	0.000265306	0.000463038	0.000943422
CO2	242	0	0	0	0	0	0	0	0	0	0	0	0	0	0	0	0	0	0	0	0	0	0	0	0	8.03913e-05	0.000159868	0.000341851	0.000783973
CO2	243	0	0	0	0	0	0	0	0	0	0	0	0	0	0	0	0	0	0	0	0	4.57158e-05	0	0	5.72696e-05	6.42671e-05	0.000147135	0.000314623	0.000721531
CO2	244	0	0	0	0	0	0	0	0	0	0	0	0	0	0	0	0	0	0	0	0	0	0	0	0	6.88694e-05	0.000135416	0.000289564	0.000664062
CO2	245	8.26254e-05	8.26254e-05	8.26254e-05	8.26254e-05	8.26254e-05	8.26254e-05	8.26254e-05	8.26254e-05	8.26254e-05	8.26254e-05	8.26254e-05	8.26254e-05	8.26254e-05	8.26254e-05	8.26254e-05	8.26254e-05	8.26254e-05	8.26254e-05	8.26254e-05	8.26254e-05	8.26254e-05	8.26254e-05	0.00013534	0.000141393	9.15722e-05	0.000207256	0.000349126	0.000693795
CO2	246	0	0	0	0	0	0	0	0	0	0	0	0	0	0	0	0	0	0	0	0	0	0	0	0	6.26714e-05	1.73795e-05	0.000245274	0.000562491
CO2	247	0	0	0	0	0	0	0	0	0	0	0	0	0	0	0	0	0	0	0	0	0	0	0	0	5.76797e-05	0.000113319	3.66822e-05	0.000517689
CO2	248	0	0	0	0	0	0	0	0	0	0	0	0	0	0	0	0	0	0	0	0	0	0	0	3.88385e-05	0	0.000104293	0.000222816	0.000476456
CO2	249	6.44663e-05	6.44663e-05	6.44663e-05	6.44663e-05	6.44663e-05	6.44663e-05	6.44663e-05	6.44663e-05	6.44663e-05	6.44663e-05	6.44663e-05	6.44663e-05	6.44663e-05	6.44663e-05	6.44663e-05	6.44663e-05	6.44663e-05	6.44663e-05	6.44663e-05	6.44663e-05	6.44663e-05	6.44663e-05	6.44663e-05	6.44663e-05	0.000129879	0.000160453	0.000269536	0.000502973
CO2	250	0	0	0	0	0	0	0	0	0	0	0	0	0	0	0	0	0	0	0	0	0	0	0	0	0	8.83414e-05	0.000188736	0.00040358
CO2	251	0	0	0	0	0	0	0	0	0	0	0	0	0	0	0	0	0	0	0	0	0	0	7.12364e-06	6.29607e-05	5.28798e-05	1.14764e-05	0.000173703	0.000371435
CO2	252	0	0	0	0	0	0	0	0	0	0	0	0	0	0	0	0	0	0	0	0	0	0	0	0	0	8.0391e-05	0.000159868	0.000341851
CO2	253	0	0	0	0	0	0	0	0	0	0	0	0	0	0	0	0	0	0	0	0	0	4.57113e-05	0	0	5.72692e-05	6.42669e-05	0.000147135	0.000314623
CO2	254	6.95806e-05	6.95806e-05	6.95806e-05	6.95806e-05	6.95806e-05	6.95806e-05	6.95806e-05	6.95806e-05	6.95806e-05	6.95806e-05	6.95806e-05	6.95806e-05	6.95806e-05	6.95806e-05	6.95806e-05	6.95806e-05	6.95806e-05	6.95806e-05	6.95806e-05	6.95806e-05	6.95806e-05	6.95806e-05	6.95806e-05	6.95806e-05	6.95806e-05	0.00013845	0.000204996	0.000359144
CO2	255	0	0	0	0	0	0	0	0	0	0	0	0	0	0	0	0	0	0	0	0	0	0	0	5.27136e-05	5.87669e-05	8.94677e-06	0.00012463	0.0002665
CO2	256	0	0	0	0	0	0	0	0	0	0	0	0	0	0	0	0	0	0	0	0	0	0	0	0	0	6.26712e-05	1.73795e-05	0.000245274
CO2	257	0	0	0	0	0	0	0	0	0	0	0	0	0	0	0	0	0	0	0	0	0	0	0	0	0	5.76795e-05	0.000113319	3.66821e-05
CO2	258	0	0	0	0	0	0	0	0	0	0	0	0	0	0	0	0	0	0	0	0	0	0	0	0	3.88382e-05	0	0.000104293	0.000222816
CO2	259	0	0	0	0	0	0	0	0	0	0	0	0	0	0	0	0	0	0	0	0	0	0	0	0	0	6.54125e-05	9.59864e-05	0.000205069
CO2	260	7.92807e-05	7.92807e-05	7.92807e-05	7.92807e-05	7.92807e-05	7.92807e-05	7.92807e-05	7.92807e-05	7.92807e-05	7.92807e-05	7.92807e-05	7.92807e-05	7.92807e-05	7.92807e-05	7.92807e-05	7.92807e-05	7.92807e-05	7.92807e-05	7.92807e-05	7.92807e-05	7.92807e-05	7.92807e-05	7.92807e-05	7.92807e-05	7.92807e-05	7.92807e-05	0.000167622	0.000268016
CO2	261	0	0	0	0	0	0	0	0	0	0	0	0	0	0	0	0	0	0	0	0	0	0	0	7.1235e-06	6.29602e-05	5.28796e-05	1.14764e-05	0.000173703
CO2	262	0	0	0	0	0	0	0	0	0	0	0	0	0	0	0	0	0	0	0	0	0	0	0	0	0	0	8.03909e-05	0.000159868
CO2	263	0	0	0	0	0	0	0	0	0	0	0	0	0	0	0	0	0	0	0	0	0	0	4.57093e-05	0	0	5.7269e-05	6.42668e-05	0.000147135
CO2	264	0	0	0	0	0	0	0	0	0	0	0	0	0	0	0	0	0	0	0	0	0	0	0	0	0	0	6.8869e-05	0.000135415
CO2	265	0	0	0	0	0	0	0	0	0	0	0	0	0	0	0	0	0	0	0	0	0	0	0	0	5.27132e-05	5.87666e-05	8.94675e-06	0.00012463
CO2	266	0	0	0	0	0	0	0	0	0	0	0	0	0	0	0	0	0	0	0	0	0	0	0	0	0	0	6.26711e-05	1.73795e-05
CO2	267	7.55075e-05	7.55075e-05	7.55075e-05	7.55075e-05	7.55075e-05	7.55075e-05	7.55075e-05	7.55075e-05	7.55075e-05	7.55075e-05	7.55075e-05	7.55075e-05	7.55075e-05	7.55075e-05	7.55075e-05	7.55075e-05	7.55075e-05	7.55075e-05	7.55075e-05	7.55075e-05	7.55075e-05	7.55075e-05	7.55075e-05	7.55075e-05	7.55075e-05	7.55075e-05	0.000133187	0.000188826
CO2	268	0	0	0	0	0	0	0	0	0	0	0	0	0	0	0	0	0	0	0	0	0	0	0	0	0	3.88381e-05	0	0.000104293
CO2	269	0	0	0	0	0	0	0	0	0	0	0	0	0	0	0	0	0	0	0	0	0	0	0	0	0	0	6.54124e-05	9.59864e-05
CO2	270	0	0	0	0	0	0	0	0	0	0	0	0	0	0	0	0	0	0	0	0	0	0	0	0	0	0	0	8.83412e-05
CO2	271	0	0	0	0	0	0	0	0	0	0	0	0	0	0	0	0	0	0	0	0	0	0	0	0	7.12345e-06	6.296e-05	5.28796e-05	1.14764e-05
CO2	272	0	0	0	0	0	0	0	0	0	0	0	0	0	0	0	0	0	0	0	0	0	0	0	0	0	0	0	8.03908e-05
CO2	273	0	0	0	0	0	0	0	0	0	0	0	0	0	0	0	0	0	0	0	0	0	0	0	4.57085e-05	0	0	5.72689e-05	6.42668e-05
CO2	274	0	0	0	0	0	0	0	0	0	0	0	0	0	0	0	0	0	0	0	0	0	0	0	0	0	0	0	6.8869e-05
CO2	275	0	0	0	0	0	0	0	0	0	0	0	0	0	0	0	0	0	0	0	0	0	0	0	0	0	5.2713e-05	5.87666e-05	8.94675e-06
CO2	276	8.75105e-05	8.75105e-05	8.75105e-05	8.75105e-05	8.75105e-05	8.75105e-05	8.75105e-05	8.75105e-05	8.75105e-05	8.75105e-05	8.75105e-05	8.75105e-05	8.75105e-05	8.75105e-05	8.75105e-05	8.75105e-05	8.75105e-05	8.75105e-05	8.75105e-05	8.75105e-05	8.75105e-05	8.75105e-05	8.75105e-05	8.75105e-05	8.75105e-05	8.75105e-05	8.75105e-05	0.000150182
CO2	277	0	0	0	0	0	0	0	0	0	0	0	0	0	0	0	0	0	0	0	0	0	0	0	0	0	0	0	5.76794e-05
CO2	278	0	0	0	0	0	0	0	0	0	0	0	0	0	0	0	0	0	0	0	0	0	0	0	0	0	0	3.8838e-05	0
CO2	279	0	0	0	0	0	0	0	0	0	0	0	0	0	0	0	0	0	0	0	0	0	0	0	0	0	0	0	6.54124e-05
CO2	280	0	0	0	0	0	0	0	0	0	0	0	0	0	0	0	0	0	0	0	0	0	0	0	0	0	0	0	0
CO2	281	0	0	0	0	0	0	0	0	0	0	0	0	0	0	0	0	0	0	0	0	0	0	0	0	0	7.12342e-06	6.29599e-05	5.28795e-05
CO2	282	0	0	0	0	0	0	0	0	0	0	0	0	0	0	0	0	0	0	0	0	0	0	0	0	0	0	0	0
CO2	283	0	0	0	0	0	0	0	0	0	0	0	0	0	0	0	0	0	0	0	0	0	0	0	0	4.57081e-05	0	0	5.72688e-05
CO2	284	0	0	0	0	0	0	0	0	0	0	0	0	0	0	0	0	0	0	0	0	0	0	0	0	0	0	0	0
CO2	285	0	0	0	0	0	0	0	0	0	0	0	0	0	0	0	0	0	0	0	0	0	0	0	0	0	0	5.27129e-05	5.87665e-05
CO2	286	0	0	0	0	0	0	0	0	0	0	0	0	0	0	0	0	0	0	0	0	0	0	0	0	0	0	0	0
CO2	287	0	0	0	0	0	0	0	0	0	0	0	0	0	0	0	0	0	0	0	0	0	0	0	0	0	0	0	0
CO2	288	6.87908e-05	6.87908e-05	6.87908e-05	6.87908e-05	6.87908e-05	6.87908e-05	6.87908e-05	6.87908e-05	6.87908e-05	6.87908e-05	6.87908e-05	6.87908e-05	6.87908e-05	6.87908e-05	6.87908e-05	6.87908e-05	6.87908e-05	6.87908e-05	6.87908e-05	6.87908e-05	6.87908e-05	6.87908e-05	6.87908e-05	6.87908e-05	6.87908e-05	6.87908e-05	6.87908e-05	0.000107629
CO2	289	0	0	0	0	0	0	0	0	0	0	0	0	0	0	0	0	0	0	0	0	0	0	0	0	0	0	0	0
CO2	290	0	0	0	0	0	0	0	0	0	0	0	0	0	0	0	0	0	0	0	0	0	0	0	0	0	0	0	0
CO2	291	0	0	0	0	0	0	0	0	0	0	0	0	0	0	0	0	0	0	0	0	0	0	0	0	0	0	7.12341e-06	6.29598e-05
CO2	292	0	0	0	0	0	0	0	0	0	0	0	0	0	0	0	0	0	0	0	0	0	0	0	0	0	0	0	0
CO2	293	0	0	0	0	0	0	0	0	0	0	0	0	0	0	0	0	0	0	0	0	0	0	0	0	0	4.57079e-05	0	0
CO2	294	0	0	0	0	0	0	0	0	0	0	0	0	0	0	0	0	0	0	0	0	0	0	0	0	0	0	0	0
CO2	295	0	0	0	0	0	0	0	0	0	0	0	0	0	0	0	0	0	0	0	0	0	0	0	0	0	0	0	5.27129e-05
CO2	296	0	0	0	0	0	0	0	0	0	0	0	0	0	0	0	0	0	0	0	0	0	0	0	0	0	0	0	0
CO2	297	0	0	0	0	0	0	0	0	0	0	0	0	0	0	0	0	0	0	0	0	0	0	0	0	0	0	0	0
CO2	298	0	0	0	0	0	0	0	0	0	0	0	0	0	0	0	0	0	0	0	0	0	0	0	0	0	0	0	0
CO2	299	0	0	0	0	0	0	0	0	0	0	0	0	0	0	0	0	0	0	0	0	0	0	0	0	0	0	0	0
CO2	300	0	0	0	0	0	0	0	0	0	0	0	0	0	0	0	0	0	0	0	0	0	0	0	0	0	0	0	0

## Sheet: lumber_MB
Table SM.lumber.MB: Carbon emission fluxes (kgC/m3 wood product) over simulation period (0-300 years) at building lifespans (BL) 1-150 years, building in Manitoba
Emission	Timestep_years	BL001	BL002	BL003	BL004	BL005	BL006	BL007	BL008	BL009	BL010	BL015	BL020	BL025	BL030	BL035	BL040	BL045	BL050	BL060	BL070	BL080	BL090	BL100	BL110	BL120	BL130	BL140	BL150
CH4	1
CH4	2	0.129279	0.129279	0.129279	0.129279	0.129279	0.129279	0.129279	0.129279	0.129279	0.129279	0.129279	0.129279	0.129279	0.129279	0.129279	0.129279	0.129279	0.129279	0.129279	0.129279	0.129279	0.129279	0.129279	0.129279	0.129279	0.129279	0.129279	0.129279
CH4	3	1.17644	0.126718	0.126718	0.126718	0.126718	0.126718	0.126718	0.126718	0.126718	0.126718	0.126718	0.126718	0.126718	0.126718	0.126718	0.126718	0.126718	0.126718	0.126718	0.126718	0.126718	0.126718	0.126718	0.126718	0.126718	0.126718	0.126718	0.126718
CH4	4	1.15417	1.17393	0.12421	0.12421	0.12421	0.12421	0.12421	0.12421	0.12421	0.12421	0.12421	0.12421	0.12421	0.12421	0.12421	0.12421	0.12421	0.12421	0.12421	0.12421	0.12421	0.12421	0.12421	0.12421	0.12421	0.12421	0.12421	0.12421
CH4	5	1.13233	1.15172	1.17147	0.121752	0.121752	0.121752	0.121752	0.121752	0.121752	0.121752	0.121752	0.121752	0.121752	0.121752	0.121752	0.121752	0.121752	0.121752	0.121752	0.121752	0.121752	0.121752	0.121752	0.121752	0.121752	0.121752	0.121752	0.121752
CH4	6	1.11091	1.12992	1.14931	1.16907	0.119345	0.119345	0.119345	0.119345	0.119345	0.119345	0.119345	0.119345	0.119345	0.119345	0.119345	0.119345	0.119345	0.119345	0.119345	0.119345	0.119345	0.119345	0.119345	0.119345	0.119345	0.119345	0.119345	0.119345
CH4	7	1.08988	1.10855	1.12757	1.14695	1.16671	0.116986	0.116986	0.116986	0.116986	0.116986	0.116986	0.116986	0.116986	0.116986	0.116986	0.116986	0.116986	0.116986	0.116986	0.116986	0.116986	0.116986	0.116986	0.116986	0.116986	0.116986	0.116986	0.116986
CH4	8	1.06926	1.08757	1.10623	1.12525	1.14464	1.1644	0.114674	0.114674	0.114674	0.114674	0.114674	0.114674	0.114674	0.114674	0.114674	0.114674	0.114674	0.114674	0.114674	0.114674	0.114674	0.114674	0.114674	0.114674	0.114674	0.114674	0.114674	0.114674
CH4	9	1.04903	1.067	1.08531	1.10397	1.12299	1.14237	1.16213	0.11241	0.11241	0.11241	0.11241	0.11241	0.11241	0.11241	0.11241	0.11241	0.11241	0.11241	0.11241	0.11241	0.11241	0.11241	0.11241	0.11241	0.11241	0.11241	0.11241	0.11241
CH4	10	1.02919	1.04681	1.06478	1.08309	1.10175	1.12077	1.14016	1.15991	0.110191	0.110191	0.110191	0.110191	0.110191	0.110191	0.110191	0.110191	0.110191	0.110191	0.110191	0.110191	0.110191	0.110191	0.110191	0.110191	0.110191	0.110191	0.110191	0.110191
CH4	11	1.00972	1.02701	1.04464	1.06261	1.08092	1.09958	1.1186	1.13798	1.15774	0.108017	0.108017	0.108017	0.108017	0.108017	0.108017	0.108017	0.108017	0.108017	0.108017	0.108017	0.108017	0.108017	0.108017	0.108017	0.108017	0.108017	0.108017	0.108017
CH4	12	0.990615	1.00759	1.02488	1.04251	1.06048	1.07879	1.09745	1.11647	1.13585	1.15561	0.105887	0.105887	0.105887	0.105887	0.105887	0.105887	0.105887	0.105887	0.105887	0.105887	0.105887	0.105887	0.105887	0.105887	0.105887	0.105887	0.105887	0.105887
CH4	13	0.971877	0.988528	1.0055	1.02279	1.04042	1.05839	1.0767	1.09536	1.11438	1.13376	0.1038	0.1038	0.1038	0.1038	0.1038	0.1038	0.1038	0.1038	0.1038	0.1038	0.1038	0.1038	0.1038	0.1038	0.1038	0.1038	0.1038	0.1038
CH4	14	0.953494	0.969831	0.986483	1.00345	1.02075	1.03838	1.05634	1.07465	1.09332	1.11234	0.101755	0.101755	0.101755	0.101755	0.101755	0.101755	0.101755	0.101755	0.101755	0.101755	0.101755	0.101755	0.101755	0.101755	0.101755	0.101755	0.101755	0.101755
CH4	15	0.93546	0.95149	0.967828	0.984479	1.00145	1.01875	1.03637	1.05434	1.07265	1.09131	0.099751	0.099751	0.099751	0.099751	0.099751	0.099751	0.099751	0.099751	0.099751	0.099751	0.099751	0.099751	0.099751	0.099751	0.099751	0.099751	0.099751	0.099751
CH4	16	0.917767	0.933496	0.949526	0.965864	0.982515	0.999486	1.01678	1.03441	1.05238	1.07069	0.0977875	0.0977875	0.0977875	0.0977875	0.0977875	0.0977875	0.0977875	0.0977875	0.0977875	0.0977875	0.0977875	0.0977875	0.0977875	0.0977875	0.0977875	0.0977875	0.0977875	0.0977875
CH4	17	0.900411	0.915843	0.931572	0.947602	0.96394	0.980591	0.997562	1.01486	1.03249	1.05045	1.14558	0.0958635	0.0958635	0.0958635	0.0958635	0.0958635	0.0958635	0.0958635	0.0958635	0.0958635	0.0958635	0.0958635	0.0958635	0.0958635	0.0958635	0.0958635	0.0958635	0.0958635
CH4	18	0.883383	0.898526	0.913958	0.929687	0.945717	0.962055	0.978706	0.995676	1.01297	1.0306	1.12394	0.0939781	0.0939781	0.0939781	0.0939781	0.0939781	0.0939781	0.0939781	0.0939781	0.0939781	0.0939781	0.0939781	0.0939781	0.0939781	0.0939781	0.0939781	0.0939781	0.0939781
CH4	19	0.866679	0.881536	0.896678	0.912111	0.927839	0.943869	0.960207	0.976858	0.993829	1.01112	1.10271	0.0921306	0.0921306	0.0921306	0.0921306	0.0921306	0.0921306	0.0921306	0.0921306	0.0921306	0.0921306	0.0921306	0.0921306	0.0921306	0.0921306	0.0921306	0.0921306	0.0921306
CH4	20	0.850291	0.864869	0.879726	0.894868	0.9103	0.926029	0.942059	0.958397	0.975048	0.992019	1.08188	0.0903203	0.0903203	0.0903203	0.0903203	0.0903203	0.0903203	0.0903203	0.0903203	0.0903203	0.0903203	0.0903203	0.0903203	0.0903203	0.0903203	0.0903203	0.0903203	0.0903203
CH4	21	0.834214	0.848517	0.863094	0.877952	0.893094	0.908526	0.924255	0.940285	0.956623	0.973274	1.06144	0.0885462	0.0885462	0.0885462	0.0885462	0.0885462	0.0885462	0.0885462	0.0885462	0.0885462	0.0885462	0.0885462	0.0885462	0.0885462	0.0885462	0.0885462	0.0885462	0.0885462
CH4	22	0.818441	0.832475	0.846779	0.861356	0.876213	0.891355	0.906788	0.922516	0.938547	0.954884	1.0414	1.13653	0.0868078	0.0868078	0.0868078	0.0868078	0.0868078	0.0868078	0.0868078	0.0868078	0.0868078	0.0868078	0.0868078	0.0868078	0.0868078	0.0868078	0.0868078	0.0868078
CH4	23	0.802968	0.816738	0.830772	0.845075	0.859652	0.87451	0.889652	0.905084	0.920813	0.936843	1.02173	1.11507	0.0851042	0.0851042	0.0851042	0.0851042	0.0851042	0.0851042	0.0851042	0.0851042	0.0851042	0.0851042	0.0851042	0.0851042	0.0851042	0.0851042	0.0851042	0.0851042
CH4	24	0.787788	0.801299	0.815068	0.829102	0.843405	0.857983	0.87284	0.887982	0.903415	0.919143	1.00243	1.09401	0.0834347	0.0834347	0.0834347	0.0834347	0.0834347	0.0834347	0.0834347	0.0834347	0.0834347	0.0834347	0.0834347	0.0834347	0.0834347	0.0834347	0.0834347	0.0834347
CH4	25	0.772895	0.786152	0.799663	0.813432	0.827466	0.841769	0.856347	0.871204	0.886346	0.901779	0.983497	1.07336	0.0817986	0.0817986	0.0817986	0.0817986	0.0817986	0.0817986	0.0817986	0.0817986	0.0817986	0.0817986	0.0817986	0.0817986	0.0817986	0.0817986	0.0817986	0.0817986
CH4	26	0.758285	0.771292	0.784549	0.798059	0.811829	0.825863	0.840166	0.854744	0.869601	0.884743	0.964923	1.05309	0.0801953	0.0801953	0.0801953	0.0801953	0.0801953	0.0801953	0.0801953	0.0801953	0.0801953	0.0801953	0.0801953	0.0801953	0.0801953	0.0801953	0.0801953	0.0801953
CH4	27	0.743952	0.756714	0.769721	0.782977	0.796488	0.810258	0.824292	0.838595	0.853172	0.868029	0.946701	1.03321	1.12835	0.078624	0.078624	0.078624	0.078624	0.078624	0.078624	0.078624	0.078624	0.078624	0.078624	0.078624	0.078624	0.078624	0.078624	0.078624
CH4	28	0.72989	0.742412	0.755174	0.768181	0.781437	0.794948	0.808718	0.822752	0.837055	0.851632	0.928823	1.01371	1.10705	0.0770842	0.0770842	0.0770842	0.0770842	0.0770842	0.0770842	0.0770842	0.0770842	0.0770842	0.0770842	0.0770842	0.0770842	0.0770842	0.0770842	0.0770842
CH4	29	0.716095	0.728381	0.740903	0.753665	0.766672	0.779928	0.793439	0.807209	0.821243	0.835546	0.911284	0.994569	1.08616	0.0755751	0.0755751	0.0755751	0.0755751	0.0755751	0.0755751	0.0755751	0.0755751	0.0755751	0.0755751	0.0755751	0.0755751	0.0755751	0.0755751	0.0755751
CH4	30	0.702561	0.714616	0.726902	0.739424	0.752186	0.765193	0.778449	0.79196	0.80573	0.819764	0.894076	0.975794	1.06566	0.0740961	0.0740961	0.0740961	0.0740961	0.0740961	0.0740961	0.0740961	0.0740961	0.0740961	0.0740961	0.0740961	0.0740961	0.0740961	0.0740961	0.0740961
CH4	31	0.689283	0.701111	0.713166	0.725453	0.737975	0.750737	0.763743	0.777	0.790511	0.80428	0.877194	0.957374	1.04555	0.0726466	0.0726466	0.0726466	0.0726466	0.0726466	0.0726466	0.0726466	0.0726466	0.0726466	0.0726466	0.0726466	0.0726466	0.0726466	0.0726466	0.0726466
CH4	32	0.676257	0.687863	0.699691	0.711746	0.724032	0.736554	0.749316	0.762323	0.775579	0.78909	0.860631	0.939303	1.02581	1.12095	0.0712261	0.0712261	0.0712261	0.0712261	0.0712261	0.0712261	0.0712261	0.0712261	0.0712261	0.0712261	0.0712261	0.0712261	0.0712261	0.0712261
CH4	33	0.663478	0.674865	0.68647	0.698299	0.710354	0.72264	0.735162	0.747924	0.760931	0.774187	0.844382	0.921573	1.00646	1.0998	0.0698338	0.0698338	0.0698338	0.0698338	0.0698338	0.0698338	0.0698338	0.0698338	0.0698338	0.0698338	0.0698338	0.0698338	0.0698338	0.0698338
CH4	34	0.650941	0.662113	0.6735	0.685106	0.696934	0.708989	0.721275	0.733797	0.746559	0.759566	0.82844	0.904178	0.987464	1.07905	0.0684693	0.0684693	0.0684693	0.0684693	0.0684693	0.0684693	0.0684693	0.0684693	0.0684693	0.0684693	0.0684693	0.0684693	0.0684693	0.0684693
CH4	35	0.638641	0.649603	0.660776	0.672163	0.683769	0.695597	0.707652	0.719938	0.73246	0.745222	0.8128	0.887112	0.96883	1.05869	0.0671319	0.0671319	0.0671319	0.0671319	0.0671319	0.0671319	0.0671319	0.0671319	0.0671319	0.0671319	0.0671319	0.0671319	0.0671319	0.0671319
CH4	36	0.626574	0.63733	0.648293	0.659465	0.670852	0.682458	0.694286	0.706341	0.718627	0.731149	0.797455	0.870369	0.950549	1.03872	0.0658212	0.0658212	0.0658212	0.0658212	0.0658212	0.0658212	0.0658212	0.0658212	0.0658212	0.0658212	0.0658212	0.0658212	0.0658212	0.0658212
CH4	37	0.614735	0.625289	0.636045	0.647008	0.658181	0.669568	0.681173	0.693001	0.705056	0.717342	0.7824	0.853942	0.932613	1.01912	1.11426	0.0645365	0.0645365	0.0645365	0.0645365	0.0645365	0.0645365	0.0645365	0.0645365	0.0645365	0.0645365	0.0645365	0.0645365	0.0645365
CH4	38	0.603121	0.613476	0.62403	0.634786	0.645749	0.656921	0.668309	0.679914	0.691742	0.703797	0.767631	0.837826	0.915016	0.9999	1.09324	0.0632774	0.0632774	0.0632774	0.0632774	0.0632774	0.0632774	0.0632774	0.0632774	0.0632774	0.0632774	0.0632774	0.0632774	0.0632774
CH4	39	0.591727	0.601887	0.612242	0.622796	0.633552	0.644515	0.655687	0.667074	0.67868	0.690508	0.75314	0.822014	0.897752	0.981038	1.07262	0.0620432	0.0620432	0.0620432	0.0620432	0.0620432	0.0620432	0.0620432	0.0620432	0.0620432	0.0620432	0.0620432	0.0620432	0.0620432
CH4	40	0.580548	0.590517	0.600677	0.611033	0.621586	0.632342	0.643305	0.654478	0.665865	0.67747	0.738924	0.806501	0.880814	0.962532	1.05239	0.0608336	0.0608336	0.0608336	0.0608336	0.0608336	0.0608336	0.0608336	0.0608336	0.0608336	0.0608336	0.0608336	0.0608336	0.0608336
CH4	41	0.569581	0.579363	0.589332	0.599492	0.609847	0.620401	0.631157	0.642119	0.653292	0.664679	0.724976	0.791282	0.864195	0.944376	1.03255	0.059648	0.059648	0.059648	0.059648	0.059648	0.059648	0.059648	0.059648	0.059648	0.059648	0.059648	0.059648	0.059648
CH4	42	0.558822	0.568419	0.578201	0.58817	0.59833	0.608685	0.619239	0.629995	0.640957	0.65213	0.711292	0.77635	0.847891	0.926562	1.01307	1.10821	0.0584859	0.0584859	0.0584859	0.0584859	0.0584859	0.0584859	0.0584859	0.0584859	0.0584859	0.0584859	0.0584859	0.0584859
CH4	43	0.548266	0.557683	0.56728	0.577061	0.58703	0.597191	0.607546	0.6181	0.628856	0.639818	0.697867	0.7617	0.831895	0.909086	0.993969	1.08731	0.0573468	0.0573468	0.0573468	0.0573468	0.0573468	0.0573468	0.0573468	0.0573468	0.0573468	0.0573468	0.0573468	0.0573468
CH4	44	0.53791	0.54715	0.556566	0.566164	0.575945	0.585914	0.596074	0.606429	0.616983	0.627739	0.684695	0.747327	0.816201	0.891939	0.975225	1.06681	0.0562303	0.0562303	0.0562303	0.0562303	0.0562303	0.0562303	0.0562303	0.0562303	0.0562303	0.0562303	0.0562303	0.0562303
CH4	45	0.52775	0.536816	0.546055	0.555472	0.565069	0.574851	0.58482	0.59498	0.605335	0.615889	0.671773	0.733226	0.800804	0.875116	0.956834	1.0467	0.0551359	0.0551359	0.0551359	0.0551359	0.0551359	0.0551359	0.0551359	0.0551359	0.0551359	0.0551359	0.0551359	0.0551359
CH4	46	0.517783	0.526678	0.535743	0.544983	0.554399	0.563997	0.573778	0.583747	0.593907	0.604262	0.659094	0.719391	0.785697	0.858611	0.938791	1.02696	0.0540632	0.0540632	0.0540632	0.0540632	0.0540632	0.0540632	0.0540632	0.0540632	0.0540632	0.0540632	0.0540632	0.0540632
CH4	47	0.508004	0.516731	0.525626	0.534692	0.543931	0.553348	0.562945	0.572726	0.582695	0.592856	0.646656	0.705818	0.770876	0.842417	0.921088	1.0076	1.10273	0.0530117	0.0530117	0.0530117	0.0530117	0.0530117	0.0530117	0.0530117	0.0530117	0.0530117	0.0530117	0.0530117
CH4	48	0.49841	0.506973	0.515701	0.524595	0.533661	0.5429	0.552317	0.561914	0.571696	0.581665	0.634452	0.692501	0.756334	0.826529	0.90372	0.988603	1.08195	0.051981	0.051981	0.051981	0.051981	0.051981	0.051981	0.051981	0.051981	0.051981	0.051981	0.051981
CH4	49	0.488997	0.4974	0.505963	0.51469	0.523585	0.532651	0.54189	0.551307	0.560904	0.570685	0.62248	0.679435	0.742068	0.810941	0.886679	0.969965	1.06155	0.0509707	0.0509707	0.0509707	0.0509707	0.0509707	0.0509707	0.0509707	0.0509707	0.0509707	0.0509707	0.0509707
CH4	50	0.479763	0.488007	0.496409	0.504972	0.5137	0.522595	0.53166	0.5409	0.550316	0.559914	0.610733	0.666617	0.72807	0.795648	0.86996	0.951679	1.04154	0.0499803	0.0499803	0.0499803	0.0499803	0.0499803	0.0499803	0.0499803	0.0499803	0.0499803	0.0499803	0.0499803
CH4	51	0.470704	0.478792	0.487036	0.495438	0.504002	0.512729	0.521624	0.53069	0.539929	0.549346	0.599208	0.654041	0.714337	0.780643	0.853557	0.933737	1.02191	0.0490095	0.0490095	0.0490095	0.0490095	0.0490095	0.0490095	0.0490095	0.0490095	0.0490095	0.0490095	0.0490095
CH4	52	0.461815	0.469752	0.477841	0.486085	0.494487	0.50305	0.511777	0.520672	0.529738	0.538977	0.587902	0.641702	0.700864	0.765922	0.837463	0.916134	1.00265	1.09778	0.0480579	0.0480579	0.0480579	0.0480579	0.0480579	0.0480579	0.0480579	0.0480579	0.0480579	0.0480579
CH4	53	0.453095	0.460882	0.468819	0.476908	0.485152	0.493554	0.502117	0.510845	0.519739	0.528805	0.576809	0.629596	0.687645	0.751478	0.821673	0.898864	0.983747	1.07709	0.047125	0.047125	0.047125	0.047125	0.047125	0.047125	0.047125	0.047125	0.047125	0.047125
CH4	54	0.44454	0.452181	0.459968	0.467905	0.475993	0.484237	0.492639	0.501203	0.50993	0.518825	0.565925	0.617719	0.674675	0.737307	0.806181	0.881919	0.965205	1.05679	0.0462105	0.0462105	0.0462105	0.0462105	0.0462105	0.0462105	0.0462105	0.0462105	0.0462105	0.0462105
CH4	55	0.436147	0.443644	0.451284	0.459072	0.467008	0.475097	0.483341	0.491743	0.500306	0.509034	0.555247	0.606067	0.661951	0.723404	0.790982	0.865294	0.947012	1.03687	0.0453141	0.0453141	0.0453141	0.0453141	0.0453141	0.0453141	0.0453141	0.0453141	0.0453141	0.0453141
CH4	56	0.427912	0.435268	0.442765	0.450406	0.458193	0.466129	0.474218	0.482462	0.490864	0.499427	0.544771	0.594634	0.649466	0.709763	0.776069	0.848983	0.929163	1.01733	0.0444353	0.0444353	0.0444353	0.0444353	0.0444353	0.0444353	0.0444353	0.0444353	0.0444353	0.0444353
CH4	57	0.419834	0.427051	0.434407	0.441903	0.449544	0.457331	0.465268	0.473357	0.481601	0.490003	0.534493	0.583418	0.637218	0.69638	0.761438	0.832979	0.91165	0.998162	0.0435738	0.0435738	0.0435738	0.0435738	0.0435738	0.0435738	0.0435738	0.0435738	0.0435738	0.0435738
CH4	58	0.411908	0.418989	0.426206	0.433562	0.441059	0.4487	0.456487	0.464423	0.472512	0.480756	0.524409	0.572413	0.625201	0.683249	0.747083	0.817278	0.894468	0.979351	0.0427293	0.0427293	0.0427293	0.0427293	0.0427293	0.0427293	0.0427293	0.0427293	0.0427293	0.0427293
CH4	59	0.404132	0.41108	0.418161	0.425378	0.432734	0.440231	0.447872	0.455659	0.463595	0.471684	0.514516	0.561616	0.61341	0.670366	0.732998	0.801872	0.87761	0.960896	0.0419014	0.0419014	0.0419014	0.0419014	0.0419014	0.0419014	0.0419014	0.0419014	0.0419014	0.0419014
CH4	60	0.396503	0.40332	0.410268	0.41735	0.424567	0.431923	0.439419	0.44706	0.454847	0.462784	0.504809	0.551023	0.601842	0.657726	0.71918	0.786757	0.86107	0.942788	0.0410898	0.0410898	0.0410898	0.0410898	0.0410898	0.0410898	0.0410898	0.0410898	0.0410898	0.0410898
CH4	61	0.389018	0.395707	0.402524	0.409472	0.416554	0.423771	0.431127	0.438624	0.446264	0.454052	0.495286	0.54063	0.590493	0.645325	0.705622	0.771928	0.844842	0.925022	0.0402941	0.0402941	0.0402941	0.0402941	0.0402941	0.0402941	0.0402941	0.0402941	0.0402941	0.0402941
CH4	62	0.381675	0.388238	0.394927	0.401744	0.408692	0.415774	0.422991	0.430347	0.437844	0.445484	0.485943	0.530433	0.579358	0.633158	0.69232	0.757378	0.828919	0.907591	1.08924	0.039514	0.039514	0.039514	0.039514	0.039514	0.039514	0.039514	0.039514	0.039514
CH4	63	0.37447	0.38091	0.387473	0.394162	0.40098	0.407928	0.415009	0.422226	0.429582	0.437079	0.476776	0.520429	0.568433	0.621221	0.679269	0.743103	0.813298	0.890488	1.06871	0.0387493	0.0387493	0.0387493	0.0387493	0.0387493	0.0387493	0.0387493	0.0387493	0.0387493
CH4	64	0.367402	0.37372	0.38016	0.386723	0.393412	0.40023	0.407178	0.414259	0.421477	0.428832	0.467782	0.510614	0.557714	0.609508	0.666464	0.729096	0.79797	0.873708	1.04858	0.0379996	0.0379996	0.0379996	0.0379996	0.0379996	0.0379996	0.0379996	0.0379996	0.0379996
CH4	65	0.360467	0.366667	0.372985	0.379425	0.385988	0.392677	0.399495	0.406443	0.413524	0.420742	0.458959	0.500984	0.547198	0.598017	0.653901	0.715355	0.782932	0.857245	1.02883	0.0372647	0.0372647	0.0372647	0.0372647	0.0372647	0.0372647	0.0372647	0.0372647	0.0372647
CH4	66	0.353664	0.359747	0.365946	0.372265	0.378705	0.385268	0.391957	0.398774	0.405722	0.412804	0.450302	0.491536	0.53688	0.586743	0.641575	0.701872	0.768178	0.841092	1.00944	0.0365441	0.0365441	0.0365441	0.0365441	0.0365441	0.0365441	0.0365441	0.0365441	0.0365441
CH4	67	0.346989	0.352958	0.35904	0.36524	0.371558	0.377998	0.384561	0.39125	0.398068	0.405016	0.441808	0.482266	0.526757	0.575682	0.629482	0.688644	0.753702	0.825243	0.990426	0.0358376	0.0358376	0.0358376	0.0358376	0.0358376	0.0358376	0.0358376	0.0358376	0.0358376
CH4	68	0.34044	0.346297	0.352265	0.358348	0.364547	0.370866	0.377306	0.383869	0.390558	0.397375	0.433475	0.473172	0.516825	0.564829	0.617616	0.675665	0.739498	0.809693	0.971767	0.0351451	0.0351451	0.0351451	0.0351451	0.0351451	0.0351451	0.0351451	0.0351451	0.0351451
CH4	69	0.334016	0.339761	0.345618	0.351586	0.357669	0.363868	0.370187	0.376627	0.38319	0.389879	0.425299	0.464249	0.50708	0.554181	0.605975	0.662931	0.725563	0.794437	0.95346	0.034466	0.034466	0.034466	0.034466	0.034466	0.034466	0.034466	0.034466	0.034466
CH4	70	0.327712	0.33335	0.339096	0.344952	0.35092	0.357003	0.363203	0.369521	0.375961	0.382524	0.417277	0.455494	0.49752	0.543734	0.594553	0.650437	0.71189	0.779468	0.935499	0.0338003	0.0338003	0.0338003	0.0338003	0.0338003	0.0338003	0.0338003	0.0338003	0.0338003
CH4	71	0.321528	0.327059	0.332697	0.338443	0.344299	0.350268	0.35635	0.36255	0.368868	0.375308	0.409407	0.446905	0.48814	0.533484	0.583347	0.638179	0.698475	0.764781	0.917875	0.0331476	0.0331476	0.0331476	0.0331476	0.0331476	0.0331476	0.0331476	0.0331476	0.0331476
CH4	72	0.31546	0.320888	0.32642	0.332057	0.337803	0.343659	0.349628	0.35571	0.36191	0.368229	0.401686	0.438478	0.478937	0.523427	0.572352	0.626152	0.685314	0.750372	0.900584	1.08223	0.0325077	0.0325077	0.0325077	0.0325077	0.0325077	0.0325077	0.0325077	0.0325077
CH4	73	0.309508	0.314833	0.320261	0.325792	0.33143	0.337176	0.343032	0.349	0.355083	0.361283	0.394111	0.43021	0.469907	0.51356	0.561564	0.614352	0.6724	0.736234	0.883619	1.06185	0.0318803	0.0318803	0.0318803	0.0318803	0.0318803	0.0318803	0.0318803	0.0318803
CH4	74	0.303667	0.308893	0.314218	0.319645	0.325177	0.330815	0.336561	0.342417	0.348385	0.354468	0.386678	0.422098	0.461048	0.50388	0.55098	0.602774	0.65973	0.722362	0.866974	1.04185	0.0312652	0.0312652	0.0312652	0.0312652	0.0312652	0.0312652	0.0312652	0.0312652
CH4	75	0.297938	0.303064	0.308289	0.313615	0.319042	0.324574	0.330212	0.335958	0.341814	0.347782	0.379386	0.414139	0.452356	0.494382	0.540595	0.591415	0.647299	0.708752	0.850642	1.02222	0.0306621	0.0306621	0.0306621	0.0306621	0.0306621	0.0306621	0.0306621	0.0306621
CH4	76	0.292316	0.297346	0.302473	0.307698	0.313024	0.318451	0.323983	0.32962	0.335366	0.341222	0.372231	0.406331	0.443828	0.485063	0.530407	0.58027	0.635102	0.695399	0.834618	1.00297	0.0300708	0.0300708	0.0300708	0.0300708	0.0300708	0.0300708	0.0300708	0.0300708
CH4	77	0.286801	0.291736	0.296766	0.301893	0.307118	0.312444	0.317871	0.323403	0.329041	0.334786	0.365212	0.398669	0.435461	0.47592	0.52041	0.569335	0.623135	0.682297	0.818896	0.984079	0.029491	0.029491	0.029491	0.029491	0.029491	0.029491	0.029491	0.029491
CH4	78	0.281389	0.286232	0.291168	0.296198	0.301325	0.30655	0.311875	0.317303	0.322834	0.328472	0.358325	0.391153	0.427252	0.466949	0.510603	0.558606	0.611394	0.669442	0.803471	0.965545	0.0289225	0.0289225	0.0289225	0.0289225	0.0289225	0.0289225	0.0289225	0.0289225
CH4	79	0.27608	0.280832	0.285675	0.29061	0.295641	0.300767	0.305993	0.311318	0.316745	0.322277	0.351568	0.383778	0.419198	0.458148	0.50098	0.54808	0.599874	0.65683	0.788336	0.94736	0.0283652	0.0283652	0.0283652	0.0283652	0.0283652	0.0283652	0.0283652	0.0283652
CH4	80	0.270872	0.275534	0.280286	0.285128	0.290064	0.295094	0.300221	0.305446	0.310771	0.316199	0.344939	0.376542	0.411296	0.449513	0.491538	0.537752	0.588571	0.644455	0.773486	0.929517	0.0278187	0.0278187	0.0278187	0.0278187	0.0278187	0.0278187	0.0278187	0.0278187
CH4	81	0.265762	0.270336	0.274998	0.27975	0.284592	0.289528	0.294558	0.299685	0.30491	0.310236	0.338434	0.369443	0.403543	0.44104	0.482275	0.527619	0.577482	0.632314	0.758917	0.912011	0.0272829	0.0272829	0.0272829	0.0272829	0.0272829	0.0272829	0.0272829	0.0272829
CH4	82	0.260748	0.265236	0.269811	0.274473	0.279224	0.284067	0.289003	0.294033	0.29916	0.304385	0.332053	0.362478	0.395936	0.432728	0.473186	0.517677	0.566601	0.620402	0.744621	0.894834	1.07648	0.0267575	0.0267575	0.0267575	0.0267575	0.0267575	0.0267575	0.0267575
CH4	83	0.255829	0.260233	0.264721	0.269295	0.273958	0.278709	0.283552	0.288488	0.293518	0.298645	0.325792	0.355645	0.388473	0.424572	0.464269	0.507922	0.555926	0.608714	0.730596	0.877981	1.05621	0.0262424	0.0262424	0.0262424	0.0262424	0.0262424	0.0262424	0.0262424
CH4	84	0.251003	0.255324	0.259728	0.264216	0.26879	0.273453	0.278204	0.283047	0.287982	0.293013	0.319649	0.34894	0.38115	0.41657	0.45552	0.498352	0.545452	0.597246	0.716834	0.861446	1.03632	0.0257373	0.0257373	0.0257373	0.0257373	0.0257373	0.0257373	0.0257373
CH4	85	0.246268	0.250508	0.254829	0.259232	0.263721	0.268295	0.272957	0.277709	0.282552	0.287487	0.313622	0.342362	0.373966	0.408719	0.446936	0.488962	0.535175	0.585995	0.703332	0.845222	1.0168	0.025242	0.025242	0.025242	0.025242	0.025242	0.025242	0.025242
CH4	86	0.241622	0.245782	0.250022	0.254343	0.258747	0.263235	0.267809	0.272472	0.277223	0.282066	0.307709	0.335908	0.366917	0.401016	0.438514	0.479748	0.525092	0.574955	0.690084	0.829304	0.997655	0.0247564	0.0247564	0.0247564	0.0247564	0.0247564	0.0247564	0.0247564
CH4	87	0.237065	0.241146	0.245306	0.249546	0.253867	0.258271	0.262759	0.267333	0.271995	0.276747	0.301908	0.329576	0.360001	0.393459	0.43025	0.470709	0.5152	0.564124	0.677086	0.813686	0.978868	0.0242802	0.0242802	0.0242802	0.0242802	0.0242802	0.0242802	0.0242802
CH4	88	0.232593	0.236598	0.240679	0.244839	0.249079	0.2534	0.257804	0.262292	0.266866	0.271529	0.296216	0.323363	0.353216	0.386044	0.422143	0.46184	0.505493	0.553497	0.664333	0.798362	0.960435	0.0238133	0.0238133	0.0238133	0.0238133	0.0238133	0.0238133	0.0238133
CH4	89	0.228206	0.232135	0.23614	0.240222	0.244381	0.248621	0.252942	0.257346	0.261834	0.266409	0.290631	0.317267	0.346558	0.378768	0.414188	0.453138	0.49597	0.54307	0.65182	0.783326	0.94235	0.0233555	0.0233555	0.0233555	0.0233555	0.0233555	0.0233555	0.0233555
CH4	90	0.223902	0.227757	0.231686	0.235691	0.239773	0.243932	0.248172	0.252493	0.256897	0.261385	0.285152	0.311287	0.340026	0.37163	0.406384	0.444601	0.486626	0.53284	0.639543	0.768574	0.924605	0.0229066	0.0229066	0.0229066	0.0229066	0.0229066	0.0229066	0.0229066
CH4	91	0.219678	0.223461	0.227317	0.231246	0.235251	0.239332	0.243492	0.247732	0.252053	0.256457	0.279776	0.305419	0.333618	0.364627	0.398726	0.436224	0.477458	0.522802	0.627498	0.7541	0.907194	0.0224664	0.0224664	0.0224664	0.0224664	0.0224664	0.0224664	0.0224664
CH4	92	0.215535	0.219247	0.22303	0.226885	0.230814	0.234819	0.238901	0.243061	0.2473	0.251621	0.274502	0.299662	0.32733	0.357756	0.391213	0.428005	0.468464	0.512954	0.615679	0.739899	0.890111	1.07176	0.0220347	0.0220347	0.0220347	0.0220347	0.0220347	0.0220347
CH4	93	0.21147	0.215112	0.218824	0.222606	0.226462	0.230391	0.234396	0.238478	0.242637	0.246877	0.269327	0.294014	0.321161	0.351014	0.383842	0.419941	0.459638	0.503291	0.604083	0.725965	0.87335	1.05158	0.0216115	0.0216115	0.0216115	0.0216115	0.0216115	0.0216115
CH4	94	0.207482	0.211055	0.214697	0.218409	0.222191	0.226047	0.229976	0.233981	0.238062	0.242222	0.26425	0.288472	0.315108	0.344399	0.376609	0.412029	0.450979	0.493811	0.592705	0.712293	0.856905	1.03178	0.0211964	0.0211964	0.0211964	0.0211964	0.0211964	0.0211964
CH4	95	0.203569	0.207075	0.210648	0.21429	0.218002	0.221784	0.22564	0.229569	0.233574	0.237656	0.259268	0.283035	0.30917	0.337909	0.369513	0.404267	0.442483	0.484509	0.581542	0.698879	0.840769	1.01235	0.0207894	0.0207894	0.0207894	0.0207894	0.0207894	0.0207894
CH4	96	0.19973	0.20317	0.206676	0.210249	0.213891	0.217602	0.221385	0.225241	0.22917	0.233175	0.254381	0.2777	0.303343	0.331542	0.362551	0.39665	0.434148	0.475382	0.570589	0.685718	0.824938	0.993289	0.0203904	0.0203904	0.0203904	0.0203904	0.0203904	0.0203904
CH4	97	0.195963	0.199338	0.202778	0.206284	0.209858	0.213499	0.217211	0.220994	0.224849	0.228779	0.249586	0.272466	0.297626	0.325294	0.35572	0.389177	0.425969	0.466428	0.559843	0.672805	0.809404	0.974587	0.019999	0.019999	0.019999	0.019999	0.019999	0.019999
CH4	98	0.192268	0.195579	0.198955	0.202395	0.205901	0.209474	0.213116	0.216827	0.22061	0.224466	0.244881	0.267331	0.292018	0.319165	0.349018	0.381845	0.417945	0.457642	0.549299	0.660135	0.794164	0.956237	0.0196153	0.0196153	0.0196153	0.0196153	0.0196153	0.0196153
CH4	99	0.188642	0.191891	0.195203	0.198578	0.202018	0.205524	0.209098	0.212739	0.216451	0.220234	0.240265	0.262292	0.286514	0.313151	0.342442	0.374652	0.410072	0.449022	0.538954	0.647704	0.77921	0.938233	0.0192389	0.0192389	0.0192389	0.0192389	0.0192389	0.0192389
CH4	100	0.185085	0.188273	0.191522	0.194834	0.198209	0.201649	0.205155	0.208729	0.21237	0.216082	0.235736	0.257349	0.281115	0.30725	0.33599	0.367594	0.402347	0.440564	0.528803	0.635507	0.764538	0.920568	0.0188699	0.0188699	0.0188699	0.0188699	0.0188699	0.0188699
CH4	101	0.181594	0.184723	0.187911	0.19116	0.194472	0.197847	0.201287	0.204793	0.208367	0.212009	0.231293	0.252498	0.275818	0.301461	0.32966	0.360669	0.394768	0.432266	0.518844	0.623539	0.750142	0.903236	0.018508	0.018508	0.018508	0.018508	0.018508	0.018508
CH4	102	0.17817	0.18124	0.184368	0.187556	0.190806	0.194117	0.197493	0.200933	0.204439	0.208012	0.226933	0.24774	0.27062	0.295781	0.323449	0.353874	0.387332	0.424123	0.509073	0.611797	0.736017	0.88623	1.06787	0.0181532	0.0181532	0.0181532	0.0181532	0.0181532
CH4	103	0.174811	0.177822	0.180892	0.18402	0.187208	0.190458	0.193769	0.197145	0.200585	0.204091	0.222656	0.243071	0.26552	0.290207	0.317355	0.347208	0.380035	0.416135	0.499485	0.600277	0.722158	0.869544	1.04777	0.0178052	0.0178052	0.0178052	0.0178052	0.0178052
CH4	104	0.171514	0.174469	0.177481	0.18055	0.183679	0.186867	0.190116	0.193428	0.196803	0.200243	0.218459	0.23849	0.260517	0.284739	0.311376	0.340667	0.372877	0.408297	0.490078	0.588973	0.708561	0.853173	1.02804	0.0174639	0.0174639	0.0174639	0.0174639	0.0174639
CH4	105	0.16828	0.17118	0.174135	0.177146	0.180216	0.183344	0.186532	0.189782	0.193093	0.196469	0.214341	0.233995	0.255608	0.279375	0.30551	0.334249	0.365853	0.400606	0.480849	0.577882	0.695219	0.837109	1.00869	0.0171293	0.0171293	0.0171293	0.0171293	0.0171293
CH4	106	0.165107	0.167952	0.170852	0.173806	0.176818	0.179887	0.183016	0.186204	0.189453	0.192765	0.210302	0.229586	0.250791	0.274111	0.299754	0.327953	0.358962	0.393061	0.471793	0.567	0.682129	0.821349	0.9897	0.0168011	0.0168011	0.0168011	0.0168011	0.0168011
CH4	107	0.161994	0.164786	0.16763	0.17053	0.173485	0.176496	0.179566	0.182694	0.185882	0.189132	0.206338	0.225259	0.246066	0.268946	0.294107	0.321775	0.3522	0.385658	0.462908	0.556323	0.669285	0.805885	0.971067	0.0164793	0.0164793	0.0164793	0.0164793	0.0164793
CH4	108	0.15894	0.161679	0.16447	0.167315	0.170214	0.173169	0.176181	0.17925	0.182378	0.185567	0.202449	0.221014	0.241429	0.263879	0.288566	0.315713	0.345566	0.378394	0.45419	0.545847	0.656683	0.790712	0.952786	0.0161637	0.0161637	0.0161637	0.0161637	0.0161637
CH4	109	0.155943	0.158631	0.161369	0.164161	0.167005	0.169905	0.17286	0.175871	0.178941	0.182069	0.198634	0.216849	0.23688	0.258907	0.28313	0.309766	0.339057	0.371267	0.445637	0.535569	0.644319	0.775825	0.934849	0.0158542	0.0158542	0.0158542	0.0158542	0.0158542
CH4	110	0.153003	0.15564	0.158327	0.161066	0.163857	0.166702	0.169601	0.172556	0.175568	0.178637	0.19489	0.212763	0.232417	0.254029	0.277796	0.303931	0.332671	0.364274	0.437245	0.525484	0.632187	0.761218	0.917249	0.0155507	0.0155507	0.0155507	0.0155507	0.0155507
CH4	111	0.150119	0.152706	0.155342	0.158029	0.160768	0.163559	0.166404	0.169303	0.172258	0.17527	0.191217	0.208753	0.228038	0.249243	0.272563	0.298206	0.326405	0.357414	0.42901	0.515589	0.620284	0.746887	0.899981	0.015253	0.015253	0.015253	0.015253	0.015253
CH4	112	0.147289	0.149827	0.152414	0.15505	0.157738	0.160476	0.163267	0.166112	0.169012	0.171966	0.187613	0.20482	0.223741	0.244548	0.267428	0.292589	0.320257	0.350682	0.420931	0.505881	0.608605	0.732825	0.883038	1.06468	0.0149611	0.0149611	0.0149611	0.0149611
CH4	113	0.144512	0.147002	0.149541	0.152128	0.154764	0.157451	0.16019	0.162981	0.165826	0.168725	0.184078	0.20096	0.219525	0.23994	0.26239	0.287077	0.314224	0.344077	0.413004	0.496355	0.597146	0.719028	0.866414	1.04464	0.0146748	0.0146748	0.0146748	0.0146748
CH4	114	0.141787	0.144231	0.146722	0.14926	0.151847	0.154483	0.157171	0.159909	0.1627	0.165545	0.180609	0.197173	0.215389	0.23542	0.257447	0.28167	0.308306	0.337597	0.405227	0.487009	0.585903	0.705491	0.850103	1.02497	0.0143941	0.0143941	0.0143941	0.0143941
CH4	115	0.139115	0.141512	0.143956	0.146446	0.148985	0.151571	0.154208	0.156895	0.159634	0.162425	0.177205	0.193458	0.211331	0.230985	0.252597	0.276364	0.302499	0.331239	0.397596	0.477838	0.574871	0.692209	0.834099	1.00568	0.0141188	0.0141188	0.0141188	0.0141188
CH4	116	0.136492	0.138845	0.141242	0.143686	0.146176	0.148715	0.151301	0.153938	0.156625	0.159364	0.173866	0.189813	0.207349	0.226633	0.247839	0.271158	0.296802	0.325	0.390109	0.468841	0.564048	0.679177	0.818396	0.986747	0.0138488	0.0138488	0.0138488	0.0138488
CH4	117	0.133919	0.136227	0.13858	0.140977	0.143421	0.145911	0.14845	0.151037	0.153673	0.15636	0.170589	0.186236	0.203443	0.222364	0.24317	0.266051	0.291211	0.318879	0.382762	0.460013	0.553428	0.66639	0.802989	0.968172	0.0135839	0.0135839	0.0135839	0.0135839
CH4	118	0.131395	0.133659	0.135968	0.13832	0.140718	0.143161	0.145652	0.14819	0.150777	0.153414	0.167375	0.182727	0.19961	0.218175	0.23859	0.26104	0.285727	0.312874	0.375554	0.451351	0.543008	0.653844	0.787873	0.949946	0.0133242	0.0133242	0.0133242	0.0133242
CH4	119	0.128918	0.13114	0.133405	0.135713	0.138065	0.140463	0.142907	0.145397	0.147935	0.150522	0.164221	0.179284	0.195849	0.214065	0.234095	0.256123	0.280345	0.306981	0.368482	0.442852	0.532784	0.641534	0.77304	0.932064	0.0130696	0.0130696	0.0130696	0.0130696
CH4	120	0.126487	0.128668	0.13089	0.133155	0.135463	0.137815	0.140213	0.142656	0.145147	0.147685	0.161126	0.175906	0.192159	0.210032	0.229686	0.251298	0.275065	0.3012	0.361543	0.434513	0.522753	0.629456	0.758487	0.914518	0.0128195	0.0128195	0.0128195	0.0128195
CH4	121	0.124103	0.126243	0.128423	0.130645	0.13291	0.135218	0.137571	0.139968	0.142412	0.144902	0.15809	0.172592	0.188539	0.206075	0.225359	0.246565	0.269884	0.295528	0.354735	0.426332	0.512911	0.617606	0.744209	0.897303	0.0125748	0.0125748	0.0125748	0.0125748
CH4	122	0.121764	0.123863	0.126002	0.128183	0.130405	0.13267	0.134978	0.13733	0.139728	0.142172	0.155111	0.16934	0.184987	0.202193	0.221114	0.241921	0.264801	0.289962	0.348055	0.418305	0.503254	0.605979	0.730198	0.880411	1.06206	0.0123346	0.0123346	0.0123346
CH4	123	0.119469	0.121528	0.123627	0.125767	0.127947	0.130169	0.132434	0.134742	0.137095	0.139492	0.152188	0.166149	0.181502	0.198384	0.216949	0.237365	0.259814	0.284501	0.341501	0.410429	0.493779	0.59457	0.716452	0.863838	1.04206	0.0120989	0.0120989	0.0120989
CH4	124	0.117217	0.119238	0.121297	0.123396	0.125536	0.127716	0.129938	0.132203	0.134511	0.136864	0.149321	0.163019	0.178083	0.194647	0.212863	0.232894	0.254921	0.279143	0.335071	0.402701	0.484482	0.583377	0.702965	0.847576	1.02245	0.0118679	0.0118679	0.0118679
CH4	125	0.115008	0.11699	0.119011	0.121071	0.12317	0.125309	0.127489	0.129711	0.131976	0.134285	0.146507	0.159948	0.174728	0.190981	0.208853	0.228507	0.25012	0.273886	0.328761	0.395118	0.475361	0.572394	0.689731	0.831621	1.0032	0.0116412	0.0116412	0.0116412
CH4	126	0.11284	0.114785	0.116768	0.118789	0.120848	0.122947	0.125087	0.127267	0.129489	0.131754	0.143746	0.156934	0.171436	0.187383	0.204919	0.224203	0.245409	0.268729	0.32257	0.387679	0.466411	0.561618	0.676747	0.815966	0.984318	0.011419	0.011419	0.011419
CH4	127	0.110713	0.112622	0.114567	0.11655	0.118571	0.12063	0.122729	0.124869	0.127049	0.129271	0.141038	0.153977	0.168206	0.183853	0.20106	0.219981	0.240787	0.263668	0.316496	0.380379	0.45763	0.551045	0.664007	0.800606	0.965789	0.011201	0.011201	0.011201
CH4	128	0.108626	0.110499	0.112408	0.114354	0.116336	0.118357	0.120417	0.122516	0.124655	0.126835	0.138381	0.151076	0.165038	0.18039	0.197273	0.215838	0.236253	0.258702	0.310537	0.373217	0.449014	0.540671	0.651507	0.785535	0.947609	0.0109872	0.0109872	0.0109872
CH4	129	0.106579	0.108417	0.11029	0.112198	0.114144	0.116127	0.118147	0.120207	0.122306	0.124445	0.135773	0.14823	0.161929	0.176992	0.193557	0.211772	0.231803	0.253831	0.304689	0.36619	0.44056	0.530492	0.639242	0.770748	0.929772	0.0107775	0.0107775	0.0107775
CH4	130	0.10457	0.106373	0.108211	0.110084	0.111993	0.113938	0.115921	0.117942	0.120001	0.1221	0.133215	0.145438	0.158878	0.173658	0.189911	0.207784	0.227438	0.249051	0.298952	0.359296	0.432266	0.520505	0.627208	0.756239	0.91227	0.0105718	0.0105718	0.0105718
CH4	131	0.1026	0.104369	0.106172	0.108009	0.109882	0.111791	0.113737	0.115719	0.11774	0.1198	0.130705	0.142698	0.155885	0.170387	0.186334	0.203871	0.223155	0.24436	0.293323	0.352531	0.424128	0.510706	0.615401	0.742004	0.895098	0.0103701	0.0103701	0.0103701
CH4	132	0.100666	0.102402	0.104171	0.105974	0.107812	0.109684	0.111593	0.113539	0.115521	0.117542	0.128243	0.140009	0.152949	0.167178	0.182825	0.200031	0.218952	0.239759	0.2878	0.345893	0.416143	0.501092	0.603816	0.728036	0.878249	1.05989	0.0101723	0.0101723
CH4	133	0.0987688	0.100472	0.102208	0.103977	0.10578	0.107618	0.10949	0.111399	0.113345	0.115327	0.125826	0.137372	0.150068	0.164029	0.179381	0.196264	0.214829	0.235244	0.282381	0.339381	0.408308	0.491658	0.59245	0.714331	0.861717	1.03994	0.00997826	0.00997826
CH4	134	0.0969074	0.0985785	0.100282	0.102017	0.103787	0.10559	0.107427	0.1093	0.111209	0.113154	0.123456	0.134784	0.147241	0.160939	0.176003	0.192567	0.210783	0.230814	0.277063	0.332991	0.400621	0.482402	0.581297	0.700885	0.845497	1.02037	0.00978796	0.00978796
CH4	135	0.0950811	0.0967208	0.0983918	0.100095	0.101831	0.1036	0.105403	0.107241	0.109113	0.111022	0.12113	0.132245	0.144467	0.157908	0.172688	0.188941	0.206813	0.226467	0.271847	0.326721	0.393078	0.473321	0.570354	0.687691	0.829581	1.00116	0.00960132	0.00960132
CH4	136	0.0932893	0.0948981	0.0965377	0.0982088	0.0999119	0.101648	0.103417	0.10522	0.107058	0.10893	0.118848	0.129753	0.141746	0.154933	0.169435	0.185382	0.202919	0.222203	0.266728	0.32057	0.385678	0.46441	0.559617	0.674746	0.813966	0.982317	0.00941826	0.00941826
CH4	137	0.0915312	0.0931097	0.0947185	0.0963582	0.0980292	0.0997324	0.101468	0.103237	0.10504	0.106878	0.116609	0.127309	0.139076	0.152015	0.166244	0.181891	0.199097	0.218018	0.261706	0.314534	0.378417	0.455668	0.549083	0.662045	0.798644	0.963827	0.00923872	0.00923872
CH4	138	0.0898063	0.0913551	0.0929336	0.0945424	0.0961821	0.0978532	0.0995563	0.101292	0.103061	0.104864	0.114412	0.124911	0.136456	0.149152	0.163113	0.178466	0.195348	0.213913	0.256778	0.308612	0.371293	0.447089	0.538746	0.649582	0.783611	0.945685	0.00906262	0.00906262
CH4	139	0.088114	0.0896336	0.0911824	0.0927609	0.0943697	0.0960093	0.0976804	0.0993836	0.101119	0.102889	0.112256	0.122558	0.133886	0.146343	0.160041	0.175105	0.191669	0.209885	0.251943	0.302802	0.364303	0.438673	0.528605	0.637355	0.768861	0.927884	0.00888991	0.00888991
CH4	140	0.0864535	0.0879446	0.0894642	0.091013	0.0925915	0.0942003	0.0958399	0.097511	0.0992142	0.10095	0.110141	0.120249	0.131364	0.143586	0.157027	0.171807	0.18806	0.205933	0.247199	0.297101	0.357444	0.430415	0.518654	0.625357	0.754388	0.910419	0.00872051	0.00872051
CH4	141	0.0848244	0.0862874	0.0877784	0.0892981	0.0908469	0.0924254	0.0940341	0.0956738	0.0973449	0.099048	0.108067	0.117984	0.128889	0.140882	0.154069	0.168571	0.184518	0.202055	0.242545	0.291507	0.350715	0.422312	0.50889	0.613586	0.740188	0.893282	0.00855435	0.00855435
CH4	142	0.083226	0.0846614	0.0861244	0.0876154	0.0891351	0.0906839	0.0922624	0.0938712	0.0955108	0.0971819	0.106031	0.115761	0.126462	0.138228	0.151168	0.165397	0.181044	0.19825	0.237978	0.286019	0.344112	0.414362	0.499311	0.602035	0.726255	0.876468	1.05811	0.00839139
CH4	143	0.0816575	0.083066	0.0845014	0.0859644	0.0874555	0.0889751	0.0905239	0.0921024	0.0937112	0.0953508	0.104033	0.113581	0.12408	0.135625	0.148321	0.162282	0.177634	0.194517	0.233497	0.280634	0.337634	0.406561	0.489911	0.590703	0.712585	0.85997	1.0382	0.0082314
CH4	144	0.080119	0.0815009	0.0829093	0.0843448	0.0858078	0.0872988	0.0888185	0.0903673	0.0919458	0.0935546	0.102073	0.111441	0.121743	0.133071	0.145527	0.159226	0.174289	0.190854	0.229101	0.27535	0.331278	0.398908	0.480689	0.579584	0.699172	0.843783	1.01866	0.00807478
CH4	145	0.0786093	0.0799652	0.0813471	0.0827556	0.084191	0.085654	0.0871451	0.0886647	0.0902135	0.091792	0.100151	0.109342	0.119449	0.130564	0.142787	0.156227	0.171007	0.18726	0.224787	0.270166	0.325041	0.391398	0.471641	0.568674	0.686011	0.827901	0.999482	0.00792101
CH4	146	0.0771281	0.0784585	0.0798144	0.0811963	0.0826048	0.0840402	0.0855032	0.0869942	0.0885139	0.0900627	0.0982639	0.107282	0.1172	0.128105	0.140098	0.153285	0.167787	0.183734	0.220555	0.26508	0.318922	0.38403	0.462762	0.557969	0.673098	0.812318	0.980669	0.00777019
CH4	147	0.0756748	0.0769801	0.0783105	0.0796665	0.0810484	0.0824568	0.0838923	0.0853553	0.0868463	0.088366	0.0964128	0.105262	0.114992	0.125693	0.137459	0.150399	0.164628	0.180275	0.216402	0.260089	0.312918	0.376801	0.454051	0.547466	0.660428	0.797028	0.96221	0.00762226
CH4	148	0.0742489	0.0755297	0.0768351	0.0781655	0.0795214	0.0809033	0.0823117	0.0837472	0.0852102	0.0867012	0.0945966	0.103279	0.112826	0.123325	0.134871	0.147566	0.161528	0.17688	0.212328	0.255192	0.307027	0.369707	0.445504	0.537161	0.647997	0.782025	0.944099	0.00747716
CH4	149	0.0728499	0.0741066	0.0753874	0.0766927	0.0780231	0.079379	0.080761	0.0821694	0.0836049	0.0850678	0.0928146	0.101333	0.110701	0.121003	0.132331	0.144788	0.158486	0.173549	0.20833	0.250388	0.301247	0.362748	0.437118	0.52705	0.6358	0.767306	0.926329	0.00733484
CH4	150	0.0714773	0.0727103	0.073967	0.0752478	0.0765531	0.0778835	0.0792395	0.0806214	0.0820298	0.0834653	0.0910663	0.0994247	0.108616	0.118724	0.129839	0.142061	0.155502	0.170282	0.204407	0.245674	0.295576	0.355919	0.428889	0.517129	0.623832	0.752863	0.908894	0.00719525
CH4	151	0.0701305	0.0713403	0.0725734	0.0738301	0.0751109	0.0764162	0.0777466	0.0791025	0.0804845	0.0818929	0.0893508	0.097552	0.10657	0.116488	0.127393	0.139386	0.152573	0.167075	0.200559	0.241049	0.290011	0.349219	0.420816	0.507394	0.612089	0.738692	0.891786	0.00705833
CH4	152	0.0688092	0.0699962	0.071206	0.0724391	0.0736958	0.0749766	0.0762819	0.0776123	0.0789682	0.0803502	0.0876677	0.0957146	0.104563	0.114294	0.124994	0.136761	0.1497	0.163929	0.196783	0.236511	0.284551	0.342645	0.412894	0.497843	0.600568	0.724788	0.875001	1.05665
CH4	153	0.0675127	0.0686774	0.0698645	0.0710743	0.0723074	0.073564	0.0748448	0.0761502	0.0774806	0.0788365	0.0860164	0.0939117	0.102594	0.112141	0.12264	0.134186	0.146882	0.160843	0.193078	0.232058	0.279195	0.336195	0.405122	0.488472	0.589264	0.711146	0.858531	1.03676
CH4	154	0.0662407	0.0673835	0.0685482	0.0697353	0.0709451	0.0721781	0.0734348	0.0747156	0.076021	0.0773514	0.0843961	0.0921429	0.100662	0.110029	0.120331	0.131659	0.144116	0.157814	0.189442	0.227689	0.273939	0.329866	0.397496	0.479278	0.578172	0.69776	0.842372	1.01724
CH4	155	0.0649927	0.066114	0.0672568	0.0684215	0.0696085	0.0708184	0.0720514	0.0733081	0.0745889	0.0758943	0.0828064	0.0904074	0.0987659	0.107957	0.118065	0.12918	0.141402	0.154843	0.185876	0.223402	0.268782	0.323656	0.390013	0.470256	0.567289	0.684626	0.826516	0.998097
CH4	156	0.0637682	0.0648684	0.0659897	0.0671325	0.0682972	0.0694842	0.0706941	0.0719271	0.0731838	0.0744646	0.0812466	0.0887045	0.0969057	0.105924	0.115841	0.126747	0.13874	0.151927	0.182376	0.219197	0.263722	0.317564	0.382672	0.461404	0.556611	0.67174	0.81096	0.979311
CH4	157	0.0625667	0.0636462	0.0647463	0.0658676	0.0670104	0.0681751	0.0693622	0.070572	0.0718051	0.0730618	0.0797161	0.0870337	0.0950805	0.103929	0.11366	0.12436	0.136127	0.149066	0.178942	0.21507	0.258757	0.311585	0.375468	0.452719	0.546134	0.659096	0.795695	0.960878
CH4	158	0.061388	0.0624472	0.0635267	0.0646268	0.0657481	0.0668909	0.0680556	0.0692427	0.0704525	0.0716856	0.0782147	0.0853946	0.0932899	0.101972	0.11152	0.122019	0.133564	0.14626	0.175573	0.211021	0.253886	0.30572	0.368401	0.444197	0.535854	0.64669	0.780719	0.942793
CH4	159	0.0602315	0.0612707	0.0623299	0.0634093	0.0645095	0.0656308	0.0667736	0.0679383	0.0691254	0.0703352	0.0767415	0.0837862	0.091533	0.100052	0.10942	0.119721	0.131049	0.143506	0.172268	0.207048	0.249106	0.299965	0.361466	0.435836	0.525768	0.634518	0.766024	0.925048
CH4	160	0.0590967	0.0601164	0.0611556	0.0622148	0.0632943	0.0643945	0.0655157	0.0666585	0.0678233	0.0690103	0.075296	0.0822082	0.0898091	0.0981676	0.107359	0.117467	0.128581	0.140804	0.169025	0.20315	0.244417	0.294318	0.354662	0.427632	0.515871	0.622575	0.751606	0.907636
CH4	161	0.0579834	0.0589839	0.0600035	0.0610428	0.0621019	0.0631814	0.0642816	0.0654029	0.0665457	0.0677104	0.0738778	0.0806598	0.0881178	0.0963189	0.105337	0.115255	0.12616	0.138153	0.165842	0.199326	0.239816	0.288778	0.347986	0.419583	0.506161	0.610856	0.737459	0.890553
CH4	162	0.056891	0.0578727	0.0588731	0.0598928	0.060932	0.0619912	0.0630707	0.0641709	0.0652922	0.066435	0.0724863	0.0791407	0.0864582	0.0945051	0.103354	0.113084	0.123785	0.135552	0.16272	0.195573	0.235301	0.283342	0.341435	0.411685	0.496634	0.599359	0.723578	0.873791
CH4	163	0.0558192	0.0567824	0.0577641	0.0587646	0.0597842	0.0608234	0.0618826	0.0629621	0.0640623	0.0651836	0.071121	0.0776502	0.08483	0.0927254	0.101408	0.110955	0.121454	0.132999	0.159656	0.191891	0.230872	0.278008	0.335008	0.403936	0.487286	0.588077	0.709959	0.857345
CH4	164	0.0547677	0.0557127	0.0566759	0.0576575	0.058658	0.0596777	0.0607169	0.0617761	0.0628556	0.0639558	0.0697814	0.0761877	0.0832324	0.0909792	0.099498	0.108866	0.119167	0.130495	0.156651	0.188279	0.226525	0.272775	0.328702	0.396332	0.478114	0.577008	0.696596	0.841208
CH4	165	0.0536468	0.0545741	0.0555192	0.0564823	0.057464	0.0584645	0.0594841	0.0605234	0.0615825	0.062662	0.068378	0.0746637	0.0815759	0.0891769	0.0975353	0.106727	0.116834	0.127949	0.153612	0.184645	0.222172	0.267551	0.322426	0.388783	0.469025	0.566059	0.683396	0.825286
CH4	166	0.0527263	0.0536361	0.0545633	0.0555084	0.0564715	0.0574532	0.0584537	0.0594733	0.0605126	0.0615717	0.0671802	0.0733476	0.0801296	0.0875876	0.0957887	0.104807	0.114725	0.12563	0.15081	0.181259	0.21808	0.262605	0.316447	0.381555	0.460287	0.555494	0.670623	0.809843
CH4	167	0.0517329	0.0526256	0.0535354	0.0544626	0.0554077	0.0563709	0.0573525	0.058353	0.0593727	0.0604119	0.0659148	0.0719661	0.0786205	0.0859381	0.0939849	0.102834	0.112564	0.123265	0.147971	0.177847	0.213974	0.257661	0.31049	0.374373	0.451623	0.545038	0.658	0.7946
CH4	168	0.0507584	0.0516343	0.052527	0.0534368	0.054364	0.0553091	0.0562722	0.0572539	0.0582544	0.059274	0.0646734	0.0706108	0.07714	0.0843198	0.0922152	0.100897	0.110445	0.120944	0.145185	0.174499	0.209946	0.252811	0.304645	0.367326	0.443123	0.534779	0.645616	0.779644
CH4	169	0.0498022	0.0506616	0.0515375	0.0524302	0.05334	0.0542672	0.0552123	0.0561754	0.0571571	0.0581576	0.0634553	0.069281	0.0756873	0.082732	0.0904788	0.0989976	0.108365	0.118667	0.142452	0.171214	0.205994	0.248052	0.298911	0.360412	0.434782	0.524714	0.633464	0.76497
CH4	170	0.048864	0.0497072	0.0505666	0.0514425	0.0523352	0.053245	0.0541723	0.0551173	0.0560805	0.0570621	0.0622601	0.0679762	0.0742619	0.081174	0.088775	0.0971335	0.106325	0.116432	0.13977	0.16799	0.202116	0.243383	0.293284	0.353628	0.426598	0.514837	0.621541	0.750572
CH4	171	0.0479435	0.0487709	0.0496141	0.0504735	0.0513494	0.052242	0.0531519	0.0540791	0.0550242	0.0559873	0.0610875	0.066696	0.0728634	0.0796454	0.0871034	0.0953045	0.104323	0.11424	0.137138	0.164828	0.198311	0.238801	0.287764	0.346971	0.418568	0.505147	0.609842	0.736445
CH4	172	0.0470403	0.0478521	0.0486795	0.0495227	0.0503821	0.051258	0.0521507	0.0530605	0.0539877	0.0549328	0.059937	0.0654399	0.0714912	0.0781456	0.0854632	0.09351	0.102359	0.112089	0.134557	0.161725	0.194578	0.234306	0.282347	0.34044	0.41069	0.495639	0.598364	0.722583
CH4	173	0.0461542	0.0469507	0.0477625	0.0485899	0.0494331	0.0502925	0.0511684	0.0520611	0.0529709	0.0538981	0.0588081	0.0642075	0.0701449	0.0766741	0.0838539	0.0917493	0.100432	0.109979	0.132023	0.15868	0.190915	0.229895	0.277032	0.334032	0.40296	0.48631	0.587101	0.708983
CH4	174	0.0452848	0.0460663	0.0468628	0.0476746	0.0485019	0.0493452	0.0502046	0.0510805	0.0519731	0.052883	0.0577006	0.0629983	0.068824	0.0752302	0.082275	0.0900217	0.0985406	0.107908	0.129538	0.155693	0.187321	0.225568	0.271817	0.327745	0.395375	0.477156	0.576051	0.695639
CH4	175	0.0444317	0.0451985	0.04598	0.0467765	0.0475883	0.0484157	0.0492589	0.0501183	0.0509942	0.0518868	0.0566138	0.0618118	0.0675278	0.0738136	0.0807257	0.0883267	0.0966852	0.105877	0.127099	0.152762	0.183795	0.221322	0.266701	0.321576	0.387933	0.468175	0.565208	0.682546
CH4	176	0.0435948	0.0443472	0.045114	0.0458955	0.046692	0.0475038	0.0483311	0.0491743	0.0500337	0.0509096	0.0555476	0.0606478	0.0662563	0.0724237	0.0792057	0.0866636	0.0948648	0.103883	0.124706	0.149886	0.180335	0.217156	0.261681	0.315523	0.380631	0.459363	0.55457	0.669699
CH4	177	0.0427736	0.0435118	0.0442642	0.045031	0.0458125	0.046609	0.0474208	0.0482481	0.0490914	0.0499508	0.0545015	0.0595057	0.0650086	0.0710599	0.0777143	0.0850319	0.0930787	0.101927	0.122358	0.147065	0.17694	0.213068	0.256755	0.309584	0.373467	0.450717	0.544132	0.657094
CH4	178	0.0419679	0.0426922	0.0434304	0.0441828	0.0449496	0.0457311	0.0465276	0.0473394	0.0481668	0.04901	0.053475	0.058385	0.0637844	0.0697218	0.076251	0.0834308	0.0913262	0.100008	0.120055	0.144296	0.17361	0.209057	0.251922	0.303756	0.366437	0.442234	0.53389	0.644727
CH4	179	0.041117	0.0418277	0.042552	0.0432902	0.0440426	0.0448094	0.0455909	0.0463874	0.0471992	0.0480265	0.0524075	0.0572251	0.0625229	0.0683486	0.0747548	0.0817996	0.0895463	0.0980652	0.117734	0.141519	0.170281	0.205062	0.24712	0.297978	0.359479	0.433849	0.523781	0.632531
CH4	180	0.0404035	0.0411008	0.0418115	0.0425358	0.043274	0.0440264	0.0447932	0.0455747	0.0463712	0.047183	0.0514816	0.0562085	0.0614065	0.0671226	0.0734083	0.0803204	0.0879214	0.0962799	0.115579	0.138916	0.167137	0.201263	0.242529	0.292431	0.352774	0.425744	0.513984	0.620687
CH4	181	0.0396424	0.0403266	0.0410239	0.0417346	0.0424589	0.0431972	0.0439495	0.0447163	0.0454979	0.0462944	0.050512	0.05515	0.0602502	0.0658586	0.072026	0.0788081	0.086266	0.0944672	0.113403	0.136301	0.16399	0.197474	0.237964	0.286926	0.346134	0.417731	0.50431	0.609005
CH4	182	0.0388957	0.039567	0.0402512	0.0409485	0.0416592	0.0423835	0.0431217	0.0438741	0.0446409	0.0454224	0.0495607	0.0541114	0.0591156	0.0646185	0.0706698	0.0773242	0.0846418	0.0926886	0.111268	0.133735	0.160903	0.193757	0.233485	0.281526	0.339619	0.409868	0.494817	0.597542
CH4	183	0.038163	0.0388217	0.039493	0.0401772	0.0408745	0.0415852	0.0423095	0.0430477	0.0438001	0.0445669	0.0486273	0.0530923	0.0580023	0.0634017	0.0693391	0.0758683	0.0830481	0.0909435	0.109173	0.131217	0.157874	0.190109	0.22909	0.276226	0.333226	0.402154	0.485504	0.586295
CH4	184	0.0374442	0.0380905	0.0387492	0.0394205	0.0401047	0.040802	0.0415127	0.042237	0.0429752	0.0437276	0.0477115	0.0520926	0.0569102	0.0622079	0.0680336	0.0744398	0.0814846	0.0892313	0.107118	0.128747	0.154903	0.186531	0.224777	0.271027	0.326954	0.394584	0.476366	0.57526
CH4	185	0.0367389	0.037373	0.0380193	0.038678	0.0393493	0.0400335	0.0407308	0.0414415	0.0421658	0.042904	0.046813	0.0511116	0.0558385	0.0610365	0.0667526	0.0730383	0.0799504	0.0875514	0.105101	0.126324	0.151987	0.18302	0.220546	0.265926	0.3208	0.387157	0.4674	0.564433
CH4	186	0.0360469	0.0366691	0.0373032	0.0379495	0.0386082	0.0392795	0.0399637	0.040661	0.0413717	0.042096	0.0459314	0.0501491	0.054787	0.0598872	0.0654957	0.0716631	0.0784451	0.085903	0.103123	0.123946	0.149126	0.179575	0.216395	0.26092	0.314762	0.37987	0.458603	0.55381
CH4	187	0.0353679	0.0359784	0.0366006	0.0372347	0.037881	0.0385397	0.039211	0.0398952	0.0405925	0.0413032	0.0450664	0.0492047	0.0537554	0.0587596	0.0642625	0.0703138	0.0769682	0.0842858	0.101181	0.121612	0.146318	0.176194	0.212322	0.256009	0.308837	0.37272	0.449971	0.543386
CH4	188	0.0347018	0.0353008	0.0359112	0.0365334	0.0371675	0.0378138	0.0384725	0.0391438	0.039828	0.0405253	0.0442177	0.0482781	0.0527431	0.0576531	0.0630525	0.0689899	0.0755191	0.0826989	0.0992765	0.119323	0.143564	0.172878	0.208325	0.25119	0.303024	0.365705	0.441502	0.533159
CH4	189	0.0340481	0.0346358	0.0352348	0.0358453	0.0364675	0.0371016	0.0377479	0.0384065	0.0390778	0.039762	0.0433849	0.0473689	0.0517499	0.0565675	0.0618652	0.0676909	0.0740972	0.0811419	0.0974075	0.117077	0.140862	0.169624	0.204404	0.246462	0.297321	0.358822	0.433192	0.523124
CH4	190	0.0333622	0.0339388	0.0345265	0.0351255	0.035736	0.0363582	0.0369923	0.0376386	0.0382972	0.0389686	0.0425233	0.0464323	0.0507308	0.0554577	0.0606558	0.0663718	0.0726575	0.0795696	0.0955291	0.114828	0.138165	0.166386	0.200512	0.241778	0.29168	0.352023	0.424994	0.513233
CH4	191	0.032779	0.0333447	0.0339214	0.0345091	0.0351081	0.0357186	0.0363407	0.0369749	0.0376211	0.0382798	0.0417676	0.0456031	0.0498207	0.0544587	0.0595589	0.0651673	0.0713347	0.0781168	0.0937759	0.112712	0.13561	0.163299	0.196783	0.237273	0.286235	0.345443	0.41704	0.503618
CH4	192	0.0321615	0.0327167	0.0332825	0.0338591	0.0344469	0.0350458	0.0356563	0.0362785	0.0369126	0.0375589	0.0409811	0.0447443	0.0488826	0.0534333	0.0584375	0.0639404	0.0699917	0.0766461	0.0920105	0.11059	0.133057	0.160225	0.193079	0.232806	0.280847	0.338941	0.40919	0.494139
CH4	193	0.0315558	0.0321005	0.0326556	0.0332214	0.0337981	0.0343858	0.0349848	0.0355952	0.0362174	0.0368515	0.0402093	0.0439017	0.0479621	0.0524271	0.0573372	0.0627365	0.0686739	0.0752031	0.0902783	0.108508	0.130552	0.157209	0.189444	0.228424	0.275561	0.332561	0.401489	0.484839
CH4	194	0.0309614	0.0314958	0.0320405	0.0325957	0.0331615	0.0337381	0.0343258	0.0349248	0.0355353	0.0361575	0.0394521	0.043075	0.0470589	0.0514399	0.0562575	0.0615553	0.067381	0.0737872	0.0885787	0.106465	0.128095	0.15425	0.185878	0.224125	0.270374	0.326302	0.393932	0.475713
CH4	195	0.0303783	0.0309027	0.0314371	0.0319818	0.032537	0.0331028	0.0336794	0.0342671	0.0348661	0.0354766	0.0387091	0.0422639	0.0461729	0.0504714	0.0551983	0.0603964	0.0661124	0.0723981	0.0869112	0.104461	0.125683	0.151347	0.18238	0.219906	0.265285	0.32016	0.386517	0.46676
CH4	196	0.0298061	0.0303206	0.030845	0.0313795	0.0319242	0.0324793	0.0330451	0.0336218	0.0342095	0.0348085	0.0379802	0.041468	0.0453034	0.0495211	0.054159	0.0592592	0.0648677	0.0710351	0.0852751	0.102495	0.123318	0.148498	0.178947	0.215767	0.260292	0.314134	0.379242	0.457975
CH4	197	0.0292447	0.0297496	0.0302641	0.0307885	0.0313229	0.0318676	0.0324228	0.0329886	0.0335652	0.0341529	0.037265	0.0406871	0.0444504	0.0485886	0.0531393	0.0581435	0.0636464	0.0696978	0.0836697	0.100565	0.120996	0.145702	0.175578	0.211706	0.255393	0.308221	0.372104	0.449355
CH4	198	0.0286939	0.0291892	0.0296941	0.0302086	0.030733	0.0312674	0.0318121	0.0323673	0.0329331	0.0335097	0.0365632	0.0399209	0.0436134	0.0476737	0.0521388	0.0570488	0.0624481	0.0683856	0.0820946	0.0986722	0.118719	0.14296	0.172273	0.207721	0.250586	0.30242	0.365101	0.440897
CH4	199	0.0281535	0.0286395	0.0291348	0.0296397	0.0301542	0.0306786	0.031213	0.0317577	0.0323129	0.0328787	0.0358747	0.0391693	0.0427922	0.0467761	0.0511571	0.0559747	0.0612725	0.0670982	0.0805491	0.0968147	0.116484	0.140269	0.169031	0.203811	0.245869	0.296728	0.358229	0.432599
CH4	200	0.0276233	0.0281001	0.0285861	0.0290815	0.0295863	0.0301008	0.0306252	0.0311597	0.0317044	0.0322595	0.0351991	0.0384317	0.0419864	0.0458954	0.0501939	0.0549209	0.0601189	0.065835	0.0790328	0.0949923	0.114291	0.137629	0.165849	0.199975	0.241241	0.291143	0.351486	0.424457
CH4	201	0.027103	0.0275709	0.0280478	0.0285338	0.0290291	0.0295339	0.0300485	0.0305728	0.0311073	0.031652	0.0345363	0.037708	0.0411958	0.0450313	0.0492489	0.0538869	0.0589871	0.0645955	0.077545	0.0932041	0.11214	0.135038	0.162727	0.196211	0.236701	0.285663	0.344871	0.416468
CH4	202	0.0265604	0.0270195	0.0274874	0.0279642	0.0284502	0.0289456	0.0294504	0.0299649	0.0304893	0.0310238	0.0338538	0.0369658	0.040388	0.0441512	0.0482895	0.0528402	0.0578444	0.0633473	0.076053	0.0914174	0.109997	0.132464	0.159632	0.192486	0.232213	0.280254	0.338348	0.408597
CH4	203	0.0260926	0.0265431	0.0270022	0.0274701	0.0279469	0.0284329	0.0289283	0.0294331	0.0299476	0.030472	0.0332487	0.0363022	0.03966	0.0433524	0.0474128	0.0518778	0.0567878	0.0621872	0.0746538	0.089729	0.107959	0.130003	0.15666	0.188895	0.227875	0.275012	0.332012	0.400939
CH4	204	0.02557	0.026012	0.0264624	0.0269215	0.0273894	0.0278663	0.0283523	0.0288476	0.0293525	0.029867	0.0325915	0.0355875	0.038882	0.042505	0.0464889	0.0508699	0.0556875	0.0609853	0.0732172	0.0880087	0.105895	0.127525	0.15368	0.185308	0.223555	0.269804	0.325732	0.393362
CH4	205	0.02512	0.0255537	0.0259956	0.0264461	0.0269052	0.0273731	0.0278499	0.0283359	0.0288313	0.0293361	0.0320093	0.0349489	0.0381815	0.0417362	0.0456452	0.0499438	0.0546707	0.0598687	0.0718705	0.0863836	0.103934	0.125156	0.150819	0.181852	0.219379	0.264758	0.319632	0.38599
CH4	206	0.0246166	0.0250421	0.0254757	0.0259177	0.0263681	0.0268272	0.0272951	0.027772	0.028258	0.0287533	0.0313762	0.0342605	0.0374322	0.0409201	0.0447555	0.0489731	0.0536111	0.0587113	0.0704872	0.0847271	0.101947	0.12277	0.14795	0.178399	0.215219	0.259744	0.313586	0.378694
CH4	207	0.0242414	0.0246589	0.0250844	0.0255181	0.02596	0.0264105	0.0268695	0.0273374	0.0278143	0.0283003	0.0308738	0.0337038	0.0368159	0.0402381	0.0440013	0.0481396	0.0526902	0.0576944	0.0692487	0.0832206	0.100116	0.120547	0.145253	0.175129	0.211257	0.254944	0.307772	0.371655
CH4	208	0.0236987	0.0241083	0.0245258	0.0249513	0.025385	0.0258269	0.0262774	0.0267365	0.0272043	0.0276812	0.0302063	0.032983	0.0360365	0.0393943	0.0430867	0.0471471	0.0516121	0.0565221	0.0678589	0.0815679	0.0981455	0.118192	0.142433	0.171747	0.207194	0.250059	0.301893	0.364574
CH4	209	0.0233072	0.0237092	0.0241188	0.0245363	0.0249617	0.0253954	0.0258374	0.0262878	0.0267469	0.0272148	0.0296923	0.0324168	0.0354128	0.0387074	0.0423303	0.0463143	0.0506953	0.0555129	0.0666363	0.0800873	0.0963529	0.116022	0.139807	0.168569	0.203349	0.245407	0.296266	0.357767
CH4	210	0.0228151	0.0232094	0.0236113	0.0240209	0.0244384	0.0248639	0.0252976	0.0257395	0.02619	0.0266491	0.02908	0.0317532	0.0346928	0.0379254	0.0414801	0.0453891	0.0496876	0.0544146	0.0653286	0.0785265	0.0944859	0.113785	0.137122	0.165343	0.199469	0.240735	0.290637	0.35098
CH4	211	0.022437	0.0228239	0.0232183	0.0236202	0.0240298	0.0244473	0.0248728	0.0253064	0.0257484	0.0261988	0.028584	0.0312069	0.0340912	0.0372629	0.0407508	0.0445862	0.0488038	0.0534418	0.0641505	0.0770999	0.092759	0.111695	0.134593	0.162282	0.195766	0.236256	0.285218	0.344426
CH4	212	0.0219644	0.022344	0.0227309	0.0231253	0.0235272	0.0239368	0.0243543	0.0247798	0.0252134	0.0256554	0.0279957	0.0305692	0.0333992	0.0365113	0.0399334	0.0436967	0.0478349	0.0523856	0.0628927	0.0755985	0.0909628	0.109542	0.132009	0.159178	0.192031	0.231759	0.2798	0.337893
CH4	213	0.0215993	0.0219718	0.0223515	0.0227384	0.0231327	0.0235347	0.0239443	0.0243618	0.0247872	0.0252209	0.0275171	0.0300422	0.032819	0.0358724	0.0392302	0.0429226	0.046983	0.051448	0.0617574	0.074224	0.0892992	0.107529	0.129573	0.15623	0.188465	0.227445	0.274582	0.331582
CH4	214	0.0211454	0.0215109	0.0218834	0.022263	0.0226499	0.0230443	0.0234462	0.0238558	0.0242733	0.0246988	0.0269518	0.0294294	0.0321539	0.0351499	0.0384444	0.0420673	0.0460513	0.0504323	0.0605476	0.0727796	0.0875711	0.105458	0.127087	0.153242	0.184871	0.223117	0.269367	0.325294
CH4	215	0.0207475	0.0211061	0.0214716	0.0218441	0.0222237	0.0226106	0.023005	0.0234069	0.0238165	0.024234	0.0264446	0.0288756	0.0315488	0.0344884	0.0377209	0.0412757	0.0451846	0.0494832	0.0594082	0.0714099	0.085923	0.103473	0.124695	0.150358	0.181391	0.218918	0.264297	0.319172
CH4	216	0.0203569	0.0207088	0.0210674	0.0214329	0.0218054	0.022185	0.022572	0.0229663	0.0233682	0.0237778	0.0259469	0.028332	0.0309549	0.0338392	0.037011	0.0404988	0.0443342	0.0485518	0.05829	0.0700659	0.0843058	0.101526	0.122348	0.147528	0.177977	0.214798	0.259323	0.313165
CH4	217	0.0200193	0.0203646	0.0207164	0.021075	0.0214405	0.021813	0.0221927	0.0225796	0.0229739	0.0233759	0.0255041	0.0278443	0.0304179	0.0332479	0.0363599	0.0397821	0.0435453	0.0476836	0.0572385	0.0687927	0.0827647	0.0996603	0.120091	0.144797	0.174673	0.210801	0.254488	0.307316
CH4	218	0.0195979	0.0199366	0.0202819	0.0206337	0.0209923	0.0213578	0.0217303	0.02211	0.0224969	0.0228912	0.0249794	0.0272756	0.0298007	0.0325775	0.0356309	0.0389887	0.0426811	0.0467415	0.0561165	0.0674533	0.0811623	0.0977399	0.117786	0.142028	0.171341	0.206789	0.249654	0.301488
CH4	219	0.0192719	0.0196043	0.019943	0.0202883	0.0206401	0.0209987	0.0213642	0.0217367	0.0221164	0.0225033	0.0245522	0.0268052	0.0292828	0.0320072	0.0350032	0.0382978	0.0419207	0.0459047	0.0551033	0.0662267	0.0796777	0.0959433	0.115612	0.139397	0.168159	0.20294	0.244998	0.295857
CH4	220	0.0188671	0.0191932	0.0195256	0.0198643	0.0202096	0.0205614	0.02092	0.0212855	0.021658	0.0220377	0.024048	0.0262586	0.0286895	0.0313627	0.0343024	0.0375349	0.0410896	0.0449986	0.0540241	0.0649382	0.078136	0.0940955	0.113394	0.136732	0.164952	0.199078	0.240345	0.290246
CH4	221	0.0185524	0.0188724	0.0191985	0.0195309	0.0198696	0.0202149	0.0205667	0.0209253	0.0212908	0.0216633	0.0236358	0.0258048	0.02819	0.0308129	0.0336972	0.0368689	0.0403567	0.0441921	0.0530478	0.0637564	0.0767059	0.092365	0.111301	0.134199	0.161888	0.195372	0.235862	0.284824
CH4	222	0.0181636	0.0184776	0.0187975	0.0191237	0.019456	0.0197948	0.02014	0.0204919	0.0208505	0.021216	0.0231513	0.0252795	0.0276198	0.0301933	0.0330233	0.0361354	0.0395575	0.0433208	0.0520097	0.0625168	0.0752226	0.0905869	0.109166	0.131633	0.158802	0.191655	0.231383	0.279424
CH4	223	0.0178598	0.0181678	0.0184818	0.0188017	0.0191279	0.0194602	0.019799	0.0201442	0.0204961	0.0208547	0.0227536	0.0248417	0.027138	0.0296631	0.0324398	0.0354933	0.038851	0.0425435	0.0510689	0.0613782	0.0738448	0.08892	0.10715	0.129194	0.155851	0.188086	0.227066	0.274203
CH4	224	0.0174864	0.0177886	0.0180966	0.0184106	0.0187306	0.0190567	0.019389	0.0197278	0.020073	0.0204249	0.022288	0.0243369	0.0265899	0.0290675	0.031792	0.034788	0.0380826	0.0417055	0.0500704	0.0601858	0.0724177	0.0872092	0.105096	0.126725	0.152881	0.184509	0.222755	0.269005
CH4	225	0.0171931	0.0174897	0.0177919	0.0180999	0.0184139	0.0187339	0.01906	0.0193923	0.0197311	0.0200763	0.0219044	0.0239147	0.0261253	0.0285563	0.0312295	0.0341691	0.0374017	0.0409564	0.0491639	0.0590889	0.0710906	0.0856037	0.103154	0.124376	0.150039	0.181072	0.218599	0.263978
CH4	226	0.0168343	0.0171253	0.0174219	0.0177241	0.0180322	0.0183461	0.0186661	0.0189922	0.0193246	0.0196633	0.021457	0.0234294	0.0255985	0.0279837	0.0306065	0.0334908	0.0366626	0.0401504	0.0482034	0.0579416	0.0697175	0.0839574	0.101177	0.122	0.14718	0.177629	0.214449	0.258975
CH4	227	0.0165175	0.016803	0.017094	0.0173905	0.0176928	0.0180008	0.0183148	0.0186347	0.0189609	0.0192932	0.0210532	0.0229885	0.0251167	0.027457	0.0300305	0.0328605	0.0359726	0.0393947	0.0472962	0.0568511	0.0684054	0.0823773	0.0992729	0.119704	0.14441	0.174286	0.210413	0.2541
CH4	228	0.0162404	0.0165205	0.016806	0.0170969	0.0173935	0.0176957	0.0180038	0.0183177	0.0186377	0.0189638	0.0206906	0.0225895	0.0246777	0.0269739	0.029499	0.0322758	0.0353292	0.038687	0.0464398	0.0558149	0.0671516	0.0808606	0.0974382	0.117485	0.141726	0.171039	0.206487	0.249352
CH4	229	0.0159016	0.0161765	0.0164566	0.0167421	0.0170331	0.0173296	0.0176319	0.0179399	0.0182539	0.0185738	0.0202681	0.0221313	0.0241802	0.0264332	0.0289108	0.0316352	0.0346312	0.0379258	0.0455327	0.0547313	0.0658547	0.0793057	0.0955713	0.11524	0.139025	0.167787	0.202568	0.244626
CH4	230	0.0156023	0.015872	0.0161469	0.016427	0.0167125	0.0170035	0.0173	0.0176023	0.0179103	0.0182243	0.0198867	0.0217148	0.0237251	0.0259357	0.0283666	0.0310398	0.0339795	0.037212	0.0446757	0.0537012	0.0646153	0.0778131	0.0937726	0.113072	0.136409	0.164629	0.198755	0.240022
CH4	231	0.0153405	0.0156051	0.0158748	0.0161496	0.0164297	0.0167152	0.0170062	0.0173028	0.017605	0.0179131	0.0195442	0.0213379	0.0233103	0.0254794	0.0278646	0.0304874	0.0333717	0.0365435	0.0438667	0.0527223	0.063431	0.0763804	0.0920395	0.110975	0.133873	0.161563	0.195046	0.235536
CH4	232	0.0150206	0.0152802	0.0155448	0.0158145	0.0160893	0.0163695	0.016655	0.0169459	0.0172425	0.0175447	0.0191452	0.0209051	0.0228404	0.0249686	0.0273089	0.0298825	0.0327125	0.0358245	0.0430099	0.0516989	0.062206	0.0749117	0.0902761	0.108855	0.131323	0.158491	0.191344	0.231072
CH4	233	0.0147379	0.0149926	0.0152522	0.0155168	0.0157865	0.0160614	0.0163415	0.016627	0.016918	0.0172145	0.0187848	0.0205117	0.0224106	0.0244987	0.026795	0.0293201	0.0320968	0.0351503	0.0422004	0.0507259	0.0610352	0.0735018	0.088577	0.106807	0.128851	0.155508	0.187743	0.226723
CH4	234	0.0144904	0.0147404	0.0149951	0.0152547	0.0155194	0.015789	0.0160639	0.016344	0.0166295	0.0169205	0.0184612	0.0201556	0.0220187	0.0240676	0.0263206	0.0287982	0.0315227	0.0345187	0.0414361	0.0498011	0.0599164	0.0721484	0.0869399	0.104827	0.126456	0.152611	0.18424	0.222486
CH4	235	0.0141883	0.0144336	0.0146835	0.0149383	0.0151979	0.0154625	0.0157322	0.016007	0.0162872	0.0165727	0.0180844	0.0197468	0.0215749	0.0235852	0.0257959	0.0282268	0.0309	0.0338396	0.0406269	0.0488344	0.0587594	0.0707611	0.0852743	0.102824	0.124047	0.14971	0.180743	0.218269
CH4	236	0.0139213	0.0141619	0.0144072	0.0146571	0.0149119	0.0151715	0.0154361	0.0157058	0.0159806	0.0162607	0.0177441	0.0193752	0.0211689	0.0231413	0.0253104	0.0276956	0.0303184	0.0332027	0.0398623	0.0479153	0.0576535	0.0694294	0.0836693	0.100889	0.121712	0.146892	0.177341	0.214161
CH4	237	0.013701	0.0139371	0.0141777	0.0144229	0.0146729	0.0149276	0.0151872	0.0154518	0.0157215	0.0159964	0.0174518	0.0190522	0.0208121	0.0227475	0.0248757	0.027216	0.0297895	0.0326195	0.0391537	0.0470552	0.0566101	0.0681643	0.0821363	0.0990319	0.119463	0.144169	0.174045	0.210172
CH4	238	0.0134022	0.0136339	0.01387	0.0141106	0.0143558	0.0146058	0.0148605	0.0151201	0.0153847	0.0156544	0.0170824	0.0186527	0.0203796	0.0222785	0.0243666	0.0266629	0.029188	0.0319647	0.0383759	0.0461287	0.0555038	0.0668406	0.0805496	0.0971272	0.117174	0.141415	0.170728	0.206176
CH4	239	0.01315	0.0133773	0.0136089	0.013845	0.0140857	0.0143309	0.0145808	0.0148356	0.0150952	0.0153598	0.0167609	0.0183017	0.019996	0.0218592	0.023908	0.0261611	0.0286386	0.0313631	0.0376537	0.0452606	0.0544592	0.0655826	0.0790336	0.0952992	0.114968	0.138753	0.167515	0.202296
CH4	240	0.0129025	0.0131255	0.0133528	0.0135845	0.0138206	0.0140612	0.0143064	0.0145564	0.0148111	0.0150707	0.0164455	0.0179572	0.0196197	0.0214478	0.0234581	0.0256687	0.0280996	0.0307728	0.036945	0.0444087	0.0534342	0.0643483	0.0775461	0.0935056	0.112805	0.136142	0.164362	0.198488
CH4	241	0.0126977	0.0129166	0.0131396	0.0133669	0.0135985	0.0138346	0.0140752	0.0143205	0.0145704	0.0148251	0.016174	0.0176573	0.0192885	0.0210822	0.0230546	0.0252237	0.0276088	0.0302317	0.0362878	0.043611	0.0524666	0.0631753	0.0761247	0.0917838	0.11072	0.133618	0.161307	0.194791
CH4	242	0.0124214	0.0126361	0.0128549	0.0130779	0.0133052	0.0135369	0.013773	0.0140136	0.0142588	0.0145088	0.0158323	0.0172877	0.0188881	0.020648	0.0225834	0.0247116	0.0270519	0.0296254	0.0355674	0.0427528	0.0514418	0.0619489	0.0746546	0.090019	0.108598	0.131066	0.158234	0.191087
CH4	243	0.0121876	0.0123983	0.012613	0.0128318	0.0130548	0.0132821	0.0135138	0.0137498	0.0139905	0.0142357	0.0155343	0.0169623	0.0185326	0.0202594	0.0221583	0.0242465	0.0265427	0.0290678	0.034898	0.0419482	0.0504736	0.060783	0.0732496	0.0883248	0.106555	0.128599	0.155256	0.187491
CH4	244	0.0119582	0.0121649	0.0123756	0.0125903	0.0128091	0.0130321	0.0132594	0.0134911	0.0137272	0.0139678	0.0152419	0.0166431	0.0181838	0.0198781	0.0217413	0.0237902	0.0260432	0.0285208	0.0342412	0.0411587	0.0495237	0.059639	0.071871	0.0866625	0.104549	0.126178	0.152334	0.183962
CH4	245	0.011768	0.0119708	0.0121775	0.0123881	0.0126028	0.0128216	0.0130447	0.013272	0.0135036	0.0137397	0.0149899	0.0163646	0.0178764	0.0195388	0.0213669	0.0233772	0.0255878	0.0280188	0.0336316	0.0404189	0.0486264	0.0585514	0.0705531	0.0850662	0.102616	0.123839	0.149502	0.180535
CH4	246	0.0115124	0.0117113	0.0119141	0.0121208	0.0123315	0.0125462	0.012765	0.012988	0.0132153	0.013447	0.0146736	0.0160225	0.0175058	0.0191369	0.0209306	0.0229031	0.0250721	0.0274573	0.0329645	0.039624	0.0476771	0.0574153	0.0691911	0.0834311	0.100651	0.121474	0.146654	0.177103
CH4	247	0.0112957	0.0114909	0.0116899	0.0118927	0.0120994	0.0123101	0.0125248	0.0127436	0.0129666	0.0131939	0.0143974	0.0157209	0.0171763	0.0187768	0.0205367	0.022472	0.0246002	0.0269405	0.0323441	0.0388783	0.0467798	0.0563347	0.0678889	0.0818609	0.0987565	0.119187	0.143894	0.17377
CH4	248	0.0110831	0.0112747	0.0114699	0.0116689	0.0118717	0.0120784	0.012289	0.0125037	0.0127226	0.0129456	0.0141265	0.0154251	0.0168531	0.0184234	0.0201502	0.0220491	0.0241372	0.0264335	0.0317353	0.0381466	0.0458994	0.0552744	0.0666112	0.0803202	0.0968978	0.116944	0.141185	0.170499
CH4	249	0.0109063	0.0110942	0.0112858	0.011481	0.01168	0.0118828	0.0120895	0.0123002	0.0125149	0.0127337	0.0138924	0.0151665	0.0165676	0.0181084	0.0198027	0.0216659	0.0237147	0.0259678	0.0311698	0.0374604	0.0450673	0.0542659	0.0653893	0.0788403	0.0951059	0.114775	0.13856	0.167322
CH4	250	0.0106698	0.0108543	0.0110422	0.0112338	0.011429	0.011628	0.0118308	0.0120375	0.0122482	0.0124629	0.0135997	0.0148499	0.0162247	0.0177364	0.0193989	0.021227	0.0232372	0.0254479	0.030552	0.0367242	0.0441879	0.0532134	0.0641275	0.0773253	0.0932848	0.112584	0.135921	0.164142
CH4	251	0.010469	0.01065	0.0108344	0.0110224	0.0112139	0.0114092	0.0116082	0.011811	0.0120177	0.0122283	0.0133438	0.0145704	0.0159193	0.0174026	0.0190338	0.0208274	0.0227999	0.0249689	0.029977	0.036033	0.0433563	0.0522119	0.0629205	0.07587	0.0915291	0.110465	0.133363	0.161052
CH4	252	0.010272	0.0104495	0.0106305	0.0108149	0.0110029	0.0111944	0.0113897	0.0115887	0.0117915	0.0119982	0.0130926	0.0142962	0.0156197	0.0170751	0.0186755	0.0204355	0.0223708	0.024499	0.0294128	0.0353549	0.0425403	0.0512292	0.0617363	0.0744421	0.0898064	0.108386	0.130853	0.158021
CH4	253	0.0100787	0.0102529	0.0104304	0.0106114	0.0107958	0.0109838	0.0111753	0.0113706	0.0115695	0.0117724	0.0128462	0.0140271	0.0153257	0.0167537	0.018324	0.0200509	0.0219498	0.0240379	0.0288593	0.0346895	0.0417396	0.0502651	0.0605744	0.073041	0.0881162	0.106346	0.12839	0.155047
CH4	254	0.00992716	0.0100981	0.0102723	0.0104498	0.0106308	0.0108152	0.0110032	0.0111947	0.01139	0.011589	0.0126426	0.0138013	0.0150755	0.0164766	0.0180173	0.0197117	0.0215748	0.0236237	0.0283543	0.0340748	0.0409922	0.0493572	0.0594725	0.0717045	0.086496	0.104383	0.126012	0.152167
CH4	255	0.00970286	0.00987057	0.0100415	0.0102157	0.0103933	0.0105742	0.0107586	0.0109466	0.0111382	0.0113334	0.0123672	0.0135041	0.0147543	0.016129	0.0176408	0.0193032	0.0211313	0.0231416	0.0277832	0.033396	0.0401833	0.0483908	0.0583158	0.0703175	0.0848306	0.102381	0.123603	0.149266
CH4	256	0.00952025	0.0096848	0.00985251	0.0100234	0.0101976	0.0103752	0.0105561	0.0107406	0.0109285	0.0111201	0.0121345	0.0132499	0.0144766	0.0158255	0.0173088	0.0189399	0.0207336	0.0227061	0.0272603	0.0327675	0.039427	0.0474801	0.0572182	0.0689941	0.0832341	0.100454	0.121277	0.146457
CH4	257	0.00934107	0.00950253	0.00966708	0.00983479	0.0100057	0.0101799	0.0103575	0.0105384	0.0107228	0.0109108	0.0119061	0.0130006	0.0142041	0.0155276	0.016983	0.0185835	0.0203434	0.0222787	0.0267472	0.0321508	0.038685	0.0465865	0.0561414	0.0676956	0.0816676	0.0985631	0.118994	0.1437
CH4	258	0.00916527	0.00932369	0.00948514	0.00964969	0.0098174	0.00998833	0.0101625	0.0103401	0.010521	0.0107055	0.011682	0.0127559	0.0139368	0.0152354	0.0166634	0.0182337	0.0199605	0.0218594	0.0262438	0.0315457	0.0379569	0.0457097	0.0550847	0.0664215	0.0801305	0.0967081	0.116755	0.140996
CH4	259	0.00899277	0.00914821	0.00930662	0.00946808	0.00963263	0.00980034	0.00997127	0.0101455	0.010323	0.010504	0.0114622	0.0125158	0.0136745	0.0149486	0.0163498	0.0178905	0.0195848	0.021448	0.0257499	0.0309519	0.0372425	0.0448494	0.054048	0.0651714	0.0786224	0.094888	0.114557	0.138342
CH4	260	0.00885738	0.00900989	0.00916533	0.00932375	0.0094852	0.00964976	0.00981747	0.00998839	0.0101626	0.0103401	0.0112803	0.0123141	0.013451	0.0147012	0.0160759	0.0175877	0.0192501	0.0210782	0.0252991	0.0304033	0.0365755	0.0440392	0.0530646	0.0639787	0.0771765	0.093136	0.112435	0.135772
CH4	261	0.00865746	0.0088071	0.00895961	0.00911504	0.00927346	0.00943492	0.00959947	0.00976718	0.00993811	0.0101123	0.0110348	0.0120491	0.0131646	0.0143913	0.0157401	0.0172234	0.0188546	0.0206483	0.0247898	0.0297978	0.0358539	0.0431771	0.0520327	0.0627414	0.0756908	0.0913499	0.110286	0.133184
CH4	262	0.00849452	0.00864134	0.00879098	0.00894349	0.00909893	0.00925735	0.0094188	0.00958336	0.00975107	0.00992199	0.0108271	0.0118224	0.0129168	0.0141204	0.0154439	0.0168993	0.0184997	0.0202597	0.0243232	0.029237	0.0351791	0.0423645	0.0510534	0.0615605	0.0742663	0.0896307	0.10821	0.130677
CH4	263	0.00833465	0.00847871	0.00862553	0.00877517	0.00892768	0.00908312	0.00924154	0.00940299	0.00956754	0.00973525	0.0106233	0.0115999	0.0126737	0.0138546	0.0151532	0.0165812	0.0181516	0.0198784	0.0238654	0.0286868	0.034517	0.0415671	0.0500926	0.0604019	0.0728685	0.0879437	0.106173	0.128218
CH4	264	0.00817778	0.00831913	0.00846319	0.00861002	0.00875966	0.00891217	0.0090676	0.00922602	0.00938748	0.00955203	0.0104234	0.0113815	0.0124352	0.0135939	0.014868	0.0162692	0.0178099	0.0195042	0.0234163	0.0281469	0.0338673	0.0407848	0.0491498	0.0592651	0.0714971	0.0862886	0.104175	0.125805
CH4	265	0.00802387	0.00816256	0.00830391	0.00844797	0.00859479	0.00874443	0.00889695	0.00905238	0.0092108	0.00937226	0.0102272	0.0111673	0.0122012	0.013338	0.0145882	0.015963	0.0174747	0.0191372	0.0229755	0.0276171	0.0332299	0.0400172	0.0482248	0.0581497	0.0701515	0.0846646	0.102215	0.123437
CH4	266	0.00787286	0.00800894	0.00814763	0.00828897	0.00843304	0.00857986	0.0087295	0.00888201	0.00903745	0.00919586	0.0100347	0.0109572	0.0119715	0.013087	0.0143137	0.0156625	0.0171459	0.018777	0.0225431	0.0270973	0.0326045	0.0392641	0.0473171	0.0570553	0.0688312	0.0830711	0.100291	0.121114
CH4	267	0.00775472	0.00788824	0.00802432	0.00816301	0.00830435	0.00844842	0.00859524	0.00874488	0.00889739	0.00905283	0.00987589	0.010781	0.0117763	0.0128707	0.0140743	0.0153978	0.0168532	0.0184536	0.0221489	0.0266174	0.0320209	0.0385551	0.0464566	0.0560115	0.0675658	0.0815377	0.0984333	0.118864
CH4	268	0.0075793	0.00771031	0.00784382	0.0079799	0.00811859	0.00825994	0.008404	0.00855083	0.00870047	0.00885298	0.00966055	0.0105486	0.0115252	0.012599	0.0137799	0.0150785	0.0165065	0.0180768	0.0217026	0.026087	0.0313888	0.0378	0.0455528	0.0549279	0.0662647	0.0799737	0.0965513	0.116598
CH4	269	0.00743665	0.00756519	0.0076962	0.00782972	0.00796579	0.00810448	0.00824583	0.00838989	0.00853672	0.00868636	0.00947873	0.0103501	0.0113082	0.0123619	0.0135206	0.0147947	0.0161959	0.0177366	0.0212941	0.025596	0.030798	0.0370886	0.0446955	0.0538941	0.0650175	0.0784685	0.0947341	0.114403
CH4	270	0.00729669	0.00742281	0.00755135	0.00768236	0.00781587	0.00795195	0.00809064	0.00823199	0.00837605	0.00852288	0.00930034	0.0101553	0.0110954	0.0121293	0.0132661	0.0145163	0.0158911	0.0174028	0.0208933	0.0251143	0.0302184	0.0363906	0.0438543	0.0528798	0.0637938	0.0769917	0.0929511	0.11225
CH4	271	0.00715936	0.00728311	0.00740923	0.00753777	0.00766877	0.00780229	0.00793837	0.00807706	0.00821841	0.00836247	0.0091253	0.00996415	0.0108866	0.011901	0.0130164	0.0142431	0.015592	0.0170753	0.0205001	0.0246416	0.0296497	0.0357057	0.0430289	0.0518845	0.0625932	0.0755426	0.0912017	0.110138
CH4	272	0.00702462	0.00714604	0.00726978	0.0073959	0.00752444	0.00765545	0.00778897	0.00792504	0.00806373	0.00820508	0.00895355	0.00977662	0.0106817	0.011677	0.0127715	0.013975	0.0152985	0.0167539	0.0201143	0.0241778	0.0290916	0.0350337	0.0422191	0.050908	0.0614152	0.0741209	0.0894853	0.108065
CH4	273	0.00689241	0.00701154	0.00713296	0.00725671	0.00738283	0.00751137	0.00764237	0.00777589	0.00791197	0.00805066	0.00878504	0.00959261	0.0104807	0.0114572	0.0125311	0.013712	0.0150106	0.0164386	0.0197357	0.0237228	0.0285441	0.0343743	0.0414245	0.0499499	0.0602593	0.0727259	0.0878011	0.106031
CH4	274	0.00676269	0.00687958	0.00699871	0.00712013	0.00724388	0.00737	0.00749854	0.00762954	0.00776306	0.00789914	0.0086197	0.00941208	0.0102834	0.0112416	0.0122953	0.0134539	0.0147281	0.0161292	0.0193643	0.0232763	0.0280069	0.0337274	0.0406449	0.0490098	0.0591252	0.0713571	0.0861486	0.104035
CH4	275	0.00663541	0.0067501	0.00686699	0.00698613	0.00710754	0.00723129	0.00735741	0.00748595	0.00761695	0.00775047	0.00845747	0.00923493	0.0100899	0.01103	0.0120639	0.0132007	0.0144509	0.0158257	0.0189998	0.0228382	0.0274798	0.0330926	0.0398799	0.0480874	0.0580124	0.0700141	0.0845273	0.102077
CH4	276	0.00654334	0.00665587	0.00677056	0.00688745	0.00700659	0.007128	0.00725175	0.00737787	0.00750641	0.00763741	0.00833111	0.00909394	0.00993279	0.0108552	0.0118696	0.0129851	0.0142117	0.0155606	0.0186751	0.0224412	0.0269954	0.0325026	0.0391622	0.0472152	0.0569534	0.0687292	0.0829692	0.100189
CH4	277	0.006388	0.00649841	0.00661094	0.00672563	0.00684252	0.00696166	0.00708307	0.00720682	0.00733294	0.00746148	0.00814212	0.00889059	0.00971365	0.0106187	0.011614	0.0127085	0.0139121	0.0152356	0.0182914	0.0219867	0.0264552	0.0318587	0.0383929	0.0462944	0.0558493	0.0674035	0.0813755	0.0982711
CH4	278	0.00626777	0.00637611	0.00648652	0.00659905	0.00671374	0.00683063	0.00694977	0.00707118	0.00719493	0.00732105	0.00798888	0.00872326	0.00953084	0.0104189	0.0113954	0.0124693	0.0136502	0.0149488	0.0179471	0.0215729	0.0259573	0.0312591	0.0376703	0.0454231	0.0547982	0.0661349	0.0798439	0.0964215
CH4	279	0.00614981	0.00625611	0.00636444	0.00647486	0.00658739	0.00670208	0.00681897	0.0069381	0.00705952	0.00718326	0.00783852	0.00855909	0.00935146	0.0102228	0.011181	0.0122346	0.0133933	0.0146675	0.0176094	0.0211668	0.0254687	0.0306708	0.0369613	0.0445682	0.0537668	0.0648902	0.0783412	0.0946068
CH4	280	0.00603407	0.00613836	0.00624466	0.00635299	0.00646341	0.00657594	0.00669063	0.00680752	0.00692665	0.00704807	0.007691	0.008398	0.00917546	0.0100304	0.0109705	0.0120044	0.0131413	0.0143914	0.0172779	0.0207685	0.0249894	0.0300935	0.0362657	0.0437294	0.0527549	0.063669	0.0768668	0.0928263
CH4	281	0.0059205	0.00602283	0.00612713	0.00623343	0.00634176	0.00645218	0.00656471	0.0066794	0.00679629	0.00691542	0.00754625	0.00823994	0.00900277	0.00984162	0.0107641	0.0117785	0.0128939	0.0141206	0.0169528	0.0203776	0.0245191	0.0295271	0.0355832	0.0429064	0.051762	0.0624707	0.0754201	0.0910792
CH4	282	0.00580907	0.00590948	0.00601181	0.00611611	0.00622241	0.00633074	0.00644116	0.00655369	0.00666838	0.00678527	0.00740422	0.00808486	0.00883333	0.0096564	0.0105615	0.0115568	0.0126513	0.0138548	0.0166337	0.0199941	0.0240576	0.0289714	0.0349135	0.0420989	0.0507878	0.0612949	0.0740007	0.0893651
CH4	283	0.00569974	0.00579826	0.00589867	0.006001	0.0061053	0.00621159	0.00631993	0.00643034	0.00654287	0.00665756	0.00726487	0.0079327	0.00866708	0.00947466	0.0103627	0.0113393	0.0124131	0.013594	0.0163206	0.0196178	0.0236048	0.0284262	0.0342564	0.0413065	0.049832	0.0601413	0.0726079	0.0876831
CH4	284	0.00559247	0.00568913	0.00578765	0.00588806	0.00599039	0.00609469	0.00620098	0.00630932	0.00641973	0.00653227	0.00712814	0.0077834	0.00850396	0.00929634	0.0101677	0.0111259	0.0121795	0.0133382	0.0160135	0.0192486	0.0231606	0.0278912	0.0336116	0.0405291	0.0488941	0.0590094	0.0712414	0.0860329
CH4	285	0.00548722	0.00558206	0.00567872	0.00577724	0.00587765	0.00597998	0.00608428	0.00619057	0.00629891	0.00640932	0.00699399	0.00763691	0.00834391	0.00912138	0.00997632	0.0109165	0.0119503	0.0130872	0.0157121	0.0188863	0.0227247	0.0273662	0.0329791	0.0397663	0.0479739	0.0578988	0.0699006	0.0844137
CH4	286	0.00538394	0.005477	0.00557185	0.00566851	0.00576703	0.00586743	0.00596977	0.00607406	0.00618036	0.0062887	0.00686235	0.00749318	0.00818688	0.00894971	0.00978856	0.010711	0.0117254	0.0128409	0.0154164	0.0185308	0.022297	0.0268512	0.0323584	0.0390179	0.047071	0.0568091	0.068585	0.082825
CH4	287	0.00528261	0.00537392	0.00546698	0.00556182	0.00565849	0.00575701	0.00585741	0.00595975	0.00606404	0.00617034	0.0067332	0.00735216	0.00803279	0.00878127	0.00960433	0.0105094	0.0115047	0.0125992	0.0151262	0.0181821	0.0218773	0.0263458	0.0317494	0.0382836	0.0461851	0.05574	0.0672942	0.0812662
CH4	288	0.0052166	0.00530619	0.00539749	0.00549055	0.0055854	0.00568206	0.00578058	0.00588099	0.00598332	0.00608761	0.00663988	0.00724719	0.00791502	0.0086494	0.00945697	0.010345	0.0113216	0.0123955	0.014875	0.0178733	0.021499	0.0258834	0.0311852	0.0375965	0.0453493	0.0547243	0.0660611	0.0797701
CH4	289	0.00508564	0.00517354	0.00526313	0.00535444	0.0054475	0.00554234	0.00563901	0.00573752	0.00583793	0.00594027	0.00648214	0.00707801	0.00773328	0.00845384	0.00924621	0.0101176	0.0110757	0.0121294	0.0145622	0.0175041	0.0210616	0.0253635	0.0305655	0.0368561	0.044463	0.0536616	0.064785	0.078236
CH4	290	0.00498993	0.00507617	0.00516408	0.00525367	0.00534497	0.00543803	0.00553288	0.00562954	0.00572806	0.00582847	0.00636014	0.0069448	0.00758773	0.00829473	0.00907219	0.00992713	0.0108673	0.0119011	0.0142882	0.0171747	0.0206652	0.0248861	0.0299903	0.0361624	0.0436262	0.0526516	0.0635657	0.0767635
[truncated: 310 more rows]

## Sheet: lumber_NB
Table SM.lumber.NB: Carbon emission fluxes (kgC/m3 wood product) over simulation period (0-300 years) at building lifespans (BL) 1-150 years, building in New Brunswick
[truncated: 601 more rows]

## Sheet: lumber_NL
Table SM.lumber.NL: Carbon emission fluxes (kgC/m3 wood product) over simulation period (0-300 years) at building lifespans (BL) 1-150 years, building in Newfoundland
[truncated: 601 more rows]

[truncated: 7 more sheets: lumber_NS, lumber_NT, lumber_ON, lumber_PE, lumber_QC, lumber_SK, lumber_YK]
