# Supplementary material for: Temporally-differentiated biogenic carbon accounting of wood building product life cycles
Source: SN Appl Sci. 2021 Jan 10;3(1):62. doi: 10.1007/s42452-020-03979-2 (PMC7799381; doi:10.1007/s42452-020-03979-2)
Supplement: Supplementary file 8 — ESM1 (2,262 kb) [file 42452_2020_3979_MOESM8_ESM.xlsx]

## Sheet: Info
Temporally-differentiated biogenic carbon accounting of wood building product life cycles
SN Applied Sciences
Marieke Head*, Michael Magnan, Werner A. Kurz, Annie Levasseur, Robert Beauregard, Manuele Margni
*Corresponding author:
CIRAIG, Polytechnique Montreal, Mathematical and Industrial Engineering Department, C.P. 6079, Succ. Centre-Ville, Montreal, QC, H3C 3A7, Canada
marieke.head@polymtl.ca
marieke.head@gmail.com

## Sheet: LVL_AB
Table SM.LVL.AB: Carbon emission fluxes (kgC/m3 wood product) over simulation period (0-300 years) at building lifespans (BL) 1-150 years, building in Alberta
Emission	Timestep_years	BL001	BL002	BL003	BL004	BL005	BL006	BL007	BL008	BL009	BL010	BL015	BL020	BL025	BL030	BL035	BL040	BL045	BL050	BL060	BL070	BL080	BL090	BL100	BL110	BL120	BL130	BL140	BL150
CH4	1
CH4	2	0.0438002	0.0438002	0.0438002	0.0438002	0.0438002	0.0438002	0.0438002	0.0438002	0.0438002	0.0438002	0.0438002	0.0438002	0.0438002	0.0438002	0.0438002	0.0438002	0.0438002	0.0438002	0.0438002	0.0438002	0.0438002	0.0438002	0.0438002	0.0438002	0.0438002	0.0438002	0.0438002	0.0438002
CH4	3	0.450573	0.0432778	0.0432778	0.0432778	0.0432778	0.0432778	0.0432778	0.0432778	0.0432778	0.0432778	0.0432778	0.0432778	0.0432778	0.0432778	0.0432778	0.0432778	0.0432778	0.0432778	0.0432778	0.0432778	0.0432778	0.0432778	0.0432778	0.0432778	0.0432778	0.0432778	0.0432778	0.0432778
CH4	4	0.445199	0.450057	0.0427615	0.0427615	0.0427615	0.0427615	0.0427615	0.0427615	0.0427615	0.0427615	0.0427615	0.0427615	0.0427615	0.0427615	0.0427615	0.0427615	0.0427615	0.0427615	0.0427615	0.0427615	0.0427615	0.0427615	0.0427615	0.0427615	0.0427615	0.0427615	0.0427615	0.0427615
CH4	5	0.439888	0.444689	0.449547	0.0422515	0.0422515	0.0422515	0.0422515	0.0422515	0.0422515	0.0422515	0.0422515	0.0422515	0.0422515	0.0422515	0.0422515	0.0422515	0.0422515	0.0422515	0.0422515	0.0422515	0.0422515	0.0422515	0.0422515	0.0422515	0.0422515	0.0422515	0.0422515	0.0422515
CH4	6	0.434641	0.439384	0.444185	0.449043	0.0417475	0.0417475	0.0417475	0.0417475	0.0417475	0.0417475	0.0417475	0.0417475	0.0417475	0.0417475	0.0417475	0.0417475	0.0417475	0.0417475	0.0417475	0.0417475	0.0417475	0.0417475	0.0417475	0.0417475	0.0417475	0.0417475	0.0417475	0.0417475
CH4	7	0.429457	0.434143	0.438886	0.443687	0.448545	0.0412495	0.0412495	0.0412495	0.0412495	0.0412495	0.0412495	0.0412495	0.0412495	0.0412495	0.0412495	0.0412495	0.0412495	0.0412495	0.0412495	0.0412495	0.0412495	0.0412495	0.0412495	0.0412495	0.0412495	0.0412495	0.0412495	0.0412495
CH4	8	0.424334	0.428965	0.433651	0.438394	0.443195	0.448053	0.0407575	0.0407575	0.0407575	0.0407575	0.0407575	0.0407575	0.0407575	0.0407575	0.0407575	0.0407575	0.0407575	0.0407575	0.0407575	0.0407575	0.0407575	0.0407575	0.0407575	0.0407575	0.0407575	0.0407575	0.0407575	0.0407575
CH4	9	0.419273	0.423848	0.428479	0.433165	0.437908	0.442709	0.447567	0.0402713	0.0402713	0.0402713	0.0402713	0.0402713	0.0402713	0.0402713	0.0402713	0.0402713	0.0402713	0.0402713	0.0402713	0.0402713	0.0402713	0.0402713	0.0402713	0.0402713	0.0402713	0.0402713	0.0402713	0.0402713
CH4	10	0.414271	0.418792	0.423368	0.427998	0.432685	0.437428	0.442228	0.447087	0.0397909	0.0397909	0.0397909	0.0397909	0.0397909	0.0397909	0.0397909	0.0397909	0.0397909	0.0397909	0.0397909	0.0397909	0.0397909	0.0397909	0.0397909	0.0397909	0.0397909	0.0397909	0.0397909	0.0397909
CH4	11	0.40933	0.413797	0.418318	0.422893	0.427524	0.43221	0.436953	0.441754	0.446612	0.0393163	0.0393163	0.0393163	0.0393163	0.0393163	0.0393163	0.0393163	0.0393163	0.0393163	0.0393163	0.0393163	0.0393163	0.0393163	0.0393163	0.0393163	0.0393163	0.0393163	0.0393163	0.0393163
CH4	12	0.404447	0.408861	0.413328	0.417849	0.422424	0.427055	0.431741	0.436484	0.441285	0.446143	0.0388473	0.0388473	0.0388473	0.0388473	0.0388473	0.0388473	0.0388473	0.0388473	0.0388473	0.0388473	0.0388473	0.0388473	0.0388473	0.0388473	0.0388473	0.0388473	0.0388473	0.0388473
CH4	13	0.399623	0.403984	0.408397	0.412864	0.417385	0.421961	0.426591	0.431278	0.436021	0.440821	0.0383839	0.0383839	0.0383839	0.0383839	0.0383839	0.0383839	0.0383839	0.0383839	0.0383839	0.0383839	0.0383839	0.0383839	0.0383839	0.0383839	0.0383839	0.0383839	0.0383839	0.0383839
CH4	14	0.394856	0.399165	0.403526	0.40794	0.412406	0.416927	0.421503	0.426133	0.43082	0.435563	0.0379261	0.0379261	0.0379261	0.0379261	0.0379261	0.0379261	0.0379261	0.0379261	0.0379261	0.0379261	0.0379261	0.0379261	0.0379261	0.0379261	0.0379261	0.0379261	0.0379261	0.0379261
CH4	15	0.390146	0.394404	0.398713	0.403074	0.407487	0.411954	0.416475	0.42105	0.425681	0.430368	0.0374737	0.0374737	0.0374737	0.0374737	0.0374737	0.0374737	0.0374737	0.0374737	0.0374737	0.0374737	0.0374737	0.0374737	0.0374737	0.0374737	0.0374737	0.0374737	0.0374737	0.0374737
CH4	16	0.385492	0.389699	0.393957	0.398266	0.402627	0.40704	0.411507	0.416028	0.420603	0.425234	0.0370267	0.0370267	0.0370267	0.0370267	0.0370267	0.0370267	0.0370267	0.0370267	0.0370267	0.0370267	0.0370267	0.0370267	0.0370267	0.0370267	0.0370267	0.0370267	0.0370267	0.0370267
CH4	17	0.380894	0.385051	0.389257	0.393515	0.397824	0.402185	0.406598	0.411065	0.415586	0.420162	0.443881	0.036585	0.036585	0.036585	0.036585	0.036585	0.036585	0.036585	0.036585	0.036585	0.036585	0.036585	0.036585	0.036585	0.036585	0.036585	0.036585	0.036585
CH4	18	0.376351	0.380458	0.384614	0.388821	0.393079	0.397387	0.401748	0.406162	0.410629	0.41515	0.438586	0.0361486	0.0361486	0.0361486	0.0361486	0.0361486	0.0361486	0.0361486	0.0361486	0.0361486	0.0361486	0.0361486	0.0361486	0.0361486	0.0361486	0.0361486	0.0361486	0.0361486
CH4	19	0.371861	0.375919	0.380026	0.384183	0.38839	0.392647	0.396956	0.401317	0.405731	0.410198	0.433354	0.0357174	0.0357174	0.0357174	0.0357174	0.0357174	0.0357174	0.0357174	0.0357174	0.0357174	0.0357174	0.0357174	0.0357174	0.0357174	0.0357174	0.0357174	0.0357174	0.0357174
CH4	20	0.367426	0.371435	0.375493	0.3796	0.383757	0.387964	0.392221	0.39653	0.400891	0.405305	0.428185	0.0352914	0.0352914	0.0352914	0.0352914	0.0352914	0.0352914	0.0352914	0.0352914	0.0352914	0.0352914	0.0352914	0.0352914	0.0352914	0.0352914	0.0352914	0.0352914	0.0352914
CH4	21	0.363043	0.367005	0.371014	0.375072	0.379179	0.383336	0.387543	0.3918	0.396109	0.40047	0.423078	0.0348704	0.0348704	0.0348704	0.0348704	0.0348704	0.0348704	0.0348704	0.0348704	0.0348704	0.0348704	0.0348704	0.0348704	0.0348704	0.0348704	0.0348704	0.0348704	0.0348704
CH4	22	0.358712	0.362627	0.366589	0.370598	0.374656	0.378763	0.38292	0.387127	0.391384	0.395693	0.418031	0.44175	0.0344545	0.0344545	0.0344545	0.0344545	0.0344545	0.0344545	0.0344545	0.0344545	0.0344545	0.0344545	0.0344545	0.0344545	0.0344545	0.0344545	0.0344545	0.0344545
CH4	23	0.354434	0.358301	0.362216	0.366178	0.370187	0.374245	0.378352	0.382509	0.386716	0.390973	0.413045	0.436481	0.0340435	0.0340435	0.0340435	0.0340435	0.0340435	0.0340435	0.0340435	0.0340435	0.0340435	0.0340435	0.0340435	0.0340435	0.0340435	0.0340435	0.0340435	0.0340435
CH4	24	0.350206	0.354028	0.357895	0.36181	0.365772	0.369781	0.373839	0.377946	0.382103	0.38631	0.408118	0.431274	0.0336374	0.0336374	0.0336374	0.0336374	0.0336374	0.0336374	0.0336374	0.0336374	0.0336374	0.0336374	0.0336374	0.0336374	0.0336374	0.0336374	0.0336374	0.0336374
CH4	25	0.346028	0.349805	0.353626	0.357494	0.361409	0.36537	0.36938	0.373438	0.377545	0.381702	0.40325	0.42613	0.0332362	0.0332362	0.0332362	0.0332362	0.0332362	0.0332362	0.0332362	0.0332362	0.0332362	0.0332362	0.0332362	0.0332362	0.0332362	0.0332362	0.0332362	0.0332362
CH4	26	0.341901	0.345632	0.349408	0.35323	0.357098	0.361012	0.364974	0.368984	0.373042	0.377149	0.39844	0.421047	0.0328397	0.0328397	0.0328397	0.0328397	0.0328397	0.0328397	0.0328397	0.0328397	0.0328397	0.0328397	0.0328397	0.0328397	0.0328397	0.0328397	0.0328397	0.0328397
CH4	27	0.337823	0.341509	0.34524	0.349016	0.352838	0.356706	0.360621	0.364582	0.368592	0.37265	0.393687	0.416025	0.439744	0.032448	0.032448	0.032448	0.032448	0.032448	0.032448	0.032448	0.032448	0.032448	0.032448	0.032448	0.032448	0.032448	0.032448	0.032448
CH4	28	0.333793	0.337436	0.341122	0.344853	0.348629	0.352451	0.356319	0.360233	0.364195	0.368205	0.388991	0.411062	0.434498	0.032061	0.032061	0.032061	0.032061	0.032061	0.032061	0.032061	0.032061	0.032061	0.032061	0.032061	0.032061	0.032061	0.032061	0.032061
CH4	29	0.329811	0.333411	0.337053	0.34074	0.344471	0.348247	0.352069	0.355937	0.359851	0.363813	0.384351	0.406159	0.429315	0.0316785	0.0316785	0.0316785	0.0316785	0.0316785	0.0316785	0.0316785	0.0316785	0.0316785	0.0316785	0.0316785	0.0316785	0.0316785	0.0316785	0.0316785
CH4	30	0.325877	0.329434	0.333033	0.336675	0.340362	0.344093	0.347869	0.351691	0.355559	0.359473	0.379766	0.401314	0.424194	0.0313007	0.0313007	0.0313007	0.0313007	0.0313007	0.0313007	0.0313007	0.0313007	0.0313007	0.0313007	0.0313007	0.0313007	0.0313007	0.0313007	0.0313007
CH4	31	0.32199	0.325504	0.32906	0.332659	0.336302	0.339989	0.34372	0.347496	0.351317	0.355185	0.375236	0.396527	0.419135	0.0309273	0.0309273	0.0309273	0.0309273	0.0309273	0.0309273	0.0309273	0.0309273	0.0309273	0.0309273	0.0309273	0.0309273	0.0309273	0.0309273	0.0309273
CH4	32	0.318149	0.321621	0.325135	0.328691	0.33229	0.335933	0.33962	0.343351	0.347127	0.350949	0.37076	0.391797	0.414135	0.437854	0.0305584	0.0305584	0.0305584	0.0305584	0.0305584	0.0305584	0.0305584	0.0305584	0.0305584	0.0305584	0.0305584	0.0305584	0.0305584	0.0305584
CH4	33	0.314354	0.317785	0.321257	0.324771	0.328327	0.331926	0.335569	0.339255	0.342986	0.346762	0.366338	0.387124	0.409195	0.432631	0.0301939	0.0301939	0.0301939	0.0301939	0.0301939	0.0301939	0.0301939	0.0301939	0.0301939	0.0301939	0.0301939	0.0301939	0.0301939	0.0301939
CH4	34	0.310605	0.313994	0.317425	0.320897	0.32441	0.327967	0.331566	0.335208	0.338895	0.342626	0.361968	0.382506	0.404314	0.427471	0.0298337	0.0298337	0.0298337	0.0298337	0.0298337	0.0298337	0.0298337	0.0298337	0.0298337	0.0298337	0.0298337	0.0298337	0.0298337	0.0298337
CH4	35	0.3069	0.310249	0.313638	0.317069	0.320541	0.324055	0.327611	0.33121	0.334853	0.338539	0.35765	0.377943	0.399491	0.422372	0.0294778	0.0294778	0.0294778	0.0294778	0.0294778	0.0294778	0.0294778	0.0294778	0.0294778	0.0294778	0.0294778	0.0294778	0.0294778	0.0294778
CH4	36	0.303239	0.306548	0.309897	0.313287	0.316717	0.320189	0.323703	0.327259	0.330858	0.334501	0.353384	0.373435	0.394726	0.417334	0.0291262	0.0291262	0.0291262	0.0291262	0.0291262	0.0291262	0.0291262	0.0291262	0.0291262	0.0291262	0.0291262	0.0291262	0.0291262	0.0291262
CH4	37	0.299622	0.302892	0.306201	0.30955	0.312939	0.31637	0.319842	0.323356	0.326912	0.330511	0.349169	0.368981	0.390018	0.412355	0.436074	0.0287788	0.0287788	0.0287788	0.0287788	0.0287788	0.0287788	0.0287788	0.0287788	0.0287788	0.0287788	0.0287788	0.0287788	0.0287788
CH4	38	0.296048	0.299279	0.302548	0.305857	0.309207	0.312596	0.316027	0.319498	0.323012	0.326568	0.345004	0.364579	0.385365	0.407437	0.430873	0.0284355	0.0284355	0.0284355	0.0284355	0.0284355	0.0284355	0.0284355	0.0284355	0.0284355	0.0284355	0.0284355	0.0284355	0.0284355
CH4	39	0.292517	0.295709	0.298939	0.302209	0.305518	0.308867	0.312257	0.315687	0.319159	0.322673	0.340889	0.360231	0.380769	0.402577	0.425733	0.0280963	0.0280963	0.0280963	0.0280963	0.0280963	0.0280963	0.0280963	0.0280963	0.0280963	0.0280963	0.0280963	0.0280963	0.0280963
CH4	40	0.289027	0.292181	0.295374	0.298604	0.301874	0.305183	0.308532	0.311922	0.315352	0.318824	0.336822	0.355934	0.376227	0.397775	0.420655	0.0277612	0.0277612	0.0277612	0.0277612	0.0277612	0.0277612	0.0277612	0.0277612	0.0277612	0.0277612	0.0277612	0.0277612	0.0277612
CH4	41	0.28558	0.288696	0.29185	0.295042	0.298273	0.301543	0.304852	0.308201	0.311591	0.315021	0.332805	0.351688	0.371739	0.39303	0.415637	0.02743	0.02743	0.02743	0.02743	0.02743	0.02743	0.02743	0.02743	0.02743	0.02743	0.02743	0.02743	0.02743
CH4	42	0.282173	0.285252	0.288369	0.291523	0.294715	0.297946	0.301216	0.304525	0.307874	0.311263	0.328835	0.347493	0.367305	0.388342	0.410679	0.434399	0.0271029	0.0271029	0.0271029	0.0271029	0.0271029	0.0271029	0.0271029	0.0271029	0.0271029	0.0271029	0.0271029	0.0271029
CH4	43	0.278807	0.28185	0.284929	0.288046	0.2912	0.294392	0.297623	0.300892	0.304201	0.307551	0.324912	0.343348	0.362923	0.383709	0.405781	0.429217	0.0267796	0.0267796	0.0267796	0.0267796	0.0267796	0.0267796	0.0267796	0.0267796	0.0267796	0.0267796	0.0267796	0.0267796
CH4	44	0.275482	0.278488	0.28153	0.28461	0.287726	0.29088	0.294072	0.297303	0.300573	0.303882	0.321037	0.339252	0.358594	0.379132	0.400941	0.424097	0.0264601	0.0264601	0.0264601	0.0264601	0.0264601	0.0264601	0.0264601	0.0264601	0.0264601	0.0264601	0.0264601	0.0264601
CH4	45	0.272196	0.275166	0.278172	0.281215	0.284294	0.287411	0.290565	0.293757	0.296988	0.300257	0.317207	0.335206	0.354317	0.37461	0.396158	0.419038	0.0261445	0.0261445	0.0261445	0.0261445	0.0261445	0.0261445	0.0261445	0.0261445	0.0261445	0.0261445	0.0261445	0.0261445
CH4	46	0.268949	0.271884	0.274854	0.27786	0.280903	0.283982	0.287099	0.290253	0.293445	0.296676	0.313424	0.331207	0.350091	0.370142	0.391432	0.41404	0.0258326	0.0258326	0.0258326	0.0258326	0.0258326	0.0258326	0.0258326	0.0258326	0.0258326	0.0258326	0.0258326	0.0258326
CH4	47	0.265741	0.268641	0.271576	0.274546	0.277552	0.280595	0.283674	0.286791	0.289945	0.293137	0.309685	0.327257	0.345915	0.365726	0.386763	0.409101	0.43282	0.0255245	0.0255245	0.0255245	0.0255245	0.0255245	0.0255245	0.0255245	0.0255245	0.0255245	0.0255245	0.0255245
CH4	48	0.262571	0.265436	0.268336	0.271271	0.274242	0.277248	0.28029	0.28337	0.286486	0.28964	0.305991	0.323353	0.341788	0.361364	0.38215	0.404221	0.427657	0.02522	0.02522	0.02522	0.02522	0.02522	0.02522	0.02522	0.02522	0.02522	0.02522	0.02522
CH4	49	0.259439	0.26227	0.265135	0.268035	0.27097	0.273941	0.276947	0.27999	0.283069	0.286185	0.302341	0.319496	0.337712	0.357054	0.377592	0.3994	0.422556	0.0249192	0.0249192	0.0249192	0.0249192	0.0249192	0.0249192	0.0249192	0.0249192	0.0249192	0.0249192	0.0249192
CH4	50	0.256344	0.259142	0.261973	0.264838	0.267738	0.270673	0.273644	0.27665	0.279692	0.282772	0.298735	0.315685	0.333683	0.352794	0.373088	0.394635	0.417516	0.024622	0.024622	0.024622	0.024622	0.024622	0.024622	0.024622	0.024622	0.024622	0.024622	0.024622
CH4	51	0.253286	0.256051	0.258848	0.261679	0.264544	0.267444	0.270379	0.27335	0.276356	0.279399	0.295171	0.311919	0.329703	0.348586	0.368637	0.389928	0.412536	0.0243283	0.0243283	0.0243283	0.0243283	0.0243283	0.0243283	0.0243283	0.0243283	0.0243283	0.0243283	0.0243283
CH4	52	0.250265	0.252996	0.25576	0.258558	0.261389	0.264254	0.267154	0.270089	0.27306	0.276066	0.29165	0.308199	0.32577	0.344428	0.36424	0.385277	0.407615	0.431334	0.0240381	0.0240381	0.0240381	0.0240381	0.0240381	0.0240381	0.0240381	0.0240381	0.0240381	0.0240381
CH4	53	0.24728	0.249978	0.25271	0.255474	0.258271	0.261102	0.263968	0.266868	0.269802	0.272773	0.288172	0.304522	0.321884	0.34032	0.359895	0.380681	0.402753	0.426189	0.0237513	0.0237513	0.0237513	0.0237513	0.0237513	0.0237513	0.0237513	0.0237513	0.0237513	0.0237513
CH4	54	0.24433	0.246997	0.249695	0.252426	0.25519	0.257988	0.260819	0.263684	0.266584	0.269519	0.284734	0.30089	0.318045	0.33626	0.355602	0.37614	0.397948	0.421105	0.023468	0.023468	0.023468	0.023468	0.023468	0.023468	0.023468	0.023468	0.023468	0.023468
CH4	55	0.241416	0.24405	0.246717	0.249415	0.252146	0.25491	0.257708	0.260539	0.263404	0.266304	0.281338	0.297301	0.314251	0.332249	0.351361	0.371654	0.393202	0.416082	0.0231881	0.0231881	0.0231881	0.0231881	0.0231881	0.0231881	0.0231881	0.0231881	0.0231881	0.0231881
CH4	56	0.238536	0.241139	0.243774	0.24644	0.249139	0.25187	0.254634	0.257431	0.260262	0.263128	0.277982	0.293755	0.310503	0.328286	0.347169	0.36722	0.388511	0.411119	0.0229115	0.0229115	0.0229115	0.0229115	0.0229115	0.0229115	0.0229115	0.0229115	0.0229115	0.0229115
CH4	57	0.235691	0.238263	0.240866	0.243501	0.246167	0.248865	0.251596	0.25436	0.257158	0.259989	0.274666	0.290251	0.306799	0.32437	0.343028	0.36284	0.383877	0.406215	0.0226382	0.0226382	0.0226382	0.0226382	0.0226382	0.0226382	0.0226382	0.0226382	0.0226382	0.0226382
CH4	58	0.232879	0.235421	0.237993	0.240596	0.24323	0.245897	0.248595	0.251326	0.25409	0.256888	0.27139	0.286788	0.303139	0.320501	0.338937	0.358512	0.379298	0.401369	0.0223682	0.0223682	0.0223682	0.0223682	0.0223682	0.0223682	0.0223682	0.0223682	0.0223682	0.0223682
CH4	59	0.230102	0.232613	0.235154	0.237726	0.240329	0.242964	0.24563	0.248328	0.25106	0.253824	0.268153	0.283367	0.299523	0.316678	0.334894	0.354236	0.374774	0.396582	0.0221014	0.0221014	0.0221014	0.0221014	0.0221014	0.0221014	0.0221014	0.0221014	0.0221014	0.0221014
CH4	60	0.227357	0.229838	0.232349	0.23489	0.237462	0.240066	0.2427	0.245366	0.248065	0.250796	0.264954	0.279987	0.29595	0.312901	0.330899	0.35001	0.370303	0.391851	0.0218377	0.0218377	0.0218377	0.0218377	0.0218377	0.0218377	0.0218377	0.0218377	0.0218377	0.0218377
CH4	61	0.224645	0.227096	0.229578	0.232089	0.23463	0.237202	0.239805	0.24244	0.245106	0.247804	0.261793	0.276648	0.29242	0.309168	0.326952	0.345835	0.365886	0.387177	0.0215772	0.0215772	0.0215772	0.0215772	0.0215772	0.0215772	0.0215772	0.0215772	0.0215772	0.0215772
CH4	62	0.221965	0.224388	0.226839	0.22932	0.231831	0.234373	0.236945	0.239548	0.242182	0.244848	0.258671	0.273348	0.288932	0.30548	0.323052	0.34171	0.361522	0.382559	0.428616	0.0213199	0.0213199	0.0213199	0.0213199	0.0213199	0.0213199	0.0213199	0.0213199	0.0213199
CH4	63	0.219318	0.221711	0.224133	0.226585	0.229066	0.231577	0.234118	0.23669	0.239293	0.241928	0.255585	0.270087	0.285486	0.301837	0.319198	0.337634	0.357209	0.377995	0.423503	0.0210656	0.0210656	0.0210656	0.0210656	0.0210656	0.0210656	0.0210656	0.0210656	0.0210656
CH4	64	0.216702	0.219066	0.22146	0.223882	0.226333	0.228815	0.231326	0.233867	0.236439	0.239042	0.252537	0.266865	0.28208	0.298236	0.315391	0.333607	0.352949	0.373487	0.418451	0.0208143	0.0208143	0.0208143	0.0208143	0.0208143	0.0208143	0.0208143	0.0208143	0.0208143
CH4	65	0.214117	0.216453	0.218818	0.221211	0.223634	0.226085	0.228566	0.231077	0.233619	0.236191	0.249524	0.263682	0.278716	0.294679	0.311629	0.329627	0.348739	0.369032	0.41346	0.020566	0.020566	0.020566	0.020566	0.020566	0.020566	0.020566	0.020566	0.020566
CH4	66	0.211563	0.213871	0.216208	0.218573	0.220966	0.223388	0.22584	0.228321	0.230832	0.233373	0.246548	0.260537	0.275391	0.291164	0.307912	0.325695	0.344579	0.36463	0.408528	0.0203207	0.0203207	0.0203207	0.0203207	0.0203207	0.0203207	0.0203207	0.0203207	0.0203207
CH4	67	0.209039	0.21132	0.213629	0.215966	0.21833	0.220724	0.223146	0.225597	0.228079	0.23059	0.243607	0.257429	0.272106	0.287691	0.304239	0.32181	0.340468	0.36028	0.403655	0.0200783	0.0200783	0.0200783	0.0200783	0.0200783	0.0200783	0.0200783	0.0200783	0.0200783
CH4	68	0.206546	0.2088	0.211081	0.213389	0.215726	0.218091	0.220484	0.222906	0.225358	0.227839	0.240701	0.254358	0.26886	0.284259	0.30061	0.317972	0.336407	0.355983	0.39884	0.0198388	0.0198388	0.0198388	0.0198388	0.0198388	0.0198388	0.0198388	0.0198388	0.0198388
CH4	69	0.204082	0.206309	0.208563	0.210844	0.213153	0.215489	0.217854	0.220248	0.22267	0.225121	0.23783	0.251324	0.265653	0.280868	0.297024	0.314179	0.332394	0.351736	0.394083	0.0196021	0.0196021	0.0196021	0.0196021	0.0196021	0.0196021	0.0196021	0.0196021	0.0196021
CH4	70	0.201647	0.203848	0.206075	0.208329	0.21061	0.212919	0.215256	0.21762	0.220014	0.222436	0.234993	0.248327	0.262485	0.277518	0.293481	0.310431	0.32843	0.347541	0.389382	0.0193683	0.0193683	0.0193683	0.0193683	0.0193683	0.0193683	0.0193683	0.0193683	0.0193683
CH4	71	0.199242	0.201416	0.203617	0.205844	0.208098	0.210379	0.212688	0.215025	0.217389	0.219783	0.23219	0.245364	0.259354	0.274208	0.28998	0.306728	0.324512	0.343395	0.384737	0.0191373	0.0191373	0.0191373	0.0191373	0.0191373	0.0191373	0.0191373	0.0191373	0.0191373
CH4	72	0.196866	0.199014	0.201188	0.203389	0.205616	0.20787	0.210151	0.21246	0.214796	0.217161	0.22942	0.242438	0.25626	0.270937	0.286521	0.30307	0.320641	0.339299	0.380148	0.426205	0.018909	0.018909	0.018909	0.018909	0.018909	0.018909	0.018909	0.018909
CH4	73	0.194517	0.19664	0.198788	0.200963	0.203163	0.20539	0.207644	0.209925	0.212234	0.214571	0.226684	0.239546	0.253203	0.267705	0.283104	0.299454	0.316816	0.335252	0.375613	0.421121	0.0186835	0.0186835	0.0186835	0.0186835	0.0186835	0.0186835	0.0186835	0.0186835
CH4	74	0.192197	0.194294	0.196417	0.198565	0.20074	0.20294	0.205167	0.207421	0.209703	0.212011	0.22398	0.236688	0.250183	0.264512	0.279727	0.295882	0.313037	0.331253	0.371133	0.416098	0.0184606	0.0184606	0.0184606	0.0184606	0.0184606	0.0184606	0.0184606	0.0184606
CH4	75	0.189904	0.191977	0.194074	0.196197	0.198345	0.20052	0.20272	0.204947	0.207201	0.209482	0.221308	0.233865	0.247199	0.261357	0.27639	0.292353	0.309303	0.327302	0.366706	0.411134	0.0182404	0.0182404	0.0182404	0.0182404	0.0182404	0.0182404	0.0182404	0.0182404
CH4	76	0.187639	0.189687	0.191759	0.193857	0.195979	0.198128	0.200302	0.202503	0.20473	0.206984	0.218668	0.231075	0.24425	0.258239	0.273093	0.288866	0.305614	0.323397	0.362332	0.40623	0.0180228	0.0180228	0.0180228	0.0180228	0.0180228	0.0180228	0.0180228	0.0180228
CH4	77	0.185401	0.187424	0.189472	0.191544	0.193642	0.195764	0.197913	0.200087	0.202288	0.204515	0.21606	0.228319	0.241336	0.255159	0.269836	0.28542	0.301968	0.31954	0.35801	0.401384	0.0178078	0.0178078	0.0178078	0.0178078	0.0178078	0.0178078	0.0178078	0.0178078
CH4	78	0.183189	0.185189	0.187212	0.189259	0.191332	0.193429	0.195552	0.1977	0.199875	0.202075	0.213483	0.225596	0.238458	0.252115	0.266617	0.282016	0.298366	0.315728	0.353739	0.396597	0.0175954	0.0175954	0.0175954	0.0175954	0.0175954	0.0175954	0.0175954	0.0175954
CH4	79	0.181004	0.18298	0.184979	0.187002	0.18905	0.191122	0.193219	0.195342	0.19749	0.199665	0.210936	0.222905	0.235613	0.249108	0.263437	0.278652	0.294807	0.311962	0.34952	0.391866	0.0173855	0.0173855	0.0173855	0.0173855	0.0173855	0.0173855	0.0173855	0.0173855
CH4	80	0.178845	0.180797	0.182772	0.184771	0.186795	0.188842	0.190915	0.193012	0.195135	0.197283	0.20842	0.220246	0.232803	0.246136	0.260294	0.275328	0.291291	0.308241	0.345351	0.387192	0.0171782	0.0171782	0.0171782	0.0171782	0.0171782	0.0171782	0.0171782	0.0171782
CH4	81	0.176712	0.17864	0.180592	0.182567	0.184566	0.18659	0.188637	0.19071	0.192807	0.19493	0.205934	0.217619	0.230026	0.2432	0.257189	0.272044	0.287816	0.304564	0.341231	0.382573	0.0169733	0.0169733	0.0169733	0.0169733	0.0169733	0.0169733	0.0169733	0.0169733
CH4	82	0.174604	0.17651	0.178438	0.18039	0.182365	0.184364	0.186387	0.188435	0.190507	0.192605	0.203478	0.215023	0.227282	0.240299	0.254122	0.268799	0.284383	0.300931	0.337161	0.37801	0.424066	0.0167708	0.0167708	0.0167708	0.0167708	0.0167708	0.0167708	0.0167708
CH4	83	0.172521	0.174404	0.176309	0.178238	0.18019	0.182165	0.184164	0.186187	0.188235	0.190307	0.20105	0.212458	0.224571	0.237433	0.25109	0.265592	0.280991	0.297342	0.333139	0.373501	0.419008	0.0165707	0.0165707	0.0165707	0.0165707	0.0165707	0.0165707	0.0165707
CH4	84	0.170463	0.172324	0.174206	0.176112	0.17804	0.179992	0.181967	0.183966	0.185989	0.188037	0.198652	0.209924	0.221892	0.234601	0.248095	0.262424	0.277639	0.293795	0.329165	0.369045	0.41401	0.0163731	0.0163731	0.0163731	0.0163731	0.0163731	0.0163731	0.0163731
CH4	85	0.16843	0.170268	0.172128	0.174011	0.175916	0.177845	0.179797	0.181772	0.183771	0.185794	0.196283	0.20742	0.219245	0.231802	0.245136	0.259294	0.274327	0.290291	0.325239	0.364643	0.409072	0.0161778	0.0161778	0.0161778	0.0161778	0.0161778	0.0161778	0.0161778
CH4	86	0.166421	0.168237	0.170075	0.171935	0.173818	0.175724	0.177652	0.179604	0.181579	0.183578	0.193941	0.204946	0.21663	0.229037	0.242212	0.256201	0.271055	0.286828	0.321359	0.360294	0.404192	0.0159848	0.0159848	0.0159848	0.0159848	0.0159848	0.0159848	0.0159848
CH4	87	0.164436	0.16623	0.168047	0.169885	0.171745	0.173627	0.175533	0.177461	0.179413	0.181388	0.191628	0.202501	0.214046	0.226305	0.239323	0.253145	0.267822	0.283406	0.317526	0.355996	0.399371	0.0157941	0.0157941	0.0157941	0.0157941	0.0157941	0.0157941	0.0157941
CH4	88	0.162475	0.164248	0.166042	0.167858	0.169696	0.171556	0.173439	0.175344	0.177273	0.179225	0.189342	0.200085	0.211493	0.223606	0.236468	0.250125	0.264627	0.280026	0.313739	0.35175	0.394607	0.0156057	0.0156057	0.0156057	0.0156057	0.0156057	0.0156057	0.0156057
CH4	89	0.160536	0.162288	0.164061	0.165856	0.167672	0.16951	0.17137	0.173253	0.175158	0.177087	0.187084	0.197699	0.20897	0.220939	0.233647	0.247142	0.261471	0.276686	0.309996	0.347554	0.3899	0.0154196	0.0154196	0.0154196	0.0154196	0.0154196	0.0154196	0.0154196
CH4	90	0.158622	0.160353	0.162104	0.163877	0.165672	0.167488	0.169326	0.171186	0.173069	0.174974	0.184852	0.195341	0.206478	0.218303	0.23086	0.244194	0.258352	0.273385	0.306299	0.343408	0.385249	0.0152357	0.0152357	0.0152357	0.0152357	0.0152357	0.0152357	0.0152357
CH4	91	0.156729	0.15844	0.160171	0.161923	0.163696	0.16549	0.167306	0.169144	0.171005	0.172887	0.182647	0.19301	0.204015	0.215699	0.228107	0.241281	0.25527	0.270124	0.302645	0.339312	0.380654	0.0150539	0.0150539	0.0150539	0.0150539	0.0150539	0.0150539	0.0150539
CH4	92	0.15486	0.15655	0.15826	0.159991	0.161743	0.163516	0.165311	0.167127	0.168965	0.170825	0.180468	0.190708	0.201581	0.213126	0.225386	0.238403	0.252225	0.266902	0.299035	0.335264	0.376113	0.42217	0.0148744	0.0148744	0.0148744	0.0148744	0.0148744	0.0148744
CH4	93	0.153013	0.154683	0.156372	0.158083	0.159814	0.161566	0.163339	0.165133	0.166949	0.168787	0.178316	0.188433	0.199177	0.210584	0.222697	0.235559	0.249217	0.263718	0.295468	0.331265	0.371627	0.417134	0.0146969	0.0146969	0.0146969	0.0146969	0.0146969	0.0146969
CH4	94	0.151188	0.152837	0.154507	0.156197	0.157908	0.159638	0.16139	0.163163	0.164958	0.166774	0.176189	0.186186	0.196801	0.208072	0.220041	0.232749	0.246244	0.260573	0.291944	0.327314	0.367194	0.412159	0.0145216	0.0145216	0.0145216	0.0145216	0.0145216	0.0145216
CH4	95	0.149384	0.151014	0.152664	0.154334	0.156024	0.157734	0.159465	0.161217	0.16299	0.164785	0.174087	0.183965	0.194453	0.20559	0.217416	0.229973	0.243307	0.257465	0.288461	0.32341	0.362814	0.407242	0.0143484	0.0143484	0.0143484	0.0143484	0.0143484	0.0143484
CH4	96	0.147602	0.149213	0.150843	0.152493	0.154163	0.155853	0.157563	0.159294	0.161046	0.162819	0.172011	0.18177	0.192134	0.203138	0.214823	0.22723	0.240404	0.254393	0.28502	0.319552	0.358486	0.402385	0.0141773	0.0141773	0.0141773	0.0141773	0.0141773	0.0141773
CH4	97	0.145842	0.147433	0.149044	0.150674	0.152324	0.153994	0.155684	0.157394	0.159125	0.160877	0.169959	0.179602	0.189842	0.200715	0.21226	0.224519	0.237537	0.251359	0.28162	0.31574	0.35421	0.397585	0.0140081	0.0140081	0.0140081	0.0140081	0.0140081	0.0140081
CH4	98	0.144102	0.145675	0.147266	0.148877	0.150507	0.152157	0.153827	0.155517	0.157227	0.158958	0.167931	0.17746	0.187577	0.198321	0.209728	0.221841	0.234703	0.248361	0.278261	0.311974	0.349985	0.392842	0.0138411	0.0138411	0.0138411	0.0138411	0.0138411	0.0138411
CH4	99	0.142383	0.143937	0.145509	0.147101	0.148712	0.150342	0.151992	0.153662	0.155351	0.157062	0.165928	0.175343	0.18534	0.195955	0.207227	0.219195	0.231904	0.245398	0.274942	0.308253	0.34581	0.388156	0.013676	0.013676	0.013676	0.013676	0.013676	0.013676
CH4	100	0.140685	0.14222	0.143774	0.145346	0.146938	0.148549	0.150179	0.151829	0.153498	0.155188	0.163949	0.173252	0.183129	0.193618	0.204755	0.216581	0.229138	0.242471	0.271662	0.304576	0.341685	0.383526	0.0135128	0.0135128	0.0135128	0.0135128	0.0135128	0.0135128
CH4	101	0.139007	0.140523	0.142059	0.143613	0.145185	0.146777	0.148387	0.150018	0.151667	0.153337	0.161993	0.171185	0.180945	0.191308	0.202312	0.213997	0.226404	0.239579	0.268422	0.300943	0.33761	0.378951	0.0133516	0.0133516	0.0133516	0.0133516	0.0133516	0.0133516
CH4	102	0.137348	0.138847	0.140364	0.141899	0.143453	0.145026	0.146617	0.148228	0.149858	0.151508	0.160061	0.169143	0.178786	0.189026	0.199899	0.211444	0.223704	0.236721	0.26522	0.297353	0.333583	0.374431	0.420488	0.0131924	0.0131924	0.0131924	0.0131924	0.0131924
CH4	103	0.13571	0.137191	0.13869	0.140207	0.141742	0.143296	0.144868	0.14646	0.148071	0.149701	0.158152	0.167125	0.176654	0.186771	0.197515	0.208922	0.221035	0.233897	0.262057	0.293806	0.329603	0.369965	0.415472	0.013035	0.013035	0.013035	0.013035	0.013035
CH4	104	0.134091	0.135555	0.137036	0.138534	0.140051	0.141587	0.14314	0.144713	0.146305	0.147915	0.156265	0.165132	0.174547	0.184544	0.195159	0.20643	0.218399	0.231107	0.258931	0.290301	0.325672	0.365552	0.410516	0.0128795	0.0128795	0.0128795	0.0128795	0.0128795
CH4	105	0.132492	0.133938	0.135401	0.136882	0.138381	0.139898	0.141433	0.142987	0.144559	0.146151	0.154401	0.163162	0.172465	0.182342	0.192831	0.203968	0.215794	0.228351	0.255842	0.286839	0.321787	0.361191	0.40562	0.0127259	0.0127259	0.0127259	0.0127259	0.0127259
CH4	106	0.130911	0.13234	0.133786	0.135249	0.13673	0.138229	0.139746	0.141281	0.142835	0.144408	0.15256	0.161216	0.170407	0.180167	0.190531	0.201535	0.21322	0.225627	0.25279	0.283417	0.317949	0.356883	0.400781	0.0125741	0.0125741	0.0125741	0.0125741	0.0125741
CH4	107	0.12935	0.130761	0.13219	0.133636	0.135099	0.13658	0.138079	0.139596	0.141131	0.142685	0.15074	0.159293	0.168375	0.178018	0.188258	0.199131	0.210676	0.222935	0.249775	0.280036	0.314156	0.352626	0.396001	0.0124241	0.0124241	0.0124241	0.0124241	0.0124241
CH4	108	0.127807	0.129202	0.130613	0.132042	0.133488	0.134951	0.136432	0.137931	0.139448	0.140983	0.148942	0.157393	0.166366	0.175895	0.186012	0.196756	0.208163	0.220276	0.246796	0.276696	0.310409	0.34842	0.391277	0.0122759	0.0122759	0.0122759	0.0122759	0.0122759
CH4	109	0.126282	0.127661	0.129055	0.130467	0.131895	0.133341	0.134805	0.136286	0.137784	0.139301	0.147165	0.155515	0.164382	0.173797	0.183794	0.194409	0.20568	0.217649	0.243852	0.273396	0.306706	0.344264	0.38661	0.0121295	0.0121295	0.0121295	0.0121295	0.0121295
CH4	110	0.124776	0.126138	0.127516	0.128911	0.130322	0.131751	0.133197	0.13466	0.136141	0.13764	0.14541	0.15366	0.162421	0.171724	0.181601	0.19209	0.203227	0.215052	0.240943	0.270134	0.303048	0.340157	0.381998	0.0119848	0.0119848	0.0119848	0.0119848	0.0119848
CH4	111	0.123288	0.124633	0.125995	0.127373	0.128768	0.130179	0.131608	0.133054	0.134517	0.135998	0.143675	0.151827	0.160484	0.169675	0.179435	0.189798	0.200803	0.212487	0.238069	0.266912	0.299433	0.3361	0.377442	0.0118418	0.0118418	0.0118418	0.0118418	0.0118418
CH4	112	0.121817	0.123147	0.124492	0.125854	0.127232	0.128626	0.130038	0.131467	0.132912	0.134376	0.141961	0.150016	0.158569	0.167651	0.177295	0.187534	0.198407	0.209953	0.235229	0.263728	0.295861	0.332091	0.372939	0.418996	0.0117006	0.0117006	0.0117006	0.0117006
CH4	113	0.120364	0.121678	0.123007	0.124352	0.125714	0.127092	0.128487	0.129898	0.131327	0.132773	0.140268	0.148227	0.156678	0.165651	0.17518	0.185297	0.196041	0.207448	0.232423	0.260583	0.292332	0.328129	0.368491	0.413998	0.011561	0.011561	0.011561	0.011561
CH4	114	0.118928	0.120226	0.12154	0.122869	0.124214	0.125576	0.126954	0.128349	0.12976	0.131189	0.138595	0.146459	0.154809	0.163675	0.17309	0.183087	0.193702	0.204974	0.229651	0.257474	0.288845	0.324215	0.364095	0.40906	0.0114231	0.0114231	0.0114231	0.0114231
CH4	115	0.11751	0.118792	0.12009	0.121403	0.122733	0.124078	0.12544	0.126818	0.128213	0.129624	0.136942	0.144712	0.152962	0.161723	0.171026	0.180903	0.191392	0.202529	0.226912	0.254403	0.2854	0.320348	0.359752	0.404181	0.0112869	0.0112869	0.0112869	0.0112869
CH4	116	0.116108	0.117375	0.118657	0.119955	0.121269	0.122598	0.123944	0.125305	0.126683	0.128078	0.135308	0.142986	0.151138	0.159794	0.168986	0.178745	0.189109	0.200113	0.224205	0.251368	0.281995	0.316527	0.355461	0.39936	0.0111522	0.0111522	0.0111522	0.0111522
CH4	117	0.114723	0.115975	0.117242	0.118524	0.119822	0.121136	0.122465	0.123811	0.125172	0.12655	0.133694	0.14128	0.149335	0.157888	0.16697	0.176613	0.186853	0.197726	0.221531	0.24837	0.278632	0.312751	0.351221	0.394596	0.0110192	0.0110192	0.0110192	0.0110192
CH4	118	0.113355	0.114592	0.115844	0.117111	0.118393	0.119691	0.121004	0.122334	0.123679	0.125041	0.1321	0.139595	0.147554	0.156005	0.164978	0.174507	0.184624	0.195367	0.218888	0.245407	0.275308	0.309021	0.347032	0.389889	0.0108878	0.0108878	0.0108878	0.0108878
CH4	119	0.112002	0.113225	0.114462	0.115714	0.116981	0.118263	0.119561	0.120874	0.122204	0.123549	0.130524	0.13793	0.145794	0.154144	0.16301	0.172425	0.182422	0.193037	0.216277	0.24248	0.272024	0.305335	0.342892	0.385238	0.0107579	0.0107579	0.0107579	0.0107579
CH4	120	0.110666	0.111874	0.113096	0.114333	0.115585	0.116852	0.118135	0.119433	0.120746	0.122075	0.128967	0.136284	0.144055	0.152305	0.161066	0.170368	0.180246	0.190734	0.213697	0.239588	0.268779	0.301692	0.338802	0.380643	0.0106296	0.0106296	0.0106296	0.0106296
CH4	121	0.109346	0.11054	0.111747	0.11297	0.114207	0.115459	0.116726	0.118008	0.119306	0.120619	0.127429	0.134659	0.142336	0.150488	0.159145	0.168336	0.178096	0.188459	0.211148	0.23673	0.265573	0.298094	0.334761	0.376103	0.0105028	0.0105028	0.0105028	0.0105028
CH4	122	0.108042	0.109221	0.110414	0.111622	0.112844	0.114081	0.115333	0.1166	0.117883	0.119181	0.125909	0.133053	0.140638	0.148693	0.157246	0.166328	0.175972	0.186211	0.20863	0.233906	0.262405	0.294538	0.330768	0.371616	0.417673	0.0103775	0.0103775	0.0103775
CH4	123	0.106753	0.107918	0.109097	0.110291	0.111498	0.112721	0.113958	0.11521	0.116477	0.117759	0.124407	0.131466	0.138961	0.14692	0.155371	0.164344	0.173873	0.18399	0.206141	0.231116	0.259275	0.291025	0.326822	0.367184	0.412691	0.0102537	0.0102537	0.0102537
CH4	124	0.10548	0.106631	0.107796	0.108975	0.110168	0.111376	0.112598	0.113835	0.115087	0.116354	0.122923	0.129897	0.137303	0.145167	0.153517	0.162384	0.171799	0.181795	0.203682	0.228359	0.256183	0.287553	0.322924	0.362804	0.407768	0.0101314	0.0101314	0.0101314
CH4	125	0.104222	0.105359	0.10651	0.107675	0.108854	0.110047	0.111255	0.112477	0.113714	0.114966	0.121456	0.128348	0.135665	0.143436	0.151686	0.160447	0.169749	0.179627	0.201253	0.225635	0.253127	0.284123	0.319072	0.358476	0.402904	0.0100105	0.0100105	0.0100105
CH4	126	0.102979	0.104102	0.10524	0.106391	0.107556	0.108735	0.109928	0.111136	0.112358	0.113595	0.120008	0.126817	0.134047	0.141725	0.149877	0.158533	0.167724	0.177484	0.198852	0.222944	0.250107	0.280734	0.315266	0.3542	0.398098	0.00989114	0.00989114	0.00989114
CH4	127	0.10175	0.102861	0.103984	0.105122	0.106273	0.107438	0.108617	0.10981	0.111018	0.11224	0.118576	0.125304	0.132448	0.140034	0.148089	0.156642	0.165724	0.175367	0.19648	0.220284	0.247124	0.277385	0.311505	0.349975	0.39335	0.00977315	0.00977315	0.00977315
CH4	128	0.100537	0.101634	0.102744	0.103868	0.105005	0.106156	0.107321	0.1085	0.109694	0.110901	0.117162	0.12381	0.130868	0.138364	0.146322	0.154773	0.163747	0.173275	0.194136	0.217657	0.244176	0.274077	0.307789	0.345801	0.388658	0.00965657	0.00965657	0.00965657
CH4	129	0.0993373	0.100421	0.101518	0.102629	0.103753	0.10489	0.106041	0.107206	0.108385	0.109578	0.115764	0.122333	0.129307	0.136713	0.144577	0.152927	0.161794	0.171209	0.191821	0.215061	0.241264	0.270807	0.304118	0.341676	0.384022	0.00954139	0.00954139	0.00954139
CH4	130	0.0981524	0.0992235	0.100308	0.101405	0.102515	0.103639	0.104776	0.105927	0.107092	0.108271	0.114383	0.120873	0.127765	0.135082	0.142853	0.151103	0.159864	0.169166	0.189532	0.212495	0.238386	0.267577	0.30049	0.3376	0.379441	0.00942758	0.00942758	0.00942758
CH4	131	0.0969816	0.0980399	0.099111	0.100195	0.101292	0.102403	0.103526	0.104664	0.105815	0.10698	0.113019	0.119432	0.126241	0.133471	0.141149	0.149301	0.157957	0.167148	0.187272	0.209961	0.235542	0.264385	0.296906	0.333573	0.374915	0.00931512	0.00931512	0.00931512
CH4	132	0.0958248	0.0968705	0.0979288	0.0989999	0.100084	0.101181	0.102291	0.103415	0.104553	0.105704	0.111671	0.118007	0.124735	0.131879	0.139465	0.14752	0.156073	0.165155	0.185038	0.207456	0.232733	0.261232	0.293365	0.329594	0.370443	0.4165	0.00920401	0.00920401
CH4	133	0.0946817	0.095715	0.0967607	0.097819	0.0988901	0.0999742	0.101071	0.102182	0.103305	0.104443	0.110339	0.116599	0.123247	0.130306	0.137801	0.14576	0.154211	0.163185	0.182831	0.204982	0.229957	0.258116	0.289865	0.325663	0.366024	0.411532	0.00909422	0.00909422
CH4	134	0.0935523	0.0945733	0.0956065	0.0966522	0.0977105	0.0987817	0.0998657	0.100963	0.102073	0.103197	0.109023	0.115209	0.121777	0.128752	0.136158	0.144021	0.152372	0.161238	0.18065	0.202536	0.227214	0.255037	0.286408	0.321778	0.361658	0.406623	0.00898574	0.00898574
CH4	135	0.0924364	0.0934452	0.0944661	0.0954993	0.096545	0.0976034	0.0986745	0.0997585	0.100856	0.101966	0.107722	0.113834	0.120324	0.127216	0.134533	0.142304	0.150554	0.159315	0.178495	0.200121	0.224503	0.251995	0.282991	0.31794	0.357344	0.401772	0.00887856	0.00887856
CH4	136	0.0913338	0.0923305	0.0933393	0.0943602	0.0953934	0.0964391	0.0974974	0.0985686	0.0996526	0.10075	0.106437	0.112477	0.118889	0.125698	0.132929	0.140606	0.148758	0.157414	0.176366	0.197733	0.221825	0.248989	0.279616	0.314147	0.353082	0.39698	0.00877265	0.00877265
CH4	137	0.0902444	0.0912292	0.0922259	0.0932346	0.0942555	0.0952888	0.0963345	0.0973928	0.0984639	0.099548	0.105168	0.111135	0.117471	0.124199	0.131343	0.138929	0.146984	0.155537	0.174262	0.195375	0.219179	0.246019	0.27628	0.3104	0.34887	0.392245	0.00866801	0.00866801
CH4	138	0.0891679	0.090141	0.0911258	0.0921225	0.0931312	0.0941521	0.0951854	0.0962311	0.0972894	0.0983605	0.103913	0.109809	0.11607	0.122718	0.129776	0.137272	0.145231	0.153681	0.172183	0.193044	0.216565	0.243084	0.272985	0.306698	0.344709	0.387566	0.00856461	0.00856461
CH4	139	0.0881043	0.0890657	0.0900388	0.0910236	0.0920203	0.0930291	0.09405	0.0950832	0.0961289	0.0971873	0.102674	0.108499	0.114685	0.121254	0.128228	0.135634	0.143498	0.151848	0.17013	0.190742	0.213982	0.240185	0.269729	0.303039	0.340597	0.382943	0.00846245	0.00846245
CH4	140	0.0870533	0.0880033	0.0889648	0.0899379	0.0909227	0.0919194	0.0929281	0.093949	0.0949823	0.096028	0.101449	0.107205	0.113317	0.119807	0.126699	0.134016	0.141786	0.150037	0.1681	0.188466	0.211429	0.23732	0.266511	0.299424	0.336534	0.378375	0.00836151	0.00836151
CH4	141	0.0860149	0.0869536	0.0879036	0.0888651	0.0898381	0.0908229	0.0918196	0.0928284	0.0938493	0.0948825	0.100239	0.105926	0.111966	0.118378	0.125188	0.132418	0.140095	0.148247	0.166095	0.186218	0.208907	0.234489	0.263332	0.295853	0.33252	0.373862	0.00826177	0.00826177
CH4	142	0.0849889	0.0859164	0.0868551	0.087805	0.0887665	0.0897396	0.0907244	0.0917211	0.0927298	0.0937507	0.0990432	0.104663	0.11063	0.116966	0.123694	0.130838	0.138424	0.146479	0.164114	0.183997	0.206415	0.231692	0.260191	0.292324	0.328553	0.369402	0.415459	0.00816322
CH4	143	0.0839752	0.0848916	0.085819	0.0867577	0.0877077	0.0886691	0.0896422	0.090627	0.0916237	0.0926325	0.0978618	0.103414	0.10931	0.115571	0.122219	0.129278	0.136773	0.144732	0.162156	0.181802	0.203953	0.228928	0.257087	0.288837	0.324634	0.364996	0.410503	0.00806585
CH4	144	0.0829735	0.083879	0.0847954	0.0857228	0.0866615	0.0876115	0.0885729	0.089546	0.0905308	0.0915275	0.0966944	0.102181	0.108007	0.114193	0.120761	0.127736	0.135142	0.143005	0.160222	0.179634	0.20152	0.226197	0.254021	0.285392	0.320762	0.360642	0.405607	0.00796964
CH4	145	0.0819838	0.0828784	0.0837839	0.0847003	0.0856278	0.0865664	0.0875164	0.0884779	0.0894509	0.0904357	0.095541	0.100962	0.106718	0.11283	0.11932	0.126212	0.133529	0.1413	0.158311	0.177491	0.199117	0.223499	0.250991	0.281987	0.316936	0.35634	0.400768	0.00787457
CH4	146	0.0810058	0.0818898	0.0827845	0.08369	0.0846064	0.0855338	0.0864725	0.0874225	0.0883839	0.089357	0.0944014	0.0997577	0.105445	0.111485	0.117897	0.124706	0.131937	0.139614	0.156422	0.175374	0.196741	0.220833	0.247997	0.278624	0.313155	0.35209	0.395988	0.00778064
CH4	147	0.0800396	0.080913	0.081797	0.0826917	0.0835971	0.0845135	0.085441	0.0863797	0.0873297	0.0882911	0.0932753	0.0985678	0.104187	0.110155	0.116491	0.123219	0.130363	0.137949	0.154557	0.173282	0.194395	0.218199	0.245039	0.2753	0.30942	0.34789	0.391264	0.00768783
CH4	148	0.0790848	0.0799479	0.0808213	0.0817053	0.0826	0.0835054	0.0844218	0.0853493	0.086288	0.087238	0.0921627	0.097392	0.102945	0.108841	0.115101	0.121749	0.128808	0.136303	0.152713	0.171215	0.192076	0.215596	0.242116	0.272016	0.305729	0.34374	0.386597	0.00759613
CH4	149	0.0781415	0.0789942	0.0798573	0.0807307	0.0816147	0.0825094	0.0834148	0.0843312	0.0852587	0.0861974	0.0910634	0.0962303	0.101717	0.107542	0.113728	0.120297	0.127271	0.134677	0.150891	0.169173	0.189785	0.213025	0.239228	0.268772	0.302082	0.33964	0.381986	0.00750552
CH4	150	0.0772094	0.078052	0.0789047	0.0797677	0.0806412	0.0815252	0.0824198	0.0833253	0.0842417	0.0851692	0.0899772	0.0950825	0.100503	0.10626	0.112372	0.118862	0.125753	0.133071	0.149092	0.167155	0.187521	0.210484	0.236374	0.265566	0.298479	0.335589	0.377429	0.00741599
CH4	151	0.0762884	0.0771209	0.0779635	0.0788162	0.0796793	0.0805527	0.0814367	0.0823314	0.0832369	0.0841532	0.0889039	0.0939483	0.0993046	0.104992	0.111031	0.117444	0.124253	0.131484	0.147313	0.165161	0.185284	0.207973	0.233555	0.262398	0.294919	0.331586	0.372927	0.00732753
CH4	152	0.0753784	0.076201	0.0770335	0.0778761	0.0787288	0.0795919	0.0804653	0.0813493	0.082244	0.0831494	0.0878434	0.0928276	0.0981201	0.10374	0.109707	0.116043	0.122771	0.129915	0.145556	0.163191	0.183074	0.205492	0.230769	0.259268	0.291401	0.32763	0.368479	0.414536
CH4	153	0.0744793	0.0752921	0.0761146	0.0769472	0.0777897	0.0786425	0.0795055	0.080379	0.0812629	0.0821576	0.0867956	0.0917204	0.0969497	0.102502	0.108398	0.114659	0.121307	0.128366	0.14382	0.161244	0.18089	0.203041	0.228016	0.256175	0.287925	0.323722	0.364084	0.409591
CH4	154	0.0735909	0.074394	0.0752067	0.0760293	0.0768618	0.0777044	0.0785571	0.0794202	0.0802936	0.0811776	0.0857603	0.0906263	0.0957932	0.10128	0.107105	0.113291	0.11986	0.126834	0.142104	0.159321	0.178732	0.200619	0.225296	0.25312	0.28449	0.319861	0.359741	0.404705
CH4	155	0.0727131	0.0735066	0.0743096	0.0751224	0.075945	0.0767775	0.0776201	0.0784728	0.0793359	0.0802093	0.0847373	0.0895453	0.0946506	0.100072	0.105828	0.11194	0.11843	0.125321	0.140409	0.15742	0.176601	0.198226	0.222609	0.2501	0.281097	0.316045	0.35545	0.399878
CH4	156	0.0718457	0.0726298	0.0734233	0.0742263	0.0750391	0.0758617	0.0766942	0.0775368	0.0783895	0.0792525	0.0837265	0.0884772	0.0935216	0.0988779	0.104565	0.110605	0.117017	0.123827	0.138734	0.155543	0.174494	0.195862	0.219953	0.247117	0.277744	0.312275	0.35121	0.395108
CH4	157	0.0709887	0.0717634	0.0725474	0.0733409	0.074144	0.0749568	0.0757794	0.0766119	0.0774545	0.0783072	0.0827278	0.0874218	0.092406	0.0976984	0.103318	0.109285	0.115622	0.12235	0.137079	0.153687	0.172413	0.193525	0.21733	0.244169	0.274431	0.308551	0.34702	0.390395
CH4	158	0.070142	0.0709074	0.0716821	0.0724661	0.0732596	0.0740627	0.0748755	0.075698	0.0765306	0.0773731	0.081741	0.086379	0.0913038	0.0965331	0.102086	0.107982	0.114242	0.12089	0.135444	0.151854	0.170356	0.191217	0.214737	0.241257	0.271157	0.30487	0.342881	0.385738
CH4	159	0.0693053	0.0700616	0.070827	0.0716017	0.0723857	0.0731792	0.0739823	0.0747951	0.0756177	0.0764502	0.080766	0.0853486	0.0902147	0.0953816	0.100868	0.106694	0.11288	0.119448	0.133829	0.150043	0.168324	0.188936	0.212176	0.238379	0.267923	0.301234	0.338791	0.381137
CH4	160	0.0684786	0.0692259	0.0699822	0.0707476	0.0715223	0.0723063	0.0730998	0.0739029	0.0747157	0.0755383	0.0798026	0.0843306	0.0891386	0.0942439	0.0996649	0.105421	0.111533	0.118023	0.132232	0.148253	0.166316	0.186682	0.209645	0.235536	0.264727	0.29764	0.33475	0.376591
CH4	161	0.0676618	0.0684001	0.0691474	0.0699037	0.0706692	0.0714439	0.0722279	0.0730214	0.0738245	0.0746372	0.0788507	0.0833247	0.0880753	0.0931197	0.098476	0.104164	0.110203	0.116615	0.130655	0.146485	0.164332	0.184455	0.207144	0.232726	0.261569	0.29409	0.330757	0.372099
CH4	162	0.0668547	0.0675842	0.0683226	0.0690699	0.0698262	0.0705916	0.0713663	0.0721504	0.0729439	0.0737469	0.0779101	0.0823307	0.0870247	0.0920089	0.0973014	0.102921	0.108888	0.115224	0.129097	0.144737	0.162372	0.182255	0.204674	0.22995	0.258449	0.290582	0.326812	0.36766
CH4	163	0.0660572	0.0667781	0.0675076	0.068246	0.0689933	0.0697496	0.0705151	0.0712897	0.0720738	0.0728673	0.0769808	0.0813487	0.0859866	0.0909114	0.0961407	0.101693	0.107589	0.11385	0.127557	0.143011	0.160435	0.180081	0.202232	0.227207	0.255366	0.287116	0.322913	0.363275
CH4	164	0.0652693	0.0659815	0.0667024	0.067432	0.0681703	0.0689176	0.0696739	0.0704394	0.0712141	0.0719981	0.0760625	0.0803783	0.084961	0.089827	0.0949939	0.10048	0.106306	0.112492	0.126035	0.141305	0.158522	0.177933	0.19982	0.224497	0.25232	0.283691	0.319061	0.358941
CH4	165	0.0644907	0.0651945	0.0659067	0.0666276	0.0673572	0.0680955	0.0688428	0.0695991	0.0703646	0.0711393	0.0751552	0.0794195	0.0839475	0.0887555	0.0938608	0.0992818	0.105038	0.11115	0.124532	0.139619	0.156631	0.175811	0.197436	0.221819	0.249311	0.280307	0.315256	0.35466
CH4	166	0.0637214	0.0644168	0.0651206	0.0658329	0.0665537	0.0672833	0.0680217	0.068769	0.0695253	0.0702907	0.0742588	0.0784722	0.0829462	0.0876968	0.0927412	0.0980976	0.103785	0.109824	0.123046	0.137954	0.154762	0.173714	0.195081	0.219173	0.246337	0.276963	0.311495	0.350429
CH4	167	0.0629614	0.0636484	0.0643438	0.0650476	0.0657598	0.0664807	0.0672103	0.0679487	0.0686959	0.0694523	0.073373	0.0775362	0.0819568	0.0866508	0.091635	0.0969274	0.102547	0.108514	0.121579	0.136308	0.152916	0.171642	0.192754	0.216559	0.243398	0.27366	0.30778	0.346249
CH4	168	0.0622103	0.0628892	0.0635763	0.0642717	0.0649754	0.0656877	0.0664086	0.0671381	0.0678765	0.0686238	0.0724978	0.0766113	0.0809792	0.0856172	0.0905419	0.0957712	0.101324	0.10722	0.120128	0.134682	0.151092	0.169594	0.190455	0.213976	0.240495	0.270396	0.304108	0.342119
CH4	169	0.0614683	0.0621391	0.0628179	0.063505	0.0642004	0.0649042	0.0656164	0.0663373	0.0670669	0.0678052	0.071633	0.0756975	0.0800132	0.0845959	0.0894619	0.0946289	0.100115	0.105941	0.118695	0.133076	0.14929	0.167571	0.188183	0.211423	0.237626	0.26717	0.300481	0.338038
CH4	170	0.0607351	0.0613978	0.0620686	0.0627475	0.0634346	0.06413	0.0648337	0.065546	0.0662669	0.0669964	0.0707785	0.0747945	0.0790588	0.0835868	0.0883948	0.0935001	0.0989211	0.104677	0.11728	0.131489	0.147509	0.165572	0.185939	0.208901	0.234792	0.263983	0.296897	0.334006
CH4	171	0.0600106	0.0606655	0.0613283	0.061999	0.0626779	0.063365	0.0640604	0.0647642	0.0654764	0.0661973	0.0699343	0.0739023	0.0781158	0.0825898	0.0873404	0.0923848	0.0977411	0.103429	0.115881	0.12992	0.14575	0.163597	0.183721	0.206409	0.231991	0.260834	0.293355	0.330022
CH4	172	0.0592948	0.0599418	0.0605967	0.0612595	0.0619303	0.0626092	0.0632963	0.0639916	0.0646954	0.0654077	0.0691001	0.0730208	0.077184	0.0816046	0.0862986	0.0912828	0.0965752	0.102195	0.114498	0.12837	0.144011	0.161646	0.181529	0.203947	0.229224	0.257723	0.289856	0.326085
CH4	173	0.0585875	0.0592268	0.0598739	0.0605288	0.0611916	0.0618624	0.0625412	0.0632283	0.0639237	0.0646275	0.0682758	0.0721498	0.0762633	0.0806312	0.0852692	0.090194	0.0954233	0.100976	0.113133	0.126839	0.142293	0.159718	0.179364	0.201515	0.22649	0.254649	0.286398	0.322196
CH4	174	0.0578886	0.0585204	0.0591597	0.0598068	0.0604617	0.0611244	0.0617952	0.0624741	0.0631612	0.0638566	0.0674614	0.0712892	0.0753536	0.0796694	0.0842521	0.0891181	0.094285	0.0997715	0.111783	0.125326	0.140596	0.157813	0.177224	0.199111	0.223788	0.251611	0.282982	0.318353
CH4	175	0.0571981	0.0578223	0.058454	0.0590934	0.0597405	0.0603953	0.0610581	0.0617289	0.0624078	0.0630949	0.0666567	0.0704388	0.0744548	0.0787191	0.0832471	0.0880551	0.0931604	0.0985814	0.11045	0.123831	0.138919	0.15593	0.17511	0.196736	0.221119	0.24861	0.279607	0.314555
CH4	176	0.0565158	0.0571326	0.0577568	0.0583885	0.0590279	0.0596749	0.0603298	0.0609926	0.0616634	0.0623423	0.0658616	0.0695986	0.0735667	0.0777801	0.0822541	0.0870047	0.0920491	0.0974055	0.109132	0.122354	0.137262	0.15407	0.173022	0.194389	0.218481	0.245645	0.276271	0.310803
CH4	177	0.0558417	0.0564511	0.0570678	0.057692	0.0583238	0.0589631	0.0596102	0.0602651	0.0609278	0.0615986	0.065076	0.0687684	0.0726891	0.0768523	0.0812729	0.0859669	0.0909511	0.0962436	0.10783	0.120895	0.135625	0.152232	0.170958	0.19207	0.215875	0.242714	0.272976	0.307096
CH4	178	0.0551756	0.0557777	0.0563871	0.0570039	0.057628	0.0582598	0.0588991	0.0595462	0.0602011	0.0608639	0.0642998	0.0679481	0.0718221	0.0759356	0.0803035	0.0849415	0.0898662	0.0950955	0.106544	0.119453	0.134007	0.150417	0.168918	0.189779	0.2133	0.239819	0.26972	0.303433
CH4	179	0.0545175	0.0551124	0.0557145	0.0563239	0.0569406	0.0575648	0.0581966	0.0588359	0.059483	0.0601379	0.0635328	0.0671376	0.0709654	0.0750298	0.0793456	0.0839283	0.0887943	0.0939612	0.105273	0.118028	0.132408	0.148622	0.166904	0.187516	0.210756	0.236959	0.266503	0.299813
CH4	180	0.0538672	0.054455	0.0550499	0.0556521	0.0562614	0.0568782	0.0575024	0.0581341	0.0587734	0.0594205	0.0627749	0.0663368	0.0701189	0.0741348	0.0783991	0.0829271	0.0877351	0.0928404	0.104018	0.11662	0.130829	0.146849	0.164913	0.185279	0.208242	0.234132	0.263324	0.296237
CH4	181	0.0532246	0.0538054	0.0543933	0.0549882	0.0555903	0.0561997	0.0568165	0.0574407	0.0580724	0.0587117	0.0620261	0.0655455	0.0692825	0.0732505	0.077464	0.081938	0.0866886	0.091733	0.102777	0.115229	0.129268	0.145098	0.162946	0.183069	0.205758	0.231339	0.260183	0.292703
CH4	182	0.0525897	0.0531636	0.0537445	0.0543323	0.0549272	0.0555294	0.0561387	0.0567555	0.0573797	0.0580114	0.0612863	0.0647636	0.0684561	0.0723768	0.07654	0.0809606	0.0856546	0.0906388	0.101551	0.113854	0.127726	0.143367	0.161002	0.180885	0.203303	0.22858	0.257079	0.289212
CH4	183	0.0519624	0.0525295	0.0531034	0.0536842	0.0542721	0.054867	0.0554691	0.0560785	0.0566952	0.0573194	0.0605552	0.0639911	0.0676395	0.0715135	0.075627	0.0799949	0.0846328	0.0895576	0.10034	0.112496	0.126203	0.141657	0.159081	0.178727	0.200878	0.225853	0.254013	0.285762
CH4	184	0.0513426	0.0519029	0.05247	0.0530439	0.0536247	0.0542125	0.0548075	0.0554096	0.056019	0.0566357	0.0598329	0.0632278	0.0668327	0.0706604	0.0747249	0.0790407	0.0836233	0.0884893	0.0991427	0.111154	0.124697	0.139967	0.157184	0.176596	0.198482	0.223159	0.250983	0.282353
CH4	185	0.0507302	0.0512838	0.0518441	0.0524111	0.052985	0.0535659	0.0541537	0.0547486	0.0553507	0.0559601	0.0591192	0.0624736	0.0660355	0.0698176	0.0738335	0.0780978	0.0826258	0.0874338	0.0979601	0.109828	0.12321	0.138298	0.155309	0.174489	0.196115	0.220497	0.247989	0.278985
CH4	186	0.0501251	0.0506721	0.0512257	0.051786	0.052353	0.0529269	0.0535077	0.0540956	0.0546905	0.0552926	0.058414	0.0617284	0.0652478	0.0689848	0.0729528	0.0771663	0.0816402	0.0863909	0.0967916	0.108518	0.12174	0.136648	0.153456	0.172408	0.193775	0.217867	0.245031	0.275658
CH4	187	0.0495272	0.0500676	0.0506146	0.0511682	0.0517285	0.0522956	0.0528695	0.0534503	0.0540381	0.0546331	0.0577172	0.0609921	0.0644695	0.0681619	0.0720826	0.0762458	0.0806664	0.0853604	0.0956371	0.107224	0.120288	0.135018	0.151626	0.170351	0.191464	0.215268	0.242108	0.272369
CH4	188	0.0489364	0.0494704	0.0500109	0.0505579	0.0511115	0.0516718	0.0522388	0.0528127	0.0533936	0.0539814	0.0570288	0.0602646	0.0637005	0.0673488	0.0712228	0.0753363	0.0797042	0.0843422	0.0944963	0.105945	0.118853	0.133407	0.149817	0.168319	0.18918	0.212701	0.23922	0.269121
CH4	189	0.0483527	0.0488803	0.0494143	0.0499548	0.0505018	0.0510554	0.0516157	0.0521828	0.0527567	0.0533375	0.0563485	0.0595457	0.0629406	0.0665455	0.0703732	0.0744377	0.0787535	0.0833361	0.0933691	0.104681	0.117436	0.131816	0.14803	0.166311	0.186923	0.210163	0.236367	0.26591
CH4	190	0.0477759	0.0482973	0.0488249	0.0493589	0.0498994	0.0504464	0.051	0.0515603	0.0521274	0.0527013	0.0556764	0.0588354	0.0621899	0.0657517	0.0695338	0.0735498	0.0778141	0.0823421	0.0922554	0.103433	0.116035	0.130244	0.146264	0.164328	0.184694	0.207657	0.233547	0.262739
CH4	191	0.047206	0.0477212	0.0482425	0.0487702	0.0493042	0.0498447	0.0503917	0.0509453	0.0515056	0.0520726	0.0550122	0.0581336	0.061448	0.0649674	0.0687044	0.0726725	0.0768859	0.0813599	0.0911549	0.102199	0.114651	0.12869	0.14452	0.162367	0.182491	0.20518	0.230761	0.259605
CH4	192	0.0466429	0.0471519	0.0476671	0.0481884	0.0487161	0.0492501	0.0497906	0.0503376	0.0508912	0.0514515	0.054356	0.0574402	0.0607151	0.0641925	0.0678849	0.0718056	0.0759688	0.0803894	0.0900676	0.10098	0.113283	0.127155	0.142796	0.160431	0.180314	0.202732	0.228009	0.256508
CH4	193	0.0460865	0.0465895	0.0470985	0.0476136	0.048135	0.0486627	0.0491967	0.0497372	0.0502842	0.0508378	0.0537077	0.056755	0.0599908	0.0634267	0.0670751	0.0709491	0.0750626	0.0794305	0.0889932	0.0997752	0.111932	0.125638	0.141093	0.158517	0.178163	0.200314	0.225289	0.253448
CH4	194	0.0455368	0.0460337	0.0465367	0.0470457	0.0475608	0.0480822	0.0486099	0.0491439	0.0496844	0.0502314	0.053067	0.0560781	0.0592753	0.0626702	0.066275	0.0701028	0.0741672	0.078483	0.0879317	0.0985851	0.110597	0.12414	0.13941	0.156626	0.176038	0.197925	0.222602	0.250425
CH4	195	0.0449936	0.0454846	0.0459816	0.0464845	0.0469935	0.0475087	0.04803	0.0485577	0.0490917	0.0496322	0.052434	0.0554091	0.0585682	0.0619226	0.0654845	0.0692666	0.0732825	0.0775468	0.0868828	0.0974091	0.109277	0.122659	0.137747	0.154758	0.173938	0.195564	0.219946	0.247438
CH4	196	0.0444569	0.0449421	0.0454331	0.04593	0.046433	0.046942	0.0474571	0.0479785	0.0485061	0.0490402	0.0518086	0.0547482	0.0578696	0.061184	0.0647034	0.0684403	0.0724084	0.0766218	0.0858465	0.0962472	0.107974	0.121196	0.136104	0.152912	0.171863	0.193231	0.217323	0.244486
CH4	197	0.0439266	0.044406	0.0448912	0.0453822	0.0458791	0.046382	0.046891	0.0474062	0.0479275	0.0484552	0.0511906	0.0540951	0.0571793	0.0604542	0.0639316	0.067624	0.0715447	0.0757079	0.0848225	0.0950991	0.106686	0.11975	0.13448	0.151088	0.169813	0.190926	0.21473	0.24157
CH4	198	0.0434027	0.0438763	0.0443557	0.0448408	0.0453318	0.0458288	0.0463317	0.0468407	0.0473558	0.0478772	0.05058	0.0534499	0.0564973	0.0597331	0.063169	0.0668173	0.0706913	0.0748048	0.0838107	0.0939648	0.105413	0.118322	0.132876	0.149286	0.167788	0.188649	0.212169	0.238689
CH4	199	0.042885	0.0433529	0.0438266	0.044306	0.0447911	0.0452821	0.045779	0.046282	0.046791	0.0473061	0.0499766	0.0528123	0.0558233	0.0590205	0.0624155	0.0660203	0.0698481	0.0739125	0.082811	0.0928439	0.104156	0.11691	0.131291	0.147505	0.165786	0.186398	0.209638	0.235841
CH4	200	0.0423734	0.0428358	0.0433038	0.0437775	0.0442568	0.044742	0.045233	0.0457299	0.0462328	0.0467418	0.0493805	0.0521824	0.0551575	0.0583165	0.061671	0.0652328	0.0690149	0.0730309	0.0818232	0.0917364	0.102914	0.115516	0.129725	0.145746	0.163809	0.184175	0.207138	0.233028
CH4	201	0.041868	0.0423249	0.0427873	0.0432553	0.0437289	0.0442083	0.0446934	0.0451844	0.0456814	0.0461843	0.0487915	0.0515599	0.0544995	0.0576209	0.0609353	0.0644547	0.0681917	0.0721597	0.0808472	0.0906422	0.101686	0.114138	0.128178	0.144007	0.161855	0.181978	0.204667	0.230249
CH4	202	0.0413686	0.04182	0.0422769	0.0427393	0.0432073	0.0436809	0.0441603	0.0446454	0.0451365	0.0456334	0.0482095	0.0509449	0.0538494	0.0569336	0.0602085	0.0636859	0.0673783	0.071299	0.0798828	0.089561	0.100473	0.112777	0.126649	0.142289	0.159924	0.179807	0.202226	0.227502
CH4	203	0.0408751	0.0413212	0.0417726	0.0422295	0.0426919	0.0431599	0.0436335	0.0441129	0.0445981	0.0450891	0.0476344	0.0503372	0.0532071	0.0562545	0.0594903	0.0629262	0.0665746	0.0704485	0.0789299	0.0884927	0.0992746	0.111431	0.125138	0.140592	0.158016	0.177663	0.199813	0.224788
CH4	204	0.0403875	0.0408283	0.0412743	0.0417258	0.0421827	0.0426451	0.0431131	0.0435867	0.0440661	0.0445512	0.0470662	0.0497368	0.0525724	0.0555835	0.0587807	0.0621756	0.0657804	0.0696082	0.0779884	0.0874371	0.0980905	0.110102	0.123645	0.138915	0.156132	0.175543	0.19743	0.222107
CH4	205	0.0399058	0.0403413	0.040782	0.0412281	0.0416795	0.0421364	0.0425988	0.0430668	0.0435404	0.0440198	0.0465048	0.0491435	0.0519453	0.0549204	0.0580795	0.0614339	0.0649958	0.0687779	0.0770582	0.0863941	0.0969204	0.108789	0.12217	0.137258	0.154269	0.173449	0.195075	0.219458
CH4	206	0.0394298	0.0398601	0.0402955	0.0407363	0.0411823	0.0416338	0.0420907	0.0425531	0.0430211	0.0434947	0.0459501	0.0485573	0.0513257	0.0542653	0.0573867	0.0607011	0.0642205	0.0679575	0.076139	0.0853636	0.0957643	0.107491	0.120713	0.135621	0.152429	0.17138	0.192748	0.21684
CH4	207	0.0389594	0.0393846	0.0398149	0.0402504	0.0406911	0.0411372	0.0415886	0.0420455	0.0425079	0.0429759	0.045402	0.0479781	0.0507135	0.053618	0.0567022	0.0599771	0.0634545	0.0671469	0.0752308	0.0843454	0.094622	0.106209	0.119273	0.134003	0.150611	0.169336	0.190449	0.214253
CH4	208	0.0384947	0.0389148	0.03934	0.0397702	0.0402057	0.0406465	0.0410925	0.041544	0.0420009	0.0424633	0.0448604	0.0474058	0.0501086	0.0529785	0.0560258	0.0592617	0.0626976	0.0663459	0.0743334	0.0833393	0.0934933	0.104942	0.11785	0.132405	0.148814	0.167316	0.188177	0.211698
CH4	209	0.0380355	0.0384506	0.0388707	0.0392959	0.0397261	0.0401616	0.0406024	0.0410484	0.0414999	0.0419568	0.0443253	0.0468403	0.0495109	0.0523465	0.0553576	0.0585548	0.0619497	0.0655545	0.0734467	0.0823452	0.0923781	0.10369	0.116445	0.130825	0.147039	0.16532	0.185933	0.209173
CH4	210	0.0375818	0.037992	0.038407	0.0388271	0.0392523	0.0396826	0.040118	0.0405588	0.0410048	0.0414563	0.0437966	0.0462816	0.0489203	0.0517221	0.0546972	0.0578563	0.0612107	0.0647726	0.0725706	0.0813629	0.0912762	0.102453	0.115056	0.129265	0.145285	0.163348	0.183715	0.206677
CH4	211	0.0371336	0.0375388	0.0379489	0.038364	0.0387841	0.0392092	0.0396395	0.040075	0.0405157	0.0409618	0.0432742	0.0457295	0.0483367	0.0511052	0.0540448	0.0571662	0.0604806	0.0639999	0.071705	0.0803924	0.0901874	0.101231	0.113683	0.127723	0.143552	0.1614	0.181523	0.204212
CH4	212	0.0366906	0.037091	0.0374962	0.0379064	0.0383214	0.0387415	0.0391667	0.039597	0.0400324	0.0404732	0.042758	0.0451841	0.0477602	0.0504956	0.0534001	0.0564843	0.0597592	0.0632365	0.0708497	0.0794335	0.0891117	0.100024	0.112327	0.126199	0.14184	0.159475	0.179358	0.201776
CH4	213	0.036253	0.0366486	0.037049	0.0374542	0.0378643	0.0382794	0.0386995	0.0391246	0.0395549	0.0399904	0.042248	0.0446451	0.0471905	0.0498932	0.0527632	0.0558105	0.0590463	0.0624822	0.0700046	0.078486	0.0880487	0.0988307	0.110987	0.124694	0.140148	0.157573	0.177219	0.199369
CH4	214	0.0358205	0.0362114	0.036607	0.0370074	0.0374127	0.0378228	0.0382379	0.0386579	0.0390831	0.0395134	0.041744	0.0441126	0.0466276	0.0492981	0.0521338	0.0551448	0.058342	0.0617369	0.0691695	0.0775498	0.0869984	0.0976518	0.109663	0.123207	0.138476	0.155693	0.175105	0.196991
CH4	215	0.0353932	0.0357795	0.0361704	0.036566	0.0369664	0.0373716	0.0377818	0.0381968	0.0386169	0.0390421	0.0412461	0.0435864	0.0460714	0.0487101	0.0515119	0.054487	0.0576461	0.0610005	0.0683444	0.0766247	0.0859607	0.096487	0.108355	0.121737	0.136825	0.153836	0.173016	0.194641
CH4	216	0.0349711	0.0353527	0.0357389	0.0361298	0.0365255	0.0369259	0.0373311	0.0377412	0.0381563	0.0385764	0.0407541	0.0430665	0.0455218	0.048129	0.0508975	0.0538371	0.0569585	0.0602729	0.0675292	0.0757107	0.0849353	0.0953361	0.107063	0.120285	0.135192	0.152001	0.170952	0.19232
CH4	217	0.0345539	0.034931	0.0353126	0.0356989	0.0360898	0.0364854	0.0368858	0.037291	0.0377011	0.0381162	0.0402679	0.0425528	0.0449788	0.0475549	0.0502903	0.0531949	0.0562791	0.0595539	0.0667237	0.0748076	0.0839222	0.0941989	0.105786	0.11885	0.13358	0.150188	0.168913	0.190026
CH4	218	0.0341418	0.0345143	0.0348914	0.035273	0.0356593	0.0360502	0.0364458	0.0368462	0.0372514	0.0376615	0.0397876	0.0420452	0.0444423	0.0469877	0.0496905	0.0525604	0.0556077	0.0588435	0.0659278	0.0739153	0.0829212	0.0930752	0.104524	0.117432	0.131986	0.148396	0.166898	0.187759
CH4	219	0.0337345	0.0341026	0.0344752	0.0348523	0.0352339	0.0356202	0.0360111	0.0364067	0.0368071	0.0372123	0.039313	0.0415436	0.0439122	0.0464272	0.0490977	0.0519334	0.0549444	0.0581416	0.0651414	0.0730336	0.081932	0.091965	0.103277	0.116032	0.130412	0.146626	0.164907	0.185519
CH4	220	0.0333321	0.0336959	0.034064	0.0344366	0.0348136	0.0351953	0.0355815	0.0359724	0.036368	0.0367684	0.0388441	0.0410481	0.0433884	0.0458734	0.0485121	0.0513139	0.054289	0.0574481	0.0643644	0.0721624	0.0809547	0.090868	0.102045	0.114647	0.128856	0.144877	0.16294	0.183306
CH4	221	0.0329345	0.0332939	0.0336577	0.0340258	0.0343984	0.0347755	0.0351571	0.0355433	0.0359342	0.0363298	0.0383807	0.0405585	0.0428708	0.0453262	0.0479334	0.0507019	0.0536415	0.0567629	0.0635966	0.0713017	0.0799891	0.0897841	0.100828	0.11328	0.127319	0.143149	0.160997	0.18112
CH4	222	0.0325417	0.0328968	0.0332562	0.0336199	0.0339881	0.0343606	0.0347377	0.0351194	0.0355056	0.0358965	0.0379229	0.0400747	0.0423595	0.0447856	0.0473617	0.0500971	0.0530016	0.0560858	0.062838	0.0704512	0.079035	0.0887132	0.0996253	0.111929	0.125801	0.141441	0.159076	0.178959
CH4	223	0.0321535	0.0325044	0.0328595	0.0332189	0.0335826	0.0339508	0.0343234	0.0347004	0.0350821	0.0354683	0.0374706	0.0395966	0.0418542	0.0442513	0.0467967	0.0494995	0.0523694	0.0554168	0.0620885	0.0696108	0.0780922	0.087655	0.0984369	0.110594	0.1243	0.139754	0.157179	0.176825
CH4	224	0.03177	0.0321167	0.0324675	0.0328227	0.0331821	0.0335458	0.0339139	0.0342865	0.0346636	0.0350452	0.0370236	0.0391243	0.0413549	0.0437235	0.0462385	0.048909	0.0517447	0.0547557	0.0613479	0.0687805	0.0771607	0.0866094	0.0972628	0.109274	0.122817	0.138087	0.155304	0.174716
CH4	225	0.031391	0.0317336	0.0320803	0.0324311	0.0327863	0.0331457	0.0335094	0.0338775	0.0342501	0.0346272	0.036582	0.0386576	0.0408617	0.043202	0.045687	0.0483256	0.0511275	0.0541026	0.0606161	0.06796	0.0762403	0.0855763	0.0961026	0.107971	0.121352	0.13644	0.153451	0.172632
CH4	226	0.0310166	0.031355	0.0316976	0.0320443	0.0323952	0.0327503	0.0331097	0.0334734	0.0338416	0.0342142	0.0361456	0.0381965	0.0403742	0.0426866	0.045142	0.0477492	0.0505176	0.0534572	0.059893	0.0671494	0.0753309	0.0845555	0.0949562	0.106683	0.119905	0.134813	0.151621	0.170572
CH4	227	0.0306466	0.030981	0.0313195	0.0316621	0.0320088	0.0323596	0.0327148	0.0330742	0.0334379	0.033806	0.0357145	0.0377409	0.0398926	0.0421774	0.0446035	0.0471796	0.049915	0.0528196	0.0591786	0.0663484	0.0744323	0.0835469	0.0938236	0.10541	0.118475	0.133205	0.149812	0.168538
CH4	228	0.030281	0.0306115	0.0309459	0.0312844	0.0316269	0.0319736	0.0323245	0.0326796	0.033039	0.0334028	0.0352885	0.0372907	0.0394168	0.0416743	0.0440715	0.0466169	0.0493196	0.0521895	0.0584727	0.065557	0.0735445	0.0825503	0.0927044	0.104153	0.117061	0.131616	0.148025	0.166527
CH4	229	0.0299198	0.0302463	0.0305768	0.0309112	0.0312497	0.0315923	0.0319389	0.0322898	0.0326449	0.0330044	0.0348675	0.0368459	0.0389466	0.0411772	0.0435458	0.0460608	0.0487313	0.051567	0.0577752	0.064775	0.0726672	0.0815656	0.0915986	0.102911	0.115665	0.130046	0.14626	0.164541
CH4	230	0.0295629	0.0298855	0.030212	0.0305425	0.0308769	0.0312154	0.031558	0.0319047	0.0322556	0.0326107	0.0344516	0.0364064	0.0384821	0.0406861	0.0430264	0.0455114	0.0481501	0.0509519	0.0570861	0.0640023	0.0718004	0.0805927	0.090506	0.101683	0.114285	0.128494	0.144515	0.162578
CH4	231	0.0292103	0.0295291	0.0298517	0.0301782	0.0305086	0.0308431	0.0311815	0.0315241	0.0318708	0.0322217	0.0340407	0.0359721	0.038023	0.0402008	0.0425131	0.0449685	0.0475757	0.0503441	0.0564051	0.0632389	0.070944	0.0796314	0.0894264	0.10047	0.112922	0.126962	0.142791	0.160639
CH4	232	0.0288619	0.0291768	0.0294956	0.0298182	0.0301447	0.0304752	0.0308096	0.0311481	0.0314906	0.0318373	0.0336346	0.035543	0.0375695	0.0397212	0.042006	0.0444321	0.0470082	0.0497436	0.0557323	0.0624846	0.0700977	0.0786815	0.0883597	0.0992718	0.111575	0.125447	0.141088	0.158723
CH4	233	0.0285176	0.0288288	0.0291438	0.0294625	0.0297851	0.0301116	0.0304421	0.0307765	0.031115	0.0314576	0.0332334	0.0351191	0.0371213	0.0392474	0.041505	0.0439021	0.0464475	0.0491503	0.0550675	0.0617392	0.0692616	0.077743	0.0873057	0.0980877	0.110244	0.123951	0.139405	0.15683
CH4	234	0.0281774	0.0284849	0.0287961	0.0291111	0.0294298	0.0297525	0.030079	0.0304094	0.0307439	0.0310823	0.032837	0.0347002	0.0366785	0.0387793	0.0410099	0.0433784	0.0458934	0.048564	0.0544107	0.0610028	0.0684354	0.0768156	0.0862643	0.0969177	0.108929	0.122472	0.137742	0.154959
CH4	235	0.0278413	0.0281451	0.0284526	0.0287638	0.0290788	0.0293976	0.0297202	0.0300467	0.0303771	0.0307116	0.0324453	0.0342863	0.036241	0.0383167	0.0405207	0.042861	0.045346	0.0479847	0.0537616	0.0602751	0.0676191	0.0758994	0.0852353	0.0957616	0.10763	0.121012	0.136099	0.15311
CH4	236	0.0275092	0.0278094	0.0281132	0.0284207	0.0287319	0.0290469	0.0293657	0.0296883	0.0300148	0.0303452	0.0320583	0.0338773	0.0358087	0.0378596	0.0400374	0.0423497	0.0448051	0.0474123	0.0531204	0.0595562	0.0668125	0.074994	0.0842186	0.0946194	0.106346	0.119568	0.134476	0.151284
CH4	237	0.0271811	0.0274777	0.0277779	0.0280817	0.0283892	0.0287004	0.0290154	0.0293341	0.0296568	0.0299833	0.0316759	0.0334732	0.0353816	0.037408	0.0395598	0.0418446	0.0442707	0.0468468	0.0524867	0.0588458	0.0660155	0.0740995	0.083214	0.0934907	0.105078	0.118142	0.132872	0.14948
CH4	238	0.0268569	0.0271499	0.0274466	0.0277468	0.0280506	0.0283581	0.0286693	0.0289842	0.029303	0.0296256	0.0312981	0.0330739	0.0349596	0.0369618	0.0390879	0.0413455	0.0437426	0.046288	0.0518607	0.0581438	0.0652281	0.0732156	0.0822214	0.0923755	0.103824	0.116733	0.131287	0.147696
CH4	239	0.0265365	0.0268261	0.0271192	0.0274158	0.027716	0.0280198	0.0283273	0.0286385	0.0289535	0.0292722	0.0309247	0.0326794	0.0345426	0.0365209	0.0386217	0.0408523	0.0432208	0.0457358	0.051242	0.0574503	0.06445	0.0723422	0.0812407	0.0912736	0.102586	0.11534	0.129721	0.145935
CH4	240	0.02622	0.0265061	0.0267957	0.0270888	0.0273854	0.0276856	0.0279894	0.0282969	0.0286081	0.0289231	0.0305558	0.0322896	0.0341305	0.0360853	0.038161	0.040365	0.0427053	0.0451903	0.0506308	0.056765	0.0636813	0.0714793	0.0802716	0.0901849	0.101362	0.113964	0.128173	0.144194
CH4	241	0.0259072	0.0261899	0.0264761	0.0267656	0.0270587	0.0273553	0.0276555	0.0279594	0.0282669	0.0285781	0.0301914	0.0319044	0.0337234	0.0356549	0.0377058	0.0398835	0.0421959	0.0446512	0.0500269	0.0560879	0.0629216	0.0706267	0.0793141	0.0891091	0.100153	0.112605	0.126644	0.142474
CH4	242	0.0255982	0.0258775	0.0261602	0.0264464	0.026736	0.027029	0.0273257	0.0276259	0.0279297	0.0282372	0.0298312	0.0315239	0.0333211	0.0352296	0.037256	0.0394077	0.0416925	0.0441186	0.0494301	0.0554188	0.0621711	0.0697842	0.078368	0.0880462	0.0989584	0.111262	0.125134	0.140775
CH4	243	0.0252928	0.0255688	0.0258482	0.0261309	0.026417	0.0267066	0.0269997	0.0272963	0.0275965	0.0279004	0.0294754	0.0311478	0.0329237	0.0348093	0.0368116	0.0389377	0.0411952	0.0435924	0.0488405	0.0547578	0.0614295	0.0689518	0.0774332	0.086996	0.097778	0.109935	0.123641	0.139095
CH4	244	0.0249911	0.0252639	0.0255399	0.0258192	0.0261019	0.0263881	0.0266777	0.0269707	0.0272674	0.0275676	0.0291238	0.0307763	0.032531	0.0343941	0.0363725	0.0384732	0.0407038	0.0430724	0.0482579	0.0541046	0.0606968	0.0681294	0.0765096	0.0859583	0.0966116	0.108623	0.122166	0.137436
CH4	245	0.024693	0.0249625	0.0252352	0.0255112	0.0257906	0.0260733	0.0263594	0.026649	0.0269421	0.0272387	0.0287764	0.0304092	0.0321429	0.0339839	0.0359386	0.0380143	0.0402183	0.0425586	0.0476823	0.0534593	0.0599727	0.0673167	0.075597	0.0849329	0.0954592	0.107328	0.120709	0.135797
CH4	246	0.0243985	0.0246647	0.0249342	0.0252069	0.0254829	0.0257623	0.026045	0.0263311	0.0266207	0.0269138	0.0284332	0.0300464	0.0317595	0.0335785	0.03551	0.0375609	0.0397386	0.042051	0.0471135	0.0528216	0.0592574	0.0665137	0.0746952	0.0839198	0.0943206	0.106047	0.119269	0.134177
CH4	247	0.0241075	0.0243705	0.0246368	0.0249063	0.025179	0.025455	0.0257343	0.0260171	0.0263032	0.0265928	0.028094	0.029688	0.0313807	0.033178	0.0350864	0.0371128	0.0392646	0.0415494	0.0465516	0.0521915	0.0585505	0.0657203	0.0738042	0.0829188	0.0931955	0.104782	0.117847	0.132576
CH4	248	0.0238199	0.0240798	0.0243429	0.0246092	0.0248786	0.0251514	0.0254274	0.0257067	0.0259894	0.0262756	0.0277589	0.0293339	0.0310064	0.0327822	0.0346679	0.0366701	0.0387962	0.0410537	0.0459963	0.051569	0.0578521	0.0649364	0.0729239	0.0819297	0.0920838	0.103533	0.116441	0.130995
CH4	249	0.0235358	0.0237926	0.0240525	0.0243156	0.0245819	0.0248513	0.0251241	0.0254001	0.0256794	0.0259621	0.0274278	0.028984	0.0306365	0.0323912	0.0342543	0.0362327	0.0383334	0.040564	0.0454476	0.0509538	0.0571621	0.0641618	0.072054	0.0809525	0.0909854	0.102298	0.115052	0.129432
CH4	250	0.023255	0.0235088	0.0237656	0.0240256	0.0242887	0.0245549	0.0248244	0.0250971	0.0253731	0.0256525	0.0271006	0.0286383	0.0302711	0.0320048	0.0338457	0.0358005	0.0378762	0.0400802	0.0449055	0.050346	0.0564802	0.0633965	0.0711945	0.0799868	0.0899001	0.101077	0.11368	0.127889
CH4	251	0.0229776	0.0232284	0.0234822	0.023739	0.0239989	0.024262	0.0245283	0.0247977	0.0250705	0.0253465	0.0267773	0.0282967	0.02991	0.031623	0.033442	0.0353735	0.0374244	0.0396021	0.0443699	0.0497455	0.0558065	0.0626403	0.0703453	0.0790327	0.0888278	0.0998716	0.112324	0.126363
CH4	252	0.0227035	0.0229513	0.0232021	0.0234558	0.0237127	0.0239726	0.0242357	0.0245019	0.0247714	0.0250441	0.0264579	0.0279591	0.0295532	0.0312458	0.0330431	0.0349515	0.036978	0.0391297	0.0438406	0.0491521	0.0551408	0.0618931	0.0695062	0.07809	0.0877682	0.0986803	0.110984	0.124856
CH4	253	0.0224327	0.0226775	0.0229253	0.023176	0.0234298	0.0236867	0.0239466	0.0242097	0.0244759	0.0247454	0.0261423	0.0276256	0.0292007	0.0308731	0.032649	0.0345346	0.0365369	0.038663	0.0433177	0.0485658	0.0544831	0.0611548	0.0686771	0.0771585	0.0867213	0.0975033	0.10966	0.123366
CH4	254	0.0221651	0.022407	0.0226518	0.0228996	0.0231503	0.0234041	0.023661	0.0239209	0.024184	0.0244502	0.0258305	0.0272961	0.0288524	0.0305048	0.0322595	0.0341227	0.0361011	0.0382018	0.042801	0.0479865	0.0538332	0.0604253	0.0678579	0.0762382	0.0856868	0.0963402	0.108352	0.121895
CH4	255	0.0219008	0.0221398	0.0223816	0.0226264	0.0228742	0.0231249	0.0233787	0.0236356	0.0238955	0.0241586	0.0255224	0.0269705	0.0285082	0.030141	0.0318747	0.0337157	0.0356704	0.0377461	0.0422904	0.0474141	0.0531911	0.0597045	0.0670485	0.0753288	0.0846647	0.095191	0.107059	0.120441
CH4	256	0.0216395	0.0218757	0.0221147	0.0223565	0.0226013	0.0228491	0.0230999	0.0233536	0.0236105	0.0238704	0.0252179	0.0266488	0.0281682	0.0297814	0.0314945	0.0333135	0.035245	0.0372959	0.041786	0.0468485	0.0525566	0.0589924	0.0662487	0.0744302	0.0836548	0.0940556	0.105782	0.119004
CH4	257	0.0213814	0.0216147	0.0218509	0.0220899	0.0223317	0.0225766	0.0228243	0.0230751	0.0233288	0.0235857	0.0249171	0.0263309	0.0278322	0.0294262	0.0311188	0.0329161	0.0348245	0.036851	0.0412875	0.0462897	0.0519297	0.0582887	0.0654585	0.0735424	0.082657	0.0929336	0.104521	0.117585
CH4	258	0.0211264	0.0213569	0.0215902	0.0218264	0.0220654	0.0223073	0.0225521	0.0227998	0.0230506	0.0233043	0.0246199	0.0260169	0.0275002	0.0290752	0.0307476	0.0325235	0.0344091	0.0364114	0.040795	0.0457376	0.0513102	0.0575934	0.0646777	0.0726652	0.081671	0.0918251	0.103274	0.116182
CH4	259	0.0208743	0.0211021	0.0213327	0.021566	0.0218022	0.0220412	0.022283	0.0225279	0.0227756	0.0230264	0.0243262	0.0257065	0.0271721	0.0287284	0.0303809	0.0321355	0.0339987	0.0359771	0.0403084	0.045192	0.0506982	0.0569064	0.0639062	0.0717984	0.0806968	0.0907298	0.102042	0.114796
CH4	260	0.0206254	0.0208504	0.0210782	0.0213088	0.0215421	0.0217783	0.0220172	0.0222591	0.0225039	0.0227517	0.0240361	0.0253999	0.026848	0.0283857	0.0300185	0.0317522	0.0335932	0.0355479	0.0398276	0.0446529	0.0500934	0.0562276	0.0631439	0.070942	0.0797343	0.0896475	0.100825	0.113427
CH4	261	0.0203793	0.0206017	0.0208268	0.0210546	0.0212851	0.0215185	0.0217546	0.0219936	0.0222355	0.0224803	0.0237494	0.0250969	0.0265278	0.0280471	0.0296604	0.0313735	0.0331924	0.0351239	0.0393525	0.0441203	0.0494959	0.0555569	0.0623907	0.0700957	0.0787832	0.0885782	0.0996221	0.112074
CH4	262	0.0201362	0.020356	0.0205784	0.0208035	0.0210312	0.0212618	0.0214951	0.0217313	0.0219703	0.0222122	0.0234661	0.0247975	0.0262113	0.0277126	0.0293066	0.0309992	0.0327965	0.0347049	0.0388831	0.043594	0.0489055	0.0548942	0.0616465	0.0692596	0.0778434	0.0875216	0.0984337	0.110737
CH4	263	0.019896	0.0201132	0.0203329	0.0205553	0.0207804	0.0210082	0.0212387	0.0214721	0.0217082	0.0219472	0.0231862	0.0245017	0.0258987	0.027382	0.028957	0.0306295	0.0324053	0.034291	0.0384193	0.043074	0.0483222	0.0542394	0.0609111	0.0684335	0.0769149	0.0864776	0.0972596	0.109416
CH4	264	0.0196587	0.0198733	0.0200904	0.0203101	0.0205325	0.0207576	0.0209854	0.0212159	0.0214493	0.0216854	0.0229096	0.0242095	0.0255898	0.0270554	0.0286116	0.0302641	0.0320188	0.0338819	0.037961	0.0425602	0.0477458	0.0535924	0.0601846	0.0676172	0.0759974	0.0854461	0.0960995	0.108111
CH4	265	0.0194242	0.0196362	0.0198507	0.0200678	0.0202876	0.02051	0.0207351	0.0209629	0.0211934	0.0214267	0.0226363	0.0239207	0.0252845	0.0267327	0.0282703	0.0299031	0.0316368	0.0334778	0.0375082	0.0420525	0.0471762	0.0529532	0.0594667	0.0668106	0.0750909	0.0844269	0.0949532	0.106822
CH4	266	0.0191925	0.019402	0.0196139	0.0198285	0.0200456	0.0202653	0.0204877	0.0207128	0.0209406	0.0211712	0.0223663	0.0236354	0.0249829	0.0264138	0.0279331	0.0295464	0.0312595	0.0330785	0.0370608	0.0415509	0.0466135	0.0523215	0.0587573	0.0660137	0.0741952	0.0834198	0.0938205	0.105547
CH4	267	0.0189636	0.0191705	0.01938	0.019592	0.0198065	0.0200236	0.0202433	0.0204657	0.0206908	0.0209186	0.0220995	0.0233534	0.0246849	0.0260987	0.0275999	0.029194	0.0308866	0.0326839	0.0366187	0.0410553	0.0460575	0.0516974	0.0580565	0.0652263	0.0733102	0.0824247	0.0927014	0.104288
CH4	268	0.0187374	0.0189419	0.0191488	0.0193583	0.0195702	0.0197848	0.0200019	0.0202216	0.020444	0.0206691	0.0218359	0.0230749	0.0243905	0.0257874	0.0272707	0.0288457	0.0305182	0.032294	0.0361819	0.0405656	0.0455081	0.0510808	0.057364	0.0644482	0.0724357	0.0814416	0.0915956	0.103044
CH4	269	0.0185139	0.0187159	0.0189204	0.0191273	0.0193368	0.0195488	0.0197633	0.0199804	0.0202002	0.0204225	0.0215754	0.0227996	0.0240995	0.0254798	0.0269454	0.0285017	0.0301541	0.0319088	0.0357504	0.0400817	0.0449653	0.0504715	0.0566797	0.0636795	0.0715717	0.0804701	0.0905031	0.101815
CH4	270	0.018293	0.0184927	0.0186947	0.0188992	0.0191061	0.0193156	0.0195275	0.0197421	0.0199592	0.0201789	0.0213181	0.0225277	0.0238121	0.0251759	0.026624	0.0281617	0.0297945	0.0315282	0.0353239	0.0396036	0.0444289	0.0498694	0.0560036	0.0629199	0.0707179	0.0795102	0.0894235	0.100601
CH4	271	0.0180748	0.0182721	0.0184717	0.0186738	0.0188782	0.0190852	0.0192946	0.0195066	0.0197211	0.0199382	0.0210638	0.022259	0.023528	0.0248756	0.0263064	0.0278258	0.0294391	0.0311521	0.0349026	0.0391312	0.0438989	0.0492746	0.0553356	0.0621693	0.0698744	0.0785618	0.0883568	0.0994007
CH4	272	0.0178592	0.0180541	0.0182514	0.018451	0.018653	0.0188575	0.0190645	0.0192739	0.0194859	0.0197004	0.0208125	0.0219934	0.0232474	0.0245788	0.0259926	0.0274939	0.0290879	0.0307805	0.0344862	0.0386644	0.0433753	0.0486868	0.0546755	0.0614278	0.0690409	0.0776247	0.0873029	0.098215
CH4	273	0.0176462	0.0178388	0.0180337	0.0182309	0.0184305	0.0186326	0.0188371	0.019044	0.0192534	0.0194654	0.0205643	0.0217311	0.0229701	0.0242857	0.0256826	0.0271659	0.0287409	0.0304134	0.0340749	0.0382032	0.0428579	0.0481061	0.0540233	0.060695	0.0682174	0.0766988	0.0862615	0.0970435
CH4	274	0.0174357	0.017626	0.0178186	0.0180135	0.0182107	0.0184103	0.0186124	0.0188168	0.0190238	0.0192332	0.020319	0.0214719	0.0226961	0.023996	0.0253762	0.0268419	0.0283981	0.0300506	0.0336684	0.0377475	0.0423467	0.0475322	0.0533789	0.0599711	0.0674037	0.0757839	0.0852326	0.0958859
CH4	275	0.0172277	0.0174157	0.017606	0.0177986	0.0179935	0.0181907	0.0183904	0.0185924	0.0187969	0.0190038	0.0200766	0.0212158	0.0224254	0.0237097	0.0250735	0.0265217	0.0280594	0.0296921	0.0332668	0.0372973	0.0418416	0.0469653	0.0527422	0.0592557	0.0665996	0.0748799	0.0842159	0.0947422
CH4	276	0.0170222	0.017208	0.017396	0.0175863	0.0177788	0.0179737	0.018171	0.0183706	0.0185727	0.0187771	0.0198371	0.0209627	0.0221579	0.0234269	0.0247745	0.0262053	0.0277247	0.029338	0.03287	0.0368524	0.0413425	0.046405	0.0521131	0.0585489	0.0658052	0.0739867	0.0832113	0.0936121
CH4	277	0.0168192	0.0170027	0.0171885	0.0173765	0.0175668	0.0177593	0.0179542	0.0181515	0.0183511	0.0185531	0.0196005	0.0207126	0.0218935	0.0231475	0.0244789	0.0258927	0.027394	0.028988	0.0324779	0.0364128	0.0408493	0.0458515	0.0514915	0.0578505	0.0650203	0.0731042	0.0822188	0.0924954
CH4	278	0.0166186	0.0167999	0.0169835	0.0171692	0.0173572	0.0175475	0.0177401	0.017935	0.0181322	0.0183318	0.0193667	0.0204656	0.0216324	0.0228714	0.0241869	0.0255839	0.0270672	0.0286422	0.0320905	0.0359784	0.0403621	0.0453046	0.0508773	0.0571604	0.0642447	0.0722322	0.081238	0.0913921
CH4	279	0.0164203	0.0165995	0.0167809	0.0169644	0.0171502	0.0173382	0.0175285	0.017721	0.0179159	0.0181132	0.0191357	0.0202215	0.0213744	0.0225985	0.0238984	0.0252787	0.0267443	0.0283006	0.0317077	0.0355493	0.0398806	0.0447642	0.0502704	0.0564786	0.0634784	0.0713706	0.080269	0.090302
CH4	280	0.0162245	0.0164015	0.0165807	0.0167621	0.0169456	0.0171314	0.0173194	0.0175097	0.0177022	0.0178971	0.0189074	0.0199803	0.0211194	0.022329	0.0236134	0.0249772	0.0264253	0.027963	0.0313295	0.0351252	0.0394049	0.0442302	0.0496707	0.0558049	0.0627212	0.0705193	0.0793115	0.0892248
CH4	281	0.0160309	0.0162059	0.0163829	0.0165621	0.0167435	0.016927	0.0171128	0.0173008	0.0174911	0.0176836	0.0186819	0.0197419	0.0208675	0.0220626	0.0233317	0.0246792	0.0261101	0.0276294	0.0309558	0.0347062	0.0389349	0.0437026	0.0490783	0.0551393	0.061973	0.0696781	0.0783655	0.0881605
CH4	282	0.0158397	0.0160126	0.0161875	0.0163646	0.0165438	0.0167251	0.0169087	0.0170944	0.0172824	0.0174727	0.0184591	0.0195064	0.0206186	0.0217995	0.0230534	0.0243849	0.0257987	0.0272999	0.0305865	0.0342923	0.0384704	0.0431813	0.0484928	0.0544815	0.0612338	0.0688469	0.0774307	0.0871089
CH4	283	0.0156508	0.0158216	0.0159944	0.0161694	0.0163464	0.0165256	0.016707	0.0168905	0.0170763	0.0172643	0.0182389	0.0192738	0.0203726	0.0215394	0.0227784	0.024094	0.0254909	0.0269742	0.0302217	0.0338832	0.0380116	0.0426662	0.0479144	0.0538317	0.0605034	0.0680257	0.0765071	0.0860699
CH4	284	0.0154641	0.0156329	0.0158036	0.0159765	0.0161514	0.0163285	0.0165077	0.016689	0.0168726	0.0170583	0.0180213	0.0190439	0.0201296	0.0212825	0.0225067	0.0238066	0.0251869	0.0266525	0.0298612	0.033479	0.0375581	0.0421573	0.0473429	0.0531896	0.0597817	0.0672143	0.0755945	0.0850432
CH4	285	0.0152796	0.0154464	0.0156151	0.0157859	0.0159588	0.0161337	0.0163108	0.01649	0.0166713	0.0168549	0.0178064	0.0188167	0.0198895	0.0210286	0.0222382	0.0235226	0.0248864	0.0263346	0.029505	0.0330797	0.0371101	0.0416544	0.0467781	0.0525551	0.0590686	0.0664125	0.0746928	0.0840288
CH4	286	0.0150974	0.0152621	0.0154289	0.0155976	0.0157684	0.0159413	0.0161162	0.0162933	0.0164725	0.0166538	0.017594	0.0185922	0.0196523	0.0207778	0.021973	0.023242	0.0245896	0.0260204	0.0291531	0.0326851	0.0366675	0.0411576	0.0462202	0.0519282	0.058364	0.0656203	0.0738018	0.0830265
CH4	287	0.0149173	0.0150801	0.0152448	0.0154116	0.0155803	0.0157511	0.015924	0.0160989	0.016276	0.0164552	0.0173841	0.0183705	0.0194178	0.02053	0.0217109	0.0229648	0.0242963	0.0257101	0.0288053	0.0322952	0.0362301	0.0406666	0.0456688	0.0513088	0.0576678	0.0648376	0.0729215	0.0820361
CH4	288	0.0147394	0.0149002	0.015063	0.0152277	0.0153945	0.0155632	0.015734	0.0159069	0.0160818	0.0162589	0.0171767	0.0181513	0.0191862	0.0202851	0.0214519	0.0226909	0.0240064	0.0254034	0.0284617	0.03191	0.0357979	0.0401816	0.0451241	0.0506968	0.0569799	0.0640642	0.0720517	0.0810575
CH4	289	0.0145635	0.0147225	0.0148833	0.0150461	0.0152109	0.0153776	0.0155464	0.0157171	0.01589	0.0160649	0.0169718	0.0179348	0.0189574	0.0200431	0.021196	0.0224202	0.0237201	0.0251004	0.0281222	0.0315294	0.0353709	0.0397023	0.0445858	0.050092	0.0563003	0.0633	0.0711922	0.0800907
CH4	290	0.0143898	0.0145469	0.0147058	0.0148666	0.0150294	0.0151942	0.0153609	0.0155297	0.0157005	0.0158733	0.0167694	0.0177209	0.0187312	0.019804	0.0209432	0.0221528	0.0234372	0.024801	0.0277868	0.0311533	0.034949	0.0392287	0.044054	0.0494945	0.0556287	0.062545	0.070343	0.0791353
CH4	291	0.0142182	0.0143733	0.0145304	0.0146893	0.0148501	0.0150129	0.0151777	0.0153444	0.0155132	0.015684	0.0165694	0.0175095	0.0185078	0.0195678	0.0206934	0.0218885	0.0231576	0.0245051	0.0274553	0.0307817	0.0345321	0.0387608	0.0435285	0.0489041	0.0549651	0.0617989	0.069504	0.0781914
CH4	292	0.0140486	0.0142019	0.014357	0.0145141	0.014673	0.0148339	0.0149966	0.0151614	0.0153281	0.0154969	0.0163717	0.0173007	0.018287	0.0193344	0.0204465	0.0216274	0.0228814	0.0242128	0.0271278	0.0304145	0.0341202	0.0382984	0.0430093	0.0483208	0.0543095	0.0610618	0.0686749	0.0772587
CH4	293	0.013881	0.0140325	0.0141858	0.0143409	0.014498	0.0146569	0.0148178	0.0149805	0.0151453	0.015312	0.0161764	0.0170943	0.0180689	0.0191038	0.0202026	0.0213695	0.0226084	0.023924	0.0268042	0.0300517	0.0337132	0.0378416	0.0424963	0.0477444	0.0536617	0.0603334	0.0678557	0.0763371
CH4	294	0.0137154	0.0138651	0.0140166	0.0141699	0.014325	0.0144821	0.014641	0.0148019	0.0149646	0.0151294	0.0159835	0.0168904	0.0178534	0.0188759	0.0199617	0.0211146	0.0223387	0.0236386	0.0264845	0.0296933	0.0333111	0.0373902	0.0419894	0.0471749	0.0530216	0.0596137	0.0670463	0.0754266
CH4	295	0.0135518	0.0136997	0.0138494	0.0140009	0.0141542	0.0143093	0.0144664	0.0146253	0.0147861	0.0149489	0.0157928	0.0166889	0.0176404	0.0186507	0.0197235	0.0208627	0.0220723	0.0233567	0.0261686	0.0293391	0.0329137	0.0369442	0.0414885	0.0466122	0.0523891	0.0589026	0.0662466	0.0745268
CH4	296	0.0133902	0.0135363	0.0136842	0.0138339	0.0139853	0.0141386	0.0142938	0.0144508	0.0146098	0.0147706	0.0156044	0.0164898	0.01743	0.0184283	0.0194883	0.0206138	0.021809	0.0230781	0.0258565	0.0289891	0.0325211	0.0365035	0.0409936	0.0460562	0.0517642	0.0582	0.0654564	0.0736379
CH4	297	0.0132305	0.0133748	0.013521	0.0136688	0.0138185	0.01397	0.0141233	0.0142785	0.0144355	0.0145944	0.0154183	0.0162931	0.0172221	0.0182084	0.0192558	0.0203679	0.0215488	0.0228028	0.025548	0.0286433	0.0321332	0.0360681	0.0405046	0.0455068	0.0511468	0.0575058	0.0646756	0.0727595
CH4	298	0.0130726	0.0132153	0.0133597	0.0135058	0.0136537	0.0138034	0.0139548	0.0141081	0.0142633	0.0144203	0.0152344	0.0160988	0.0170166	0.0179913	0.0190261	0.020125	0.0212918	0.0225308	0.0252433	0.0283016	0.0317499	0.0356378	0.0400215	0.044964	0.0505367	0.0568198	0.0639041	0.0718916
CH4	299	0.0129167	0.0130577	0.0132003	0.0133447	0.0134908	0.0136387	0.0137884	0.0139399	0.0140932	0.0142483	0.0150527	0.0159068	0.0168137	0.0177766	0.0187992	0.0198849	0.0210378	0.022262	0.0249422	0.027964	0.0313712	0.0352127	0.0395441	0.0444276	0.0499339	0.0561421	0.0631418	0.0710341
CH4	300	0.0127626	0.0129019	0.0130429	0.0131855	0.0133299	0.013476	0.0136239	0.0137736	0.0139251	0.0140784	0.0148731	0.015717	0.0166131	0.0175646	0.0185749	0.0196477	0.0207869	0.0219965	0.0246447	0.0276305	0.030997	0.0347927	0.0390724	0.0438977	0.0493382	0.0554724	0.0623887	0.0701867
CO2	1	8.01775	8.01775	8.01775	8.01775	8.01775	8.01775	8.01775	8.01775	8.01775	8.01775	8.01775	8.01775	8.01775	8.01775	8.01775	8.01775	8.01775	8.01775	8.01775	8.01775	8.01775	8.01775	8.01775	8.01775	8.01775	8.01775	8.01775	8.01775
CO2	2	0.0299231	0.0299231	0.0299231	0.0299231	0.0299231	0.0299231	0.0299231	0.0299231	0.0299231	0.0299231	0.0299231	0.0299231	0.0299231	0.0299231	0.0299231	0.0299231	0.0299231	0.0299231	0.0299231	0.0299231	0.0299231	0.0299231	0.0299231	0.0299231	0.0299231	0.0299231	0.0299231	0.0299231
CO2	3	0.307819	0.0295662	0.0295662	0.0295662	0.0295662	0.0295662	0.0295662	0.0295662	0.0295662	0.0295662	0.0295662	0.0295662	0.0295662	0.0295662	0.0295662	0.0295662	0.0295662	0.0295662	0.0295662	0.0295662	0.0295662	0.0295662	0.0295662	0.0295662	0.0295662	0.0295662	0.0295662	0.0295662
CO2	4	0.304148	0.307467	0.0292135	0.0292135	0.0292135	0.0292135	0.0292135	0.0292135	0.0292135	0.0292135	0.0292135	0.0292135	0.0292135	0.0292135	0.0292135	0.0292135	0.0292135	0.0292135	0.0292135	0.0292135	0.0292135	0.0292135	0.0292135	0.0292135	0.0292135	0.0292135	0.0292135	0.0292135
CO2	5	0.30052	0.303799	0.307118	0.028865	0.028865	0.028865	0.028865	0.028865	0.028865	0.028865	0.028865	0.028865	0.028865	0.028865	0.028865	0.028865	0.028865	0.028865	0.028865	0.028865	0.028865	0.028865	0.028865	0.028865	0.028865	0.028865	0.028865	0.028865
CO2	6	0.296935	0.300175	0.303455	0.306774	0.0285207	0.0285207	0.0285207	0.0285207	0.0285207	0.0285207	0.0285207	0.0285207	0.0285207	0.0285207	0.0285207	0.0285207	0.0285207	0.0285207	0.0285207	0.0285207	0.0285207	0.0285207	0.0285207	0.0285207	0.0285207	0.0285207	0.0285207	0.0285207
CO2	7	0.293393	0.296595	0.299835	0.303115	0.306434	0.0281805	0.0281805	0.0281805	0.0281805	0.0281805	0.0281805	0.0281805	0.0281805	0.0281805	0.0281805	0.0281805	0.0281805	0.0281805	0.0281805	0.0281805	0.0281805	0.0281805	0.0281805	0.0281805	0.0281805	0.0281805	0.0281805	0.0281805
CO2	8	0.289893	0.293057	0.296259	0.299499	0.302779	0.306098	0.0278444	0.0278444	0.0278444	0.0278444	0.0278444	0.0278444	0.0278444	0.0278444	0.0278444	0.0278444	0.0278444	0.0278444	0.0278444	0.0278444	0.0278444	0.0278444	0.0278444	0.0278444	0.0278444	0.0278444	0.0278444	0.0278444
CO2	9	0.286435	0.289561	0.292725	0.295927	0.299167	0.302446	0.305765	0.0275122	0.0275122	0.0275122	0.0275122	0.0275122	0.0275122	0.0275122	0.0275122	0.0275122	0.0275122	0.0275122	0.0275122	0.0275122	0.0275122	0.0275122	0.0275122	0.0275122	0.0275122	0.0275122	0.0275122	0.0275122
CO2	10	0.283019	0.286107	0.289233	0.292397	0.295598	0.298839	0.302118	0.305437	0.0271841	0.0271841	0.0271841	0.0271841	0.0271841	0.0271841	0.0271841	0.0271841	0.0271841	0.0271841	0.0271841	0.0271841	0.0271841	0.0271841	0.0271841	0.0271841	0.0271841	0.0271841	0.0271841	0.0271841
CO2	11	0.279643	0.282695	0.285783	0.288909	0.292072	0.295274	0.298514	0.301794	0.305113	0.0268598	0.0268598	0.0268598	0.0268598	0.0268598	0.0268598	0.0268598	0.0268598	0.0268598	0.0268598	0.0268598	0.0268598	0.0268598	0.0268598	0.0268598	0.0268598	0.0268598	0.0268598	0.0268598
CO2	12	0.276307	0.279322	0.282374	0.285463	0.288588	0.291752	0.294954	0.298194	0.301474	0.304793	0.0265394	0.0265394	0.0265394	0.0265394	0.0265394	0.0265394	0.0265394	0.0265394	0.0265394	0.0265394	0.0265394	0.0265394	0.0265394	0.0265394	0.0265394	0.0265394	0.0265394	0.0265394
CO2	13	0.273011	0.275991	0.279006	0.282058	0.285146	0.288272	0.291435	0.294637	0.297877	0.301157	0.0262228	0.0262228	0.0262228	0.0262228	0.0262228	0.0262228	0.0262228	0.0262228	0.0262228	0.0262228	0.0262228	0.0262228	0.0262228	0.0262228	0.0262228	0.0262228	0.0262228	0.0262228
CO2	14	0.269755	0.272699	0.275678	0.278693	0.281745	0.284833	0.287959	0.291123	0.294324	0.297565	0.0259101	0.0259101	0.0259101	0.0259101	0.0259101	0.0259101	0.0259101	0.0259101	0.0259101	0.0259101	0.0259101	0.0259101	0.0259101	0.0259101	0.0259101	0.0259101	0.0259101	0.0259101
CO2	15	0.266537	0.269446	0.272389	0.275369	0.278384	0.281436	0.284524	0.28765	0.290814	0.294015	0.025601	0.025601	0.025601	0.025601	0.025601	0.025601	0.025601	0.025601	0.025601	0.025601	0.025601	0.025601	0.025601	0.025601	0.025601	0.025601	0.025601	0.025601
CO2	16	0.263358	0.266232	0.26914	0.272084	0.275063	0.278079	0.28113	0.284219	0.287345	0.290508	0.0252956	0.0252956	0.0252956	0.0252956	0.0252956	0.0252956	0.0252956	0.0252956	0.0252956	0.0252956	0.0252956	0.0252956	0.0252956	0.0252956	0.0252956	0.0252956	0.0252956	0.0252956
CO2	17	0.260216	0.263056	0.26593	0.268839	0.271782	0.274762	0.277777	0.280829	0.283917	0.287043	0.303247	0.0249939	0.0249939	0.0249939	0.0249939	0.0249939	0.0249939	0.0249939	0.0249939	0.0249939	0.0249939	0.0249939	0.0249939	0.0249939	0.0249939	0.0249939	0.0249939	0.0249939
CO2	18	0.257112	0.259918	0.262758	0.265632	0.26854	0.271484	0.274464	0.277479	0.28053	0.283619	0.29963	0.0246957	0.0246957	0.0246957	0.0246957	0.0246957	0.0246957	0.0246957	0.0246957	0.0246957	0.0246957	0.0246957	0.0246957	0.0246957	0.0246957	0.0246957	0.0246957	0.0246957
CO2	19	0.254045	0.256818	0.259624	0.262463	0.265337	0.268246	0.27119	0.274169	0.277184	0.280236	0.296056	0.0244012	0.0244012	0.0244012	0.0244012	0.0244012	0.0244012	0.0244012	0.0244012	0.0244012	0.0244012	0.0244012	0.0244012	0.0244012	0.0244012	0.0244012	0.0244012	0.0244012
CO2	20	0.251015	0.253754	0.256527	0.259333	0.262172	0.265046	0.267955	0.270899	0.273878	0.276893	0.292524	0.0241101	0.0241101	0.0241101	0.0241101	0.0241101	0.0241101	0.0241101	0.0241101	0.0241101	0.0241101	0.0241101	0.0241101	0.0241101	0.0241101	0.0241101	0.0241101	0.0241101
CO2	21	0.248021	0.250728	0.253467	0.256239	0.259045	0.261885	0.264759	0.267667	0.270611	0.27359	0.289035	0.0238225	0.0238225	0.0238225	0.0238225	0.0238225	0.0238225	0.0238225	0.0238225	0.0238225	0.0238225	0.0238225	0.0238225	0.0238225	0.0238225	0.0238225	0.0238225	0.0238225
CO2	22	0.245062	0.247737	0.250443	0.253183	0.255955	0.258761	0.2616	0.264474	0.267383	0.270327	0.285587	0.301792	0.0235384	0.0235384	0.0235384	0.0235384	0.0235384	0.0235384	0.0235384	0.0235384	0.0235384	0.0235384	0.0235384	0.0235384	0.0235384	0.0235384	0.0235384	0.0235384
CO2	23	0.242139	0.244782	0.247456	0.250163	0.252902	0.255674	0.25848	0.26132	0.264194	0.267102	0.282181	0.298192	0.0232576	0.0232576	0.0232576	0.0232576	0.0232576	0.0232576	0.0232576	0.0232576	0.0232576	0.0232576	0.0232576	0.0232576	0.0232576	0.0232576	0.0232576	0.0232576
CO2	24	0.239251	0.241862	0.244504	0.247179	0.249885	0.252624	0.255397	0.258203	0.261042	0.263916	0.278815	0.294635	0.0229802	0.0229802	0.0229802	0.0229802	0.0229802	0.0229802	0.0229802	0.0229802	0.0229802	0.0229802	0.0229802	0.0229802	0.0229802	0.0229802	0.0229802	0.0229802
CO2	25	0.236397	0.238977	0.241588	0.24423	0.246904	0.249611	0.25235	0.255123	0.257928	0.260768	0.275489	0.29112	0.022706	0.022706	0.022706	0.022706	0.022706	0.022706	0.022706	0.022706	0.022706	0.022706	0.022706	0.022706	0.022706	0.022706	0.022706	0.022706
CO2	26	0.233577	0.236126	0.238706	0.241317	0.243959	0.246634	0.24934	0.252079	0.254852	0.257658	0.272203	0.287648	0.0224352	0.0224352	0.0224352	0.0224352	0.0224352	0.0224352	0.0224352	0.0224352	0.0224352	0.0224352	0.0224352	0.0224352	0.0224352	0.0224352	0.0224352	0.0224352
CO2	27	0.230791	0.23331	0.235859	0.238438	0.241049	0.243692	0.246366	0.249073	0.251812	0.254584	0.268956	0.284217	0.300421	0.0221676	0.0221676	0.0221676	0.0221676	0.0221676	0.0221676	0.0221676	0.0221676	0.0221676	0.0221676	0.0221676	0.0221676	0.0221676	0.0221676	0.0221676
CO2	28	0.228038	0.230527	0.233045	0.235594	0.238174	0.240785	0.243427	0.246102	0.248808	0.251547	0.265748	0.280826	0.296837	0.0219032	0.0219032	0.0219032	0.0219032	0.0219032	0.0219032	0.0219032	0.0219032	0.0219032	0.0219032	0.0219032	0.0219032	0.0219032	0.0219032	0.0219032
CO2	29	0.225318	0.227777	0.230265	0.232784	0.235333	0.237913	0.240524	0.243166	0.24584	0.248547	0.262578	0.277477	0.293297	0.0216419	0.0216419	0.0216419	0.0216419	0.0216419	0.0216419	0.0216419	0.0216419	0.0216419	0.0216419	0.0216419	0.0216419	0.0216419	0.0216419	0.0216419
CO2	30	0.22263	0.22506	0.227519	0.230007	0.232526	0.235075	0.237655	0.240265	0.242908	0.245582	0.259446	0.274167	0.289798	0.0213837	0.0213837	0.0213837	0.0213837	0.0213837	0.0213837	0.0213837	0.0213837	0.0213837	0.0213837	0.0213837	0.0213837	0.0213837	0.0213837	0.0213837
CO2	31	0.219975	0.222375	0.224805	0.227264	0.229752	0.232271	0.23482	0.2374	0.24001	0.242653	0.256351	0.270896	0.286341	0.0211287	0.0211287	0.0211287	0.0211287	0.0211287	0.0211287	0.0211287	0.0211287	0.0211287	0.0211287	0.0211287	0.0211287	0.0211287	0.0211287	0.0211287
CO2	32	0.217351	0.219723	0.222123	0.224553	0.227012	0.2295	0.232019	0.234568	0.237147	0.239758	0.253293	0.267665	0.282926	0.29913	0.0208766	0.0208766	0.0208766	0.0208766	0.0208766	0.0208766	0.0208766	0.0208766	0.0208766	0.0208766	0.0208766	0.0208766	0.0208766	0.0208766
CO2	33	0.214758	0.217102	0.219474	0.221874	0.224304	0.226763	0.229251	0.23177	0.234319	0.236898	0.250272	0.264472	0.279551	0.295562	0.0206276	0.0206276	0.0206276	0.0206276	0.0206276	0.0206276	0.0206276	0.0206276	0.0206276	0.0206276	0.0206276	0.0206276	0.0206276	0.0206276
CO2	34	0.212197	0.214512	0.216856	0.219228	0.221628	0.224058	0.226517	0.229005	0.231524	0.234073	0.247287	0.261318	0.276216	0.292036	0.0203816	0.0203816	0.0203816	0.0203816	0.0203816	0.0203816	0.0203816	0.0203816	0.0203816	0.0203816	0.0203816	0.0203816	0.0203816	0.0203816
CO2	35	0.209665	0.211953	0.214269	0.216613	0.218985	0.221385	0.223815	0.226274	0.228762	0.231281	0.244337	0.258201	0.272921	0.288553	0.0201385	0.0201385	0.0201385	0.0201385	0.0201385	0.0201385	0.0201385	0.0201385	0.0201385	0.0201385	0.0201385	0.0201385	0.0201385	0.0201385
CO2	36	0.207165	0.209425	0.211713	0.214029	0.216373	0.218744	0.221145	0.223574	0.226033	0.228522	0.241422	0.255121	0.269666	0.285111	0.0198982	0.0198982	0.0198982	0.0198982	0.0198982	0.0198982	0.0198982	0.0198982	0.0198982	0.0198982	0.0198982	0.0198982	0.0198982	0.0198982
CO2	37	0.204693	0.206927	0.209188	0.211476	0.213792	0.216135	0.218507	0.220908	0.223337	0.225796	0.238543	0.252078	0.266449	0.28171	0.297914	0.0196609	0.0196609	0.0196609	0.0196609	0.0196609	0.0196609	0.0196609	0.0196609	0.0196609	0.0196609	0.0196609	0.0196609	0.0196609
CO2	38	0.202252	0.204459	0.206693	0.208953	0.211241	0.213557	0.215901	0.218273	0.220673	0.223103	0.235697	0.249071	0.263271	0.27835	0.29436	0.0194264	0.0194264	0.0194264	0.0194264	0.0194264	0.0194264	0.0194264	0.0194264	0.0194264	0.0194264	0.0194264	0.0194264	0.0194264
CO2	39	0.199839	0.20202	0.204227	0.206461	0.208722	0.21101	0.213325	0.215669	0.218041	0.220441	0.232886	0.2461	0.260131	0.275029	0.290849	0.0191946	0.0191946	0.0191946	0.0191946	0.0191946	0.0191946	0.0191946	0.0191946	0.0191946	0.0191946	0.0191946	0.0191946	0.0191946
CO2	40	0.197455	0.19961	0.201791	0.203998	0.206232	0.208493	0.210781	0.213096	0.21544	0.217812	0.230108	0.243164	0.257028	0.271749	0.28738	0.0189657	0.0189657	0.0189657	0.0189657	0.0189657	0.0189657	0.0189657	0.0189657	0.0189657	0.0189657	0.0189657	0.0189657	0.0189657
CO2	41	0.1951	0.197229	0.199384	0.201565	0.203772	0.206006	0.208266	0.210554	0.21287	0.215214	0.227363	0.240264	0.253962	0.268507	0.283952	0.0187395	0.0187395	0.0187395	0.0187395	0.0187395	0.0187395	0.0187395	0.0187395	0.0187395	0.0187395	0.0187395	0.0187395	0.0187395
CO2	42	0.192773	0.194877	0.197006	0.199161	0.201341	0.203548	0.205782	0.208043	0.210331	0.212647	0.224651	0.237398	0.250933	0.265304	0.280565	0.296769	0.0185159	0.0185159	0.0185159	0.0185159	0.0185159	0.0185159	0.0185159	0.0185159	0.0185159	0.0185159	0.0185159	0.0185159
CO2	43	0.190474	0.192552	0.194656	0.196785	0.19894	0.20112	0.203328	0.205561	0.207822	0.21011	0.221971	0.234566	0.247939	0.26214	0.277218	0.293229	0.0182951	0.0182951	0.0182951	0.0182951	0.0182951	0.0182951	0.0182951	0.0182951	0.0182951	0.0182951	0.0182951	0.0182951
CO2	44	0.188202	0.190255	0.192334	0.194438	0.196567	0.198721	0.200902	0.203109	0.205343	0.207604	0.219324	0.231768	0.244982	0.259013	0.273912	0.289731	0.0180768	0.0180768	0.0180768	0.0180768	0.0180768	0.0180768	0.0180768	0.0180768	0.0180768	0.0180768	0.0180768	0.0180768
CO2	45	0.185957	0.187986	0.19004	0.192118	0.194222	0.196351	0.198506	0.200687	0.202894	0.205127	0.216707	0.229003	0.24206	0.255923	0.270644	0.286275	0.0178612	0.0178612	0.0178612	0.0178612	0.0178612	0.0178612	0.0178612	0.0178612	0.0178612	0.0178612	0.0178612	0.0178612
CO2	46	0.183738	0.185744	0.187773	0.189827	0.191905	0.194009	0.196138	0.198293	0.200474	0.202681	0.214122	0.226272	0.239172	0.252871	0.267416	0.282861	0.0176482	0.0176482	0.0176482	0.0176482	0.0176482	0.0176482	0.0176482	0.0176482	0.0176482	0.0176482	0.0176482	0.0176482
CO2	47	0.181547	0.183528	0.185533	0.187562	0.189616	0.191695	0.193798	0.195927	0.198082	0.200263	0.211568	0.223573	0.236319	0.249854	0.264226	0.279487	0.295691	0.0174376	0.0174376	0.0174376	0.0174376	0.0174376	0.0174376	0.0174376	0.0174376	0.0174376	0.0174376	0.0174376
CO2	48	0.179381	0.181339	0.18332	0.185325	0.187354	0.189408	0.191487	0.19359	0.195719	0.197874	0.209045	0.220906	0.2335	0.246874	0.261074	0.276153	0.292164	0.0172296	0.0172296	0.0172296	0.0172296	0.0172296	0.0172296	0.0172296	0.0172296	0.0172296	0.0172296	0.0172296
CO2	49	0.177242	0.179176	0.181133	0.183114	0.185119	0.187149	0.189203	0.191281	0.193385	0.195514	0.206551	0.218271	0.230715	0.243929	0.25796	0.272859	0.288679	0.0170241	0.0170241	0.0170241	0.0170241	0.0170241	0.0170241	0.0170241	0.0170241	0.0170241	0.0170241	0.0170241
CO2	50	0.175127	0.177038	0.178973	0.18093	0.182911	0.184916	0.186946	0.189	0.191078	0.193182	0.204087	0.215667	0.227963	0.241019	0.254883	0.269604	0.285235	0.0168211	0.0168211	0.0168211	0.0168211	0.0168211	0.0168211	0.0168211	0.0168211	0.0168211	0.0168211	0.0168211
CO2	51	0.173038	0.174927	0.176838	0.178772	0.18073	0.182711	0.184716	0.186745	0.188799	0.190877	0.201653	0.213095	0.225244	0.238145	0.251843	0.266388	0.281833	0.0166204	0.0166204	0.0166204	0.0166204	0.0166204	0.0166204	0.0166204	0.0166204	0.0166204	0.0166204	0.0166204
CO2	52	0.170974	0.17284	0.174728	0.17664	0.178574	0.180531	0.182512	0.184518	0.186547	0.188601	0.199248	0.210553	0.222557	0.235304	0.248839	0.263211	0.278471	0.294675	0.0164222	0.0164222	0.0164222	0.0164222	0.0164222	0.0164222	0.0164222	0.0164222	0.0164222	0.0164222
CO2	53	0.168935	0.170778	0.172644	0.174533	0.176444	0.178378	0.180335	0.182317	0.184322	0.186351	0.196871	0.208041	0.219902	0.232497	0.245871	0.260071	0.275149	0.29116	0.0162263	0.0162263	0.0162263	0.0162263	0.0162263	0.0162263	0.0162263	0.0162263	0.0162263	0.0162263
CO2	54	0.16692	0.168741	0.170585	0.172451	0.174339	0.17625	0.178184	0.180142	0.182123	0.184128	0.194523	0.20556	0.217279	0.229724	0.242938	0.256969	0.271867	0.287687	0.0160327	0.0160327	0.0160327	0.0160327	0.0160327	0.0160327	0.0160327	0.0160327	0.0160327	0.0160327
CO2	55	0.164929	0.166729	0.16855	0.170394	0.172259	0.174148	0.176059	0.177993	0.179951	0.181932	0.192202	0.203108	0.214688	0.226984	0.24004	0.253904	0.268624	0.284256	0.0158415	0.0158415	0.0158415	0.0158415	0.0158415	0.0158415	0.0158415	0.0158415	0.0158415	0.0158415
CO2	56	0.162961	0.16474	0.16654	0.168361	0.170205	0.17207	0.173959	0.17587	0.177804	0.179762	0.18991	0.200685	0.212127	0.224276	0.237177	0.250875	0.26542	0.280865	0.0156525	0.0156525	0.0156525	0.0156525	0.0156525	0.0156525	0.0156525	0.0156525	0.0156525	0.0156525
CO2	57	0.161018	0.162775	0.164553	0.166353	0.168174	0.170018	0.171884	0.173772	0.175683	0.177617	0.187644	0.198291	0.209596	0.221601	0.234348	0.247882	0.262254	0.277515	0.0154658	0.0154658	0.0154658	0.0154658	0.0154658	0.0154658	0.0154658	0.0154658	0.0154658	0.0154658
CO2	58	0.159097	0.160833	0.16259	0.164369	0.166168	0.16799	0.169833	0.171699	0.173588	0.175499	0.185406	0.195926	0.207096	0.218958	0.231552	0.244926	0.259126	0.274205	0.0152813	0.0152813	0.0152813	0.0152813	0.0152813	0.0152813	0.0152813	0.0152813	0.0152813	0.0152813
CO2	59	0.157199	0.158915	0.160651	0.162408	0.164186	0.165986	0.167808	0.169651	0.171517	0.173405	0.183194	0.193589	0.204626	0.216346	0.22879	0.242004	0.256035	0.270934	0.015099	0.015099	0.015099	0.015099	0.015099	0.015099	0.015099	0.015099	0.015099	0.015099
CO2	60	0.155324	0.157019	0.158734	0.160471	0.162228	0.164006	0.165806	0.167628	0.169471	0.171337	0.181009	0.19128	0.202185	0.213765	0.226061	0.239117	0.252981	0.267702	0.0149189	0.0149189	0.0149189	0.0149189	0.0149189	0.0149189	0.0149189	0.0149189	0.0149189	0.0149189
CO2	61	0.153471	0.155146	0.156841	0.158557	0.160293	0.16205	0.163828	0.165628	0.16745	0.169293	0.17885	0.188998	0.199773	0.211215	0.223365	0.236265	0.249963	0.264509	0.014741	0.014741	0.014741	0.014741	0.014741	0.014741	0.014741	0.014741	0.014741	0.014741
CO2	62	0.151641	0.153295	0.15497	0.156665	0.158381	0.160117	0.161874	0.163652	0.165452	0.167274	0.176717	0.186744	0.197391	0.208696	0.2207	0.233447	0.246982	0.261354	0.292818	0.0145651	0.0145651	0.0145651	0.0145651	0.0145651	0.0145651	0.0145651	0.0145651	0.0145651
CO2	63	0.149832	0.151467	0.153122	0.154796	0.156491	0.158207	0.159943	0.1617	0.163479	0.165278	0.174609	0.184516	0.195036	0.206206	0.218068	0.230662	0.244036	0.258236	0.289326	0.0143914	0.0143914	0.0143914	0.0143914	0.0143914	0.0143914	0.0143914	0.0143914	0.0143914
CO2	64	0.148045	0.14966	0.151295	0.15295	0.154625	0.15632	0.158035	0.159771	0.161529	0.163307	0.172526	0.182315	0.19271	0.203747	0.215466	0.227911	0.241125	0.255156	0.285874	0.0142197	0.0142197	0.0142197	0.0142197	0.0142197	0.0142197	0.0142197	0.0142197	0.0142197
CO2	65	0.146279	0.147875	0.149491	0.151126	0.15278	0.154455	0.15615	0.157866	0.159602	0.161359	0.170468	0.18014	0.190411	0.201316	0.212896	0.225192	0.238249	0.252112	0.282464	0.0140501	0.0140501	0.0140501	0.0140501	0.0140501	0.0140501	0.0140501	0.0140501	0.0140501
CO2	66	0.144534	0.146111	0.147707	0.149323	0.150958	0.152613	0.154288	0.155983	0.157698	0.159434	0.168435	0.177992	0.18814	0.198915	0.210357	0.222506	0.235407	0.249105	0.279095	0.0138825	0.0138825	0.0138825	0.0138825	0.0138825	0.0138825	0.0138825	0.0138825	0.0138825
CO2	67	0.14281	0.144368	0.145945	0.147542	0.149157	0.150792	0.152447	0.154122	0.155817	0.157532	0.166426	0.175869	0.185895	0.196542	0.207848	0.219852	0.232599	0.246134	0.275766	0.0137169	0.0137169	0.0137169	0.0137169	0.0137169	0.0137169	0.0137169	0.0137169	0.0137169
CO2	68	0.141106	0.142646	0.144205	0.145782	0.147378	0.148994	0.150629	0.152284	0.153958	0.155653	0.16444	0.173771	0.183678	0.194198	0.205368	0.21723	0.229824	0.243198	0.272477	0.0135533	0.0135533	0.0135533	0.0135533	0.0135533	0.0135533	0.0135533	0.0135533	0.0135533
CO2	69	0.139423	0.140945	0.142484	0.144043	0.14562	0.147216	0.148832	0.150467	0.152122	0.153797	0.162479	0.171698	0.181487	0.191881	0.202919	0.214638	0.227083	0.240297	0.269226	0.0133916	0.0133916	0.0133916	0.0133916	0.0133916	0.0133916	0.0133916	0.0133916	0.0133916
CO2	70	0.13776	0.139263	0.140785	0.142325	0.143883	0.14546	0.147057	0.148672	0.150307	0.151962	0.160541	0.16965	0.179322	0.189593	0.200498	0.212078	0.224374	0.23743	0.266015	0.0132319	0.0132319	0.0132319	0.0132319	0.0132319	0.0132319	0.0132319	0.0132319	0.0132319
CO2	71	0.136117	0.137602	0.139106	0.140627	0.142167	0.143725	0.145303	0.146899	0.148514	0.15015	0.158626	0.167626	0.177183	0.187331	0.198107	0.209548	0.221698	0.234598	0.262842	0.0130741	0.0130741	0.0130741	0.0130741	0.0130741	0.0130741	0.0130741	0.0130741	0.0130741
CO2	72	0.134493	0.135961	0.137446	0.13895	0.140471	0.142011	0.143569	0.145147	0.146743	0.148358	0.156734	0.165627	0.17507	0.185097	0.195744	0.207049	0.219053	0.2318	0.259707	0.291171	0.0129181	0.0129181	0.0129181	0.0129181	0.0129181	0.0129181	0.0129181	0.0129181
CO2	73	0.132889	0.134339	0.135807	0.137292	0.138795	0.140317	0.141857	0.143415	0.144993	0.146589	0.154864	0.163651	0.172981	0.182889	0.193409	0.204579	0.21644	0.229035	0.256609	0.287698	0.012764	0.012764	0.012764	0.012764	0.012764	0.012764	0.012764	0.012764
CO2	74	0.131304	0.132737	0.134187	0.135654	0.13714	0.138643	0.140165	0.141705	0.143263	0.14484	0.153017	0.161699	0.170918	0.180707	0.191102	0.202139	0.213858	0.226303	0.253548	0.284266	0.0126118	0.0126118	0.0126118	0.0126118	0.0126118	0.0126118	0.0126118	0.0126118
CO2	75	0.129738	0.131153	0.132586	0.134036	0.135504	0.136989	0.138493	0.140014	0.141554	0.143113	0.151192	0.15977	0.168879	0.178552	0.188822	0.199728	0.211308	0.223603	0.250523	0.280876	0.0124613	0.0124613	0.0124613	0.0124613	0.0124613	0.0124613	0.0124613	0.0124613
CO2	76	0.12819	0.129589	0.131005	0.132438	0.133888	0.135355	0.136841	0.138344	0.139866	0.141405	0.149388	0.157864	0.166865	0.176422	0.18657	0.197345	0.208787	0.220936	0.247535	0.277525	0.0123127	0.0123127	0.0123127	0.0123127	0.0123127	0.0123127	0.0123127	0.0123127
CO2	77	0.126661	0.128043	0.129442	0.130858	0.132291	0.133741	0.135209	0.136694	0.138197	0.139719	0.147606	0.155981	0.164874	0.174317	0.184344	0.194991	0.206297	0.218301	0.244582	0.274215	0.0121658	0.0121658	0.0121658	0.0121658	0.0121658	0.0121658	0.0121658	0.0121658
CO2	78	0.12515	0.126516	0.127898	0.129297	0.130713	0.132146	0.133596	0.135063	0.136549	0.138052	0.145846	0.154121	0.162908	0.172238	0.182145	0.192665	0.203836	0.215697	0.241665	0.270944	0.0120207	0.0120207	0.0120207	0.0120207	0.0120207	0.0120207	0.0120207	0.0120207
CO2	79	0.123657	0.125007	0.126372	0.127755	0.129153	0.130569	0.132002	0.133452	0.13492	0.136405	0.144106	0.152282	0.160965	0.170184	0.179973	0.190367	0.201404	0.213124	0.238782	0.267712	0.0118773	0.0118773	0.0118773	0.0118773	0.0118773	0.0118773	0.0118773	0.0118773
CO2	80	0.122182	0.123516	0.124865	0.126231	0.127613	0.129012	0.130428	0.13186	0.133311	0.134778	0.142387	0.150466	0.159045	0.168154	0.177826	0.188096	0.199002	0.210582	0.235934	0.264519	0.0117356	0.0117356	0.0117356	0.0117356	0.0117356	0.0117356	0.0117356	0.0117356
CO2	81	0.120725	0.122042	0.123376	0.124725	0.126091	0.127473	0.128872	0.130288	0.131721	0.133171	0.140688	0.148671	0.157147	0.166148	0.175705	0.185853	0.196628	0.20807	0.23312	0.261363	0.0115957	0.0115957	0.0115957	0.0115957	0.0115957	0.0115957	0.0115957	0.0115957
CO2	82	0.119285	0.120586	0.121904	0.123237	0.124587	0.125952	0.127335	0.128734	0.130149	0.131582	0.13901	0.146898	0.155273	0.164166	0.173609	0.183636	0.194283	0.205588	0.230339	0.258246	0.289711	0.0114573	0.0114573	0.0114573	0.0114573	0.0114573	0.0114573	0.0114573
CO2	83	0.117862	0.119148	0.12045	0.121767	0.123101	0.12445	0.125816	0.127198	0.128597	0.130013	0.137352	0.145145	0.153421	0.162208	0.171538	0.181445	0.191965	0.203136	0.227592	0.255165	0.286255	0.0113207	0.0113207	0.0113207	0.0113207	0.0113207	0.0113207	0.0113207
CO2	84	0.116456	0.117727	0.119013	0.120315	0.121632	0.122966	0.124315	0.125681	0.127063	0.128462	0.135714	0.143414	0.151591	0.160273	0.169492	0.179281	0.189675	0.200713	0.224877	0.252122	0.28284	0.0111856	0.0111856	0.0111856	0.0111856	0.0111856	0.0111856	0.0111856
CO2	85	0.115067	0.116323	0.117593	0.11888	0.120181	0.121499	0.122832	0.124182	0.125547	0.126929	0.134095	0.141703	0.149782	0.158361	0.16747	0.177143	0.187413	0.198318	0.222194	0.249114	0.279466	0.0110522	0.0110522	0.0110522	0.0110522	0.0110522	0.0110522	0.0110522
CO2	86	0.113694	0.114935	0.116191	0.117462	0.118748	0.120049	0.121367	0.1227	0.12405	0.125415	0.132495	0.140013	0.147996	0.156472	0.165473	0.175029	0.185177	0.195953	0.219544	0.246143	0.276133	0.0109204	0.0109204	0.0109204	0.0109204	0.0109204	0.0109204	0.0109204
CO2	87	0.112338	0.113564	0.114805	0.11606	0.117331	0.118617	0.119919	0.121237	0.12257	0.123919	0.130915	0.138343	0.14623	0.154606	0.163499	0.172942	0.182969	0.193616	0.216925	0.243207	0.272839	0.0107901	0.0107901	0.0107901	0.0107901	0.0107901	0.0107901	0.0107901
CO2	88	0.110998	0.112209	0.113435	0.114676	0.115932	0.117203	0.118489	0.119791	0.121108	0.122441	0.129353	0.136693	0.144486	0.152761	0.161548	0.170879	0.180786	0.191306	0.214338	0.240306	0.269585	0.0106614	0.0106614	0.0106614	0.0106614	0.0106614	0.0106614	0.0106614
CO2	89	0.109674	0.110871	0.112082	0.113308	0.114549	0.115805	0.117075	0.118362	0.119663	0.120981	0.12781	0.135062	0.142763	0.150939	0.159621	0.168841	0.17863	0.189024	0.211781	0.237439	0.266369	0.0105342	0.0105342	0.0105342	0.0105342	0.0105342	0.0105342	0.0105342
CO2	90	0.108366	0.109548	0.110745	0.111957	0.113182	0.114423	0.115679	0.11695	0.118236	0.119538	0.126286	0.133451	0.14106	0.149139	0.157717	0.166827	0.176499	0.186769	0.209255	0.234607	0.263192	0.0104086	0.0104086	0.0104086	0.0104086	0.0104086	0.0104086	0.0104086
CO2	91	0.107073	0.108242	0.109424	0.110621	0.111832	0.113058	0.114299	0.115555	0.116826	0.118112	0.124779	0.131859	0.139377	0.14736	0.155836	0.164837	0.174394	0.184541	0.206759	0.231809	0.260052	0.0102844	0.0102844	0.0102844	0.0102844	0.0102844	0.0102844	0.0102844
CO2	92	0.105796	0.106951	0.108119	0.109302	0.110498	0.11171	0.112936	0.114176	0.115432	0.116703	0.123291	0.130287	0.137715	0.145602	0.153977	0.16287	0.172313	0.18234	0.204292	0.229043	0.25695	0.288415	0.0101618	0.0101618	0.0101618	0.0101618	0.0101618	0.0101618
CO2	93	0.104534	0.105675	0.106829	0.107998	0.10918	0.110377	0.111589	0.112814	0.114055	0.115311	0.12182	0.128732	0.136072	0.143865	0.152141	0.160928	0.170258	0.180165	0.201856	0.226311	0.253885	0.284975	0.0100405	0.0100405	0.0100405	0.0100405	0.0100405	0.0100405
CO2	94	0.103287	0.104414	0.105555	0.10671	0.107878	0.109061	0.110257	0.111469	0.112695	0.113935	0.120367	0.127197	0.134449	0.142149	0.150326	0.159008	0.168227	0.178016	0.199448	0.223612	0.250857	0.281575	0.00992078	0.00992078	0.00992078	0.00992078	0.00992078	0.00992078
CO2	95	0.102055	0.103169	0.104296	0.105437	0.106591	0.10776	0.108942	0.110139	0.11135	0.112576	0.118932	0.12568	0.132845	0.140454	0.148533	0.157111	0.16622	0.175893	0.197069	0.220945	0.247865	0.278217	0.00980244	0.00980244	0.00980244	0.00980244	0.00980244	0.00980244
CO2	96	0.100838	0.101938	0.103052	0.104179	0.10532	0.106474	0.107643	0.108825	0.110022	0.111234	0.117513	0.124181	0.131261	0.138778	0.146761	0.155237	0.164238	0.173795	0.194718	0.218309	0.244908	0.274898	0.00968551	0.00968551	0.00968551	0.00968551	0.00968551	0.00968551
CO2	97	0.099635	0.100722	0.101823	0.102936	0.104064	0.105204	0.106359	0.107527	0.10871	0.109907	0.116111	0.122699	0.129695	0.137123	0.14501	0.153386	0.162279	0.171722	0.192395	0.215705	0.241987	0.271619	0.00956998	0.00956998	0.00956998	0.00956998	0.00956998	0.00956998
CO2	98	0.0984465	0.0995208	0.100608	0.101709	0.102822	0.103949	0.10509	0.106245	0.107413	0.108596	0.114726	0.121236	0.128148	0.135487	0.143281	0.151556	0.160343	0.169673	0.1901	0.213132	0.2391	0.268379	0.00945583	0.00945583	0.00945583	0.00945583	0.00945583	0.00945583
CO2	99	0.0972722	0.0983337	0.099408	0.100495	0.101596	0.102709	0.103837	0.104977	0.106132	0.1073	0.113358	0.11979	0.126619	0.133871	0.141572	0.149748	0.15843	0.167649	0.187833	0.21059	0.236248	0.265178	0.00934303	0.00934303	0.00934303	0.00934303	0.00934303	0.00934303
CO2	100	0.0961119	0.0971608	0.0982223	0.0992966	0.100384	0.101484	0.102598	0.103725	0.104866	0.10602	0.112005	0.118361	0.125109	0.132274	0.139883	0.147962	0.15654	0.16565	0.185592	0.208078	0.23343	0.262015	0.00923159	0.00923159	0.00923159	0.00923159	0.00923159	0.00923159
CO2	101	0.0949655	0.0960018	0.0970506	0.0981121	0.0991865	0.100274	0.101374	0.102488	0.103615	0.104756	0.110669	0.116949	0.123617	0.130696	0.138214	0.146197	0.154673	0.163674	0.183379	0.205596	0.230646	0.258889	0.00912147	0.00912147	0.00912147	0.00912147	0.00912147	0.00912147
CO2	102	0.0938327	0.0948567	0.095893	0.0969418	0.0980033	0.0990777	0.100165	0.101265	0.102379	0.103506	0.109349	0.115554	0.122142	0.129138	0.136566	0.144453	0.152828	0.161721	0.181191	0.203143	0.227894	0.255801	0.287266	0.00901267	0.00901267	0.00901267	0.00901267	0.00901267
CO2	103	0.0927134	0.0937252	0.0947491	0.0957855	0.0968343	0.0978958	0.0989702	0.100057	0.101158	0.102272	0.108045	0.114175	0.120685	0.127597	0.134937	0.14273	0.151005	0.159792	0.17903	0.20072	0.225176	0.25275	0.283839	0.00890516	0.00890516	0.00890516	0.00890516	0.00890516
CO2	104	0.0916075	0.0926072	0.093619	0.0946429	0.0956793	0.0967281	0.0977896	0.0988639	0.0999512	0.101052	0.106756	0.112814	0.119245	0.126075	0.133327	0.141027	0.149204	0.157886	0.176894	0.198326	0.22249	0.249735	0.280454	0.00879894	0.00879894	0.00879894	0.00879894	0.00879894
CO2	105	0.0905148	0.0915025	0.0925022	0.093514	0.094538	0.0955743	0.0966231	0.0976847	0.098759	0.0998463	0.105483	0.111468	0.117823	0.124571	0.131737	0.139345	0.147424	0.156003	0.174784	0.19596	0.219836	0.246756	0.277108	0.00869398	0.00869398	0.00869398	0.00869398	0.00869398
CO2	106	0.0894351	0.0904111	0.0913988	0.0923985	0.0934103	0.0944343	0.0954706	0.0965194	0.0975809	0.0986553	0.104225	0.110138	0.116418	0.123085	0.130165	0.137683	0.145666	0.154142	0.172699	0.193623	0.217214	0.243813	0.273803	0.00859028	0.00859028	0.00859028	0.00859028	0.00859028
CO2	107	0.0883683	0.0893326	0.0903086	0.0912964	0.0922961	0.0933078	0.0943318	0.0953681	0.096417	0.0974785	0.102981	0.108825	0.115029	0.121617	0.128613	0.136041	0.143928	0.152303	0.170639	0.191313	0.214623	0.240904	0.270537	0.00848781	0.00848781	0.00848781	0.00848781	0.00848781
CO2	108	0.0873142	0.088267	0.0892314	0.0902074	0.0911951	0.0921948	0.0932066	0.0942306	0.0952669	0.0963157	0.101753	0.107526	0.113657	0.120166	0.127079	0.134418	0.142211	0.150487	0.168604	0.189031	0.212063	0.238031	0.26731	0.00838657	0.00838657	0.00838657	0.00838657	0.00838657
CO2	109	0.0862727	0.0872142	0.088167	0.0891313	0.0901073	0.0910951	0.0920948	0.0931065	0.0941305	0.0951668	0.100539	0.106244	0.112301	0.118733	0.125563	0.132815	0.140515	0.148692	0.166593	0.186776	0.209533	0.235192	0.264121	0.00828653	0.00828653	0.00828653	0.00828653	0.00828653
CO2	110	0.0852436	0.0861739	0.0871153	0.0880682	0.0890325	0.0900085	0.0909963	0.0919959	0.0930077	0.0940317	0.09934	0.104977	0.110962	0.117317	0.124065	0.13123	0.138839	0.146918	0.164606	0.184548	0.207034	0.232386	0.260971	0.00818768	0.00818768	0.00818768	0.00818768	0.00818768
CO2	111	0.0842268	0.0851459	0.0860762	0.0870177	0.0879705	0.0889348	0.0899108	0.0908986	0.0918983	0.09291	0.098155	0.103724	0.109638	0.115917	0.122585	0.129665	0.137183	0.145165	0.162642	0.182347	0.204564	0.229614	0.257858	0.00809002	0.00809002	0.00809002	0.00809002	0.00809002
CO2	112	0.0832221	0.0841303	0.0850494	0.0859797	0.0869212	0.087874	0.0888383	0.0898143	0.0908021	0.0918018	0.0969842	0.102487	0.10833	0.114535	0.121123	0.128118	0.135546	0.143434	0.160702	0.180172	0.202124	0.226875	0.254782	0.286247	0.00799352	0.00799352	0.00799352	0.00799352
CO2	113	0.0822294	0.0831268	0.084035	0.0849541	0.0858843	0.0868258	0.0877787	0.088743	0.089719	0.0907067	0.0958273	0.101265	0.107038	0.113168	0.119678	0.12659	0.13393	0.141723	0.158785	0.178023	0.199713	0.224169	0.251743	0.282832	0.00789817	0.00789817	0.00789817	0.00789817
CO2	114	0.0812486	0.0821352	0.0830326	0.0839407	0.0848599	0.0857901	0.0867316	0.0876844	0.0886488	0.0896248	0.0946843	0.100057	0.105761	0.111819	0.11825	0.12508	0.132332	0.140032	0.156891	0.175899	0.197331	0.221495	0.24874	0.279459	0.00780396	0.00780396	0.00780396	0.00780396
CO2	115	0.0802794	0.0811555	0.0820421	0.0829395	0.0838477	0.0847668	0.085697	0.0866385	0.0875914	0.0885557	0.0935549	0.0988632	0.1045	0.110485	0.11684	0.123588	0.130754	0.138362	0.15502	0.173801	0.194977	0.218853	0.245773	0.276125	0.00771087	0.00771087	0.00771087	0.00771087
CO2	116	0.0793218	0.0801874	0.0810635	0.0819501	0.0828475	0.0837557	0.0846748	0.0856051	0.0865465	0.0874994	0.0924389	0.0976839	0.103253	0.109167	0.115446	0.122114	0.129194	0.136712	0.153171	0.171728	0.192651	0.216242	0.242841	0.272831	0.00761889	0.00761889	0.00761889	0.00761889
CO2	117	0.0783756	0.0792309	0.0800966	0.0809726	0.0818593	0.0827566	0.0836648	0.0845839	0.0855142	0.0864557	0.0913363	0.0965187	0.102022	0.107865	0.114069	0.120657	0.127653	0.135081	0.151344	0.16968	0.190353	0.213663	0.239945	0.269577	0.00752801	0.00752801	0.00752801	0.00752801
CO2	118	0.0774408	0.0782858	0.0791411	0.0800068	0.0808828	0.0817695	0.0826668	0.083575	0.0844941	0.0854244	0.0902468	0.0953674	0.100805	0.106578	0.112709	0.119218	0.12613	0.13347	0.149538	0.167656	0.188083	0.211114	0.237083	0.266361	0.00743822	0.00743822	0.00743822	0.00743822
CO2	119	0.076517	0.077352	0.0781971	0.0790524	0.079918	0.0807941	0.0816807	0.0825781	0.0834863	0.0844054	0.0891703	0.0942298	0.0996022	0.105307	0.111364	0.117796	0.124626	0.131878	0.147755	0.165656	0.185839	0.208596	0.234255	0.263184	0.00734949	0.00734949	0.00734949	0.00734949
CO2	120	0.0756043	0.0764294	0.0772644	0.0781095	0.0789647	0.0798304	0.0807064	0.0815931	0.0824904	0.0833986	0.0881066	0.0931058	0.0984141	0.104051	0.110036	0.116391	0.123139	0.130305	0.145992	0.16368	0.183623	0.206108	0.23146	0.260045	0.00726182	0.00726182	0.00726182	0.00726182
CO2	121	0.0747025	0.0755177	0.0763427	0.0771777	0.0780228	0.0788781	0.0797437	0.0806198	0.0815065	0.0824038	0.0870557	0.0919952	0.0972402	0.10281	0.108723	0.115003	0.12167	0.12875	0.144251	0.161727	0.181432	0.203649	0.228699	0.256943	0.0071752	0.0071752	0.0071752	0.0071752
CO2	122	0.0738114	0.0746169	0.0754321	0.0762571	0.0770922	0.0779372	0.0787925	0.0796582	0.0805342	0.0814209	0.0860173	0.0908979	0.0960803	0.101583	0.107426	0.113631	0.120219	0.127214	0.14253	0.159798	0.179268	0.20122	0.225971	0.253878	0.285343	0.00708962	0.00708962	0.00708962
CO2	123	0.072931	0.0737268	0.0745323	0.0753475	0.0761726	0.0770076	0.0778527	0.078708	0.0795736	0.0804497	0.0849912	0.0898136	0.0949342	0.100371	0.106145	0.112275	0.118785	0.125697	0.14083	0.157892	0.17713	0.19882	0.223276	0.25085	0.281939	0.00700505	0.00700505	0.00700505
CO2	124	0.072061	0.0728474	0.0736433	0.0744488	0.075264	0.076089	0.076924	0.0777691	0.0786244	0.07949	0.0839774	0.0887423	0.0938018	0.0991742	0.104879	0.110936	0.117368	0.124198	0.13915	0.156009	0.175017	0.196448	0.220613	0.247858	0.278576	0.00692149	0.00692149	0.00692149
CO2	125	0.0712015	0.0719785	0.0727648	0.0735607	0.0743662	0.0751814	0.0760065	0.0768415	0.0776866	0.0785419	0.0829757	0.0876837	0.0926829	0.0979912	0.103628	0.109613	0.115968	0.122716	0.13749	0.154148	0.172929	0.194105	0.217981	0.244901	0.275253	0.00683893	0.00683893	0.00683893
CO2	126	0.0703521	0.0711199	0.0718969	0.0726833	0.0734791	0.0742846	0.0750998	0.0759249	0.0767599	0.077605	0.081986	0.0866378	0.0915774	0.0968223	0.102392	0.108305	0.114585	0.121252	0.13585	0.152309	0.170866	0.19179	0.215381	0.24198	0.27197	0.00675735	0.00675735	0.00675735
CO2	127	0.069513	0.0702715	0.0710393	0.0718163	0.0726027	0.0733985	0.074204	0.0750192	0.0758443	0.0766793	0.081008	0.0856044	0.090485	0.0956674	0.10117	0.107013	0.113218	0.119806	0.13423	0.150492	0.168828	0.189502	0.212812	0.239093	0.268726	0.00667675	0.00667675	0.00667675
CO2	128	0.0686838	0.0694333	0.0701919	0.0709596	0.0717366	0.072523	0.0733189	0.0741244	0.0749396	0.0757646	0.0800417	0.0845833	0.0894057	0.0945263	0.0999635	0.105737	0.111867	0.118377	0.132629	0.148697	0.166814	0.187242	0.210273	0.236241	0.26552	0.00659711	0.00659711	0.00659711
CO2	129	0.0678645	0.0686051	0.0693546	0.0701132	0.0708809	0.0716579	0.0724443	0.0732402	0.0740457	0.0748609	0.079087	0.0835743	0.0883392	0.0933987	0.0987711	0.104476	0.110533	0.116965	0.131047	0.146923	0.164825	0.185008	0.207765	0.233423	0.262353	0.00651841	0.00651841	0.00651841
CO2	130	0.067055	0.0677868	0.0685273	0.0692769	0.0700354	0.0708032	0.0715802	0.0723666	0.0731624	0.0739679	0.0781436	0.0825774	0.0872855	0.0922846	0.0975929	0.103229	0.109215	0.11557	0.129483	0.145171	0.162859	0.182801	0.205287	0.230639	0.259224	0.00644066	0.00644066	0.00644066
CO2	131	0.0662552	0.0669782	0.0677099	0.0684505	0.0692	0.0699586	0.0707264	0.0715034	0.0722897	0.0730856	0.0772115	0.0815924	0.0862443	0.0911838	0.0964288	0.101998	0.107912	0.114191	0.127939	0.143439	0.160916	0.180621	0.202838	0.227888	0.256132	0.00636383	0.00636383	0.00636383
CO2	132	0.0654648	0.0661792	0.0669023	0.067634	0.0683746	0.0691241	0.0698827	0.0706504	0.0714275	0.0722138	0.0762905	0.0806192	0.0852156	0.0900962	0.0952786	0.100781	0.106625	0.112829	0.126413	0.141728	0.158997	0.178466	0.200419	0.22517	0.253076	0.284541	0.00628793	0.00628793
CO2	133	0.064684	0.0653898	0.0661042	0.0668273	0.067559	0.0682996	0.0690491	0.0698077	0.0705754	0.0713524	0.0753805	0.0796575	0.0841991	0.0890215	0.0941421	0.0995793	0.105353	0.111483	0.124905	0.140038	0.1571	0.176338	0.198028	0.222484	0.250058	0.281147	0.00621292	0.00621292
CO2	134	0.0639124	0.0646098	0.0653157	0.0660301	0.0667532	0.0674849	0.0682255	0.068975	0.0697336	0.0705013	0.0744813	0.0787074	0.0831947	0.0879596	0.0930191	0.0983915	0.104096	0.110153	0.123415	0.138367	0.155226	0.174234	0.195666	0.21983	0.247075	0.277793	0.00613881	0.00613881
CO2	135	0.06315	0.0638392	0.0645366	0.0652425	0.0659569	0.0666799	0.0674117	0.0681523	0.0689018	0.0696604	0.0735929	0.0777685	0.0822024	0.0869104	0.0919096	0.0972179	0.102854	0.108839	0.121943	0.136717	0.153374	0.172156	0.193332	0.217208	0.244128	0.27448	0.00606559	0.00606559
CO2	136	0.0623968	0.0630777	0.0637668	0.0644643	0.0651701	0.0658846	0.0666076	0.0673393	0.0680799	0.0688294	0.072715	0.0768409	0.0812218	0.0858737	0.0908132	0.0960582	0.101628	0.107541	0.120488	0.135086	0.151545	0.170102	0.191026	0.214617	0.241216	0.271206	0.00599323	0.00599323
CO2	137	0.0616525	0.0623253	0.0630062	0.0636953	0.0643928	0.0650987	0.0658131	0.0665361	0.0672678	0.0680084	0.0718477	0.0759243	0.080253	0.0848494	0.08973	0.0949124	0.100415	0.106258	0.119051	0.133475	0.149737	0.168073	0.188747	0.212057	0.238338	0.267971	0.00592174	0.00592174
CO2	138	0.0609171	0.0615818	0.0622546	0.0629355	0.0636247	0.0643221	0.065028	0.0657424	0.0664655	0.0671972	0.0709906	0.0750186	0.0792957	0.0838373	0.0886597	0.0937803	0.0992175	0.104991	0.117631	0.131883	0.147951	0.166068	0.186496	0.209527	0.235495	0.264774	0.00585111	0.00585111
CO2	139	0.0601904	0.0608473	0.061512	0.0621848	0.0628658	0.0635549	0.0642524	0.0649582	0.0656726	0.0663957	0.0701438	0.0741238	0.0783499	0.0828372	0.0876021	0.0926616	0.098034	0.103739	0.116228	0.130309	0.146186	0.164088	0.184271	0.207028	0.232686	0.261616	0.00578131	0.00578131
CO2	140	0.0594725	0.0601215	0.0607783	0.0614431	0.0621159	0.0627968	0.0634859	0.0641834	0.0648893	0.0656037	0.0693071	0.0732396	0.0774153	0.0818491	0.0865572	0.0915563	0.0968646	0.102501	0.114841	0.128755	0.144443	0.16213	0.182073	0.204559	0.229911	0.258495	0.00571235	0.00571235
CO2	141	0.058763	0.0594043	0.0600533	0.0607102	0.0613749	0.0620477	0.0627287	0.0634178	0.0641153	0.0648211	0.0684804	0.072366	0.0764918	0.0808728	0.0855247	0.0904642	0.0957092	0.101279	0.113472	0.127219	0.14272	0.160196	0.179901	0.202118	0.227168	0.255412	0.00564422	0.00564422
CO2	142	0.0580621	0.0586957	0.059337	0.059986	0.0606428	0.0613076	0.0619804	0.0626613	0.0633505	0.0640479	0.0676636	0.0715028	0.0755794	0.0799081	0.0845045	0.0893851	0.0945676	0.10007	0.112118	0.125702	0.141017	0.158285	0.177755	0.199708	0.224459	0.252365	0.28383	0.00557689
CO2	143	0.0573695	0.0579956	0.0586292	0.0592705	0.0599195	0.0605763	0.0612411	0.0619139	0.0625948	0.0632839	0.0668565	0.0706499	0.0746779	0.078955	0.0834965	0.0883189	0.0934395	0.0988768	0.110781	0.124202	0.139335	0.156397	0.175635	0.197325	0.221781	0.249355	0.280444	0.00551037
CO2	144	0.0566852	0.0573038	0.0579299	0.0585635	0.0592047	0.0598537	0.0605106	0.0611754	0.0618482	0.0625291	0.066059	0.0698072	0.0737871	0.0780132	0.0825006	0.0872654	0.092325	0.0976973	0.109459	0.122721	0.137673	0.154532	0.17354	0.194972	0.219136	0.246381	0.277099	0.00544464
CO2	145	0.056009	0.0566203	0.0572388	0.0578649	0.0584985	0.0591398	0.0597888	0.0604456	0.0611104	0.0617832	0.065271	0.0689745	0.072907	0.0770826	0.0815165	0.0862245	0.0912237	0.096532	0.108154	0.121257	0.136031	0.152689	0.17147	0.192646	0.216522	0.243442	0.273794	0.00537969
CO2	146	0.055341	0.0559449	0.0565561	0.0571747	0.0578007	0.0584344	0.0590756	0.0597246	0.0603815	0.0610462	0.0644924	0.0681517	0.0720373	0.0761632	0.0805441	0.085196	0.0901355	0.0953805	0.106864	0.119811	0.134408	0.150867	0.169425	0.190348	0.213939	0.240538	0.270528	0.00531552
CO2	147	0.0546808	0.0552775	0.0558815	0.0564927	0.0571113	0.0577373	0.0583709	0.0590122	0.0596612	0.0603181	0.0637232	0.0673388	0.071178	0.0752547	0.0795834	0.0841798	0.0890604	0.0942428	0.105589	0.118381	0.132805	0.149068	0.167404	0.188078	0.211387	0.237669	0.267301	0.00525212
CO2	148	0.0540286	0.0546182	0.0552149	0.0558188	0.05643	0.0570486	0.0576747	0.0583083	0.0589496	0.0595986	0.062963	0.0665356	0.070329	0.074357	0.0786341	0.0831756	0.087998	0.0931186	0.104329	0.116969	0.131221	0.14729	0.165407	0.185834	0.208866	0.234834	0.264113	0.00518947
CO2	149	0.0533841	0.0539667	0.0545563	0.055153	0.0557569	0.0563681	0.0569867	0.0576128	0.0582464	0.0588877	0.062212	0.0657419	0.0694901	0.07347	0.0776961	0.0821835	0.0869484	0.0920079	0.103085	0.115574	0.129656	0.145533	0.163434	0.183617	0.206374	0.232033	0.260962	0.00512757
CO2	150	0.0527473	0.053323	0.0539055	0.0544951	0.0550918	0.0556958	0.056307	0.0569256	0.0575516	0.0581852	0.0614699	0.0649577	0.0686612	0.0725937	0.0767693	0.0812032	0.0859112	0.0909104	0.101855	0.114195	0.128109	0.143797	0.161484	0.181427	0.203913	0.229265	0.257849	0.0050664
CO2	151	0.0521181	0.0526869	0.0532625	0.0538451	0.0544347	0.0550314	0.0556353	0.0562465	0.0568651	0.0574912	0.0607367	0.0641829	0.0678422	0.0717278	0.0758536	0.0802346	0.0848865	0.089826	0.10064	0.112833	0.126581	0.142081	0.159558	0.179263	0.20148	0.22653	0.254774	0.00500597
CO2	152	0.0514965	0.0520584	0.0526272	0.0532028	0.0537854	0.054375	0.0549717	0.0555756	0.0561868	0.0568054	0.0600122	0.0634173	0.0670329	0.0708722	0.0749488	0.0792775	0.0838739	0.0887545	0.0994398	0.111487	0.125071	0.140387	0.157655	0.177125	0.199077	0.223828	0.251735	0.283199
CO2	153	0.0508822	0.0514375	0.0519994	0.0525682	0.0531438	0.0537264	0.054316	0.0549127	0.0555166	0.0561278	0.0592964	0.0626608	0.0662334	0.0700268	0.0740548	0.0783319	0.0828734	0.0876958	0.0982537	0.110158	0.123579	0.138712	0.155774	0.175012	0.196702	0.221158	0.248732	0.279821
CO2	154	0.0502753	0.0508239	0.0513792	0.0519411	0.0525099	0.0530855	0.0536681	0.0542577	0.0548544	0.0554583	0.0585891	0.0619134	0.0654433	0.0691915	0.0731714	0.0773975	0.0818849	0.0866498	0.0970817	0.108844	0.122105	0.137057	0.153916	0.172924	0.194356	0.21852	0.245765	0.276484
CO2	155	0.0496756	0.0502177	0.0507663	0.0513216	0.0518835	0.0524523	0.0530279	0.0536105	0.0542001	0.0547968	0.0578902	0.0611749	0.0646627	0.0683661	0.0722986	0.0764743	0.0809081	0.0856162	0.0959236	0.107545	0.120649	0.135423	0.15208	0.170862	0.192038	0.215913	0.242833	0.273186
CO2	156	0.049083	0.0496187	0.0501607	0.0507094	0.0512647	0.0518266	0.0523954	0.052971	0.0535536	0.0541432	0.0571997	0.0604452	0.0638914	0.0675507	0.0714362	0.0755621	0.079943	0.0845949	0.0947794	0.106262	0.119209	0.133807	0.150266	0.168824	0.189747	0.213338	0.239937	0.269927
CO2	157	0.0484975	0.0490268	0.0495624	0.0501045	0.0506532	0.0512084	0.0517704	0.0523391	0.0529148	0.0534973	0.0565174	0.0597242	0.0631292	0.0667449	0.0705841	0.0746607	0.0789895	0.0835859	0.0936489	0.104995	0.117788	0.132211	0.148474	0.16681	0.187484	0.210793	0.237075	0.266707
CO2	158	0.0479191	0.048442	0.0489712	0.0495069	0.050049	0.0505976	0.0511529	0.0517148	0.0522836	0.0528592	0.0558432	0.0590118	0.0623762	0.0659487	0.0697422	0.0737702	0.0780473	0.0825888	0.0925318	0.103742	0.116383	0.130634	0.146703	0.16482	0.185247	0.208279	0.234247	0.263526
CO2	159	0.0473475	0.0478642	0.0483871	0.0489163	0.049452	0.049994	0.0505427	0.051098	0.0516599	0.0522287	0.0551771	0.0583078	0.0616322	0.0651621	0.0689103	0.0728902	0.0771163	0.0816037	0.0914281	0.102505	0.114994	0.129076	0.144953	0.162854	0.183038	0.205794	0.231453	0.260382
CO2	160	0.0467827	0.0472932	0.0478099	0.0483328	0.0488621	0.0493977	0.0499398	0.0504884	0.0510437	0.0516057	0.0545189	0.0576123	0.060897	0.0643848	0.0680883	0.0720208	0.0761964	0.0806303	0.0903375	0.101282	0.113623	0.127536	0.143224	0.160911	0.180854	0.20334	0.228692	0.257277
CO2	161	0.0462247	0.0467291	0.0472396	0.0477563	0.0482792	0.0488085	0.0493441	0.0498862	0.0504348	0.0509901	0.0538686	0.0569251	0.0601706	0.0636168	0.0672761	0.0711617	0.0752875	0.0796685	0.0892599	0.100074	0.112267	0.126015	0.141515	0.158992	0.178697	0.200914	0.225964	0.254208
CO2	162	0.0456733	0.0461717	0.0466761	0.0471867	0.0477033	0.0482263	0.0487555	0.0492911	0.0498332	0.0503819	0.0532261	0.0562461	0.0594529	0.062858	0.0664736	0.0703128	0.0743895	0.0787182	0.0881952	0.0988805	0.110928	0.124512	0.139827	0.157096	0.176565	0.198518	0.223269	0.251175
CO2	163	0.0451285	0.0456209	0.0461194	0.0466238	0.0471343	0.047651	0.0481739	0.0487032	0.0492388	0.0497809	0.0525912	0.0555752	0.0587437	0.0621082	0.0656807	0.0694741	0.0735021	0.0777792	0.0871432	0.097701	0.109605	0.123027	0.138159	0.155222	0.174459	0.19615	0.220605	0.248179
CO2	164	0.0445902	0.0450768	0.0455692	0.0460677	0.0465721	0.0470826	0.0475993	0.0481222	0.0486515	0.0491871	0.0519638	0.0549123	0.058043	0.0613673	0.0648972	0.0686454	0.0726254	0.0768514	0.0861037	0.0965356	0.108298	0.121559	0.136511	0.15337	0.172378	0.19381	0.217974	0.245219
CO2	165	0.0440583	0.0445391	0.0450257	0.0455181	0.0460166	0.046521	0.0470315	0.0475482	0.0480712	0.0486004	0.051344	0.0542572	0.0573506	0.0606353	0.0641231	0.0678266	0.0717591	0.0759347	0.0850766	0.0953841	0.107006	0.120109	0.134883	0.151541	0.170322	0.191498	0.215374	0.242294
CO2	166	0.0435327	0.0440078	0.0444886	0.0449752	0.0454677	0.0459661	0.0464705	0.0469811	0.0474977	0.0480207	0.0507315	0.0536101	0.0566666	0.0599121	0.0633583	0.0670175	0.0709031	0.075029	0.0840618	0.0942463	0.105729	0.118676	0.133274	0.149733	0.16829	0.189214	0.212805	0.239404
CO2	167	0.0430135	0.0434829	0.0439579	0.0444387	0.0449253	0.0454178	0.0459162	0.0464207	0.0469312	0.0474479	0.0501264	0.0529706	0.0559906	0.0591974	0.0626025	0.0662181	0.0700574	0.074134	0.0830591	0.0931221	0.104468	0.117261	0.131684	0.147947	0.166283	0.186957	0.210267	0.236548
CO2	168	0.0425004	0.0429642	0.0434336	0.0439086	0.0443894	0.044876	0.0453685	0.0458669	0.0463714	0.0468819	0.0495285	0.0523387	0.0553227	0.0584913	0.0618558	0.0654283	0.0692217	0.0732497	0.0820684	0.0920113	0.103222	0.115862	0.130114	0.146182	0.1643	0.184727	0.207758	0.233726
CO2	169	0.0419934	0.0424517	0.0429155	0.0433849	0.0438599	0.0443407	0.0448273	0.0453198	0.0458182	0.0463227	0.0489377	0.0517144	0.0546628	0.0577936	0.0611179	0.0646478	0.068396	0.072376	0.0810894	0.0909138	0.101991	0.11448	0.128562	0.144439	0.16234	0.182523	0.20528	0.230939
CO2	170	0.0414925	0.0419453	0.0424036	0.0428674	0.0433368	0.0438118	0.0442926	0.0447792	0.0452717	0.0457701	0.048354	0.0510976	0.0540108	0.0571042	0.0603889	0.0638767	0.0675802	0.0715126	0.0801222	0.0898294	0.100774	0.113114	0.127028	0.142716	0.160403	0.180346	0.202832	0.228184
CO2	171	0.0409976	0.041445	0.0418978	0.042356	0.0428198	0.0432892	0.0437643	0.0442451	0.0447317	0.0452242	0.0477772	0.050488	0.0533665	0.0564231	0.0596686	0.0631148	0.066774	0.0706596	0.0791664	0.0887578	0.0995721	0.111765	0.125513	0.141013	0.15849	0.178195	0.200412	0.225462
CO2	172	0.0405086	0.0409506	0.041398	0.0418508	0.0423091	0.0427729	0.0432423	0.0437173	0.0441981	0.0446847	0.0472073	0.0498858	0.05273	0.05575	0.0589568	0.0623619	0.0659775	0.0698168	0.0782221	0.0876991	0.0983844	0.110432	0.124016	0.139331	0.156599	0.176069	0.198022	0.222773
CO2	173	0.0400254	0.0404621	0.0409042	0.0413516	0.0418044	0.0422627	0.0427265	0.0431959	0.0436709	0.0441517	0.0466442	0.0492908	0.052101	0.055085	0.0582536	0.061618	0.0651905	0.068984	0.0772891	0.086653	0.0972109	0.109115	0.122536	0.137669	0.154731	0.173969	0.195659	0.220115
CO2	174	0.0395479	0.0399795	0.0404163	0.0408583	0.0413057	0.0417585	0.0422168	0.0426806	0.04315	0.0436251	0.0460878	0.0487028	0.0514795	0.0544279	0.0575587	0.060883	0.0644129	0.0681611	0.0763671	0.0856194	0.0960513	0.107813	0.121075	0.136027	0.152886	0.171894	0.193326	0.21749
CO2	175	0.0390762	0.0395026	0.0399342	0.040371	0.040813	0.0412604	0.0417132	0.0421715	0.0426353	0.0431047	0.045538	0.0481219	0.0508655	0.0537787	0.0568721	0.0601568	0.0636446	0.0673481	0.0754562	0.0845981	0.0949056	0.106527	0.119631	0.134405	0.151062	0.169844	0.19102	0.214895
CO2	176	0.0386101	0.0390314	0.0394578	0.0398894	0.0403262	0.0407683	0.0412157	0.0416685	0.0421267	0.0425905	0.0449948	0.0475479	0.0502587	0.0531372	0.0561937	0.0594392	0.0628854	0.0665447	0.0745561	0.083589	0.0937735	0.105257	0.118204	0.132801	0.14926	0.167818	0.188741	0.212332
CO2	177	0.0381495	0.0385658	0.0389872	0.0394136	0.0398452	0.040282	0.040724	0.0411714	0.0416242	0.0420825	0.0444581	0.0469807	0.0496592	0.0525034	0.0555234	0.0587302	0.0621353	0.065751	0.0736668	0.0825919	0.0926549	0.104001	0.116794	0.131217	0.14748	0.165816	0.18649	0.209799
CO2	178	0.0376945	0.0381058	0.0385221	0.0389435	0.0393699	0.0398015	0.0402383	0.0406803	0.0411277	0.0415805	0.0439278	0.0464203	0.0490669	0.0518771	0.0548611	0.0580297	0.0613941	0.0649667	0.0727881	0.0816067	0.0915497	0.10276	0.1154	0.129652	0.145721	0.163838	0.184265	0.207297
CO2	179	0.0372448	0.0376513	0.0380626	0.0384789	0.0389003	0.0393267	0.0397583	0.0401951	0.0406371	0.0410845	0.0434038	0.0458666	0.0484816	0.0512583	0.0542067	0.0573375	0.0606618	0.0641917	0.0719199	0.0806333	0.0904577	0.101535	0.114024	0.128105	0.143982	0.161884	0.182067	0.204824
CO2	180	0.0368006	0.0372022	0.0376086	0.03802	0.0384363	0.0388576	0.039284	0.0397156	0.0401524	0.0405945	0.0428861	0.0453195	0.0479033	0.0506469	0.0535601	0.0566535	0.0599382	0.063426	0.071062	0.0796715	0.0893787	0.100324	0.112664	0.126577	0.142265	0.159953	0.179895	0.202381
CO2	181	0.0363616	0.0367584	0.03716	0.0375664	0.0379778	0.0383941	0.0388154	0.0392419	0.0396735	0.0401102	0.0423746	0.0447789	0.0473319	0.0500428	0.0529213	0.0559778	0.0592233	0.0626695	0.0702143	0.0787212	0.0883126	0.0991268	0.11132	0.125068	0.140568	0.158045	0.17775	0.199967
CO2	182	0.0359279	0.0363199	0.0367167	0.0371183	0.0375248	0.0379361	0.0383524	0.0387738	0.0392002	0.0396318	0.0418691	0.0442447	0.0467673	0.0494458	0.05229	0.05531	0.0585168	0.0619219	0.0693768	0.0777821	0.0872591	0.0979444	0.109992	0.123576	0.138891	0.156159	0.175629	0.197582
CO2	183	0.0354993	0.0358867	0.0362788	0.0366756	0.0370772	0.0374836	0.037895	0.0383113	0.0387326	0.0391591	0.0413697	0.043717	0.0462094	0.048856	0.0516663	0.0546503	0.0578188	0.0611833	0.0685492	0.0768543	0.0862183	0.0967761	0.10868	0.122102	0.137235	0.154297	0.173534	0.195225
CO2	184	0.0350759	0.0354586	0.035846	0.0362381	0.0366349	0.0370365	0.0374429	0.0378543	0.0382706	0.038692	0.0408762	0.0431955	0.0456582	0.0482733	0.05105	0.0539984	0.0571291	0.0604535	0.0677316	0.0759376	0.0851899	0.0956217	0.107384	0.120645	0.135598	0.152456	0.171464	0.192896
CO2	185	0.0346575	0.0350357	0.0354184	0.0358058	0.0361979	0.0365947	0.0369963	0.0374028	0.0378141	0.0382304	0.0403886	0.0426803	0.0451136	0.0476974	0.050441	0.0533543	0.0564477	0.0597324	0.0669237	0.0750318	0.0841737	0.0944811	0.106103	0.119206	0.13398	0.150638	0.169419	0.190595
CO2	186	0.0342441	0.0346178	0.034996	0.0353787	0.0357661	0.0361582	0.036555	0.0369566	0.0373631	0.0377744	0.0399068	0.0421712	0.0445755	0.0471285	0.0498394	0.0527179	0.0557744	0.0590199	0.0661254	0.0741368	0.0831696	0.0933541	0.104837	0.117784	0.132382	0.148841	0.167398	0.188322
CO2	187	0.0338356	0.0342048	0.0345785	0.0349567	0.0353395	0.0357269	0.036119	0.0365158	0.0369174	0.0373238	0.0394308	0.0416681	0.0440438	0.0465663	0.0492449	0.052089	0.0551091	0.0583159	0.0653366	0.0732525	0.0821776	0.0922406	0.103587	0.116379	0.130803	0.147065	0.165401	0.186075
CO2	188	0.033432	0.0337968	0.0341661	0.0345398	0.034918	0.0353007	0.0356881	0.0360802	0.036477	0.0368786	0.0389605	0.0411711	0.0435184	0.0460109	0.0486575	0.0514677	0.0544517	0.0576203	0.0645573	0.0723787	0.0811973	0.0911403	0.102351	0.114991	0.129243	0.145311	0.163429	0.183856
CO2	189	0.0330332	0.0333937	0.0337585	0.0341278	0.0345015	0.0348797	0.0352624	0.0356498	0.0360419	0.0364387	0.0384958	0.04068	0.0429993	0.045462	0.0480771	0.0508538	0.0538022	0.056933	0.0637872	0.0715153	0.0802288	0.0900532	0.10113	0.113619	0.127701	0.143578	0.161479	0.181663
CO2	190	0.0326392	0.0329954	0.0333558	0.0337207	0.0340899	0.0344636	0.0348418	0.0352246	0.035612	0.0360041	0.0380366	0.0401948	0.0424864	0.0449198	0.0475036	0.0502472	0.0531604	0.0562538	0.0630263	0.0706623	0.0792718	0.088979	0.0999238	0.112264	0.126178	0.141865	0.159553	0.179496
CO2	191	0.0322498	0.0326018	0.032958	0.0333184	0.0336833	0.0340525	0.0344262	0.0348044	0.0351872	0.0355746	0.0375829	0.0397153	0.0419796	0.0443839	0.0469369	0.0496478	0.0525263	0.0555828	0.0622745	0.0698194	0.0783262	0.0879176	0.0987319	0.110925	0.124673	0.140173	0.15765	0.177355
CO2	192	0.0318652	0.0322129	0.0325648	0.032921	0.0332815	0.0336463	0.0340156	0.0343893	0.0347675	0.0351502	0.0371346	0.0392416	0.0414789	0.0438545	0.0463771	0.0490556	0.0518998	0.0549198	0.0615317	0.0689866	0.0773919	0.0868689	0.0975542	0.109602	0.123186	0.138501	0.155769	0.175239
CO2	193	0.0314851	0.0318287	0.0321764	0.0325283	0.0328845	0.033245	0.0336098	0.0339791	0.0343528	0.034731	0.0366916	0.0387735	0.0409841	0.0433314	0.0458239	0.0484705	0.0512807	0.0542647	0.0607977	0.0681637	0.0764688	0.0858327	0.0963906	0.108294	0.121716	0.136849	0.153911	0.173149
CO2	194	0.0311095	0.031449	0.0317926	0.0321403	0.0324922	0.0328484	0.0332089	0.0335737	0.033943	0.0343167	0.0362539	0.038311	0.0404952	0.0428145	0.0452773	0.0478923	0.050669	0.0536174	0.0600725	0.0673506	0.0755566	0.0848089	0.0952408	0.107003	0.120264	0.135217	0.152075	0.171083
CO2	195	0.0307384	0.0310739	0.0314133	0.0317569	0.0321047	0.0324566	0.0328128	0.0331733	0.0335381	0.0339073	0.0358215	0.037854	0.0400122	0.0423038	0.0447372	0.047321	0.0500646	0.0529779	0.059356	0.0665472	0.0746554	0.0837973	0.0941047	0.105726	0.11883	0.133604	0.150261	0.169043
CO2	196	0.0303718	0.0307032	0.0310386	0.0313781	0.0317217	0.0320695	0.0324214	0.0327776	0.0331381	0.0335029	0.0353942	0.0374025	0.0395349	0.0417992	0.0442036	0.0467566	0.0494674	0.0523459	0.0586479	0.0657534	0.0737649	0.0827977	0.0929822	0.104465	0.117412	0.13201	0.148469	0.167026
CO2	197	0.0300095	0.030337	0.0306684	0.0310038	0.0313433	0.0316869	0.0320347	0.0323866	0.0327428	0.0331033	0.034972	0.0369563	0.0390633	0.0413006	0.0436763	0.0461988	0.0488774	0.0517215	0.0579484	0.0649691	0.072885	0.0818101	0.0918731	0.103219	0.116012	0.130435	0.146698	0.165034
CO2	198	0.0296515	0.0299751	0.0303026	0.030634	0.0309695	0.0313089	0.0316525	0.0320003	0.0323522	0.0327084	0.0345549	0.0365155	0.0385974	0.040808	0.0431553	0.0456478	0.0482943	0.0511046	0.0572571	0.0641941	0.0720156	0.0808342	0.0907772	0.101988	0.114628	0.128879	0.144948	0.163065
CO2	199	0.0292978	0.0296175	0.0299411	0.0302686	0.0306	0.0309355	0.031275	0.0316186	0.0319663	0.0323182	0.0341427	0.0360799	0.038137	0.0403212	0.0426405	0.0451033	0.0477183	0.050495	0.0565742	0.0634284	0.0711565	0.07987	0.0896944	0.100771	0.113261	0.127342	0.143219	0.16112
CO2	200	0.0289484	0.0292643	0.029584	0.0299076	0.030235	0.0305665	0.0309019	0.0312414	0.031585	0.0319327	0.0337354	0.0356496	0.0376821	0.0398403	0.0421319	0.0445653	0.0471491	0.0498927	0.0558993	0.0626718	0.0703078	0.0789173	0.0886245	0.0995693	0.11191	0.125823	0.141511	0.159198
CO2	201	0.028603	0.0289152	0.0292311	0.0295508	0.0298744	0.0302019	0.0305333	0.0308688	0.0312082	0.0315518	0.033333	0.0352243	0.0372326	0.039365	0.0416293	0.0440337	0.0465867	0.0492975	0.0552326	0.0619242	0.0694691	0.0779759	0.0875673	0.0983816	0.110575	0.124322	0.139823	0.157299
CO2	202	0.0282619	0.0285703	0.0288824	0.0291983	0.029518	0.0298416	0.0301691	0.0305005	0.030836	0.0311755	0.0329354	0.0348041	0.0367885	0.0388955	0.0411328	0.0435084	0.046031	0.0487095	0.0545737	0.0611856	0.0686405	0.0770458	0.0865228	0.0972081	0.109256	0.122839	0.138155	0.155423
CO2	203	0.0279247	0.0282295	0.0285379	0.02885	0.0291659	0.0294857	0.0298092	0.0301367	0.0304682	0.0308036	0.0325425	0.034389	0.0363496	0.0384315	0.0406421	0.0429894	0.0454819	0.0481285	0.0539227	0.0604558	0.0678217	0.0761268	0.0854908	0.0960486	0.107953	0.121374	0.136507	0.153569
CO2	204	0.0275917	0.0278928	0.0281975	0.0285059	0.028818	0.0291339	0.0294537	0.0297772	0.0301047	0.0304362	0.0321544	0.0339788	0.035916	0.0379731	0.0401573	0.0424766	0.0449394	0.0475544	0.0532795	0.0597346	0.0670127	0.0752187	0.084471	0.0949029	0.106665	0.119926	0.134879	0.151737
CO2	205	0.0272625	0.02756	0.0278611	0.0281659	0.0284743	0.0287864	0.0291023	0.0294221	0.0297456	0.0300731	0.0317708	0.0335735	0.0354876	0.0375201	0.0396783	0.04197	0.0444033	0.0469872	0.052644	0.0590221	0.0662134	0.0743215	0.0834634	0.0937709	0.105392	0.118496	0.13327	0.149927
CO2	206	0.0269373	0.0272313	0.0275288	0.0278299	0.0281346	0.0284431	0.0287552	0.0290711	0.0293908	0.0297144	0.0313918	0.033173	0.0350643	0.0370726	0.039205	0.0414693	0.0438737	0.0464267	0.0520161	0.0583181	0.0654236	0.073435	0.0824678	0.0926523	0.104135	0.117082	0.13168	0.148139
CO2	207	0.026616	0.0269065	0.0272004	0.0274979	0.027799	0.0281038	0.0284122	0.0287243	0.0290402	0.02936	0.0310174	0.0327773	0.0346461	0.0366304	0.0387374	0.0409747	0.0433503	0.0458729	0.0513956	0.0576224	0.0646432	0.072559	0.0814841	0.0915471	0.102893	0.115686	0.130109	0.146372
CO2	208	0.0262985	0.0265855	0.026876	0.0271699	0.0274674	0.0277685	0.0280733	0.0283817	0.0286938	0.0290097	0.0306474	0.0323863	0.0342328	0.0361934	0.0382753	0.0404859	0.0428332	0.0453257	0.0507825	0.0569351	0.0638721	0.0716935	0.0805122	0.0904551	0.101666	0.114306	0.128557	0.144626
CO2	209	0.0259848	0.0262684	0.0265554	0.0268458	0.0271398	0.0274373	0.0277384	0.0280432	0.0283516	0.0286637	0.0302818	0.032	0.0338245	0.0357617	0.0378188	0.040003	0.0423223	0.044785	0.0501768	0.056256	0.0631102	0.0708383	0.0795518	0.0893762	0.100453	0.112942	0.127024	0.142901
CO2	210	0.0256749	0.0259551	0.0262386	0.0265256	0.0268161	0.02711	0.0274075	0.0277086	0.0280134	0.0283218	0.0299206	0.0316183	0.033421	0.0353351	0.0373676	0.0395258	0.0418175	0.0442508	0.0495783	0.0555849	0.0623574	0.0699934	0.0786029	0.0883101	0.0992549	0.111595	0.125509	0.141196
CO2	211	0.0253686	0.0256455	0.0259257	0.0262092	0.0264962	0.0267867	0.0270806	0.0273781	0.0276792	0.027984	0.0295637	0.0312412	0.0330223	0.0349136	0.0369219	0.0390544	0.0413187	0.043723	0.0489869	0.0549219	0.0616136	0.0691585	0.0776653	0.0872567	0.098071	0.110264	0.124012	0.139512
CO2	212	0.025066	0.0253396	0.0256164	0.0258966	0.0261802	0.0264671	0.0267576	0.0270516	0.0273491	0.0276502	0.0292111	0.0308685	0.0326284	0.0344972	0.0364815	0.0385885	0.0408258	0.0432015	0.0484025	0.0542668	0.0608786	0.0683335	0.0767389	0.0862159	0.0969011	0.108949	0.122532	0.137848
CO2	213	0.024767	0.0250373	0.0253108	0.0255877	0.0258679	0.0261514	0.0264384	0.0267289	0.0270228	0.0273203	0.0288626	0.0305003	0.0322392	0.0340857	0.0360463	0.0381282	0.0403388	0.0426861	0.0478252	0.0536194	0.0601525	0.0675184	0.0758235	0.0851875	0.0957453	0.107649	0.121071	0.136204
CO2	214	0.0244716	0.0247387	0.0250089	0.0252825	0.0255593	0.0258395	0.0261231	0.02641	0.0267005	0.0269945	0.0285184	0.0301365	0.0318547	0.0336791	0.0356164	0.0376734	0.0398577	0.042177	0.0472547	0.0529799	0.0594349	0.066713	0.074919	0.0841713	0.0946032	0.106365	0.119627	0.134579
CO2	215	0.0241797	0.0244436	0.0247106	0.0249809	0.0252544	0.0255313	0.0258115	0.026095	0.026382	0.0266725	0.0281782	0.029777	0.0314747	0.0332774	0.0351915	0.037224	0.0393822	0.0416739	0.046691	0.0523479	0.058726	0.0659173	0.0740254	0.0831673	0.0934748	0.105096	0.1182	0.132974
CO2	216	0.0238913	0.024152	0.0244159	0.0246829	0.0249532	0.0252267	0.0255036	0.0257838	0.0260673	0.0263543	0.0278421	0.0294218	0.0310993	0.0328804	0.0347717	0.03678	0.0389125	0.0411768	0.0461341	0.0517235	0.0580255	0.065131	0.0731424	0.0821752	0.0923598	0.103843	0.11679	0.131388
CO2	217	0.0236063	0.0238639	0.0241246	0.0243885	0.0246555	0.0249258	0.0251994	0.0254762	0.0257564	0.0260399	0.02751	0.0290709	0.0307283	0.0324882	0.034357	0.0363413	0.0384483	0.0406856	0.0455838	0.0511065	0.0573333	0.0643541	0.0722699	0.081195	0.0912581	0.102604	0.115397	0.12982
CO2	218	0.0233247	0.0235792	0.0238369	0.0240976	0.0243614	0.0246285	0.0248988	0.0251723	0.0254491	0.0257293	0.0271818	0.0287241	0.0303618	0.0321007	0.0339472	0.0359078	0.0379897	0.0402003	0.0450401	0.0504969	0.0566495	0.0635864	0.0714079	0.0802265	0.0901695	0.10138	0.11402	0.128272
CO2	219	0.0230465	0.023298	0.0235525	0.0238101	0.0240708	0.0243347	0.0246018	0.024872	0.0251456	0.0254224	0.0268576	0.0283815	0.0299996	0.0317178	0.0335422	0.0354795	0.0375365	0.0397208	0.0445028	0.0498946	0.0559737	0.062828	0.0705561	0.0792696	0.0890939	0.100171	0.11266	0.126742
CO2	220	0.0227716	0.0230201	0.0232716	0.0235261	0.0237837	0.0240444	0.0243083	0.0245754	0.0248456	0.0251192	0.0265372	0.0280429	0.0296418	0.0313395	0.0331421	0.0350563	0.0370888	0.039247	0.043972	0.0492994	0.0553061	0.0620785	0.0697145	0.078324	0.0880312	0.098976	0.111316	0.12523
CO2	221	0.0225	0.0227455	0.022994	0.0232455	0.0235	0.0237576	0.0240184	0.0242822	0.0245493	0.0248195	0.0262207	0.0277084	0.0292882	0.0309656	0.0327468	0.0346381	0.0366464	0.0387788	0.0434475	0.0487113	0.0546463	0.061338	0.0688829	0.0773897	0.0869811	0.0977954	0.109988	0.123736
CO2	222	0.0222316	0.0224742	0.0227197	0.0229682	0.0232197	0.0234742	0.0237319	0.0239926	0.0242564	0.0245235	0.0259079	0.0273779	0.0289388	0.0305963	0.0323562	0.0342249	0.0362092	0.0383163	0.0429292	0.0481303	0.0539945	0.0606064	0.0680613	0.0764666	0.0859436	0.0966289	0.108677	0.12226
CO2	223	0.0219664	0.0222061	0.0224487	0.0226942	0.0229427	0.0231942	0.0234488	0.0237064	0.0239671	0.024231	0.0255989	0.0270513	0.0285936	0.0302313	0.0319702	0.0338167	0.0357773	0.0378592	0.0424171	0.0475562	0.0533504	0.0598835	0.0672494	0.0755545	0.0849184	0.0954763	0.10738	0.120802
CO2	224	0.0217044	0.0219412	0.0221809	0.0224235	0.0226691	0.0229176	0.0231691	0.0234236	0.0236812	0.0239419	0.0252935	0.0267287	0.0282526	0.0298707	0.0315889	0.0334133	0.0353506	0.0374076	0.0419112	0.0469889	0.0527141	0.0591691	0.0664472	0.0746533	0.0839055	0.0943374	0.106099	0.119361
CO2	225	0.0214455	0.0216795	0.0219163	0.0221561	0.0223987	0.0226442	0.0228927	0.0231442	0.0233987	0.0236564	0.0249918	0.0264098	0.0279156	0.0295144	0.0312121	0.0330148	0.0349289	0.0369614	0.0414112	0.0464284	0.0520853	0.0584634	0.0656546	0.0737628	0.0829047	0.0932121	0.104834	0.117937
CO2	226	0.0211897	0.0214209	0.0216549	0.0218918	0.0221315	0.0223741	0.0226196	0.0228681	0.0231196	0.0233742	0.0246937	0.0260948	0.0275826	0.0291623	0.0308398	0.0326209	0.0345123	0.0365205	0.0409173	0.0458746	0.051464	0.057766	0.0648715	0.0728829	0.0819158	0.0921003	0.103583	0.11653
CO2	227	0.0209369	0.0211654	0.0213966	0.0216306	0.0218675	0.0221072	0.0223498	0.0225954	0.0228439	0.0230954	0.0243991	0.0257835	0.0272536	0.0288145	0.0304719	0.0322318	0.0341006	0.0360849	0.0404292	0.0453274	0.0508501	0.0570769	0.0640977	0.0720135	0.0809386	0.0910017	0.102348	0.11514
CO2	228	0.0206872	0.0209129	0.0211414	0.0213726	0.0216067	0.0218435	0.0220832	0.0223258	0.0225714	0.0228199	0.0241081	0.025476	0.0269285	0.0284708	0.0301084	0.0318474	0.0336938	0.0356545	0.039947	0.0447867	0.0502436	0.0563961	0.0633331	0.0711545	0.0799732	0.0899162	0.101127	0.113767
CO2	229	0.0204404	0.0206635	0.0208892	0.0211177	0.0213489	0.021583	0.0218198	0.0220595	0.0223021	0.0225477	0.0238205	0.0251721	0.0266073	0.0281312	0.0297493	0.0314675	0.0332919	0.0352292	0.0394705	0.0442525	0.0496442	0.0557234	0.0625777	0.0703058	0.0790192	0.0888436	0.0999206	0.11241
CO2	230	0.0201966	0.020417	0.02064	0.0208658	0.0210943	0.0213255	0.0215595	0.0217964	0.0220361	0.0222787	0.0235364	0.0248718	0.0262899	0.0277956	0.0293944	0.0310921	0.0328948	0.0348089	0.0389996	0.0437246	0.0490521	0.0550587	0.0618312	0.0694672	0.0780767	0.0877839	0.0987287	0.111069
CO2	231	0.0199557	0.0201734	0.0203938	0.0206169	0.0208427	0.0210711	0.0213024	0.0215364	0.0217733	0.022013	0.0232556	0.0245752	0.0259763	0.027464	0.0290438	0.0307212	0.0325024	0.0343937	0.0385344	0.0432031	0.048467	0.054402	0.0610937	0.0686385	0.0771454	0.0867368	0.097551	0.109744
CO2	232	0.0197176	0.0199328	0.0201506	0.020371	0.020594	0.0208198	0.0210483	0.0212795	0.0215135	0.0217504	0.0229782	0.024282	0.0256664	0.0271364	0.0286974	0.0303548	0.0321147	0.0339835	0.0380748	0.0426877	0.0478888	0.053753	0.0603649	0.0678198	0.0762251	0.0857021	0.0963874	0.108435
CO2	233	0.0194824	0.019695	0.0199102	0.020128	0.0203484	0.0205714	0.0207972	0.0210257	0.0212569	0.0214909	0.0227042	0.0239924	0.0253603	0.0268128	0.0283551	0.0299927	0.0317316	0.0335781	0.0376206	0.0421786	0.0473176	0.0531119	0.0596449	0.0670108	0.0753159	0.0846799	0.0952377	0.107142
CO2	234	0.01925	0.0194601	0.0196727	0.0198879	0.0201057	0.0203261	0.0205491	0.0207749	0.0210034	0.0212346	0.0224333	0.0237062	0.0250578	0.0264929	0.0280168	0.029635	0.0313531	0.0331776	0.0371719	0.0416754	0.0467532	0.0524783	0.0589334	0.0662115	0.0744175	0.0836698	0.0941017	0.105864
CO2	235	0.0190204	0.019228	0.0194381	0.0196507	0.0198658	0.0200836	0.020304	0.0205271	0.0207528	0.0209813	0.0221657	0.0234234	0.0247589	0.0261769	0.0276826	0.0292815	0.0309792	0.0327818	0.0367285	0.0411783	0.0461955	0.0518524	0.0582304	0.0654217	0.0735298	0.0826717	0.0929792	0.104601
CO2	236	0.0187935	0.0189986	0.0192062	0.0194163	0.0196289	0.019844	0.0200618	0.0202822	0.0205053	0.020731	0.0219013	0.023144	0.0244635	0.0258647	0.0273524	0.0289322	0.0306096	0.0323908	0.0362904	0.0406871	0.0456445	0.0512338	0.0575358	0.0646413	0.0726528	0.0816856	0.0918701	0.103353
CO2	237	0.0185694	0.018772	0.0189771	0.0191847	0.0193947	0.0196073	0.0198225	0.0200403	0.0202607	0.0204837	0.0216401	0.022868	0.0241717	0.0255561	0.0270262	0.0285871	0.0302445	0.0320044	0.0358575	0.0402018	0.0451	0.0506227	0.0568495	0.0638703	0.0717861	0.0807112	0.0907743	0.10212
CO2	238	0.0183479	0.0185481	0.0187507	0.0189558	0.0191634	0.0193735	0.0195861	0.0198012	0.020019	0.0202394	0.021382	0.0225952	0.0238834	0.0252513	0.0267038	0.0282461	0.0298837	0.0316227	0.0354298	0.0397223	0.044562	0.0500189	0.0561714	0.0631084	0.0709298	0.0797485	0.0896915	0.100902
CO2	239	0.018129	0.0183268	0.0185271	0.0187297	0.0189348	0.0191424	0.0193524	0.019565	0.0197802	0.019998	0.0211269	0.0223257	0.0235985	0.0249501	0.0263853	0.0279091	0.0295273	0.0312455	0.0350072	0.0392484	0.0440305	0.0494222	0.0555014	0.0623556	0.0700838	0.0787972	0.0886216	0.0996986
CO2	240	0.0179128	0.0181082	0.0183061	0.0185063	0.0187089	0.018914	0.0191216	0.0193317	0.0195443	0.0197594	0.0208749	0.0220594	0.023317	0.0246525	0.0260705	0.0275762	0.0291751	0.0308728	0.0345896	0.0387803	0.0435053	0.0488327	0.0548394	0.0616118	0.0692478	0.0778573	0.0875645	0.0985094
CO2	241	0.0176991	0.0178922	0.0180877	0.0182855	0.0184858	0.0186884	0.0188935	0.0191011	0.0193111	0.0195237	0.0206259	0.0217962	0.0230389	0.0243584	0.0257595	0.0272473	0.0288271	0.0305045	0.034177	0.0383177	0.0429863	0.0482502	0.0541852	0.0608769	0.0684218	0.0769286	0.08652	0.0973343
CO2	242	0.017488	0.0176788	0.017872	0.0180674	0.0182653	0.0184655	0.0186681	0.0188732	0.0190808	0.0192909	0.0203799	0.0215362	0.0227641	0.0240679	0.0254523	0.0269223	0.0284832	0.0301406	0.0337693	0.0378606	0.0424736	0.0476747	0.0535389	0.0601508	0.0676056	0.076011	0.085488	0.0961733
CO2	243	0.0172794	0.0174679	0.0176588	0.0178519	0.0180474	0.0182452	0.0184455	0.0186481	0.0188532	0.0190608	0.0201368	0.0212793	0.0224925	0.0237808	0.0251487	0.0266012	0.0281434	0.0297811	0.0333665	0.037409	0.0419669	0.047106	0.0529003	0.0594333	0.0667992	0.0751043	0.0844683	0.0950261
CO2	244	0.0170733	0.0172596	0.0174481	0.017639	0.0178321	0.0180276	0.0182254	0.0184257	0.0186283	0.0188334	0.0198966	0.0210255	0.0222243	0.0234971	0.0248487	0.0262838	0.0278077	0.0294259	0.0329685	0.0369628	0.0414664	0.0465441	0.0522692	0.0587243	0.0660024	0.0742084	0.0834607	0.0938926
CO2	245	0.0168696	0.0170537	0.01724	0.0174286	0.0176194	0.0178126	0.018008	0.0182059	0.0184061	0.0186087	0.0196592	0.0207747	0.0219592	0.0232168	0.0245523	0.0259703	0.027476	0.0290749	0.0325752	0.0365219	0.0409717	0.0459889	0.0516458	0.0580238	0.0652151	0.0733233	0.0824652	0.0927726
CO2	246	0.0166684	0.0168503	0.0170344	0.0172207	0.0174092	0.0176001	0.0177932	0.0179887	0.0181865	0.0183868	0.0194247	0.0205269	0.0216972	0.0229399	0.0242594	0.0256605	0.0271483	0.0287281	0.0321867	0.0360862	0.040483	0.0454403	0.0510297	0.0573317	0.0644372	0.0724486	0.0814815	0.091666
CO2	247	0.0164695	0.0166493	0.0168312	0.0170153	0.0172016	0.0173902	0.017581	0.0177741	0.0179696	0.0181675	0.019193	0.0202821	0.0214384	0.0226663	0.0239701	0.0253545	0.0268245	0.0283854	0.0318027	0.0356558	0.0400001	0.0448983	0.050421	0.0566479	0.0636686	0.0715844	0.0805096	0.0905726
CO2	248	0.0162731	0.0164507	0.0166304	0.0168123	0.0169964	0.0171827	0.0173713	0.0175621	0.0177553	0.0179507	0.0189641	0.0200401	0.0211827	0.0223959	0.0236841	0.025052	0.0265045	0.0280468	0.0314234	0.0352305	0.039523	0.0443628	0.0498196	0.0559721	0.0629091	0.0707306	0.0795492	0.0894922
CO2	249	0.016079	0.0162545	0.016432	0.0166118	0.0167937	0.0169778	0.0171641	0.0173526	0.0175435	0.0177366	0.0187379	0.0198011	0.02093	0.0221288	0.0234016	0.0247532	0.0261883	0.0277122	0.0310486	0.0348102	0.0390515	0.0438336	0.0492253	0.0553045	0.0621587	0.0698869	0.0786003	0.0884247
CO2	250	0.0158872	0.0160606	0.016236	0.0164136	0.0165933	0.0167752	0.0169593	0.0171456	0.0173342	0.0175251	0.0185144	0.0195649	0.0206804	0.0218648	0.0231225	0.0244579	0.025876	0.0273817	0.0306782	0.034395	0.0385857	0.0433107	0.0486381	0.0546448	0.0614173	0.0690532	0.0776628	0.08737
CO2	251	0.0156977	0.015869	0.0160424	0.0162178	0.0163954	0.0165751	0.016757	0.0169411	0.0171274	0.017316	0.0182935	0.0193315	0.0204337	0.021604	0.0228467	0.0241662	0.0255673	0.0270551	0.0303123	0.0339847	0.0381255	0.0427941	0.048058	0.053993	0.0606847	0.0682296	0.0767364	0.0863278
CO2	252	0.0155104	0.0156797	0.015851	0.0160244	0.0161998	0.0163774	0.0165572	0.0167391	0.0169231	0.0171095	0.0180753	0.0191009	0.0201899	0.0213463	0.0225741	0.0238779	0.0252623	0.0267323	0.0299507	0.0335794	0.0376707	0.0422836	0.0474847	0.0533489	0.0599608	0.0674157	0.075821	0.085298
CO2	253	0.0153254	0.0154927	0.0156619	0.0158332	0.0160066	0.0161821	0.0163597	0.0165394	0.0167213	0.0169054	0.0178597	0.0188731	0.0199491	0.0210917	0.0223049	0.0235931	0.024961	0.0264135	0.0295934	0.0331788	0.0372213	0.0417793	0.0469183	0.0527126	0.0592456	0.0666115	0.0749166	0.0842806
CO2	254	0.0151426	0.0153079	0.0154751	0.0156444	0.0158157	0.015989	0.0161645	0.0163421	0.0165218	0.0167037	0.0176467	0.018648	0.0197111	0.0208401	0.0220388	0.0233117	0.0246633	0.0260984	0.0292404	0.0327831	0.0367774	0.0412809	0.0463587	0.0520838	0.0585389	0.065817	0.074023	0.0832753
CO2	255	0.014962	0.0151253	0.0152905	0.0154578	0.015627	0.0157983	0.0159717	0.0161472	0.0163247	0.0165045	0.0174362	0.0184255	0.019476	0.0205915	0.0217759	0.0230336	0.0243691	0.0257871	0.0288916	0.032392	0.0363387	0.0407885	0.0458057	0.0514625	0.0578406	0.0650319	0.07314	0.0822819
CO2	256	0.0147835	0.0149449	0.0151081	0.0152734	0.0154406	0.0156099	0.0157812	0.0159546	0.01613	0.0163076	0.0172282	0.0182057	0.0192437	0.0203459	0.0215162	0.0227589	0.0240784	0.0254795	0.028547	0.0320056	0.0359052	0.040302	0.0452593	0.0508487	0.0571507	0.0642562	0.0722676	0.0813004
CO2	257	0.0146072	0.0147666	0.0149279	0.0150912	0.0152564	0.0154237	0.0155929	0.0157642	0.0159376	0.0161131	0.0170227	0.0179886	0.0190142	0.0201032	0.0212595	0.0224874	0.0237912	0.0251756	0.0282065	0.0316239	0.0354769	0.0398212	0.0447194	0.0502421	0.056469	0.0634897	0.0714056	0.0803307
CO2	258	0.0144329	0.0145904	0.0147498	0.0149112	0.0150745	0.0152397	0.0154069	0.0155762	0.0157475	0.0159209	0.0168197	0.017774	0.0187874	0.0198634	0.0210059	0.0222191	0.0235074	0.0248753	0.02787	0.0312466	0.0350537	0.0393462	0.044186	0.0496428	0.0557954	0.0627324	0.0705538	0.0793725
CO2	259	0.0142608	0.0144164	0.0145739	0.0147333	0.0148946	0.0150579	0.0152232	0.0153904	0.0155597	0.015731	0.016619	0.017562	0.0185633	0.0196264	0.0207554	0.0219541	0.023227	0.0245786	0.0275376	0.0308739	0.0346356	0.0388769	0.0436589	0.0490507	0.0551299	0.0619841	0.0697122	0.0784257
CO2	260	0.0140907	0.0142444	0.0144001	0.0145576	0.014717	0.0148783	0.0150416	0.0152068	0.0153741	0.0155433	0.0164208	0.0173525	0.0183418	0.0193923	0.0205078	0.0216922	0.0229499	0.0242854	0.0272091	0.0305056	0.0342225	0.0384132	0.0431382	0.0484656	0.0544722	0.0612447	0.0688807	0.0774902
CO2	261	0.0139226	0.0140745	0.0142283	0.0143839	0.0145414	0.0147008	0.0148622	0.0150254	0.0151907	0.0153579	0.0162249	0.0171455	0.018123	0.019161	0.0202632	0.0214335	0.0226762	0.0239957	0.0268846	0.0301418	0.0338143	0.037955	0.0426236	0.0478875	0.0538225	0.0605142	0.0680591	0.0765659
CO2	262	0.0137565	0.0139066	0.0140586	0.0142123	0.014368	0.0145255	0.0146849	0.0148462	0.0150095	0.0151747	0.0160314	0.016941	0.0179069	0.0189325	0.0200215	0.0211778	0.0224057	0.0237095	0.0265639	0.0297822	0.0334109	0.0375022	0.0421152	0.0473163	0.0531805	0.0597924	0.0672472	0.0756526
CO2	263	0.0135924	0.0137408	0.0138909	0.0140428	0.0141966	0.0143522	0.0145097	0.0146691	0.0148304	0.0149937	0.0158402	0.0167389	0.0176933	0.0187066	0.0197826	0.0209252	0.0221384	0.0234267	0.026247	0.029427	0.0330124	0.0370549	0.0416128	0.0467519	0.0525461	0.0590791	0.0664451	0.0747502
CO2	264	0.0134303	0.0135769	0.0137252	0.0138753	0.0140272	0.014181	0.0143366	0.0144941	0.0146535	0.0148149	0.0156512	0.0165393	0.0174822	0.0184835	0.0195467	0.0206756	0.0218743	0.0231472	0.0259339	0.029076	0.0326186	0.0366129	0.0411164	0.0461942	0.0519193	0.0583744	0.0656525	0.0738585
CO2	265	0.0132701	0.0134149	0.0135615	0.0137098	0.0138599	0.0140119	0.0141656	0.0143213	0.0144788	0.0146382	0.0154645	0.016342	0.0172737	0.018263	0.0193135	0.020429	0.0216134	0.0228711	0.0256246	0.0287291	0.0322295	0.0361762	0.040626	0.0456432	0.0513	0.0576781	0.0648694	0.0729775
CO2	266	0.0131118	0.0132549	0.0133997	0.0135463	0.0136946	0.0138447	0.0139967	0.0141504	0.014306	0.0144635	0.01528	0.016147	0.0170676	0.0180452	0.0190831	0.0201853	0.0213556	0.0225983	0.0253189	0.0283864	0.0318451	0.0357446	0.0401414	0.0450987	0.0506881	0.0569901	0.0640956	0.072107
CO2	267	0.0129554	0.0130968	0.0132399	0.0133847	0.0135312	0.0136796	0.0138297	0.0139816	0.0141354	0.014291	0.0150978	0.0159544	0.0168641	0.0178299	0.0188555	0.0199445	0.0211009	0.0223287	0.0250169	0.0280478	0.0314652	0.0353183	0.0396626	0.0445608	0.0500835	0.0563103	0.0633311	0.0712469
CO2	268	0.0128009	0.0129406	0.0130819	0.013225	0.0133698	0.0135164	0.0136647	0.0138149	0.0139668	0.0141206	0.0149177	0.0157641	0.0166629	0.0176172	0.0186306	0.0197066	0.0208492	0.0220624	0.0247185	0.0277133	0.0310899	0.034897	0.0391895	0.0440292	0.0494861	0.0556386	0.0625756	0.0703971
CO2	269	0.0126482	0.0127862	0.0129259	0.0130673	0.0132104	0.0133552	0.0135017	0.0136501	0.0138002	0.0139521	0.0147398	0.0155761	0.0164641	0.0174071	0.0184084	0.0194716	0.0206005	0.0217992	0.0244237	0.0273827	0.030719	0.0344807	0.038722	0.0435041	0.0488958	0.054975	0.0618292	0.0695573
CO2	270	0.0124973	0.0126337	0.0127717	0.0129114	0.0130528	0.0131959	0.0133407	0.0134872	0.0136356	0.0137857	0.0145639	0.0153903	0.0162677	0.0171995	0.0181888	0.0192393	0.0203548	0.0215392	0.0241323	0.0270561	0.0303526	0.0340694	0.0382601	0.0429851	0.0483125	0.0543192	0.0610917	0.0687276
CO2	271	0.0123482	0.012483	0.0126194	0.0127574	0.0128971	0.0130385	0.0131816	0.0133264	0.0134729	0.0136213	0.0143902	0.0152067	0.0160737	0.0169943	0.0179718	0.0190098	0.020112	0.0212823	0.0238445	0.0267334	0.0299906	0.033663	0.0378037	0.0424724	0.0477363	0.0536713	0.060363	0.0679078
CO2	272	0.0122009	0.0123341	0.0124688	0.0126052	0.0127432	0.0128829	0.0130243	0.0131674	0.0133122	0.0134588	0.0142186	0.0150253	0.015882	0.0167916	0.0177575	0.018783	0.0198721	0.0210284	0.02356	0.0264145	0.0296328	0.0332615	0.0373528	0.0419658	0.0471669	0.0530311	0.0596429	0.0670978
CO2	273	0.0120554	0.012187	0.0123201	0.0124549	0.0125912	0.0127293	0.012869	0.0130103	0.0131534	0.0132982	0.014049	0.0148461	0.0156925	0.0165913	0.0175456	0.018559	0.019635	0.0207776	0.023279	0.0260994	0.0292793	0.0328647	0.0369073	0.0414652	0.0466042	0.0523985	0.0589315	0.0662975
CO2	274	0.0119116	0.0120416	0.0121732	0.0123063	0.0124411	0.0125774	0.0127155	0.0128551	0.0129965	0.0131396	0.0138814	0.014669	0.0155053	0.0163934	0.0173363	0.0183376	0.0194008	0.0205297	0.0230013	0.0257881	0.0289301	0.0324727	0.036467	0.0409706	0.0460483	0.0517735	0.0582286	0.0655066
CO2	275	0.0117695	0.011898	0.0120279	0.0121595	0.0122927	0.0124274	0.0125638	0.0127018	0.0128415	0.0129829	0.0137158	0.014494	0.0153204	0.0161978	0.0171296	0.0181189	0.0191694	0.0202848	0.022727	0.0254805	0.028585	0.0320854	0.036032	0.0404819	0.045499	0.0511559	0.057534	0.0647253
CO2	276	0.0116291	0.011756	0.0118845	0.0120145	0.012146	0.0122792	0.0124139	0.0125503	0.0126883	0.012828	0.0135522	0.0143211	0.0151376	0.0160046	0.0169252	0.0179028	0.0189407	0.0200429	0.0224559	0.0251765	0.028244	0.0317027	0.0356022	0.039999	0.0449563	0.0505457	0.0568477	0.0639532
CO2	277	0.0114904	0.0116158	0.0117427	0.0118712	0.0120011	0.0121327	0.0122658	0.0124006	0.012537	0.012675	0.0133905	0.0141503	0.0149571	0.0158137	0.0167233	0.0176892	0.0187148	0.0198038	0.022188	0.0248762	0.0279071	0.0313245	0.0351776	0.0395219	0.0444201	0.0499428	0.0561696	0.0631903
CO2	278	0.0113534	0.0114773	0.0116026	0.0117295	0.011858	0.011988	0.0121195	0.0122527	0.0123874	0.0125238	0.0132308	0.0139815	0.0147787	0.0156251	0.0165239	0.0174782	0.0184916	0.0195676	0.0219234	0.0245795	0.0275742	0.0309508	0.0347579	0.0390504	0.0438902	0.049347	0.0554996	0.0624366
CO2	279	0.0112179	0.0113403	0.0114642	0.0115896	0.0117165	0.011845	0.011975	0.0121065	0.0122397	0.0123744	0.013073	0.0138147	0.0146024	0.0154387	0.0163268	0.0172697	0.018271	0.0193342	0.0216618	0.0242863	0.0272453	0.0305817	0.0343433	0.0385846	0.0433667	0.0487584	0.0548376	0.0616918
CO2	280	0.0110841	0.0112051	0.0113275	0.0114514	0.0115768	0.0117037	0.0118321	0.0119621	0.0120937	0.0122268	0.012917	0.01365	0.0144282	0.0152545	0.016132	0.0170637	0.018053	0.0191036	0.0214035	0.0239966	0.0269203	0.0302169	0.0339337	0.0381244	0.0428494	0.0481768	0.0541835	0.060956
CO2	281	0.0109519	0.0110714	0.0111924	0.0113148	0.0114387	0.0115641	0.011691	0.0118194	0.0119494	0.012081	0.012763	0.0134871	0.0142561	0.0150726	0.0159396	0.0168602	0.0178377	0.0188757	0.0211482	0.0237104	0.0265992	0.0298564	0.0335289	0.0376696	0.0423383	0.0476021	0.0535372	0.0602289
CO2	282	0.0108213	0.0109394	0.0110589	0.0111798	0.0113022	0.0114261	0.0115515	0.0116784	0.0118069	0.0119369	0.0126107	0.0133263	0.014086	0.0148928	0.0157494	0.0166591	0.0176249	0.0186505	0.0208959	0.0234275	0.0262819	0.0295003	0.033129	0.0372203	0.0418332	0.0470343	0.0528985	0.0595104
CO2	283	0.0106922	0.0108089	0.010927	0.0110465	0.0111674	0.0112898	0.0114137	0.0115391	0.011666	0.0117945	0.0124603	0.0131673	0.013918	0.0147152	0.0155616	0.0164604	0.0174147	0.0184281	0.0206466	0.0231481	0.0259685	0.0291484	0.0327338	0.0367763	0.0413342	0.0464733	0.0522676	0.0588006
CO2	284	0.0105646	0.0106799	0.0107966	0.0109147	0.0110342	0.0111552	0.0112776	0.0114015	0.0115269	0.0116538	0.0123117	0.0130102	0.013752	0.0145396	0.015376	0.016264	0.017207	0.0182082	0.0204004	0.022872	0.0256587	0.0288007	0.0323433	0.0363376	0.0408412	0.0459189	0.0516441	0.0580992
CO2	285	0.0104386	0.0105525	0.0106678	0.0107845	0.0109026	0.0110221	0.0111431	0.0112655	0.0113894	0.0115148	0.0121648	0.012855	0.013588	0.0143662	0.0151925	0.01607	0.0170017	0.017991	0.020157	0.0225991	0.0253526	0.0284572	0.0319575	0.0359042	0.040354	0.0453712	0.0510281	0.0574062
CO2	286	0.0103141	0.0104267	0.0105406	0.0106559	0.0107726	0.0108906	0.0110102	0.0111311	0.0112535	0.0113774	0.0120197	0.0127017	0.0134259	0.0141948	0.0150113	0.0158783	0.0167989	0.0177764	0.0199166	0.0223296	0.0250502	0.0281177	0.0315763	0.0354759	0.0398727	0.04483	0.0504194	0.0567214
CO2	287	0.0101911	0.0103023	0.0104149	0.0105288	0.0106441	0.0107607	0.0108788	0.0109983	0.0111193	0.0112417	0.0118763	0.0125502	0.0132657	0.0140255	0.0148323	0.0156889	0.0165985	0.0175644	0.019679	0.0220632	0.0247514	0.0277823	0.0311997	0.0350528	0.0393971	0.0442953	0.049818	0.0560448
CO2	288	0.0100695	0.0101794	0.0102906	0.0104032	0.0105171	0.0106324	0.0107491	0.0108671	0.0109867	0.0111076	0.0117347	0.0124005	0.0131075	0.0138582	0.0146553	0.0155018	0.0164005	0.0173549	0.0194443	0.0218	0.0244562	0.0274509	0.0308275	0.0346346	0.0389271	0.0437669	0.0492237	0.0553763
CO2	289	0.00994941	0.010058	0.0101679	0.0102791	0.0103916	0.0105056	0.0106208	0.0107375	0.0108556	0.0109751	0.0115947	0.0122526	0.0129511	0.0136929	0.0144805	0.0153169	0.0162049	0.0171479	0.0192123	0.02154	0.0241644	0.0271235	0.0304598	0.0342215	0.0384628	0.0432448	0.0486366	0.0547157
CO2	290	0.00983073	0.00993801	0.0100466	0.0101565	0.0102677	0.0103802	0.0104942	0.0106094	0.0107261	0.0108442	0.0114564	0.0121064	0.0127967	0.0135296	0.0143078	0.0151342	0.0160116	0.0169433	0.0189832	0.0212831	0.0238762	0.0268	0.0300965	0.0338133	0.038004	0.042729	0.0480564	0.0540631
CO2	291	0.00971347	0.00981947	0.00992675	0.0100353	0.0101452	0.0102564	0.010369	0.0104829	0.0105982	0.0107149	0.0113197	0.011962	0.012644	0.0133682	0.0141371	0.0149536	0.0158206	0.0167412	0.0187567	0.0210292	0.0235914	0.0264803	0.0297375	0.03341	0.0375507	0.0422193	0.0474832	0.0534182
CO2	292	0.0095976	0.00970234	0.00980834	0.00991562	0.0100242	0.0101341	0.0102453	0.0103578	0.0104718	0.0105871	0.0111847	0.0118193	0.0124932	0.0132087	0.0139685	0.0147753	0.0156319	0.0165415	0.018533	0.0207784	0.02331	0.0261644	0.0293828	0.0330114	0.0371028	0.0417157	0.0469168	0.052781
CO2	293	0.00948312	0.00958661	0.00969134	0.00979734	0.00990462	0.0100132	0.0101231	0.0102343	0.0103469	0.0104608	0.0110513	0.0116783	0.0123442	0.0130512	0.0138019	0.014599	0.0154455	0.0163442	0.0183119	0.0205305	0.0230319	0.0258523	0.0290323	0.0326177	0.0366602	0.0412181	0.0463572	0.0521514
CO2	294	0.00937	0.00947225	0.00957574	0.00968048	0.00978648	0.00989376	0.0100023	0.0101122	0.0102234	0.010336	0.0109195	0.011539	0.0121969	0.0128955	0.0136373	0.0144249	0.0152612	0.0161493	0.0180935	0.0202856	0.0227572	0.0255439	0.028686	0.0322286	0.0362229	0.0407265	0.0458042	0.0515293
CO2	295	0.00925823	0.00935927	0.00946152	0.009565	0.00966974	0.00977574	0.00988302	0.0099916	0.0101015	0.0102127	0.0107892	0.0114014	0.0120514	0.0127417	0.0134746	0.0142528	0.0150792	0.0159566	0.0178777	0.0200436	0.0224858	0.0252392	0.0283438	0.0318442	0.0357908	0.0402407	0.0452578	0.0509147
CO2	296	0.0091478	0.00924763	0.00934866	0.00945091	0.0095544	0.00965913	0.00976513	0.00987241	0.00998099	0.0100909	0.0106605	0.0112654	0.0119077	0.0125897	0.0133139	0.0140828	0.0148993	0.0157663	0.0176644	0.0198046	0.0222175	0.0249382	0.0280057	0.0314643	0.0353639	0.0397607	0.044718	0.0503074
CO2	297	0.00903868	0.00913732	0.00923714	0.00933818	0.00944043	0.00954392	0.00964865	0.00975465	0.00986193	0.00997051	0.0105334	0.011131	0.0117656	0.0124395	0.013155	0.0139148	0.0147216	0.0155782	0.0174537	0.0195683	0.0219525	0.0246407	0.0276716	0.031089	0.0349421	0.0392864	0.0441846	0.0497073
CO2	298	0.00893086	0.00902832	0.00912696	0.00922679	0.00932782	0.00943007	0.00953356	0.0096383	0.0097443	0.00985158	0.0104077	0.0109983	0.0116253	0.0122911	0.0129981	0.0137488	0.014546	0.0153924	0.0172455	0.0193349	0.0216907	0.0243468	0.0273416	0.0307182	0.0345253	0.0388178	0.0436575	0.0491144
CO2	299	0.00882433	0.00892063	0.00901809	0.00911673	0.00921656	0.00931759	0.00941984	0.00952333	0.00962806	0.00973407	0.0102836	0.0108671	0.0114866	0.0121445	0.0128431	0.0135848	0.0143725	0.0152088	0.0170398	0.0191043	0.0214319	0.0240564	0.0270154	0.0303517	0.0341134	0.0383547	0.0431368	0.0485285
CO2	300	0.00871908	0.00881422	0.00891052	0.00900798	0.00910662	0.00920645	0.00930748	0.00940973	0.00951322	0.00961795	0.0101609	0.0107374	0.0113496	0.0119997	0.0126899	0.0134228	0.014201	0.0150274	0.0168366	0.0188764	0.0211763	0.0237694	0.0266932	0.0299897	0.0337065	0.0378972	0.0426222	0.0479496

## Sheet: LVL_BC
Table SM.LVL.BC: Carbon emission fluxes (kgC/m3 wood product) over simulation period (0-300 years) at building lifespans (BL) 1-150 years, building in British Columbia
Emission	Timestep_years	BL001	BL002	BL003	BL004	BL005	BL006	BL007	BL008	BL009	BL010	BL015	BL020	BL025	BL030	BL035	BL040	BL045	BL050	BL060	BL070	BL080	BL090	BL100	BL110	BL120	BL130	BL140	BL150
CH4	1
CH4	2	0.22225	0.22225	0.22225	0.22225	0.22225	0.22225	0.22225	0.22225	0.22225	0.22225	0.22225	0.22225	0.22225	0.22225	0.22225	0.22225	0.22225	0.22225	0.22225	0.22225	0.22225	0.22225	0.22225	0.22225	0.22225	0.22225	0.22225	0.22225
CH4	3	2.09911	0.204548	0.204548	0.204548	0.204548	0.204548	0.204548	0.204548	0.204548	0.204548	0.204548	0.204548	0.204548	0.204548	0.204548	0.204548	0.204548	0.204548	0.204548	0.204548	0.204548	0.204548	0.204548	0.204548	0.204548	0.204548	0.204548	0.204548
CH4	4	1.93192	2.08282	0.188256	0.188256	0.188256	0.188256	0.188256	0.188256	0.188256	0.188256	0.188256	0.188256	0.188256	0.188256	0.188256	0.188256	0.188256	0.188256	0.188256	0.188256	0.188256	0.188256	0.188256	0.188256	0.188256	0.188256	0.188256	0.188256
CH4	5	1.77805	1.91693	2.06783	0.173261	0.173261	0.173261	0.173261	0.173261	0.173261	0.173261	0.173261	0.173261	0.173261	0.173261	0.173261	0.173261	0.173261	0.173261	0.173261	0.173261	0.173261	0.173261	0.173261	0.173261	0.173261	0.173261	0.173261	0.173261
CH4	6	1.63643	1.76425	1.90313	2.05403	0.159461	0.159461	0.159461	0.159461	0.159461	0.159461	0.159461	0.159461	0.159461	0.159461	0.159461	0.159461	0.159461	0.159461	0.159461	0.159461	0.159461	0.159461	0.159461	0.159461	0.159461	0.159461	0.159461	0.159461
CH4	7	1.50609	1.62373	1.75155	1.89043	2.04133	0.14676	0.14676	0.14676	0.14676	0.14676	0.14676	0.14676	0.14676	0.14676	0.14676	0.14676	0.14676	0.14676	0.14676	0.14676	0.14676	0.14676	0.14676	0.14676	0.14676	0.14676	0.14676	0.14676
CH4	8	1.38613	1.4944	1.61204	1.73986	1.87874	2.02964	0.135071	0.135071	0.135071	0.135071	0.135071	0.135071	0.135071	0.135071	0.135071	0.135071	0.135071	0.135071	0.135071	0.135071	0.135071	0.135071	0.135071	0.135071	0.135071	0.135071	0.135071	0.135071
CH4	9	1.27573	1.37537	1.48364	1.60128	1.7291	1.86798	2.01888	0.124313	0.124313	0.124313	0.124313	0.124313	0.124313	0.124313	0.124313	0.124313	0.124313	0.124313	0.124313	0.124313	0.124313	0.124313	0.124313	0.124313	0.124313	0.124313	0.124313	0.124313
CH4	10	1.17412	1.26582	1.36547	1.47374	1.59138	1.7192	1.85808	2.00898	0.114412	0.114412	0.114412	0.114412	0.114412	0.114412	0.114412	0.114412	0.114412	0.114412	0.114412	0.114412	0.114412	0.114412	0.114412	0.114412	0.114412	0.114412	0.114412	0.114412
CH4	11	1.0806	1.165	1.25671	1.35636	1.46463	1.58226	1.71008	1.84897	1.99987	0.105299	0.105299	0.105299	0.105299	0.105299	0.105299	0.105299	0.105299	0.105299	0.105299	0.105299	0.105299	0.105299	0.105299	0.105299	0.105299	0.105299	0.105299	0.105299
CH4	12	0.994531	1.07221	1.15662	1.24833	1.34797	1.45624	1.57388	1.7017	1.84058	1.99148	0.0969119	0.0969119	0.0969119	0.0969119	0.0969119	0.0969119	0.0969119	0.0969119	0.0969119	0.0969119	0.0969119	0.0969119	0.0969119	0.0969119	0.0969119	0.0969119	0.0969119	0.0969119
CH4	13	0.915317	0.986812	1.06449	1.1489	1.24061	1.34025	1.44852	1.56616	1.69398	1.83286	0.0891929	0.0891929	0.0891929	0.0891929	0.0891929	0.0891929	0.0891929	0.0891929	0.0891929	0.0891929	0.0891929	0.0891929	0.0891929	0.0891929	0.0891929	0.0891929	0.0891929	0.0891929
CH4	14	0.842413	0.908213	0.979707	1.05739	1.14179	1.2335	1.33315	1.44142	1.55905	1.68687	0.0820888	0.0820888	0.0820888	0.0820888	0.0820888	0.0820888	0.0820888	0.0820888	0.0820888	0.0820888	0.0820888	0.0820888	0.0820888	0.0820888	0.0820888	0.0820888	0.0820888	0.0820888
CH4	15	0.775316	0.835875	0.901675	0.973169	1.05085	1.13525	1.22696	1.32661	1.43488	1.55252	0.0755505	0.0755505	0.0755505	0.0755505	0.0755505	0.0755505	0.0755505	0.0755505	0.0755505	0.0755505	0.0755505	0.0755505	0.0755505	0.0755505	0.0755505	0.0755505	0.0755505	0.0755505
CH4	16	0.713563	0.769299	0.829858	0.895657	0.967152	1.04483	1.12924	1.22095	1.32059	1.42886	0.069533	0.069533	0.069533	0.069533	0.069533	0.069533	0.069533	0.069533	0.069533	0.069533	0.069533	0.069533	0.069533	0.069533	0.069533	0.069533	0.069533	0.069533
CH4	17	0.656729	0.708025	0.76376	0.824319	0.890119	0.961613	1.0393	1.1237	1.21541	1.31505	1.95856	0.0639948	0.0639948	0.0639948	0.0639948	0.0639948	0.0639948	0.0639948	0.0639948	0.0639948	0.0639948	0.0639948	0.0639948	0.0639948	0.0639948	0.0639948	0.0639948	0.0639948
CH4	18	0.604421	0.651631	0.702928	0.758663	0.819222	0.885022	0.956516	1.0342	1.1186	1.21031	1.80256	0.0588977	0.0588977	0.0588977	0.0588977	0.0588977	0.0588977	0.0588977	0.0588977	0.0588977	0.0588977	0.0588977	0.0588977	0.0588977	0.0588977	0.0588977	0.0588977	0.0588977
CH4	19	0.556279	0.59973	0.64694	0.698237	0.753972	0.814531	0.880331	0.951825	1.02951	1.11391	1.65899	0.0542066	0.0542066	0.0542066	0.0542066	0.0542066	0.0542066	0.0542066	0.0542066	0.0542066	0.0542066	0.0542066	0.0542066	0.0542066	0.0542066	0.0542066	0.0542066	0.0542066
CH4	20	0.511972	0.551962	0.595412	0.642623	0.693919	0.749655	0.810214	0.876013	0.947508	1.02519	1.52686	0.0498891	0.0498891	0.0498891	0.0498891	0.0498891	0.0498891	0.0498891	0.0498891	0.0498891	0.0498891	0.0498891	0.0498891	0.0498891	0.0498891	0.0498891	0.0498891	0.0498891
CH4	21	0.471194	0.507999	0.547988	0.591439	0.638649	0.689945	0.745681	0.80624	0.87204	0.943534	1.40524	0.0459155	0.0459155	0.0459155	0.0459155	0.0459155	0.0459155	0.0459155	0.0459155	0.0459155	0.0459155	0.0459155	0.0459155	0.0459155	0.0459155	0.0459155	0.0459155	0.0459155
CH4	22	0.433664	0.467537	0.504342	0.544331	0.587782	0.634992	0.686288	0.742024	0.802583	0.868383	1.29332	1.93682	0.0422583	0.0422583	0.0422583	0.0422583	0.0422583	0.0422583	0.0422583	0.0422583	0.0422583	0.0422583	0.0422583	0.0422583	0.0422583	0.0422583	0.0422583	0.0422583
CH4	23	0.399123	0.430298	0.464171	0.500976	0.540965	0.584416	0.631626	0.682923	0.738658	0.799217	1.19031	1.78256	0.0388925	0.0388925	0.0388925	0.0388925	0.0388925	0.0388925	0.0388925	0.0388925	0.0388925	0.0388925	0.0388925	0.0388925	0.0388925	0.0388925	0.0388925	0.0388925
CH4	24	0.367334	0.396026	0.427201	0.461074	0.497878	0.537868	0.581318	0.628529	0.679825	0.73556	1.0955	1.64058	0.0357948	0.0357948	0.0357948	0.0357948	0.0357948	0.0357948	0.0357948	0.0357948	0.0357948	0.0357948	0.0357948	0.0357948	0.0357948	0.0357948	0.0357948	0.0357948
CH4	25	0.338076	0.364483	0.393175	0.42435	0.458223	0.495027	0.535017	0.578467	0.625678	0.676974	1.00824	1.50991	0.0329438	0.0329438	0.0329438	0.0329438	0.0329438	0.0329438	0.0329438	0.0329438	0.0329438	0.0329438	0.0329438	0.0329438	0.0329438	0.0329438	0.0329438	0.0329438
CH4	26	0.311149	0.335452	0.361859	0.390551	0.421726	0.455599	0.492403	0.532393	0.575843	0.623054	0.927938	1.38965	0.0303198	0.0303198	0.0303198	0.0303198	0.0303198	0.0303198	0.0303198	0.0303198	0.0303198	0.0303198	0.0303198	0.0303198	0.0303198	0.0303198	0.0303198	0.0303198
CH4	27	0.286366	0.308734	0.333037	0.359444	0.388136	0.419311	0.453184	0.489988	0.529978	0.573428	0.854029	1.27896	1.92247	0.0279049	0.0279049	0.0279049	0.0279049	0.0279049	0.0279049	0.0279049	0.0279049	0.0279049	0.0279049	0.0279049	0.0279049	0.0279049	0.0279049	0.0279049
CH4	28	0.263557	0.284143	0.306511	0.330815	0.357221	0.385913	0.417088	0.450961	0.487766	0.527755	0.786007	1.1771	1.76935	0.0256823	0.0256823	0.0256823	0.0256823	0.0256823	0.0256823	0.0256823	0.0256823	0.0256823	0.0256823	0.0256823	0.0256823	0.0256823	0.0256823	0.0256823
CH4	29	0.242565	0.261512	0.282098	0.304466	0.328769	0.355176	0.383868	0.415043	0.448916	0.48572	0.723402	1.08334	1.62842	0.0236367	0.0236367	0.0236367	0.0236367	0.0236367	0.0236367	0.0236367	0.0236367	0.0236367	0.0236367	0.0236367	0.0236367	0.0236367	0.0236367	0.0236367
CH4	30	0.223245	0.240683	0.259629	0.280215	0.302583	0.326886	0.353293	0.381985	0.41316	0.447033	0.665784	0.997054	1.49872	0.0217541	0.0217541	0.0217541	0.0217541	0.0217541	0.0217541	0.0217541	0.0217541	0.0217541	0.0217541	0.0217541	0.0217541	0.0217541	0.0217541	0.0217541
CH4	31	0.205464	0.221513	0.23895	0.257896	0.278483	0.30085	0.325154	0.35156	0.380252	0.411427	0.612755	0.91764	1.37935	0.0200214	0.0200214	0.0200214	0.0200214	0.0200214	0.0200214	0.0200214	0.0200214	0.0200214	0.0200214	0.0200214	0.0200214	0.0200214	0.0200214	0.0200214
CH4	32	0.189099	0.203869	0.219918	0.237355	0.256302	0.276888	0.299256	0.323559	0.349966	0.378658	0.56395	0.844551	1.26949	1.91299	0.0184267	0.0184267	0.0184267	0.0184267	0.0184267	0.0184267	0.0184267	0.0184267	0.0184267	0.0184267	0.0184267	0.0184267	0.0184267	0.0184267
CH4	33	0.174037	0.187631	0.202402	0.21845	0.235888	0.254834	0.27542	0.297788	0.322091	0.348498	0.519032	0.777284	1.16837	1.76063	0.0169591	0.0169591	0.0169591	0.0169591	0.0169591	0.0169591	0.0169591	0.0169591	0.0169591	0.0169591	0.0169591	0.0169591	0.0169591	0.0169591
CH4	34	0.160176	0.172687	0.186281	0.201051	0.217099	0.234537	0.253483	0.274069	0.296437	0.320741	0.477692	0.715374	1.07531	1.62039	0.0156083	0.0156083	0.0156083	0.0156083	0.0156083	0.0156083	0.0156083	0.0156083	0.0156083	0.0156083	0.0156083	0.0156083	0.0156083	0.0156083
CH4	35	0.147418	0.158932	0.171444	0.185037	0.199808	0.215856	0.233294	0.25224	0.272826	0.295194	0.439644	0.658395	0.989665	1.49133	0.0143651	0.0143651	0.0143651	0.0143651	0.0143651	0.0143651	0.0143651	0.0143651	0.0143651	0.0143651	0.0143651	0.0143651	0.0143651	0.0143651
CH4	36	0.135676	0.146274	0.157788	0.170299	0.183893	0.198664	0.214712	0.232149	0.251096	0.271682	0.404627	0.605955	0.91084	1.37255	0.0132209	0.0132209	0.0132209	0.0132209	0.0132209	0.0132209	0.0132209	0.0132209	0.0132209	0.0132209	0.0132209	0.0132209	0.0132209	0.0132209
CH4	37	0.12487	0.134623	0.145221	0.156735	0.169246	0.18284	0.19761	0.213659	0.231096	0.250043	0.372399	0.557691	0.838292	1.26323	1.90673	0.0121679	0.0121679	0.0121679	0.0121679	0.0121679	0.0121679	0.0121679	0.0121679	0.0121679	0.0121679	0.0121679	0.0121679	0.0121679
CH4	38	0.114924	0.123901	0.133654	0.144251	0.155766	0.168277	0.181871	0.196641	0.21269	0.230127	0.342738	0.513272	0.771523	1.16261	1.75487	0.0111987	0.0111987	0.0111987	0.0111987	0.0111987	0.0111987	0.0111987	0.0111987	0.0111987	0.0111987	0.0111987	0.0111987	0.0111987
CH4	39	0.10577	0.114032	0.123009	0.132762	0.143359	0.154874	0.167385	0.180979	0.195749	0.211798	0.315439	0.47239	0.710072	1.07001	1.61509	0.0103068	0.0103068	0.0103068	0.0103068	0.0103068	0.0103068	0.0103068	0.0103068	0.0103068	0.0103068	0.0103068	0.0103068	0.0103068
CH4	40	0.0973459	0.104949	0.113211	0.122188	0.131941	0.142539	0.154053	0.166564	0.180158	0.194928	0.290315	0.434765	0.653516	0.984786	1.48645	0.00948586	0.00948586	0.00948586	0.00948586	0.00948586	0.00948586	0.00948586	0.00948586	0.00948586	0.00948586	0.00948586	0.00948586	0.00948586
CH4	41	0.0895924	0.0965904	0.104194	0.112456	0.121432	0.131186	0.141783	0.153298	0.165809	0.179403	0.267191	0.400136	0.601464	0.906349	1.36806	0.00873032	0.00873032	0.00873032	0.00873032	0.00873032	0.00873032	0.00873032	0.00873032	0.00873032	0.00873032	0.00873032	0.00873032	0.00873032
CH4	42	0.0824565	0.0888971	0.095895	0.103499	0.11176	0.120737	0.13049	0.141088	0.152602	0.165113	0.24591	0.368266	0.553558	0.834159	1.25909	1.9026	0.00803496	0.00803496	0.00803496	0.00803496	0.00803496	0.00803496	0.00803496	0.00803496	0.00803496	0.00803496	0.00803496	0.00803496
CH4	43	0.0758889	0.0818165	0.0882571	0.095255	0.102859	0.11112	0.120097	0.12985	0.140448	0.151962	0.226324	0.338934	0.509468	0.767719	1.15881	1.75106	0.00739498	0.00739498	0.00739498	0.00739498	0.00739498	0.00739498	0.00739498	0.00739498	0.00739498	0.00739498	0.00739498	0.00739498
CH4	44	0.0698445	0.0752999	0.0812275	0.0876681	0.094666	0.10227	0.110531	0.119508	0.129261	0.139859	0.208297	0.311938	0.468889	0.706572	1.06651	1.61159	0.00680598	0.00680598	0.00680598	0.00680598	0.00680598	0.00680598	0.00680598	0.00680598	0.00680598	0.00680598	0.00680598	0.00680598
CH4	45	0.0642814	0.0693024	0.0747578	0.0806854	0.087126	0.094124	0.101728	0.109989	0.118966	0.128719	0.191706	0.287093	0.431543	0.650294	0.981564	1.48323	0.00626389	0.00626389	0.00626389	0.00626389	0.00626389	0.00626389	0.00626389	0.00626389	0.00626389	0.00626389	0.00626389	0.00626389
CH4	46	0.0591615	0.0637825	0.0688035	0.0742589	0.0801865	0.0866271	0.093625	0.101229	0.10949	0.118467	0.176437	0.264226	0.397171	0.598499	0.903384	1.36509	0.00576498	0.00576498	0.00576498	0.00576498	0.00576498	0.00576498	0.00576498	0.00576498	0.00576498	0.00576498	0.00576498	0.00576498
CH4	47	0.0544493	0.0587023	0.0633233	0.0683443	0.0737998	0.0797273	0.0861679	0.0931659	0.100769	0.109031	0.162384	0.243181	0.365537	0.550829	0.83143	1.25636	1.89987	0.00530581	0.00530581	0.00530581	0.00530581	0.00530581	0.00530581	0.00530581	0.00530581	0.00530581	0.00530581	0.00530581
CH4	48	0.0501125	0.0540267	0.0582797	0.0629007	0.0679217	0.0733771	0.0793047	0.0857453	0.0927433	0.100347	0.149451	0.223812	0.336422	0.506956	0.765208	1.1563	1.74855	0.00488321	0.00488321	0.00488321	0.00488321	0.00488321	0.00488321	0.00488321	0.00488321	0.00488321	0.00488321	0.00488321
CH4	49	0.0461211	0.0497236	0.0536378	0.0578908	0.0625118	0.0675327	0.0729882	0.0789158	0.0853564	0.0923543	0.137547	0.205985	0.309627	0.466578	0.70426	1.0642	1.60928	0.00449426	0.00449426	0.00449426	0.00449426	0.00449426	0.00449426	0.00449426	0.00449426	0.00449426	0.00449426	0.00449426
CH4	50	0.0424476	0.0457631	0.0493656	0.0532798	0.0575328	0.0621538	0.0671748	0.0726302	0.0785578	0.0849984	0.126592	0.189579	0.284965	0.429415	0.648166	0.979437	1.4811	0.0041363	0.0041363	0.0041363	0.0041363	0.0041363	0.0041363	0.0041363	0.0041363	0.0041363	0.0041363	0.0041363
CH4	51	0.0390667	0.0421182	0.0454337	0.0490362	0.0529504	0.0572034	0.0618244	0.0668453	0.0723008	0.0782284	0.116509	0.174479	0.262268	0.395213	0.596541	0.901426	1.36313	0.00380685	0.00380685	0.00380685	0.00380685	0.00380685	0.00380685	0.00380685	0.00380685	0.00380685	0.00380685	0.00380685
CH4	52	0.0359551	0.0387635	0.041815	0.0451305	0.0487329	0.0526472	0.0569001	0.0615212	0.0665421	0.0719976	0.107229	0.160582	0.241379	0.363735	0.549027	0.829628	1.25456	1.89807	0.00350364	0.00350364	0.00350364	0.00350364	0.00350364	0.00350364	0.00350364	0.00350364	0.00350364	0.00350364
CH4	53	0.0330913	0.035676	0.0384844	0.0415359	0.0448514	0.0484539	0.0523681	0.0566211	0.0612421	0.0662631	0.0986882	0.147792	0.222153	0.334764	0.505297	0.763549	1.15464	1.74689	0.00322458	0.00322458	0.00322458	0.00322458	0.00322458	0.00322458	0.00322458	0.00322458	0.00322458	0.00322458
CH4	54	0.0304556	0.0328345	0.0354192	0.0382276	0.0412791	0.0445946	0.0481971	0.0521113	0.0563643	0.0609853	0.0908278	0.13602	0.204459	0.3081	0.465051	0.702733	1.06267	1.60775	0.00296774	0.00296774	0.00296774	0.00296774	0.00296774	0.00296774	0.00296774	0.00296774	0.00296774	0.00296774
CH4	55	0.0280299	0.0302193	0.0325981	0.0351828	0.0379912	0.0410427	0.0443582	0.0479607	0.0518749	0.0561279	0.0835935	0.125187	0.188174	0.28356	0.42801	0.646761	0.978032	1.4797	0.00273137	0.00273137	0.00273137	0.00273137	0.00273137	0.00273137	0.00273137	0.00273137	0.00273137	0.00273137
CH4	56	0.0257973	0.0278123	0.0300017	0.0323806	0.0349653	0.0377737	0.0408251	0.0441407	0.0477431	0.0516574	0.0769353	0.115216	0.173186	0.260975	0.39392	0.595248	0.900132	1.36184	0.00251382	0.00251382	0.00251382	0.00251382	0.00251382	0.00251382	0.00251382	0.00251382	0.00251382	0.00251382
CH4	57	0.0237426	0.0255971	0.0276121	0.0298015	0.0321803	0.034765	0.0375735	0.0406249	0.0439404	0.0475429	0.0708075	0.106039	0.159392	0.240189	0.362545	0.547837	0.828438	1.25337	0.00231359	0.00231359	0.00231359	0.00231359	0.00231359	0.00231359	0.00231359	0.00231359	0.00231359	0.00231359
CH4	58	0.0218515	0.0235583	0.0254128	0.0274278	0.0296172	0.0319961	0.0345808	0.0373892	0.0404406	0.0437562	0.0651678	0.0975929	0.146697	0.221058	0.333668	0.504202	0.762454	1.15354	0.00212932	0.00212932	0.00212932	0.00212932	0.00212932	0.00212932	0.00212932	0.00212932	0.00212932	0.00212932
CH4	59	0.0201111	0.0216819	0.0233887	0.0252432	0.0272582	0.0294476	0.0318265	0.0344112	0.0372196	0.040271	0.0599773	0.0898198	0.135012	0.203451	0.307092	0.464043	0.701725	1.06166	0.00195972	0.00195972	0.00195972	0.00195972	0.00195972	0.00195972	0.00195972	0.00195972	0.00195972	0.00195972
CH4	60	0.0185093	0.019955	0.0215258	0.0232326	0.0250871	0.0271021	0.0292915	0.0316704	0.0342551	0.0370635	0.0552001	0.0826657	0.124259	0.187246	0.282632	0.427083	0.645834	0.977104	0.00180363	0.00180363	0.00180363	0.00180363	0.00180363	0.00180363	0.00180363	0.00180363	0.00180363	0.00180363
CH4	61	0.017035	0.0183656	0.0198113	0.0213822	0.023089	0.0249435	0.0269585	0.0291479	0.0315267	0.0341114	0.0508035	0.0760815	0.114362	0.172332	0.260121	0.393066	0.594394	0.899279	0.00165997	0.00165997	0.00165997	0.00165997	0.00165997	0.00165997	0.00165997	0.00165997	0.00165997	0.00165997
CH4	62	0.0156782	0.0169028	0.0182334	0.0196791	0.02125	0.0229568	0.0248113	0.0268263	0.0290156	0.0313945	0.0467571	0.0700217	0.105253	0.158606	0.239403	0.361759	0.547051	0.827652	1.89609	0.00152776	0.00152776	0.00152776	0.00152776	0.00152776	0.00152776	0.00152776	0.00152776	0.00152776
CH4	63	0.0144294	0.0155565	0.0167811	0.0181117	0.0195574	0.0211283	0.0228351	0.0246896	0.0267046	0.028894	0.0430329	0.0644446	0.0968697	0.145973	0.220335	0.332945	0.503479	0.761731	1.74507	0.00140607	0.00140607	0.00140607	0.00140607	0.00140607	0.00140607	0.00140607	0.00140607	0.00140607
CH4	64	0.0132802	0.0143175	0.0154445	0.0166691	0.0179997	0.0194454	0.0210163	0.0227231	0.0245776	0.0265926	0.0396054	0.0593116	0.0891541	0.134347	0.202785	0.306426	0.463377	0.70106	1.60608	0.00129408	0.00129408	0.00129408	0.00129408	0.00129408	0.00129408	0.00129408	0.00129408	0.00129408
CH4	65	0.0122224	0.0131771	0.0142144	0.0153414	0.016566	0.0178966	0.0193424	0.0209132	0.02262	0.0244745	0.0364509	0.0545875	0.0820531	0.123646	0.186634	0.28202	0.42647	0.645221	1.47816	0.00119101	0.00119101	0.00119101	0.00119101	0.00119101	0.00119101	0.00119101	0.00119101	0.00119101
CH4	66	0.0112489	0.0121275	0.0130822	0.0141195	0.0152466	0.0164712	0.0178018	0.0192475	0.0208184	0.0225252	0.0335476	0.0502397	0.0755177	0.113798	0.171768	0.259557	0.392502	0.59383	1.36042	0.00109615	0.00109615	0.00109615	0.00109615	0.00109615	0.00109615	0.00109615	0.00109615	0.00109615
CH4	67	0.0103529	0.0111616	0.0120402	0.0129949	0.0140322	0.0151593	0.0163839	0.0177145	0.0191602	0.020731	0.0308756	0.0462382	0.0695028	0.104734	0.158087	0.238884	0.36124	0.546532	1.25207	0.00100884	0.00100884	0.00100884	0.00100884	0.00100884	0.00100884	0.00100884	0.00100884	0.00100884
CH4	68	0.00952834	0.0102726	0.0110812	0.0119599	0.0129146	0.0139519	0.0150789	0.0163035	0.0176341	0.0190798	0.0284164	0.0425553	0.063967	0.0963921	0.145496	0.219857	0.332467	0.503001	1.15234	0.000928488	0.000928488	0.000928488	0.000928488	0.000928488	0.000928488	0.000928488	0.000928488	0.000928488
CH4	69	0.00876942	0.00945439	0.0101986	0.0110073	0.0118859	0.0128406	0.0138779	0.015005	0.0162296	0.0175602	0.026153	0.0391659	0.0588721	0.0887146	0.133907	0.202346	0.305987	0.462938	1.06056	0.000854535	0.000854535	0.000854535	0.000854535	0.000854535	0.000854535	0.000854535	0.000854535	0.000854535
CH4	70	0.00807095	0.00870136	0.00938633	0.0101306	0.0109392	0.0118179	0.0127725	0.0138098	0.0149369	0.0161615	0.02407	0.0360463	0.054183	0.0816486	0.123242	0.186229	0.281615	0.426065	0.976087	0.000786472	0.000786472	0.000786472	0.000786472	0.000786472	0.000786472	0.000786472	0.000786472	0.000786472
CH4	71	0.00742811	0.00800831	0.00863872	0.00932369	0.0100679	0.0108766	0.0117552	0.0127099	0.0137472	0.0148743	0.0221528	0.0331753	0.0498674	0.0751454	0.113426	0.171396	0.259185	0.39213	0.898342	0.00072383	0.00072383	0.00072383	0.00072383	0.00072383	0.00072383	0.00072383	0.00072383	0.00072383
CH4	72	0.00683647	0.00737045	0.00795065	0.00858106	0.00926603	0.0100103	0.0108189	0.0116976	0.0126523	0.0136895	0.0203884	0.0305329	0.0458955	0.0691601	0.104391	0.157745	0.238541	0.360897	0.826791	1.89523	0.000666178	0.000666178	0.000666178	0.000666178	0.000666178	0.000666178	0.000666178	0.000666178
CH4	73	0.00629195	0.0067834	0.00731739	0.00789759	0.008528	0.00921297	0.00995722	0.0107659	0.0116445	0.0125992	0.0187645	0.028101	0.04224	0.0636516	0.0960767	0.14518	0.219542	0.332152	0.760938	1.74428	0.000613118	0.000613118	0.000613118	0.000613118	0.000613118	0.000613118	0.000613118	0.000613118
CH4	74	0.0057908	0.00624311	0.00673457	0.00726856	0.00784876	0.00847917	0.00916414	0.00990839	0.010717	0.0115957	0.0172699	0.0258628	0.0388756	0.0585818	0.0884243	0.133617	0.202055	0.305697	0.70033	1.60535	0.000564284	0.000564284	0.000564284	0.000564284	0.000564284	0.000564284	0.000564284	0.000564284
CH4	75	0.00532957	0.00574586	0.00619817	0.00668963	0.00722361	0.00780381	0.00843423	0.00911919	0.00986344	0.0106721	0.0158944	0.0238028	0.0357792	0.0539158	0.0813814	0.122975	0.185962	0.281348	0.644549	1.47749	0.000519339	0.000519339	0.000519339	0.000519339	0.000519339	0.000519339	0.000519339	0.000519339
CH4	76	0.00490508	0.00528821	0.00570449	0.0061568	0.00664826	0.00718225	0.00776245	0.00839286	0.00907783	0.00982208	0.0146284	0.021907	0.0329294	0.0496215	0.0748995	0.11318	0.17115	0.258939	0.593212	1.35981	0.000477974	0.000477974	0.000477974	0.000477974	0.000477974	0.000477974	0.000477974	0.000477974
CH4	77	0.00451439	0.00486701	0.00525014	0.00566642	0.00611873	0.00661019	0.00714418	0.00772438	0.00835479	0.00903976	0.0134633	0.0201621	0.0303066	0.0456692	0.0689338	0.104165	0.157518	0.238315	0.545963	1.2515	0.000439904	0.000439904	0.000439904	0.000439904	0.000439904	0.000439904	0.000439904	0.000439904
CH4	78	0.00415483	0.00447936	0.00483197	0.0052151	0.00563138	0.0060837	0.00657515	0.00710914	0.00768934	0.00831975	0.0123909	0.0185562	0.0278928	0.0420317	0.0634433	0.0958685	0.144972	0.219333	0.502478	1.15182	0.000404866	0.000404866	0.000404866	0.000404866	0.000404866	0.000404866	0.000404866	0.000404866
CH4	79	0.0038239	0.00412258	0.00444711	0.00479972	0.00518285	0.00559914	0.00605145	0.00654291	0.00707689	0.00765709	0.011404	0.0170782	0.0256711	0.0386839	0.0583902	0.0882327	0.133425	0.201864	0.462456	1.06008	0.000372619	0.000372619	0.000372619	0.000372619	0.000372619	0.000372619	0.000372619	0.000372619
CH4	80	0.00351933	0.00379422	0.0040929	0.00441743	0.00477004	0.00515317	0.00556946	0.00602177	0.00651323	0.00704722	0.0104957	0.015718	0.0236264	0.0356028	0.0537394	0.081205	0.122798	0.185786	0.425622	0.975643	0.000342643	0.000342643	0.000342643	0.000342643	0.000342643	0.000342643	0.000342643	0.000342643
CH4	81	0.00323902	0.00349202	0.00376691	0.00406559	0.00439011	0.00474273	0.00512586	0.00554214	0.00599446	0.00648591	0.00965973	0.0144661	0.0217446	0.0327671	0.0494592	0.0747372	0.113017	0.170988	0.391722	0.897934	0.000315649	0.000315649	0.000315649	0.000315649	0.000315649	0.000315649	0.000315649	0.000315649
CH4	82	0.00298104	0.00321388	0.00346688	0.00374177	0.00404045	0.00436498	0.00471759	0.00510072	0.005517	0.00596932	0.00889034	0.0133139	0.0200127	0.0301572	0.0455198	0.0687844	0.104016	0.157369	0.360521	0.826415	1.89486	0.000290508	0.000290508	0.000290508	0.000290508	0.000290508	0.000290508	0.000290508
CH4	83	0.0027436	0.0029579	0.00319074	0.00344374	0.00371863	0.00401731	0.00434184	0.00469445	0.00507758	0.00549387	0.00818224	0.0122534	0.0184187	0.0277552	0.0418942	0.0633058	0.095731	0.144835	0.331806	0.760592	1.74393	0.00026737	0.00026737	0.00026737	0.00026737	0.00026737	0.00026737	0.00026737
CH4	84	0.00252508	0.00272231	0.0029366	0.00316945	0.00342245	0.00369734	0.00399602	0.00432054	0.00467316	0.00505629	0.00753053	0.0112775	0.0169517	0.0255446	0.0385574	0.0582636	0.0881061	0.133299	0.305378	0.700012	1.60503	0.000246074	0.000246074	0.000246074	0.000246074	0.000246074	0.000246074	0.000246074
CH4	85	0.00232396	0.00250548	0.00270271	0.00291701	0.00314985	0.00340285	0.00367774	0.00397642	0.00430095	0.00465356	0.00693073	0.0103792	0.0156015	0.02351	0.0354863	0.053623	0.0810886	0.122682	0.281055	0.644256	1.47719	0.000226474	0.000226474	0.000226474	0.000226474	0.000226474	0.000226474	0.000226474
CH4	86	0.00213886	0.00230592	0.00248744	0.00268467	0.00289897	0.00313181	0.00338481	0.0036597	0.00395838	0.00428291	0.00637871	0.00955252	0.0143589	0.0216374	0.0326599	0.049352	0.07463	0.11291	0.25867	0.592942	1.35954	0.000208436	0.000208436	0.000208436	0.000208436	0.000208436	0.000208436	0.000208436
CH4	87	0.0019685	0.00212225	0.00228932	0.00247084	0.00266807	0.00288237	0.00311521	0.00336821	0.0036431	0.00394178	0.00587065	0.00879167	0.0132152	0.019914	0.0300586	0.0454211	0.0686858	0.103917	0.238067	0.545715	1.25125	0.000191834	0.000191834	0.000191834	0.000191834	0.000191834	0.000191834	0.000191834
CH4	88	0.00181171	0.00195322	0.00210698	0.00227404	0.00245556	0.00265279	0.00286709	0.00309994	0.00335293	0.00362782	0.00540306	0.00809143	0.0121626	0.0183279	0.0276644	0.0418034	0.063215	0.0956402	0.219105	0.502249	1.15159	0.000176555	0.000176555	0.000176555	0.000176555	0.000176555	0.000176555	0.000176555
CH4	89	0.00166741	0.00179765	0.00193916	0.00209292	0.00225998	0.0024415	0.00263873	0.00285303	0.00308587	0.00333887	0.00497271	0.00744696	0.0111939	0.0168681	0.025461	0.0384738	0.05818	0.0880225	0.201654	0.462246	1.05987	0.000162339	0.000162339	0.000162339	0.000162339	0.000162339	0.000162339	0.000162339
CH4	90	0.0015346	0.00165447	0.00178471	0.00192622	0.00207997	0.00224704	0.00242856	0.00262579	0.00284009	0.00307293	0.00457664	0.00685381	0.0103023	0.0155246	0.023433	0.0354094	0.053546	0.0810116	0.185592	0.425428	0.97545	0.000149562	0.000149562	0.000149562	0.000149562	0.000149562	0.000149562	0.000149562
CH4	91	0.00141237	0.00152269	0.00164256	0.0017728	0.00191431	0.00206806	0.00223513	0.00241665	0.00261388	0.00282818	0.00421212	0.00630792	0.00948173	0.0142881	0.0215666	0.0325891	0.0492812	0.0745592	0.17081	0.391544	0.897756	0.00013765	0.00013765	0.00013765	0.00013765	0.00013765	0.00013765	0.00013765
CH4	92	0.00129988	0.00140141	0.00151173	0.00163159	0.00176183	0.00190334	0.0020571	0.00222416	0.00240569	0.00260292	0.00387663	0.0058055	0.00872652	0.01315	0.0198489	0.0299934	0.045356	0.0686206	0.157205	0.360358	0.826251	1.89469	0.000126686	0.000126686	0.000126686	0.000126686	0.000126686	0.000126686
CH4	93	0.00119634	0.00128979	0.00139132	0.00150164	0.00162151	0.00175175	0.00189326	0.00204701	0.00221408	0.0023956	0.00356786	0.0053431	0.00803146	0.0121026	0.0182679	0.0276045	0.0417434	0.0631551	0.144684	0.331656	0.760441	1.74378	0.000116596	0.000116596	0.000116596	0.000116596	0.000116596	0.000116596
CH4	94	0.00110106	0.00118706	0.0012805	0.00138204	0.00149235	0.00161222	0.00174246	0.00188397	0.00203773	0.00220479	0.00328368	0.00491752	0.00739177	0.0111387	0.0168129	0.0254058	0.0384186	0.0581248	0.13316	0.30524	0.699873	1.60489	0.000107201	0.000107201	0.000107201	0.000107201	0.000107201	0.000107201
CH4	95	0.00101336	0.00109251	0.00117851	0.00127196	0.00137349	0.00148381	0.00160368	0.00173391	0.00187542	0.00202918	0.00302214	0.00452585	0.00680302	0.0102515	0.0154738	0.0233823	0.0353586	0.0534953	0.122554	0.280928	0.644129	1.47706	9.8769e-05	9.8769e-05	9.8769e-05	9.8769e-05	9.8769e-05	9.8769e-05
CH4	96	0.000932646	0.00100549	0.00108465	0.00117065	0.00126409	0.00136563	0.00147594	0.00159581	0.00172605	0.00186756	0.00278143	0.00416537	0.00626117	0.00943498	0.0142413	0.0215199	0.0325423	0.0492344	0.112793	0.258552	0.592825	1.35942	9.09039e-05	9.09039e-05	9.09039e-05	9.09039e-05	9.09039e-05	9.09039e-05
CH4	97	0.000858362	0.000925408	0.000998256	0.00107741	0.00116341	0.00125685	0.00135839	0.00146871	0.00158857	0.00171881	0.00255989	0.0038336	0.00576247	0.0086835	0.013107	0.0198059	0.0299504	0.045313	0.103809	0.237959	0.545607	1.25114	9.31255e-08	9.31255e-08	9.31255e-08	9.31255e-08	9.31255e-08	9.31255e-08
CH4	98	0.000789995	0.0008517	0.000918746	0.000991594	0.00107075	0.00115675	0.00125019	0.00135172	0.00146204	0.00158191	0.002356	0.00352826	0.0053035	0.00799187	0.0120631	0.0182283	0.0275649	0.0417038	0.0955406	0.219006	0.50215	1.15149	8.35718e-05	8.35718e-05	8.35718e-05	8.35718e-05	8.35718e-05	8.35718e-05
CH4	99	0.000727072	0.000783863	0.000845569	0.000912614	0.000985462	0.00106461	0.00115062	0.00124406	0.00134559	0.00145591	0.00216835	0.00324724	0.00488108	0.00735532	0.0111022	0.0167765	0.0253694	0.0383822	0.0879309	0.201562	0.462154	1.05978	7.69983e-05	7.69983e-05	7.69983e-05	7.69983e-05	7.69983e-05	7.69983e-05
CH4	100	0.000669162	0.000721429	0.00077822	0.000839926	0.000906971	0.000979819	0.00105897	0.00114497	0.00123842	0.00133995	0.00199564	0.0029886	0.00449231	0.00676948	0.010218	0.0154402	0.0233487	0.0353251	0.0809273	0.185508	0.425344	0.975365	7.08668e-05	7.08668e-05	7.08668e-05	7.08668e-05	7.08668e-05	7.08668e-05
CH4	101	0.000615864	0.000663968	0.000716236	0.000773026	0.000834732	0.000901778	0.000974625	0.00105378	0.00113978	0.00123322	0.00183669	0.00275056	0.0041345	0.0062303	0.00940411	0.0142104	0.021489	0.0325115	0.0744815	0.170732	0.391466	0.897679	6.52224e-05	6.52224e-05	6.52224e-05	6.52224e-05	6.52224e-05	6.52224e-05
CH4	102	0.000566811	0.000611084	0.000659188	0.000711456	0.000768246	0.000829952	0.000896998	0.000969845	0.001049	0.001135	0.0016904	0.00253148	0.00380519	0.00573406	0.00865509	0.0130786	0.0197774	0.029922	0.0685492	0.157134	0.360286	0.82618	1.89468	0	0	0	0	0
CH4	103	0.000521665	0.000562412	0.000606685	0.000654789	0.000707057	0.000763847	0.000825553	0.000892598	0.000965446	0.0010446	0.00155576	0.00232985	0.00350211	0.00527735	0.00796572	0.0120369	0.0182022	0.0275387	0.0630893	0.144618	0.33159	0.760375	1.74372	0.000166002	0.000166002	0.000166002	0.000166002	0.000166002
CH4	104	0.000480115	0.000517616	0.000558363	0.000602636	0.00065074	0.000703008	0.000759798	0.000821504	0.00088855	0.000961397	0.00143185	0.00214428	0.00322317	0.00485702	0.00733126	0.0110782	0.0167524	0.0253453	0.0580643	0.133099	0.305179	0.699812	1.60483	0	0	0	0	0
CH4	105	0.000441875	0.000476389	0.00051389	0.000554637	0.00059891	0.000647014	0.000699281	0.000756072	0.000817778	0.000884823	0.0013178	0.00197349	0.00296645	0.00447016	0.00674733	0.0101958	0.0154181	0.0233266	0.0534396	0.122498	0.280872	0.644073	1.47701	6.14945e-08	6.14945e-08	6.14945e-08	6.14945e-08	6.14945e-08
CH4	106	0.00040668	0.000438445	0.000472959	0.00051046	0.000551207	0.00059548	0.000643584	0.000695852	0.000752643	0.000814348	0.00121284	0.00181631	0.00273018	0.00411412	0.00620992	0.00938373	0.0141901	0.0214686	0.0491832	0.112741	0.258501	0.592773	1.35937	0	0	0	0	0
CH4	107	0.000374288	0.000403523	0.000435289	0.000469803	0.000507304	0.000548051	0.000592324	0.000640428	0.000692695	0.000749486	0.00111624	0.00167164	0.00251272	0.00378643	0.0057153	0.00863633	0.0130598	0.0197587	0.0452658	0.103762	0.237911	0.54556	1.2511	8.98217e-05	8.98217e-05	8.98217e-05	8.98217e-05	8.98217e-05
CH4	108	0.000344178	0.000371383	0.000400618	0.000432384	0.000466898	0.000504399	0.000545146	0.000589419	0.000637523	0.00068979	0.00102733	0.0015385	0.00231259	0.00348485	0.00526009	0.00794845	0.0120196	0.0181849	0.0416604	0.0954972	0.218962	0.502106	1.15145	0	0	0	0	0
CH4	109	0.000317063	0.000341506	0.00036871	0.000397945	0.00042971	0.000464224	0.000501726	0.000542472	0.000586745	0.000634849	0.000945506	0.00141596	0.00212839	0.00320728	0.00484113	0.00731537	0.0110623	0.0167365	0.0383422	0.087891	0.201522	0.462114	1.05974	7.60873e-05	7.60873e-05	7.60873e-05	7.60873e-05	7.60873e-05
CH4	110	0.000291809	0.000314602	0.000339048	0.000366249	0.000395484	0.000427249	0.000461764	0.000499265	0.000540011	0.000584284	0.000870198	0.00130318	0.00195887	0.00295183	0.00445554	0.00673271	0.0101812	0.0154035	0.0352883	0.0808905	0.185471	0.425307	0.975329	0	0	0	0	0
CH4	111	0.000268567	0.000289545	0.000312338	0.000336785	0.000363984	0.000393219	0.000424985	0.000459499	0.000497	0.000537747	0.000800888	0.00119938	0.00180285	0.00271672	0.00410066	0.00619646	0.00937027	0.0141766	0.0324776	0.0744477	0.170698	0.391432	0.897645	0	0	0	0	0
CH4	112	0.000247176	0.000266483	0.00028746	0.000310253	0.000334703	0.0003619	0.000391135	0.0004229	0.000457415	0.000494916	0.000737098	0.00110385	0.00165925	0.00250033	0.00377404	0.00570291	0.00862394	0.0130475	0.0298908	0.068518	0.157103	0.360255	0.826148	1.89471	6.44974e-05	6.44974e-05	6.44974e-05	6.44974e-05
CH4	113	0.000227489	0.000245258	0.000264564	0.000285542	0.000308335	0.000332786	0.000359982	0.000389217	0.000420982	0.000455496	0.000678389	0.00101593	0.00152709	0.00230119	0.00347345	0.00524868	0.00793705	0.0120082	0.0275101	0.0630606	0.144589	0.331561	0.760347	1.74369	0	0	0	0
CH4	114	0.00020937	0.000225723	0.000243492	0.000262799	0.000283776	0.000306569	0.000331022	0.000358216	0.000387451	0.000419217	0.000624356	0.000935013	0.00140546	0.0021179	0.00319679	0.00483063	0.00730488	0.0110518	0.0253189	0.0580379	0.133073	0.305153	0.699786	1.60481	0	0	0	0
CH4	115	0.000192694	0.000207745	0.000224098	0.000241867	0.000261174	0.000282151	0.000304944	0.000329399	0.000356591	0.000385827	0.000574627	0.00086054	0.00129352	0.00194921	0.00294217	0.00444588	0.00672305	0.0101715	0.0233023	0.0534153	0.122474	0.280848	0.644049	1.47698	7.86956e-05	7.86956e-05	7.86956e-05	7.86956e-05
CH4	116	0.000177346	0.000191198	0.000206249	0.000222603	0.000240372	0.000259678	0.000280656	0.000303448	0.000327904	0.000355096	0.000528858	0.000791999	0.00119049	0.00179396	0.00270783	0.00409177	0.00618757	0.00936138	0.0214463	0.0491608	0.112719	0.258478	0.592751	1.35934	0	0	0	0
CH4	117	0.000163066	0.000175969	0.000189822	0.000204873	0.000221226	0.000238995	0.000258302	0.000279279	0.000302072	0.000326529	0.000486735	0.000728917	0.00109567	0.00165107	0.00249215	0.00376586	0.00569473	0.00861576	0.0197381	0.0452452	0.103741	0.237891	0.545539	1.25107	0	0	0	0
CH4	118	0.000150232	0.000161801	0.000174702	0.000188555	0.000203606	0.000219959	0.000237728	0.000257035	0.000278012	0.000300805	0.000447968	0.00067086	0.0010084	0.00151957	0.00229366	0.00346592	0.00524116	0.00792952	0.018166	0.0416415	0.0954783	0.218943	0.502088	1.15143	0	0	0	0
CH4	119	0.000138266	0.000149066	0.000160636	0.000173537	0.000187389	0.00020244	0.000218793	0.000236562	0.000255869	0.000276846	0.000412287	0.000617427	0.000928084	0.00139853	0.00211097	0.00318986	0.0048237	0.00729795	0.0167191	0.0383248	0.0878735	0.201505	0.462097	1.05972	6.12887e-05	6.12887e-05	6.12887e-05	6.12887e-05
CH4	120	0.000127254	0.000137193	0.000147993	0.000159564	0.000172464	0.000186316	0.000201367	0.00021772	0.000235489	0.000254796	0.000379449	0.000568249	0.000854163	0.00128714	0.00194283	0.00293579	0.0044395	0.00671667	0.0153874	0.0352723	0.0808745	0.185455	0.425291	0.975313	0	0	0	0
CH4	121	0.000117118	0.000126266	0.000136206	0.000147005	0.000158577	0.000171476	0.000185328	0.000200379	0.000216733	0.000234502	0.000348928	0.000522989	0.00078613	0.00118462	0.00178809	0.00270196	0.0040859	0.0061817	0.0141618	0.0324629	0.0744329	0.170684	0.391417	0.89763	0	0	0	0
CH4	122	0.000107681	0.000116209	0.000125357	0.000135297	0.000146096	0.000157669	0.000170567	0.000184419	0.00019947	0.000215824	0.00032143	0.000481334	0.000723516	0.00109027	0.00164567	0.00248675	0.00376046	0.00568933	0.0130339	0.0298772	0.0685044	0.157089	0.360241	0.826135	1.89466	0	0	0
CH4	123	9.92114e-05	0.000106845	0.000115373	0.00012452	0.00013446	0.00014526	0.000156834	0.00016973	0.000183583	0.000198634	0.000295833	0.000442996	0.000665888	0.00100343	0.00151459	0.00228868	0.00346095	0.00523618	0.0119957	0.0274975	0.0630481	0.144577	0.331549	0.760334	1.74368	0	0	0
CH4	124	9.1311e-05	9.84414e-05	0.000106076	0.000114603	0.00012375	0.00013369	0.00014449	0.000156064	0.000168804	0.000182813	0.00027227	0.000407712	0.000612851	0.000923508	0.00139396	0.00210639	0.00318529	0.00481913	0.0110403	0.0253074	0.0580264	0.133062	0.305141	0.699774	1.60479	0	0	0
CH4	125	9.35426e-08	9.06023e-05	9.77327e-05	0.000105367	0.000113894	0.000123042	0.000132981	0.000143781	0.000155513	0.000168096	0.000250584	0.000375238	0.000564038	0.000849952	0.00128293	0.00193862	0.00293158	0.00443529	0.0101609	0.0232917	0.0534047	0.122463	0.280837	0.644038	1.47697	6.13051e-05	6.13051e-05	6.13051e-05
CH4	126	8.39461e-05	9.28166e-08	1.00123e-07	9.70823e-05	0.000104715	0.000113242	0.00012239	0.000132329	0.000143129	0.000154861	0.000230626	0.000345056	0.000519113	0.000782254	0.00118075	0.00178421	0.00269808	0.00408202	0.00935164	0.0214365	0.0491511	0.112709	0.258469	0.592741	1.35933	0	0	0
CH4	127	7.73432e-05	8.32946e-05	8.99421e-05	9.94549e-08	9.6482e-05	0.000104115	0.000112641	0.000121789	0.000131729	0.000142529	0.000212257	0.000317863	0.000477766	0.000719949	0.0010867	0.0016421	0.00248318	0.0037569	0.00860679	0.0197291	0.0452362	0.103732	0.237882	0.54553	1.25107	0	0	0
CH4	128	0	7.67429e-05	8.26949e-05	8.93418e-05	9.88399e-08	9.59295e-05	0.000103563	0.000112089	0.000121237	0.000131177	0.000195351	0.00029255	0.000439713	0.000662605	0.00100015	0.00151131	0.0022854	0.00345766	0.00792127	0.0181577	0.0416332	0.09547	0.218935	0.502079	1.15142	0	0	0
CH4	129	0.000196928	0	7.61904e-05	8.21416e-05	8.87894e-05	9.82739e-08	9.5421e-05	0.000103056	0.000111581	0.000120729	0.000179791	0.000269249	0.00040469	0.00060983	0.000920487	0.00139094	0.00210337	0.00318226	0.00729035	0.0167115	0.0383172	0.0878659	0.201497	0.462089	1.05971	0	0	0
CH4	130	0	0.0001954	0	7.56834e-05	8.16337e-05	8.8281e-05	9.7753e-08	9.4953e-05	0.000102588	0.000111113	0.000165318	0.000247803	0.000372457	0.000561257	0.000847171	0.00128015	0.00193584	0.0029288	0.00670968	0.0153804	0.0352653	0.0808675	0.185448	0.425284	0.975306	0	0	0
CH4	131	0.000106516	0	0.000193922	0	7.52154e-05	8.11662e-05	8.7813e-05	9.72736e-08	9.45223e-05	0.000102158	0.000152301	0.000228066	0.000342494	0.000516554	0.000779695	0.00117819	0.00178165	0.00269552	0.00617526	0.0141554	0.0324564	0.0744265	0.170677	0.391411	0.897624	0	0	0
CH4	132	0	0.000105689	0	0.000192628	0	7.47847e-05	8.0736e-05	8.73824e-05	9.68324e-08	9.41259e-05	0.000140173	0.000209901	0.000315512	0.000475411	0.000717593	0.00108435	0.00163975	0.00248083	0.00568341	0.0130279	0.0298713	0.0684985	0.157083	0.360236	0.826129	1.89467	0	0
CH4	133	9.0229e-05	0	0.000104999	0	0.000191437	0	7.43883e-05	8.03401e-05	8.6986e-05	9.64263e-08	0.000129008	0.000193183	0.000290382	0.000437545	0.000660438	0.000997979	0.00150914	0.00228323	0.00523073	0.0119903	0.0274921	0.0630427	0.144572	0.331543	0.760329	1.74367	0	0
CH4	134	0	6.12905e-08	0	0.000104298	0	0.000190341	0	7.40235e-05	7.99756e-05	8.66212e-05	0.000118733	0.000177796	0.000267253	0.000402695	0.000607834	0.000918492	0.00138894	0.00210138	0.00481411	0.0110353	0.0253024	0.0580214	0.133057	0.305136	0.699769	1.60479	0	0
CH4	135	1.09172e-07	0	6.08493e-08	0	0.000103653	0	0.000189331	0	7.36877e-05	7.96402e-05	0.000109276	0.00016348	0.000245967	0.000370621	0.000559421	0.000845335	0.00127831	0.001934	0.00443067	0.0101563	0.0232871	0.0534001	0.122459	0.280832	0.644034	1.47697	0	0
CH4	136	0	8.95757e-05	0	6.04432e-08	0	0.00010306	0	0.000188402	0	7.33787e-05	0.000100469	0.000150614	0.000226376	0.000340805	0.000514864	0.000778005	0.0011765	0.00177996	0.00407777	0.00934739	0.0214323	0.0491468	0.112705	0.258464	0.592737	1.35933	0	0
CH4	137	0	0	8.89308e-05	0	6.00695e-08	0	0.000102515	0	0.000187547	0	9.25701e-05	0.000138617	0.000208345	0.000313957	0.000473856	0.000716038	0.00108279	0.00163819	0.00375298	0.00860288	0.0197252	0.0452323	0.103728	0.237878	0.545526	1.25106	6.1062e-05	6.1062e-05
CH4	138	0.000169698	0	0	8.83374e-05	0	5.97255e-08	0	0.000102012	0	0.000186761	9.48325e-08	0.000127577	0.000191751	0.00028895	0.000436114	0.000659006	0.000996548	0.00150771	0.00345406	0.00791767	0.0181541	0.0416296	0.0954664	0.218931	0.502076	1.15142	0	0
CH4	139	0	0.000168381	0	0	8.77911e-05	0	5.94089e-08	0	0.000101549	0	8.51894e-05	0.000117415	0.000176478	0.000265936	0.000401378	0.000606517	0.000917174	0.00138762	0.00317895	0.00728704	0.0167082	0.0383139	0.0878626	0.201494	0.462086	1.05971	0	0
CH4	140	0	0	0.000167169	0	0	8.72884e-05	0	5.91175e-08	0	0.000101123	7.83239e-05	0.000107954	0.000162269	0.000244754	0.000369408	0.000558209	0.000844122	0.0012771	0.00292575	0.00670663	0.0153774	0.0352622	0.0808645	0.185445	0.425281	0.975303	0	0
CH4	141	0	0	0	0.000166053	0	0	8.68257e-05	0	5.88494e-08	0	7.21658e-05	9.94631e-05	0.000149497	0.00022526	0.00033969	0.000513748	0.000776889	0.00117538	0.00269272	0.00617246	0.0141526	0.0324536	0.0744237	0.170674	0.391408	0.897621	0	0
CH4	142	0	0	0	0	0.000165026	0	0	8.63999e-05	0	5.86026e-08	0	9.15427e-05	0.00013759	0.000207318	0.000312929	0.000472828	0.000715011	0.00108176	0.00247825	0.00568083	0.0130254	0.0298687	0.0684959	0.15708	0.360233	0.826126	1.89464	0
CH4	143	0	0	0	0	0	0.000164081	0	0	8.6008e-05	0	0.000183674	9.378e-08	0.000126631	0.000190806	0.000288005	0.000435168	0.000658061	0.000995603	0.00228086	0.00522836	0.0119879	0.0274897	0.0630403	0.144569	0.331541	0.760326	1.74367	0
CH4	144	0	0	0	0	0	0	7.3458e-05	0	0	8.56473e-05	0	8.41591e-05	0.000116545	0.000175608	0.000265066	0.000400508	0.000605647	0.000916304	0.00209919	0.00481192	0.0110331	0.0253002	0.0580192	0.133054	0.305134	0.699767	1.60479	0
CH4	145	7.27582e-05	0	0	0	0	0	0	7.30977e-05	0	0	9.9452e-05	7.75395e-05	0.000107154	0.000161469	0.000243954	0.000368608	0.000557408	0.000843321	0.00193199	0.00442866	0.0101543	0.0232851	0.0533981	0.122457	0.28083	0.644032	1.47697	0
CH4	146	0	7.21935e-05	0	0	0	0	0	0	7.27661e-05	0	0	7.13649e-05	9.8726e-05	0.00014876	0.000224523	0.000338954	0.000513011	0.000776152	0.00177811	0.00407592	0.00934553	0.0214304	0.049145	0.112703	0.258463	0.592735	1.35933	0
CH4	147	0	0	7.16738e-05	0	0	0	8.97535e-05	0	0	7.2461e-05	5.76339e-08	0	9.08643e-05	0.000136912	0.00020664	0.000312251	0.00047215	0.000714332	0.00163649	0.00375128	0.00860117	0.0197235	0.0452306	0.103727	0.237876	0.545525	1.25106	0
CH4	148	0	0	0	7.11955e-05	0	0	0	8.93133e-05	0	0	0	0.000181636	9.3085e-08	0.000126007	0.000190181	0.000287381	0.000434544	0.000657437	0.00150614	0.00345249	0.0079161	0.0181526	0.0416281	0.0954648	0.21893	0.502074	1.15141	0
CH4	149	0	0	0	0	7.07553e-05	0	0	0	8.89082e-05	0	8.42316e-05	0	8.35354e-05	0.000115971	0.000175034	0.000264491	0.000399933	0.000605072	0.00138618	0.00317751	0.00728559	0.0167067	0.0383124	0.0878612	0.201492	0.462084	1.05971	0
CH4	150	0	0	0	0	0	7.03501e-05	0	0	0	8.85353e-05	0	9.82874e-05	7.69648e-05	0.000106626	0.00016094	0.000243425	0.000368079	0.000556879	0.00127577	0.00292442	0.0067053	0.0153761	0.0352609	0.0808631	0.185444	0.42528	0.975301	0
CH4	151	7.26873e-05	0	0	0	0	0	6.99772e-05	0	0	0	0	0	7.0836e-05	9.82393e-05	0.000148274	0.000224036	0.000338468	0.000512524	0.00117416	0.0026915	0.00617123	0.0141514	0.0324524	0.0744225	0.170673	0.391407	0.89762	0
CH4	152	0	7.21232e-05	0	0	0	0	0	6.9634e-05	0	0	7.12618e-05	1.17879e-07	0	9.04163e-05	0.000136464	0.000206192	0.000311803	0.000471702	0.00108064	0.00247712	0.0056797	0.0130242	0.0298676	0.0684948	0.157079	0.360232	0.826125	1.89465
CH4	153	0	0	7.16039e-05	0	0	0	0	0	6.93181e-05	0	0	0	0.000180289	9.26261e-08	0.000125595	0.000189769	0.000286968	0.000434132	0.000994566	0.00227982	0.00522732	0.0119869	0.0274887	0.0630393	0.144568	0.33154	0.760325	1.74367
CH4	154	0	0	0	7.11261e-05	0	0	0	0	0	6.90274e-05	0	8.32968e-05	0	8.31236e-05	0.000115591	0.000174654	0.000264112	0.000399554	0.00091535	0.00209824	0.00481097	0.0110321	0.0252992	0.0580183	0.133053	0.305133	0.699766	1.60479
CH4	155	0	0	0	0	7.06863e-05	0	0	0	0	0	8.70734e-05	0	9.7559e-05	7.65854e-05	0.000106277	0.000160592	0.000243076	0.00036773	0.000842444	0.00193111	0.00442778	0.0101534	0.0232842	0.0533972	0.122456	0.28083	0.644031	1.47697
CH4	156	0	0	0	0	0	7.02815e-05	0	0	0	0	0	0	0	7.04868e-05	9.79179e-05	0.000147952	0.000223715	0.000338147	0.000775344	0.0017773	0.00407511	0.00934473	0.0214296	0.0491442	0.112702	0.258462	0.592734	1.35933
CH4	157	0	0	0	0	0	0	6.9909e-05	0	0	0	0	7.04709e-05	1.17006e-07	0	9.01205e-05	0.000136168	0.000205896	0.000311507	0.000713589	0.00163574	0.00375054	0.00860043	0.0197228	0.0452299	0.103726	0.237876	0.545524	1.25106
CH4	158	0	0	0	0	0	0	0	6.95661e-05	0	0	0	0	0	0.000179401	9.2323e-08	0.000125322	0.000189497	0.000286696	0.000656752	0.00150546	0.00345181	0.00791542	0.0181519	0.0416274	0.0954642	0.218929	0.502073	1.15141
CH4	159	0	0	0	0	0	0	0	0	6.92505e-05	0	6.78865e-05	0	8.26795e-05	0	8.28516e-05	0.000115341	0.000174404	0.000263861	0.000604443	0.00138555	0.00317688	0.00728496	0.0167061	0.0383118	0.0878605	0.201492	0.462084	1.0597
CH4	160	0	0	0	0	0	0	0	0	0	6.89601e-05	0	8.6107e-05	0	9.7078e-05	7.63348e-05	0.000106047	0.000160361	0.000242845	0.000556299	0.00127519	0.00292384	0.00670472	0.0153755	0.0352603	0.0808626	0.185443	0.425279	0.975301
CH4	161	0	0	0	0	0	0	0	0	0	0	0	0	0	0	7.02562e-05	9.77056e-05	0.00014774	0.000223503	0.000511991	0.00117362	0.00269096	0.0061707	0.0141508	0.0324519	0.0744219	0.170673	0.391406	0.897619
CH4	162	7.24257e-05	0	0	0	0	0	0	0	0	0	0	0	6.99487e-05	1.16429e-07	0	1.00095e-07	0.000135973	0.000205701	0.000471211	0.00108015	0.00247663	0.00567921	0.0130237	0.0298671	0.0684943	0.157079	0.360231	0.826125
CH4	163	0	7.18636e-05	0	0	0	0	0	0	0	0	0	0	0	0	0.000178814	8.99172e-05	0.000125143	0.000189317	0.00043368	0.000994114	0.00227937	0.00522687	0.0119864	0.0274882	0.0630388	0.144568	0.331539	0.760325
CH4	164	0	0	7.13462e-05	0	0	0	0	0	0	0	0	6.71331e-05	0	8.22719e-05	0	8.26721e-05	0.000115175	0.000174238	0.000399138	0.000914934	0.00209782	0.00481055	0.0110317	0.0252988	0.0580179	0.133053	0.305133	0.699766
CH4	165	0	0	0	7.08701e-05	0	0	0	0	0	0	6.78203e-05	0	8.54689e-05	0	9.67604e-05	7.61694e-05	0.000105895	0.000160209	0.000367347	0.000842061	0.00193073	0.0044274	0.0101531	0.0232838	0.0533968	0.122456	0.280829	0.64403
CH4	166	0	0	0	0	7.04319e-05	0	0	0	0	0	0	0	0	0	0	7.01039e-05	9.75655e-05	0.0001476	0.000337795	0.000774992	0.00177695	0.00407476	0.00934437	0.0214293	0.0491438	0.112702	0.258461	0.592734
CH4	167	0	0	0	0	0	7.00286e-05	0	0	0	0	0	0	0	6.96038e-05	1.16048e-07	0	9.99518e-08	0.000135844	0.000311183	0.000713264	0.00163542	0.00375021	0.00860011	0.0197225	0.0452296	0.103725	0.237875	0.545523
CH4	168	0	0	0	0	0	0	6.96574e-05	0	0	0	0	0	0	0	0	0.000178426	8.97882e-05	0.000125024	0.000286398	0.000656454	0.00150516	0.00345151	0.00791512	0.0181516	0.0416271	0.0954639	0.218929	0.502073
CH4	169	0	0	0	0	0	0	0	6.93157e-05	0	0	0	0	6.66355e-05	0	8.20027e-05	0	8.25535e-05	0.000115066	0.000263587	0.000604168	0.00138527	0.0031766	0.00728469	0.0167058	0.0383115	0.0878603	0.201491	0.462084
CH4	170	0	0	0	0	0	0	0	0	6.90013e-05	0	0	6.70676e-05	0	8.50475e-05	0	9.65507e-05	7.60601e-05	0.000105794	0.000242592	0.000556047	0.00127494	0.00292359	0.00670447	0.0153752	0.0352601	0.0808623	0.185443	0.425279
CH4	171	0	0	0	0	0	0	0	0	0	6.87119e-05	0	0	0	0	0	0	7.00033e-05	9.74729e-05	0.00022327	0.000511758	0.00117339	0.00269073	0.00617047	0.0141506	0.0324516	0.0744217	0.170672	0.391406
CH4	172	0	0	0	0	0	0	0	0	0	0	0	0	0	0	6.93761e-05	1.15796e-07	0	9.9857e-08	0.000205487	0.000470997	0.00107993	0.00247642	0.005679	0.0130235	0.0298669	0.0684941	0.157079	0.360231
CH4	173	0	0	0	0	0	0	0	0	0	0	0	0	0	0	0	0	0.00017817	8.97031e-05	0.00018912	0.000433483	0.000993917	0.00227917	0.00522667	0.0119862	0.027488	0.0630386	0.144567	0.331539
CH4	174	0	0	0	0	0	0	0	0	0	0	0	0	0	6.6307e-05	0	8.1825e-05	0	8.24752e-05	0.000174057	0.000398956	0.000914753	0.00209764	0.00481037	0.0110315	0.0252986	0.0580177	0.133053	0.305132
CH4	175	0	0	0	0	0	0	0	0	0	0	0	0	6.65706e-05	0	8.47693e-05	0	9.64111e-05	7.5988e-05	0.000160042	0.00036718	0.000841894	0.00193056	0.00442723	0.0101529	0.0232836	0.0533966	0.122455	0.280829
CH4	176	0	0	0	0	0	0	0	0	0	0	6.75019e-05	0	0	0	0	0	0	6.99369e-05	0.000147446	0.000337641	0.000774838	0.0017768	0.00407461	0.00934422	0.0214291	0.0491437	0.112702	0.258461
CH4	177	0	0	0	0	0	0	0	0	0	0	0	0	0	0	0	6.92257e-05	1.16652e-07	0	0.000135702	0.000311042	0.000713123	0.00163528	0.00375007	0.00859996	0.0197223	0.0452294	0.103725	0.237875
CH4	178	0	0	0	0	0	0	0	0	0	0	0	0	0	0	0	0	0	0.000178001	0.000124894	0.000286268	0.000656324	0.00150503	0.00345138	0.00791499	0.0181515	0.0416269	0.0954637	0.218929
CH4	179	0	0	0	0	0	0	0	0	0	0	0	0	0	0	6.60901e-05	0	8.17076e-05	0	0.000114946	0.000263467	0.000604048	0.00138516	0.00317648	0.00728457	0.0167057	0.0383114	0.0878602	0.201491
CH4	180	0	0	0	0	0	0	0	0	0	0	0	0	0	6.62424e-05	0	8.45855e-05	0	9.63197e-05	0.000105684	0.000242482	0.000555936	0.00127483	0.00292348	0.00670436	0.0153751	0.0352599	0.0808622	0.185443
CH4	181	0	0	0	0	0	0	0	0	0	0	0	6.67528e-05	0	0	0	0	0	0	9.73715e-05	0.000223169	0.000511657	0.00117329	0.00269063	0.00617037	0.0141505	0.0324515	0.0744216	0.170672
CH4	182	0	0	0	0	0	0	0	0	0	0	0	0	0	0	0	0	6.91264e-05	1.16541e-07	9.97531e-08	0.000205393	0.000470904	0.00107984	0.00247632	0.0056789	0.0130234	0.0298668	0.068494	0.157079
CH4	183	0	0	0	0	0	0	0	0	0	0	0	0	0	0	0	0	0	0	8.96097e-05	0.000189034	0.000433397	0.000993831	0.00227909	0.00522658	0.0119861	0.027488	0.0630385	0.144567
CH4	184	0	0	0	0	0	0	0	0	0	0	0	0	0	0	0	6.59468e-05	0	8.16301e-05	8.23893e-05	0.000173978	0.000398877	0.000914674	0.00209756	0.00481029	0.0110315	0.0252986	0.0580176	0.133053
CH4	185	0	0	0	0	0	0	0	0	0	0	0	0	0	0	6.59664e-05	0	8.44642e-05	0	7.59089e-05	0.00015997	0.000367107	0.000841821	0.00193049	0.00442716	0.0101528	0.0232836	0.0533966	0.122455
CH4	186	0	0	0	0	0	0	0	0	0	0	0	0	6.62581e-05	0	0	0	0	0	6.98641e-05	0.000147379	0.000337574	0.000774771	0.00177673	0.00407454	0.00934415	0.0214291	0.0491436	0.112702
CH4	187	0	0	0	0	0	0	0	0	0	0	0	0	0	0	0	0	0	6.90608e-05	0	0.000135641	0.00031098	0.000713061	0.00163522	0.00375001	0.0085999	0.0197223	0.0452294	0.103725
CH4	188	0	0	0	0	0	0	0	0	0	0	0	0	0	0	0	0	0	0	0.000177816	0.000124837	0.000286211	0.000656267	0.00150497	0.00345132	0.00791493	0.0181514	0.0416269	0.0954637
CH4	189	0	0	0	0	0	0	0	0	0	0	0	0	0	0	0	0	6.58522e-05	0	0	0.000114894	0.000263415	0.000603996	0.0013851	0.00317643	0.00728452	0.0167057	0.0383114	0.0878601
CH4	190	0	0	0	0	0	0	0	0	0	0	0	0	0	0	0	6.58234e-05	0	8.43841e-05	9.62194e-05	0.000105636	0.000242434	0.000555888	0.00127478	0.00292343	0.00670431	0.0153751	0.0352599	0.0808621
CH4	191	0	0	0	0	0	0	0	0	0	0	0	0	0	6.59302e-05	0	0	0	0	0	9.73272e-05	0.000223124	0.000511612	0.00117325	0.00269058	0.00617032	0.0141505	0.0324515	0.0744216
CH4	192	0	0	0	0	0	0	0	0	0	0	0	0	0	0	0	0	0	0	1.1642e-07	9.97077e-08	0.000205353	0.000470863	0.0010798	0.00247628	0.00567886	0.0130234	0.0298668	0.068494
CH4	193	0	0	0	0	0	0	0	0	0	0	0	0	0	0	0	0	0	0	0	8.9569e-05	0.000188997	0.000433359	0.000993794	0.00227905	0.00522655	0.0119861	0.0274879	0.0630385
CH4	194	0	0	0	0	0	0	0	0	0	0	0	0	0	0	0	0	0	6.57898e-05	8.15451e-05	8.23519e-05	0.000173943	0.000398843	0.000914639	0.00209752	0.00481026	0.0110314	0.0252985	0.0580176
CH4	195	0	0	0	0	0	0	0	0	0	0	0	0	0	0	0	0	6.5729e-05	0	0	7.58744e-05	0.000159938	0.000367075	0.000841789	0.00193046	0.00442713	0.0101528	0.0232835	0.0533965
CH4	196	0	0	0	0	0	0	0	0	0	0	0	0	0	0	6.57737e-05	0	0	0	0	6.98324e-05	0.00014735	0.000337545	0.000774742	0.0017767	0.00407451	0.00934412	0.021429	0.0491436
CH4	197	0	0	0	0	0	0	0	0	0	0	0	0	0	0	0	0	0	0	6.8989e-05	0	0.000135614	0.000310953	0.000713034	0.00163519	0.00374998	0.00859988	0.0197222	0.0452293
CH4	198	0	0	0	0	0	0	0	0	0	0	0	0	0	0	0	0	0	0	0	0.000177735	0.000124812	0.000286186	0.000656242	0.00150495	0.0034513	0.00791491	0.0181514	0.0416269
CH4	199	0	0	0	0	0	0	0	0	0	0	0	0	0	0	0	0	0	0	0	0	0.000114871	0.000263392	0.000603973	0.00138508	0.00317641	0.00728449	0.0167056	0.0383113
CH4	200	0	0	0	0	0	0	0	0	0	0	0	0	0	0	0	0	0	6.56666e-05	8.42962e-05	9.61757e-05	0.000105615	0.000242413	0.000555867	0.00127476	0.00292341	0.00670429	0.0153751	0.0352599
CH4	201	0	0	0	0	0	0	0	0	0	0	0	0	0	0	0	6.56311e-05	0	0	0	0	9.73079e-05	0.000223105	0.000511593	0.00117323	0.00269056	0.0061703	0.0141504	0.0324515
CH4	202	0	0	0	0	0	0	0	0	0	0	0	0	0	0	0	0	0	0	0	1.16367e-07	9.9688e-08	0.000205335	0.000470845	0.00107978	0.00247626	0.00567884	0.0130234	0.0298667
CH4	203	0	0	0	0	0	0	0	0	0	0	0	0	0	0	0	0	0	0	0	0	8.95512e-05	0.00018898	0.000433343	0.000993777	0.00227903	0.00522653	0.0119861	0.0274879
CH4	204	0	0	0	0	0	0	0	0	0	0	0	0	0	0	0	0	0	0	6.57213e-05	8.15081e-05	8.23355e-05	0.000173928	0.000398828	0.000914624	0.00209751	0.00481024	0.0110314	0.0252985
CH4	205	0	0	0	0	0	0	0	0	0	0	0	0	0	0	0	0	0	0	0	0	7.58593e-05	0.000159924	0.000367062	0.000841775	0.00193045	0.00442711	0.0101528	0.0232835
CH4	206	0	0	0	0	0	0	0	0	0	0	0	0	0	0	0	0	6.5537e-05	0	0	0	6.98185e-05	0.000147337	0.000337532	0.000774729	0.00177669	0.0040745	0.00934411	0.021429
CH4	207	0	0	0	0	0	0	0	0	0	0	0	0	0	0	0	0	0	0	0	6.89576e-05	0	0.000135602	0.000310942	0.000713023	0.00163518	0.00374997	0.00859986	0.0197222
CH4	208	0	0	0	0	0	0	0	0	0	0	0	0	0	0	0	0	0	0	0	0	0.0001777	0.000124801	0.000286175	0.000656231	0.00150494	0.00345129	0.00791489	0.0181514
CH4	209	0	0	0	0	0	0	0	0	0	0	0	0	0	0	0	0	0	0	0	0	0	0.000114861	0.000263382	0.000603963	0.00138507	0.0031764	0.00728448	0.0167056
CH4	210	0	0	0	0	0	0	0	0	0	0	0	0	0	0	0	0	0	0	6.55983e-05	8.42579e-05	9.61566e-05	0.000105606	0.000242404	0.000555858	0.00127475	0.0029234	0.00670428	0.015375
CH4	211	0	0	0	0	0	0	0	0	0	0	0	0	0	0	0	0	0	6.54748e-05	0	0	0	9.72995e-05	0.000223097	0.000511585	0.00117322	0.00269056	0.00617029	0.0141504
CH4	212	0	0	0	0	0	0	0	0	0	0	0	0	0	0	0	0	0	0	0	0	1.16344e-07	9.96793e-08	0.000205327	0.000470838	0.00107977	0.00247626	0.00567884	0.0130234
CH4	213	0	0	0	0	0	0	0	0	0	0	0	0	0	0	0	0	0	0	0	0	0	8.95435e-05	0.000188973	0.000433336	0.00099377	0.00227903	0.00522652	0.0119861
CH4	214	0	0	0	0	0	0	0	0	0	0	0	0	0	0	0	0	0	0	0	6.56914e-05	8.14919e-05	8.23284e-05	0.000173922	0.000398821	0.000914618	0.0020975	0.00481024	0.0110314
CH4	215	0	0	0	0	0	0	0	0	0	0	0	0	0	0	0	0	0	0	0	0	0	7.58528e-05	0.000159918	0.000367056	0.000841769	0.00193044	0.00442711	0.0101528
CH4	216	0	0	0	0	0	0	0	0	0	0	0	0	0	0	0	0	0	0	0	0	0	6.98125e-05	0.000147332	0.000337527	0.000774723	0.00177668	0.00407449	0.00934411
CH4	217	0	0	0	0	0	0	0	0	0	0	0	0	0	0	0	0	0	0	0	0	6.89439e-05	0	0.000135597	0.000310936	0.000713018	0.00163517	0.00374996	0.00859986
CH4	218	0	0	0	0	0	0	0	0	0	0	0	0	0	0	0	0	0	0	0	0	0	0.000177684	0.000124797	0.000286171	0.000656227	0.00150493	0.00345128	0.00791489
CH4	219	0	0	0	0	0	0	0	0	0	0	0	0	0	0	0	0	0	0	0	0	0	0	0.000114857	0.000263378	0.000603959	0.00138507	0.00317639	0.00728448
CH4	220	0	0	0	0	0	0	0	0	0	0	0	0	0	0	0	0	0	0	0	6.55685e-05	8.42412e-05	9.61483e-05	0.000105602	0.0002424	0.000555854	0.00127475	0.0029234	0.00670428
CH4	221	0	0	0	0	0	0	0	0	0	0	0	0	0	0	0	0	0	0	6.54067e-05	0	0	0	9.72959e-05	0.000223093	0.000511581	0.00117321	0.00269055	0.00617029
CH4	222	0	0	0	0	0	0	0	0	0	0	0	0	0	0	0	0	0	0	0	0	0	1.16334e-07	9.96756e-08	0.000205324	0.000470834	0.00107977	0.00247625	0.00567883
CH4	223	0	0	0	0	0	0	0	0	0	0	0	0	0	0	0	0	0	0	0	0	0	0	8.95401e-05	0.00018897	0.000433333	0.000993767	0.00227902	0.00522652
CH4	224	0	0	0	0	0	0	0	0	0	0	0	0	0	0	0	0	0	0	0	0	6.56784e-05	8.14849e-05	8.23253e-05	0.000173919	0.000398818	0.000914615	0.0020975	0.00481023
CH4	225	0	0	0	0	0	0	0	0	0	0	0	0	0	0	0	0	0	0	0	0	0	0	7.58499e-05	0.000159915	0.000367053	0.000841767	0.00193044	0.0044271
CH4	226	0	0	0	0	0	0	0	0	0	0	0	0	0	0	0	0	0	0	0	0	0	0	6.98099e-05	0.000147329	0.000337524	0.000774721	0.00177668	0.00407449
CH4	227	0	0	0	0	0	0	0	0	0	0	0	0	0	0	0	0	0	0	0	0	0	6.8938e-05	0	0.000135595	0.000310934	0.000713015	0.00163517	0.00374996
CH4	228	0	0	0	0	0	0	0	0	0	0	0	0	0	0	0	0	0	0	0	0	0	0	0.000177678	0.000124795	0.000286169	0.000656225	0.00150493	0.00345128
CH4	229	0	0	0	0	0	0	0	0	0	0	0	0	0	0	0	0	0	0	0	0	0	0	0	0.000114855	0.000263376	0.000603957	0.00138506	0.00317639
CH4	230	0	0	0	0	0	0	0	0	0	0	0	0	0	0	0	0	0	0	0	0	6.55555e-05	8.42339e-05	9.61447e-05	0.0001056	0.000242398	0.000555853	0.00127475	0.0029234
CH4	231	0	0	0	0	0	0	0	0	0	0	0	0	0	0	0	0	0	0	0	6.5377e-05	0	0	0	9.72943e-05	0.000223091	0.00051158	0.00117321	0.00269055
CH4	232	0	0	0	0	0	0	0	0	0	0	0	0	0	0	0	0	0	0	0	0	0	0	1.1633e-07	9.96739e-08	0.000205322	0.000470833	0.00107977	0.00247625
CH4	233	0	0	0	0	0	0	0	0	0	0	0	0	0	0	0	0	0	0	0	0	0	0	0	8.95386e-05	0.000188969	0.000433332	0.000993766	0.00227902
CH4	234	0	0	0	0	0	0	0	0	0	0	0	0	0	0	0	0	0	0	0	0	0	6.56727e-05	8.14818e-05	8.2324e-05	0.000173918	0.000398817	0.000914614	0.0020975
CH4	235	0	0	0	0	0	0	0	0	0	0	0	0	0	0	0	0	0	0	0	0	0	0	0	7.58487e-05	0.000159914	0.000367052	0.000841766	0.00193044
CH4	236	0	0	0	0	0	0	0	0	0	0	0	0	0	0	0	0	0	0	0	0	0	0	0	6.98087e-05	0.000147328	0.000337523	0.00077472	0.00177668
CH4	237	0	0	0	0	0	0	0	0	0	0	0	0	0	0	0	0	0	0	0	0	0	0	6.89354e-05	0	0.000135594	0.000310933	0.000713014	0.00163517
CH4	238	0	0	0	0	0	0	0	0	0	0	0	0	0	0	0	0	0	0	0	0	0	0	0	0.000177675	0.000124794	0.000286168	0.000656224	0.00150493
CH4	239	0	0	0	0	0	0	0	0	0	0	0	0	0	0	0	0	0	0	0	0	0	0	0	0	0.000114854	0.000263375	0.000603956	0.00138506
CH4	240	0	0	0	0	0	0	0	0	0	0	0	0	0	0	0	0	0	0	0	0	0	6.55498e-05	8.42308e-05	9.61431e-05	0.0001056	0.000242397	0.000555852	0.00127474
CH4	241	0	0	0	0	0	0	0	0	0	0	0	0	0	0	0	0	0	0	0	0	6.5364e-05	0	0	0	9.72936e-05	0.000223091	0.000511579	0.00117321
CH4	242	0	0	0	0	0	0	0	0	0	0	0	0	0	0	0	0	0	0	0	0	0	0	0	1.16328e-07	9.96732e-08	0.000205322	0.000470832	0.00107977
CH4	243	0	0	0	0	0	0	0	0	0	0	0	0	0	0	0	0	0	0	0	0	0	0	0	0	8.9538e-05	0.000188968	0.000433331	0.000993765
CH4	244	0	0	0	0	0	0	0	0	0	0	0	0	0	0	0	0	0	0	0	0	0	0	6.56702e-05	8.14804e-05	8.23234e-05	0.000173917	0.000398817	0.000914613
CH4	245	0	0	0	0	0	0	0	0	0	0	0	0	0	0	0	0	0	0	0	0	0	0	0	0	7.58481e-05	0.000159914	0.000367051	0.000841765
CH4	246	0	0	0	0	0	0	0	0	0	0	0	0	0	0	0	0	0	0	0	0	0	0	0	0	6.98082e-05	0.000147328	0.000337523	0.00077472
CH4	247	0	0	0	0	0	0	0	0	0	0	0	0	0	0	0	0	0	0	0	0	0	0	0	6.89342e-05	0	0.000135593	0.000310933	0.000713014
CH4	248	0	0	0	0	0	0	0	0	0	0	0	0	0	0	0	0	0	0	0	0	0	0	0	0	0.000177674	0.000124793	0.000286167	0.000656223
CH4	249	0	0	0	0	0	0	0	0	0	0	0	0	0	0	0	0	0	0	0	0	0	0	0	0	0	0.000114854	0.000263374	0.000603956
CH4	250	0	0	0	0	0	0	0	0	0	0	0	0	0	0	0	0	0	0	0	0	0	0	6.55473e-05	8.42294e-05	9.61424e-05	0.000105599	0.000242397	0.000555851
CH4	251	0	0	0	0	0	0	0	0	0	0	0	0	0	0	0	0	0	0	0	0	0	6.53583e-05	0	0	0	9.72933e-05	0.00022309	0.000511579
CH4	252	0	0	0	0	0	0	0	0	0	0	0	0	0	0	0	0	0	0	0	0	0	0	0	0	1.16327e-07	9.96729e-08	0.000205321	0.000470832
CH4	253	0	0	0	0	0	0	0	0	0	0	0	0	0	0	0	0	0	0	0	0	0	0	0	0	0	8.95377e-05	0.000188968	0.000433331
CH4	254	0	0	0	0	0	0	0	0	0	0	0	0	0	0	0	0	0	0	0	0	0	0	0	6.56692e-05	8.14799e-05	8.23231e-05	0.000173917	0.000398816
CH4	255	0	0	0	0	0	0	0	0	0	0	0	0	0	0	0	0	0	0	0	0	0	0	0	0	0	7.58479e-05	0.000159914	0.000367051
CH4	256	0	0	0	0	0	0	0	0	0	0	0	0	0	0	0	0	0	0	0	0	0	0	0	0	0	6.9808e-05	0.000147328	0.000337523
CH4	257	0	0	0	0	0	0	0	0	0	0	0	0	0	0	0	0	0	0	0	0	0	0	0	0	6.89337e-05	0	0.000135593	0.000310933
CH4	258	0	0	0	0	0	0	0	0	0	0	0	0	0	0	0	0	0	0	0	0	0	0	0	0	0	0.000177673	0.000124793	0.000286167
CH4	259	0	0	0	0	0	0	0	0	0	0	0	0	0	0	0	0	0	0	0	0	0	0	0	0	0	0	0.000114854	0.000263374
CH4	260	0	0	0	0	0	0	0	0	0	0	0	0	0	0	0	0	0	0	0	0	0	0	0	6.55463e-05	8.42288e-05	9.61421e-05	0.000105599	0.000242397
CH4	261	0	0	0	0	0	0	0	0	0	0	0	0	0	0	0	0	0	0	0	0	0	0	6.53559e-05	0	0	0	9.72931e-05	0.00022309
CH4	262	0	0	0	0	0	0	0	0	0	0	0	0	0	0	0	0	0	0	0	0	0	0	0	0	0	1.16327e-07	9.96728e-08	0.000205321
CH4	263	0	0	0	0	0	0	0	0	0	0	0	0	0	0	0	0	0	0	0	0	0	0	0	0	0	0	8.95376e-05	0.000188968
CH4	264	0	0	0	0	0	0	0	0	0	0	0	0	0	0	0	0	0	0	0	0	0	0	0	0	6.56687e-05	8.14796e-05	8.2323e-05	0.000173917
CH4	265	0	0	0	0	0	0	0	0	0	0	0	0	0	0	0	0	0	0	0	0	0	0	0	0	0	0	7.58478e-05	0.000159913
CH4	266	0	0	0	0	0	0	0	0	0	0	0	0	0	0	0	0	0	0	0	0	0	0	0	0	0	0	6.98079e-05	0.000147327
CH4	267	0	0	0	0	0	0	0	0	0	0	0	0	0	0	0	0	0	0	0	0	0	0	0	0	0	6.89335e-05	0	0.000135593
CH4	268	0	0	0	0	0	0	0	0	0	0	0	0	0	0	0	0	0	0	0	0	0	0	0	0	0	0	0.000177673	0.000124793
CH4	269	0	0	0	0	0	0	0	0	0	0	0	0	0	0	0	0	0	0	0	0	0	0	0	0	0	0	0	0.000114854
CH4	270	0	0	0	0	0	0	0	0	0	0	0	0	0	0	0	0	0	0	0	0	0	0	0	0	6.55458e-05	8.42285e-05	9.6142e-05	0.000105599
CH4	271	0	0	0	0	0	0	0	0	0	0	0	0	0	0	0	0	0	0	0	0	0	0	0	6.53548e-05	0	0	0	9.72931e-05
CH4	272	0	0	0	0	0	0	0	0	0	0	0	0	0	0	0	0	0	0	0	0	0	0	0	0	0	0	1.16326e-07	9.96727e-08
CH4	273	0	0	0	0	0	0	0	0	0	0	0	0	0	0	0	0	0	0	0	0	0	0	0	0	0	0	0	8.95375e-05
CH4	274	0	0	0	0	0	0	0	0	0	0	0	0	0	0	0	0	0	0	0	0	0	0	0	0	0	6.56685e-05	8.14795e-05	8.2323e-05
CH4	275	0	0	0	0	0	0	0	0	0	0	0	0	0	0	0	0	0	0	0	0	0	0	0	0	0	0	0	7.58477e-05
CH4	276	0	0	0	0	0	0	0	0	0	0	0	0	0	0	0	0	0	0	0	0	0	0	0	0	0	0	0	6.98078e-05
CH4	277	0	0	0	0	0	0	0	0	0	0	0	0	0	0	0	0	0	0	0	0	0	0	0	0	0	0	6.89334e-05	0
CH4	278	0	0	0	0	0	0	0	0	0	0	0	0	0	0	0	0	0	0	0	0	0	0	0	0	0	0	0	0.000177673
CH4	279	0	0	0	0	0	0	0	0	0	0	0	0	0	0	0	0	0	0	0	0	0	0	0	0	0	0	0	0
CH4	280	0	0	0	0	0	0	0	0	0	0	0	0	0	0	0	0	0	0	0	0	0	0	0	0	0	6.55456e-05	8.42284e-05	9.61419e-05
CH4	281	0	0	0	0	0	0	0	0	0	0	0	0	0	0	0	0	0	0	0	0	0	0	0	0	6.53543e-05	0	0	0
CH4	282	0	0	0	0	0	0	0	0	0	0	0	0	0	0	0	0	0	0	0	0	0	0	0	0	0	0	0	1.16326e-07
CH4	283	0	0	0	0	0	0	0	0	0	0	0	0	0	0	0	0	0	0	0	0	0	0	0	0	0	0	0	0
CH4	284	0	0	0	0	0	0	0	0	0	0	0	0	0	0	0	0	0	0	0	0	0	0	0	0	0	0	6.56684e-05	8.14794e-05
CH4	285	0	0	0	0	0	0	0	0	0	0	0	0	0	0	0	0	0	0	0	0	0	0	0	0	0	0	0	0
CH4	286	0	0	0	0	0	0	0	0	0	0	0	0	0	0	0	0	0	0	0	0	0	0	0	0	0	0	0	0
CH4	287	0	0	0	0	0	0	0	0	0	0	0	0	0	0	0	0	0	0	0	0	0	0	0	0	0	0	0	6.89334e-05
CH4	288	0	0	0	0	0	0	0	0	0	0	0	0	0	0	0	0	0	0	0	0	0	0	0	0	0	0	0	0
CH4	289	0	0	0	0	0	0	0	0	0	0	0	0	0	0	0	0	0	0	0	0	0	0	0	0	0	0	0	0
CH4	290	0	0	0	0	0	0	0	0	0	0	0	0	0	0	0	0	0	0	0	0	0	0	0	0	0	0	6.55455e-05	8.42283e-05
CH4	291	0	0	0	0	0	0	0	0	0	0	0	0	0	0	0	0	0	0	0	0	0	0	0	0	0	6.53541e-05	0	0
CH4	292	0	0	0	0	0	0	0	0	0	0	0	0	0	0	0	0	0	0	0	0	0	0	0	0	0	0	0	0
CH4	293	0	0	0	0	0	0	0	0	0	0	0	0	0	0	0	0	0	0	0	0	0	0	0	0	0	0	0	0
CH4	294	0	0	0	0	0	0	0	0	0	0	0	0	0	0	0	0	0	0	0	0	0	0	0	0	0	0	0	6.56684e-05
CH4	295	0	0	0	0	0	0	0	0	0	0	0	0	0	0	0	0	0	0	0	0	0	0	0	0	0	0	0	0
CH4	296	0	0	0	0	0	0	0	0	0	0	0	0	0	0	0	0	0	0	0	0	0	0	0	0	0	0	0	0
CH4	297	0	0	0	0	0	0	0	0	0	0	0	0	0	0	0	0	0	0	0	0	0	0	0	0	0	0	0	0
CH4	298	0	0	0	0	0	0	0	0	0	0	0	0	0	0	0	0	0	0	0	0	0	0	0	0	0	0	0	0
CH4	299	0	0	0	0	0	0	0	0	0	0	0	0	0	0	0	0	0	0	0	0	0	0	0	0	0	0	0	0
CH4	300	0	0	0	0	0	0	0	0	0	0	0	0	0	0	0	0	0	0	0	0	0	0	0	0	0	0	0	6.55455e-05
CO2	1	8.01775	8.01775	8.01775	8.01775	8.01775	8.01775	8.01775	8.01775	8.01775	8.01775	8.01775	8.01775	8.01775	8.01775	8.01775	8.01775	8.01775	8.01775	8.01775	8.01775	8.01775	8.01775	8.01775	8.01775	8.01775	8.01775	8.01775	8.01775
CO2	2	0.151835	0.151835	0.151835	0.151835	0.151835	0.151835	0.151835	0.151835	0.151835	0.151835	0.151835	0.151835	0.151835	0.151835	0.151835	0.151835	0.151835	0.151835	0.151835	0.151835	0.151835	0.151835	0.151835	0.151835	0.151835	0.151835	0.151835	0.151835
CO2	3	1.43406	0.139741	0.139741	0.139741	0.139741	0.139741	0.139741	0.139741	0.139741	0.139741	0.139741	0.139741	0.139741	0.139741	0.139741	0.139741	0.139741	0.139741	0.139741	0.139741	0.139741	0.139741	0.139741	0.139741	0.139741	0.139741	0.139741	0.139741
CO2	4	1.31984	1.42293	0.128611	0.128611	0.128611	0.128611	0.128611	0.128611	0.128611	0.128611	0.128611	0.128611	0.128611	0.128611	0.128611	0.128611	0.128611	0.128611	0.128611	0.128611	0.128611	0.128611	0.128611	0.128611	0.128611	0.128611	0.128611	0.128611
CO2	5	1.21471	1.30959	1.41268	0.118367	0.118367	0.118367	0.118367	0.118367	0.118367	0.118367	0.118367	0.118367	0.118367	0.118367	0.118367	0.118367	0.118367	0.118367	0.118367	0.118367	0.118367	0.118367	0.118367	0.118367	0.118367	0.118367	0.118367	0.118367
CO2	6	1.11796	1.20528	1.30016	1.40326	0.10894	0.10894	0.10894	0.10894	0.10894	0.10894	0.10894	0.10894	0.10894	0.10894	0.10894	0.10894	0.10894	0.10894	0.10894	0.10894	0.10894	0.10894	0.10894	0.10894	0.10894	0.10894	0.10894	0.10894
CO2	7	1.02892	1.10929	1.19661	1.29149	1.39458	0.100263	0.100263	0.100263	0.100263	0.100263	0.100263	0.100263	0.100263	0.100263	0.100263	0.100263	0.100263	0.100263	0.100263	0.100263	0.100263	0.100263	0.100263	0.100263	0.100263	0.100263	0.100263	0.100263
CO2	8	0.946966	1.02093	1.1013	1.18862	1.2835	1.38659	0.0922769	0.0922769	0.0922769	0.0922769	0.0922769	0.0922769	0.0922769	0.0922769	0.0922769	0.0922769	0.0922769	0.0922769	0.0922769	0.0922769	0.0922769	0.0922769	0.0922769	0.0922769	0.0922769	0.0922769	0.0922769	0.0922769
CO2	9	0.871541	0.939616	1.01358	1.09395	1.18127	1.27615	1.37924	0.0849272	0.0849272	0.0849272	0.0849272	0.0849272	0.0849272	0.0849272	0.0849272	0.0849272	0.0849272	0.0849272	0.0849272	0.0849272	0.0849272	0.0849272	0.0849272	0.0849272	0.0849272	0.0849272	0.0849272	0.0849272
CO2	10	0.802124	0.864777	0.932852	1.00682	1.08719	1.17451	1.26939	1.37248	0.0781628	0.0781628	0.0781628	0.0781628	0.0781628	0.0781628	0.0781628	0.0781628	0.0781628	0.0781628	0.0781628	0.0781628	0.0781628	0.0781628	0.0781628	0.0781628	0.0781628	0.0781628	0.0781628	0.0781628
CO2	11	0.738236	0.795898	0.858551	0.926626	1.00059	1.08096	1.16828	1.26316	1.36625	0.0719372	0.0719372	0.0719372	0.0719372	0.0719372	0.0719372	0.0719372	0.0719372	0.0719372	0.0719372	0.0719372	0.0719372	0.0719372	0.0719372	0.0719372	0.0719372	0.0719372	0.0719372	0.0719372
CO2	12	0.679436	0.732506	0.790168	0.852821	0.920896	0.994863	1.07523	1.16255	1.25743	1.36052	0.0662075	0.0662075	0.0662075	0.0662075	0.0662075	0.0662075	0.0662075	0.0662075	0.0662075	0.0662075	0.0662075	0.0662075	0.0662075	0.0662075	0.0662075	0.0662075	0.0662075	0.0662075
CO2	13	0.62532	0.674163	0.727232	0.784895	0.847548	0.915623	0.989589	1.06996	1.15728	1.25216	0.0609342	0.0609342	0.0609342	0.0609342	0.0609342	0.0609342	0.0609342	0.0609342	0.0609342	0.0609342	0.0609342	0.0609342	0.0609342	0.0609342	0.0609342	0.0609342	0.0609342	0.0609342
CO2	14	0.575514	0.620466	0.669309	0.722379	0.780042	0.842695	0.91077	0.984736	1.0651	1.15243	0.0560808	0.0560808	0.0560808	0.0560808	0.0560808	0.0560808	0.0560808	0.0560808	0.0560808	0.0560808	0.0560808	0.0560808	0.0560808	0.0560808	0.0560808	0.0560808	0.0560808	0.0560808
CO2	15	0.529675	0.571047	0.615999	0.664842	0.717912	0.775575	0.838228	0.906303	0.980269	1.06064	0.0516141	0.0516141	0.0516141	0.0516141	0.0516141	0.0516141	0.0516141	0.0516141	0.0516141	0.0516141	0.0516141	0.0516141	0.0516141	0.0516141	0.0516141	0.0516141	0.0516141	0.0516141
CO2	16	0.487487	0.525564	0.566936	0.611888	0.660731	0.713801	0.771464	0.834117	0.902192	0.976158	0.0475031	0.0475031	0.0475031	0.0475031	0.0475031	0.0475031	0.0475031	0.0475031	0.0475031	0.0475031	0.0475031	0.0475031	0.0475031	0.0475031	0.0475031	0.0475031	0.0475031	0.0475031
CO2	17	0.448659	0.483703	0.52178	0.563152	0.608105	0.656948	0.710018	0.76768	0.830333	0.898408	1.33804	0.0437195	0.0437195	0.0437195	0.0437195	0.0437195	0.0437195	0.0437195	0.0437195	0.0437195	0.0437195	0.0437195	0.0437195	0.0437195	0.0437195	0.0437195	0.0437195	0.0437195
CO2	18	0.412924	0.445177	0.480221	0.518298	0.55967	0.604623	0.653466	0.706536	0.764198	0.826851	1.23146	0.0402373	0.0402373	0.0402373	0.0402373	0.0402373	0.0402373	0.0402373	0.0402373	0.0402373	0.0402373	0.0402373	0.0402373	0.0402373	0.0402373	0.0402373	0.0402373	0.0402373
CO2	19	0.380035	0.409719	0.441972	0.477016	0.515093	0.556465	0.601418	0.650261	0.703331	0.760993	1.13338	0.0370324	0.0370324	0.0370324	0.0370324	0.0370324	0.0370324	0.0370324	0.0370324	0.0370324	0.0370324	0.0370324	0.0370324	0.0370324	0.0370324	0.0370324	0.0370324	0.0370324
CO2	20	0.349765	0.377085	0.406769	0.439022	0.474066	0.512143	0.553516	0.598468	0.647311	0.700381	1.04311	0.0340828	0.0340828	0.0340828	0.0340828	0.0340828	0.0340828	0.0340828	0.0340828	0.0340828	0.0340828	0.0340828	0.0340828	0.0340828	0.0340828	0.0340828	0.0340828	0.0340828
CO2	21	0.321907	0.347051	0.374371	0.404055	0.436308	0.471352	0.509429	0.550801	0.595754	0.644597	0.960023	0.0313682	0.0313682	0.0313682	0.0313682	0.0313682	0.0313682	0.0313682	0.0313682	0.0313682	0.0313682	0.0313682	0.0313682	0.0313682	0.0313682	0.0313682	0.0313682	0.0313682
CO2	22	0.296268	0.319409	0.344552	0.371872	0.401556	0.433809	0.468853	0.50693	0.548303	0.593255	0.883559	1.32319	0.0288697	0.0288697	0.0288697	0.0288697	0.0288697	0.0288697	0.0288697	0.0288697	0.0288697	0.0288697	0.0288697	0.0288697	0.0288697	0.0288697	0.0288697	0.0288697
CO2	23	0.27267	0.293968	0.317109	0.342253	0.369573	0.399257	0.43151	0.466554	0.504631	0.546003	0.813184	1.2178	0.0265703	0.0265703	0.0265703	0.0265703	0.0265703	0.0265703	0.0265703	0.0265703	0.0265703	0.0265703	0.0265703	0.0265703	0.0265703	0.0265703	0.0265703	0.0265703
CO2	24	0.250952	0.270554	0.291852	0.314993	0.340137	0.367456	0.39714	0.429393	0.464438	0.502515	0.748415	1.1208	0.024454	0.024454	0.024454	0.024454	0.024454	0.024454	0.024454	0.024454	0.024454	0.024454	0.024454	0.024454	0.024454	0.024454	0.024454	0.024454
CO2	25	0.230964	0.249005	0.268606	0.289904	0.313045	0.338189	0.365509	0.395193	0.427446	0.46249	0.688805	1.03153	0.0225063	0.0225063	0.0225063	0.0225063	0.0225063	0.0225063	0.0225063	0.0225063	0.0225063	0.0225063	0.0225063	0.0225063	0.0225063	0.0225063	0.0225063	0.0225063
CO2	26	0.212568	0.229172	0.247212	0.266814	0.288111	0.311253	0.336396	0.363716	0.3934	0.425653	0.633942	0.949369	0.0207137	0.0207137	0.0207137	0.0207137	0.0207137	0.0207137	0.0207137	0.0207137	0.0207137	0.0207137	0.0207137	0.0207137	0.0207137	0.0207137	0.0207137	0.0207137
CO2	27	0.195637	0.210918	0.227522	0.245562	0.265164	0.286462	0.309603	0.334747	0.362066	0.39175	0.583449	0.873753	1.31338	0.0190639	0.0190639	0.0190639	0.0190639	0.0190639	0.0190639	0.0190639	0.0190639	0.0190639	0.0190639	0.0190639	0.0190639	0.0190639	0.0190639	0.0190639
CO2	28	0.180055	0.194119	0.2094	0.226003	0.244044	0.263645	0.284943	0.308084	0.333228	0.360548	0.536978	0.804159	1.20877	0.0175454	0.0175454	0.0175454	0.0175454	0.0175454	0.0175454	0.0175454	0.0175454	0.0175454	0.0175454	0.0175454	0.0175454	0.0175454	0.0175454	0.0175454
CO2	29	0.165714	0.178658	0.192722	0.208002	0.224606	0.242646	0.262248	0.283546	0.306687	0.331831	0.494209	0.740109	1.11249	0.016148	0.016148	0.016148	0.016148	0.016148	0.016148	0.016148	0.016148	0.016148	0.016148	0.016148	0.016148	0.016148	0.016148	0.016148
CO2	30	0.152515	0.164428	0.177371	0.191435	0.206716	0.22332	0.24136	0.260962	0.28226	0.305401	0.454845	0.68116	1.02388	0.0148618	0.0148618	0.0148618	0.0148618	0.0148618	0.0148618	0.0148618	0.0148618	0.0148618	0.0148618	0.0148618	0.0148618	0.0148618	0.0148618	0.0148618
CO2	31	0.140367	0.151331	0.163244	0.176188	0.190252	0.205533	0.222136	0.240176	0.259778	0.281076	0.418617	0.626906	0.942333	0.0136781	0.0136781	0.0136781	0.0136781	0.0136781	0.0136781	0.0136781	0.0136781	0.0136781	0.0136781	0.0136781	0.0136781	0.0136781	0.0136781	0.0136781
CO2	32	0.129187	0.139278	0.150242	0.162155	0.175098	0.189162	0.204443	0.221047	0.239087	0.258689	0.385275	0.576974	0.867277	1.3069	0.0125886	0.0125886	0.0125886	0.0125886	0.0125886	0.0125886	0.0125886	0.0125886	0.0125886	0.0125886	0.0125886	0.0125886	0.0125886	0.0125886
CO2	33	0.118898	0.128185	0.138275	0.149239	0.161152	0.174096	0.188159	0.20344	0.220044	0.238084	0.354588	0.531019	0.7982	1.20281	0.011586	0.011586	0.011586	0.011586	0.011586	0.011586	0.011586	0.011586	0.011586	0.011586	0.011586	0.011586	0.011586	0.011586
CO2	34	0.109428	0.117975	0.127262	0.137352	0.148316	0.160229	0.173173	0.187237	0.202518	0.219121	0.326346	0.488724	0.734624	1.10701	0.0106632	0.0106632	0.0106632	0.0106632	0.0106632	0.0106632	0.0106632	0.0106632	0.0106632	0.0106632	0.0106632	0.0106632	0.0106632	0.0106632
CO2	35	0.100712	0.108578	0.117126	0.126412	0.136503	0.147467	0.15938	0.172324	0.186387	0.201668	0.300353	0.449797	0.676112	1.01884	0.00981384	0.00981384	0.00981384	0.00981384	0.00981384	0.00981384	0.00981384	0.00981384	0.00981384	0.00981384	0.00981384	0.00981384	0.00981384	0.00981384
CO2	36	0.0926902	0.0999301	0.107797	0.116344	0.125631	0.135721	0.146685	0.158598	0.171542	0.185606	0.27643	0.413972	0.622261	0.937687	0.00903218	0.00903218	0.00903218	0.00903218	0.00903218	0.00903218	0.00903218	0.00903218	0.00903218	0.00903218	0.00903218	0.00903218	0.00903218	0.00903218
CO2	37	0.0853075	0.0919708	0.0992107	0.107077	0.115624	0.124911	0.135002	0.145966	0.157879	0.170822	0.254413	0.380999	0.572698	0.863002	1.30263	0.00831278	0.00831278	0.00831278	0.00831278	0.00831278	0.00831278	0.00831278	0.00831278	0.00831278	0.00831278	0.00831278	0.00831278	0.00831278
CO2	38	0.0785129	0.0846454	0.0913087	0.0985486	0.106415	0.114962	0.124249	0.13434	0.145304	0.157217	0.234149	0.350653	0.527083	0.794264	1.19888	0.00765068	0.00765068	0.00765068	0.00765068	0.00765068	0.00765068	0.00765068	0.00765068	0.00765068	0.00765068	0.00765068	0.00765068	0.00765068
CO2	39	0.0722594	0.0779035	0.0840361	0.0906993	0.0979393	0.105806	0.114353	0.12364	0.133731	0.144695	0.215499	0.322724	0.485102	0.731002	1.10339	0.00704131	0.00704131	0.00704131	0.00704131	0.00704131	0.00704131	0.00704131	0.00704131	0.00704131	0.00704131	0.00704131	0.00704131	0.00704131
CO2	40	0.0665041	0.0716986	0.0773427	0.0834752	0.0901385	0.0973784	0.105245	0.113792	0.123079	0.13317	0.198335	0.297019	0.446464	0.672779	1.0155	0.00648048	0.00648048	0.00648048	0.00648048	0.00648048	0.00648048	0.00648048	0.00648048	0.00648048	0.00648048	0.00648048	0.00648048	0.00648048
CO2	41	0.0612071	0.0659879	0.0711824	0.0768265	0.0829591	0.0896223	0.0968623	0.104729	0.113276	0.122563	0.182538	0.273362	0.410904	0.619193	0.934619	0.00596431	0.00596431	0.00596431	0.00596431	0.00596431	0.00596431	0.00596431	0.00596431	0.00596431	0.00596431	0.00596431	0.00596431	0.00596431
CO2	42	0.056332	0.060732	0.0655128	0.0707074	0.0763515	0.082484	0.0891473	0.0963872	0.104254	0.112801	0.167999	0.251589	0.378176	0.569875	0.860178	1.2998	0.00548926	0.00548926	0.00548926	0.00548926	0.00548926	0.00548926	0.00548926	0.00548926	0.00548926	0.00548926	0.00548926	0.00548926
CO2	43	0.0518452	0.0558948	0.0602948	0.0650756	0.0702702	0.0759143	0.0820468	0.0887101	0.09595	0.103816	0.154618	0.23155	0.348054	0.524485	0.791666	1.19628	0.00505205	0.00505205	0.00505205	0.00505205	0.00505205	0.00505205	0.00505205	0.00505205	0.00505205	0.00505205	0.00505205	0.00505205
CO2	44	0.0477158	0.0514428	0.0554924	0.0598924	0.0646732	0.0698678	0.0755119	0.0816444	0.0883077	0.0955476	0.142303	0.213108	0.320332	0.48271	0.728611	1.10099	0.00464966	0.00464966	0.00464966	0.00464966	0.00464966	0.00464966	0.00464966	0.00464966	0.00464966	0.00464966	0.00464966	0.00464966
CO2	45	0.0439153	0.0473455	0.0510725	0.0551221	0.0595221	0.0643029	0.0694974	0.0751415	0.0812741	0.0879374	0.130969	0.196134	0.294818	0.444263	0.670578	1.0133	0.00427932	0.00427932	0.00427932	0.00427932	0.00427932	0.00427932	0.00427932	0.00427932	0.00427932	0.00427932	0.00427932	0.00427932
CO2	46	0.0404175	0.0435745	0.0470046	0.0507317	0.0547812	0.0591812	0.0639621	0.0691566	0.0748007	0.0809332	0.120537	0.180512	0.271336	0.408878	0.617167	0.932594	0.00393848	0.00393848	0.00393848	0.00393848	0.00393848	0.00393848	0.00393848	0.00393848	0.00393848	0.00393848	0.00393848	0.00393848
CO2	47	0.0371983	0.0401038	0.0432608	0.0466909	0.050418	0.0544675	0.0588675	0.0636484	0.0688429	0.074487	0.110936	0.166134	0.249725	0.376311	0.56801	0.858314	1.29794	0.00362478	0.00362478	0.00362478	0.00362478	0.00362478	0.00362478	0.00362478	0.00362478	0.00362478	0.00362478	0.00362478
CO2	48	0.0342355	0.0369096	0.0398151	0.0429721	0.0464022	0.0501293	0.0541788	0.0585788	0.0633596	0.0685542	0.1021	0.152902	0.229834	0.346338	0.522769	0.78995	1.19456	0.00333607	0.00333607	0.00333607	0.00333607	0.00333607	0.00333607	0.00333607	0.00333607	0.00333607	0.00333607	0.00333607
CO2	49	0.0315087	0.0339698	0.0366439	0.0395494	0.0427063	0.0461365	0.0498635	0.0539131	0.0583131	0.0630939	0.0939683	0.140724	0.211528	0.318753	0.481131	0.727031	1.09942	0.00307036	0.00307036	0.00307036	0.00307036	0.00307036	0.00307036	0.00307036	0.00307036	0.00307036	0.00307036	0.00307036
CO2	50	0.028999	0.0312641	0.0337252	0.0363993	0.0393048	0.0424618	0.045892	0.049619	0.0536686	0.0580686	0.0864838	0.129515	0.19468	0.293365	0.442809	0.669124	1.01185	0.00282581	0.00282581	0.00282581	0.00282581	0.00282581	0.00282581	0.00282581	0.00282581	0.00282581	0.00282581	0.00282581
CO2	51	0.0266893	0.028774	0.0310391	0.0335002	0.0361742	0.0390798	0.0422367	0.0456669	0.0493939	0.0534435	0.0795955	0.119199	0.179174	0.269999	0.40754	0.615829	0.931256	0.00260073	0.00260073	0.00260073	0.00260073	0.00260073	0.00260073	0.00260073	0.00260073	0.00260073	0.00260073	0.00260073
CO2	52	0.0245635	0.0264822	0.0285668	0.0308319	0.033293	0.0359671	0.0388726	0.0420296	0.0454597	0.0491868	0.0732558	0.109705	0.164903	0.248493	0.37508	0.566779	0.857082	1.29671	0.00239359	0.00239359	0.00239359	0.00239359	0.00239359	0.00239359	0.00239359	0.00239359	0.00239359	0.00239359
CO2	53	0.0226071	0.0243729	0.0262915	0.0283762	0.0306413	0.0331024	0.0357765	0.038682	0.0418389	0.0452691	0.0674211	0.100967	0.151769	0.228701	0.345205	0.521636	0.788817	1.19343	0.00220294	0.00220294	0.00220294	0.00220294	0.00220294	0.00220294	0.00220294	0.00220294	0.00220294	0.00220294
CO2	54	0.0208064	0.0224316	0.0241974	0.0261161	0.0282007	0.0304658	0.0329269	0.035601	0.0385065	0.0416635	0.0620511	0.0929254	0.139681	0.210485	0.31771	0.480088	0.725988	1.09837	0.00202748	0.00202748	0.00202748	0.00202748	0.00202748	0.00202748	0.00202748	0.00202748	0.00202748	0.00202748
CO2	55	0.0191492	0.020645	0.0222701	0.0240359	0.0259546	0.0280392	0.0303043	0.0327654	0.0354395	0.038345	0.0571088	0.085524	0.128555	0.193721	0.292405	0.44185	0.668164	1.01089	0.00186599	0.00186599	0.00186599	0.00186599	0.00186599	0.00186599	0.00186599	0.00186599	0.00186599	0.00186599
CO2	56	0.017624	0.0190006	0.0204963	0.0221215	0.0238873	0.0258059	0.0278906	0.0301557	0.0326168	0.0352909	0.0525601	0.0787121	0.118316	0.178291	0.269115	0.406657	0.614946	0.930372	0.00171737	0.00171737	0.00171737	0.00171737	0.00171737	0.00171737	0.00171737	0.00171737	0.00171737	0.00171737
CO2	57	0.0162203	0.0174872	0.0188638	0.0203595	0.0219847	0.0237505	0.0256692	0.0277538	0.0300189	0.03248	0.0483738	0.0724428	0.108892	0.16409	0.24768	0.374267	0.565966	0.856269	0.00158058	0.00158058	0.00158058	0.00158058	0.00158058	0.00158058	0.00158058	0.00158058	0.00158058	0.00158058
CO2	58	0.0149284	0.0160944	0.0173613	0.0187379	0.0202337	0.0218588	0.0236246	0.0255433	0.0276279	0.029893	0.0445208	0.0666728	0.100219	0.151021	0.227953	0.344457	0.520887	0.788069	0.00145469	0.00145469	0.00145469	0.00145469	0.00145469	0.00145469	0.00145469	0.00145469	0.00145469	0.00145469
CO2	59	0.0137393	0.0148125	0.0159785	0.0172455	0.0186221	0.0201178	0.021743	0.0235088	0.0254274	0.0275121	0.0409748	0.0613624	0.0922368	0.138992	0.209797	0.317021	0.479399	0.7253	0.00133883	0.00133883	0.00133883	0.00133883	0.00133883	0.00133883	0.00133883	0.00133883	0.00133883	0.00133883
CO2	60	0.012645	0.0136327	0.0147059	0.0158719	0.0171388	0.0185154	0.0200112	0.0216363	0.0234021	0.0253208	0.0377112	0.056475	0.0848902	0.127921	0.193087	0.291771	0.441216	0.66753	0.00123219	0.00123219	0.00123219	0.00123219	0.00123219	0.00123219	0.00123219	0.00123219	0.00123219	0.00123219
CO2	61	0.0116379	0.0125469	0.0135346	0.0146077	0.0157738	0.0170407	0.0184173	0.019913	0.0215382	0.023304	0.0347076	0.0519768	0.0781288	0.117733	0.177708	0.268532	0.406073	0.614362	0.00113405	0.00113405	0.00113405	0.00113405	0.00113405	0.00113405	0.00113405	0.00113405	0.00113405	0.00113405
CO2	62	0.0107109	0.0115475	0.0124565	0.0134442	0.0145174	0.0156834	0.0169504	0.018327	0.0198227	0.0214479	0.0319431	0.0478369	0.0719059	0.108355	0.163553	0.247144	0.37373	0.565429	1.29536	0.00104372	0.00104372	0.00104372	0.00104372	0.00104372	0.00104372	0.00104372	0.00104372	0.00104372
CO2	63	0.0098578	0.0106278	0.0114644	0.0123734	0.0133611	0.0144343	0.0156003	0.0168672	0.0182438	0.0197396	0.0293989	0.0440267	0.0661787	0.099725	0.150527	0.227459	0.343963	0.520393	1.19219	0.000960591	0.000960591	0.000960591	0.000960591	0.000960591	0.000960591	0.000960591	0.000960591	0.000960591
CO2	64	0.00907264	0.00978129	0.0105513	0.0113879	0.0122969	0.0132846	0.0143578	0.0155238	0.0167907	0.0181673	0.0270573	0.0405201	0.0609077	0.091782	0.138537	0.209342	0.316567	0.478945	1.09723	0.000884081	0.000884081	0.000884081	0.000884081	0.000884081	0.000884081	0.000884081	0.000884081	0.000884081
CO2	65	0.00835001	0.00900222	0.00971087	0.0104809	0.0113175	0.0122265	0.0132142	0.0142873	0.0154534	0.0167203	0.0249022	0.0372927	0.0560564	0.0844717	0.127503	0.192668	0.291353	0.440797	1.00984	0.000813665	0.000813665	0.000813665	0.000813665	0.000813665	0.000813665	0.000813665	0.000813665	0.000813665
CO2	66	0.00768494	0.0082852	0.00893741	0.00964607	0.010416	0.0112527	0.0121617	0.0131494	0.0142225	0.0153886	0.0229188	0.0343224	0.0515916	0.0777436	0.117347	0.177322	0.268147	0.405688	0.929404	0.000748858	0.000748858	0.000748858	0.000748858	0.000748858	0.000748858	0.000748858	0.000748858	0.000748858
CO2	67	0.00707285	0.0076253	0.00822556	0.00887777	0.00958642	0.0103564	0.011193	0.012102	0.0130897	0.0141629	0.0210933	0.0315886	0.0474824	0.0715514	0.108001	0.163199	0.246789	0.373376	0.855378	0.000689212	0.000689212	0.000689212	0.000689212	0.000689212	0.000689212	0.000689212	0.000689212	0.000689212
CO2	68	0.0065095	0.00701795	0.0075704	0.00817066	0.00882287	0.00953152	0.0103015	0.0111381	0.0120471	0.0130348	0.0194133	0.0290726	0.0437005	0.0658524	0.0993987	0.1502	0.227133	0.343637	0.787248	0.000634317	0.000634317	0.000634317	0.000634317	0.000634317	0.000634317	0.000634317	0.000634317	0.000634317
CO2	69	0.00599103	0.00645898	0.00696743	0.00751988	0.00812014	0.00877235	0.009481	0.010251	0.0110876	0.0119966	0.017867	0.026757	0.0402198	0.0606074	0.0914817	0.138237	0.209042	0.316266	0.724545	0.000583795	0.000583795	0.000583795	0.000583795	0.000583795	0.000583795	0.000583795	0.000583795	0.000583795
CO2	70	0.00551385	0.00594453	0.00641248	0.00692093	0.00747338	0.00807364	0.00872585	0.0094345	0.0102045	0.0110411	0.0164439	0.0246259	0.0370163	0.0557801	0.0841953	0.127227	0.192392	0.291076	0.666836	0.000537296	0.000537296	0.000537296	0.000537296	0.000537296	0.000537296	0.000537296	0.000537296	0.000537296
CO2	71	0.00507468	0.00547105	0.00590173	0.00636969	0.00687813	0.00743059	0.00803085	0.00868306	0.00939171	0.0101617	0.0151342	0.0226644	0.034068	0.0513372	0.0774893	0.117093	0.177068	0.267892	0.613723	0.000494501	0.000494501	0.000494501	0.000494501	0.000494501	0.000494501	0.000494501	0.000494501	0.000494501
CO2	72	0.00467048	0.00503529	0.00543167	0.00586235	0.0063303	0.00683875	0.0073912	0.00799146	0.00864367	0.00935232	0.0139288	0.0208592	0.0313545	0.0472483	0.0713173	0.107767	0.162965	0.246555	0.564841	1.29477	0.000455115	0.000455115	0.000455115	0.000455115	0.000455115	0.000455115	0.000455115	0.000455115
CO2	73	0.00429849	0.00463424	0.00499904	0.00539542	0.0058261	0.00629405	0.0068025	0.00735495	0.00795521	0.00860742	0.0128194	0.0191978	0.0288572	0.043485	0.065637	0.0991833	0.149985	0.226917	0.519852	1.19164	0.000418865	0.000418865	0.000418865	0.000418865	0.000418865	0.000418865	0.000418865	0.000418865
CO2	74	0.00395612	0.00426512	0.00460087	0.00496568	0.00536206	0.00579274	0.00626069	0.00676914	0.00732159	0.00792185	0.0117983	0.0176687	0.0265587	0.0400215	0.0604091	0.0912835	0.138039	0.208843	0.478446	1.09673	0.000385503	0.000385503	0.000385503	0.000385503	0.000385503	0.000385503	0.000385503	0.000385503
CO2	75	0.00364102	0.00392541	0.00423442	0.00457017	0.00493497	0.00533135	0.00576203	0.00622998	0.00673843	0.00729088	0.0108586	0.0162615	0.0244434	0.0368338	0.0555976	0.0840128	0.127044	0.192209	0.440338	1.00938	0.000354798	0.000354798	0.000354798	0.000354798	0.000354798	0.000354798	0.000354798	0.000354798
CO2	76	0.00335101	0.00361276	0.00389715	0.00420616	0.00454191	0.00490671	0.00530309	0.00573377	0.00620172	0.00671017	0.00999373	0.0149662	0.0224965	0.0339001	0.0511693	0.0773213	0.116925	0.1769	0.405266	0.928982	0.000326539	0.000326539	0.000326539	0.000326539	0.000326539	0.000326539	0.000326539	0.000326539
CO2	77	0.00308411	0.00332501	0.00358675	0.00387114	0.00418015	0.0045159	0.00488071	0.00527708	0.00570776	0.00617571	0.00919774	0.0137742	0.0207047	0.0312	0.0470937	0.0711628	0.107612	0.16281	0.372987	0.854989	0.00030053	0.00030053	0.00030053	0.00030053	0.00030053	0.00030053	0.00030053	0.00030053
CO2	78	0.00283846	0.00306017	0.00330107	0.00356281	0.00384721	0.00415621	0.00449196	0.00485677	0.00525315	0.00568383	0.00846515	0.0126771	0.0190556	0.0287149	0.0433427	0.0654947	0.099041	0.149843	0.343279	0.78689	0.000276594	0.000276594	0.000276594	0.000276594	0.000276594	0.000276594	0.000276594	0.000276594
CO2	79	0.00261238	0.00281643	0.00303814	0.00327904	0.00354078	0.00382518	0.00413418	0.00446993	0.00483474	0.00523112	0.00779091	0.0116674	0.0175378	0.0264278	0.0398905	0.0602781	0.0911525	0.137908	0.315937	0.724215	0.000254563	0.000254563	0.000254563	0.000254563	0.000254563	0.000254563	0.000254563	0.000254563
CO2	80	0.00240431	0.00259211	0.00279616	0.00301787	0.00325876	0.00352051	0.0038049	0.00411391	0.00444966	0.00481446	0.00717037	0.0107381	0.0161409	0.0243229	0.0367133	0.0554771	0.0838923	0.126924	0.290773	0.666533	3.80714e-05	3.80714e-05	3.80714e-05	3.80714e-05	3.80714e-05	3.80714e-05	3.80714e-05	3.80714e-05
CO2	81	0.00221281	0.00238565	0.00257345	0.0027775	0.00299921	0.0032401	0.00350185	0.00378624	0.00409525	0.004431	0.00659926	0.00988281	0.0148553	0.0223856	0.0337891	0.0510584	0.0772104	0.116814	0.267613	0.613444	0.000231255	0.000231255	0.000231255	0.000231255	0.000231255	0.000231255	0.000231255	0.000231255
CO2	82	0.00203656	0.00219563	0.00236847	0.00255627	0.00276032	0.00298203	0.00322293	0.00348467	0.00376907	0.00407807	0.00607364	0.00909566	0.0136721	0.0206026	0.0310979	0.0469916	0.0710607	0.10751	0.246298	0.564584	1.29469	0.000212836	0.000212836	0.000212836	0.000212836	0.000212836	0.000212836	0.000212836
CO2	83	0.00187435	0.00202076	0.00217983	0.00235267	0.00254047	0.00274452	0.00296622	0.00320712	0.00346886	0.00375326	0.00558988	0.0083712	0.0125832	0.0189616	0.028621	0.0432488	0.0654008	0.0989471	0.226681	0.519615	1.19141	0.000195884	0.000195884	0.000195884	0.000195884	0.000195884	0.000195884	0.000195884
CO2	84	0.00172506	0.0018598	0.00200621	0.00216528	0.00233812	0.00252592	0.00272997	0.00295168	0.00319257	0.00345432	0.00514465	0.00770444	0.0115809	0.0174513	0.0263413	0.0398041	0.0601917	0.091066	0.208626	0.478229	1.09651	0.000180282	0.000180282	0.000180282	0.000180282	0.000180282	0.000180282	0.000180282
CO2	85	0.00158766	0.00171167	0.00184642	0.00199282	0.00215189	0.00232473	0.00251253	0.00271658	0.00293829	0.00317918	0.00473489	0.00709079	0.0106585	0.0160614	0.0242433	0.0366337	0.0553975	0.0838127	0.192009	0.440138	1.00918	0.000165923	0.000165923	0.000165923	0.000165923	0.000165923	0.000165923	0.000165923
CO2	86	0.00146121	0.00157534	0.00169935	0.00183409	0.0019805	0.00213957	0.00231241	0.00250021	0.00270426	0.00292597	0.00435776	0.00652602	0.00980957	0.0147821	0.0223123	0.0337159	0.0509851	0.0771372	0.176716	0.405082	0.928798	0.000152707	0.000152707	0.000152707	0.000152707	0.000152707	0.000152707	0.000152707
CO2	87	0.00134482	0.00144987	0.001564	0.00168801	0.00182275	0.00196916	0.00212823	0.00230107	0.00248887	0.00269292	0.00401067	0.00600623	0.00902825	0.0136047	0.0205352	0.0310305	0.0469242	0.0709933	0.162641	0.372817	0.85482	0.000140544	0.000140544	0.000140544	0.000140544	0.000140544	0.000140544	0.000140544
CO2	88	0.00123771	0.00133439	0.00143943	0.00155356	0.00167757	0.00181231	0.00195872	0.00211779	0.00229063	0.00247843	0.00369122	0.00552784	0.00830916	0.0125211	0.0188996	0.0285589	0.0431868	0.0653387	0.149687	0.343123	0.786734	0.00012935	0.00012935	0.00012935	0.00012935	0.00012935	0.00012935	0.00012935
CO2	89	0.00113913	0.0012281	0.00132478	0.00142982	0.00154396	0.00166797	0.00180271	0.00194911	0.00210818	0.00228102	0.00339722	0.00508755	0.00764735	0.0115238	0.0173942	0.0262842	0.039747	0.0601346	0.137764	0.315794	0.724072	1.80377e-05	1.80377e-05	1.80377e-05	1.80377e-05	1.80377e-05	1.80377e-05	1.80377e-05
CO2	90	0.0010484	0.00113029	0.00121926	0.00131594	0.00142098	0.00153511	0.00165912	0.00179387	0.00194027	0.00209934	0.00312664	0.00468234	0.00703825	0.010606	0.0160088	0.0241907	0.0365812	0.0553449	0.126791	0.290641	0.6664	0.000117611	0.000117611	0.000117611	0.000117611	0.000117611	0.000117611	0.000117611
CO2	91	0.000964894	0.00104026	0.00112215	0.00121113	0.0013078	0.00141284	0.00152698	0.00165099	0.00178573	0.00193213	0.0028776	0.00430939	0.00647766	0.00976121	0.0147337	0.022264	0.0336675	0.0509368	0.116693	0.267492	0.613322	0.000108243	0.000108243	0.000108243	0.000108243	0.000108243	0.000108243	0.000108243
CO2	92	0.000888041	0.000957405	0.00103277	0.00111466	0.00120364	0.00130031	0.00140536	0.00151949	0.0016435	0.00177824	0.0026484	0.00396616	0.00596172	0.00898374	0.0135602	0.0204907	0.030986	0.0468797	0.107398	0.246186	0.564472	1.29457	9.96217e-05	9.96217e-05	9.96217e-05	9.96217e-05	9.96217e-05	9.96217e-05
CO2	93	0.00081731	0.000881149	0.000950513	0.00102588	0.00110777	0.00119674	0.00129342	0.00139846	0.0015126	0.00163661	0.00243746	0.00365026	0.00548688	0.0082682	0.0124802	0.0188586	0.028518	0.0431458	0.0988441	0.226578	0.519512	1.1913	9.1687e-05	9.1687e-05	9.1687e-05	9.1687e-05	9.1687e-05	9.1687e-05
CO2	94	0.000752212	0.000810966	0.000874805	0.000944169	0.00101954	0.00110142	0.0011904	0.00128708	0.00139212	0.00150625	0.00224332	0.00335952	0.00504985	0.00760965	0.0114861	0.0173565	0.0262465	0.0397093	0.0909712	0.208531	0.478134	1.09642	4.86267e-05	4.86267e-05	4.86267e-05	4.86267e-05	4.86267e-05	4.86267e-05
CO2	95	0.000692299	0.000746374	0.000805128	0.000868967	0.000938331	0.0010137	0.00109559	0.00118456	0.00128124	0.00138628	0.00206464	0.00309194	0.00464764	0.00700355	0.0105713	0.0159741	0.024156	0.0365465	0.0837255	0.191922	0.440051	1.00909	4.67199e-05	4.67199e-05	4.67199e-05	4.67199e-05	4.67199e-05	4.67199e-05
CO2	96	0.000637158	0.000686926	0.000741001	0.000799755	0.000863594	0.000932958	0.00100832	0.00109021	0.00117919	0.00127587	0.0019002	0.00284567	0.00427746	0.00644572	0.00972928	0.0147018	0.022232	0.0336356	0.0770569	0.176636	0.405001	0.928717	7.679e-05	7.679e-05	7.679e-05	7.679e-05	7.679e-05	7.679e-05
CO2	97	0.000586409	0.000632213	0.000681981	0.000736055	0.00079481	0.000858649	0.000928013	0.00100338	0.00108527	0.00117424	0.00174885	0.00261901	0.00393676	0.00593233	0.00895435	0.0135308	0.0204613	0.0309566	0.0709194	0.162567	0.372744	0.854746	6.13881e-05	6.13881e-05	6.13881e-05	6.13881e-05	6.13881e-05	6.13881e-05
CO2	98	0.000539703	0.000581858	0.000627662	0.000677429	0.000731504	0.000790258	0.000854097	0.000923461	0.000998828	0.00108072	0.00160955	0.00241041	0.0036232	0.00545982	0.00824115	0.0124531	0.0188316	0.0284909	0.0652707	0.149619	0.343055	0.786666	3.79084e-05	3.79084e-05	3.79084e-05	3.79084e-05	3.79084e-05	3.79084e-05
CO2	99	0.000496716	0.000535514	0.000577669	0.000623473	0.000673241	0.000727315	0.00078607	0.000849909	0.000919272	0.000994639	0.00148136	0.00221842	0.00333462	0.00502496	0.00758475	0.0114612	0.0173316	0.0262216	0.060072	0.137702	0.315731	0.724009	3.64219e-05	3.64219e-05	3.64219e-05	3.64219e-05	3.64219e-05	3.64219e-05
CO2	100	0.000457153	0.000492861	0.000531659	0.000573814	0.000619618	0.000669385	0.00072346	0.000782214	0.000846053	0.000915417	0.00136337	0.00204173	0.00306902	0.00462472	0.00698063	0.0105484	0.0159512	0.0241331	0.0552873	0.126734	0.290583	0.666343	5.98639e-05	5.98639e-05	5.98639e-05	5.98639e-05	5.98639e-05	5.98639e-05
CO2	101	0.000420741	0.000453605	0.000489313	0.00052811	0.000570266	0.00061607	0.000665837	0.000719912	0.000778666	0.000842505	0.00125478	0.00187911	0.00282458	0.00425637	0.00642463	0.00970819	0.0146807	0.0222109	0.0508837	0.11664	0.267439	0.613269	5.50958e-05	5.50958e-05	5.50958e-05	5.50958e-05	5.50958e-05	5.50958e-05
CO2	102	0.00038723	0.000417476	0.000450339	0.000486047	0.000524845	0.000567	0.000612804	0.000662572	0.000716646	0.000775401	0.00115484	0.00172944	0.0025996	0.00391735	0.00591292	0.00893494	0.0135114	0.0204419	0.0468309	0.107349	0.246138	0.564423	1.29452	0	0	0	0	0
CO2	103	0.000356387	0.000384224	0.00041447	0.000447334	0.000483042	0.000521839	0.000563995	0.000609799	0.000659566	0.000713641	0.00106285	0.00159169	0.00239255	0.00360534	0.00544196	0.00822328	0.0124352	0.0188137	0.0431009	0.0987991	0.226533	0.519468	1.19126	6.24824e-05	6.24824e-05	6.24824e-05	6.24824e-05	6.24824e-05
CO2	104	0.000328001	0.000353621	0.000381458	0.000411704	0.000444568	0.000480276	0.000519073	0.000561229	0.000607033	0.0006568	0.000978199	0.00146492	0.00220198	0.00331818	0.00500851	0.00756831	0.0114448	0.0173152	0.0396679	0.0909299	0.20849	0.478093	1.09638	0	0	0	0	0
CO2	105	0.000301877	0.000325456	0.000351076	0.000378913	0.000409159	0.000442022	0.00047773	0.000516528	0.000558683	0.000604487	0.000900286	0.00134824	0.0020266	0.00305389	0.00460959	0.0069655	0.0105332	0.0159361	0.0365084	0.0836874	0.191884	0.440013	1.00905	4.05371e-05	4.05371e-05	4.05371e-05	4.05371e-05	4.05371e-05
CO2	106	0.000277832	0.000299534	0.000323113	0.000348733	0.00037657	0.000406816	0.000439679	0.000475387	0.000514185	0.00055634	0.00082858	0.00124085	0.00186518	0.00281065	0.00424244	0.00641071	0.00969426	0.0146668	0.0336006	0.0770218	0.176601	0.404966	0.928682	0	0	0	0	0
CO2	107	0.000255703	0.000275676	0.000297377	0.000320956	0.000346576	0.000374413	0.000404659	0.000437523	0.00047323	0.000512028	0.000762584	0.00114202	0.00171662	0.00258679	0.00390454	0.0059001	0.00892212	0.0134986	0.0309243	0.0708871	0.162535	0.372711	0.854714	4.72822e-05	4.72822e-05	4.72822e-05	4.72822e-05	4.72822e-05
CO2	108	3.8242e-05	0.000253719	0.000273691	0.000295393	0.000318972	0.000344592	0.000372429	0.000402675	0.000435538	0.000471246	0.000701845	0.00105106	0.0015799	0.00238075	0.00359355	0.00543017	0.00821149	0.0124234	0.0284612	0.0652411	0.149589	0.343025	0.786637	0	0	0	0	0
CO2	109	0.000232291	3.79451e-05	0.000251892	0.000271865	0.000293566	0.000317145	0.000342765	0.000370602	0.000400848	0.000433712	0.000645944	0.000967342	0.00145406	0.00219113	0.00330732	0.00499766	0.00755745	0.0114339	0.0261943	0.0600447	0.137674	0.315704	0.723982	4.27851e-05	4.27851e-05	4.27851e-05	4.27851e-05	4.27851e-05
CO2	110	0.000213789	0.000230488	3.7672e-05	0.000250211	0.000270184	0.000291885	0.000315464	0.000341084	0.000368921	0.000399167	0.000594495	0.000890295	0.00133824	0.00201661	0.0030439	0.0045996	0.00695551	0.0105232	0.024108	0.0552622	0.126709	0.290558	0.666318	0	0	0	0	0
CO2	111	0.000196761	0.00021213	0.000228829	3.74206e-05	0.000248664	0.000268637	0.000290338	0.000313917	0.000339537	0.000367374	0.000547144	0.000819384	0.00123166	0.00185599	0.00280146	0.00423325	0.00640151	0.00968507	0.0221878	0.0508606	0.116616	0.267416	0.613246	0	0	0	0	0
CO2	112	0.000181089	0.000195234	0.000210603	0.000227302	3.71892e-05	0.00024724	0.000267213	0.000288914	0.000312493	0.000338113	0.000503565	0.000754121	0.00113356	0.00170816	0.00257832	0.00389607	0.00589164	0.00891366	0.0204206	0.0468096	0.107328	0.246116	0.564402	1.29457	6.78429e-05	6.78429e-05	6.78429e-05	6.78429e-05
CO2	113	0.000166666	0.000179684	0.000193829	0.000209197	0.000225896	3.69762e-05	0.00024593	0.000265902	0.000287603	0.000311183	0.000463457	0.000694056	0.00104327	0.00157211	0.00237296	0.00358576	0.00542238	0.0082037	0.0187941	0.0430813	0.0987796	0.226513	0.519448	1.19124	0	0	0	0
CO2	114	0.000153391	0.000165372	0.00017839	0.000192535	0.000207904	0.000224603	3.67802e-05	0.000244723	0.000264696	0.000286397	0.000426543	0.000638775	0.000960174	0.00144689	0.00218396	0.00330016	0.00499049	0.00755028	0.0172972	0.0396499	0.0909119	0.208472	0.478075	1.09636	0	0	0	0
CO2	115	0.000141174	0.000152201	0.000164182	0.0001772	0.000191344	0.000206713	0.000223412	3.65998e-05	0.000243613	0.000263586	0.000392569	0.000587898	0.000883697	0.00133165	0.00201001	0.0030373	0.004593	0.00694891	0.0159195	0.0364919	0.0836709	0.191867	0.439996	1.00904	6.01397e-05	6.01397e-05	6.01397e-05	6.01397e-05
CO2	116	0.000129929	0.000140078	0.000151105	0.000163086	0.000176104	0.000190249	0.000205618	0.000222316	3.64338e-05	0.000242592	0.000361302	0.000541072	0.000813312	0.00122558	0.00184991	0.00279538	0.00422718	0.00639544	0.0146515	0.0335853	0.0770066	0.176585	0.404951	0.928667	0	0	0	0
CO2	117	1.81185e-05	0.000128921	0.00013907	0.000150096	0.000162078	0.000175096	0.00018924	0.000204609	0.000221308	3.6281e-05	0.000332524	0.000497976	0.000748532	0.00112797	0.00170257	0.00257273	0.00389049	0.00588605	0.0134845	0.0309103	0.0708731	0.162521	0.372697	0.8547	0	0	0	0
CO2	118	0.000118138	1.79779e-05	0.000127993	0.000138141	0.000149168	0.00016115	0.000174168	0.000188312	0.000203681	0.00022038	0.000306039	0.000458313	0.000688912	0.00103813	0.00156696	0.00236782	0.00358061	0.00541723	0.0124105	0.0284483	0.0652281	0.149576	0.343012	0.786624	0	0	0	0
CO2	119	0.000108728	0.000117221	1.78484e-05	0.000127139	0.000137287	0.000148314	0.000160295	0.000173313	0.000187458	0.000202827	0.000281663	0.000421809	0.000634041	0.00095544	0.00144216	0.00217923	0.00329542	0.00498576	0.011422	0.0261824	0.0600328	0.137662	0.315692	0.72397	6.80986e-06	6.80986e-06	6.80986e-06	6.80986e-06
CO2	120	0.000100068	0.000107884	0.000116377	1.77293e-05	0.000126352	0.000136501	0.000147528	0.000159509	0.000172527	0.000186672	0.000259229	0.000388212	0.000583541	0.00087934	0.00132729	0.00200565	0.00303294	0.00458865	0.0105123	0.024097	0.0552512	0.126698	0.290547	0.666307	0	0	0	0
CO2	121	9.20976e-05	9.92913e-05	0.000107107	0.0001156	1.76197e-05	0.000125629	0.000135778	0.000146804	0.000158786	0.000171804	0.000139996	0.000357292	0.000537062	0.000809302	0.00122157	0.0018459	0.00279137	0.00422317	0.00967498	0.0221777	0.0508505	0.116606	0.267406	0.613236	0	0	0	0
CO2	122	4.88445e-05	9.13828e-05	9.85765e-05	0.000106393	0.000114885	1.75188e-05	0.000124963	0.000135112	0.000146139	0.00015812	0.000134267	0.000328834	0.000494286	0.000744842	0.00112428	0.00169888	0.00256904	0.0038868	0.00890438	0.0204113	0.0468004	0.107319	0.246107	0.564393	1.29454	0	0	0
CO2	123	4.69291e-05	4.84654e-05	9.0725e-05	9.79186e-05	0.000105735	0.000114227	1.74259e-05	0.00012435	0.000134499	0.000145526	0.000216737	0.000302643	0.000454917	0.000685516	0.00103473	0.00156357	0.00236442	0.00357722	0.00819516	0.0187856	0.0430728	0.098771	0.226505	0.519439	1.19123	0	0	0
CO2	124	7.71339e-05	4.65649e-05	4.81164e-05	9.01195e-05	9.73131e-05	0.000105129	0.000113622	1.73405e-05	7.19651e-05	0.000133935	0.000199474	0.000278537	0.000418683	0.000630915	0.000952314	0.00143903	0.0021761	0.0032923	0.00754242	0.0172893	0.0396421	0.090904	0.208464	0.478067	1.09635	0	0	0
CO2	125	6.16631e-05	7.65352e-05	4.62297e-05	1.17074e-05	8.95622e-05	9.67559e-05	0.000104572	0.000113065	6.90828e-05	7.16633e-05	0.000183586	0.000256352	0.000385335	0.000580664	0.000876463	0.00132441	0.00200278	0.00303007	0.00694168	0.0159122	0.0364846	0.0836636	0.19186	0.439989	1.00903	5.03463e-05	5.03463e-05	5.03463e-05
CO2	126	3.80782e-05	6.11845e-05	6.60009e-05	8.20091e-05	1.1635e-05	8.90494e-05	9.6243e-05	0.000104059	0.000112552	6.87931e-05	0.000168964	0.000138443	0.000354644	0.000534415	0.000806654	0.00121893	0.00184326	0.00278873	0.00638878	0.0146449	0.0335787	0.0769999	0.176579	0.404945	0.92866	0	0	0
CO2	127	3.6585e-05	3.77826e-05	7.07274e-05	6.55605e-05	8.1502e-05	1.15684e-05	8.85774e-05	9.5771e-05	0.000103587	0.00011208	0.000155506	0.000132777	0.000326397	0.000491849	0.000742405	0.00112184	0.00169644	0.00256661	0.00587992	0.0134784	0.0309042	0.070867	0.162514	0.372691	0.854694	0	0	0
CO2	128	0	3.63011e-05	3.75106e-05	7.02554e-05	6.51551e-05	8.10353e-05	1.15071e-05	8.81429e-05	9.53366e-05	0.000103153	0.00014312	0.000214332	0.0003004	0.000452674	0.000683273	0.00103249	0.00156132	0.00236218	0.00541159	0.0124049	0.0284427	0.0652225	0.14957	0.343007	0.786618	0	0	0
CO2	129	0.000122167	0	3.60397e-05	9.12685e-06	6.98209e-05	6.4782e-05	8.06058e-05	1.14506e-05	8.77431e-05	9.49368e-05	0.000131721	0.000197261	0.000276473	0.000416619	0.000628851	0.00095025	0.00143697	0.00217404	0.00498057	0.0114168	0.0261773	0.0600276	0.137657	0.315687	0.723965	0	0	0
CO2	130	0	0.000121219	0	6.39326e-05	9.07041e-06	6.94211e-05	6.44386e-05	8.02104e-05	1.13987e-05	8.73752e-05	7.04788e-05	0.000181549	0.000254453	0.000383436	0.000578764	0.000874563	0.00132251	0.00200088	0.00458387	0.0105075	0.0240923	0.0552465	0.126693	0.290543	0.666302	0	0	0
CO2	131	5.60702e-05	0	9.69815e-05	0	6.35373e-05	9.01847e-06	6.90531e-05	6.41226e-05	7.98466e-05	1.13509e-05	6.7656e-05	0.000167089	3.80549e-05	0.000352895	0.000532666	0.000804905	0.00121718	0.00184151	0.00421877	0.00967059	0.0221733	0.0508461	0.116602	0.267401	0.613232	0	0	0
CO2	132	0	5.5635e-05	0	9.63343e-05	0	6.31735e-05	8.97067e-06	6.87145e-05	6.38317e-05	7.95117e-05	0.000110227	0.00015378	0.000231155	0.000324788	0.00049024	0.000740796	0.00112023	0.00169483	0.00388275	0.00890034	0.0204073	0.0467963	0.107315	0.246103	0.564389	1.29454	0	0
CO2	133	5.07372e-05	0	7.85989e-05	0	9.57386e-05	0	6.28386e-05	8.92667e-06	6.84028e-05	6.3564e-05	0.000101448	0.000141532	0.000212743	0.000298919	0.000451193	0.000681792	0.00103101	0.00155984	0.00357349	0.00819143	0.0187818	0.043069	0.0987673	0.226501	0.519436	1.19123	0	0
CO2	134	0	4.04026e-05	0	7.80743e-05	0	9.51904e-05	0	6.25304e-05	8.88618e-06	6.81159e-05	9.33676e-05	0.000130259	0.000195799	0.00027511	0.000415256	0.000627488	0.000948887	0.0014356	0.00328887	0.007539	0.0172859	0.0396386	0.0909006	0.208461	0.478063	1.09635	0	0
CO2	135	7.1966e-05	0	4.01117e-05	0	7.75916e-05	0	7.12633e-05	0	6.22468e-05	8.84892e-06	8.59309e-05	1.81645e-05	0.000180204	0.000253198	0.000382181	0.000577509	0.000873309	0.00132126	0.00302691	0.00693852	0.0159091	0.0364815	0.0836605	0.191857	0.439986	1.00903	0	0
CO2	136	0	8.13483e-05	0	3.9844e-05	0	7.71472e-05	0	7.09138e-05	0	6.19858e-05	1.11633e-05	0.000118437	0.000165851	3.78673e-05	0.000351741	0.000531511	0.000803751	0.00121602	0.00278582	0.00638588	0.014642	0.0335758	0.076997	0.176576	0.404942	0.928657	0	0
CO2	137	0	0	8.07626e-05	0	3.95977e-05	0	0.000100161	0	7.05921e-05	0	7.81975e-05	0.000109004	0.000152641	0.000230015	0.000323725	0.000489177	0.000739733	0.00111917	0.00256394	0.00587725	0.0134757	0.0309015	0.0708643	0.162512	0.372689	0.854691	4.36605e-05	4.36605e-05
CO2	138	7.98036e-05	0	0	8.02236e-05	0	3.93709e-05	0	9.96696e-05	0	7.02961e-05	6.25134e-05	0.000100322	0.000140483	0.000211695	0.000297941	0.000450215	0.000680814	0.00103003	0.00235972	0.00540913	0.0124024	0.0284402	0.06522	0.149568	0.343004	0.786616	0	0
CO2	139	0	7.91842e-05	0	0	7.97276e-05	0	3.91622e-05	0	9.92175e-05	0	6.699e-05	9.23313e-05	0.000129294	0.000194833	0.00027421	0.000414356	0.000626588	0.000947987	0.00217177	0.0049783	0.0114146	0.026175	0.0600253	0.137655	0.315684	0.723963	0	0
CO2	140	0	0	7.86141e-05	0	0	7.9271e-05	0	3.89702e-05	0	9.88014e-05	8.70265e-06	4.89684e-05	1.80299e-05	0.000179315	0.00025237	0.000381353	0.000576681	0.000872481	0.00199879	0.00458179	0.0105054	0.0240902	0.0552444	0.126691	0.29054	0.6663	0	0
CO2	141	0	0	0	7.80895e-05	0	0	7.88509e-05	0	3.87934e-05	0	6.09612e-05	4.70482e-05	0.00011756	0.000165033	3.77434e-05	0.000350978	0.000530749	0.000802988	0.00183959	0.00421685	0.00966867	0.0221714	0.0508442	0.1166	0.267399	0.61323	0	0
CO2	142	0	0	0	0	7.76066e-05	0	0	7.84641e-05	0	3.86307e-05	0	7.73296e-05	0.000108196	0.000151888	0.000229262	0.000323023	0.000488476	0.000739031	0.00169307	0.00388099	0.00889857	0.0204055	0.0467945	0.107313	0.246101	0.564387	1.29451	0
CO2	143	0	0	0	0	0	7.71622e-05	0	0	7.81082e-05	0	6.91342e-05	6.18196e-05	9.95784e-05	0.00013979	0.000211002	0.000297295	0.000449569	0.000680168	0.00155822	0.00357187	0.00818981	0.0187802	0.0430674	0.0987657	0.2265	0.519434	1.19123	0
CO2	144	0	0	0	0	0	0	3.78636e-05	0	0	7.77807e-05	0	3.81748e-05	9.16471e-05	0.000128656	0.000194196	0.000273616	0.000413761	0.000625994	0.00143411	0.00328737	0.0075375	0.0172844	0.0396371	0.0908991	0.208459	0.478062	1.09635	0
CO2	145	5.97102e-05	0	0	0	0	0	0	3.76779e-05	0	0	9.71683e-05	3.66779e-05	4.86055e-05	1.7941e-05	0.000178728	0.000251823	0.000380806	0.000576134	0.00131988	0.00302554	0.00693715	0.0159077	0.0364801	0.0836591	0.191856	0.439985	1.00902	0
CO2	146	0	5.92468e-05	0	0	0	0	0	0	3.7507e-05	0	0	6.02846e-05	4.66996e-05	0.00011698	0.000164493	3.76616e-05	0.000350475	0.000530246	0.00121476	0.00278456	0.00638461	0.0146407	0.0335745	0.0769957	0.176575	0.40494	0.928656	0
CO2	147	0	0	5.88203e-05	0	0	0	3.88896e-05	0	0	3.73497e-05	3.79922e-05	0	7.67566e-05	0.000107663	0.000151391	0.000228766	0.00032256	0.000488012	0.001118	0.00256277	0.00587609	0.0134746	0.0309003	0.0708631	0.162511	0.372687	0.85469	0
CO2	148	0	0	0	5.84277e-05	0	0	0	3.86989e-05	0	0	0	6.83669e-05	6.13614e-05	9.90875e-05	0.000139333	0.000210545	0.000296869	0.000449143	0.00102895	0.00235865	0.00540806	0.0124013	0.0284391	0.065219	0.149567	0.343003	0.786615	0
CO2	149	0	0	0	0	5.80664e-05	0	0	0	3.85233e-05	0	7.6495e-05	0	3.78919e-05	9.11953e-05	0.000128235	0.000193775	0.000273223	0.000413369	0.000947	0.00217079	0.00497732	0.0114136	0.026174	0.0600243	0.137654	0.315683	0.723962	0
CO2	150	0	0	0	0	0	5.77339e-05	0	0	0	3.83618e-05	0	7.59488e-05	3.6406e-05	4.83659e-05	1.78823e-05	0.000178341	0.000251461	0.000380445	0.000871572	0.00199788	0.00458088	0.0105045	0.0240893	0.0552435	0.12669	0.29054	0.666299	0
CO2	151	5.1806e-05	0	0	0	0	0	5.74279e-05	0	0	0	0	0	5.98379e-05	4.64693e-05	0.000116597	0.000164136	3.76075e-05	0.000350143	0.000802153	0.00183876	0.00421602	0.00966783	0.0221706	0.0508434	0.116599	0.267398	0.613229	0
CO2	152	0	5.14039e-05	0	0	0	0	0	5.71463e-05	0	0	7.91798e-06	5.77117e-05	0	7.63781e-05	0.00010731	0.000151063	0.000228437	0.000322254	0.000738262	0.0016923	0.00388022	0.0088978	0.0204047	0.0467938	0.107312	0.2461	0.564386	1.29452
CO2	153	0	0	5.10338e-05	0	0	0	0	0	5.68871e-05	0	0	0	6.78603e-05	6.10589e-05	9.87633e-05	0.000139031	0.000210243	0.000296587	0.00067946	0.00155751	0.00357116	0.0081891	0.0187795	0.0430667	0.098765	0.226499	0.519433	1.19123
CO2	154	0	0	0	5.06932e-05	0	0	0	0	0	5.66485e-05	0	7.56461e-05	0	3.77051e-05	9.08969e-05	0.000127957	0.000193497	0.000272964	0.000625342	0.00143346	0.00328672	0.00753685	0.0172837	0.0396365	0.0908985	0.208458	0.478061	1.09635
CO2	155	0	0	0	0	5.03798e-05	0	0	0	0	0	6.65421e-05	0	7.5386e-05	3.62266e-05	4.82076e-05	1.78435e-05	0.000178085	0.000251223	0.000575534	0.00131928	0.00302494	0.00693655	0.0159071	0.0364795	0.0836585	0.191855	0.439984	1.00902
CO2	156	0	0	0	0	0	5.00913e-05	0	0	0	0	0	0	0	5.95429e-05	4.63173e-05	0.000116345	0.000163901	3.75719e-05	0.000529694	0.0012142	0.00278401	0.00638406	0.0146401	0.0335739	0.0769952	0.176574	0.40494	0.928656
CO2	157	0	0	0	0	0	0	4.98258e-05	0	0	0	0	7.8301e-06	5.7284e-05	0	7.61283e-05	0.000107078	0.000150846	0.000228221	0.000487504	0.00111749	0.00256226	0.00587558	0.0134741	0.0308998	0.0708626	0.16251	0.372687	0.854689
CO2	158	0	0	0	0	0	0	0	4.95814e-05	0	0	0	0	0	6.75257e-05	6.08592e-05	9.85492e-05	0.000138832	0.000210043	0.000448675	0.00102849	0.00235818	0.00540759	0.0124009	0.0284387	0.0652185	0.149566	0.343003	0.786614
CO2	159	0	0	0	0	0	0	0	0	4.93565e-05	0	5.57121e-05	0	7.50855e-05	0	3.75817e-05	9.06999e-05	0.000127774	0.000193313	0.000412939	0.000946569	0.00217036	0.00497689	0.0114132	0.0261736	0.0600239	0.137654	0.315683	0.723961
CO2	160	0	0	0	0	0	0	0	0	0	4.91495e-05	0	6.58036e-05	0	7.50143e-05	3.6108e-05	4.81031e-05	1.78179e-05	0.000177916	0.000380048	0.000871176	0.00199749	0.00458048	0.0105041	0.0240889	0.0552431	0.12669	0.290539	0.666299
CO2	161	0	0	0	0	0	0	0	0	0	0	0	0	0	0	5.93481e-05	4.62169e-05	0.000116178	0.000163745	0.000349778	0.000801788	0.00183839	0.00421565	0.00966747	0.0221702	0.050843	0.116599	0.267398	0.613229
CO2	162	6.14267e-05	0	0	0	0	0	0	0	0	0	0	0	7.77208e-06	5.70016e-05	0	6.59827e-05	0.000106924	0.000150703	0.000321919	0.000737927	0.00169197	0.00387988	0.00889747	0.0204044	0.0467934	0.107312	0.2461	0.564386
CO2	163	0	6.09499e-05	0	0	0	0	0	0	0	0	0	0	0	0	6.73048e-05	7.07078e-05	9.84078e-05	0.0001387	0.000296278	0.000679152	0.0015572	0.00357085	0.00818879	0.0187792	0.0430664	0.0987647	0.226499	0.519433
CO2	164	0	0	6.05111e-05	0	0	0	0	0	0	0	0	5.50938e-05	0	7.47153e-05	0	3.75002e-05	9.05698e-05	0.000127653	0.00027268	0.000625058	0.00143317	0.00328644	0.00753657	0.0172835	0.0396362	0.0908982	0.208458	0.478061
CO2	165	0	0	0	6.01073e-05	0	0	0	0	0	0	4.83371e-05	0	6.53159e-05	0	7.47689e-05	3.60298e-05	4.80341e-05	1.7801e-05	0.000250961	0.000575273	0.00131902	0.00302468	0.00693629	0.0159069	0.0364792	0.0836582	0.191855	0.439984
CO2	166	0	0	0	0	5.97356e-05	0	0	0	0	0	0	0	0	0	0	5.92194e-05	4.61506e-05	0.000116067	3.75327e-05	0.000529453	0.00121396	0.00278376	0.00638382	0.0146399	0.0335737	0.076995	0.176574	0.40494
CO2	167	0	0	0	0	0	5.93936e-05	0	0	0	0	0	0	0	7.73376e-06	5.68151e-05	0	6.5888e-05	0.000106823	0.000227983	0.000487283	0.00111727	0.00256204	0.00587536	0.0134738	0.0308996	0.0708624	0.16251	0.372687
CO2	168	0	0	0	0	0	0	5.90787e-05	0	0	0	0	0	0	0	0	6.71589e-05	7.06064e-05	9.83145e-05	0.000209824	0.000448471	0.00102828	0.00235798	0.00540739	0.0124007	0.0284385	0.0652183	0.149566	0.343003
CO2	169	0	0	0	0	0	0	0	5.8789e-05	0	0	0	0	5.46855e-05	0	7.44708e-05	0	3.74465e-05	9.04839e-05	0.000193112	0.000412751	0.000946382	0.00217017	0.0049767	0.011413	0.0261734	0.0600237	0.137653	0.315683
CO2	170	0	0	0	0	0	0	0	0	5.85223e-05	0	0	4.78007e-05	0	6.49939e-05	0	7.46068e-05	3.59781e-05	4.79886e-05	0.000177731	0.000379876	0.000871004	0.00199732	0.00458031	0.0105039	0.0240887	0.0552429	0.126689	0.290539
CO2	171	0	0	0	0	0	0	0	0	0	5.82769e-05	0	0	0	0	0	0	5.91345e-05	4.61068e-05	0.000163575	0.000349619	0.000801629	0.00183823	0.00421549	0.00966731	0.0221701	0.0508429	0.116599	0.267398
CO2	172	0	0	0	0	0	0	0	0	0	0	0	0	0	0	7.70845e-06	5.66919e-05	0	6.58255e-05	0.000150546	0.000321772	0.00073778	0.00169182	0.00387973	0.00889732	0.0204042	0.0467933	0.107312	0.2461
CO2	173	0	0	0	0	0	0	0	0	0	0	0	0	0	0	0	0	6.70625e-05	7.05394e-05	0.000138556	0.000296144	0.000679017	0.00155707	0.00357072	0.00818866	0.0187791	0.0430663	0.0987645	0.226498
CO2	174	0	0	0	0	0	0	0	0	0	0	0	0	0	5.44159e-05	0	7.43094e-05	0	3.74109e-05	0.00012752	0.000272556	0.000624934	0.00143305	0.00328631	0.00753644	0.0172833	0.0396361	0.090898	0.208458
CO2	175	0	0	0	0	0	0	0	0	0	0	0	0	4.74464e-05	0	6.47813e-05	0	5.42135e-05	3.5944e-05	1.77825e-05	0.000250847	0.000575159	0.00131891	0.00302456	0.00693617	0.0159067	0.0364791	0.0836581	0.191855
CO2	176	0	0	0	0	0	0	0	0	0	0	3.27361e-05	0	0	0	0	0	0	5.90784e-05	0.000115947	3.75157e-05	0.000529348	0.00121386	0.00278366	0.00638371	0.0146398	0.0335736	0.0769948	0.176574
CO2	177	0	0	0	0	0	0	0	0	0	0	0	0	0	0	0	7.69175e-06	7.68968e-05	0	0.000106712	0.000227879	0.000487186	0.00111718	0.00256194	0.00587526	0.0134737	0.0308995	0.0708623	0.16251
CO2	178	0	0	0	0	0	0	0	0	0	0	0	0	0	0	0	0	0	6.69989e-05	9.82121e-05	0.000209729	0.000448382	0.00102819	0.00235789	0.0054073	0.0124006	0.0284384	0.0652182	0.149566
CO2	179	0	0	0	0	0	0	0	0	0	0	0	0	0	0	5.42379e-05	0	7.42028e-05	0	9.03897e-05	0.000193024	0.000412669	0.0009463	0.00217009	0.00497662	0.0114129	0.0261733	0.0600236	0.137653
CO2	180	0	0	0	0	0	0	0	0	0	0	0	0	0	4.72125e-05	0	6.46408e-05	0	5.41621e-05	4.79386e-05	0.00017765	0.0003798	0.000870928	0.00199724	0.00458023	0.0105039	0.0240886	0.0552428	0.126689
CO2	181	0	0	0	0	0	0	0	0	0	0	0	3.23728e-05	0	0	0	0	0	0	4.60588e-05	0.000163501	0.00034955	0.00080156	0.00183816	0.00421542	0.00966724	0.02217	0.0508428	0.116599
CO2	182	0	0	0	0	0	0	0	0	0	0	0	0	0	0	0	0	7.68071e-06	7.68239e-05	6.5757e-05	0.000150478	0.000321709	0.000737716	0.00169176	0.00387967	0.00889726	0.0204042	0.0467932	0.107312
CO2	183	0	0	0	0	0	0	0	0	0	0	0	0	0	0	0	0	0	0	7.0466e-05	0.000138493	0.000296085	0.000678958	0.00155701	0.00357066	0.0081886	0.018779	0.0430662	0.0987645
CO2	184	0	0	0	0	0	0	0	0	0	0	0	0	0	0	0	5.41203e-05	0	7.41324e-05	3.7372e-05	0.000127462	0.000272502	0.00062488	0.00143299	0.00328626	0.00753639	0.0172833	0.039636	0.090898
CO2	185	0	0	0	0	0	0	0	0	0	0	0	0	0	0	2.74564e-05	0	6.45481e-05	0	3.59065e-05	1.77744e-05	0.000250798	0.000575109	0.00131886	0.00302451	0.00693612	0.0159067	0.0364791	0.0836581
CO2	186	0	0	0	0	0	0	0	0	0	0	0	0	3.21329e-05	0	0	0	0	0	5.90169e-05	0.000115894	3.75083e-05	0.000529302	0.00121381	0.00278361	0.00638367	0.0146397	0.0335735	0.0769948
CO2	187	0	0	0	0	0	0	0	0	0	0	0	0	0	0	0	0	0	7.67343e-06	0	0.000106663	0.000227834	0.000487144	0.00111713	0.0025619	0.00587522	0.0134737	0.0308995	0.0708623
CO2	188	0	0	0	0	0	0	0	0	0	0	0	0	0	0	0	0	0	0	6.69292e-05	9.81675e-05	0.000209688	0.000448343	0.00102816	0.00235785	0.00540726	0.0124005	0.0284383	0.0652182
CO2	189	0	0	0	0	0	0	0	0	0	0	0	0	0	0	0	0	5.40427e-05	0	0	9.03486e-05	0.000192986	0.000412633	0.000946264	0.00217005	0.00497658	0.0114128	0.0261733	0.0600236
CO2	190	0	0	0	0	0	0	0	0	0	0	0	0	0	0	0	2.73969e-05	0	6.44869e-05	5.41057e-05	4.79168e-05	0.000177615	0.000379768	0.000870895	0.00199721	0.0045802	0.0105038	0.0240886	0.0552428
CO2	191	0	0	0	0	0	0	0	0	0	0	0	0	0	7.32557e-06	0	0	0	0	0	4.60379e-05	0.000163468	0.00034952	0.00080153	0.00183813	0.00421539	0.00966721	0.02217	0.0508428
CO2	192	0	0	0	0	0	0	0	0	0	0	0	0	0	0	0	0	0	0	7.67439e-05	6.57271e-05	0.000150448	0.000321681	0.000737689	0.00169173	0.00387964	0.00889723	0.0204042	0.0467932
CO2	193	0	0	0	0	0	0	0	0	0	0	0	0	0	0	0	0	0	0	0	7.04339e-05	0.000138465	0.000296059	0.000678933	0.00155698	0.00357063	0.00818857	0.018779	0.0430662
CO2	194	0	0	0	0	0	0	0	0	0	0	0	0	0	0	0	0	0	5.39914e-05	7.40553e-05	3.7355e-05	0.000127437	0.000272478	0.000624856	0.00143297	0.00328624	0.00753636	0.0172833	0.039636
CO2	195	0	0	0	0	0	0	0	0	0	0	0	0	0	0	0	0	2.73576e-05	0	0	3.58902e-05	1.77709e-05	0.000250776	0.000575087	0.00131884	0.00302449	0.0069361	0.0159067	0.036479
CO2	196	0	0	0	0	0	0	0	0	0	0	0	0	0	0	2.69033e-05	0	0	0	0	5.89901e-05	0.000115871	3.7505e-05	0.000529282	0.00121379	0.00278359	0.00638365	0.0146397	0.0335735
CO2	197	0	0	0	0	0	0	0	0	0	0	0	0	0	0	0	0	0	0	7.66544e-06	0	0.000106642	0.000227815	0.000487126	0.00111712	0.00256188	0.0058752	0.0134737	0.0308994
CO2	198	0	0	0	0	0	0	0	0	0	0	0	0	0	0	0	0	0	0	0	6.68988e-05	9.81481e-05	0.000209669	0.000448327	0.00102814	0.00235783	0.00540725	0.0124005	0.0284383
CO2	199	0	0	0	0	0	0	0	0	0	0	0	0	0	0	0	0	0	0	0	0	9.03307e-05	0.00019297	0.000412618	0.000946249	0.00217003	0.00497656	0.0114128	0.0261732
CO2	200	0	0	0	0	0	0	0	0	0	0	0	0	0	0	0	0	0	2.73316e-05	6.44198e-05	5.40811e-05	4.79073e-05	0.0001776	0.000379753	0.000870881	0.00199719	0.00458019	0.0105038	0.0240886
CO2	201	0	0	0	0	0	0	0	0	0	0	0	0	0	0	0	2.6845e-05	0	0	0	0	4.60288e-05	0.000163454	0.000349506	0.000801516	0.00183812	0.00421538	0.0096672	0.02217
CO2	202	0	0	0	0	0	0	0	0	0	0	0	0	0	0	0	0	0	0	0	7.67091e-05	6.57141e-05	0.000150435	0.000321669	0.000737677	0.00169172	0.00387963	0.00889722	0.0204041
CO2	203	0	0	0	0	0	0	0	0	0	0	0	0	0	0	0	0	0	0	0	0	7.042e-05	0.000138453	0.000296048	0.000678921	0.00155697	0.00357062	0.00818856	0.018779
CO2	204	0	0	0	0	0	0	0	0	0	0	0	0	0	0	0	0	0	0	5.39352e-05	7.40216e-05	3.73476e-05	0.000127426	0.000272468	0.000624846	0.00143296	0.00328623	0.00753635	0.0172833
CO2	205	0	0	0	0	0	0	0	0	0	0	0	0	0	0	0	0	0	0	0	0	3.58831e-05	1.77693e-05	0.000250766	0.000575078	0.00131883	0.00302448	0.00693609	0.0159067
CO2	206	0	0	0	0	0	0	0	0	0	0	0	0	0	0	0	0	2.68065e-05	0	0	0	5.89784e-05	0.000115861	3.75036e-05	0.000529274	0.00121378	0.00278359	0.00638364	0.0146397
CO2	207	0	0	0	0	0	0	0	0	0	0	0	0	0	0	0	0	0	0	0	7.66196e-06	0	0.000106633	0.000227806	0.000487118	0.00111711	0.00256188	0.00587519	0.0134737
CO2	208	0	0	0	0	0	0	0	0	0	0	0	0	0	0	0	0	0	0	0	0	6.68855e-05	9.81396e-05	0.000209662	0.000448319	0.00102813	0.00235783	0.00540724	0.0124005
CO2	209	0	0	0	0	0	0	0	0	0	0	0	0	0	0	0	0	0	0	0	0	0	9.03229e-05	0.000192962	0.000412611	0.000946242	0.00217003	0.00497656	0.0114128
CO2	210	0	0	0	0	0	0	0	0	0	0	0	0	0	0	0	0	0	0	2.73032e-05	6.43905e-05	5.40704e-05	4.79032e-05	0.000177593	0.000379747	0.000870875	0.00199719	0.00458018	0.0105038
CO2	211	0	0	0	0	0	0	0	0	0	0	0	0	0	0	0	0	0	2.6781e-05	0	0	0	4.60248e-05	0.000163448	0.000349501	0.000801511	0.00183811	0.00421537	0.00966719
CO2	212	0	0	0	0	0	0	0	0	0	0	0	0	0	0	0	0	0	0	0	0	7.66939e-05	6.57084e-05	0.00015043	0.000321663	0.000737671	0.00169171	0.00387962	0.00889721
CO2	213	0	0	0	0	0	0	0	0	0	0	0	0	0	0	0	0	0	0	0	0	0	7.04139e-05	0.000138448	0.000296043	0.000678917	0.00155697	0.00357062	0.00818856
CO2	214	0	0	0	0	0	0	0	0	0	0	0	0	0	0	0	0	0	0	0	5.39107e-05	7.40069e-05	3.73444e-05	0.000127421	0.000272464	0.000624842	0.00143296	0.00328622	0.00753635
CO2	215	0	0	0	0	0	0	0	0	0	0	0	0	0	0	0	0	0	0	0	0	0	3.588e-05	1.77687e-05	0.000250762	0.000575074	0.00131882	0.00302448	0.00693609
CO2	216	0	0	0	0	0	0	0	0	0	0	0	0	0	0	0	0	0	0	0	0	0	5.89733e-05	0.000115857	3.7503e-05	0.00052927	0.00121378	0.00278358	0.00638364
CO2	217	0	0	0	0	0	0	0	0	0	0	0	0	0	0	0	0	0	0	0	0	7.66044e-06	0	0.000106629	0.000227802	0.000487114	0.0011171	0.00256187	0.00587519
CO2	218	0	0	0	0	0	0	0	0	0	0	0	0	0	0	0	0	0	0	0	0	0	6.68797e-05	9.81359e-05	0.000209658	0.000448316	0.00102813	0.00235782	0.00540724
CO2	219	0	0	0	0	0	0	0	0	0	0	0	0	0	0	0	0	0	0	0	0	0	0	9.03195e-05	0.000192959	0.000412608	0.000946239	0.00217002	0.00497656
CO2	220	0	0	0	0	0	0	0	0	0	0	0	0	0	0	0	0	0	0	0	2.72907e-05	6.43777e-05	5.40657e-05	4.79014e-05	0.00017759	0.000379744	0.000870872	0.00199718	0.00458018
CO2	221	0	0	0	0	0	0	0	0	0	0	0	0	0	0	0	0	0	0	2.67532e-05	0	0	0	4.60231e-05	0.000163445	0.000349498	0.000801508	0.00183811	0.00421537
CO2	222	0	0	0	0	0	0	0	0	0	0	0	0	0	0	0	0	0	0	0	0	0	7.66872e-05	6.57059e-05	0.000150427	0.000321661	0.000737669	0.00169171	0.00387962
CO2	223	0	0	0	0	0	0	0	0	0	0	0	0	0	0	0	0	0	0	0	0	0	0	7.04112e-05	0.000138446	0.000296041	0.000678914	0.00155697	0.00357062
CO2	224	0	0	0	0	0	0	0	0	0	0	0	0	0	0	0	0	0	0	0	0	5.39e-05	7.40005e-05	3.7343e-05	0.000127419	0.000272462	0.00062484	0.00143295	0.00328622
CO2	225	0	0	0	0	0	0	0	0	0	0	0	0	0	0	0	0	0	0	0	0	0	0	3.58787e-05	1.77684e-05	0.00025076	0.000575072	0.00131882	0.00302448
CO2	226	0	0	0	0	0	0	0	0	0	0	0	0	0	0	0	0	0	0	0	0	0	0	5.89711e-05	0.000115855	3.75027e-05	0.000529268	0.00121378	0.00278358
CO2	227	0	0	0	0	0	0	0	0	0	0	0	0	0	0	0	0	0	0	0	0	0	7.65977e-06	0	0.000106627	0.000227801	0.000487113	0.0011171	0.00256187
CO2	228	0	0	0	0	0	0	0	0	0	0	0	0	0	0	0	0	0	0	0	0	0	0	6.68772e-05	9.81343e-05	0.000209657	0.000448315	0.00102813	0.00235782
CO2	229	0	0	0	0	0	0	0	0	0	0	0	0	0	0	0	0	0	0	0	0	0	0	0	9.0318e-05	0.000192958	0.000412607	0.000946238	0.00217002
CO2	230	0	0	0	0	0	0	0	0	0	0	0	0	0	0	0	0	0	0	0	0	2.72853e-05	6.43722e-05	5.40637e-05	4.79006e-05	0.000177589	0.000379743	0.000870871	0.00199718
CO2	231	0	0	0	0	0	0	0	0	0	0	0	0	0	0	0	0	0	0	0	2.6741e-05	0	0	0	4.60223e-05	0.000163444	0.000349497	0.000801507	0.00183811
CO2	232	0	0	0	0	0	0	0	0	0	0	0	0	0	0	0	0	0	0	0	0	0	0	7.66843e-05	6.57049e-05	0.000150426	0.00032166	0.000737668	0.00169171
CO2	233	0	0	0	0	0	0	0	0	0	0	0	0	0	0	0	0	0	0	0	0	0	0	0	7.04101e-05	0.000138445	0.00029604	0.000678914	0.00155696
CO2	234	0	0	0	0	0	0	0	0	0	0	0	0	0	0	0	0	0	0	0	0	0	5.38954e-05	7.39978e-05	3.73423e-05	0.000127418	0.000272461	0.000624839	0.00143295
CO2	235	0	0	0	0	0	0	0	0	0	0	0	0	0	0	0	0	0	0	0	0	0	0	0	3.58781e-05	1.77683e-05	0.00025076	0.000575071	0.00131882
CO2	236	0	0	0	0	0	0	0	0	0	0	0	0	0	0	0	0	0	0	0	0	0	0	0	5.89701e-05	0.000115854	3.75026e-05	0.000529267	0.00121378
CO2	237	0	0	0	0	0	0	0	0	0	0	0	0	0	0	0	0	0	0	0	0	0	0	7.65949e-06	0	0.000106626	0.0002278	0.000487112	0.0011171
CO2	238	0	0	0	0	0	0	0	0	0	0	0	0	0	0	0	0	0	0	0	0	0	0	0	6.68761e-05	9.81336e-05	0.000209656	0.000448314	0.00102813
CO2	239	0	0	0	0	0	0	0	0	0	0	0	0	0	0	0	0	0	0	0	0	0	0	0	0	9.03173e-05	0.000192957	0.000412606	0.000946237
CO2	240	0	0	0	0	0	0	0	0	0	0	0	0	0	0	0	0	0	0	0	0	0	2.7283e-05	6.43697e-05	5.40628e-05	4.79003e-05	0.000177588	0.000379743	0.00087087
CO2	241	0	0	0	0	0	0	0	0	0	0	0	0	0	0	0	0	0	0	0	0	2.67357e-05	0	0	0	4.6022e-05	0.000163444	0.000349497	0.000801507
CO2	242	0	0	0	0	0	0	0	0	0	0	0	0	0	0	0	0	0	0	0	0	0	0	0	7.66831e-05	6.57044e-05	0.000150425	0.00032166	0.000737667
CO2	243	0	0	0	0	0	0	0	0	0	0	0	0	0	0	0	0	0	0	0	0	0	0	0	0	7.04096e-05	0.000138444	0.00029604	0.000678913
CO2	244	0	0	0	0	0	0	0	0	0	0	0	0	0	0	0	0	0	0	0	0	0	0	5.38934e-05	7.39965e-05	3.73421e-05	0.000127417	0.000272461	0.000624838
CO2	245	0	0	0	0	0	0	0	0	0	0	0	0	0	0	0	0	0	0	0	0	0	0	0	0	3.58778e-05	1.77682e-05	0.000250759	0.000575071
CO2	246	0	0	0	0	0	0	0	0	0	0	0	0	0	0	0	0	0	0	0	0	0	0	0	0	5.89697e-05	0.000115853	3.75025e-05	0.000529267
CO2	247	0	0	0	0	0	0	0	0	0	0	0	0	0	0	0	0	0	0	0	0	0	0	0	7.65936e-06	0	0.000106626	0.0002278	0.000487112
CO2	248	0	0	0	0	0	0	0	0	0	0	0	0	0	0	0	0	0	0	0	0	0	0	0	0	6.68756e-05	9.81332e-05	0.000209656	0.000448314
CO2	249	0	0	0	0	0	0	0	0	0	0	0	0	0	0	0	0	0	0	0	0	0	0	0	0	0	9.0317e-05	0.000192957	0.000412606
CO2	250	0	0	0	0	0	0	0	0	0	0	0	0	0	0	0	0	0	0	0	0	0	0	2.72819e-05	6.43687e-05	5.40624e-05	4.79001e-05	0.000177588	0.000379742
CO2	251	0	0	0	0	0	0	0	0	0	0	0	0	0	0	0	0	0	0	0	0	0	2.67334e-05	0	0	0	4.60218e-05	0.000163443	0.000349496
CO2	252	0	0	0	0	0	0	0	0	0	0	0	0	0	0	0	0	0	0	0	0	0	0	0	0	7.66825e-05	6.57042e-05	0.000150425	0.000321659
CO2	253	0	0	0	0	0	0	0	0	0	0	0	0	0	0	0	0	0	0	0	0	0	0	0	0	0	7.04094e-05	0.000138444	0.00029604
CO2	254	0	0	0	0	0	0	0	0	0	0	0	0	0	0	0	0	0	0	0	0	0	0	0	5.38925e-05	7.3996e-05	3.7342e-05	0.000127417	0.00027246
CO2	255	0	0	0	0	0	0	0	0	0	0	0	0	0	0	0	0	0	0	0	0	0	0	0	0	0	3.58777e-05	1.77682e-05	0.000250759
CO2	256	0	0	0	0	0	0	0	0	0	0	0	0	0	0	0	0	0	0	0	0	0	0	0	0	0	5.89695e-05	0.000115853	3.75025e-05
CO2	257	0	0	0	0	0	0	0	0	0	0	0	0	0	0	0	0	0	0	0	0	0	0	0	0	7.65931e-06	0	0.000106626	0.000227799
CO2	258	0	0	0	0	0	0	0	0	0	0	0	0	0	0	0	0	0	0	0	0	0	0	0	0	0	6.68754e-05	9.81331e-05	0.000209656
CO2	259	0	0	0	0	0	0	0	0	0	0	0	0	0	0	0	0	0	0	0	0	0	0	0	0	0	0	9.03169e-05	0.000192957
CO2	260	0	0	0	0	0	0	0	0	0	0	0	0	0	0	0	0	0	0	0	0	0	0	0	2.72815e-05	6.43682e-05	5.40623e-05	4.79e-05	0.000177588
CO2	261	0	0	0	0	0	0	0	0	0	0	0	0	0	0	0	0	0	0	0	0	0	0	2.67324e-05	0	0	0	4.60218e-05	0.000163443
CO2	262	0	0	0	0	0	0	0	0	0	0	0	0	0	0	0	0	0	0	0	0	0	0	0	0	0	7.66823e-05	6.57041e-05	0.000150425
CO2	263	0	0	0	0	0	0	0	0	0	0	0	0	0	0	0	0	0	0	0	0	0	0	0	0	0	0	7.04093e-05	0.000138444
CO2	264	0	0	0	0	0	0	0	0	0	0	0	0	0	0	0	0	0	0	0	0	0	0	0	0	5.38921e-05	7.39958e-05	3.73419e-05	0.000127417
CO2	265	0	0	0	0	0	0	0	0	0	0	0	0	0	0	0	0	0	0	0	0	0	0	0	0	0	0	3.58776e-05	1.77682e-05
CO2	266	0	0	0	0	0	0	0	0	0	0	0	0	0	0	0	0	0	0	0	0	0	0	0	0	0	0	5.89694e-05	0.000115853
CO2	267	0	0	0	0	0	0	0	0	0	0	0	0	0	0	0	0	0	0	0	0	0	0	0	0	0	7.65928e-06	0	0.000106626
CO2	268	0	0	0	0	0	0	0	0	0	0	0	0	0	0	0	0	0	0	0	0	0	0	0	0	0	0	6.68753e-05	9.81331e-05
CO2	269	0	0	0	0	0	0	0	0	0	0	0	0	0	0	0	0	0	0	0	0	0	0	0	0	0	0	0	9.03169e-05
CO2	270	0	0	0	0	0	0	0	0	0	0	0	0	0	0	0	0	0	0	0	0	0	0	0	0	2.72813e-05	6.4368e-05	5.40622e-05	4.79e-05
CO2	271	0	0	0	0	0	0	0	0	0	0	0	0	0	0	0	0	0	0	0	0	0	0	0	2.67319e-05	0	0	0	4.60217e-05
CO2	272	0	0	0	0	0	0	0	0	0	0	0	0	0	0	0	0	0	0	0	0	0	0	0	0	0	0	7.66822e-05	6.57041e-05
CO2	273	0	0	0	0	0	0	0	0	0	0	0	0	0	0	0	0	0	0	0	0	0	0	0	0	0	0	0	7.04092e-05
CO2	274	0	0	0	0	0	0	0	0	0	0	0	0	0	0	0	0	0	0	0	0	0	0	0	0	0	5.38919e-05	7.39957e-05	3.73419e-05
CO2	275	0	0	0	0	0	0	0	0	0	0	0	0	0	0	0	0	0	0	0	0	0	0	0	0	0	0	0	3.58776e-05
CO2	276	0	0	0	0	0	0	0	0	0	0	0	0	0	0	0	0	0	0	0	0	0	0	0	0	0	0	0	5.89694e-05
CO2	277	0	0	0	0	0	0	0	0	0	0	0	0	0	0	0	0	0	0	0	0	0	0	0	0	0	0	7.65927e-06	0
CO2	278	0	0	0	0	0	0	0	0	0	0	0	0	0	0	0	0	0	0	0	0	0	0	0	0	0	0	0	6.68753e-05
CO2	279	0	0	0	0	0	0	0	0	0	0	0	0	0	0	0	0	0	0	0	0	0	0	0	0	0	0	0	0
CO2	280	0	0	0	0	0	0	0	0	0	0	0	0	0	0	0	0	0	0	0	0	0	0	0	0	0	2.72812e-05	6.43679e-05	5.40622e-05
CO2	281	0	0	0	0	0	0	0	0	0	0	0	0	0	0	0	0	0	0	0	0	0	0	0	0	2.67317e-05	0	0	0
CO2	282	0	0	0	0	0	0	0	0	0	0	0	0	0	0	0	0	0	0	0	0	0	0	0	0	0	0	0	7.66821e-05
CO2	283	0	0	0	0	0	0	0	0	0	0	0	0	0	0	0	0	0	0	0	0	0	0	0	0	0	0	0	0
CO2	284	0	0	0	0	0	0	0	0	0	0	0	0	0	0	0	0	0	0	0	0	0	0	0	0	0	0	5.38918e-05	7.39956e-05
CO2	285	0	0	0	0	0	0	0	0	0	0	0	0	0	0	0	0	0	0	0	0	0	0	0	0	0	0	0	0
CO2	286	0	0	0	0	0	0	0	0	0	0	0	0	0	0	0	0	0	0	0	0	0	0	0	0	0	0	0	0
CO2	287	0	0	0	0	0	0	0	0	0	0	0	0	0	0	0	0	0	0	0	0	0	0	0	0	0	0	0	7.65927e-06
CO2	288	0	0	0	0	0	0	0	0	0	0	0	0	0	0	0	0	0	0	0	0	0	0	0	0	0	0	0	0
CO2	289	0	0	0	0	0	0	0	0	0	0	0	0	0	0	0	0	0	0	0	0	0	0	0	0	0	0	0	0
CO2	290	0	0	0	0	0	0	0	0	0	0	0	0	0	0	0	0	0	0	0	0	0	0	0	0	0	0	2.72812e-05	6.43679e-05
CO2	291	0	0	0	0	0	0	0	0	0	0	0	0	0	0	0	0	0	0	0	0	0	0	0	0	0	2.67317e-05	0	0
CO2	292	0	0	0	0	0	0	0	0	0	0	0	0	0	0	0	0	0	0	0	0	0	0	0	0	0	0	0	0
CO2	293	0	0	0	0	0	0	0	0	0	0	0	0	0	0	0	0	0	0	0	0	0	0	0	0	0	0	0	0
CO2	294	0	0	0	0	0	0	0	0	0	0	0	0	0	0	0	0	0	0	0	0	0	0	0	0	0	0	0	5.38918e-05
CO2	295	0	0	0	0	0	0	0	0	0	0	0	0	0	0	0	0	0	0	0	0	0	0	0	0	0	0	0	0
CO2	296	0	0	0	0	0	0	0	0	0	0	0	0	0	0	0	0	0	0	0	0	0	0	0	0	0	0	0	0
CO2	297	0	0	0	0	0	0	0	0	0	0	0	0	0	0	0	0	0	0	0	0	0	0	0	0	0	0	0	0
CO2	298	0	0	0	0	0	0	0	0	0	0	0	0	0	0	0	0	0	0	0	0	0	0	0	0	0	0	0	0
CO2	299	0	0	0	0	0	0	0	0	0	0	0	0	0	0	0	0	0	0	0	0	0	0	0	0	0	0	0	0
CO2	300	0	0	0	0	0	0	0	0	0	0	0	0	0	0	0	0	0	0	0	0	0	0	0	0	0	0	0	2.72812e-05

## Sheet: LVL_MB
Table SM.LVL.MB: Carbon emission fluxes (kgC/m3 wood product) over simulation period (0-300 years) at building lifespans (BL) 1-150 years, building in Manitoba
Emission	Timestep_years	BL001	BL002	BL003	BL004	BL005	BL006	BL007	BL008	BL009	BL010	BL015	BL020	BL025	BL030	BL035	BL040	BL045	BL050	BL060	BL070	BL080	BL090	BL100	BL110	BL120	BL130	BL140	BL150
CH4	1
CH4	2	0.111443	0.111443	0.111443	0.111443	0.111443	0.111443	0.111443	0.111443	0.111443	0.111443	0.111443	0.111443	0.111443	0.111443	0.111443	0.111443	0.111443	0.111443	0.111443	0.111443	0.111443	0.111443	0.111443	0.111443	0.111443	0.111443	0.111443	0.111443
CH4	3	1.13143	0.109346	0.109346	0.109346	0.109346	0.109346	0.109346	0.109346	0.109346	0.109346	0.109346	0.109346	0.109346	0.109346	0.109346	0.109346	0.109346	0.109346	0.109346	0.109346	0.109346	0.109346	0.109346	0.109346	0.109346	0.109346	0.109346	0.109346
CH4	4	1.11014	1.12938	0.107288	0.107288	0.107288	0.107288	0.107288	0.107288	0.107288	0.107288	0.107288	0.107288	0.107288	0.107288	0.107288	0.107288	0.107288	0.107288	0.107288	0.107288	0.107288	0.107288	0.107288	0.107288	0.107288	0.107288	0.107288	0.107288
CH4	5	1.08925	1.10812	1.12736	0.105269	0.105269	0.105269	0.105269	0.105269	0.105269	0.105269	0.105269	0.105269	0.105269	0.105269	0.105269	0.105269	0.105269	0.105269	0.105269	0.105269	0.105269	0.105269	0.105269	0.105269	0.105269	0.105269	0.105269	0.105269
CH4	6	1.06875	1.08727	1.10614	1.12538	0.103287	0.103287	0.103287	0.103287	0.103287	0.103287	0.103287	0.103287	0.103287	0.103287	0.103287	0.103287	0.103287	0.103287	0.103287	0.103287	0.103287	0.103287	0.103287	0.103287	0.103287	0.103287	0.103287	0.103287
CH4	7	1.04863	1.0668	1.08532	1.1042	1.12343	0.101344	0.101344	0.101344	0.101344	0.101344	0.101344	0.101344	0.101344	0.101344	0.101344	0.101344	0.101344	0.101344	0.101344	0.101344	0.101344	0.101344	0.101344	0.101344	0.101344	0.101344	0.101344	0.101344
CH4	8	1.0289	1.04672	1.06489	1.08341	1.10229	1.12152	0.0994362	0.0994362	0.0994362	0.0994362	0.0994362	0.0994362	0.0994362	0.0994362	0.0994362	0.0994362	0.0994362	0.0994362	0.0994362	0.0994362	0.0994362	0.0994362	0.0994362	0.0994362	0.0994362	0.0994362	0.0994362	0.0994362
CH4	9	1.00953	1.02702	1.04485	1.06302	1.08154	1.10042	1.11965	0.0975647	0.0975647	0.0975647	0.0975647	0.0975647	0.0975647	0.0975647	0.0975647	0.0975647	0.0975647	0.0975647	0.0975647	0.0975647	0.0975647	0.0975647	0.0975647	0.0975647	0.0975647	0.0975647	0.0975647	0.0975647
CH4	10	0.990531	1.0077	1.02519	1.04302	1.06119	1.07971	1.09858	1.11782	0.0957285	0.0957285	0.0957285	0.0957285	0.0957285	0.0957285	0.0957285	0.0957285	0.0957285	0.0957285	0.0957285	0.0957285	0.0957285	0.0957285	0.0957285	0.0957285	0.0957285	0.0957285	0.0957285	0.0957285
CH4	11	0.971889	0.98873	1.00589	1.02339	1.04121	1.05939	1.0779	1.09678	1.11602	0.0939268	0.0939268	0.0939268	0.0939268	0.0939268	0.0939268	0.0939268	0.0939268	0.0939268	0.0939268	0.0939268	0.0939268	0.0939268	0.0939268	0.0939268	0.0939268	0.0939268	0.0939268	0.0939268
CH4	12	0.953597	0.970121	0.986962	1.00413	1.02162	1.03945	1.05762	1.07614	1.09501	1.11425	0.0921591	0.0921591	0.0921591	0.0921591	0.0921591	0.0921591	0.0921591	0.0921591	0.0921591	0.0921591	0.0921591	0.0921591	0.0921591	0.0921591	0.0921591	0.0921591	0.0921591	0.0921591
CH4	13	0.93565	0.951863	0.968387	0.985227	1.00239	1.01988	1.03771	1.05588	1.0744	1.09328	0.0904246	0.0904246	0.0904246	0.0904246	0.0904246	0.0904246	0.0904246	0.0904246	0.0904246	0.0904246	0.0904246	0.0904246	0.0904246	0.0904246	0.0904246	0.0904246	0.0904246	0.0904246
CH4	14	0.91804	0.933948	0.950161	0.966685	0.983525	1.00069	1.01818	1.03601	1.05418	1.0727	0.0887227	0.0887227	0.0887227	0.0887227	0.0887227	0.0887227	0.0887227	0.0887227	0.0887227	0.0887227	0.0887227	0.0887227	0.0887227	0.0887227	0.0887227	0.0887227	0.0887227	0.0887227
CH4	15	0.900762	0.916371	0.932278	0.948491	0.965015	0.981856	0.999019	1.01651	1.03434	1.05251	0.0870529	0.0870529	0.0870529	0.0870529	0.0870529	0.0870529	0.0870529	0.0870529	0.0870529	0.0870529	0.0870529	0.0870529	0.0870529	0.0870529	0.0870529	0.0870529	0.0870529	0.0870529
CH4	16	0.883809	0.899124	0.914732	0.93064	0.946853	0.963376	0.980217	0.997381	1.01487	1.0327	0.0854145	0.0854145	0.0854145	0.0854145	0.0854145	0.0854145	0.0854145	0.0854145	0.0854145	0.0854145	0.0854145	0.0854145	0.0854145	0.0854145	0.0854145	0.0854145	0.0854145	0.0854145
CH4	17	0.867176	0.882202	0.897516	0.913125	0.929032	0.945245	0.961769	0.97861	0.995773	1.01327	1.1059	0.083807	0.083807	0.083807	0.083807	0.083807	0.083807	0.083807	0.083807	0.083807	0.083807	0.083807	0.083807	0.083807	0.083807	0.083807	0.083807	0.083807
CH4	18	0.850855	0.865598	0.880625	0.895939	0.911547	0.927455	0.943668	0.960192	0.977032	0.994196	1.08508	0.0822297	0.0822297	0.0822297	0.0822297	0.0822297	0.0822297	0.0822297	0.0822297	0.0822297	0.0822297	0.0822297	0.0822297	0.0822297	0.0822297	0.0822297	0.0822297	0.0822297
CH4	19	0.834841	0.849307	0.864051	0.879077	0.894391	0.91	0.925907	0.94212	0.958644	0.975485	1.06466	0.080682	0.080682	0.080682	0.080682	0.080682	0.080682	0.080682	0.080682	0.080682	0.080682	0.080682	0.080682	0.080682	0.080682	0.080682	0.080682	0.080682
CH4	20	0.819129	0.833323	0.847789	0.862532	0.877558	0.892873	0.908481	0.924389	0.940602	0.957126	1.04462	0.0791636	0.0791636	0.0791636	0.0791636	0.0791636	0.0791636	0.0791636	0.0791636	0.0791636	0.0791636	0.0791636	0.0791636	0.0791636	0.0791636	0.0791636	0.0791636	0.0791636
CH4	21	0.803712	0.817639	0.831833	0.846299	0.861042	0.876069	0.891383	0.906991	0.922899	0.939112	1.02496	0.0776736	0.0776736	0.0776736	0.0776736	0.0776736	0.0776736	0.0776736	0.0776736	0.0776736	0.0776736	0.0776736	0.0776736	0.0776736	0.0776736	0.0776736	0.0776736	0.0776736
CH4	22	0.788586	0.80225	0.816177	0.830371	0.844837	0.85958	0.874607	0.889921	0.905529	0.921437	1.00567	1.0983	0.0762118	0.0762118	0.0762118	0.0762118	0.0762118	0.0762118	0.0762118	0.0762118	0.0762118	0.0762118	0.0762118	0.0762118	0.0762118	0.0762118	0.0762118	0.0762118
CH4	23	0.773744	0.787152	0.800816	0.814743	0.828936	0.843402	0.858146	0.873172	0.888487	0.904095	0.986744	1.07763	0.0747774	0.0747774	0.0747774	0.0747774	0.0747774	0.0747774	0.0747774	0.0747774	0.0747774	0.0747774	0.0747774	0.0747774	0.0747774	0.0747774	0.0747774	0.0747774
CH4	24	0.759182	0.772337	0.785744	0.799409	0.813335	0.827529	0.841995	0.856739	0.871765	0.887079	0.968173	1.05735	0.0733701	0.0733701	0.0733701	0.0733701	0.0733701	0.0733701	0.0733701	0.0733701	0.0733701	0.0733701	0.0733701	0.0733701	0.0733701	0.0733701	0.0733701	0.0733701
CH4	25	0.744894	0.757801	0.770956	0.784363	0.798028	0.811954	0.826148	0.840614	0.855358	0.870384	0.949951	1.03745	0.0719892	0.0719892	0.0719892	0.0719892	0.0719892	0.0719892	0.0719892	0.0719892	0.0719892	0.0719892	0.0719892	0.0719892	0.0719892	0.0719892	0.0719892	0.0719892
CH4	26	0.730874	0.743539	0.756446	0.769601	0.783008	0.796673	0.8106	0.824793	0.839259	0.854003	0.932072	1.01792	0.0706343	0.0706343	0.0706343	0.0706343	0.0706343	0.0706343	0.0706343	0.0706343	0.0706343	0.0706343	0.0706343	0.0706343	0.0706343	0.0706343	0.0706343	0.0706343
CH4	27	0.717119	0.729545	0.742209	0.755117	0.768272	0.781679	0.795344	0.80927	0.823464	0.83793	0.91453	0.998764	1.09139	0.0693049	0.0693049	0.0693049	0.0693049	0.0693049	0.0693049	0.0693049	0.0693049	0.0693049	0.0693049	0.0693049	0.0693049	0.0693049	0.0693049	0.0693049
CH4	28	0.703622	0.715814	0.72824	0.740905	0.753812	0.766967	0.780375	0.794039	0.807966	0.82216	0.897318	0.979967	1.07085	0.0680006	0.0680006	0.0680006	0.0680006	0.0680006	0.0680006	0.0680006	0.0680006	0.0680006	0.0680006	0.0680006	0.0680006	0.0680006	0.0680006	0.0680006
CH4	29	0.690379	0.702342	0.714535	0.726961	0.739625	0.752533	0.765688	0.779095	0.792759	0.806686	0.88043	0.961523	1.0507	0.0667207	0.0667207	0.0667207	0.0667207	0.0667207	0.0667207	0.0667207	0.0667207	0.0667207	0.0667207	0.0667207	0.0667207	0.0667207	0.0667207	0.0667207
CH4	30	0.677386	0.689124	0.701087	0.713279	0.725705	0.738369	0.751277	0.764432	0.777839	0.791504	0.86386	0.943427	1.03092	0.065465	0.065465	0.065465	0.065465	0.065465	0.065465	0.065465	0.065465	0.065465	0.065465	0.065465	0.065465	0.065465	0.065465	0.065465
CH4	31	0.664637	0.676154	0.687892	0.699854	0.712047	0.724473	0.737137	0.750045	0.7632	0.776607	0.847601	0.925671	1.01152	0.0642329	0.0642329	0.0642329	0.0642329	0.0642329	0.0642329	0.0642329	0.0642329	0.0642329	0.0642329	0.0642329	0.0642329	0.0642329	0.0642329	0.0642329
CH4	32	0.652128	0.663428	0.674945	0.686683	0.698646	0.710838	0.723264	0.735928	0.748836	0.761991	0.831649	0.908249	0.992484	1.08511	0.063024	0.063024	0.063024	0.063024	0.063024	0.063024	0.063024	0.063024	0.063024	0.063024	0.063024	0.063024	0.063024	0.063024
CH4	33	0.639855	0.650942	0.662242	0.673759	0.685497	0.697459	0.709652	0.722078	0.734742	0.74765	0.815997	0.891156	0.973804	1.06469	0.0618379	0.0618379	0.0618379	0.0618379	0.0618379	0.0618379	0.0618379	0.0618379	0.0618379	0.0618379	0.0618379	0.0618379	0.0618379	0.0618379
CH4	34	0.627812	0.638691	0.649778	0.661078	0.672595	0.684333	0.696296	0.708488	0.720914	0.733578	0.800639	0.874383	0.955477	1.04465	0.060674	0.060674	0.060674	0.060674	0.060674	0.060674	0.060674	0.060674	0.060674	0.060674	0.060674	0.060674	0.060674	0.060674
CH4	35	0.615997	0.62667	0.637549	0.648636	0.659936	0.671453	0.683191	0.695154	0.707346	0.719772	0.785571	0.857927	0.937494	1.02499	0.0595321	0.0595321	0.0595321	0.0595321	0.0595321	0.0595321	0.0595321	0.0595321	0.0595321	0.0595321	0.0595321	0.0595321	0.0595321	0.0595321
CH4	36	0.604403	0.614876	0.62555	0.636429	0.647516	0.658816	0.670333	0.68207	0.694033	0.706225	0.770786	0.84178	0.91985	1.0057	0.0584117	0.0584117	0.0584117	0.0584117	0.0584117	0.0584117	0.0584117	0.0584117	0.0584117	0.0584117	0.0584117	0.0584117	0.0584117	0.0584117
CH4	37	0.593028	0.603304	0.613777	0.624451	0.635329	0.646417	0.657717	0.669233	0.680971	0.692934	0.756279	0.825937	0.902538	0.986772	1.0794	0.0573123	0.0573123	0.0573123	0.0573123	0.0573123	0.0573123	0.0573123	0.0573123	0.0573123	0.0573123	0.0573123	0.0573123	0.0573123
CH4	38	0.581867	0.591949	0.602225	0.612698	0.623372	0.634251	0.645338	0.656638	0.668155	0.679892	0.742046	0.810393	0.885551	0.9682	1.05909	0.0562337	0.0562337	0.0562337	0.0562337	0.0562337	0.0562337	0.0562337	0.0562337	0.0562337	0.0562337	0.0562337	0.0562337	0.0562337
CH4	39	0.570916	0.580808	0.590891	0.601167	0.61164	0.622314	0.633192	0.64428	0.65558	0.667096	0.72808	0.795141	0.868885	0.949978	1.03915	0.0551753	0.0551753	0.0551753	0.0551753	0.0551753	0.0551753	0.0551753	0.0551753	0.0551753	0.0551753	0.0551753	0.0551753	0.0551753
CH4	40	0.560171	0.569877	0.57977	0.589852	0.600128	0.610601	0.621275	0.632154	0.643241	0.654541	0.714377	0.780176	0.852532	0.932099	1.0196	0.0541369	0.0541369	0.0541369	0.0541369	0.0541369	0.0541369	0.0541369	0.0541369	0.0541369	0.0541369	0.0541369	0.0541369	0.0541369
CH4	41	0.549628	0.559152	0.568858	0.578751	0.588834	0.599109	0.609582	0.620256	0.631135	0.642222	0.700932	0.765492	0.836487	0.914556	1.00041	0.053118	0.053118	0.053118	0.053118	0.053118	0.053118	0.053118	0.053118	0.053118	0.053118	0.053118	0.053118	0.053118
CH4	42	0.539283	0.548628	0.558152	0.567859	0.577751	0.587834	0.59811	0.608583	0.619257	0.630135	0.68774	0.751085	0.820743	0.897344	0.981578	1.07421	0.0521183	0.0521183	0.0521183	0.0521183	0.0521183	0.0521183	0.0521183	0.0521183	0.0521183	0.0521183	0.0521183	0.0521183
CH4	43	0.529134	0.538303	0.547647	0.557171	0.566878	0.57677	0.586853	0.597129	0.607602	0.618276	0.674796	0.736949	0.805296	0.880455	0.963104	1.05399	0.0511374	0.0511374	0.0511374	0.0511374	0.0511374	0.0511374	0.0511374	0.0511374	0.0511374	0.0511374	0.0511374	0.0511374
CH4	44	0.519175	0.528171	0.53734	0.546685	0.556209	0.565915	0.575808	0.58589	0.596166	0.606639	0.662096	0.723079	0.79014	0.863884	0.944978	1.03415	0.050175	0.050175	0.050175	0.050175	0.050175	0.050175	0.050175	0.050175	0.050175	0.050175	0.050175	0.050175
CH4	45	0.509404	0.518231	0.527227	0.536396	0.54574	0.555264	0.564971	0.574864	0.584946	0.595222	0.649635	0.709471	0.775269	0.847626	0.927193	1.01469	0.0492306	0.0492306	0.0492306	0.0492306	0.0492306	0.0492306	0.0492306	0.0492306	0.0492306	0.0492306	0.0492306	0.0492306
CH4	46	0.499817	0.508477	0.517304	0.526301	0.535469	0.544814	0.554338	0.564044	0.573937	0.58402	0.637408	0.696118	0.760678	0.831673	0.909742	0.995592	0.0483041	0.0483041	0.0483041	0.0483041	0.0483041	0.0483041	0.0483041	0.0483041	0.0483041	0.0483041	0.0483041	0.0483041
CH4	47	0.49041	0.498908	0.507568	0.516395	0.525391	0.53456	0.543905	0.553429	0.563135	0.573028	0.625412	0.683016	0.746362	0.81602	0.89262	0.976855	1.06948	0.047395	0.047395	0.047395	0.047395	0.047395	0.047395	0.047395	0.047395	0.047395	0.047395	0.047395
CH4	48	0.48118	0.489518	0.498016	0.506676	0.515503	0.524499	0.533668	0.543013	0.552537	0.562243	0.613641	0.670162	0.732315	0.800662	0.875821	0.95847	1.04936	0.046503	0.046503	0.046503	0.046503	0.046503	0.046503	0.046503	0.046503	0.046503	0.046503	0.046503
CH4	49	0.472124	0.480305	0.488643	0.49714	0.505801	0.514628	0.523624	0.532793	0.542138	0.551661	0.602092	0.657549	0.718532	0.785593	0.859337	0.94043	1.02961	0.0456277	0.0456277	0.0456277	0.0456277	0.0456277	0.0456277	0.0456277	0.0456277	0.0456277	0.0456277	0.0456277
CH4	50	0.463238	0.471265	0.479446	0.487784	0.496282	0.504942	0.513769	0.522765	0.531934	0.541279	0.59076	0.645173	0.705009	0.770808	0.843164	0.922731	1.01023	0.044769	0.044769	0.044769	0.044769	0.044769	0.044769	0.044769	0.044769	0.044769	0.044769	0.044769
CH4	51	0.45452	0.462396	0.470423	0.478603	0.486941	0.495439	0.5041	0.512927	0.521923	0.531092	0.579642	0.633031	0.69174	0.756301	0.827295	0.905365	0.991215	0.0439264	0.0439264	0.0439264	0.0439264	0.0439264	0.0439264	0.0439264	0.0439264	0.0439264	0.0439264	0.0439264
CH4	52	0.445965	0.453693	0.461569	0.469596	0.477777	0.486115	0.494612	0.503273	0.5121	0.521096	0.568733	0.621117	0.678721	0.742067	0.811725	0.888325	0.972559	1.06519	0.0430997	0.0430997	0.0430997	0.0430997	0.0430997	0.0430997	0.0430997	0.0430997	0.0430997	0.0430997
CH4	53	0.437572	0.445154	0.452882	0.460758	0.468785	0.476966	0.485303	0.493801	0.502462	0.511289	0.558029	0.609427	0.665947	0.7281	0.796448	0.871606	0.954255	1.04514	0.0422885	0.0422885	0.0422885	0.0422885	0.0422885	0.0422885	0.0422885	0.0422885	0.0422885	0.0422885
CH4	54	0.429337	0.436776	0.444358	0.452086	0.459962	0.467989	0.47617	0.484507	0.493005	0.501666	0.547526	0.597957	0.653414	0.714397	0.781458	0.855202	0.936295	1.02547	0.0414926	0.0414926	0.0414926	0.0414926	0.0414926	0.0414926	0.0414926	0.0414926	0.0414926	0.0414926
CH4	55	0.421256	0.428556	0.435995	0.443577	0.451305	0.459181	0.467208	0.475389	0.483727	0.492224	0.537222	0.586703	0.641116	0.700952	0.76675	0.839107	0.918674	1.00617	0.0407117	0.0407117	0.0407117	0.0407117	0.0407117	0.0407117	0.0407117	0.0407117	0.0407117	0.0407117
CH4	56	0.413328	0.42049	0.42779	0.435229	0.442811	0.450539	0.458415	0.466442	0.474623	0.48296	0.527111	0.575661	0.62905	0.687759	0.75232	0.823314	0.901384	0.987234	0.0399455	0.0399455	0.0399455	0.0399455	0.0399455	0.0399455	0.0399455	0.0399455	0.0399455	0.0399455
CH4	57	0.405549	0.412576	0.419738	0.427038	0.434477	0.442059	0.449787	0.457663	0.46569	0.473871	0.51719	0.564827	0.617211	0.674815	0.738161	0.807819	0.884419	0.968653	0.0391937	0.0391937	0.0391937	0.0391937	0.0391937	0.0391937	0.0391937	0.0391937	0.0391937	0.0391937
CH4	58	0.397916	0.404811	0.411839	0.419001	0.4263	0.43374	0.441322	0.449049	0.456925	0.464952	0.507456	0.554196	0.605594	0.662115	0.724268	0.792615	0.867774	0.950423	0.038456	0.038456	0.038456	0.038456	0.038456	0.038456	0.038456	0.038456	0.038456	0.038456
CH4	59	0.390427	0.397192	0.404087	0.411115	0.418277	0.425576	0.433016	0.440598	0.448326	0.456201	0.497906	0.543766	0.594197	0.649653	0.710637	0.777698	0.851442	0.932535	0.0377323	0.0377323	0.0377323	0.0377323	0.0377323	0.0377323	0.0377323	0.0377323	0.0377323	0.0377323
CH4	60	0.383079	0.389717	0.396482	0.403377	0.410405	0.417567	0.424866	0.432306	0.439888	0.447615	0.488535	0.533532	0.583014	0.637426	0.697262	0.763061	0.835417	0.914984	0.0370221	0.0370221	0.0370221	0.0370221	0.0370221	0.0370221	0.0370221	0.0370221	0.0370221	0.0370221
CH4	61	0.375869	0.382382	0.38902	0.395785	0.402681	0.409708	0.41687	0.424169	0.431609	0.439191	0.47934	0.523491	0.572041	0.62543	0.684139	0.7487	0.819694	0.897764	0.0363254	0.0363254	0.0363254	0.0363254	0.0363254	0.0363254	0.0363254	0.0363254	0.0363254	0.0363254
CH4	62	0.368795	0.375186	0.381699	0.388337	0.395102	0.401997	0.409024	0.416186	0.423486	0.430925	0.470319	0.513638	0.561275	0.613659	0.671263	0.734609	0.804267	0.880867	1.05773	0.0356417	0.0356417	0.0356417	0.0356417	0.0356417	0.0356417	0.0356417	0.0356417	0.0356417
CH4	63	0.361854	0.368124	0.374515	0.381028	0.387666	0.394431	0.401326	0.408353	0.415515	0.422815	0.461467	0.503971	0.550711	0.602109	0.65863	0.720783	0.78913	0.864289	1.03782	0.0349709	0.0349709	0.0349709	0.0349709	0.0349709	0.0349709	0.0349709	0.0349709	0.0349709
CH4	64	0.355044	0.361196	0.367466	0.373857	0.38037	0.387008	0.393773	0.400668	0.407695	0.414857	0.452782	0.494486	0.540346	0.590777	0.646234	0.707217	0.774278	0.848022	1.01829	0.0343127	0.0343127	0.0343127	0.0343127	0.0343127	0.0343127	0.0343127	0.0343127	0.0343127
CH4	65	0.348362	0.354398	0.36055	0.36682	0.373211	0.379724	0.386362	0.393127	0.400022	0.407049	0.44426	0.48518	0.530177	0.579658	0.634071	0.693907	0.759706	0.832062	0.999126	0.0336669	0.0336669	0.0336669	0.0336669	0.0336669	0.0336669	0.0336669	0.0336669	0.0336669
CH4	66	0.341805	0.347728	0.353764	0.359917	0.366187	0.372577	0.37909	0.385728	0.392493	0.399388	0.435899	0.476048	0.520199	0.568749	0.622138	0.680847	0.745407	0.816402	0.980321	0.0330333	0.0330333	0.0330333	0.0330333	0.0330333	0.0330333	0.0330333	0.0330333	0.0330333
CH4	67	0.335372	0.341184	0.347106	0.353143	0.359295	0.365565	0.371956	0.378469	0.385106	0.391872	0.427695	0.467089	0.510408	0.558045	0.610429	0.668033	0.731378	0.801037	0.961871	0.0324116	0.0324116	0.0324116	0.0324116	0.0324116	0.0324116	0.0324116	0.0324116	0.0324116
CH4	68	0.32906	0.334762	0.340574	0.346496	0.352533	0.358685	0.364955	0.371345	0.377859	0.384496	0.419646	0.458298	0.500802	0.547542	0.59894	0.65546	0.717613	0.785961	0.943768	0.0318016	0.0318016	0.0318016	0.0318016	0.0318016	0.0318016	0.0318016	0.0318016	0.0318016
CH4	69	0.322867	0.328462	0.334164	0.339975	0.345898	0.351934	0.358086	0.364357	0.370747	0.37726	0.411748	0.449672	0.491376	0.537237	0.587668	0.643124	0.704107	0.771168	0.926006	0.0312031	0.0312031	0.0312031	0.0312031	0.0312031	0.0312031	0.0312031	0.0312031	0.0312031
CH4	70	0.316791	0.32228	0.327875	0.333577	0.339388	0.345311	0.351347	0.357499	0.363769	0.37016	0.403998	0.441209	0.482128	0.527126	0.576607	0.63102	0.690856	0.756654	0.908578	0.0306158	0.0306158	0.0306158	0.0306158	0.0306158	0.0306158	0.0306158	0.0306158	0.0306158
CH4	71	0.310829	0.316215	0.321704	0.327298	0.333	0.338812	0.344734	0.350771	0.356923	0.363193	0.396395	0.432905	0.473054	0.517205	0.565755	0.619144	0.677853	0.742414	0.891478	0.0300396	0.0300396	0.0300396	0.0300396	0.0300396	0.0300396	0.0300396	0.0300396	0.0300396
CH4	72	0.304979	0.310263	0.315649	0.321138	0.326733	0.332435	0.338246	0.344169	0.350205	0.356358	0.388934	0.424758	0.464151	0.507471	0.555107	0.607491	0.665096	0.728441	0.8747	1.05156	0.0294742	0.0294742	0.0294742	0.0294742	0.0294742	0.0294742	0.0294742	0.0294742
CH4	73	0.299239	0.304424	0.309708	0.315094	0.320584	0.326178	0.33188	0.337692	0.343614	0.349651	0.381614	0.416764	0.455416	0.49792	0.54466	0.596058	0.652578	0.714731	0.858237	1.03177	0.0289195	0.0289195	0.0289195	0.0289195	0.0289195	0.0289195	0.0289195	0.0289195
CH4	74	0.293607	0.298694	0.30388	0.309164	0.31455	0.320039	0.325634	0.331336	0.337147	0.34307	0.374432	0.40892	0.446844	0.488549	0.534409	0.58484	0.640296	0.70128	0.842085	1.01235	0.0283752	0.0283752	0.0283752	0.0283752	0.0283752	0.0283752	0.0283752	0.0283752
CH4	75	0.288081	0.293073	0.29816	0.303345	0.30863	0.314016	0.319505	0.3251	0.330802	0.336613	0.367385	0.401224	0.438435	0.479354	0.524351	0.573833	0.628245	0.688081	0.826236	0.9933	0.0278412	0.0278412	0.0278412	0.0278412	0.0278412	0.0278412	0.0278412	0.0278412
CH4	76	0.282659	0.287557	0.292549	0.297636	0.302822	0.308106	0.313492	0.318981	0.324576	0.330278	0.360471	0.393672	0.430183	0.470332	0.514482	0.563033	0.616422	0.675131	0.810686	0.974605	0.0273172	0.0273172	0.0273172	0.0273172	0.0273172	0.0273172	0.0273172	0.0273172
CH4	77	0.277339	0.282145	0.287043	0.292035	0.297122	0.302307	0.307592	0.312978	0.318467	0.324062	0.353686	0.386263	0.422087	0.46148	0.5048	0.552436	0.60482	0.662425	0.795428	0.956263	0.0268031	0.0268031	0.0268031	0.0268031	0.0268031	0.0268031	0.0268031	0.0268031
CH4	78	0.27212	0.276835	0.28164	0.286538	0.29153	0.296618	0.301803	0.307088	0.312474	0.317963	0.34703	0.378993	0.414143	0.452795	0.495299	0.542039	0.593437	0.649957	0.780458	0.938265	0.0262986	0.0262986	0.0262986	0.0262986	0.0262986	0.0262986	0.0262986	0.0262986
CH4	79	0.266998	0.271625	0.27634	0.281146	0.286043	0.291035	0.296123	0.301308	0.306593	0.311979	0.340498	0.371861	0.406348	0.444273	0.485977	0.531837	0.582268	0.637725	0.765769	0.920606	0.0258037	0.0258037	0.0258037	0.0258037	0.0258037	0.0258037	0.0258037	0.0258037
CH4	80	0.261973	0.266512	0.271139	0.275854	0.28066	0.285558	0.29055	0.295637	0.300822	0.306107	0.33409	0.364862	0.3987	0.435911	0.476831	0.521828	0.571309	0.625722	0.751357	0.90328	0.025318	0.025318	0.025318	0.025318	0.025318	0.025318	0.025318	0.025318
CH4	81	0.257042	0.261496	0.266036	0.270662	0.275378	0.280183	0.285081	0.290073	0.295161	0.300346	0.327802	0.357995	0.391197	0.427707	0.467856	0.512007	0.560557	0.613946	0.737216	0.88628	0.0248415	0.0248415	0.0248415	0.0248415	0.0248415	0.0248415	0.0248415	0.0248415
CH4	82	0.252205	0.256575	0.261029	0.265568	0.270195	0.27491	0.279716	0.284614	0.289606	0.294693	0.321633	0.351257	0.383834	0.419658	0.459051	0.50237	0.550007	0.602391	0.723341	0.869599	1.04646	0.024374	0.024374	0.024374	0.024374	0.024374	0.024374	0.024374
CH4	83	0.247458	0.251746	0.256116	0.26057	0.26511	0.269736	0.274451	0.279257	0.284155	0.289147	0.315579	0.344646	0.37661	0.411759	0.450411	0.492915	0.539656	0.591054	0.709727	0.853233	1.02677	0.0239152	0.0239152	0.0239152	0.0239152	0.0239152	0.0239152	0.0239152
CH4	84	0.242801	0.247008	0.251296	0.255666	0.26012	0.26466	0.269286	0.274001	0.278807	0.283705	0.30964	0.33816	0.369522	0.40401	0.441934	0.483639	0.529499	0.57993	0.69637	0.837175	1.00744	0.0234651	0.0234651	0.0234651	0.0234651	0.0234651	0.0234651	0.0234651
CH4	85	0.238231	0.242359	0.246566	0.250854	0.255224	0.259678	0.264218	0.268844	0.27356	0.278365	0.303812	0.331796	0.362567	0.396406	0.433617	0.474536	0.519533	0.569015	0.683263	0.821418	0.988482	0.0230235	0.0230235	0.0230235	0.0230235	0.0230235	0.0230235	0.0230235
CH4	86	0.233747	0.237798	0.241926	0.246133	0.250421	0.254791	0.259245	0.263785	0.268411	0.273126	0.298095	0.325551	0.355744	0.388945	0.425456	0.465605	0.509755	0.558306	0.670404	0.805959	0.969878	0.0225902	0.0225902	0.0225902	0.0225902	0.0225902	0.0225902	0.0225902
CH4	87	0.229348	0.233322	0.237373	0.241501	0.245708	0.249996	0.254366	0.25882	0.263359	0.267986	0.292484	0.319424	0.349048	0.381625	0.417449	0.456842	0.500161	0.547798	0.657787	0.79079	0.951625	0.022165	0.022165	0.022165	0.022165	0.022165	0.022165	0.022165
CH4	88	0.225032	0.228931	0.232905	0.236956	0.241084	0.245291	0.249579	0.253949	0.258403	0.262942	0.286979	0.313412	0.342479	0.374443	0.409592	0.448244	0.490748	0.537488	0.645407	0.775907	0.933714	0.0217479	0.0217479	0.0217479	0.0217479	0.0217479	0.0217479	0.0217479
CH4	89	0.220796	0.224622	0.228522	0.232496	0.236546	0.240674	0.244881	0.249169	0.25354	0.257994	0.281578	0.307514	0.336033	0.367395	0.401883	0.439808	0.481512	0.527372	0.63326	0.761304	0.916141	0.0213386	0.0213386	0.0213386	0.0213386	0.0213386	0.0213386	0.0213386
CH4	90	0.216641	0.220395	0.224221	0.22812	0.232094	0.236145	0.240273	0.24448	0.248768	0.253138	0.276279	0.301726	0.329709	0.360481	0.394319	0.43153	0.47245	0.517447	0.621341	0.746976	0.898899	0.020937	0.020937	0.020937	0.020937	0.020937	0.020937	0.020937
CH4	91	0.212564	0.216247	0.220001	0.223827	0.227726	0.2317	0.235751	0.239879	0.244086	0.248374	0.271079	0.296047	0.323504	0.353696	0.386898	0.423409	0.463558	0.507708	0.609647	0.732917	0.881981	0.0205429	0.0205429	0.0205429	0.0205429	0.0205429	0.0205429	0.0205429
CH4	92	0.208563	0.212177	0.21586	0.219614	0.22344	0.227339	0.231314	0.235364	0.239492	0.243699	0.265977	0.290475	0.317415	0.34704	0.379616	0.41544	0.454833	0.498153	0.598173	0.719123	0.865382	1.04224	0.0201563	0.0201563	0.0201563	0.0201563	0.0201563	0.0201563
CH4	93	0.204638	0.208184	0.211798	0.215481	0.219235	0.223061	0.22696	0.230934	0.234985	0.239113	0.260971	0.285008	0.311441	0.340508	0.372472	0.407621	0.446273	0.488777	0.586915	0.705589	0.849095	1.02263	0.0197769	0.0197769	0.0197769	0.0197769	0.0197769	0.0197769
CH4	94	0.200786	0.204266	0.207811	0.211425	0.215109	0.218863	0.222689	0.226588	0.230562	0.234612	0.25606	0.279644	0.30558	0.3341	0.365462	0.399949	0.437874	0.479578	0.575869	0.692309	0.833114	1.00338	0.0194047	0.0194047	0.0194047	0.0194047	0.0194047	0.0194047
CH4	95	0.197007	0.200421	0.2039	0.207446	0.21106	0.214744	0.218497	0.222323	0.226223	0.230197	0.25124	0.274381	0.299828	0.327812	0.358583	0.392422	0.429633	0.470552	0.565031	0.679279	0.817434	0.984498	0.0190395	0.0190395	0.0190395	0.0190395	0.0190395	0.0190395
CH4	96	0.1933	0.196649	0.200063	0.203542	0.207088	0.210702	0.214385	0.218139	0.221965	0.225864	0.246512	0.269217	0.294185	0.321642	0.351835	0.385036	0.421547	0.461696	0.554397	0.666495	0.80205	0.965969	0.0186812	0.0186812	0.0186812	0.0186812	0.0186812	0.0186812
CH4	97	0.189662	0.192948	0.196297	0.199711	0.20319	0.206736	0.21035	0.214034	0.217787	0.221613	0.241872	0.26415	0.288649	0.315588	0.345213	0.37779	0.413613	0.453007	0.543963	0.653951	0.786955	0.947789	0.0183296	0.0183296	0.0183296	0.0183296	0.0183296	0.0183296
CH4	98	0.186092	0.189317	0.192603	0.195953	0.199366	0.202845	0.206391	0.210005	0.213689	0.217443	0.23732	0.259179	0.283216	0.309649	0.338716	0.370679	0.405829	0.444481	0.533725	0.641643	0.772144	0.929951	0.0179846	0.0179846	0.0179846	0.0179846	0.0179846	0.0179846
CH4	99	0.18259	0.185754	0.188978	0.192265	0.195614	0.199028	0.202507	0.206053	0.209667	0.21335	0.232854	0.254301	0.277886	0.303821	0.332341	0.363703	0.398191	0.436115	0.52368	0.629567	0.757611	0.912449	0.0176461	0.0176461	0.0176461	0.0176461	0.0176461	0.0176461
CH4	100	0.179153	0.182258	0.185421	0.188646	0.191932	0.195282	0.198696	0.202175	0.205721	0.209335	0.228471	0.249515	0.272656	0.298103	0.326086	0.356858	0.390696	0.427907	0.513824	0.617718	0.743353	0.895276	0.017314	0.017314	0.017314	0.017314	0.017314	0.017314
CH4	101	0.175781	0.178827	0.181932	0.185096	0.18832	0.191607	0.194956	0.19837	0.201849	0.205395	0.224171	0.244819	0.267524	0.292492	0.319949	0.350142	0.383343	0.419854	0.504153	0.606092	0.729362	0.878426	0.0169881	0.0169881	0.0169881	0.0169881	0.0169881	0.0169881
CH4	102	0.172473	0.175462	0.178508	0.181612	0.184776	0.188	0.191287	0.194636	0.19805	0.201529	0.219952	0.240211	0.262489	0.286988	0.313927	0.343552	0.376129	0.411952	0.494665	0.594685	0.715635	0.861894	1.03876	0.0166684	0.0166684	0.0166684	0.0166684	0.0166684
CH4	103	0.169227	0.172159	0.175148	0.178194	0.181298	0.184462	0.187687	0.190973	0.194323	0.197736	0.215813	0.23569	0.257549	0.281586	0.308019	0.337086	0.36905	0.404199	0.485355	0.583493	0.702167	0.845672	1.01921	0.0163547	0.0163547	0.0163547	0.0163547	0.0163547
CH4	104	0.166042	0.168919	0.171852	0.17484	0.177886	0.18099	0.184154	0.187379	0.190665	0.194015	0.211751	0.231255	0.252702	0.276287	0.302222	0.330742	0.362104	0.396591	0.47622	0.572511	0.688951	0.829756	1.00002	0.0160469	0.0160469	0.0160469	0.0160469	0.0160469
CH4	105	0.162917	0.16574	0.168617	0.17155	0.174538	0.177584	0.180688	0.183852	0.187077	0.190363	0.207766	0.226902	0.247946	0.271087	0.296534	0.324517	0.355289	0.389127	0.467258	0.561736	0.675985	0.81414	0.981204	0.0157449	0.0157449	0.0157449	0.0157449	0.0157449
CH4	106	0.159851	0.162621	0.165444	0.168321	0.171253	0.174242	0.177288	0.180392	0.183556	0.186781	0.203855	0.222632	0.243279	0.265985	0.290953	0.318409	0.348602	0.381804	0.458463	0.551164	0.663262	0.798817	0.962737	0.0154486	0.0154486	0.0154486	0.0154486	0.0154486
CH4	107	0.156842	0.15956	0.16233	0.165153	0.16803	0.170963	0.173951	0.176997	0.180101	0.183265	0.200019	0.218442	0.238701	0.260979	0.285477	0.312417	0.342041	0.374618	0.449835	0.540791	0.650779	0.783783	0.944617	0.0151578	0.0151578	0.0151578	0.0151578	0.0151578
CH4	108	0.153891	0.156557	0.159275	0.162045	0.164868	0.167745	0.170677	0.173666	0.176712	0.179816	0.196254	0.21433	0.234208	0.256067	0.280104	0.306537	0.335604	0.367567	0.441369	0.530613	0.638531	0.769032	0.926839	0.0148725	0.0148725	0.0148725	0.0148725	0.0148725
CH4	109	0.150994	0.153611	0.156277	0.158995	0.161765	0.164588	0.167465	0.170397	0.173386	0.176432	0.192561	0.210297	0.2298	0.251248	0.274832	0.300768	0.329287	0.36065	0.433062	0.520626	0.626514	0.754558	0.909395	0.0145926	0.0145926	0.0145926	0.0145926	0.0145926
CH4	110	0.148152	0.15072	0.153336	0.156003	0.15872	0.16149	0.164313	0.16719	0.170123	0.173111	0.188936	0.206339	0.225475	0.246519	0.26966	0.295107	0.32309	0.353862	0.424911	0.510828	0.614722	0.740357	0.89228	0.014318	0.014318	0.014318	0.014318	0.014318
CH4	111	0.145364	0.147883	0.15045	0.153066	0.155733	0.158451	0.161221	0.164044	0.166921	0.169853	0.185381	0.202455	0.221232	0.241879	0.264585	0.289553	0.317009	0.347202	0.416914	0.501214	0.603153	0.726423	0.875487	0.0140485	0.0140485	0.0140485	0.0140485	0.0140485
CH4	112	0.142628	0.1451	0.147619	0.150186	0.152802	0.155469	0.158186	0.160956	0.163779	0.166656	0.181892	0.198645	0.217068	0.237327	0.259605	0.284103	0.311043	0.340667	0.409068	0.491781	0.591801	0.712751	0.859009	1.03587	0.0137841	0.0137841	0.0137841	0.0137841
CH4	113	0.139944	0.142369	0.14484	0.147359	0.149926	0.152543	0.155209	0.157927	0.160697	0.16352	0.178468	0.194906	0.212983	0.23286	0.254719	0.278756	0.305189	0.334256	0.401369	0.482525	0.580663	0.699337	0.842842	1.01638	0.0135247	0.0135247	0.0135247	0.0135247
CH4	114	0.13731	0.139689	0.142114	0.144586	0.147105	0.149672	0.152288	0.154955	0.157672	0.160442	0.175109	0.191238	0.208974	0.228478	0.249925	0.27351	0.299445	0.327965	0.393815	0.473444	0.569735	0.686175	0.82698	0.997248	0.0132701	0.0132701	0.0132701	0.0132701
CH4	115	0.134726	0.13706	0.13944	0.141865	0.144336	0.146855	0.149422	0.152038	0.154705	0.157423	0.171814	0.187639	0.205041	0.224178	0.245221	0.268362	0.293809	0.321792	0.386403	0.464533	0.559012	0.67326	0.811415	0.978479	0.0130204	0.0130204	0.0130204	0.0130204
CH4	116	0.13219	0.134481	0.136815	0.139195	0.141619	0.144091	0.14661	0.149177	0.151793	0.15446	0.16858	0.184107	0.201182	0.219959	0.240606	0.263312	0.28828	0.315736	0.379131	0.45579	0.548491	0.660589	0.796144	0.960063	0.0127753	0.0127753	0.0127753	0.0127753
CH4	117	0.129702	0.13195	0.13424	0.136575	0.138954	0.141379	0.14385	0.146369	0.148936	0.151553	0.165407	0.180642	0.197396	0.215819	0.236078	0.258356	0.282854	0.309794	0.371995	0.447212	0.538168	0.648156	0.78116	0.941994	0.0125349	0.0125349	0.0125349	0.0125349
CH4	118	0.127261	0.129466	0.131714	0.134004	0.136339	0.138718	0.141143	0.143615	0.146133	0.148701	0.162294	0.177243	0.193681	0.211757	0.231635	0.253493	0.277531	0.303963	0.364994	0.438795	0.528039	0.635958	0.766458	0.924266	0.012299	0.012299	0.012299	0.012299
CH4	119	0.124866	0.12703	0.129235	0.131482	0.133773	0.136107	0.138487	0.140912	0.143383	0.145902	0.15924	0.173907	0.190035	0.207771	0.227275	0.248722	0.272307	0.298242	0.358124	0.430537	0.518101	0.623989	0.752033	0.90687	0.0120675	0.0120675	0.0120675	0.0120675
CH4	120	0.122516	0.124639	0.126803	0.129008	0.131255	0.133546	0.13588	0.13826	0.140685	0.143156	0.156243	0.170634	0.186459	0.203861	0.222998	0.244041	0.267182	0.292629	0.351384	0.422434	0.50835	0.612245	0.737879	0.889802	0.0118404	0.0118404	0.0118404	0.0118404
CH4	121	0.12021	0.122293	0.124416	0.12658	0.128785	0.131032	0.133323	0.135657	0.138037	0.140462	0.153302	0.167422	0.18295	0.200024	0.218801	0.239448	0.262154	0.287122	0.344771	0.414483	0.498783	0.600722	0.723992	0.873056	0.0116175	0.0116175	0.0116175	0.0116175
CH4	122	0.117948	0.119991	0.122074	0.124197	0.126361	0.128566	0.130814	0.133104	0.135439	0.137818	0.150417	0.164271	0.179506	0.19626	0.214683	0.234942	0.25722	0.281718	0.338282	0.406682	0.489395	0.589416	0.710366	0.856624	1.03349	0.0113989	0.0113989	0.0113989
CH4	123	0.115728	0.117733	0.119777	0.12186	0.123983	0.126147	0.128352	0.130599	0.13289	0.135224	0.147586	0.16118	0.176128	0.192566	0.210642	0.23052	0.252379	0.276416	0.331916	0.399028	0.480185	0.578323	0.696996	0.840502	1.01404	0.0111844	0.0111844	0.0111844
CH4	124	0.11355	0.115517	0.117523	0.119566	0.121649	0.123772	0.125936	0.128141	0.130389	0.132679	0.144808	0.158146	0.172813	0.188942	0.206678	0.226181	0.247629	0.271214	0.325669	0.391518	0.471147	0.567438	0.683878	0.824683	0.994952	0.0109739	0.0109739	0.0109739
CH4	125	0.111413	0.113343	0.115311	0.117316	0.11936	0.121443	0.123566	0.12573	0.127935	0.130182	0.142083	0.15517	0.169561	0.185386	0.202788	0.221925	0.242968	0.266109	0.319539	0.38415	0.46228	0.556759	0.671007	0.809162	0.976226	0.0107673	0.0107673	0.0107673
CH4	126	0.109316	0.11121	0.113141	0.115108	0.117113	0.119157	0.12124	0.123363	0.125527	0.127732	0.139409	0.152249	0.166369	0.181897	0.198971	0.217748	0.238395	0.261101	0.313525	0.37692	0.45358	0.54628	0.658378	0.793933	0.957853	0.0105647	0.0105647	0.0105647
CH4	127	0.107258	0.109117	0.111011	0.112942	0.114909	0.116915	0.118958	0.121041	0.123164	0.125328	0.136785	0.149384	0.163238	0.178473	0.195227	0.21365	0.233909	0.256187	0.307625	0.369826	0.445043	0.535999	0.645987	0.778991	0.939825	0.0103658	0.0103658	0.0103658
CH4	128	0.10524	0.107063	0.108922	0.110816	0.112747	0.114714	0.11672	0.118763	0.120846	0.122969	0.134211	0.146572	0.160166	0.175114	0.191552	0.209629	0.229506	0.251365	0.301835	0.362866	0.436667	0.525911	0.633829	0.76433	0.922137	0.0101708	0.0101708	0.0101708
CH4	129	0.103259	0.105048	0.106872	0.108731	0.110625	0.112555	0.114523	0.116528	0.118572	0.120655	0.131685	0.143814	0.157152	0.171819	0.187947	0.205683	0.225187	0.246634	0.296154	0.356036	0.428449	0.516013	0.6219	0.749945	0.904782	0.00997933	0.00997933	0.00997933
CH4	130	0.101316	0.103071	0.104861	0.106684	0.108543	0.110437	0.112367	0.114335	0.11634	0.118384	0.129206	0.141107	0.154194	0.168585	0.18441	0.201812	0.220949	0.241992	0.29058	0.349335	0.420385	0.506301	0.610196	0.73583	0.887754	0.00979151	0.00979151	0.00979151
CH4	131	0.0994089	0.101131	0.102887	0.104676	0.1065	0.108358	0.110253	0.112183	0.114151	0.116156	0.126775	0.138451	0.151292	0.165412	0.180939	0.198014	0.21679	0.237438	0.285112	0.342761	0.412473	0.496772	0.598712	0.721981	0.871045	0.00960723	0.00960723	0.00960723
CH4	132	0.0975379	0.0992281	0.100951	0.102706	0.104495	0.106319	0.108178	0.110072	0.112002	0.11397	0.124389	0.135846	0.148444	0.162299	0.177534	0.194287	0.21271	0.232969	0.279746	0.33631	0.40471	0.487423	0.587443	0.708393	0.854652	1.03151	0.00942642	0.00942642
CH4	133	0.0957022	0.0973605	0.0990507	0.100773	0.102529	0.104318	0.106142	0.108	0.109894	0.111825	0.122048	0.133289	0.145651	0.159244	0.174193	0.190631	0.208707	0.228585	0.274481	0.32998	0.397093	0.478249	0.576387	0.695061	0.838567	1.0121	0.00924901	0.00924901
CH4	134	0.093901	0.0955281	0.0971865	0.0988766	0.100599	0.102355	0.104144	0.105968	0.107826	0.10972	0.119751	0.13078	0.142909	0.156247	0.170914	0.187043	0.204779	0.224283	0.269315	0.32377	0.38962	0.469248	0.565539	0.681979	0.822784	0.993053	0.00907493	0.00907493
CH4	135	0.0921338	0.0937302	0.0953573	0.0970157	0.0987058	0.100428	0.102184	0.103973	0.105797	0.107655	0.117497	0.128319	0.14022	0.153306	0.167697	0.183523	0.200925	0.220061	0.264246	0.317676	0.382287	0.460417	0.554896	0.669144	0.807299	0.974363	0.00890414	0.00890414
CH4	136	0.0903997	0.0919662	0.0935627	0.0951898	0.0968481	0.0985382	0.100261	0.102016	0.103806	0.105629	0.115285	0.125904	0.137581	0.150421	0.164541	0.180069	0.197143	0.21592	0.259273	0.311697	0.375092	0.451751	0.544452	0.65655	0.792105	0.956025	0.00873656	0.00873656
CH4	137	0.0886984	0.0902353	0.0918017	0.0933982	0.0950253	0.0966836	0.0983738	0.100096	0.101852	0.103641	0.113116	0.123534	0.134991	0.14759	0.161444	0.17668	0.193433	0.211856	0.254393	0.305831	0.368032	0.443249	0.534205	0.644194	0.777197	0.938032	0.00857213	0.00857213
CH4	138	0.087029	0.088537	0.090074	0.0916404	0.0932369	0.094864	0.0965223	0.0982124	0.099935	0.101691	0.110987	0.121209	0.132451	0.144812	0.158406	0.173354	0.189792	0.207869	0.249605	0.300075	0.361106	0.434907	0.524151	0.63207	0.76257	0.920377	0.00841079	0.00841079
CH4	139	0.0853911	0.0868707	0.0883787	0.0899157	0.0914821	0.0930786	0.0947057	0.096364	0.0980541	0.0997767	0.108898	0.118928	0.129958	0.142087	0.155425	0.170092	0.18622	0.203956	0.244907	0.294427	0.354309	0.426722	0.514286	0.620174	0.748218	0.903055	0.0082525	0.0082525
CH4	140	0.0837839	0.0852357	0.0867154	0.0882234	0.0897604	0.0913268	0.0929233	0.0945504	0.0962087	0.0978988	0.106848	0.11669	0.127512	0.139413	0.1525	0.16689	0.182716	0.200118	0.240298	0.288886	0.347641	0.418691	0.504607	0.608502	0.734136	0.886059	0.00809718	0.00809718
CH4	141	0.0822071	0.0836316	0.0850833	0.086563	0.088071	0.089608	0.0911744	0.0927709	0.094398	0.0960563	0.104837	0.114494	0.125112	0.136789	0.149629	0.163749	0.179277	0.196352	0.235776	0.283449	0.341098	0.410811	0.49511	0.597049	0.720319	0.869383	0.00794479	0.00794479
CH4	142	0.0806599	0.0820576	0.083482	0.0849338	0.0864135	0.0879215	0.0894584	0.0910249	0.0926214	0.0942485	0.102864	0.112339	0.122757	0.134214	0.146813	0.160668	0.175903	0.192656	0.231338	0.278114	0.334679	0.403079	0.485792	0.585812	0.706762	0.853021	1.02988	0.00779526
CH4	143	0.0791418	0.0805132	0.0819108	0.0833353	0.0847871	0.0862668	0.0877748	0.0893117	0.0908782	0.0924747	0.100928	0.110224	0.120447	0.131688	0.14405	0.157644	0.172592	0.18903	0.226984	0.27288	0.32838	0.395493	0.476649	0.574787	0.69346	0.836966	1.0105	0.00764855
CH4	144	0.0776523	0.0789979	0.0803692	0.0817669	0.0831914	0.0846432	0.0861228	0.0876308	0.0891678	0.0907342	0.0990288	0.10815	0.11818	0.12921	0.141339	0.154677	0.169344	0.185473	0.222712	0.267744	0.322199	0.388049	0.467678	0.563969	0.680409	0.821214	0.991482	0.0075046
CH4	145	0.0761909	0.0775111	0.0788566	0.080228	0.0816256	0.0830501	0.0845019	0.0859816	0.0874896	0.0890265	0.097165	0.106115	0.115956	0.126778	0.138679	0.151766	0.166157	0.181982	0.218521	0.262705	0.316135	0.380746	0.458876	0.553355	0.667603	0.805758	0.972822	0.00736336
CH4	146	0.0747569	0.0760523	0.0773725	0.078718	0.0800894	0.0814871	0.0829115	0.0843633	0.085843	0.087351	0.0953363	0.104117	0.113774	0.124392	0.136069	0.148909	0.163029	0.178557	0.214408	0.257761	0.310186	0.37358	0.45024	0.54294	0.655039	0.790593	0.954513	0.00722477
CH4	147	0.0733499	0.0746209	0.0759163	0.0772365	0.0785821	0.0799534	0.0813511	0.0827756	0.0842274	0.085707	0.093542	0.102158	0.111632	0.122051	0.133508	0.146107	0.159961	0.175196	0.210373	0.25291	0.304348	0.366549	0.441766	0.532722	0.64271	0.775714	0.936548	0.0070888
CH4	148	0.0719694	0.0732165	0.0744875	0.0757829	0.0771031	0.0784487	0.07982	0.0812177	0.0826421	0.0840939	0.0917815	0.100235	0.109531	0.119754	0.130995	0.143357	0.156951	0.171899	0.206413	0.24815	0.29862	0.35965	0.433452	0.522696	0.630614	0.761114	0.918922	0.00695538
CH4	149	0.0706149	0.0718385	0.0730856	0.0743566	0.075652	0.0769722	0.0783177	0.0796891	0.0810868	0.0825112	0.0900541	0.0983487	0.10747	0.1175	0.12853	0.140659	0.153997	0.168664	0.202528	0.243479	0.292999	0.352881	0.425294	0.512858	0.618746	0.74679	0.901627	0.00682448
CH4	150	0.0692859	0.0704865	0.0717101	0.0729572	0.0742282	0.0755235	0.0768438	0.0781893	0.0795607	0.0809583	0.0883592	0.0964977	0.105447	0.115289	0.126111	0.138012	0.151098	0.165489	0.198717	0.238897	0.287485	0.34624	0.417289	0.503206	0.6071	0.732735	0.884658	0.00669604
CH4	151	0.0679819	0.0691599	0.0703605	0.0715841	0.0728311	0.0741021	0.0753975	0.0767177	0.0780633	0.0794346	0.0866962	0.0946815	0.103463	0.113119	0.123737	0.135414	0.148255	0.162375	0.194977	0.234401	0.282074	0.339723	0.409436	0.493735	0.595674	0.718944	0.868008	0.00657001
CH4	152	0.0667024	0.0678582	0.0690362	0.0702368	0.0714604	0.0727075	0.0739785	0.0752739	0.0765941	0.0779396	0.0850646	0.0928996	0.101515	0.11099	0.121409	0.132866	0.145464	0.159319	0.191307	0.229989	0.276766	0.33333	0.40173	0.484443	0.584463	0.705413	0.851672	1.02853
CH4	153	0.065447	0.0665811	0.0677369	0.0689149	0.0701155	0.0713391	0.0725862	0.0738572	0.0751525	0.0764728	0.0834636	0.0911511	0.0996048	0.108901	0.119124	0.130365	0.142727	0.15632	0.187707	0.225661	0.271557	0.327056	0.394169	0.475325	0.573463	0.692137	0.835643	1.00918
CH4	154	0.0642153	0.065328	0.0664621	0.0676179	0.0687959	0.0699964	0.07122	0.0724671	0.0737381	0.0750335	0.0818928	0.0894356	0.0977302	0.106851	0.116882	0.127911	0.14004	0.153378	0.184174	0.221414	0.266446	0.320901	0.386751	0.466379	0.56267	0.67911	0.819915	0.990184
CH4	155	0.0630067	0.0640985	0.0652112	0.0663453	0.0675011	0.0686791	0.0698796	0.0711032	0.0723503	0.0736213	0.0803515	0.0877524	0.0958908	0.10484	0.114682	0.125504	0.137405	0.150492	0.180708	0.217246	0.261431	0.314861	0.379472	0.457602	0.552081	0.666329	0.804484	0.971548
CH4	156	0.0618209	0.0628921	0.0639839	0.0650966	0.0662307	0.0673865	0.0685645	0.069765	0.0709886	0.0722357	0.0788392	0.0861008	0.0940861	0.102867	0.112523	0.123142	0.134819	0.147659	0.177307	0.213158	0.256511	0.308935	0.37233	0.448989	0.54169	0.653788	0.789343	0.953263
CH4	157	0.0606574	0.0617084	0.0627797	0.0638714	0.0649842	0.0661182	0.067274	0.068452	0.0696526	0.0708762	0.0773554	0.0844804	0.0923154	0.100931	0.110406	0.120824	0.132281	0.14488	0.17397	0.209146	0.251683	0.303121	0.365322	0.440539	0.531495	0.641484	0.774487	0.935322
CH4	158	0.0595158	0.0605471	0.0615981	0.0626693	0.0637611	0.0648738	0.0660079	0.0671637	0.0683417	0.0695423	0.0758995	0.0828904	0.0905779	0.0990316	0.108328	0.11855	0.129792	0.142153	0.170695	0.20521	0.246946	0.297416	0.358447	0.432248	0.521492	0.629411	0.759911	0.917718
CH4	159	0.0583957	0.0594075	0.0604388	0.0614899	0.0625611	0.0636529	0.0647656	0.0658996	0.0670554	0.0682334	0.0744711	0.0813303	0.0888732	0.0971678	0.106289	0.116319	0.127349	0.139478	0.167483	0.201348	0.242299	0.291819	0.3517	0.424113	0.511677	0.617565	0.745609	0.900446
CH4	160	0.0572966	0.0582894	0.0593013	0.0603326	0.0613837	0.0624549	0.0635466	0.0646594	0.0657934	0.0669492	0.0730695	0.0797996	0.0872005	0.095339	0.104289	0.11413	0.124952	0.136853	0.164331	0.197558	0.237738	0.286326	0.345081	0.416131	0.502047	0.605942	0.731576	0.883499
CH4	161	0.0562182	0.0571924	0.0581852	0.0591971	0.0602284	0.0612794	0.0623507	0.0634424	0.0645551	0.0656892	0.0716943	0.0782978	0.0855594	0.0935447	0.102326	0.111982	0.1226	0.134277	0.161238	0.19384	0.233264	0.280937	0.338587	0.408299	0.492598	0.594537	0.717807	0.866871
CH4	162	0.0551602	0.056116	0.0570901	0.058083	0.0590948	0.0601261	0.0611772	0.0622484	0.0633402	0.0644529	0.0703449	0.0768241	0.0839491	0.0917841	0.1004	0.109874	0.120293	0.13175	0.158203	0.190192	0.228874	0.27565	0.332214	0.400614	0.483327	0.583348	0.704298	0.850556
CH4	163	0.054122	0.0550599	0.0560157	0.0569898	0.0579826	0.0589945	0.0600258	0.0610768	0.0621481	0.0632398	0.069021	0.0753783	0.0823691	0.0900566	0.0985103	0.107806	0.118029	0.12927	0.155226	0.186612	0.224566	0.270462	0.325962	0.393075	0.474231	0.572369	0.691042	0.834548
CH4	164	0.0531034	0.0540236	0.0549614	0.0559172	0.0568914	0.0578842	0.0588961	0.0599273	0.0609784	0.0620496	0.067722	0.0739596	0.0808189	0.0883617	0.0966563	0.105777	0.115808	0.126837	0.152304	0.1831	0.22034	0.265372	0.319827	0.385677	0.465305	0.561597	0.678037	0.818842
CH4	165	0.052104	0.0530068	0.053927	0.0548648	0.0558206	0.0567948	0.0577876	0.0587995	0.0598308	0.0608818	0.0664474	0.0725676	0.0792978	0.0866987	0.0948372	0.103787	0.113628	0.12445	0.149438	0.179654	0.216193	0.260377	0.313808	0.378418	0.456548	0.551027	0.665275	0.80343
CH4	166	0.0511234	0.0520092	0.0529121	0.0538322	0.0547701	0.0557259	0.0567	0.0576928	0.0587047	0.059736	0.0651968	0.0712019	0.0778054	0.085067	0.0930523	0.101833	0.11149	0.122108	0.146625	0.176273	0.212124	0.255477	0.307902	0.371296	0.447956	0.540656	0.652755	0.788309
CH4	167	0.0501612	0.0510304	0.0519162	0.0528191	0.0537392	0.0546771	0.0556329	0.056607	0.0575998	0.0586117	0.0639698	0.0698618	0.076341	0.083466	0.091301	0.0999168	0.109391	0.11981	0.143866	0.172955	0.208132	0.250669	0.302107	0.364308	0.439525	0.530481	0.640469	0.773473
CH4	168	0.0492171	0.0500699	0.0509391	0.051825	0.0527278	0.053648	0.0545858	0.0555416	0.0565158	0.0575086	0.0627658	0.068547	0.0749042	0.0818951	0.0895826	0.0980363	0.107332	0.117555	0.141158	0.1697	0.204214	0.245951	0.296421	0.357451	0.431253	0.520497	0.628415	0.758916
CH4	169	0.0482908	0.0491276	0.0499804	0.0508496	0.0517355	0.0526383	0.0535585	0.0544963	0.0554521	0.0564263	0.0615845	0.0672569	0.0734945	0.0803538	0.0878966	0.0961912	0.105312	0.115343	0.138501	0.166506	0.200371	0.241322	0.290842	0.350724	0.423136	0.510701	0.616588	0.744632
CH4	170	0.047382	0.048203	0.0490398	0.0498926	0.0507618	0.0516476	0.0525505	0.0534706	0.0544085	0.0553643	0.0604255	0.065991	0.0721113	0.0788415	0.0862423	0.0943808	0.10333	0.113172	0.135895	0.163372	0.1966	0.23678	0.285368	0.344123	0.415173	0.501089	0.604983	0.730618
CH4	171	0.0464902	0.0472958	0.0481168	0.0489536	0.0498064	0.0506756	0.0515614	0.0524643	0.0533845	0.0543223	0.0592882	0.064749	0.0707541	0.0773576	0.0846192	0.0926045	0.101386	0.111042	0.133337	0.160298	0.1929	0.232324	0.279997	0.337646	0.407359	0.491658	0.593597	0.716867
CH4	172	0.0456152	0.0464056	0.0472112	0.0480322	0.048869	0.0497218	0.050591	0.0514769	0.0523797	0.0532999	0.0581724	0.0635304	0.0694225	0.0759017	0.0830266	0.0908616	0.0994775	0.108952	0.130828	0.157281	0.189269	0.227951	0.274728	0.331292	0.399692	0.482405	0.582425	0.703375
CH4	173	0.0447567	0.0455322	0.0463227	0.0471282	0.0479493	0.048786	0.0496389	0.0505081	0.0513939	0.0522968	0.0570775	0.0623347	0.0681159	0.0744732	0.081464	0.0891516	0.0976052	0.106901	0.128365	0.154321	0.185707	0.223661	0.269557	0.325057	0.392169	0.473326	0.571464	0.690137
CH4	174	0.0439144	0.0446753	0.0454508	0.0462413	0.0470468	0.0478679	0.0487046	0.0495575	0.0504267	0.0513125	0.0560033	0.0611616	0.0668339	0.0730715	0.0799308	0.0874737	0.0957682	0.104889	0.125949	0.151416	0.182212	0.219452	0.264484	0.318939	0.384789	0.464417	0.560708	0.677148
CH4	175	0.0430879	0.0438345	0.0445954	0.045371	0.0461614	0.046967	0.047788	0.0486248	0.0494776	0.0503468	0.0549493	0.0600105	0.065576	0.0716963	0.0784265	0.0858274	0.0939658	0.102915	0.123579	0.148566	0.178783	0.215321	0.259506	0.312936	0.377547	0.455677	0.550156	0.664404
CH4	176	0.0422769	0.0430095	0.0437561	0.0445171	0.0452926	0.046083	0.0468886	0.0477096	0.0485464	0.0493992	0.0539151	0.058881	0.0643419	0.0703469	0.0769504	0.084212	0.0921973	0.100978	0.121253	0.14577	0.175418	0.211269	0.254622	0.307047	0.370441	0.447101	0.539801	0.6519
CH4	177	0.0414812	0.0422	0.0429326	0.0436792	0.0444402	0.0452157	0.0460061	0.0468117	0.0476327	0.0484695	0.0529004	0.0577729	0.0631309	0.0690229	0.0755022	0.0826271	0.0904621	0.0990779	0.118971	0.143027	0.172116	0.207293	0.24983	0.301268	0.363469	0.438686	0.529642	0.63963
CH4	178	0.0407005	0.0414058	0.0421246	0.0428571	0.0436038	0.0443647	0.0451402	0.0459307	0.0467362	0.0475573	0.0519048	0.0566855	0.0619427	0.0677239	0.0740812	0.081072	0.0887595	0.0972132	0.116732	0.140335	0.168877	0.203391	0.245128	0.295598	0.356628	0.43043	0.519674	0.627592
CH4	179	0.0399345	0.0406265	0.0413318	0.0420505	0.0427831	0.0435297	0.0442907	0.0450662	0.0458566	0.0466622	0.0509279	0.0556187	0.0607769	0.0664493	0.0726869	0.0795462	0.087089	0.0953836	0.114535	0.137694	0.165699	0.199563	0.240514	0.290034	0.349916	0.422329	0.509893	0.61578
CH4	180	0.0391829	0.0398619	0.0405539	0.0412591	0.0419779	0.0427105	0.0434571	0.044218	0.0449936	0.045784	0.0499694	0.0545719	0.0596331	0.0651987	0.0713189	0.0780491	0.08545	0.0935884	0.112379	0.135102	0.16258	0.195808	0.235988	0.284576	0.343331	0.41438	0.500297	0.604191
CH4	181	0.0384455	0.0391117	0.0397906	0.0404826	0.0411879	0.0419066	0.0426392	0.0433858	0.0441468	0.0449223	0.0490289	0.0535448	0.0585107	0.0639716	0.0699766	0.0765801	0.0838417	0.091827	0.110264	0.13256	0.15952	0.192122	0.231546	0.27922	0.336869	0.406581	0.490881	0.59282
CH4	182	0.0377219	0.0383756	0.0390417	0.0397207	0.0404127	0.0411179	0.0418367	0.0425693	0.0433159	0.0440768	0.0481062	0.0525371	0.0574095	0.0627676	0.0686596	0.0751389	0.0822638	0.0900988	0.108189	0.130065	0.156518	0.188506	0.227188	0.273965	0.330529	0.398929	0.481642	0.581663
CH4	183	0.037012	0.0376533	0.038307	0.0389731	0.0396521	0.0403441	0.0410493	0.0417681	0.0425007	0.0432473	0.0472008	0.0515483	0.0563291	0.0615863	0.0673674	0.0737247	0.0807155	0.0884031	0.106153	0.127617	0.153572	0.184959	0.222913	0.268809	0.324308	0.391421	0.472577	0.570715
CH4	184	0.0363154	0.0369447	0.037586	0.0382396	0.0389058	0.0395848	0.0402767	0.040982	0.0417008	0.0424333	0.0463124	0.0505781	0.0552689	0.0604272	0.0660995	0.0723371	0.0791964	0.0867393	0.104155	0.125215	0.150682	0.181478	0.218717	0.263749	0.318204	0.384054	0.463683	0.559974
CH4	185	0.0356319	0.0362493	0.0368786	0.0375199	0.0381736	0.0388398	0.0395187	0.0402107	0.0409159	0.0416347	0.0454408	0.0496262	0.0542287	0.0592899	0.0648555	0.0709757	0.0777059	0.0851068	0.102195	0.122858	0.147846	0.178062	0.214601	0.258785	0.312216	0.376826	0.454956	0.549435
CH4	186	0.0349613	0.0355671	0.0361845	0.0368138	0.0374551	0.0381088	0.0387749	0.0394539	0.0401459	0.0408511	0.0445856	0.0486922	0.0532081	0.058174	0.0636349	0.0696399	0.0762434	0.083505	0.100271	0.120546	0.145063	0.174711	0.210562	0.253915	0.30634	0.369734	0.446394	0.539094
CH4	187	0.0343033	0.0348977	0.0355035	0.0361209	0.0367502	0.0373915	0.0380452	0.0387114	0.0393903	0.0400823	0.0437465	0.0477758	0.0522067	0.0570792	0.0624372	0.0683292	0.0748085	0.0819334	0.0983842	0.118277	0.142333	0.171423	0.206599	0.249136	0.300574	0.362775	0.437992	0.528948
CH4	188	0.0336577	0.0342409	0.0348353	0.0354411	0.0360585	0.0366878	0.0373291	0.0379828	0.038649	0.0393279	0.0429231	0.0468766	0.0512241	0.0560049	0.0612621	0.0670432	0.0734005	0.0803914	0.0965326	0.116051	0.139654	0.168196	0.202711	0.244447	0.294917	0.355948	0.429749	0.518993
CH4	189	0.0330242	0.0335965	0.0341797	0.0347741	0.0353799	0.0359973	0.0366266	0.0372679	0.0379216	0.0385877	0.0421153	0.0459944	0.05026	0.0549508	0.0601091	0.0657814	0.0720191	0.0788783	0.0947158	0.113867	0.137026	0.165031	0.198896	0.239847	0.289367	0.349249	0.421661	0.509225
CH4	190	0.0324027	0.0329642	0.0335364	0.0341196	0.034714	0.0353198	0.0359372	0.0365665	0.0372079	0.0378615	0.0413226	0.0451287	0.0493141	0.0539166	0.0589778	0.0645434	0.0706636	0.0773938	0.0929332	0.111724	0.134447	0.161925	0.195152	0.235332	0.28392	0.342675	0.413725	0.499641
CH4	191	0.0317928	0.0323438	0.0329052	0.0334775	0.0340607	0.0346551	0.0352609	0.0358783	0.0365076	0.0371489	0.0405449	0.0442794	0.048386	0.0529019	0.0578678	0.0633286	0.0693337	0.0759372	0.0911841	0.109621	0.131917	0.158877	0.191479	0.230903	0.278577	0.336226	0.405938	0.490238
CH4	192	0.0311945	0.031735	0.0322859	0.0328474	0.0334196	0.0340028	0.0345973	0.0352031	0.0358205	0.0364497	0.0397818	0.043446	0.0474753	0.0519062	0.0567787	0.0621368	0.0680288	0.074508	0.089468	0.107558	0.129434	0.155887	0.187876	0.226558	0.273334	0.329898	0.398298	0.481011
CH4	193	0.0306074	0.0311377	0.0316783	0.0322292	0.0327907	0.0333629	0.0339461	0.0345405	0.0351463	0.0357637	0.0390331	0.0426283	0.0465818	0.0509293	0.0557101	0.0609673	0.0667484	0.0731057	0.0877841	0.105534	0.126998	0.152953	0.18434	0.222294	0.26819	0.323689	0.390802	0.471958
CH4	194	0.0300313	0.0305517	0.0310821	0.0316226	0.0321735	0.032735	0.0333072	0.0338904	0.0344848	0.0350906	0.0382985	0.041826	0.0457051	0.0499708	0.0546616	0.0598199	0.0654922	0.0717298	0.086132	0.103548	0.124608	0.150075	0.18087	0.21811	0.263142	0.317597	0.383447	0.463076
CH4	195	0.0294661	0.0299767	0.0304971	0.0310275	0.031568	0.0321189	0.0326804	0.0332526	0.0338358	0.0344302	0.0375777	0.0410388	0.0448449	0.0490303	0.0536328	0.058694	0.0642596	0.0703798	0.0845109	0.101599	0.122263	0.14725	0.177466	0.214005	0.25819	0.31162	0.37623	0.45436
CH4	196	0.0289116	0.0294125	0.0299231	0.0304435	0.0309739	0.0315144	0.0320653	0.0326268	0.033199	0.0337822	0.0368705	0.0402665	0.0440009	0.0481075	0.0526234	0.0575894	0.0630502	0.0690552	0.0829203	0.0996867	0.119961	0.144479	0.174126	0.209977	0.25333	0.305755	0.369149	0.445809
CH4	197	0.0283674	0.028859	0.0293599	0.0298705	0.0303909	0.0309213	0.0314618	0.0320127	0.0325742	0.0331464	0.0361765	0.0395086	0.0431728	0.0472021	0.051633	0.0565055	0.0618635	0.0677556	0.0813597	0.0978106	0.117704	0.14176	0.170849	0.206025	0.248562	0.3	0.362202	0.437419
CH4	198	0.0278335	0.0283158	0.0288074	0.0293083	0.0298189	0.0303393	0.0308697	0.0314102	0.0319611	0.0325226	0.0354957	0.038765	0.0423603	0.0463138	0.0506613	0.055442	0.0606992	0.0664804	0.0798285	0.0959697	0.115488	0.139092	0.167633	0.202148	0.243884	0.294354	0.355385	0.429186
CH4	199	0.0273097	0.0277829	0.0282652	0.0287567	0.0292577	0.0297683	0.0302887	0.030819	0.0313596	0.0319105	0.0348276	0.0380355	0.041563	0.0454421	0.0497078	0.0543986	0.0595568	0.0652292	0.0783261	0.0941635	0.113315	0.136474	0.164479	0.198343	0.239294	0.288814	0.348696	0.421109
CH4	200	0.0267957	0.02726	0.0277332	0.0282155	0.0287071	0.029208	0.0297186	0.030239	0.0307694	0.0313099	0.0341721	0.0373196	0.0407808	0.0445868	0.0487722	0.0533747	0.0584359	0.0640015	0.0768519	0.0923913	0.111182	0.133905	0.161383	0.19461	0.234791	0.283379	0.342134	0.413183
CH4	201	0.0262914	0.026747	0.0272113	0.0276845	0.0281668	0.0286583	0.0291593	0.0296699	0.0301903	0.0307206	0.033529	0.0366172	0.0400132	0.0437477	0.0478543	0.0523702	0.0573361	0.062797	0.0754055	0.0906524	0.10909	0.131385	0.158346	0.190948	0.230372	0.278045	0.335694	0.405407
CH4	202	0.0257966	0.0262436	0.0266991	0.0271635	0.0276367	0.028119	0.0286105	0.0291115	0.0296221	0.0301425	0.032898	0.0359281	0.0392602	0.0429243	0.0469537	0.0513846	0.056257	0.0616151	0.0739863	0.0889463	0.107037	0.128912	0.155365	0.187354	0.226036	0.272812	0.329376	0.397777
CH4	203	0.0253111	0.0257496	0.0261966	0.0266522	0.0271165	0.0275897	0.028072	0.0285636	0.0290646	0.0295752	0.0322788	0.0352519	0.0385213	0.0421165	0.04607	0.0504175	0.0551982	0.0604554	0.0725939	0.0872723	0.105022	0.126486	0.152441	0.183828	0.221782	0.267678	0.323177	0.39029
CH4	204	0.0248347	0.025265	0.0257036	0.0261506	0.0266062	0.0270705	0.0275437	0.028026	0.0285176	0.0290185	0.0316713	0.0345884	0.0377963	0.0413238	0.0452029	0.0494686	0.0541594	0.0593176	0.0712276	0.0856297	0.103045	0.124106	0.149572	0.180368	0.217608	0.26264	0.317095	0.382945
CH4	205	0.0243673	0.0247895	0.0252198	0.0256584	0.0261054	0.026561	0.0270253	0.0274985	0.0279808	0.0284724	0.0310752	0.0339374	0.0370849	0.0405461	0.0443522	0.0485376	0.0531401	0.0582012	0.0698871	0.0840181	0.101106	0.12177	0.146757	0.176973	0.213512	0.257697	0.311127	0.375737
CH4	206	0.0239087	0.024323	0.0247452	0.0251755	0.0256141	0.0260611	0.0265167	0.026981	0.0274542	0.0279365	0.0304904	0.0332987	0.036387	0.039783	0.0435174	0.047624	0.0521399	0.0571059	0.0685717	0.0824369	0.0992032	0.119478	0.143995	0.173643	0.209494	0.252847	0.305271	0.368666
CH4	207	0.0234587	0.0238652	0.0242795	0.0247017	0.025132	0.0255706	0.0260176	0.0264732	0.0269375	0.0274107	0.0299165	0.032672	0.0357021	0.0390342	0.0426984	0.0467277	0.0511586	0.0560311	0.0672812	0.0808853	0.0973362	0.117229	0.141285	0.170375	0.205551	0.248088	0.299526	0.361727
CH4	208	0.0230172	0.023416	0.0238225	0.0242368	0.024659	0.0250894	0.025528	0.025975	0.0264305	0.0268948	0.0293535	0.0320571	0.0350302	0.0382996	0.0418948	0.0458483	0.0501958	0.0549765	0.0660149	0.079363	0.0955042	0.115023	0.138626	0.167168	0.201682	0.243419	0.293889	0.354919
CH4	209	0.022584	0.0229753	0.0233742	0.0237807	0.0241949	0.0246172	0.0250475	0.0254861	0.0259331	0.0263887	0.028801	0.0314538	0.0343709	0.0375788	0.0411063	0.0449854	0.0492511	0.0539419	0.0647725	0.0778694	0.0937068	0.112858	0.136017	0.164022	0.197887	0.238838	0.288358	0.34824
CH4	210	0.0221589	0.0225429	0.0229342	0.0233331	0.0237396	0.0241539	0.0245761	0.0250064	0.025445	0.025892	0.028259	0.0308618	0.033724	0.0368715	0.0403327	0.0441387	0.0483241	0.0529266	0.0635534	0.0764038	0.0919432	0.110734	0.133457	0.160935	0.194162	0.234343	0.28293	0.341685
CH4	211	0.0217419	0.0221186	0.0225026	0.0228939	0.0232928	0.0236993	0.0241136	0.0245358	0.0249661	0.0254047	0.0277271	0.030281	0.0330893	0.0361776	0.0395736	0.043308	0.0474146	0.0519305	0.0623573	0.0749658	0.0902127	0.10865	0.130945	0.157906	0.190508	0.229932	0.277606	0.335255
CH4	212	0.0213327	0.0217024	0.0220791	0.0224631	0.0228544	0.0232532	0.0236597	0.024074	0.0244962	0.0249266	0.0272053	0.029711	0.0324666	0.0354967	0.0388288	0.0424929	0.0465223	0.0509532	0.0611837	0.0735549	0.0885149	0.106605	0.128481	0.154934	0.186923	0.225605	0.272381	0.328945
CH4	213	0.0209312	0.0212939	0.0216636	0.0220403	0.0224243	0.0228156	0.0232144	0.0236209	0.0240352	0.0244574	0.0266932	0.0291519	0.0318555	0.0348286	0.038098	0.0416932	0.0456467	0.0499942	0.0600322	0.0721706	0.086849	0.104599	0.126063	0.152018	0.183405	0.221359	0.267254	0.322754
CH4	214	0.0205373	0.0208931	0.0212558	0.0216255	0.0220022	0.0223862	0.0227775	0.0231764	0.0235829	0.0239971	0.0261909	0.0286032	0.031256	0.0341731	0.037381	0.0409085	0.0447876	0.0490533	0.0589023	0.0708123	0.0852144	0.10263	0.12369	0.149157	0.179953	0.217192	0.262225	0.31668
CH4	215	0.0201507	0.0204999	0.0208558	0.0212185	0.0215881	0.0219649	0.0223488	0.0227402	0.023139	0.0235455	0.0256979	0.0280649	0.0306677	0.0335299	0.0366774	0.0401386	0.0439447	0.04813	0.0577937	0.0694796	0.0836106	0.100699	0.121362	0.14635	0.176566	0.213105	0.257289	0.310719
CH4	216	0.0197715	0.0201141	0.0204633	0.0208191	0.0211818	0.0215515	0.0219282	0.0223122	0.0227035	0.0231024	0.0252143	0.0275367	0.0300905	0.0328989	0.0359871	0.0393831	0.0431176	0.0472242	0.056706	0.0681719	0.082037	0.0988034	0.119078	0.143595	0.173243	0.209094	0.252447	0.304872
CH4	217	0.0193994	0.0197355	0.0200781	0.0204273	0.0207832	0.0211459	0.0215155	0.0218923	0.0222762	0.0226676	0.0247397	0.0270184	0.0295242	0.0322797	0.0353098	0.0386419	0.0423061	0.0463354	0.0556388	0.0668889	0.080493	0.0969439	0.116837	0.140893	0.169982	0.205159	0.247696	0.299134
CH4	218	0.0190343	0.0193641	0.0197003	0.0200428	0.020392	0.0207479	0.0211106	0.0214802	0.021857	0.0222409	0.0242741	0.0265099	0.0289685	0.0316722	0.0346453	0.0379147	0.0415099	0.0454634	0.0545916	0.06563	0.0789781	0.0951193	0.114638	0.138241	0.166783	0.201297	0.243034	0.293504
CH4	219	0.018676	0.0189997	0.0193295	0.0196656	0.0200082	0.0203574	0.0207133	0.021076	0.0214456	0.0218223	0.0238173	0.026011	0.0284233	0.0310761	0.0339932	0.0372011	0.0407286	0.0446077	0.0535642	0.0643948	0.0774917	0.0933291	0.112481	0.135639	0.163644	0.197509	0.23846	0.28798
CH4	220	0.0183245	0.0186421	0.0189657	0.0192955	0.0196317	0.0199743	0.0203234	0.0206793	0.021042	0.0214116	0.023369	0.0255214	0.0278884	0.0304912	0.0333535	0.0365009	0.0399621	0.0437682	0.0525561	0.0631828	0.0760332	0.0915726	0.110364	0.133087	0.160564	0.193792	0.233972	0.28256
CH4	221	0.0179797	0.0182912	0.0186087	0.0189324	0.0192622	0.0195983	0.0199409	0.0202901	0.020646	0.0210087	0.0229292	0.0250411	0.0273635	0.0299174	0.0327257	0.035814	0.03921	0.0429444	0.0515669	0.0619937	0.0746022	0.0898491	0.108286	0.130582	0.157542	0.190144	0.229568	0.277242
CH4	222	0.0176413	0.017947	0.0182585	0.018576	0.0188997	0.0192295	0.0195656	0.0199082	0.0202574	0.0206133	0.0224976	0.0245698	0.0268485	0.0293543	0.0321098	0.0351399	0.038472	0.0421362	0.0505964	0.0608269	0.0731982	0.0881581	0.106248	0.128124	0.154577	0.186566	0.225248	0.272024
CH4	223	0.0173093	0.0176092	0.0179149	0.0182264	0.0185439	0.0188676	0.0191974	0.0195335	0.0198761	0.0202253	0.0220742	0.0241074	0.0263432	0.0288018	0.0315055	0.0344786	0.0377479	0.0413431	0.0496441	0.0596821	0.0718205	0.0864989	0.104249	0.125713	0.151668	0.183054	0.221008	0.266904
CH4	224	0.0169835	0.0172778	0.0175777	0.0178834	0.0181949	0.0185125	0.0188361	0.0191659	0.0195021	0.0198447	0.0216588	0.0236537	0.0258474	0.0282598	0.0309125	0.0338297	0.0370375	0.040565	0.0487098	0.0585589	0.0704688	0.084871	0.102287	0.123347	0.148814	0.179609	0.216849	0.261881
CH4	225	0.0166638	0.0169526	0.0172469	0.0175468	0.0178525	0.018164	0.0184816	0.0188052	0.019135	0.0194712	0.0212511	0.0232085	0.0253609	0.0277279	0.0303307	0.033193	0.0363404	0.0398016	0.0477931	0.0574568	0.0691426	0.0832736	0.100362	0.121025	0.146013	0.176229	0.212768	0.256952
CH4	226	0.0163502	0.0166335	0.0169223	0.0172166	0.0175165	0.0178222	0.0181337	0.0184513	0.0187749	0.0191047	0.0208512	0.0227717	0.0248836	0.027206	0.0297599	0.0325682	0.0356565	0.0390525	0.0468936	0.0563754	0.0678413	0.0817064	0.0984728	0.118747	0.143265	0.172912	0.208763	0.252116
CH4	227	0.0160425	0.0163205	0.0166038	0.0168925	0.0171868	0.0174868	0.0177925	0.018104	0.0184215	0.0187451	0.0204587	0.0223431	0.0244153	0.026694	0.0291998	0.0319553	0.0349854	0.0383175	0.046011	0.0553144	0.0665644	0.0801686	0.0966194	0.116513	0.140568	0.169658	0.204834	0.247371
CH4	228	0.0157406	0.0160133	0.0162913	0.0165746	0.0168634	0.0171577	0.0174576	0.0177633	0.0180748	0.0183923	0.0200737	0.0219226	0.0239558	0.0261916	0.0286502	0.0313539	0.034327	0.0375963	0.045145	0.0542733	0.0653117	0.0786598	0.094801	0.11432	0.137923	0.166465	0.200979	0.242716
CH4	229	0.0154443	0.0157119	0.0159847	0.0162627	0.016546	0.0168347	0.017129	0.017429	0.0177346	0.0180462	0.0196959	0.02151	0.0235049	0.0256987	0.028111	0.0307638	0.0336809	0.0368888	0.0442954	0.0532519	0.0640825	0.0771794	0.0930168	0.112168	0.135327	0.163332	0.197197	0.238148
CH4	230	0.0151536	0.0154162	0.0156838	0.0159566	0.0162346	0.0165179	0.0168066	0.0171009	0.0174009	0.0177065	0.0193252	0.0211052	0.0230626	0.025215	0.0275819	0.0301848	0.033047	0.0361945	0.0434617	0.0522496	0.0628764	0.0757268	0.0912661	0.110057	0.13278	0.160258	0.193485	0.233665
CH4	231	0.0148684	0.0151261	0.0153887	0.0156563	0.015929	0.016207	0.0164903	0.0167791	0.0170734	0.0173733	0.0189615	0.020708	0.0226285	0.0247404	0.0270628	0.0296167	0.032425	0.0355133	0.0426437	0.0512662	0.061693	0.0743016	0.0895485	0.107986	0.130281	0.157242	0.189844	0.229268
CH4	232	0.0145886	0.0148414	0.015099	0.0153616	0.0156292	0.015902	0.01618	0.0164633	0.016752	0.0170463	0.0186046	0.0203182	0.0222026	0.0242748	0.0265535	0.0290593	0.0318148	0.0348449	0.0418412	0.0503014	0.0605319	0.0729032	0.0878631	0.105953	0.127829	0.154282	0.186271	0.224953
CH4	233	0.014314	0.0145621	0.0148149	0.0150725	0.0153351	0.0156027	0.0158755	0.0161534	0.0164368	0.0167255	0.0182545	0.0199358	0.0217848	0.0238179	0.0260537	0.0285124	0.031216	0.0341891	0.0410537	0.0493547	0.0593927	0.0715311	0.0862095	0.103959	0.125423	0.151379	0.182765	0.220719
CH4	234	0.0140446	0.014288	0.014536	0.0147888	0.0150465	0.0153091	0.0155767	0.0158494	0.0161274	0.0164107	0.0179109	0.0195606	0.0213748	0.0233697	0.0255634	0.0279757	0.0306285	0.0335456	0.040281	0.0484258	0.0582749	0.0701848	0.0845869	0.102003	0.123063	0.14853	0.179325	0.216565
CH4	235	0.0137803	0.0140191	0.0142625	0.0145105	0.0147633	0.0150209	0.0152835	0.0155511	0.0158239	0.0161019	0.0175738	0.0191925	0.0209725	0.0229298	0.0250823	0.0274492	0.0300521	0.0329143	0.0395229	0.0475144	0.0571781	0.0688639	0.082995	0.100083	0.120747	0.145734	0.17595	0.212489
CH4	236	0.013521	0.0137553	0.013994	0.0142374	0.0144854	0.0147382	0.0149959	0.0152584	0.0155261	0.0157988	0.0172431	0.0188313	0.0205778	0.0224983	0.0246102	0.0269326	0.0294865	0.0322948	0.0387791	0.0466201	0.056102	0.0675678	0.0814329	0.0981993	0.118474	0.142991	0.172639	0.20849
CH4	237	0.0132665	0.0134964	0.0137307	0.0139694	0.0142128	0.0144608	0.0147136	0.0149713	0.0152338	0.0155015	0.0169185	0.0184769	0.0201905	0.0220748	0.024147	0.0264257	0.0289315	0.031687	0.0380492	0.0457427	0.0550461	0.0662962	0.0799003	0.0963512	0.116244	0.1403	0.16939	0.204566
CH4	238	0.0130168	0.0132424	0.0134722	0.0137065	0.0139453	0.0141887	0.0144367	0.0146895	0.0149471	0.0152097	0.0166001	0.0181291	0.0198105	0.0216594	0.0236926	0.0259284	0.028387	0.0310906	0.0373331	0.0448818	0.0540101	0.0650484	0.0783966	0.0945378	0.114057	0.13766	0.166202	0.200716
CH4	239	0.0127718	0.0129931	0.0132187	0.0134486	0.0136829	0.0139216	0.014165	0.014413	0.0146658	0.0149235	0.0162877	0.0177879	0.0194376	0.0212517	0.0232467	0.0254404	0.0278527	0.0305055	0.0366305	0.0440371	0.0529936	0.0638242	0.0769211	0.0927585	0.11191	0.135069	0.163074	0.196938
CH4	240	0.0125314	0.0127486	0.0129699	0.0131955	0.0134253	0.0136596	0.0138984	0.0141418	0.0143898	0.0146426	0.0159812	0.0174531	0.0190718	0.0208518	0.0228091	0.0249616	0.0273285	0.0299314	0.0359411	0.0432083	0.0519962	0.062623	0.0754734	0.0910127	0.109804	0.132527	0.160004	0.193232
CH4	241	0.0122956	0.0125087	0.0127258	0.0129471	0.0131727	0.0134025	0.0136368	0.0138756	0.014119	0.014367	0.0156804	0.0171247	0.0187129	0.0204593	0.0223799	0.0244918	0.0268142	0.029368	0.0352646	0.0423951	0.0510176	0.0614444	0.0740529	0.0892998	0.107737	0.130032	0.156993	0.189595
CH4	242	0.0120642	0.0122732	0.0124863	0.0127034	0.0129247	0.0131503	0.0133802	0.0136145	0.0138532	0.0140966	0.0153853	0.0168024	0.0183607	0.0200743	0.0219587	0.0240308	0.0263095	0.0288153	0.0346009	0.0415972	0.0500574	0.0602879	0.0726592	0.0876191	0.105709	0.127585	0.154038	0.186027
CH4	243	0.0118371	0.0120422	0.0122513	0.0124643	0.0126815	0.0129028	0.0131284	0.0133582	0.0135925	0.0138313	0.0150957	0.0164861	0.0180151	0.0196965	0.0215454	0.0235786	0.0258144	0.028273	0.0339497	0.0408143	0.0491153	0.0591533	0.0712917	0.0859701	0.10372	0.125184	0.151139	0.182526
CH4	244	0.0116144	0.0118156	0.0120207	0.0122298	0.0124428	0.01266	0.0128813	0.0131068	0.0133367	0.013571	0.0148116	0.0161758	0.017676	0.0193258	0.0211399	0.0231348	0.0253285	0.0277409	0.0333108	0.0400462	0.0481909	0.05804	0.0699499	0.0843521	0.101768	0.122828	0.148295	0.17909
CH4	245	0.0113958	0.0115932	0.0117945	0.0119996	0.0122086	0.0124217	0.0126388	0.0128601	0.0130857	0.0133156	0.0145328	0.0158714	0.0173434	0.018962	0.020742	0.0226994	0.0248518	0.0272188	0.0326838	0.0392925	0.0472839	0.0569476	0.0686334	0.0827645	0.0998525	0.120516	0.145504	0.17572
CH4	246	0.0111813	0.011375	0.0115725	0.0117737	0.0119789	0.0121879	0.012401	0.0126181	0.0128394	0.013065	0.0142593	0.0155727	0.017017	0.0186052	0.0203516	0.0222722	0.0243841	0.0267065	0.0320687	0.0385529	0.046394	0.0558758	0.0673417	0.0812068	0.0979732	0.118248	0.142765	0.172413
CH4	247	0.0109708	0.0111609	0.0113547	0.0115522	0.0117534	0.0119585	0.0121676	0.0123806	0.0125978	0.0128191	0.0139909	0.0152796	0.0166967	0.018255	0.0199686	0.021853	0.0239252	0.0262039	0.0314651	0.0378274	0.0455209	0.0548242	0.0660743	0.0796785	0.0961293	0.116022	0.140078	0.169168
CH4	248	0.0107644	0.0109509	0.011141	0.0113347	0.0115322	0.0117335	0.0119386	0.0121476	0.0123607	0.0125778	0.0137276	0.014992	0.0163824	0.0179114	0.0195928	0.0214417	0.0234749	0.0257107	0.030873	0.0371154	0.0446641	0.0537924	0.0648307	0.0781789	0.0943201	0.113839	0.137442	0.165984
CH4	249	0.0105618	0.0107448	0.0109313	0.0111214	0.0113152	0.0115126	0.0117139	0.011919	0.012128	0.0123411	0.0134693	0.0147099	0.0160741	0.0175743	0.019224	0.0210382	0.0230331	0.0252268	0.0302919	0.0364169	0.0438235	0.05278	0.0636106	0.0767075	0.0925449	0.111696	0.134855	0.16286
CH4	250	0.010363	0.0105426	0.0107256	0.0109121	0.0111022	0.011296	0.0114934	0.0116947	0.0118998	0.0121088	0.0132158	0.014433	0.0157716	0.0172436	0.0188622	0.0206422	0.0225996	0.024752	0.0297218	0.0357315	0.0429987	0.0517866	0.0624134	0.0752638	0.0908032	0.109594	0.132317	0.159795
CH4	251	0.010168	0.0103441	0.0105237	0.0107067	0.0108933	0.0110834	0.0112771	0.0114746	0.0116758	0.0118809	0.012967	0.0141614	0.0154748	0.016919	0.0185072	0.0202537	0.0221742	0.0242862	0.0291624	0.035059	0.0421895	0.050812	0.0612387	0.0738473	0.0890942	0.107531	0.129827	0.156787
CH4	252	0.00997659	0.0101495	0.0103257	0.0105052	0.0106882	0.0108748	0.0110649	0.0112586	0.0114561	0.0116573	0.012723	0.0138949	0.0151835	0.0166006	0.0181589	0.0198725	0.0217569	0.0238291	0.0286136	0.0343992	0.0413954	0.0498557	0.0600862	0.0724574	0.0874174	0.105508	0.127383	0.153837
CH4	253	0.00978882	0.00995844	0.0101313	0.0103075	0.0104871	0.0106701	0.0108566	0.0110467	0.0112405	0.0114379	0.0124835	0.0136334	0.0148978	0.0162882	0.0178171	0.0194985	0.0213474	0.0233806	0.028075	0.0337518	0.0406163	0.0489173	0.0589553	0.0710937	0.0857721	0.103522	0.124986	0.150941
CH4	254	0.00960459	0.00977102	0.00994064	0.0101135	0.0102897	0.0104693	0.0106523	0.0108388	0.0110289	0.0112227	0.0122486	0.0133768	0.0146174	0.0159816	0.0174818	0.0191315	0.0209457	0.0229406	0.0275466	0.0331165	0.0398519	0.0479967	0.0578457	0.0697557	0.0841578	0.101574	0.122634	0.1481
CH4	255	0.00942383	0.00958712	0.00975355	0.00992317	0.010096	0.0102722	0.0104518	0.0106348	0.0108213	0.0110114	0.0120181	0.013125	0.0143423	0.0156808	0.0171528	0.0187715	0.0205514	0.0225088	0.0270282	0.0324933	0.0391019	0.0470934	0.0567571	0.0684429	0.0825739	0.0996619	0.120326	0.145313
CH4	256	0.00924647	0.00940669	0.00956998	0.00973641	0.00990603	0.0100789	0.0102551	0.0104347	0.0106177	0.0108042	0.0117919	0.012878	0.0140723	0.0153857	0.01683	0.0184182	0.0201646	0.0220852	0.0265195	0.0318817	0.038366	0.046207	0.0556889	0.0671547	0.0810198	0.0977862	0.118061	0.142578
CH4	257	0.00907244	0.00922965	0.00938987	0.00955316	0.00971959	0.00988921	0.0100621	0.0102383	0.0104178	0.0106009	0.0115699	0.0126356	0.0138075	0.0150961	0.0165132	0.0180715	0.0197851	0.0216695	0.0260204	0.0312817	0.0376439	0.0453374	0.0546408	0.0658908	0.079495	0.0959458	0.115839	0.139895
CH4	258	0.00890169	0.00905594	0.00921315	0.00937337	0.00953666	0.00970309	0.00987271	0.0100456	0.0102218	0.0104013	0.0113522	0.0123978	0.0135476	0.014812	0.0162024	0.0177314	0.0194128	0.0212617	0.0255307	0.0306929	0.0369354	0.0444841	0.0536124	0.0646507	0.0779989	0.0941401	0.113659	0.137262
CH4	259	0.00873416	0.0088855	0.00903975	0.00919695	0.00935718	0.00952047	0.0096869	0.00985652	0.0100294	0.0102056	0.0111385	0.0121645	0.0132926	0.0145332	0.0158975	0.0173977	0.0190474	0.0208615	0.0250502	0.0301153	0.0362403	0.0436469	0.0526034	0.063434	0.0765309	0.0923683	0.11152	0.134679
CH4	260	0.00856977	0.00871827	0.00886961	0.00902386	0.00918107	0.00934129	0.00950458	0.00967101	0.00984063	0.0100135	0.0109289	0.0119355	0.0130425	0.0142597	0.0155983	0.0170703	0.0186889	0.0204689	0.0245787	0.0295485	0.0355582	0.0428254	0.0516133	0.0622401	0.0750905	0.0906299	0.109421	0.132144
CH4	261	0.00840849	0.00855419	0.00870268	0.00885403	0.00900827	0.00916548	0.0093257	0.009489	0.00965542	0.00982504	0.0107232	0.0117109	0.012797	0.0139913	0.0153047	0.016749	0.0183372	0.0200837	0.0241161	0.0289924	0.034889	0.0420194	0.0506419	0.0610687	0.0736773	0.0889241	0.107361	0.129657
CH4	262	0.00825023	0.00839319	0.00853889	0.00868739	0.00883873	0.00899298	0.00915019	0.00931041	0.0094737	0.00964013	0.0105214	0.0114905	0.0125561	0.013728	0.0150167	0.0164338	0.0179921	0.0197057	0.0236622	0.0284467	0.0342323	0.0412286	0.0496888	0.0599193	0.0722906	0.0872505	0.105341	0.127217
CH4	263	0.00809496	0.00823523	0.00837819	0.00852389	0.00867238	0.00882373	0.00897797	0.00913518	0.0092954	0.0094587	0.0103234	0.0112742	0.0123198	0.0134696	0.0147341	0.0161245	0.0176534	0.0193348	0.0232169	0.0279113	0.0335881	0.0404526	0.0487536	0.0587916	0.07093	0.0856084	0.103358	0.124822
CH4	264	0.00794261	0.00808023	0.0082205	0.00836346	0.00850916	0.00865766	0.008809	0.00896325	0.00912046	0.00928068	0.0101291	0.011062	0.012088	0.0132161	0.0144567	0.015821	0.0173212	0.0189709	0.0227799	0.027386	0.0329559	0.0396913	0.0478361	0.0576851	0.0695951	0.0839972	0.101413	0.122473
CH4	265	0.00779312	0.00792816	0.00806579	0.00820606	0.00834901	0.00849472	0.00864321	0.00879456	0.0089488	0.00910601	0.00993845	0.0108538	0.0118605	0.0129674	0.0141847	0.0155232	0.0169952	0.0186139	0.0223512	0.0268706	0.0323357	0.0389443	0.0469358	0.0565995	0.0682853	0.0824163	0.0995043	0.120168
CH4	266	0.00764645	0.00777895	0.00791398	0.00805161	0.00819188	0.00833484	0.00848054	0.00862904	0.00878038	0.00893463	0.0097514	0.0106496	0.0116372	0.0127234	0.0139177	0.0152311	0.0166753	0.0182635	0.0219305	0.0263649	0.0317271	0.0382113	0.0460524	0.0555342	0.0670001	0.0808652	0.0976316	0.117906
CH4	267	0.00750254	0.00763254	0.00776504	0.00790008	0.0080377	0.00817797	0.00832093	0.00846663	0.00861513	0.00876647	0.00956787	0.0104491	0.0114182	0.0124839	0.0136558	0.0149444	0.0163615	0.0179198	0.0215178	0.0258687	0.03113	0.0374922	0.0451857	0.054489	0.0657391	0.0793433	0.0957941	0.115687
CH4	268	0.00736134	0.00748889	0.00761889	0.00775139	0.00788643	0.00802406	0.00816433	0.00830729	0.00845299	0.00860148	0.0093878	0.0102525	0.0112033	0.0122489	0.0133987	0.0146632	0.0160536	0.0175825	0.0211128	0.0253818	0.0305441	0.0367865	0.0443352	0.0534635	0.0645019	0.07785	0.0939912	0.11351
CH4	269	0.00722279	0.00734795	0.0074755	0.00760551	0.007738	0.00787304	0.00801067	0.00815094	0.0082939	0.0084396	0.00921111	0.0100595	0.0109925	0.0120184	0.0131466	0.0143872	0.0157514	0.0172516	0.0207155	0.0249041	0.0299692	0.0360942	0.0435008	0.0524573	0.0632879	0.0763848	0.0922222	0.111374
CH4	270	0.00708685	0.00720965	0.00733481	0.00746237	0.00759237	0.00772486	0.0078599	0.00799753	0.0081378	0.00828076	0.00903775	0.00987019	0.0107856	0.0117922	0.0128991	0.0141164	0.015455	0.0169269	0.0203256	0.0244354	0.0294052	0.0354149	0.0426821	0.05147	0.0620968	0.0749472	0.0904865	0.109278
CH4	271	0.00695347	0.00707396	0.00719676	0.00732192	0.00744947	0.00757948	0.00771197	0.00784701	0.00798464	0.00812491	0.00886766	0.00968443	0.0105826	0.0115703	0.0126564	0.0138507	0.0151641	0.0166084	0.019943	0.0239755	0.0288517	0.0347483	0.0418788	0.0505013	0.0609281	0.0735366	0.0887835	0.107221
CH4	272	0.00682261	0.00694083	0.00706132	0.00718412	0.00730927	0.00743683	0.00756683	0.00769933	0.00783436	0.00797199	0.00870076	0.00950216	0.0103834	0.0113525	0.0124182	0.01359	0.0148787	0.0162958	0.0195677	0.0235243	0.0283087	0.0340944	0.0410906	0.0495508	0.0597814	0.0721526	0.0871126	0.105203
CH4	273	0.0066942	0.0068102	0.00692842	0.00704891	0.00717171	0.00729686	0.00742442	0.00755442	0.00768692	0.00782196	0.00853701	0.00932332	0.010188	0.0111388	0.0121845	0.0133343	0.0145987	0.0159891	0.0191994	0.0230815	0.027776	0.0334527	0.0403173	0.0486183	0.0586562	0.0707947	0.0854731	0.103223
CH4	274	0.00656821	0.00668202	0.00679802	0.00691624	0.00703673	0.00715953	0.00728469	0.00741224	0.00754224	0.00767474	0.00837634	0.00914785	0.00999625	0.0109292	0.0119551	0.0130833	0.0143239	0.0156882	0.0188381	0.0226471	0.0272532	0.0328231	0.0395585	0.0477032	0.0575523	0.0694623	0.0838644	0.10128
CH4	275	0.00644459	0.00655626	0.00667008	0.00678607	0.00690429	0.00702478	0.00714758	0.00727274	0.00740029	0.0075303	0.00821869	0.00897568	0.00980812	0.0107235	0.0117301	0.0128371	0.0140543	0.0153929	0.0184835	0.0222209	0.0267403	0.0322053	0.038814	0.0468054	0.0564691	0.0681549	0.082286	0.099374
CH4	276	0.0063233	0.00643287	0.00654454	0.00665835	0.00677435	0.00689257	0.00701306	0.00713586	0.00726102	0.00738857	0.00806401	0.00880675	0.00962352	0.0105217	0.0115094	0.0125955	0.0137898	0.0151032	0.0181357	0.0218027	0.026237	0.0315992	0.0380835	0.0459245	0.0554063	0.0668722	0.0807373	0.0975037
CH4	277	0.00620429	0.0063118	0.00642137	0.00653304	0.00664685	0.00676285	0.00688107	0.00700156	0.00712436	0.00724951	0.00791224	0.00864101	0.0094424	0.0103237	0.0112928	0.0123584	0.0135303	0.0148189	0.0177943	0.0213923	0.0257432	0.0310045	0.0373667	0.0450602	0.0543636	0.0656136	0.0792178	0.0956686
CH4	278	0.00608752	0.00619301	0.00630051	0.00641008	0.00652176	0.00663557	0.00675156	0.00686979	0.00699027	0.00711307	0.00776332	0.00847838	0.00926469	0.0101294	0.0110802	0.0121258	0.0132756	0.01454	0.0174594	0.0209897	0.0252587	0.030421	0.0366634	0.0442121	0.0533404	0.0643788	0.0777269	0.0938681
CH4	279	0.00597295	0.00607645	0.00618194	0.00628944	0.00639901	0.00651068	0.0066245	0.00674049	0.00685871	0.0069792	0.00761721	0.00831881	0.00909032	0.00993873	0.0108717	0.0118976	0.0130258	0.0142664	0.0171308	0.0205947	0.0247833	0.0298484	0.0359734	0.04338	0.0523365	0.0631671	0.076264	0.0921014
CH4	280	0.00586054	0.00596209	0.00606559	0.00617107	0.00627858	0.00638815	0.00649982	0.00661363	0.00672963	0.00684785	0.00747385	0.00816224	0.00891924	0.00975167	0.0106671	0.0116737	0.0127806	0.0139979	0.0168084	0.0202071	0.0243169	0.0292867	0.0352964	0.0425636	0.0513515	0.0619783	0.0748287	0.090368
CH4	281	0.00575024	0.00584988	0.00595143	0.00605493	0.00616041	0.00626792	0.00637749	0.00648916	0.00660297	0.00671897	0.00733319	0.00800862	0.00875137	0.00956814	0.0104663	0.011454	0.0125401	0.0137344	0.0164921	0.0198268	0.0238592	0.0287355	0.0346321	0.0417625	0.050385	0.0608118	0.0734204	0.0886672
CH4	282	0.00564202	0.00573978	0.00583942	0.00594097	0.00604447	0.00614995	0.00625746	0.00636703	0.0064787	0.00659251	0.00719517	0.0078579	0.00858667	0.00938806	0.0102693	0.0112384	0.0123041	0.013476	0.0161817	0.0194536	0.0234102	0.0281946	0.0339803	0.0409765	0.0494368	0.0596673	0.0720385	0.0869985
CH4	283	0.00553583	0.00563175	0.00572952	0.00582916	0.00593071	0.00603421	0.00613969	0.0062472	0.00635677	0.00646844	0.00705976	0.00771001	0.00842506	0.00921137	0.0100761	0.0110269	0.0120725	0.0132223	0.0158771	0.0190875	0.0229696	0.027664	0.0333407	0.0402053	0.0485063	0.0585443	0.0706827	0.0853611
CH4	284	0.00543164	0.00552576	0.00562168	0.00571945	0.00581909	0.00592064	0.00602414	0.00612962	0.00623713	0.0063467	0.00692689	0.0075649	0.00826649	0.00903801	0.00988641	0.0108194	0.0118453	0.0129735	0.0155783	0.0187282	0.0225373	0.0271433	0.0327132	0.0394486	0.0475934	0.0574425	0.0693524	0.0837546
CH4	285	0.00532941	0.00542176	0.00551588	0.0056118	0.00570957	0.00580921	0.00591076	0.00601426	0.00611974	0.00622725	0.00679652	0.00742252	0.00811091	0.00886791	0.00970034	0.0106157	0.0116224	0.0127293	0.0152851	0.0183758	0.0221131	0.0266325	0.0320976	0.0387062	0.0466977	0.0563614	0.0680472	0.0821782
CH4	286	0.00522911	0.00531972	0.00541207	0.00550619	0.00560211	0.00569988	0.00579951	0.00590107	0.00600456	0.00611005	0.0066686	0.00728283	0.00795826	0.00870101	0.00951778	0.0104159	0.0114036	0.0124897	0.0149975	0.0180299	0.0216969	0.0261313	0.0314935	0.0379777	0.0458188	0.0553006	0.0667665	0.0806316
CH4	287	0.0051307	0.0052196	0.00531021	0.00540256	0.00549668	0.0055926	0.00569036	0.00579	0.00589155	0.00599505	0.0065431	0.00714576	0.00780848	0.00853725	0.00933865	0.0102199	0.011189	0.0122547	0.0147152	0.0176906	0.0212886	0.0256394	0.0309007	0.0372629	0.0449564	0.0542598	0.0655099	0.0791141
CH4	288	0.00503413	0.00512136	0.00521027	0.00530088	0.00539322	0.00548734	0.00558327	0.00568103	0.00578067	0.00588222	0.00641995	0.00701127	0.00766152	0.00837657	0.00916289	0.0100276	0.0109784	0.012024	0.0144382	0.0173576	0.0208879	0.0251569	0.0303192	0.0365616	0.0441103	0.0532386	0.064277	0.0776251
CH4	289	0.00493939	0.00502498	0.00511221	0.00520111	0.00529172	0.00538407	0.00547819	0.00557411	0.00567188	0.00577151	0.00629912	0.00687931	0.00751733	0.00821892	0.00899044	0.00983884	0.0107718	0.0117977	0.0141665	0.017031	0.0204948	0.0246834	0.0297485	0.0358735	0.0432802	0.0522366	0.0630672	0.0761641
CH4	290	0.00484643	0.0049304	0.00501599	0.00510322	0.00519213	0.00528274	0.00537508	0.0054692	0.00556513	0.00566289	0.00618057	0.00674984	0.00737585	0.00806424	0.00882123	0.00965367	0.0105691	0.0115757	0.0138999	0.0167104	0.0201091	0.0242189	0.0291887	0.0351984	0.0424656	0.0512535	0.0618803	0.0747307
CH4	291	0.00475521	0.00483761	0.00492159	0.00500718	0.00509441	0.00518331	0.00527392	0.00536627	0.00546039	0.00555631	0.00606425	0.00662281	0.00723703	0.00791246	0.00865521	0.00947198	0.0103701	0.0113578	0.0136383	0.0163959	0.0197306	0.0237631	0.0286393	0.0345359	0.0416664	0.0502889	0.0607156	0.0733242
CH4	292	0.00466572	0.00474656	0.00482896	0.00491294	0.00499853	0.00508576	0.00517466	0.00526527	0.00535762	0.00545174	0.00595012	0.00649816	0.00710082	0.00776354	0.00849231	0.00929371	0.010175	0.0111441	0.0133816	0.0160873	0.0193593	0.0233158	0.0281003	0.0338859	0.0408822	0.0493424	0.0595729	0.0719442
CH4	293	0.0045779	0.00465723	0.00473808	0.00482047	0.00490445	0.00499004	0.00507727	0.00516618	0.00525679	0.00534913	0.00583813	0.00637586	0.00696718	0.00761743	0.00833248	0.0091188	0.00998347	0.0109343	0.0131297	0.0157846	0.0189949	0.022877	0.0275714	0.0332482	0.0401127	0.0484137	0.0584517	0.0705901
CH4	294	0.00449175	0.00456958	0.0046489	0.00472975	0.00481215	0.00489613	0.00498172	0.00506895	0.00515785	0.00524846	0.00572825	0.00625586	0.00683605	0.00747406	0.00817566	0.00894717	0.00979558	0.0107285	0.0128826	0.0154875	0.0186374	0.0224464	0.0270525	0.0326224	0.0393578	0.0475026	0.0573516	0.0692616
CH4	295	0.00440721	0.00448358	0.00456141	0.00464073	0.00472158	0.00480398	0.00488796	0.00497355	0.00506078	0.00514968	0.00562044	0.00613812	0.00670739	0.0073334	0.00802179	0.00877878	0.00961122	0.0105266	0.0126402	0.015196	0.0182866	0.022024	0.0265434	0.0320084	0.0386171	0.0466085	0.0562722	0.067958
CH4	296	0.00432426	0.00439919	0.00447556	0.00455339	0.00463272	0.00471356	0.00479596	0.00487994	0.00496553	0.00505276	0.00551466	0.0060226	0.00658116	0.00719538	0.00787081	0.00861356	0.00943033	0.0103285	0.0124023	0.01491	0.0179425	0.0216095	0.0260438	0.031406	0.0378903	0.0457313	0.0552132	0.066679
CH4	297	0.00424288	0.0043164	0.00439133	0.00446769	0.00454553	0.00462485	0.0047057	0.0047881	0.00487207	0.00495766	0.00541087	0.00590925	0.00645729	0.00705996	0.00772268	0.00845145	0.00925284	0.0101341	0.0121689	0.0146294	0.0176048	0.0212028	0.0255536	0.0308149	0.0371771	0.0448706	0.054174	0.0654241
CH4	298	0.00416302	0.00423516	0.00430868	0.00438361	0.00445998	0.00453781	0.00461713	0.00469798	0.00478038	0.00486436	0.00530904	0.00579803	0.00633576	0.00692708	0.00757733	0.00829239	0.0090787	0.00994338	0.0119398	0.0143541	0.0172734	0.0208037	0.0250727	0.030235	0.0364774	0.0440261	0.0531544	0.0641928
CH4	299	0.00408467	0.00415545	0.00422759	0.00430111	0.00437604	0.0044524	0.00453024	0.00460956	0.00469041	0.00477281	0.00520912	0.00568891	0.00621652	0.00679671	0.00743472	0.00813632	0.00890783	0.00975624	0.0117151	0.0140839	0.0169484	0.0204122	0.0246008	0.0296659	0.0357909	0.0431975	0.052154	0.0629846
CH4	300	0.0040078	0.00407724	0.00414802	0.00422016	0.00429368	0.00436861	0.00444497	0.00452281	0.00460213	0.00468298	0.00511108	0.00558184	0.00609952	0.00666879	0.0072948	0.00798319	0.00874018	0.00957262	0.0114946	0.0138188	0.0166294	0.020028	0.0241378	0.0291076	0.0351173	0.0423845	0.0511724	0.0617992
CO2	1	8.01775	8.01775	8.01775	8.01775	8.01775	8.01775	8.01775	8.01775	8.01775	8.01775	8.01775	8.01775	8.01775	8.01775	8.01775	8.01775	8.01775	8.01775	8.01775	8.01775	8.01775	8.01775	8.01775	8.01775	8.01775	8.01775	8.01775	8.01775
CO2	2	0.076135	0.076135	0.076135	0.076135	0.076135	0.076135	0.076135	0.076135	0.076135	0.076135	0.076135	0.076135	0.076135	0.076135	0.076135	0.076135	0.076135	0.076135	0.076135	0.076135	0.076135	0.076135	0.076135	0.076135	0.076135	0.076135	0.076135	0.076135
CO2	3	0.772965	0.0747021	0.0747021	0.0747021	0.0747021	0.0747021	0.0747021	0.0747021	0.0747021	0.0747021	0.0747021	0.0747021	0.0747021	0.0747021	0.0747021	0.0747021	0.0747021	0.0747021	0.0747021	0.0747021	0.0747021	0.0747021	0.0747021	0.0747021	0.0747021	0.0747021	0.0747021	0.0747021
CO2	4	0.758417	0.771559	0.0732962	0.0732962	0.0732962	0.0732962	0.0732962	0.0732962	0.0732962	0.0732962	0.0732962	0.0732962	0.0732962	0.0732962	0.0732962	0.0732962	0.0732962	0.0732962	0.0732962	0.0732962	0.0732962	0.0732962	0.0732962	0.0732962	0.0732962	0.0732962	0.0732962	0.0732962
CO2	5	0.744143	0.757038	0.770179	0.0719167	0.0719167	0.0719167	0.0719167	0.0719167	0.0719167	0.0719167	0.0719167	0.0719167	0.0719167	0.0719167	0.0719167	0.0719167	0.0719167	0.0719167	0.0719167	0.0719167	0.0719167	0.0719167	0.0719167	0.0719167	0.0719167	0.0719167	0.0719167	0.0719167
CO2	6	0.730138	0.74279	0.755684	0.768826	0.0705632	0.0705632	0.0705632	0.0705632	0.0705632	0.0705632	0.0705632	0.0705632	0.0705632	0.0705632	0.0705632	0.0705632	0.0705632	0.0705632	0.0705632	0.0705632	0.0705632	0.0705632	0.0705632	0.0705632	0.0705632	0.0705632	0.0705632	0.0705632
CO2	7	0.716396	0.72881	0.741462	0.754356	0.767498	0.0692351	0.0692351	0.0692351	0.0692351	0.0692351	0.0692351	0.0692351	0.0692351	0.0692351	0.0692351	0.0692351	0.0692351	0.0692351	0.0692351	0.0692351	0.0692351	0.0692351	0.0692351	0.0692351	0.0692351	0.0692351	0.0692351	0.0692351
CO2	8	0.702913	0.715093	0.727507	0.740159	0.753053	0.766195	0.0679321	0.0679321	0.0679321	0.0679321	0.0679321	0.0679321	0.0679321	0.0679321	0.0679321	0.0679321	0.0679321	0.0679321	0.0679321	0.0679321	0.0679321	0.0679321	0.0679321	0.0679321	0.0679321	0.0679321	0.0679321	0.0679321
CO2	9	0.689684	0.701635	0.713815	0.726228	0.73888	0.751774	0.764916	0.0666535	0.0666535	0.0666535	0.0666535	0.0666535	0.0666535	0.0666535	0.0666535	0.0666535	0.0666535	0.0666535	0.0666535	0.0666535	0.0666535	0.0666535	0.0666535	0.0666535	0.0666535	0.0666535	0.0666535	0.0666535
CO2	10	0.676704	0.68843	0.70038	0.71256	0.724974	0.737626	0.75052	0.763662	0.0653991	0.0653991	0.0653991	0.0653991	0.0653991	0.0653991	0.0653991	0.0653991	0.0653991	0.0653991	0.0653991	0.0653991	0.0653991	0.0653991	0.0653991	0.0653991	0.0653991	0.0653991	0.0653991	0.0653991
CO2	11	0.663968	0.675473	0.687199	0.699149	0.711329	0.723743	0.736395	0.749289	0.762431	0.0641682	0.0641682	0.0641682	0.0641682	0.0641682	0.0641682	0.0641682	0.0641682	0.0641682	0.0641682	0.0641682	0.0641682	0.0641682	0.0641682	0.0641682	0.0641682	0.0641682	0.0641682	0.0641682
CO2	12	0.651471	0.66276	0.674265	0.685991	0.697942	0.710122	0.722535	0.735187	0.748081	0.761223	0.0629605	0.0629605	0.0629605	0.0629605	0.0629605	0.0629605	0.0629605	0.0629605	0.0629605	0.0629605	0.0629605	0.0629605	0.0629605	0.0629605	0.0629605	0.0629605	0.0629605	0.0629605
CO2	13	0.63921	0.650286	0.661575	0.67308	0.684806	0.696757	0.708937	0.72135	0.734002	0.746897	0.0617756	0.0617756	0.0617756	0.0617756	0.0617756	0.0617756	0.0617756	0.0617756	0.0617756	0.0617756	0.0617756	0.0617756	0.0617756	0.0617756	0.0617756	0.0617756	0.0617756	0.0617756
CO2	14	0.62718	0.638048	0.649124	0.660412	0.671918	0.683643	0.695594	0.707774	0.720188	0.732839	0.0606129	0.0606129	0.0606129	0.0606129	0.0606129	0.0606129	0.0606129	0.0606129	0.0606129	0.0606129	0.0606129	0.0606129	0.0606129	0.0606129	0.0606129	0.0606129	0.0606129	0.0606129
CO2	15	0.615376	0.626039	0.636907	0.647983	0.659272	0.670777	0.682503	0.694453	0.706633	0.719047	0.0594721	0.0594721	0.0594721	0.0594721	0.0594721	0.0594721	0.0594721	0.0594721	0.0594721	0.0594721	0.0594721	0.0594721	0.0594721	0.0594721	0.0594721	0.0594721	0.0594721	0.0594721
CO2	16	0.603794	0.614257	0.62492	0.635788	0.646864	0.658152	0.669657	0.681383	0.693334	0.705514	0.0583528	0.0583528	0.0583528	0.0583528	0.0583528	0.0583528	0.0583528	0.0583528	0.0583528	0.0583528	0.0583528	0.0583528	0.0583528	0.0583528	0.0583528	0.0583528	0.0583528	0.0583528
CO2	17	0.59243	0.602696	0.613158	0.623822	0.634689	0.645765	0.657054	0.668559	0.680285	0.692236	0.755517	0.0572546	0.0572546	0.0572546	0.0572546	0.0572546	0.0572546	0.0572546	0.0572546	0.0572546	0.0572546	0.0572546	0.0572546	0.0572546	0.0572546	0.0572546	0.0572546	0.0572546
CO2	18	0.581281	0.591353	0.601618	0.612081	0.622744	0.633612	0.644688	0.655977	0.667482	0.679207	0.741298	0.056177	0.056177	0.056177	0.056177	0.056177	0.056177	0.056177	0.056177	0.056177	0.056177	0.056177	0.056177	0.056177	0.056177	0.056177	0.056177	0.056177
CO2	19	0.57034	0.580223	0.590296	0.600561	0.611024	0.621687	0.632554	0.643631	0.654919	0.666424	0.727346	0.0551197	0.0551197	0.0551197	0.0551197	0.0551197	0.0551197	0.0551197	0.0551197	0.0551197	0.0551197	0.0551197	0.0551197	0.0551197	0.0551197	0.0551197	0.0551197	0.0551197
CO2	20	0.559606	0.569303	0.579186	0.589258	0.599524	0.609986	0.620649	0.631517	0.642593	0.653882	0.713657	0.0540824	0.0540824	0.0540824	0.0540824	0.0540824	0.0540824	0.0540824	0.0540824	0.0540824	0.0540824	0.0540824	0.0540824	0.0540824	0.0540824	0.0540824	0.0540824	0.0540824
CO2	21	0.549074	0.558588	0.568285	0.578168	0.58824	0.598506	0.608968	0.619632	0.630499	0.641575	0.700226	0.0530645	0.0530645	0.0530645	0.0530645	0.0530645	0.0530645	0.0530645	0.0530645	0.0530645	0.0530645	0.0530645	0.0530645	0.0530645	0.0530645	0.0530645	0.0530645	0.0530645
CO2	22	0.53874	0.548075	0.55759	0.567287	0.577169	0.587242	0.597507	0.60797	0.618633	0.629501	0.687047	0.750328	0.0520658	0.0520658	0.0520658	0.0520658	0.0520658	0.0520658	0.0520658	0.0520658	0.0520658	0.0520658	0.0520658	0.0520658	0.0520658	0.0520658	0.0520658	0.0520658
CO2	23	0.528601	0.53776	0.547096	0.55661	0.566307	0.576189	0.586262	0.596527	0.60699	0.617653	0.674116	0.736207	0.0510859	0.0510859	0.0510859	0.0510859	0.0510859	0.0510859	0.0510859	0.0510859	0.0510859	0.0510859	0.0510859	0.0510859	0.0510859	0.0510859	0.0510859	0.0510859
CO2	24	0.518652	0.527639	0.536799	0.546134	0.555648	0.565345	0.575228	0.5853	0.595566	0.606028	0.661429	0.722351	0.0501244	0.0501244	0.0501244	0.0501244	0.0501244	0.0501244	0.0501244	0.0501244	0.0501244	0.0501244	0.0501244	0.0501244	0.0501244	0.0501244	0.0501244	0.0501244
CO2	25	0.508891	0.517709	0.526696	0.535855	0.545191	0.554705	0.564402	0.574285	0.584357	0.594622	0.648981	0.708756	0.049181	0.049181	0.049181	0.049181	0.049181	0.049181	0.049181	0.049181	0.049181	0.049181	0.049181	0.049181	0.049181	0.049181	0.049181	0.049181
CO2	26	0.499313	0.507965	0.516783	0.52577	0.53493	0.544265	0.553779	0.563476	0.573359	0.583431	0.636766	0.695417	0.0482554	0.0482554	0.0482554	0.0482554	0.0482554	0.0482554	0.0482554	0.0482554	0.0482554	0.0482554	0.0482554	0.0482554	0.0482554	0.0482554	0.0482554	0.0482554
CO2	27	0.489916	0.498405	0.507057	0.515875	0.524862	0.534022	0.543357	0.552871	0.562568	0.572451	0.624782	0.682328	0.74561	0.0473472	0.0473472	0.0473472	0.0473472	0.0473472	0.0473472	0.0473472	0.0473472	0.0473472	0.0473472	0.0473472	0.0473472	0.0473472	0.0473472	0.0473472
CO2	28	0.480695	0.489025	0.497514	0.506166	0.514984	0.523971	0.533131	0.542466	0.55198	0.561677	0.613023	0.669487	0.731577	0.0464561	0.0464561	0.0464561	0.0464561	0.0464561	0.0464561	0.0464561	0.0464561	0.0464561	0.0464561	0.0464561	0.0464561	0.0464561	0.0464561	0.0464561
CO2	29	0.471648	0.479821	0.48815	0.49664	0.505292	0.51411	0.523097	0.532256	0.541591	0.551106	0.601486	0.656886	0.717808	0.0455818	0.0455818	0.0455818	0.0455818	0.0455818	0.0455818	0.0455818	0.0455818	0.0455818	0.0455818	0.0455818	0.0455818	0.0455818	0.0455818	0.0455818
CO2	30	0.462772	0.47079	0.478963	0.487292	0.495782	0.504434	0.513252	0.522239	0.531398	0.540734	0.590165	0.644523	0.704299	0.0447239	0.0447239	0.0447239	0.0447239	0.0447239	0.0447239	0.0447239	0.0447239	0.0447239	0.0447239	0.0447239	0.0447239	0.0447239	0.0447239	0.0447239
CO2	31	0.454062	0.46193	0.469949	0.478121	0.486451	0.49494	0.503592	0.51241	0.521397	0.530557	0.579058	0.632393	0.691043	0.0438822	0.0438822	0.0438822	0.0438822	0.0438822	0.0438822	0.0438822	0.0438822	0.0438822	0.0438822	0.0438822	0.0438822	0.0438822	0.0438822	0.0438822
CO2	32	0.445516	0.453236	0.461104	0.469123	0.477295	0.485625	0.494114	0.502766	0.511584	0.520571	0.56816	0.620491	0.678037	0.741319	0.0430563	0.0430563	0.0430563	0.0430563	0.0430563	0.0430563	0.0430563	0.0430563	0.0430563	0.0430563	0.0430563	0.0430563	0.0430563	0.0430563
CO2	33	0.437131	0.444706	0.452426	0.460294	0.468312	0.476485	0.484815	0.493304	0.501956	0.510774	0.557467	0.608813	0.665276	0.727367	0.0422459	0.0422459	0.0422459	0.0422459	0.0422459	0.0422459	0.0422459	0.0422459	0.0422459	0.0422459	0.0422459	0.0422459	0.0422459	0.0422459
CO2	34	0.428904	0.436336	0.443911	0.451631	0.459498	0.467517	0.47569	0.484019	0.492509	0.501161	0.546975	0.597355	0.652755	0.713677	0.0414508	0.0414508	0.0414508	0.0414508	0.0414508	0.0414508	0.0414508	0.0414508	0.0414508	0.0414508	0.0414508	0.0414508	0.0414508	0.0414508
CO2	35	0.420832	0.428124	0.435556	0.443131	0.45085	0.458718	0.466737	0.47491	0.483239	0.491728	0.53668	0.586112	0.64047	0.700246	0.0406707	0.0406707	0.0406707	0.0406707	0.0406707	0.0406707	0.0406707	0.0406707	0.0406707	0.0406707	0.0406707	0.0406707	0.0406707	0.0406707
CO2	36	0.412912	0.420066	0.427359	0.434791	0.442365	0.450085	0.457953	0.465972	0.474144	0.482474	0.52658	0.575081	0.628416	0.687066	0.0399053	0.0399053	0.0399053	0.0399053	0.0399053	0.0399053	0.0399053	0.0399053	0.0399053	0.0399053	0.0399053	0.0399053	0.0399053	0.0399053
CO2	37	0.40514	0.412161	0.419315	0.426608	0.43404	0.441614	0.449334	0.457202	0.465221	0.473393	0.516669	0.564258	0.616589	0.674135	0.737417	0.0391542	0.0391542	0.0391542	0.0391542	0.0391542	0.0391542	0.0391542	0.0391542	0.0391542	0.0391542	0.0391542	0.0391542	0.0391542
CO2	38	0.397515	0.404403	0.411424	0.418579	0.425871	0.433303	0.440877	0.448597	0.456465	0.464484	0.506945	0.553638	0.604984	0.661448	0.723538	0.0384173	0.0384173	0.0384173	0.0384173	0.0384173	0.0384173	0.0384173	0.0384173	0.0384173	0.0384173	0.0384173	0.0384173	0.0384173
CO2	39	0.390034	0.396792	0.40368	0.410701	0.417855	0.425148	0.43258	0.440154	0.447874	0.455742	0.497404	0.543218	0.593598	0.648999	0.709921	0.0376943	0.0376943	0.0376943	0.0376943	0.0376943	0.0376943	0.0376943	0.0376943	0.0376943	0.0376943	0.0376943	0.0376943	0.0376943
CO2	40	0.382693	0.389324	0.396083	0.402971	0.409991	0.417146	0.424438	0.43187	0.439445	0.447165	0.488043	0.532995	0.582426	0.636784	0.69656	0.0369848	0.0369848	0.0369848	0.0369848	0.0369848	0.0369848	0.0369848	0.0369848	0.0369848	0.0369848	0.0369848	0.0369848	0.0369848
CO2	41	0.375491	0.381997	0.388628	0.395387	0.402275	0.409295	0.41645	0.423742	0.431174	0.438749	0.478857	0.522963	0.571465	0.6248	0.68345	0.0362888	0.0362888	0.0362888	0.0362888	0.0362888	0.0362888	0.0362888	0.0362888	0.0362888	0.0362888	0.0362888	0.0362888	0.0362888
CO2	42	0.368424	0.374808	0.381314	0.387945	0.394704	0.401592	0.408612	0.415767	0.423059	0.430491	0.469845	0.513121	0.560709	0.613041	0.670587	0.733868	0.0356058	0.0356058	0.0356058	0.0356058	0.0356058	0.0356058	0.0356058	0.0356058	0.0356058	0.0356058	0.0356058	0.0356058
CO2	43	0.36149	0.367754	0.374138	0.380644	0.387275	0.394034	0.400922	0.407942	0.415097	0.422389	0.461002	0.503463	0.550156	0.601503	0.657966	0.720057	0.0349357	0.0349357	0.0349357	0.0349357	0.0349357	0.0349357	0.0349357	0.0349357	0.0349357	0.0349357	0.0349357	0.0349357
CO2	44	0.354686	0.360832	0.367096	0.37348	0.379986	0.386618	0.393376	0.400264	0.407284	0.414439	0.452326	0.493988	0.539802	0.590182	0.645583	0.706505	0.0342781	0.0342781	0.0342781	0.0342781	0.0342781	0.0342781	0.0342781	0.0342781	0.0342781	0.0342781	0.0342781	0.0342781
CO2	45	0.348011	0.354041	0.360187	0.366451	0.372835	0.379341	0.385973	0.392731	0.399619	0.406639	0.443813	0.484691	0.529643	0.579074	0.633432	0.693208	0.033633	0.033633	0.033633	0.033633	0.033633	0.033633	0.033633	0.033633	0.033633	0.033633	0.033633	0.033633
CO2	46	0.341461	0.347378	0.353408	0.359554	0.365818	0.372202	0.378708	0.38534	0.392098	0.398986	0.43546	0.475569	0.519674	0.568176	0.621511	0.680161	0.033	0.033	0.033	0.033	0.033	0.033	0.033	0.033	0.033	0.033	0.033	0.033
CO2	47	0.335034	0.34084	0.346757	0.352787	0.358933	0.365197	0.371581	0.378087	0.384719	0.391477	0.427264	0.466618	0.509894	0.557482	0.609814	0.66736	0.730642	0.0323789	0.0323789	0.0323789	0.0323789	0.0323789	0.0323789	0.0323789	0.0323789	0.0323789	0.0323789	0.0323789
CO2	48	0.328729	0.334425	0.340231	0.346147	0.352178	0.358324	0.364587	0.370971	0.377478	0.384109	0.419223	0.457836	0.500297	0.54699	0.598337	0.6548	0.716891	0.0317695	0.0317695	0.0317695	0.0317695	0.0317695	0.0317695	0.0317695	0.0317695	0.0317695	0.0317695	0.0317695
CO2	49	0.322542	0.328131	0.333827	0.339633	0.345549	0.35158	0.357726	0.363989	0.370373	0.37688	0.411333	0.449219	0.490881	0.536696	0.587076	0.642476	0.703398	0.0311716	0.0311716	0.0311716	0.0311716	0.0311716	0.0311716	0.0311716	0.0311716	0.0311716	0.0311716	0.0311716
CO2	50	0.316472	0.321955	0.327544	0.333241	0.339046	0.344963	0.350993	0.357139	0.363403	0.369787	0.403591	0.440765	0.481643	0.526595	0.576026	0.630384	0.69016	0.030585	0.030585	0.030585	0.030585	0.030585	0.030585	0.030585	0.030585	0.030585	0.030585	0.030585
CO2	51	0.310515	0.315896	0.32138	0.326969	0.332665	0.33847	0.344387	0.350417	0.356563	0.362827	0.395995	0.432469	0.472578	0.516684	0.565185	0.61852	0.677171	0.0300093	0.0300093	0.0300093	0.0300093	0.0300093	0.0300093	0.0300093	0.0300093	0.0300093	0.0300093	0.0300093
CO2	52	0.304671	0.309951	0.315331	0.320815	0.326404	0.3321	0.337906	0.343822	0.349853	0.355999	0.388543	0.42433	0.463684	0.506959	0.554548	0.606879	0.664426	0.727707	0.0294445	0.0294445	0.0294445	0.0294445	0.0294445	0.0294445	0.0294445	0.0294445	0.0294445	0.0294445
CO2	53	0.298937	0.304117	0.309396	0.314777	0.320261	0.32585	0.331546	0.337351	0.343268	0.349298	0.38123	0.416344	0.454957	0.497418	0.544111	0.595457	0.651921	0.714011	0.0288904	0.0288904	0.0288904	0.0288904	0.0288904	0.0288904	0.0288904	0.0288904	0.0288904	0.0288904
CO2	54	0.293311	0.298393	0.303573	0.308853	0.314233	0.319717	0.325306	0.331002	0.336808	0.342724	0.374055	0.408508	0.446394	0.488056	0.533871	0.584251	0.639651	0.700573	0.0283466	0.0283466	0.0283466	0.0283466	0.0283466	0.0283466	0.0283466	0.0283466	0.0283466	0.0283466
CO2	55	0.287791	0.292778	0.29786	0.30304	0.308319	0.3137	0.319184	0.324773	0.330469	0.336274	0.367015	0.400819	0.437993	0.478871	0.523823	0.573255	0.627613	0.687388	0.0278131	0.0278131	0.0278131	0.0278131	0.0278131	0.0278131	0.0278131	0.0278131	0.0278131	0.0278131
CO2	56	0.282374	0.287267	0.292254	0.297337	0.302516	0.307796	0.313176	0.31866	0.324249	0.329945	0.360108	0.393276	0.42975	0.469858	0.513964	0.562466	0.615801	0.674451	0.0272897	0.0272897	0.0272897	0.0272897	0.0272897	0.0272897	0.0272897	0.0272897	0.0272897	0.0272897
CO2	57	0.27706	0.281861	0.286754	0.29174	0.296823	0.302003	0.307282	0.312663	0.318146	0.323735	0.35333	0.385874	0.421661	0.461015	0.504291	0.55188	0.604211	0.661757	0.0267761	0.0267761	0.0267761	0.0267761	0.0267761	0.0267761	0.0267761	0.0267761	0.0267761	0.0267761
CO2	58	0.271845	0.276556	0.281357	0.28625	0.291236	0.296319	0.301499	0.306778	0.312159	0.317643	0.34668	0.378612	0.413725	0.452339	0.4948	0.541493	0.592839	0.649303	0.0262721	0.0262721	0.0262721	0.0262721	0.0262721	0.0262721	0.0262721	0.0262721	0.0262721	0.0262721
CO2	59	0.266729	0.271351	0.276061	0.280862	0.285755	0.290742	0.295824	0.301004	0.306284	0.311664	0.340155	0.371486	0.405939	0.443825	0.485487	0.531302	0.581682	0.637082	0.0257777	0.0257777	0.0257777	0.0257777	0.0257777	0.0257777	0.0257777	0.0257777	0.0257777	0.0257777
CO2	60	0.261709	0.266244	0.270866	0.275576	0.280377	0.28527	0.290257	0.295339	0.300519	0.305799	0.333754	0.364494	0.398299	0.435472	0.47635	0.521302	0.570734	0.625092	0.0252925	0.0252925	0.0252925	0.0252925	0.0252925	0.0252925	0.0252925	0.0252925	0.0252925	0.0252925
CO2	61	0.256784	0.261233	0.265768	0.27039	0.2751	0.279901	0.284794	0.289781	0.294863	0.300043	0.327472	0.357634	0.390803	0.427276	0.467385	0.511491	0.559992	0.613327	0.0248165	0.0248165	0.0248165	0.0248165	0.0248165	0.0248165	0.0248165	0.0248165	0.0248165	0.0248165
CO2	62	0.251951	0.256316	0.260766	0.265301	0.269923	0.274633	0.279434	0.284327	0.289314	0.294396	0.321309	0.350903	0.383447	0.419235	0.458589	0.501864	0.549453	0.601784	0.722612	0.0243494	0.0243494	0.0243494	0.0243494	0.0243494	0.0243494	0.0243494	0.0243494	0.0243494
CO2	63	0.247209	0.251492	0.255858	0.260308	0.264843	0.269464	0.274175	0.278976	0.283869	0.288856	0.315262	0.344299	0.376231	0.411344	0.449958	0.492419	0.539112	0.590458	0.709012	0.0238911	0.0238911	0.0238911	0.0238911	0.0238911	0.0238911	0.0238911	0.0238911	0.0238911
CO2	64	0.242556	0.246759	0.251043	0.255409	0.259858	0.264393	0.269015	0.273725	0.278526	0.283419	0.309328	0.337819	0.36915	0.403603	0.441489	0.483151	0.528965	0.579345	0.695668	0.0234415	0.0234415	0.0234415	0.0234415	0.0234415	0.0234415	0.0234415	0.0234415	0.0234415
CO2	65	0.237991	0.242115	0.246318	0.250602	0.254967	0.259417	0.263952	0.268574	0.273284	0.278085	0.303506	0.331461	0.362202	0.396007	0.43318	0.474058	0.51901	0.568442	0.682575	0.0230003	0.0230003	0.0230003	0.0230003	0.0230003	0.0230003	0.0230003	0.0230003	0.0230003
CO2	66	0.233512	0.237558	0.241682	0.245885	0.250169	0.254535	0.258984	0.263519	0.268141	0.272851	0.297794	0.325223	0.355385	0.388554	0.425027	0.465136	0.509242	0.557743	0.669729	0.0225674	0.0225674	0.0225674	0.0225674	0.0225674	0.0225674	0.0225674	0.0225674	0.0225674
CO2	67	0.229117	0.233087	0.237134	0.241257	0.24546	0.249744	0.25411	0.258559	0.263094	0.267716	0.29219	0.319102	0.348697	0.381241	0.417028	0.456382	0.499658	0.547246	0.657124	0.0221427	0.0221427	0.0221427	0.0221427	0.0221427	0.0221427	0.0221427	0.0221427	0.0221427
CO2	68	0.224805	0.2287	0.232671	0.236717	0.240841	0.245044	0.249327	0.253693	0.258143	0.262677	0.28669	0.313096	0.342134	0.374066	0.409179	0.447792	0.490254	0.536947	0.644756	0.021726	0.021726	0.021726	0.021726	0.021726	0.021726	0.021726	0.021726	0.021726
CO2	69	0.220574	0.224396	0.228292	0.232262	0.236308	0.240432	0.244635	0.248918	0.253284	0.257734	0.281295	0.307204	0.335695	0.367025	0.401478	0.439365	0.481027	0.526841	0.632622	0.0213171	0.0213171	0.0213171	0.0213171	0.0213171	0.0213171	0.0213171	0.0213171	0.0213171
CO2	70	0.216423	0.220173	0.223995	0.22789	0.23186	0.235907	0.240031	0.244234	0.248517	0.252883	0.276001	0.301422	0.329377	0.360118	0.393922	0.431096	0.471974	0.516926	0.620715	0.0209159	0.0209159	0.0209159	0.0209159	0.0209159	0.0209159	0.0209159	0.0209159	0.0209159
CO2	71	0.21235	0.216029	0.219779	0.223601	0.227497	0.231467	0.235513	0.239637	0.24384	0.248124	0.270806	0.295749	0.323178	0.35334	0.386508	0.422982	0.463091	0.507197	0.609033	0.0205222	0.0205222	0.0205222	0.0205222	0.0205222	0.0205222	0.0205222	0.0205222	0.0205222
CO2	72	0.208353	0.211963	0.215643	0.219393	0.223215	0.22711	0.231081	0.235127	0.239251	0.243454	0.265709	0.290183	0.317095	0.34669	0.379234	0.415021	0.454375	0.497651	0.597571	0.718399	0.020136	0.020136	0.020136	0.020136	0.020136	0.020136	0.020136	0.020136
CO2	73	0.204432	0.207974	0.211584	0.215264	0.219014	0.222836	0.226731	0.230702	0.234748	0.238872	0.260708	0.284721	0.311127	0.340165	0.372097	0.40721	0.445823	0.488285	0.586324	0.704878	0.019757	0.019757	0.019757	0.019757	0.019757	0.019757	0.019757	0.019757
CO2	74	0.200584	0.20406	0.207602	0.211212	0.214892	0.218642	0.222464	0.22636	0.23033	0.234376	0.255802	0.279363	0.305272	0.333763	0.365093	0.399546	0.437433	0.479095	0.575289	0.691612	0.0193852	0.0193852	0.0193852	0.0193852	0.0193852	0.0193852	0.0193852	0.0193852
CO2	75	0.196809	0.200219	0.203695	0.207237	0.210848	0.214527	0.218277	0.222099	0.225995	0.229965	0.250987	0.274105	0.299526	0.327481	0.358222	0.392027	0.4292	0.470078	0.564462	0.678595	0.0190203	0.0190203	0.0190203	0.0190203	0.0190203	0.0190203	0.0190203	0.0190203
CO2	76	0.193105	0.196451	0.199861	0.203337	0.206879	0.21049	0.214169	0.217919	0.221741	0.225637	0.246264	0.268946	0.293889	0.321318	0.35148	0.384648	0.421122	0.461231	0.553838	0.665824	0.0186623	0.0186623	0.0186623	0.0186623	0.0186623	0.0186623	0.0186623	0.0186623
CO2	77	0.189471	0.192754	0.1961	0.19951	0.202986	0.206528	0.210138	0.213818	0.217568	0.22139	0.241629	0.263884	0.288358	0.315271	0.344865	0.377409	0.413196	0.45255	0.543415	0.653292	0.0183111	0.0183111	0.0183111	0.0183111	0.0183111	0.0183111	0.0183111	0.0183111
CO2	78	0.185905	0.189126	0.192409	0.195755	0.199165	0.202641	0.206183	0.209794	0.213473	0.217223	0.237081	0.258918	0.282931	0.309337	0.338375	0.370306	0.40542	0.444033	0.533187	0.640997	0.0179665	0.0179665	0.0179665	0.0179665	0.0179665	0.0179665	0.0179665	0.0179665
CO2	79	0.182406	0.185566	0.188788	0.192071	0.195417	0.198827	0.202303	0.205845	0.209456	0.213135	0.232619	0.254045	0.277606	0.303515	0.332006	0.363337	0.39779	0.435676	0.523152	0.628933	0.0176283	0.0176283	0.0176283	0.0176283	0.0176283	0.0176283	0.0176283	0.0176283
CO2	80	0.178973	0.182074	0.185235	0.188456	0.191739	0.195085	0.198495	0.201971	0.205514	0.209124	0.228241	0.249264	0.272381	0.297803	0.325758	0.356498	0.390303	0.427476	0.513306	0.617096	0.0172966	0.0172966	0.0172966	0.0172966	0.0172966	0.0172966	0.0172966	0.0172966
CO2	81	0.175604	0.178647	0.181748	0.184909	0.18813	0.191414	0.19476	0.19817	0.201646	0.205188	0.223945	0.244572	0.267255	0.292198	0.319627	0.349789	0.382957	0.419431	0.503645	0.605482	0.016971	0.016971	0.016971	0.016971	0.016971	0.016971	0.016971	0.016971
CO2	82	0.172299	0.175285	0.178328	0.181429	0.18459	0.187811	0.191094	0.19444	0.197851	0.201326	0.219731	0.239969	0.262225	0.286698	0.313611	0.343206	0.37575	0.411537	0.494167	0.594086	0.714914	0.0166516	0.0166516	0.0166516	0.0166516	0.0166516	0.0166516	0.0166516
CO2	83	0.169057	0.171986	0.174972	0.178014	0.181116	0.184276	0.187498	0.190781	0.194127	0.197537	0.215595	0.235453	0.25729	0.281303	0.307709	0.336746	0.368678	0.403792	0.484866	0.582905	0.701459	0.0163382	0.0163382	0.0163382	0.0163382	0.0163382	0.0163382	0.0163382
CO2	84	0.165875	0.168749	0.171678	0.174664	0.177707	0.180808	0.183969	0.18719	0.190473	0.193819	0.211538	0.231022	0.252447	0.276008	0.301917	0.330409	0.361739	0.396192	0.475741	0.571935	0.688257	0.0160307	0.0160307	0.0160307	0.0160307	0.0160307	0.0160307	0.0160307
CO2	85	0.162753	0.165573	0.168447	0.171377	0.174362	0.177405	0.180506	0.183667	0.186888	0.190172	0.207556	0.226674	0.247696	0.270814	0.296235	0.32419	0.354931	0.388735	0.466787	0.56117	0.675304	0.015729	0.015729	0.015729	0.015729	0.015729	0.015729	0.015729
CO2	86	0.15969	0.162457	0.165277	0.168151	0.171081	0.174066	0.177109	0.18021	0.183371	0.186592	0.20365	0.222407	0.243034	0.265717	0.29066	0.318089	0.348251	0.381419	0.458002	0.550609	0.662594	0.015433	0.015433	0.015433	0.015433	0.015433	0.015433	0.015433
CO2	87	0.156684	0.159399	0.162166	0.164987	0.167861	0.17079	0.173776	0.176819	0.17992	0.183081	0.199817	0.218222	0.23846	0.260716	0.285189	0.312102	0.341697	0.374241	0.449382	0.540246	0.650124	0.0151425	0.0151425	0.0151425	0.0151425	0.0151425	0.0151425	0.0151425
CO2	88	0.153735	0.156399	0.159114	0.161881	0.164702	0.167576	0.170505	0.173491	0.176534	0.179635	0.196056	0.214115	0.233972	0.255809	0.279822	0.306228	0.335266	0.367197	0.440924	0.530078	0.637888	0.0148575	0.0148575	0.0148575	0.0148575	0.0148575	0.0148575	0.0148575
CO2	89	0.150842	0.153456	0.15612	0.158835	0.161602	0.164422	0.167296	0.170226	0.173211	0.176254	0.192367	0.210085	0.229569	0.250994	0.274556	0.300465	0.328956	0.360286	0.432626	0.520102	0.625883	0.0145779	0.0145779	0.0145779	0.0145779	0.0145779	0.0145779	0.0145779
CO2	90	0.148003	0.150568	0.153181	0.155845	0.15856	0.161327	0.164148	0.167022	0.169951	0.172937	0.188746	0.206131	0.225248	0.246271	0.269388	0.29481	0.322765	0.353505	0.424483	0.510313	0.614103	0.0143036	0.0143036	0.0143036	0.0143036	0.0143036	0.0143036	0.0143036
CO2	91	0.145218	0.147734	0.150299	0.152912	0.155576	0.158291	0.161058	0.163878	0.166753	0.169682	0.185194	0.202251	0.221009	0.241636	0.264318	0.289261	0.31669	0.346852	0.416494	0.500709	0.602545	0.0140344	0.0140344	0.0140344	0.0140344	0.0140344	0.0140344	0.0140344
CO2	92	0.142485	0.144953	0.14747	0.150034	0.152648	0.155312	0.158027	0.160794	0.163614	0.166489	0.181708	0.198445	0.216849	0.237088	0.259343	0.283817	0.31073	0.340324	0.408656	0.491285	0.591205	0.712033	0.0137702	0.0137702	0.0137702	0.0137702	0.0137702	0.0137702
[truncated: 208 more rows]

## Sheet: LVL_NB
Table SM.LVL.NB: Carbon emission fluxes (kgC/m3 wood product) over simulation period (0-300 years) at building lifespans (BL) 1-150 years, building in New Brunswick
[truncated: 601 more rows]

## Sheet: LVL_NL
Table SM.LVL.NL: Carbon emission fluxes (kgC/m3 wood product) over simulation period (0-300 years) at building lifespans (BL) 1-150 years, building in Newfoundland
[truncated: 601 more rows]

[truncated: 7 more sheets: LVL_NS, LVL_NT, LVL_ON, LVL_PE, LVL_QC, LVL_SK, LVL_YK]
