# Supplementary material for: Temporally-differentiated biogenic carbon accounting of wood building product life cycles
Source: SN Appl Sci. 2021 Jan 10;3(1):62. doi: 10.1007/s42452-020-03979-2 (PMC7799381; doi:10.1007/s42452-020-03979-2)
Supplement: Supplementary file 9 — ESM1 (2,272 kb) [file 42452_2020_3979_MOESM9_ESM.xlsx]

## Sheet: Info
Temporally-differentiated biogenic carbon accounting of wood building product life cycles
SN Applied Sciences
Marieke Head*, Michael Magnan, Werner A. Kurz, Annie Levasseur, Robert Beauregard, Manuele Margni
*Corresponding author:
CIRAIG, Polytechnique Montreal, Mathematical and Industrial Engineering Department, C.P. 6079, Succ. Centre-Ville, Montreal, QC, H3C 3A7, Canada
marieke.head@polymtl.ca
marieke.head@gmail.com

## Sheet: OSB_AB
Table SM.OSB.AB: Carbon emission fluxes (kgC/m3 wood product) over simulation period (0-300 years) at building lifespans (BL) 1-150 years, building in Alberta
Emission	Timestep_years	BL001	BL002	BL003	BL004	BL005	BL006	BL007	BL008	BL009	BL010	BL015	BL020	BL025	BL030	BL035	BL040	BL045	BL050	BL060	BL070	BL080	BL090	BL100	BL110	BL120	BL130	BL140	BL150
CH4	1
CH4	2	0.0503807	0.0503807	0.0503807	0.0503807	0.0503807	0.0503807	0.0503807	0.0503807	0.0503807	0.0503807	0.0503807	0.0503807	0.0503807	0.0503807	0.0503807	0.0503807	0.0503807	0.0503807	0.0503807	0.0503807	0.0503807	0.0503807	0.0503807	0.0503807	0.0503807	0.0503807	0.0503807	0.0503807
CH4	3	0.480199	0.0497077	0.0497077	0.0497077	0.0497077	0.0497077	0.0497077	0.0497077	0.0497077	0.0497077	0.0497077	0.0497077	0.0497077	0.0497077	0.0497077	0.0497077	0.0497077	0.0497077	0.0497077	0.0497077	0.0497077	0.0497077	0.0497077	0.0497077	0.0497077	0.0497077	0.0497077	0.0497077
CH4	4	0.474401	0.479536	0.0490449	0.0490449	0.0490449	0.0490449	0.0490449	0.0490449	0.0490449	0.0490449	0.0490449	0.0490449	0.0490449	0.0490449	0.0490449	0.0490449	0.0490449	0.0490449	0.0490449	0.0490449	0.0490449	0.0490449	0.0490449	0.0490449	0.0490449	0.0490449	0.0490449	0.0490449
CH4	5	0.468674	0.473748	0.478883	0.048392	0.048392	0.048392	0.048392	0.048392	0.048392	0.048392	0.048392	0.048392	0.048392	0.048392	0.048392	0.048392	0.048392	0.048392	0.048392	0.048392	0.048392	0.048392	0.048392	0.048392	0.048392	0.048392	0.048392	0.048392
CH4	6	0.463018	0.468031	0.473105	0.47824	0.047749	0.047749	0.047749	0.047749	0.047749	0.047749	0.047749	0.047749	0.047749	0.047749	0.047749	0.047749	0.047749	0.047749	0.047749	0.047749	0.047749	0.047749	0.047749	0.047749	0.047749	0.047749	0.047749	0.047749
CH4	7	0.457431	0.462385	0.467398	0.472472	0.477607	0.0471155	0.0471155	0.0471155	0.0471155	0.0471155	0.0471155	0.0471155	0.0471155	0.0471155	0.0471155	0.0471155	0.0471155	0.0471155	0.0471155	0.0471155	0.0471155	0.0471155	0.0471155	0.0471155	0.0471155	0.0471155	0.0471155	0.0471155
CH4	8	0.451913	0.456807	0.461761	0.466774	0.471848	0.476983	0.0464915	0.0464915	0.0464915	0.0464915	0.0464915	0.0464915	0.0464915	0.0464915	0.0464915	0.0464915	0.0464915	0.0464915	0.0464915	0.0464915	0.0464915	0.0464915	0.0464915	0.0464915	0.0464915	0.0464915	0.0464915	0.0464915
CH4	9	0.446462	0.451298	0.456192	0.461146	0.466159	0.471233	0.476368	0.0458768	0.0458768	0.0458768	0.0458768	0.0458768	0.0458768	0.0458768	0.0458768	0.0458768	0.0458768	0.0458768	0.0458768	0.0458768	0.0458768	0.0458768	0.0458768	0.0458768	0.0458768	0.0458768	0.0458768	0.0458768
CH4	10	0.441078	0.445857	0.450693	0.455587	0.46054	0.465554	0.470627	0.475762	0.0452712	0.0452712	0.0452712	0.0452712	0.0452712	0.0452712	0.0452712	0.0452712	0.0452712	0.0452712	0.0452712	0.0452712	0.0452712	0.0452712	0.0452712	0.0452712	0.0452712	0.0452712	0.0452712	0.0452712
CH4	11	0.43576	0.440482	0.44526	0.450096	0.45499	0.459944	0.464957	0.470031	0.475166	0.0446745	0.0446745	0.0446745	0.0446745	0.0446745	0.0446745	0.0446745	0.0446745	0.0446745	0.0446745	0.0446745	0.0446745	0.0446745	0.0446745	0.0446745	0.0446745	0.0446745	0.0446745	0.0446745
CH4	12	0.430507	0.435172	0.439894	0.444672	0.449508	0.454402	0.459356	0.464369	0.469443	0.474578	0.0440867	0.0440867	0.0440867	0.0440867	0.0440867	0.0440867	0.0440867	0.0440867	0.0440867	0.0440867	0.0440867	0.0440867	0.0440867	0.0440867	0.0440867	0.0440867	0.0440867	0.0440867
CH4	13	0.425319	0.429928	0.434593	0.439314	0.444093	0.448929	0.453823	0.458777	0.46379	0.468864	0.0435074	0.0435074	0.0435074	0.0435074	0.0435074	0.0435074	0.0435074	0.0435074	0.0435074	0.0435074	0.0435074	0.0435074	0.0435074	0.0435074	0.0435074	0.0435074	0.0435074	0.0435074
CH4	14	0.420194	0.424748	0.429357	0.434022	0.438744	0.443522	0.448358	0.453252	0.458206	0.463219	0.0429367	0.0429367	0.0429367	0.0429367	0.0429367	0.0429367	0.0429367	0.0429367	0.0429367	0.0429367	0.0429367	0.0429367	0.0429367	0.0429367	0.0429367	0.0429367	0.0429367	0.0429367
CH4	15	0.415131	0.419631	0.424186	0.428795	0.43346	0.438181	0.44296	0.447796	0.45269	0.457643	0.0423743	0.0423743	0.0423743	0.0423743	0.0423743	0.0423743	0.0423743	0.0423743	0.0423743	0.0423743	0.0423743	0.0423743	0.0423743	0.0423743	0.0423743	0.0423743	0.0423743	0.0423743
CH4	16	0.410131	0.414577	0.419077	0.423631	0.428241	0.432906	0.437627	0.442405	0.447241	0.452136	0.0418201	0.0418201	0.0418201	0.0418201	0.0418201	0.0418201	0.0418201	0.0418201	0.0418201	0.0418201	0.0418201	0.0418201	0.0418201	0.0418201	0.0418201	0.0418201	0.0418201	0.0418201
CH4	17	0.405191	0.409585	0.414031	0.418531	0.423085	0.427695	0.43236	0.437081	0.441859	0.446695	0.471765	0.0412739	0.0412739	0.0412739	0.0412739	0.0412739	0.0412739	0.0412739	0.0412739	0.0412739	0.0412739	0.0412739	0.0412739	0.0412739	0.0412739	0.0412739	0.0412739	0.0412739
CH4	18	0.400312	0.404653	0.409046	0.413493	0.417993	0.422547	0.427156	0.431821	0.436543	0.441321	0.466092	0.0407357	0.0407357	0.0407357	0.0407357	0.0407357	0.0407357	0.0407357	0.0407357	0.0407357	0.0407357	0.0407357	0.0407357	0.0407357	0.0407357	0.0407357	0.0407357	0.0407357
CH4	19	0.395492	0.399782	0.404123	0.408516	0.412962	0.417462	0.422017	0.426626	0.431291	0.436012	0.460488	0.0402052	0.0402052	0.0402052	0.0402052	0.0402052	0.0402052	0.0402052	0.0402052	0.0402052	0.0402052	0.0402052	0.0402052	0.0402052	0.0402052	0.0402052	0.0402052	0.0402052
CH4	20	0.390732	0.39497	0.399259	0.4036	0.407993	0.412439	0.416939	0.421494	0.426103	0.430768	0.454951	0.0396824	0.0396824	0.0396824	0.0396824	0.0396824	0.0396824	0.0396824	0.0396824	0.0396824	0.0396824	0.0396824	0.0396824	0.0396824	0.0396824	0.0396824	0.0396824	0.0396824
CH4	21	0.386029	0.390216	0.394454	0.398743	0.403084	0.407478	0.411924	0.416424	0.420978	0.425588	0.449483	0.039167	0.039167	0.039167	0.039167	0.039167	0.039167	0.039167	0.039167	0.039167	0.039167	0.039167	0.039167	0.039167	0.039167	0.039167	0.039167	0.039167
CH4	22	0.381384	0.385521	0.389708	0.393946	0.398236	0.402576	0.40697	0.411416	0.415916	0.420471	0.44408	0.46915	0.0386591	0.0386591	0.0386591	0.0386591	0.0386591	0.0386591	0.0386591	0.0386591	0.0386591	0.0386591	0.0386591	0.0386591	0.0386591	0.0386591	0.0386591	0.0386591
CH4	23	0.376795	0.380883	0.38502	0.389208	0.393446	0.397735	0.402076	0.406469	0.410915	0.415416	0.438744	0.463515	0.0381585	0.0381585	0.0381585	0.0381585	0.0381585	0.0381585	0.0381585	0.0381585	0.0381585	0.0381585	0.0381585	0.0381585	0.0381585	0.0381585	0.0381585	0.0381585
CH4	24	0.372262	0.376301	0.380389	0.384527	0.388714	0.392952	0.397241	0.401582	0.405976	0.410422	0.433472	0.457947	0.0376649	0.0376649	0.0376649	0.0376649	0.0376649	0.0376649	0.0376649	0.0376649	0.0376649	0.0376649	0.0376649	0.0376649	0.0376649	0.0376649	0.0376649	0.0376649
CH4	25	0.367784	0.371775	0.375815	0.379903	0.38404	0.388228	0.392466	0.396755	0.401096	0.405489	0.428264	0.452448	0.0371784	0.0371784	0.0371784	0.0371784	0.0371784	0.0371784	0.0371784	0.0371784	0.0371784	0.0371784	0.0371784	0.0371784	0.0371784	0.0371784	0.0371784	0.0371784
CH4	26	0.363361	0.367305	0.371296	0.375335	0.379423	0.383561	0.387748	0.391986	0.396275	0.400616	0.42312	0.447015	0.0366988	0.0366988	0.0366988	0.0366988	0.0366988	0.0366988	0.0366988	0.0366988	0.0366988	0.0366988	0.0366988	0.0366988	0.0366988	0.0366988	0.0366988	0.0366988
CH4	27	0.358992	0.362888	0.366832	0.370823	0.374862	0.37895	0.383088	0.387275	0.391513	0.395802	0.418037	0.441647	0.466717	0.036226	0.036226	0.036226	0.036226	0.036226	0.036226	0.036226	0.036226	0.036226	0.036226	0.036226	0.036226	0.036226	0.036226	0.036226
CH4	28	0.354676	0.358526	0.362422	0.366366	0.370357	0.374396	0.378484	0.382622	0.386809	0.391047	0.413017	0.436345	0.461116	0.0357599	0.0357599	0.0357599	0.0357599	0.0357599	0.0357599	0.0357599	0.0357599	0.0357599	0.0357599	0.0357599	0.0357599	0.0357599	0.0357599	0.0357599
CH4	29	0.350412	0.354216	0.358066	0.361963	0.365906	0.369897	0.373937	0.378025	0.382162	0.38635	0.408057	0.431107	0.455583	0.0353003	0.0353003	0.0353003	0.0353003	0.0353003	0.0353003	0.0353003	0.0353003	0.0353003	0.0353003	0.0353003	0.0353003	0.0353003	0.0353003	0.0353003
CH4	30	0.3462	0.349959	0.353763	0.357613	0.361509	0.365453	0.369444	0.373484	0.377572	0.381709	0.403158	0.425933	0.450116	0.0348472	0.0348472	0.0348472	0.0348472	0.0348472	0.0348472	0.0348472	0.0348472	0.0348472	0.0348472	0.0348472	0.0348472	0.0348472	0.0348472	0.0348472
CH4	31	0.342039	0.345753	0.349512	0.353316	0.357166	0.361063	0.365006	0.368997	0.373037	0.377125	0.398318	0.420821	0.444716	0.0344004	0.0344004	0.0344004	0.0344004	0.0344004	0.0344004	0.0344004	0.0344004	0.0344004	0.0344004	0.0344004	0.0344004	0.0344004	0.0344004	0.0344004
CH4	32	0.337929	0.341599	0.345313	0.349072	0.352876	0.356726	0.360622	0.364566	0.368557	0.372596	0.393536	0.415771	0.439381	0.464451	0.0339599	0.0339599	0.0339599	0.0339599	0.0339599	0.0339599	0.0339599	0.0339599	0.0339599	0.0339599	0.0339599	0.0339599	0.0339599	0.0339599
CH4	33	0.333869	0.337495	0.341165	0.344878	0.348637	0.352441	0.356291	0.360188	0.364131	0.368123	0.388813	0.410783	0.434111	0.458882	0.0335256	0.0335256	0.0335256	0.0335256	0.0335256	0.0335256	0.0335256	0.0335256	0.0335256	0.0335256	0.0335256	0.0335256	0.0335256	0.0335256
CH4	34	0.329858	0.333441	0.337067	0.340736	0.34445	0.348209	0.352013	0.355863	0.35976	0.363703	0.384147	0.405854	0.428904	0.45338	0.0330972	0.0330972	0.0330972	0.0330972	0.0330972	0.0330972	0.0330972	0.0330972	0.0330972	0.0330972	0.0330972	0.0330972	0.0330972	0.0330972
CH4	35	0.325896	0.329436	0.333018	0.336644	0.340314	0.344028	0.347786	0.351591	0.355441	0.359337	0.379537	0.400986	0.423761	0.447944	0.0326749	0.0326749	0.0326749	0.0326749	0.0326749	0.0326749	0.0326749	0.0326749	0.0326749	0.0326749	0.0326749	0.0326749	0.0326749	0.0326749
CH4	36	0.321982	0.325479	0.329019	0.332602	0.336228	0.339897	0.343611	0.34737	0.351174	0.355024	0.374983	0.396176	0.418679	0.442574	0.0322584	0.0322584	0.0322584	0.0322584	0.0322584	0.0322584	0.0322584	0.0322584	0.0322584	0.0322584	0.0322584	0.0322584	0.0322584	0.0322584
CH4	37	0.318115	0.321571	0.325069	0.328609	0.332191	0.335817	0.339487	0.3432	0.346959	0.350763	0.370484	0.391424	0.413659	0.437269	0.462339	0.0318476	0.0318476	0.0318476	0.0318476	0.0318476	0.0318476	0.0318476	0.0318476	0.0318476	0.0318476	0.0318476	0.0318476	0.0318476
CH4	38	0.314295	0.31771	0.321166	0.324664	0.328203	0.331786	0.335412	0.339081	0.342795	0.346554	0.36604	0.38673	0.4087	0.432028	0.456799	0.0314425	0.0314425	0.0314425	0.0314425	0.0314425	0.0314425	0.0314425	0.0314425	0.0314425	0.0314425	0.0314425	0.0314425	0.0314425
CH4	39	0.310522	0.313896	0.317311	0.320766	0.324264	0.327804	0.331386	0.335012	0.338682	0.342396	0.361649	0.382092	0.4038	0.42685	0.451325	0.031043	0.031043	0.031043	0.031043	0.031043	0.031043	0.031043	0.031043	0.031043	0.031043	0.031043	0.031043	0.031043
CH4	40	0.306794	0.310128	0.313502	0.316917	0.320372	0.32387	0.32741	0.330992	0.334618	0.338288	0.357311	0.377511	0.39896	0.421735	0.445918	0.030649	0.030649	0.030649	0.030649	0.030649	0.030649	0.030649	0.030649	0.030649	0.030649	0.030649	0.030649	0.030649
CH4	41	0.303112	0.306406	0.309739	0.313113	0.316528	0.319984	0.323481	0.327021	0.330604	0.33423	0.353026	0.372985	0.394178	0.416681	0.440576	0.0302604	0.0302604	0.0302604	0.0302604	0.0302604	0.0302604	0.0302604	0.0302604	0.0302604	0.0302604	0.0302604	0.0302604	0.0302604
CH4	42	0.299474	0.302728	0.306022	0.309356	0.31273	0.316145	0.3196	0.323098	0.326638	0.330221	0.348793	0.368513	0.389453	0.411688	0.435298	0.460368	0.029877	0.029877	0.029877	0.029877	0.029877	0.029877	0.029877	0.029877	0.029877	0.029877	0.029877	0.029877
CH4	43	0.29588	0.299096	0.30235	0.305644	0.308978	0.312352	0.315767	0.319222	0.32272	0.32626	0.344611	0.364096	0.384786	0.406756	0.430084	0.454855	0.029499	0.029499	0.029499	0.029499	0.029499	0.029499	0.029499	0.029499	0.029499	0.029499	0.029499	0.029499
CH4	44	0.292329	0.295507	0.298723	0.301977	0.305271	0.308605	0.311979	0.315394	0.318849	0.322347	0.340479	0.359732	0.380175	0.401883	0.424933	0.449408	0.029126	0.029126	0.029126	0.029126	0.029126	0.029126	0.029126	0.029126	0.029126	0.029126	0.029126	0.029126
CH4	45	0.288822	0.291962	0.295139	0.298355	0.301609	0.304903	0.308237	0.311611	0.315026	0.318482	0.336397	0.35542	0.37562	0.397069	0.419844	0.444027	0.0287582	0.0287582	0.0287582	0.0287582	0.0287582	0.0287582	0.0287582	0.0287582	0.0287582	0.0287582	0.0287582	0.0287582
CH4	46	0.285357	0.288459	0.291599	0.294776	0.297992	0.301247	0.304541	0.307874	0.311248	0.314663	0.332365	0.351161	0.37112	0.392313	0.414816	0.438711	0.0283953	0.0283953	0.0283953	0.0283953	0.0283953	0.0283953	0.0283953	0.0283953	0.0283953	0.0283953	0.0283953	0.0283953
CH4	47	0.281934	0.284999	0.288101	0.291241	0.294418	0.297634	0.300889	0.304183	0.307516	0.31089	0.328381	0.346953	0.366674	0.387614	0.409849	0.433459	0.458529	0.0280374	0.0280374	0.0280374	0.0280374	0.0280374	0.0280374	0.0280374	0.0280374	0.0280374	0.0280374	0.0280374
CH4	48	0.278552	0.281581	0.284646	0.287748	0.290888	0.294065	0.297281	0.300536	0.303829	0.307163	0.324445	0.342796	0.362281	0.382972	0.404941	0.42827	0.45304	0.0276843	0.0276843	0.0276843	0.0276843	0.0276843	0.0276843	0.0276843	0.0276843	0.0276843	0.0276843	0.0276843
CH4	49	0.275211	0.278204	0.281232	0.284298	0.2874	0.290539	0.293717	0.296933	0.300187	0.303481	0.320557	0.338689	0.357942	0.378385	0.400093	0.423143	0.447618	0.0273359	0.0273359	0.0273359	0.0273359	0.0273359	0.0273359	0.0273359	0.0273359	0.0273359	0.0273359	0.0273359
CH4	50	0.271911	0.274868	0.27786	0.280889	0.283954	0.287056	0.290196	0.293373	0.296589	0.299844	0.316716	0.334631	0.353655	0.373854	0.395303	0.418078	0.442261	0.0269923	0.0269923	0.0269923	0.0269923	0.0269923	0.0269923	0.0269923	0.0269923	0.0269923	0.0269923	0.0269923
CH4	51	0.268651	0.271572	0.274529	0.277521	0.28055	0.283615	0.286717	0.289857	0.293034	0.29625	0.312921	0.330623	0.349419	0.369378	0.390571	0.413074	0.436969	0.0266532	0.0266532	0.0266532	0.0266532	0.0266532	0.0266532	0.0266532	0.0266532	0.0266532	0.0266532	0.0266532
CH4	52	0.26543	0.268316	0.271238	0.274194	0.277187	0.280215	0.28328	0.286383	0.289522	0.2927	0.309172	0.326662	0.345234	0.364955	0.385895	0.40813	0.43174	0.45681	0.0263188	0.0263188	0.0263188	0.0263188	0.0263188	0.0263188	0.0263188	0.0263188	0.0263188	0.0263188
CH4	53	0.262247	0.265099	0.267986	0.270908	0.273864	0.276857	0.279885	0.28295	0.286053	0.289192	0.305468	0.32275	0.3411	0.360586	0.381276	0.403246	0.426574	0.451345	0.0259887	0.0259887	0.0259887	0.0259887	0.0259887	0.0259887	0.0259887	0.0259887	0.0259887	0.0259887
CH4	54	0.259104	0.261922	0.264774	0.267661	0.270582	0.273539	0.276531	0.27956	0.282625	0.285727	0.301808	0.318884	0.337016	0.356269	0.376713	0.39842	0.42147	0.445946	0.0256632	0.0256632	0.0256632	0.0256632	0.0256632	0.0256632	0.0256632	0.0256632	0.0256632	0.0256632
CH4	55	0.255998	0.258782	0.2616	0.264453	0.267339	0.270261	0.273217	0.27621	0.279238	0.282304	0.298193	0.315065	0.332981	0.352004	0.372204	0.393653	0.416428	0.440611	0.0253419	0.0253419	0.0253419	0.0253419	0.0253419	0.0253419	0.0253419	0.0253419	0.0253419	0.0253419
CH4	56	0.252929	0.255681	0.258465	0.261283	0.264136	0.267022	0.269944	0.2729	0.275893	0.278921	0.294622	0.311292	0.328994	0.347791	0.367749	0.388942	0.411446	0.435341	0.0250249	0.0250249	0.0250249	0.0250249	0.0250249	0.0250249	0.0250249	0.0250249	0.0250249	0.0250249
CH4	57	0.249898	0.252617	0.255368	0.258153	0.260971	0.263823	0.26671	0.269631	0.272588	0.27558	0.291093	0.307565	0.325056	0.343628	0.363349	0.384289	0.406524	0.430133	0.0247122	0.0247122	0.0247122	0.0247122	0.0247122	0.0247122	0.0247122	0.0247122	0.0247122	0.0247122
CH4	58	0.246904	0.24959	0.252308	0.255059	0.257844	0.260662	0.263514	0.266401	0.269322	0.272279	0.287607	0.303882	0.321164	0.339515	0.359001	0.379691	0.401661	0.424989	0.0244036	0.0244036	0.0244036	0.0244036	0.0244036	0.0244036	0.0244036	0.0244036	0.0244036	0.0244036
CH4	59	0.243945	0.246599	0.249285	0.252004	0.254755	0.257539	0.260358	0.26321	0.266096	0.269018	0.284163	0.300244	0.31732	0.335452	0.354705	0.375148	0.396856	0.419906	0.0240991	0.0240991	0.0240991	0.0240991	0.0240991	0.0240991	0.0240991	0.0240991	0.0240991	0.0240991
CH4	60	0.241022	0.243644	0.246298	0.248985	0.251703	0.254454	0.257239	0.260057	0.262909	0.265796	0.28076	0.29665	0.313522	0.331437	0.350461	0.37066	0.392109	0.414884	0.0237986	0.0237986	0.0237986	0.0237986	0.0237986	0.0237986	0.0237986	0.0237986	0.0237986	0.0237986
CH4	61	0.238134	0.240726	0.243348	0.246002	0.248688	0.251407	0.254158	0.256942	0.259761	0.262613	0.277399	0.293099	0.30977	0.327471	0.346268	0.366227	0.387419	0.409923	0.023502	0.023502	0.023502	0.023502	0.023502	0.023502	0.023502	0.023502	0.023502	0.023502
CH4	62	0.235282	0.237842	0.240433	0.243055	0.245709	0.248395	0.251114	0.253865	0.25665	0.259468	0.274077	0.28959	0.306062	0.323553	0.342125	0.361846	0.382786	0.405021	0.453701	0.0232094	0.0232094	0.0232094	0.0232094	0.0232094	0.0232094	0.0232094	0.0232094	0.0232094
CH4	63	0.232463	0.234993	0.237553	0.240144	0.242767	0.245421	0.248107	0.250825	0.253577	0.256361	0.270796	0.286124	0.3024	0.319682	0.338032	0.357518	0.378208	0.400178	0.448277	0.0229207	0.0229207	0.0229207	0.0229207	0.0229207	0.0229207	0.0229207	0.0229207	0.0229207
CH4	64	0.229679	0.232178	0.234708	0.237268	0.239859	0.242482	0.245136	0.247822	0.25054	0.253292	0.267555	0.282699	0.298781	0.315857	0.333989	0.353242	0.373685	0.395393	0.442918	0.0226357	0.0226357	0.0226357	0.0226357	0.0226357	0.0226357	0.0226357	0.0226357	0.0226357
CH4	65	0.226928	0.229398	0.231897	0.234427	0.236987	0.239578	0.2422	0.244854	0.247541	0.250259	0.264352	0.279316	0.295206	0.312078	0.329993	0.349017	0.369216	0.390665	0.437624	0.0223545	0.0223545	0.0223545	0.0223545	0.0223545	0.0223545	0.0223545	0.0223545	0.0223545
CH4	66	0.22421	0.22665	0.22912	0.23162	0.234149	0.236709	0.2393	0.241923	0.244577	0.247263	0.261188	0.275974	0.291674	0.308345	0.326046	0.344843	0.364801	0.385994	0.432393	0.022077	0.022077	0.022077	0.022077	0.022077	0.022077	0.022077	0.022077	0.022077
CH4	67	0.221525	0.223936	0.226376	0.228846	0.231346	0.233875	0.236435	0.239027	0.241649	0.244303	0.258062	0.272671	0.288184	0.304656	0.322147	0.340719	0.360439	0.38138	0.427224	0.0218031	0.0218031	0.0218031	0.0218031	0.0218031	0.0218031	0.0218031	0.0218031	0.0218031
CH4	68	0.218872	0.221255	0.223666	0.226106	0.228576	0.231075	0.233605	0.236165	0.238756	0.241379	0.254973	0.269408	0.284736	0.301012	0.318294	0.336644	0.35613	0.37682	0.422118	0.0215328	0.0215328	0.0215328	0.0215328	0.0215328	0.0215328	0.0215328	0.0215328	0.0215328
CH4	69	0.216252	0.218606	0.220988	0.223399	0.225839	0.228309	0.230809	0.233338	0.235898	0.238489	0.251922	0.266185	0.28133	0.297411	0.314487	0.332619	0.351872	0.372315	0.417073	0.021266	0.021266	0.021266	0.021266	0.021266	0.021266	0.021266	0.021266	0.021266
CH4	70	0.213663	0.215988	0.218342	0.220725	0.223136	0.225576	0.228046	0.230545	0.233075	0.235635	0.248907	0.263	0.277964	0.293854	0.310726	0.328642	0.347665	0.367865	0.412088	0.0210027	0.0210027	0.0210027	0.0210027	0.0210027	0.0210027	0.0210027	0.0210027	0.0210027
CH4	71	0.211105	0.213403	0.215729	0.218082	0.220465	0.222876	0.225316	0.227786	0.230285	0.232815	0.245929	0.259854	0.274639	0.290339	0.30701	0.324712	0.343509	0.363467	0.407164	0.0207428	0.0207428	0.0207428	0.0207428	0.0207428	0.0207428	0.0207428	0.0207428	0.0207428
CH4	72	0.208577	0.210848	0.213146	0.215472	0.217826	0.220208	0.222619	0.22506	0.227529	0.230029	0.242986	0.256745	0.271354	0.286867	0.303339	0.32083	0.339402	0.359123	0.402298	0.450977	0.0204862	0.0204862	0.0204862	0.0204862	0.0204862	0.0204862	0.0204862	0.0204862
CH4	73	0.206081	0.208324	0.210595	0.212893	0.215219	0.217573	0.219955	0.222366	0.224806	0.227276	0.240079	0.253673	0.268109	0.283436	0.299712	0.316994	0.335345	0.35483	0.39749	0.445589	0.0202331	0.0202331	0.0202331	0.0202331	0.0202331	0.0202331	0.0202331	0.0202331
CH4	74	0.203614	0.205831	0.208074	0.210345	0.212643	0.214969	0.217323	0.219705	0.222116	0.224557	0.237207	0.250639	0.264902	0.280047	0.296128	0.313204	0.331336	0.350589	0.39274	0.440266	0.0199832	0.0199832	0.0199832	0.0199832	0.0199832	0.0199832	0.0199832	0.0199832
CH4	75	0.201177	0.203367	0.205584	0.207828	0.210098	0.212396	0.214722	0.217076	0.219459	0.22187	0.234369	0.247641	0.261734	0.276698	0.292588	0.30946	0.327375	0.346399	0.388047	0.435006	0.0197365	0.0197365	0.0197365	0.0197365	0.0197365	0.0197365	0.0197365	0.0197365
CH4	76	0.198769	0.200933	0.203124	0.205341	0.207584	0.209855	0.212153	0.214479	0.216833	0.219215	0.231565	0.244679	0.258604	0.27339	0.28909	0.305761	0.323462	0.342259	0.38341	0.429809	0.019493	0.019493	0.019493	0.019493	0.019493	0.019493	0.019493	0.019493
CH4	77	0.19639	0.198529	0.200693	0.202883	0.2051	0.207344	0.209615	0.211913	0.214238	0.216592	0.228795	0.241753	0.255511	0.270121	0.285633	0.302106	0.319596	0.338168	0.378829	0.424674	0.0192527	0.0192527	0.0192527	0.0192527	0.0192527	0.0192527	0.0192527	0.0192527
CH4	78	0.19404	0.196153	0.198291	0.200456	0.202646	0.204863	0.207107	0.209377	0.211675	0.214001	0.226058	0.238861	0.252456	0.266891	0.282219	0.298494	0.315776	0.334127	0.374303	0.419601	0.0190154	0.0190154	0.0190154	0.0190154	0.0190154	0.0190154	0.0190154	0.0190154
CH4	79	0.191718	0.193806	0.195919	0.198057	0.200222	0.202412	0.204629	0.206872	0.209143	0.211441	0.223355	0.236005	0.249437	0.2637	0.278845	0.294926	0.312002	0.330134	0.369831	0.414588	0.0187812	0.0187812	0.0187812	0.0187812	0.0187812	0.0187812	0.0187812	0.0187812
CH4	80	0.189424	0.191487	0.193575	0.195688	0.197826	0.19999	0.202181	0.204398	0.206641	0.208912	0.220683	0.233182	0.246455	0.260547	0.275512	0.291401	0.308273	0.326189	0.365412	0.409636	0.0185501	0.0185501	0.0185501	0.0185501	0.0185501	0.0185501	0.0185501	0.0185501
CH4	81	0.187158	0.189196	0.191259	0.193346	0.195459	0.197598	0.199762	0.201953	0.204169	0.206413	0.218044	0.230394	0.243508	0.257433	0.272218	0.287918	0.304589	0.322291	0.361046	0.404743	0.0183218	0.0183218	0.0183218	0.0183218	0.0183218	0.0183218	0.0183218	0.0183218
CH4	82	0.184918	0.186932	0.188971	0.191033	0.193121	0.195234	0.197373	0.199537	0.201727	0.203944	0.215436	0.227639	0.240597	0.254355	0.268965	0.284477	0.300949	0.31844	0.356733	0.399908	0.448588	0.0180966	0.0180966	0.0180966	0.0180966	0.0180966	0.0180966	0.0180966
CH4	83	0.182706	0.184696	0.18671	0.188748	0.190811	0.192899	0.195012	0.19715	0.199314	0.201505	0.21286	0.224917	0.23772	0.251315	0.26575	0.281077	0.297353	0.314635	0.352471	0.395131	0.44323	0.0178742	0.0178742	0.0178742	0.0178742	0.0178742	0.0178742	0.0178742
CH4	84	0.18052	0.182486	0.184476	0.18649	0.188528	0.190591	0.192679	0.194792	0.19693	0.199095	0.210314	0.222228	0.234878	0.24831	0.262573	0.277718	0.2938	0.310875	0.34826	0.390411	0.437937	0.0176543	0.0176543	0.0176543	0.0176543	0.0176543	0.0176543	0.0176543
CH4	85	0.178361	0.180304	0.18227	0.18426	0.186274	0.188312	0.190375	0.192463	0.194575	0.196714	0.2078	0.219571	0.23207	0.245342	0.259435	0.2744	0.290289	0.307161	0.3441	0.385749	0.432707	0.0174379	0.0174379	0.0174379	0.0174379	0.0174379	0.0174379	0.0174379
CH4	86	0.176228	0.178147	0.18009	0.182056	0.184046	0.18606	0.188098	0.190161	0.192249	0.194362	0.205315	0.216946	0.229296	0.24241	0.256335	0.27112	0.286821	0.303491	0.33999	0.381141	0.42754	0.0172239	0.0172239	0.0172239	0.0172239	0.0172239	0.0172239	0.0172239
CH4	87	0.17412	0.176016	0.177936	0.179879	0.181845	0.183835	0.185848	0.187887	0.18995	0.192037	0.20286	0.214352	0.226555	0.239513	0.253271	0.267881	0.283393	0.299866	0.335928	0.376589	0.422434	0.0170127	0.0170127	0.0170127	0.0170127	0.0170127	0.0170127	0.0170127
CH4	88	0.172037	0.173911	0.175808	0.177727	0.17967	0.181636	0.183626	0.18564	0.187678	0.189741	0.200435	0.21179	0.223847	0.23665	0.250245	0.26468	0.280007	0.296283	0.331916	0.372091	0.417389	0.0168041	0.0168041	0.0168041	0.0168041	0.0168041	0.0168041	0.0168041
CH4	89	0.169979	0.171831	0.173705	0.175602	0.177521	0.179464	0.18143	0.18342	0.185434	0.187472	0.198039	0.209258	0.221172	0.233822	0.247254	0.261517	0.276662	0.292743	0.327951	0.367648	0.412405	0.0165982	0.0165982	0.0165982	0.0165982	0.0165982	0.0165982	0.0165982
CH4	90	0.167947	0.169776	0.171628	0.173502	0.175399	0.177318	0.179261	0.181227	0.183217	0.185231	0.195671	0.206757	0.218528	0.231027	0.244299	0.258392	0.273357	0.289246	0.324034	0.363257	0.407481	0.0163949	0.0163949	0.0163949	0.0163949	0.0163949	0.0163949	0.0163949
CH4	91	0.165938	0.167746	0.169575	0.171427	0.173301	0.175198	0.177117	0.17906	0.181026	0.183016	0.193332	0.204285	0.215916	0.228266	0.24138	0.255305	0.270091	0.285791	0.320164	0.358919	0.402615	0.0161942	0.0161942	0.0161942	0.0161942	0.0161942	0.0161942	0.0161942
CH4	92	0.163954	0.16574	0.167548	0.169377	0.171229	0.173103	0.175	0.176919	0.178862	0.180828	0.191021	0.201844	0.213336	0.225539	0.238496	0.252255	0.266864	0.282377	0.31634	0.354632	0.397807	0.446487	0.0159961	0.0159961	0.0159961	0.0159961	0.0159961	0.0159961
CH4	93	0.161993	0.163758	0.165544	0.167352	0.169182	0.171033	0.172907	0.174804	0.176724	0.178666	0.188737	0.199431	0.210786	0.222843	0.235646	0.249241	0.263676	0.279004	0.312561	0.350397	0.393057	0.441157	0.0158004	0.0158004	0.0158004	0.0158004	0.0158004	0.0158004
CH4	94	0.160056	0.1618	0.163565	0.165351	0.167159	0.168989	0.17084	0.172714	0.174611	0.17653	0.186481	0.197048	0.208267	0.220181	0.232831	0.246263	0.260526	0.275671	0.308828	0.346213	0.388364	0.43589	0.0156073	0.0156073	0.0156073	0.0156073	0.0156073	0.0156073
CH4	95	0.158143	0.159866	0.161609	0.163374	0.16516	0.166968	0.168798	0.170649	0.172523	0.17442	0.184252	0.194693	0.205778	0.21755	0.230049	0.243321	0.257414	0.272378	0.30514	0.342079	0.383727	0.430686	0.0154165	0.0154165	0.0154165	0.0154165	0.0154165	0.0154165
CH4	96	0.156252	0.157954	0.159677	0.161421	0.163186	0.164972	0.16678	0.168609	0.170461	0.172335	0.18205	0.192366	0.203319	0.21495	0.2273	0.240414	0.254339	0.269125	0.301496	0.337994	0.379146	0.425544	0.0152282	0.0152282	0.0152282	0.0152282	0.0152282	0.0152282
CH4	97	0.154384	0.156066	0.157768	0.159491	0.161235	0.163	0.164786	0.166594	0.168424	0.170275	0.179874	0.190067	0.20089	0.212382	0.224585	0.237542	0.251301	0.26591	0.297895	0.333958	0.374619	0.420464	0.0150423	0.0150423	0.0150423	0.0150423	0.0150423	0.0150423
CH4	98	0.152538	0.1542	0.155882	0.157585	0.159308	0.161052	0.162816	0.164603	0.16641	0.16824	0.177725	0.187796	0.198489	0.209844	0.221902	0.234705	0.248299	0.262734	0.294338	0.32997	0.370146	0.415444	0.0148587	0.0148587	0.0148587	0.0148587	0.0148587	0.0148587
CH4	99	0.150714	0.152357	0.154019	0.155701	0.157403	0.159126	0.16087	0.162635	0.164421	0.166229	0.175601	0.185551	0.196118	0.207337	0.219251	0.231901	0.245333	0.259596	0.290823	0.32603	0.365727	0.410484	0.0146774	0.0146774	0.0146774	0.0146774	0.0146774	0.0146774
CH4	100	0.148913	0.150535	0.152178	0.15384	0.155522	0.157224	0.158947	0.160691	0.162456	0.164242	0.173502	0.183334	0.193774	0.20486	0.216632	0.229131	0.242403	0.256496	0.28735	0.322137	0.36136	0.405584	0.0144984	0.0144984	0.0144984	0.0144984	0.0144984	0.0144984
CH4	101	0.147133	0.148736	0.150359	0.152001	0.153663	0.155345	0.157048	0.158771	0.160515	0.162279	0.171429	0.181144	0.191459	0.202413	0.214044	0.226394	0.239508	0.253432	0.283918	0.318291	0.357046	0.400742	0.0143216	0.0143216	0.0143216	0.0143216	0.0143216	0.0143216
CH4	102	0.145374	0.146958	0.148561	0.150184	0.151826	0.153488	0.155171	0.156873	0.158596	0.16034	0.16938	0.178979	0.189172	0.199995	0.211487	0.22369	0.236647	0.250406	0.280528	0.314491	0.352783	0.395959	0.444638	0.0141471	0.0141471	0.0141471	0.0141471	0.0141471
CH4	103	0.143636	0.145202	0.146786	0.148389	0.150012	0.151654	0.153316	0.154998	0.156701	0.158424	0.167356	0.176841	0.186912	0.197606	0.208961	0.221018	0.233821	0.247415	0.277178	0.310736	0.348572	0.391232	0.439331	0.0139748	0.0139748	0.0139748	0.0139748	0.0139748
CH4	104	0.141919	0.143466	0.145031	0.146616	0.148219	0.149842	0.151484	0.153146	0.154828	0.156531	0.165356	0.174728	0.184679	0.195245	0.206465	0.218378	0.231028	0.24446	0.273868	0.307026	0.34441	0.386562	0.434087	0.0138046	0.0138046	0.0138046	0.0138046	0.0138046
CH4	105	0.140223	0.141751	0.143298	0.144863	0.146448	0.148051	0.149674	0.151316	0.152978	0.15466	0.163381	0.17264	0.182472	0.192913	0.203998	0.21577	0.228269	0.241541	0.270598	0.30336	0.340299	0.381947	0.428906	0.0136366	0.0136366	0.0136366	0.0136366	0.0136366
CH4	106	0.138547	0.140057	0.141585	0.143132	0.144697	0.146282	0.147885	0.149508	0.15115	0.152812	0.161428	0.170578	0.180293	0.190608	0.201562	0.213193	0.225543	0.238657	0.267367	0.299738	0.336236	0.377388	0.423786	0.0134706	0.0134706	0.0134706	0.0134706	0.0134706
CH4	107	0.136891	0.138383	0.139893	0.141422	0.142968	0.144534	0.146118	0.147721	0.149344	0.150986	0.1595	0.16854	0.178139	0.188331	0.199154	0.210647	0.222849	0.235807	0.264175	0.29616	0.332222	0.372883	0.418728	0.0133068	0.0133068	0.0133068	0.0133068	0.0133068
CH4	108	0.135255	0.13673	0.138221	0.139731	0.14126	0.142806	0.144372	0.145956	0.147559	0.149182	0.157594	0.166526	0.176011	0.186082	0.196776	0.208131	0.220188	0.232991	0.26102	0.292624	0.328256	0.368432	0.41373	0.0131448	0.0131448	0.0131448	0.0131448	0.0131448
CH4	109	0.133639	0.135096	0.13657	0.138062	0.139572	0.1411	0.142647	0.144212	0.145796	0.147399	0.155711	0.164537	0.173908	0.183859	0.194425	0.205645	0.217559	0.230209	0.257904	0.28913	0.324338	0.364035	0.408792	0.0129852	0.0129852	0.0129852	0.0129852	0.0129852
CH4	110	0.132042	0.133481	0.134938	0.136412	0.137904	0.139414	0.140942	0.142489	0.144054	0.145638	0.153851	0.162571	0.171831	0.181663	0.192103	0.203189	0.214961	0.22746	0.254825	0.285679	0.320466	0.359689	0.403913	0.0128274	0.0128274	0.0128274	0.0128274	0.0128274
CH4	111	0.130464	0.131886	0.133326	0.134782	0.136256	0.137748	0.139258	0.140786	0.142333	0.143898	0.152013	0.160629	0.169778	0.179493	0.189809	0.200763	0.212394	0.224744	0.251782	0.282268	0.316641	0.355396	0.399092	0.0126715	0.0126715	0.0126715	0.0126715	0.0126715
CH4	112	0.128905	0.13031	0.131732	0.133172	0.134628	0.136102	0.137594	0.139104	0.140632	0.142179	0.150197	0.158711	0.167751	0.17735	0.187542	0.198365	0.209857	0.22206	0.248776	0.278898	0.312861	0.351154	0.394329	0.443009	0.0125176	0.0125176	0.0125176	0.0125176
CH4	113	0.127365	0.128753	0.130158	0.13158	0.13302	0.134476	0.13595	0.137442	0.138952	0.14048	0.148403	0.156815	0.165747	0.175232	0.185303	0.195996	0.207351	0.219409	0.245806	0.275569	0.309127	0.346963	0.389623	0.437722	0.0123657	0.0123657	0.0123657	0.0123657
CH4	114	0.125843	0.127215	0.128603	0.130008	0.13143	0.13287	0.134326	0.1358	0.137292	0.138802	0.14663	0.154942	0.163767	0.173139	0.18309	0.193656	0.204876	0.216789	0.242871	0.272279	0.305437	0.342821	0.384973	0.432498	0.0122156	0.0122156	0.0122156	0.0122156
CH4	115	0.12434	0.125695	0.127067	0.128455	0.12986	0.131282	0.132721	0.134178	0.135652	0.137144	0.144878	0.153091	0.161811	0.171071	0.180903	0.191343	0.202429	0.214201	0.239972	0.269029	0.301791	0.33873	0.380378	0.427337	0.0120674	0.0120674	0.0120674	0.0120674
CH4	116	0.122854	0.124193	0.125549	0.12692	0.128309	0.129714	0.131136	0.132575	0.134032	0.135506	0.143148	0.151262	0.159879	0.169028	0.178743	0.189059	0.200012	0.211643	0.237107	0.265818	0.298189	0.334687	0.375838	0.422237	0.011921	0.011921	0.011921	0.011921
CH4	117	0.121386	0.12271	0.124049	0.125404	0.126776	0.128164	0.129569	0.130991	0.13243	0.133887	0.141438	0.149456	0.157969	0.167009	0.176608	0.186801	0.197624	0.209116	0.234276	0.262644	0.294629	0.330692	0.371353	0.417198	0.0117765	0.0117765	0.0117765	0.0117765
CH4	118	0.119936	0.121244	0.122567	0.123906	0.125261	0.126633	0.128021	0.129426	0.130848	0.132288	0.139749	0.147671	0.156083	0.165015	0.1745	0.184571	0.195264	0.20662	0.23148	0.259509	0.291113	0.326745	0.366921	0.412219	0.0116337	0.0116337	0.0116337	0.0116337
CH4	119	0.118503	0.119795	0.121103	0.122426	0.123765	0.12512	0.126492	0.12788	0.129285	0.130708	0.138079	0.145907	0.154219	0.163044	0.172416	0.182367	0.192933	0.204153	0.228716	0.256412	0.287638	0.322846	0.362542	0.4073	0.0114927	0.0114927	0.0114927	0.0114927
CH4	120	0.117088	0.118364	0.119656	0.120963	0.122287	0.123626	0.124981	0.126353	0.127741	0.129146	0.13643	0.144164	0.152377	0.161097	0.170357	0.180189	0.19063	0.201715	0.225986	0.253351	0.284205	0.318992	0.358215	0.402439	0.0113535	0.0113535	0.0113535	0.0113535
CH4	121	0.115689	0.11695	0.118226	0.119518	0.120826	0.122149	0.123488	0.124844	0.126215	0.127604	0.134801	0.142443	0.150557	0.159174	0.168323	0.178038	0.188354	0.199307	0.223288	0.250327	0.280813	0.315185	0.35394	0.397637	0.011216	0.011216	0.011216	0.011216
CH4	122	0.114307	0.115553	0.116814	0.118091	0.119382	0.12069	0.122013	0.123352	0.124708	0.126079	0.133191	0.140741	0.148759	0.157273	0.166313	0.175912	0.186105	0.196928	0.220623	0.247339	0.277461	0.311424	0.349716	0.392891	0.441571	0.01108	0.01108	0.01108
CH4	123	0.112941	0.114173	0.115419	0.11668	0.117956	0.119248	0.120556	0.121879	0.123218	0.124574	0.1316	0.139061	0.146983	0.155395	0.164327	0.173812	0.183883	0.194577	0.217989	0.244386	0.274149	0.307707	0.345543	0.388203	0.436302	0.010946	0.010946	0.010946
CH4	124	0.111592	0.112809	0.11404	0.115286	0.116548	0.117824	0.119116	0.120423	0.121747	0.123086	0.130028	0.1374	0.145228	0.15354	0.162365	0.171737	0.181688	0.192254	0.215387	0.241469	0.270877	0.304035	0.341419	0.383571	0.431096	0.0108135	0.0108135	0.0108135
CH4	125	0.110259	0.111461	0.112678	0.113909	0.115155	0.116417	0.117693	0.118985	0.120292	0.121616	0.128475	0.135759	0.143494	0.151706	0.160427	0.169686	0.179519	0.189959	0.212816	0.238587	0.267644	0.300406	0.337345	0.378993	0.425952	0.0106827	0.0106827	0.0106827
CH4	126	0.108942	0.11013	0.111332	0.112549	0.11378	0.115026	0.116287	0.117564	0.118856	0.120163	0.126941	0.134138	0.14178	0.149895	0.158511	0.16766	0.177375	0.187691	0.210276	0.235739	0.26445	0.296821	0.333319	0.374471	0.420869	0.0105535	0.0105535	0.0105535
CH4	127	0.107641	0.108815	0.110002	0.111205	0.112421	0.113652	0.114899	0.11616	0.117436	0.118728	0.125425	0.132536	0.140087	0.148105	0.156619	0.165659	0.175258	0.18545	0.207766	0.232926	0.261294	0.293279	0.329342	0.370002	0.415847	0.0104258	0.0104258	0.0104258
CH4	128	0.106355	0.107515	0.108689	0.109876	0.111078	0.112295	0.113526	0.114773	0.116034	0.11731	0.123927	0.130954	0.138415	0.146337	0.154749	0.163681	0.173166	0.183237	0.205286	0.230146	0.258175	0.289779	0.325411	0.365587	0.410885	0.0102998	0.0102998	0.0102998
CH4	129	0.105085	0.106231	0.10739	0.108564	0.109752	0.110954	0.112171	0.113402	0.114648	0.115909	0.122448	0.12939	0.136762	0.14459	0.152901	0.161727	0.171098	0.181049	0.202835	0.227399	0.255094	0.28632	0.321528	0.361225	0.405982	0.0101753	0.0101753	0.0101753
CH4	130	0.103742	0.104874	0.10602	0.10718	0.108353	0.109541	0.110743	0.11196	0.113191	0.114437	0.120898	0.127757	0.135041	0.142776	0.150988	0.159709	0.168968	0.1788	0.200326	0.224597	0.251962	0.282816	0.317603	0.356826	0.40105	0.00996456	0.00996456	0.00996456
CH4	131	0.102593	0.103711	0.104843	0.105989	0.107149	0.108322	0.10951	0.110712	0.111929	0.11316	0.119543	0.126321	0.133518	0.14116	0.149275	0.157891	0.16704	0.176755	0.198025	0.222006	0.249044	0.27953	0.313903	0.352658	0.396354	0.00993345	0.00993345	0.00993345
CH4	132	0.101367	0.102472	0.103591	0.104723	0.105869	0.107029	0.108202	0.10939	0.110592	0.111809	0.118116	0.124813	0.131924	0.139475	0.147493	0.156006	0.165046	0.174645	0.195661	0.219356	0.246072	0.276194	0.310157	0.34845	0.391625	0.440304	0.00981333	0.00981333
CH4	133	0.100157	0.101249	0.102354	0.103473	0.104605	0.10575	0.10691	0.108084	0.109271	0.110474	0.116705	0.123322	0.130349	0.13781	0.145732	0.154144	0.163076	0.172561	0.193326	0.216738	0.243135	0.272898	0.306456	0.344292	0.386952	0.435051	0.00969485	0.00969485
CH4	134	0.0989604	0.100039	0.101132	0.102237	0.103355	0.104488	0.105633	0.106793	0.107967	0.109154	0.115312	0.12185	0.128793	0.136164	0.143992	0.152304	0.161129	0.170501	0.191018	0.214151	0.240234	0.269642	0.302799	0.340184	0.382335	0.42986	0.00957775	0.00957775
CH4	135	0.0977786	0.0988448	0.0999238	0.101016	0.102121	0.10324	0.104372	0.105518	0.106677	0.107851	0.113935	0.120395	0.127255	0.134539	0.142273	0.150486	0.159206	0.168466	0.188738	0.211595	0.237367	0.266424	0.299186	0.336124	0.377773	0.424731	0.00946209	0.00946209
CH4	136	0.0966109	0.0976643	0.0987305	0.0998096	0.100902	0.102007	0.103126	0.104258	0.105403	0.106563	0.112574	0.118958	0.125736	0.132933	0.140575	0.148689	0.157306	0.166455	0.186485	0.20907	0.234534	0.263244	0.295615	0.332114	0.373265	0.419664	0.00934785	0.00934785
CH4	137	0.0954571	0.096498	0.0975515	0.0986177	0.0996967	0.100789	0.101894	0.103013	0.104145	0.105291	0.11123	0.117537	0.124234	0.131346	0.138896	0.146914	0.155428	0.164468	0.18426	0.206575	0.231735	0.260103	0.292088	0.328151	0.368811	0.414656	0.00923501	0.00923501
CH4	138	0.0943172	0.0953457	0.0963866	0.09744	0.0985062	0.0995853	0.100677	0.101783	0.102901	0.104033	0.109902	0.116134	0.122751	0.129778	0.137238	0.145161	0.153573	0.162505	0.18206	0.204109	0.228969	0.256999	0.288602	0.324235	0.364411	0.409709	0.00912356	0.00912356
CH4	139	0.0931909	0.0942071	0.0952356	0.0962765	0.09733	0.0983961	0.0994752	0.100567	0.101673	0.102791	0.10859	0.114748	0.121286	0.128228	0.1356	0.143428	0.151739	0.160565	0.179888	0.201673	0.226237	0.253932	0.285159	0.320366	0.360063	0.404821	0.00901348	0.00901348
CH4	140	0.092078	0.0930821	0.0940983	0.0951268	0.0961677	0.0972212	0.0982874	0.0993664	0.100458	0.101564	0.107293	0.113377	0.119838	0.126697	0.133981	0.141716	0.149928	0.158649	0.177741	0.199267	0.223537	0.250902	0.281756	0.316544	0.355767	0.39999	0.00890468	0.00890468
CH4	141	0.0909786	0.0919707	0.0929748	0.093991	0.0950195	0.0960604	0.0971138	0.09818	0.0992591	0.100351	0.106013	0.112024	0.118407	0.125185	0.132382	0.140024	0.148139	0.156755	0.175619	0.196889	0.22087	0.247908	0.278394	0.312767	0.351522	0.395218	0.00879735	0.00879735
CH4	142	0.0898922	0.0908725	0.0918646	0.0928687	0.0938849	0.0949134	0.0959543	0.0970078	0.0980739	0.099153	0.104747	0.110687	0.116994	0.123691	0.130802	0.138353	0.146371	0.154884	0.173523	0.194539	0.218234	0.24495	0.275072	0.309035	0.347328	0.390503	0.439182	0.00869126
CH4	143	0.0888188	0.0897874	0.0907677	0.0917598	0.0927639	0.0937801	0.0948086	0.0958495	0.096903	0.0979691	0.103496	0.109365	0.115597	0.122214	0.12924	0.136701	0.144623	0.153036	0.171452	0.192217	0.21563	0.242027	0.27179	0.305347	0.343183	0.385844	0.433943	0.00858648
CH4	144	0.0876988	0.0886559	0.0896244	0.0906047	0.0915968	0.0926009	0.0936172	0.0946456	0.0956865	0.09674	0.102201	0.108	0.114158	0.120696	0.127638	0.13501	0.142838	0.15115	0.169347	0.189864	0.212997	0.239079	0.268487	0.301645	0.339029	0.381181	0.428706	0.00842351
CH4	145	0.0868259	0.0877715	0.0887285	0.0896971	0.0906774	0.0916695	0.0926736	0.0936898	0.0947183	0.0957592	0.101155	0.106885	0.112969	0.119429	0.126289	0.133573	0.141307	0.14952	0.1675	0.187772	0.210629	0.236401	0.265458	0.29822	0.335158	0.376807	0.423765	0.00849616
CH4	146	0.0856191	0.0865534	0.0874991	0.0884561	0.0894247	0.090405	0.0913971	0.0924012	0.0934174	0.0944459	0.0997776	0.105439	0.11145	0.117834	0.124611	0.131808	0.139451	0.147565	0.165331	0.185361	0.207946	0.23341	0.26212	0.294491	0.330989	0.372141	0.418539	0.00822375
CH4	147	0.0847049	0.0856281	0.0865624	0.087508	0.088465	0.0894336	0.0904139	0.091406	0.0924101	0.0934263	0.0986944	0.104288	0.110228	0.116535	0.123232	0.130343	0.137894	0.145912	0.163466	0.183257	0.205572	0.230733	0.259101	0.291086	0.327148	0.367809	0.413654	0.0082327
CH4	148	0.0835887	0.0845009	0.0854241	0.0863584	0.087304	0.0882611	0.0892297	0.09021	0.0912021	0.0922062	0.0974114	0.102939	0.108807	0.115039	0.121656	0.128683	0.136144	0.144066	0.16141	0.180966	0.203015	0.227875	0.255904	0.287508	0.32314	0.363316	0.408614	0.00802873
CH4	149	0.0826925	0.0835938	0.084506	0.0854292	0.0863635	0.0873091	0.0882662	0.0892348	0.090215	0.0912072	0.0963503	0.101811	0.10761	0.113768	0.120306	0.127249	0.13462	0.142448	0.159586	0.178908	0.200694	0.225257	0.252953	0.284179	0.319387	0.359083	0.403841	0.00803382
CH4	150	0.0816065	0.082497	0.0833983	0.0843105	0.0852337	0.086168	0.0871137	0.0880707	0.0890393	0.0900196	0.0951014	0.100497	0.106227	0.112311	0.118771	0.125631	0.132915	0.140649	0.157582	0.176674	0.1982	0.222471	0.249836	0.28069	0.315477	0.3547	0.398924	0.00783833
CH4	151	0.080728	0.081608	0.0824985	0.0833998	0.084312	0.0852352	0.0861695	0.0871151	0.0880722	0.0890408	0.0940619	0.0993936	0.105055	0.111066	0.11745	0.124228	0.131425	0.139067	0.155798	0.174662	0.195931	0.219912	0.246951	0.277436	0.311809	0.350564	0.394261	0.00783983
CH4	152	0.0796712	0.0805407	0.0814206	0.0823111	0.0832124	0.0841246	0.0850478	0.0859822	0.0869278	0.0878848	0.0928461	0.0981142	0.103708	0.109648	0.115955	0.122652	0.129763	0.137314	0.153845	0.172484	0.1935	0.217195	0.243911	0.274033	0.307996	0.346289	0.389464	0.438144
CH4	153	0.078721	0.07958	0.0804495	0.0813294	0.0822199	0.0831212	0.0840334	0.0849566	0.085891	0.0868366	0.0917387	0.0969439	0.102471	0.10834	0.114572	0.121189	0.128215	0.135676	0.15201	0.170427	0.191192	0.214604	0.241002	0.270765	0.304322	0.342158	0.384818	0.432917
CH4	154	0.0777819	0.0786307	0.0794898	0.0803592	0.0812391	0.0821297	0.083031	0.0839431	0.0848663	0.0858007	0.0906443	0.0957875	0.101249	0.107048	0.113205	0.119743	0.126686	0.134058	0.150197	0.168394	0.188911	0.212044	0.238127	0.267535	0.300692	0.338077	0.380228	0.427753
CH4	155	0.0769435	0.0777822	0.078631	0.0794901	0.0803595	0.0812394	0.08213	0.0830313	0.0839435	0.0848667	0.0896525	0.0947343	0.10013	0.10586	0.111944	0.118404	0.125264	0.132548	0.148495	0.166475	0.186747	0.209605	0.235376	0.264433	0.297195	0.334134	0.375782	0.42274
CH4	156	0.0759373	0.076766	0.0776047	0.0784535	0.0793126	0.080182	0.0810619	0.0819525	0.0828538	0.083766	0.0884948	0.0935159	0.0988476	0.104509	0.11052	0.116904	0.123682	0.130879	0.146635	0.164401	0.184431	0.207016	0.23248	0.26119	0.293561	0.33006	0.371211	0.417609
CH4	157	0.0751157	0.0759345	0.0767632	0.0776019	0.0784507	0.0793097	0.0801792	0.0810591	0.0819497	0.082851	0.0875233	0.0924846	0.0977527	0.103347	0.109286	0.115593	0.12229	0.129402	0.14497	0.162524	0.182316	0.204631	0.229791	0.258159	0.290144	0.326207	0.366867	0.412712
CH4	158	0.0741365	0.0749456	0.0757644	0.0765931	0.0774317	0.0782806	0.0791396	0.080009	0.080889	0.0817795	0.0863962	0.0912983	0.0965035	0.102031	0.1079	0.114131	0.120748	0.127775	0.143158	0.160502	0.180058	0.202107	0.226967	0.254996	0.2866	0.322232	0.362408	0.407706
CH4	159	0.0733316	0.0741309	0.07494	0.0757588	0.0765875	0.0774261	0.078275	0.079134	0.0800034	0.0808834	0.0854449	0.0902886	0.0954317	0.100893	0.106692	0.112849	0.119388	0.12633	0.14153	0.158667	0.177989	0.199775	0.224339	0.252034	0.28326	0.318468	0.358165	0.402922
CH4	160	0.0723784	0.0731683	0.0739677	0.0747767	0.0755955	0.0764242	0.0772629	0.0781117	0.0789708	0.0798402	0.0843473	0.0891332	0.094215	0.099611	0.105341	0.111425	0.117885	0.124745	0.139763	0.156696	0.175788	0.197314	0.221584	0.248949	0.279803	0.314591	0.353814	0.398038
CH4	161	0.0715898	0.0723702	0.0731601	0.0739595	0.0747685	0.0755873	0.076416	0.0772547	0.0781035	0.0789625	0.0834159	0.0881447	0.0931659	0.0984976	0.104159	0.11017	0.116554	0.123331	0.138171	0.154902	0.173766	0.195035	0.219016	0.246055	0.27654	0.310913	0.349668	0.393365
CH4	162	0.070662	0.0714332	0.0722136	0.0730034	0.0738028	0.0746118	0.0754306	0.0762593	0.077098	0.0779468	0.0823471	0.0870195	0.0919808	0.0972488	0.102843	0.108782	0.115089	0.121787	0.136449	0.15298	0.171619	0.192635	0.21633	0.243046	0.273168	0.307131	0.345423	0.388599
CH4	163	0.0698895	0.0706514	0.0714226	0.072203	0.0729928	0.0737922	0.0746013	0.0754201	0.0762487	0.0770874	0.0814352	0.0860518	0.090954	0.0961592	0.101686	0.107555	0.113787	0.120404	0.134891	0.151226	0.169642	0.190407	0.21382	0.240217	0.26998	0.303537	0.341374	0.384034
CH4	164	0.0689863	0.0697392	0.0705011	0.0712722	0.0720526	0.0728425	0.0736419	0.0744509	0.0752697	0.0760984	0.0803943	0.0849559	0.0897995	0.0949427	0.100404	0.106203	0.11236	0.118898	0.133213	0.149352	0.167549	0.188066	0.2112	0.237282	0.26669	0.299847	0.337232	0.379383
CH4	165	0.0682297	0.0689735	0.0697263	0.0704883	0.0712594	0.0720398	0.0728296	0.073629	0.0744381	0.0752569	0.0795015	0.0840087	0.0887946	0.0938764	0.0992724	0.105002	0.111086	0.117546	0.13169	0.147637	0.165617	0.185889	0.208747	0.234518	0.263575	0.296337	0.333276	0.374924
CH4	166	0.0673504	0.0680854	0.0688292	0.069582	0.070344	0.0711151	0.0718955	0.0726853	0.0734847	0.0742938	0.0784878	0.0829412	0.08767	0.0926912	0.0980228	0.103684	0.109696	0.116079	0.130054	0.14581	0.163576	0.183607	0.206191	0.231655	0.260366	0.292737	0.329235	0.370386
CH4	167	0.066547	0.0672732	0.0680082	0.068752	0.0695049	0.0702668	0.0710379	0.0718183	0.0726082	0.0734076	0.0775516	0.0819518	0.0866242	0.0915855	0.0968536	0.102447	0.108387	0.114694	0.128502	0.144071	0.161625	0.181417	0.203732	0.228892	0.25726	0.289245	0.325308	0.365968
CH4	168	0.0658157	0.0665332	0.0672594	0.0679944	0.0687383	0.0694911	0.070253	0.0710241	0.0718046	0.0725944	0.076689	0.0810368	0.0856534	0.0905555	0.0957608	0.101288	0.107157	0.113389	0.127032	0.142415	0.159759	0.179315	0.201364	0.226224	0.254254	0.285857	0.32149	0.361665
CH4	169	0.0649689	0.0656779	0.0663954	0.0671216	0.0678566	0.0686005	0.0693533	0.0701152	0.0708863	0.0716668	0.0757125	0.0800084	0.08457	0.0894136	0.0945568	0.100018	0.105817	0.111974	0.125455	0.140655	0.157792	0.177114	0.1989	0.223464	0.251159	0.282385	0.317593	0.35729
CH4	170	0.0641939	0.0648945	0.0656034	0.066321	0.0670472	0.0677822	0.068526	0.0692789	0.0700408	0.0708119	0.0748094	0.0790541	0.0835612	0.0883471	0.0934289	0.0988249	0.104555	0.110639	0.123959	0.138977	0.15591	0.175002	0.196528	0.220798	0.248163	0.279017	0.313805	0.353028
CH4	171	0.063515	0.0642072	0.0649077	0.0656167	0.0663343	0.0670605	0.0677955	0.0685393	0.0692921	0.0700541	0.0740039	0.0781979	0.0826513	0.0873801	0.0924013	0.0977329	0.103394	0.109406	0.122567	0.137406	0.154137	0.173001	0.19427	0.218251	0.24529	0.275776	0.310148	0.348904
CH4	172	0.0626716	0.0633555	0.0640477	0.0647482	0.0654572	0.0661748	0.066901	0.067636	0.0683798	0.0691326	0.0730353	0.0771793	0.0815796	0.086252	0.0912133	0.0964814	0.102075	0.108015	0.121019	0.135681	0.152213	0.170852	0.191867	0.215562	0.242278	0.2724	0.306363	0.344656
CH4	173	0.061924	0.0625998	0.0632837	0.0639759	0.0646764	0.0653854	0.066103	0.0668292	0.0675642	0.068308	0.0721641	0.0762587	0.0806065	0.0852231	0.0901253	0.0953305	0.100858	0.106727	0.119575	0.134063	0.150397	0.168814	0.189579	0.212991	0.239388	0.269151	0.302709	0.340545
CH4	174	0.0612648	0.0619325	0.0626082	0.0632921	0.0639843	0.0646848	0.0653938	0.0661114	0.0668376	0.0675726	0.0713827	0.0754285	0.0797244	0.0842859	0.0891296	0.0942727	0.0997339	0.105533	0.118229	0.132543	0.148682	0.166879	0.187397	0.21053	0.236612	0.26602	0.299177	0.336562
CH4	175	0.0604556	0.0611153	0.061783	0.0624588	0.0631427	0.0638348	0.0645354	0.0652444	0.0659619	0.0666881	0.0704528	0.0744503	0.078695	0.0832021	0.087988	0.0930698	0.0984658	0.104196	0.11674	0.130883	0.14683	0.16481	0.185083	0.20794	0.233711	0.262768	0.29553	0.332469
CH4	176	0.0597344	0.0603863	0.061046	0.0617137	0.0623895	0.0630734	0.0637656	0.0644661	0.0651751	0.0658927	0.0696124	0.0735622	0.0777563	0.0822097	0.0869385	0.0919596	0.0972913	0.102953	0.115347	0.129322	0.145079	0.162844	0.182875	0.20546	0.230924	0.259634	0.292005	0.328503
CH4	177	0.0590944	0.0597385	0.0603904	0.0610501	0.0617178	0.0623936	0.0630775	0.0637697	0.0644702	0.0651792	0.0688546	0.0727573	0.0769013	0.0813016	0.085974	0.0909353	0.0962033	0.101797	0.114044	0.127852	0.143421	0.160975	0.180766	0.203081	0.228242	0.25661	0.288594	0.324657
CH4	178	0.0583179	0.0589543	0.0595984	0.0602502	0.06091	0.0615777	0.0622534	0.0629373	0.0636295	0.0643301	0.0679616	0.0718178	0.0759124	0.0802601	0.0848768	0.0897789	0.0949841	0.100511	0.112612	0.126255	0.141638	0.158983	0.178538	0.200587	0.225447	0.253477	0.28508	0.320713
CH4	179	0.0576222	0.0582511	0.0588875	0.0595315	0.0601834	0.0608432	0.0615109	0.0621866	0.0628705	0.0635627	0.067151	0.0709611	0.0750068	0.0793028	0.0838643	0.088708	0.0938511	0.0993123	0.111269	0.124749	0.139949	0.157086	0.176409	0.198195	0.222758	0.250453	0.28168	0.316887
CH4	180	0.0570012	0.0576225	0.0582514	0.0588878	0.0595319	0.0601837	0.0608435	0.0615112	0.0621869	0.0628708	0.0664163	0.070181	0.0741785	0.0784231	0.0829303	0.0877162	0.092798	0.098194	0.110008	0.123328	0.138346	0.155279	0.174371	0.195897	0.220167	0.247532	0.278386	0.313174
CH4	181	0.0562558	0.0568697	0.057491	0.0581198	0.0587562	0.0594003	0.0600522	0.0607119	0.0613796	0.0620554	0.0655585	0.0692783	0.0732281	0.0774222	0.0818756	0.0866043	0.0916255	0.0969572	0.10863	0.121791	0.13663	0.153361	0.172225	0.193495	0.217476	0.244514	0.275	0.309373
CH4	182	0.0555847	0.0561913	0.0568052	0.0574265	0.0580553	0.0586918	0.0593358	0.0599877	0.0606474	0.0613151	0.0647765	0.0684519	0.0723546	0.0764986	0.0808989	0.0855713	0.0905326	0.0958007	0.107334	0.120338	0.135	0.151532	0.170171	0.191187	0.214881	0.241597	0.27172	0.305682
CH4	183	0.0549217	0.055521	0.0561276	0.0567415	0.0573628	0.0579917	0.0586281	0.0592722	0.059924	0.0605838	0.0640039	0.0676354	0.0714916	0.0755861	0.0799339	0.0845506	0.0894527	0.0946579	0.106054	0.118903	0.13339	0.149724	0.168141	0.188906	0.212318	0.238716	0.268479	0.302036
CH4	184	0.0543271	0.0549193	0.0555187	0.0561252	0.0567392	0.0573605	0.0579893	0.0586257	0.0592698	0.0599216	0.0633009	0.0668892	0.0706993	0.0747451	0.079041	0.0836026	0.0884462	0.0935894	0.104849	0.117545	0.131859	0.147999	0.166196	0.186713	0.209846	0.235929	0.265337	0.298494
CH4	185	0.0536193	0.0542044	0.0547966	0.0553959	0.0560025	0.0566164	0.0572377	0.0578666	0.058503	0.0591471	0.062486	0.0660315	0.0697962	0.0737937	0.0780384	0.0825455	0.0873314	0.0924132	0.103539	0.116083	0.130227	0.146174	0.164154	0.184426	0.207283	0.233055	0.262112	0.294874
CH4	186	0.0529797	0.0535578	0.054143	0.0547352	0.0553345	0.0559411	0.056555	0.0571763	0.0578051	0.0584415	0.0617407	0.0652439	0.0689636	0.0729134	0.0771075	0.0815609	0.0862897	0.0913108	0.102304	0.114699	0.128673	0.14443	0.162196	0.182226	0.204811	0.230275	0.258985	0.291356
CH4	187	0.0523477	0.052919	0.0534971	0.0540823	0.0546745	0.0552738	0.0558804	0.0564943	0.0571156	0.0577444	0.0610042	0.0644656	0.068141	0.0720437	0.0761877	0.080588	0.0852604	0.0902217	0.101084	0.11333	0.127139	0.142707	0.160261	0.180053	0.202368	0.227528	0.255896	0.287881
CH4	188	0.0517961	0.0523605	0.0529318	0.0535099	0.0540951	0.0546873	0.0552866	0.0558932	0.0565071	0.0571284	0.0603493	0.0637694	0.067401	0.0712571	0.0753517	0.0796995	0.0843161	0.0892182	0.0999506	0.112051	0.125695	0.141078	0.158422	0.177978	0.200027	0.224887	0.252916	0.28452
CH4	189	0.0511063	0.051664	0.0522285	0.0527997	0.0533779	0.053963	0.0545552	0.0551546	0.0557612	0.0563751	0.0595576	0.0629369	0.0665251	0.0703352	0.074381	0.0786769	0.0832385	0.0880821	0.0986865	0.110643	0.124124	0.139323	0.15646	0.175783	0.197569	0.222132	0.249828	0.281054
CH4	190	0.0504967	0.0510478	0.0516055	0.0521699	0.0527412	0.0533193	0.0539045	0.0544967	0.055096	0.0557026	0.0588471	0.0621861	0.0657316	0.0694963	0.0734938	0.0777384	0.0822456	0.0870315	0.0975093	0.109323	0.122643	0.137661	0.154594	0.173686	0.195212	0.219483	0.246848	0.277701
CH4	191	0.0498944	0.0504389	0.0509899	0.0515476	0.0521121	0.0526833	0.0532615	0.0538466	0.0544388	0.0550382	0.0581452	0.0614443	0.0649475	0.0686673	0.0726171	0.0768111	0.0812645	0.0859933	0.0963462	0.108019	0.12118	0.136019	0.15275	0.171614	0.192884	0.216865	0.243903	0.274389
CH4	192	0.0492992	0.0498372	0.0503817	0.0509328	0.0514905	0.0520549	0.0526262	0.0532043	0.0537895	0.0543817	0.0574516	0.0607114	0.0641728	0.0678482	0.0717509	0.0758949	0.0802952	0.0849676	0.0951969	0.106731	0.119735	0.134397	0.150928	0.169567	0.190583	0.214278	0.240994	0.271116
CH4	193	0.0487757	0.0493073	0.0498453	0.0503898	0.0509408	0.0514985	0.052063	0.0526342	0.0532124	0.0537975	0.0568309	0.0600518	0.0634719	0.0671034	0.0709596	0.0750542	0.079402	0.0840186	0.0941259	0.105522	0.118371	0.132858	0.149192	0.167609	0.188374	0.211786	0.238184	0.267947
CH4	194	0.0481301	0.0486554	0.0491869	0.0497249	0.0502694	0.0508205	0.0513782	0.0519426	0.0525139	0.053092	0.0560892	0.0592717	0.062651	0.0662392	0.0700494	0.0740951	0.0783911	0.0829526	0.0929394	0.104199	0.116895	0.13121	0.147349	0.165546	0.186063	0.209196	0.235279	0.264687
CH4	195	0.047556	0.048075	0.0486002	0.0491318	0.0496698	0.0502143	0.0507653	0.051323	0.0518875	0.0524587	0.0554201	0.0585647	0.0619037	0.0654491	0.0692138	0.0732113	0.077456	0.0819631	0.0918308	0.102957	0.115501	0.129644	0.145591	0.163571	0.183844	0.206701	0.232472	0.261529
CH4	196	0.0469888	0.0475015	0.0480205	0.0485457	0.0490773	0.0496153	0.0501598	0.0507108	0.0512686	0.051833	0.0547591	0.0578661	0.0611653	0.0646684	0.0683882	0.072338	0.0765321	0.0809855	0.0907354	0.101728	0.114123	0.128098	0.143855	0.16162	0.181651	0.204235	0.229699	0.25841
CH4	197	0.0464283	0.0469349	0.0474477	0.0479667	0.0484919	0.0490235	0.0495615	0.0501059	0.050657	0.0512147	0.0541059	0.0571759	0.0604357	0.063897	0.0675725	0.0714751	0.0756192	0.0800194	0.0896531	0.100515	0.112762	0.12657	0.142139	0.159692	0.179484	0.201799	0.226959	0.255327
CH4	198	0.045945	0.0464456	0.0469522	0.047465	0.047984	0.0485092	0.0490408	0.0495788	0.0501233	0.0506743	0.053531	0.0565644	0.0597853	0.0632054	0.0668369	0.0706931	0.0747877	0.0791354	0.0886542	0.0993865	0.111487	0.125131	0.140514	0.157858	0.177414	0.199463	0.224323	0.252352
CH4	199	0.0453273	0.0458219	0.0463225	0.0468292	0.047342	0.0478609	0.0483861	0.0489177	0.0494557	0.0500002	0.0528228	0.05582	0.0590025	0.0623818	0.06597	0.0697802	0.0738259	0.0781218	0.087527	0.0981314	0.110088	0.123568	0.138768	0.155905	0.175228	0.197014	0.221577	0.249273
CH4	200	0.0447866	0.0452753	0.04577	0.0462706	0.0467772	0.04729	0.047809	0.0483342	0.0488658	0.0494038	0.0521927	0.0551541	0.0582987	0.0616377	0.0651831	0.0689478	0.0729453	0.07719	0.086483	0.0969608	0.108775	0.122095	0.137113	0.154046	0.173138	0.194664	0.218934	0.246299
CH4	201	0.0442524	0.0447353	0.045224	0.0457187	0.0462193	0.0467259	0.0472387	0.0477577	0.0482829	0.0488145	0.0515702	0.0544962	0.0576033	0.0609024	0.0644056	0.0681254	0.0720752	0.0762692	0.0854514	0.0958043	0.107477	0.120638	0.135477	0.152208	0.171072	0.192342	0.216323	0.243361
CH4	202	0.0437245	0.0442017	0.0446846	0.0451733	0.045668	0.0461686	0.0466752	0.047188	0.047707	0.0482322	0.050955	0.0538462	0.0569162	0.060176	0.0636373	0.0673128	0.0712154	0.0753595	0.0844321	0.0946615	0.106195	0.119199	0.133861	0.150393	0.169032	0.190047	0.213742	0.240458
CH4	203	0.0432029	0.0436744	0.0441516	0.0446345	0.0451232	0.0456179	0.0461185	0.0466251	0.0471379	0.0476569	0.0503472	0.0532039	0.0562373	0.0594582	0.0628783	0.0665098	0.070366	0.0744606	0.083425	0.0935323	0.104928	0.117777	0.132264	0.148599	0.167016	0.18778	0.211193	0.23759
CH4	204	0.0427483	0.0432141	0.0436856	0.0441627	0.0446457	0.0451344	0.045629	0.0461297	0.0466363	0.0471491	0.0498073	0.05263	0.0556271	0.0588096	0.0621889	0.0657772	0.0695873	0.0736331	0.0824905	0.0924773	0.103737	0.116433	0.130747	0.146887	0.165084	0.185601	0.208734	0.234817
CH4	205	0.0421784	0.0426387	0.0431045	0.043576	0.0440531	0.0445361	0.0450248	0.0455195	0.0460201	0.0465267	0.0491533	0.0519422	0.0549036	0.0580482	0.0613871	0.0649326	0.0686973	0.0726948	0.0814466	0.0913143	0.10244	0.114984	0.129128	0.145075	0.163055	0.183327	0.206184	0.231956
CH4	206	0.0416753	0.0421301	0.0425904	0.0430562	0.0435277	0.0440048	0.0444877	0.0449765	0.0454711	0.0459717	0.0485669	0.0513226	0.0542487	0.0573557	0.0606549	0.0641581	0.0678778	0.0718277	0.0804751	0.0902251	0.101218	0.113613	0.127588	0.143344	0.16111	0.181141	0.203725	0.229189
CH4	207	0.0411782	0.0416275	0.0420823	0.0425426	0.0430085	0.0434799	0.0439571	0.04444	0.0449287	0.0454234	0.0479876	0.0507104	0.0536016	0.0566716	0.0599314	0.0633928	0.0670682	0.0709709	0.0795152	0.0891488	0.100011	0.112258	0.126066	0.141634	0.159188	0.17898	0.201295	0.226455
CH4	208	0.040687	0.041131	0.0415804	0.0420352	0.0424954	0.0429613	0.0434327	0.0439099	0.0443928	0.0448816	0.0474152	0.0501056	0.0529623	0.0559956	0.0592165	0.0626366	0.0662682	0.0701243	0.0785667	0.0880854	0.0988178	0.110918	0.124562	0.139945	0.157289	0.176845	0.198894	0.223754
CH4	209	0.0402017	0.0406404	0.0410844	0.0415338	0.0419885	0.0424488	0.0429147	0.0433861	0.0438633	0.0443462	0.0468496	0.0495079	0.0523305	0.0553277	0.0585102	0.0618895	0.0654777	0.0692878	0.0776295	0.0870347	0.0976391	0.109595	0.123076	0.138276	0.155413	0.174735	0.196521	0.221085
CH4	210	0.0397221	0.0401556	0.0405943	0.0410383	0.0414877	0.0419425	0.0424028	0.0428686	0.0433401	0.0438172	0.0462908	0.0489173	0.0517063	0.0546677	0.0578122	0.0611512	0.0646967	0.0684614	0.0767035	0.0859965	0.0964744	0.108288	0.121608	0.136626	0.153559	0.172651	0.194177	0.218448
CH4	211	0.0392483	0.0396766	0.0401101	0.0405488	0.0409928	0.0414422	0.041897	0.0423573	0.0428231	0.0432946	0.0457386	0.0483338	0.0510895	0.0540156	0.0571226	0.0604218	0.063925	0.0676447	0.0757886	0.0849708	0.0953236	0.106996	0.120158	0.134997	0.151728	0.170592	0.191861	0.215842
CH4	212	0.0388419	0.0392651	0.0396934	0.0401269	0.0405656	0.0410096	0.041459	0.0419138	0.0423741	0.0428399	0.0452548	0.0478191	0.0505419	0.0534331	0.056503	0.0597628	0.0632242	0.0668996	0.0749463	0.084019	0.0942484	0.105782	0.118786	0.133448	0.14998	0.168619	0.189634	0.213329
CH4	213	0.0383176	0.0387357	0.0391589	0.0395872	0.0400207	0.0404594	0.0409034	0.0413528	0.0418076	0.0422679	0.044654	0.0471876	0.049878	0.0527347	0.055768	0.0589889	0.062409	0.0660406	0.0739913	0.0829557	0.0930631	0.104459	0.117308	0.131795	0.148129	0.166546	0.187311	0.210723
CH4	214	0.0378605	0.0382737	0.0386918	0.039115	0.0395433	0.0399768	0.0404155	0.0408595	0.0413089	0.0417637	0.0441213	0.0466248	0.049283	0.0521056	0.0551028	0.0582853	0.0616646	0.0652528	0.0731087	0.0819662	0.091953	0.103213	0.115909	0.130223	0.146363	0.16456	0.185077	0.20821
CH4	215	0.0374089	0.0378171	0.0382303	0.0386484	0.0390716	0.0394999	0.0399334	0.0403721	0.0408161	0.0412655	0.043595	0.0460686	0.0486951	0.0514841	0.0544455	0.05759	0.060929	0.0644745	0.0722367	0.0809885	0.0908562	0.101982	0.114526	0.12867	0.144617	0.162597	0.182869	0.205726
CH4	216	0.0369627	0.037366	0.0377743	0.0381874	0.0386056	0.0390288	0.0394571	0.0398906	0.0403293	0.0407733	0.043075	0.0455191	0.0481143	0.05087	0.0537961	0.0569031	0.0602023	0.0637054	0.071375	0.0800224	0.0897724	0.100765	0.11316	0.127135	0.142892	0.160657	0.180688	0.203272
CH4	217	0.0365218	0.0369203	0.0373237	0.0377319	0.0381451	0.0385632	0.0389864	0.0394147	0.0398482	0.0402869	0.0425612	0.0449761	0.0475404	0.0502632	0.0531544	0.0562243	0.0594841	0.0629455	0.0705236	0.0790679	0.0887016	0.0995635	0.11181	0.125618	0.141187	0.158741	0.178533	0.200848
CH4	218	0.0360861	0.0364799	0.0368785	0.0372818	0.0376901	0.0381032	0.0385214	0.0389446	0.0393729	0.0398064	0.0420535	0.0444396	0.0469733	0.0496636	0.0525203	0.0555537	0.0587746	0.0621947	0.0696824	0.0781248	0.0876435	0.0983759	0.110477	0.12412	0.139503	0.156847	0.176403	0.198452
CH4	219	0.0356557	0.0360448	0.0364386	0.0368371	0.0372405	0.0376487	0.0380619	0.03848	0.0389032	0.0393315	0.0415519	0.0439096	0.046413	0.0490712	0.0518939	0.054891	0.0580735	0.0614528	0.0688512	0.0771929	0.0865981	0.0972024	0.109159	0.12264	0.137839	0.154976	0.174299	0.196085
CH4	220	0.0352304	0.0356148	0.0360039	0.0363977	0.0367963	0.0371996	0.0376079	0.038021	0.0384392	0.0388624	0.0410563	0.0433858	0.0458594	0.0484859	0.0512749	0.0542363	0.0573808	0.0607198	0.0680299	0.0762721	0.0855651	0.096043	0.107857	0.121177	0.136195	0.153128	0.17222	0.193746
CH4	221	0.0348101	0.03519	0.0355745	0.0359636	0.0363574	0.0367559	0.0371593	0.0375675	0.0379807	0.0383988	0.0405665	0.0428683	0.0453123	0.0479075	0.0506632	0.0535893	0.0566963	0.0599955	0.0672184	0.0753623	0.0845445	0.0948973	0.10657	0.119731	0.13457	0.151301	0.170165	0.191435
CH4	222	0.0344617	0.0348371	0.0352169	0.0356014	0.0359905	0.0363843	0.0367829	0.0371862	0.0375945	0.0380076	0.0401495	0.0424237	0.0448387	0.0474029	0.0501257	0.0530169	0.0560869	0.0593467	0.0664835	0.0745302	0.0836028	0.0938322	0.105366	0.11837	0.133032	0.149563	0.168202	0.189218
CH4	223	0.0339846	0.0343555	0.0347308	0.0351107	0.0354952	0.0358843	0.0362781	0.0366766	0.03708	0.0374882	0.0396045	0.0418517	0.0442378	0.0467715	0.0494618	0.0523185	0.0553518	0.0585727	0.0656244	0.0735751	0.0825396	0.0926469	0.104043	0.116892	0.131379	0.147713	0.16613	0.186895
CH4	224	0.0335793	0.0339457	0.0343166	0.0346919	0.0350718	0.0354562	0.0358453	0.0362391	0.0366377	0.0370411	0.0391321	0.0413525	0.0437101	0.0462136	0.0488718	0.0516944	0.0546916	0.0578741	0.0648416	0.0726975	0.081555	0.0915418	0.102802	0.115498	0.129812	0.145951	0.164148	0.184666
CH4	225	0.0331787	0.0335408	0.0339072	0.0342781	0.0346534	0.0350333	0.0354178	0.0358069	0.0362007	0.0365992	0.0386653	0.0408592	0.0431887	0.0456623	0.0482888	0.0510778	0.0540392	0.0571837	0.0640682	0.0718304	0.0805822	0.0904499	0.101576	0.11412	0.128263	0.14421	0.16219	0.182463
CH4	226	0.0327829	0.0331407	0.0335028	0.0338692	0.0342401	0.0346154	0.0349953	0.0353798	0.0357689	0.0361627	0.0382041	0.0403718	0.0426736	0.0451176	0.0477128	0.0504685	0.0533946	0.0565016	0.063304	0.0709735	0.079621	0.0893709	0.100364	0.112759	0.126734	0.14249	0.160256	0.180286
CH4	227	0.0323919	0.0327454	0.0331031	0.0334652	0.0338317	0.0342025	0.0345779	0.0349577	0.0353422	0.0357313	0.0377484	0.0398902	0.0421645	0.0445795	0.0471437	0.0498665	0.0527577	0.0558277	0.0625488	0.0701269	0.0786712	0.0883049	0.0991668	0.111414	0.125222	0.140791	0.158344	0.178136
CH4	228	0.0320055	0.0323548	0.0327083	0.033066	0.0334281	0.0337945	0.0341654	0.0345407	0.0349206	0.0353051	0.0372981	0.0394144	0.0416616	0.0440477	0.0465814	0.0492717	0.0521284	0.0551617	0.0618027	0.0692905	0.0777328	0.0872516	0.0979839	0.110085	0.123728	0.139111	0.156455	0.176011
CH4	229	0.0316238	0.0319689	0.0323181	0.0326716	0.0330294	0.0333914	0.0337579	0.0341287	0.0345041	0.034884	0.0368532	0.0389443	0.0411646	0.0435223	0.0460257	0.048684	0.0515066	0.0545038	0.0610655	0.0684639	0.0768056	0.0862108	0.0968151	0.108772	0.122252	0.137452	0.154589	0.173912
CH4	230	0.0312465	0.0315875	0.0319326	0.0322819	0.0326354	0.0329931	0.0333552	0.0337216	0.0340925	0.0344678	0.0364136	0.0384797	0.0406736	0.0430031	0.0454767	0.0481033	0.0508922	0.0538536	0.0603371	0.0676473	0.0758894	0.0851825	0.0956603	0.107474	0.120794	0.135812	0.152745	0.171837
CH4	231	0.0308738	0.0312107	0.0315517	0.0318968	0.0322461	0.0325996	0.0329573	0.0333194	0.0336858	0.0340567	0.0359793	0.0380207	0.0401884	0.0424902	0.0449343	0.0475295	0.0502851	0.0532112	0.0596174	0.0668404	0.0749842	0.0841664	0.0945192	0.106192	0.119353	0.134192	0.150923	0.169787
CH4	232	0.0305055	0.0308384	0.0311754	0.0315163	0.0318614	0.0322107	0.0325642	0.032922	0.033284	0.0336505	0.0355501	0.0375672	0.0397091	0.0419833	0.0443983	0.0469625	0.0496853	0.0525765	0.0589063	0.0660431	0.0740898	0.0831624	0.0933918	0.104925	0.117929	0.132592	0.149123	0.167762
CH4	233	0.0301417	0.0304706	0.0308035	0.0311404	0.0314814	0.0318265	0.0321758	0.0325293	0.032887	0.0332491	0.0351261	0.0371191	0.0392354	0.0414826	0.0438687	0.0464023	0.0490927	0.0519494	0.0582036	0.0652553	0.073206	0.0821704	0.0922778	0.103674	0.116523	0.13101	0.147344	0.165761
CH4	234	0.0297821	0.0301071	0.0304361	0.030769	0.0311059	0.0314469	0.031792	0.0321412	0.0324947	0.0328525	0.0347071	0.0366763	0.0387674	0.0409877	0.0433454	0.0458488	0.0485071	0.0513297	0.0575094	0.0644769	0.0723328	0.0811903	0.0911771	0.102437	0.115133	0.129447	0.145587	0.163784
CH4	235	0.0294269	0.029748	0.030073	0.0304019	0.0307348	0.0310718	0.0314127	0.0317578	0.0321071	0.0324606	0.0342931	0.0362389	0.038305	0.0404988	0.0428284	0.0453019	0.0479285	0.0507174	0.0568234	0.0637078	0.07147	0.0802218	0.0900895	0.101215	0.11376	0.127903	0.14385	0.16183
CH4	236	0.0291397	0.029457	0.0297782	0.0301032	0.0304321	0.030765	0.0311019	0.0314429	0.031788	0.0321373	0.0339479	0.0358704	0.0379119	0.0400796	0.0423814	0.0448254	0.0474206	0.0501763	0.0562094	0.0630117	0.0706813	0.0793288	0.0890787	0.100072	0.112466	0.126441	0.142198	0.159964
CH4	237	0.028729	0.0290426	0.0293599	0.029681	0.030006	0.0303349	0.0306678	0.0310047	0.0313457	0.0316908	0.0334798	0.0353795	0.0373966	0.0395384	0.0418127	0.0442276	0.0467919	0.0495147	0.0554758	0.062197	0.0697751	0.0783194	0.0879531	0.098815	0.111062	0.12487	0.140439	0.157992
CH4	238	0.0283864	0.0286961	0.0290096	0.0293269	0.0296481	0.0299731	0.030302	0.0306349	0.0309718	0.0313128	0.0330805	0.0349575	0.0369505	0.0390668	0.041314	0.0437001	0.0462337	0.0489241	0.0548141	0.0614551	0.0689428	0.0773852	0.0869039	0.0976363	0.109737	0.123381	0.138764	0.156108
CH4	239	0.0280478	0.0283538	0.0286636	0.0289771	0.0292944	0.0296155	0.0299405	0.0302695	0.0306024	0.0309393	0.0326859	0.0345405	0.0365098	0.0386008	0.0408212	0.0431788	0.0456822	0.0483405	0.0541603	0.0607221	0.0681205	0.0764621	0.0858673	0.0964717	0.108428	0.121909	0.137108	0.154246
CH4	240	0.0277132	0.0280156	0.0283217	0.0286315	0.028945	0.0292623	0.0295834	0.0299084	0.0302373	0.0305702	0.032296	0.0341285	0.0360743	0.0381404	0.0403342	0.0426638	0.0451373	0.0477639	0.0535142	0.0599978	0.0673079	0.0755501	0.0848431	0.0953209	0.107135	0.120455	0.135473	0.152406
CH4	241	0.0273826	0.0276814	0.0279839	0.0282899	0.0285997	0.0289132	0.0292305	0.0295517	0.0298767	0.0302056	0.0319108	0.0337214	0.0356439	0.0376854	0.0398531	0.0421549	0.0445989	0.0471941	0.0528759	0.0592821	0.066505	0.0746489	0.0838311	0.0941839	0.105857	0.119018	0.133857	0.150588
CH4	242	0.027056	0.0273512	0.0276501	0.0279525	0.0282586	0.0285683	0.0288819	0.0291992	0.0295203	0.0298453	0.0315301	0.0333191	0.0352188	0.0372359	0.0393777	0.041652	0.0440669	0.0466312	0.0522452	0.058575	0.0657117	0.0737585	0.0828311	0.0930605	0.104594	0.117598	0.13226	0.148792
CH4	243	0.0267333	0.027025	0.0273202	0.0276191	0.0279215	0.0282276	0.0285373	0.0288509	0.0291682	0.0294893	0.031154	0.0329217	0.0347987	0.0367917	0.038908	0.0411552	0.0435413	0.046075	0.051622	0.0578763	0.0649279	0.0728786	0.0818431	0.0919504	0.103346	0.116195	0.130683	0.147017
CH4	244	0.0264144	0.0267026	0.0269944	0.0272896	0.0275884	0.0278909	0.0281969	0.0285067	0.0288202	0.0291375	0.0307824	0.032529	0.0343836	0.0363529	0.0384439	0.0406643	0.0430219	0.0455254	0.0510062	0.0571859	0.0641534	0.0720093	0.0808668	0.0908536	0.102114	0.114809	0.129124	0.145263
CH4	245	0.0260993	0.0263841	0.0266724	0.0269641	0.0272594	0.0275582	0.0278606	0.0281667	0.0284765	0.02879	0.0304152	0.032141	0.0339735	0.0359192	0.0379853	0.0401792	0.0425087	0.0449823	0.0503978	0.0565038	0.0633882	0.0711504	0.0799022	0.0897699	0.100896	0.11344	0.127584	0.14353
CH4	246	0.025788	0.0260694	0.0263542	0.0266425	0.0269342	0.0272295	0.0275283	0.0278307	0.0281368	0.0284466	0.0300524	0.0317576	0.0335682	0.0354908	0.0375322	0.0396999	0.0420017	0.0444458	0.0497967	0.0558298	0.0626321	0.0703017	0.0789491	0.0886991	0.0996921	0.112087	0.126062	0.141818
CH4	247	0.0254804	0.0257584	0.0260399	0.0263247	0.0266129	0.0269047	0.0271999	0.0274987	0.0278012	0.0281072	0.0296939	0.0313788	0.0331678	0.0350674	0.0370846	0.0392264	0.0415007	0.0439156	0.0492027	0.0551638	0.061885	0.0694631	0.0780074	0.087641	0.098503	0.11075	0.124558	0.140127
CH4	248	0.0251764	0.0254512	0.0257292	0.0260107	0.0262955	0.0265837	0.0268755	0.0271707	0.0274695	0.027772	0.0293397	0.0310045	0.0327722	0.0346491	0.0366422	0.0387585	0.0410056	0.0433918	0.0486158	0.0545058	0.0611468	0.0686345	0.0770769	0.0865956	0.097328	0.109429	0.123072	0.138455
CH4	249	0.0248761	0.0251476	0.0254223	0.0257004	0.0259818	0.0262666	0.0265549	0.0268466	0.0271419	0.0274407	0.0289898	0.0306347	0.0323812	0.0342358	0.0362051	0.0382962	0.0405165	0.0428742	0.0480359	0.0538556	0.0604174	0.0678158	0.0761575	0.0855627	0.096167	0.108123	0.121604	0.136804
CH4	250	0.0245794	0.0248476	0.0251191	0.0253938	0.0256719	0.0259533	0.0262381	0.0265264	0.0268181	0.0271134	0.028644	0.0302692	0.031995	0.0338275	0.0357733	0.0378394	0.0400332	0.0423628	0.0474629	0.0532132	0.0596968	0.0670069	0.0752491	0.0845421	0.0950199	0.106834	0.120154	0.135172
CH4	251	0.0242862	0.0245512	0.0248195	0.0250909	0.0253657	0.0256437	0.0259252	0.02621	0.0264982	0.02679	0.0283023	0.0299082	0.0316133	0.033424	0.0353465	0.037388	0.0395557	0.0418574	0.0468967	0.0525785	0.0589847	0.0662076	0.0743515	0.0835336	0.0938865	0.105559	0.11872	0.133559
CH4	252	0.0239965	0.0242584	0.0245234	0.0247916	0.0250631	0.0253378	0.0256159	0.0258973	0.0261821	0.0264704	0.0279647	0.0295514	0.0312363	0.0330253	0.0349249	0.036942	0.0390839	0.0413582	0.0463373	0.0519513	0.0582811	0.0654179	0.0734646	0.0825372	0.0927666	0.1043	0.117304	0.131966
CH4	253	0.0237103	0.023969	0.0242309	0.0244959	0.0247641	0.0250356	0.0253104	0.0255884	0.0258698	0.0261546	0.0276311	0.0291989	0.0308637	0.0326313	0.0345083	0.0365014	0.0386177	0.0408648	0.0457846	0.0513316	0.0575859	0.0646376	0.0725883	0.0815527	0.0916601	0.103056	0.115905	0.130392
CH4	254	0.0234275	0.0236831	0.0239419	0.0242037	0.0244688	0.024737	0.0250084	0.0252832	0.0255613	0.0258427	0.0273015	0.0288506	0.0304955	0.0322421	0.0340967	0.036066	0.038157	0.0403774	0.0452385	0.0507193	0.056899	0.0638665	0.0717224	0.0805799	0.0905667	0.101827	0.114522	0.128837
CH4	255	0.023148	0.0234006	0.0236563	0.023915	0.0241769	0.0244419	0.0247101	0.0249816	0.0252563	0.0255344	0.0269759	0.0285065	0.0301317	0.0318575	0.03369	0.0356358	0.0377019	0.0398957	0.0446988	0.0501143	0.0562203	0.0631047	0.0708669	0.0796187	0.0894864	0.100612	0.113156	0.1273
CH4	256	0.0228719	0.0231215	0.0233741	0.0236297	0.0238885	0.0241504	0.0244154	0.0246836	0.0249551	0.0252298	0.0266541	0.0281665	0.0297723	0.0314775	0.0332881	0.0352107	0.0372522	0.0394199	0.0441657	0.0495166	0.0555497	0.062352	0.0700216	0.078669	0.088419	0.099412	0.111807	0.125782
CH4	257	0.0225991	0.0228457	0.0230953	0.0233479	0.0236035	0.0238623	0.0241242	0.0243892	0.0246574	0.0249289	0.0263362	0.0278305	0.0294172	0.031102	0.032891	0.0347907	0.0368078	0.0389496	0.0436388	0.0489259	0.0548871	0.0616082	0.0691863	0.0777306	0.0873643	0.0982262	0.110473	0.124281
CH4	258	0.0223295	0.0225732	0.0228198	0.0230694	0.023322	0.0235777	0.0238364	0.0240983	0.0243633	0.0246315	0.026022	0.0274985	0.0290663	0.030731	0.0324987	0.0343757	0.0363687	0.038485	0.0431183	0.0483423	0.0542324	0.0608734	0.0683611	0.0768034	0.0863222	0.0970545	0.109155	0.122799
CH4	259	0.0221257	0.0223665	0.0226102	0.0228568	0.0231064	0.023359	0.0236147	0.0238734	0.0241353	0.0244003	0.0257742	0.0272331	0.0287822	0.0304271	0.0321737	0.0340282	0.0359975	0.0380886	0.0426666	0.0478283	0.053648	0.0602098	0.0676082	0.0759499	0.0853551	0.0959594	0.107916	0.121397
CH4	260	0.0218	0.0220379	0.0222786	0.0225223	0.0227689	0.0230185	0.0232711	0.0235268	0.0237855	0.0240474	0.0254049	0.0268464	0.028377	0.0300023	0.031728	0.0335605	0.0355063	0.0375724	0.0420958	0.0471959	0.0529463	0.0594298	0.0667399	0.0749821	0.0842751	0.094753	0.106567	0.119887
CH4	261	0.0215399	0.021775	0.0220129	0.0222537	0.0224973	0.022744	0.0229935	0.0232462	0.0235018	0.0237606	0.0251019	0.0265262	0.0280385	0.0296444	0.0313496	0.0331602	0.0350828	0.0371242	0.0415937	0.0466329	0.0523147	0.0587209	0.0659438	0.0740877	0.0832699	0.0936227	0.105296	0.118457
CH4	262	0.021283	0.0215153	0.0217503	0.0219882	0.022229	0.0224727	0.0227193	0.0229689	0.0232215	0.0234771	0.0248025	0.0262098	0.0277041	0.0292908	0.0309756	0.0327646	0.0346643	0.0366814	0.0410975	0.0460767	0.0516907	0.0580205	0.0651572	0.073204	0.0822766	0.092506	0.10404	0.117044
CH4	263	0.0210291	0.0212586	0.0214909	0.0217259	0.0219638	0.0222046	0.0224483	0.0226949	0.0229445	0.0231971	0.0245066	0.0258971	0.0273736	0.0289414	0.0306061	0.0323738	0.0342508	0.0362438	0.0406073	0.0455271	0.0510741	0.0573284	0.06438	0.0723308	0.0812952	0.0914025	0.102799	0.115647
CH4	264	0.0207783	0.021005	0.0212345	0.0214668	0.0217018	0.0219397	0.0221805	0.0224242	0.0226708	0.0229204	0.0242143	0.0255882	0.0270471	0.0285962	0.0302411	0.0319876	0.0338422	0.0358115	0.0401229	0.044984	0.0504649	0.0566445	0.0636121	0.071468	0.0803255	0.0903123	0.101572	0.114268
CH4	265	0.0205304	0.0207545	0.0209812	0.0212107	0.021443	0.021678	0.0219159	0.0221567	0.0224004	0.022647	0.0239255	0.025283	0.0267245	0.0282551	0.0298803	0.0316061	0.0334386	0.0353843	0.0396443	0.0444474	0.0498629	0.0559689	0.0628533	0.0706155	0.0793673	0.089235	0.100361	0.112905
CH4	266	0.0202855	0.0205069	0.020731	0.0209577	0.0211872	0.0214194	0.0216545	0.0218924	0.0221332	0.0223768	0.0236401	0.0249814	0.0264057	0.027918	0.0295239	0.0312291	0.0330397	0.0349623	0.0391714	0.0439172	0.0492681	0.0553013	0.0621036	0.0697732	0.0784206	0.0881706	0.0991636	0.111558
CH4	267	0.0200436	0.0202623	0.0204837	0.0207077	0.0209345	0.0211639	0.0213962	0.0216313	0.0218692	0.0221099	0.0233581	0.0246834	0.0260907	0.027585	0.0291717	0.0308566	0.0326456	0.0345452	0.0387042	0.0433934	0.0486805	0.0546416	0.0613628	0.0689409	0.0774852	0.0871188	0.0979808	0.110228
CH4	268	0.0198045	0.0200206	0.0202393	0.0204607	0.0206848	0.0209115	0.021141	0.0213732	0.0216083	0.0218462	0.0230795	0.024389	0.0257795	0.027256	0.0288238	0.0304885	0.0322562	0.0341332	0.0382425	0.0428758	0.0480998	0.0539898	0.0606308	0.0681185	0.0765609	0.0860797	0.096812	0.108913
CH4	269	0.0195683	0.0197818	0.0199979	0.0202166	0.020438	0.0206621	0.0208888	0.0211183	0.0213506	0.0215856	0.0228042	0.0240981	0.025472	0.0269309	0.02848	0.0301248	0.0318714	0.033726	0.0377863	0.0423643	0.047526	0.0533458	0.0599076	0.067306	0.0756477	0.0850529	0.0956572	0.107614
CH4	270	0.0193348	0.0195458	0.0197594	0.0199755	0.0201942	0.0204156	0.0206396	0.0208664	0.0210959	0.0213281	0.0225322	0.0238106	0.0251682	0.0266096	0.0281402	0.0297655	0.0314913	0.0333237	0.0373356	0.041859	0.0469591	0.0527095	0.059193	0.0665032	0.0747453	0.0840383	0.0945162	0.10633
CH4	271	0.0191042	0.0193127	0.0195237	0.0197372	0.0199533	0.0201721	0.0203934	0.0206175	0.0208442	0.0210737	0.0222634	0.0235266	0.0248679	0.0262922	0.0278046	0.0294104	0.0311156	0.0329262	0.0368903	0.0413597	0.046399	0.0520808	0.0584869	0.0657099	0.0738537	0.0830359	0.0933888	0.105062
CH4	272	0.0188763	0.0190823	0.0192908	0.0195018	0.0197153	0.0199315	0.0201502	0.0203716	0.0205956	0.0208223	0.0219978	0.023246	0.0245713	0.0259786	0.0274729	0.0290596	0.0307445	0.0325335	0.0364502	0.0408664	0.0458455	0.0514595	0.0577893	0.0649261	0.0729728	0.0820454	0.0922748	0.103808
CH4	273	0.0186512	0.0188547	0.0190607	0.0192692	0.0194802	0.0196937	0.0199098	0.0201286	0.0203499	0.020574	0.0217354	0.0229687	0.0242782	0.0256687	0.0271452	0.028713	0.0303777	0.0321454	0.0360154	0.0403789	0.0452987	0.0508457	0.0571	0.0641516	0.0721023	0.0810668	0.0911741	0.10257
CH4	274	0.0184287	0.0186298	0.0188333	0.0190393	0.0192478	0.0194588	0.0196723	0.0198885	0.0201072	0.0203286	0.0214762	0.0226947	0.0239886	0.0253625	0.0268214	0.0283705	0.0300154	0.031762	0.0355858	0.0398972	0.0447583	0.0502392	0.0564189	0.0633864	0.0712423	0.0800998	0.0900866	0.101347
CH4	275	0.0182089	0.0184076	0.0186087	0.0188122	0.0190182	0.0192267	0.0194377	0.0196512	0.0198673	0.0200861	0.02122	0.022424	0.0237025	0.02506	0.0265015	0.0280321	0.0296573	0.0313831	0.0351614	0.0394213	0.0442244	0.0496399	0.0557459	0.0626303	0.0703925	0.0791443	0.089012	0.100138
CH4	276	0.0179917	0.018188	0.0183867	0.0185878	0.0187914	0.0189973	0.0192058	0.0194168	0.0196304	0.0198465	0.0209669	0.0221565	0.0234197	0.0247611	0.0261854	0.0276977	0.0293036	0.0310088	0.0347419	0.0389511	0.0436969	0.0490478	0.0550809	0.0618832	0.0695528	0.0782003	0.0879502	0.0989433
CH4	277	0.0177771	0.017971	0.0181674	0.0183661	0.0185672	0.0187707	0.0189767	0.0191852	0.0193962	0.0196098	0.0207168	0.0218922	0.0231404	0.0244657	0.025873	0.0273673	0.028954	0.0306389	0.0343275	0.0384865	0.0431757	0.0484628	0.0544239	0.0611451	0.0687232	0.0772675	0.0869011	0.0977631
CH4	278	0.017565	0.0177567	0.0179507	0.018147	0.0183457	0.0185468	0.0187504	0.0189564	0.0191648	0.0193758	0.0204696	0.0216311	0.0228644	0.0241739	0.0255644	0.0270409	0.0286087	0.0302734	0.0339181	0.0380274	0.0426607	0.0478847	0.0537747	0.0604157	0.0679034	0.0763458	0.0858646	0.0965969
CH4	279	0.0173555	0.0175449	0.0177366	0.0179306	0.0181269	0.0183256	0.0185267	0.0187302	0.0189362	0.0191447	0.0202255	0.0213731	0.0225916	0.0238855	0.0252595	0.0267183	0.0282674	0.0299123	0.0335135	0.0375738	0.0421518	0.0473135	0.0531333	0.0596951	0.0670935	0.0754351	0.0848403	0.0954447
CH4	280	0.0171485	0.0173356	0.017525	0.0177167	0.0179107	0.018107	0.0183057	0.0185068	0.0187104	0.0189164	0.0199842	0.0211181	0.0223221	0.0236006	0.0249582	0.0263996	0.0279302	0.0295555	0.0331137	0.0371256	0.041649	0.0467491	0.0524995	0.058983	0.0662932	0.0745353	0.0838283	0.0943062
CH4	281	0.0169439	0.0171288	0.017316	0.0175053	0.017697	0.017891	0.0180874	0.0182861	0.0184872	0.0186907	0.0197458	0.0208662	0.0220559	0.0233191	0.0246604	0.0260847	0.0275971	0.0292029	0.0327187	0.0366828	0.0411522	0.0461915	0.0518733	0.0582794	0.0655024	0.0736462	0.0828284	0.0931813
CH4	282	0.0167418	0.0169245	0.0171094	0.0172965	0.0174859	0.0176776	0.0178716	0.018068	0.0182667	0.0184678	0.0195103	0.0206173	0.0217928	0.0230409	0.0243663	0.0257736	0.0272679	0.0288546	0.0323285	0.0362452	0.0406613	0.0456405	0.0512545	0.0575843	0.0647211	0.0727678	0.0818404	0.0920698
CH4	283	0.0165421	0.0167226	0.0169053	0.0170902	0.0172774	0.0174668	0.0176584	0.0178524	0.0180488	0.0182475	0.0192776	0.0203714	0.0215328	0.0227661	0.0240756	0.0254661	0.0269426	0.0285104	0.0319428	0.0358129	0.0401763	0.0450961	0.0506431	0.0568974	0.063949	0.0718998	0.0808642	0.0909715
CH4	284	0.0163448	0.0165231	0.0167037	0.0168864	0.0170713	0.0172584	0.0174478	0.0176395	0.0178335	0.0180298	0.0190476	0.0201284	0.021276	0.0224946	0.0237885	0.0251624	0.0266212	0.0281703	0.0315618	0.0353857	0.0396971	0.0445582	0.050039	0.0562187	0.0631862	0.0710421	0.0798996	0.0898864
CH4	285	0.0161498	0.0163261	0.0165044	0.0166849	0.0168676	0.0170525	0.0172397	0.0174291	0.0176208	0.0178148	0.0188204	0.0198883	0.0210222	0.0222262	0.0235047	0.0248622	0.0263037	0.0278343	0.0311853	0.0349636	0.0392236	0.0440267	0.0494422	0.0555481	0.0624325	0.0701947	0.0789466	0.0888142
CH4	286	0.0159572	0.0161313	0.0163075	0.0164859	0.0166664	0.0168491	0.017034	0.0172212	0.0174106	0.0176023	0.0185959	0.0196511	0.0207714	0.0219611	0.0232243	0.0245657	0.0259899	0.0275023	0.0308133	0.0345465	0.0387557	0.0435015	0.0488524	0.0548855	0.0616878	0.0693574	0.0780049	0.0877548
CH4	287	0.0157668	0.0159389	0.016113	0.0162893	0.0164676	0.0166482	0.0168309	0.0170158	0.0172029	0.0173923	0.0183741	0.0194167	0.0205237	0.0216991	0.0229473	0.0242726	0.0256799	0.0271742	0.0304458	0.0341345	0.0382934	0.0429826	0.0482697	0.0542308	0.060952	0.0685301	0.0770744	0.0867081
CH4	288	0.0155788	0.0157488	0.0159208	0.016095	0.0162712	0.0164496	0.0166301	0.0168128	0.0169977	0.0171848	0.0181549	0.0191851	0.0202789	0.0214403	0.0226736	0.0239831	0.0253736	0.0268501	0.0300826	0.0337273	0.0378366	0.0424699	0.0476939	0.0535839	0.0602249	0.0677127	0.076155	0.0856738
CH4	289	0.0153929	0.0155609	0.0157309	0.015903	0.0160771	0.0162534	0.0164317	0.0166122	0.0167949	0.0169798	0.0179384	0.0189562	0.020037	0.0211846	0.0224031	0.023697	0.0250709	0.0265298	0.0297238	0.033325	0.0373853	0.0419633	0.047125	0.0529448	0.0595066	0.066905	0.0752466	0.0846518
CH4	290	0.0152093	0.0153753	0.0155433	0.0157133	0.0158853	0.0160595	0.0162357	0.0164141	0.0165946	0.0167773	0.0177244	0.0187301	0.019798	0.0209319	0.0221359	0.0234144	0.0247719	0.0262134	0.0293692	0.0329275	0.0369394	0.0414628	0.0465629	0.0523132	0.0587968	0.0661069	0.0743491	0.0836421
CH4	291	0.0150279	0.0151919	0.0153579	0.0155259	0.0156959	0.0158679	0.0160421	0.0162183	0.0163967	0.0165772	0.017513	0.0185067	0.0195618	0.0206822	0.0218719	0.0231351	0.0244764	0.0259007	0.0290189	0.0325347	0.0364987	0.0409682	0.0460075	0.0516892	0.0580954	0.0653184	0.0734622	0.0826444
CH4	292	0.0148486	0.0150107	0.0151747	0.0153407	0.0155086	0.0156786	0.0158507	0.0160248	0.0162011	0.0163794	0.0173041	0.0182859	0.0193285	0.0204355	0.021611	0.0228591	0.0241844	0.0255917	0.0286728	0.0321466	0.0360634	0.0404795	0.0454587	0.0510727	0.0574024	0.0645392	0.0725859	0.0816586
CH4	293	0.0146715	0.0148316	0.0149937	0.0151577	0.0153236	0.0154916	0.0156616	0.0158337	0.0160078	0.0161841	0.0170977	0.0180678	0.0190979	0.0201917	0.0213532	0.0225864	0.023896	0.0252865	0.0283307	0.0317632	0.0356332	0.0399966	0.0449164	0.0504635	0.0567177	0.0637694	0.0717201	0.0806845
CH4	294	0.0144965	0.0146547	0.0148148	0.0149769	0.0151409	0.0153068	0.0154748	0.0156448	0.0158169	0.015991	0.0168937	0.0178523	0.0188701	0.0199509	0.0210985	0.022317	0.0236109	0.0249848	0.0279928	0.0313843	0.0352082	0.0395196	0.0443806	0.0498615	0.0560412	0.0630087	0.0708646	0.0797221
CH4	295	0.0143236	0.0144799	0.0146381	0.0147982	0.0149603	0.0151242	0.0152902	0.0154582	0.0156282	0.0158003	0.0166922	0.0176393	0.018645	0.0197129	0.0208468	0.0220508	0.0233293	0.0246868	0.0276589	0.0310099	0.0347882	0.0390482	0.0438513	0.0492667	0.0553727	0.0622571	0.0700193	0.0787711
CH4	296	0.0141527	0.0143072	0.0144635	0.0146217	0.0147818	0.0149438	0.0151078	0.0152738	0.0154418	0.0156118	0.0164931	0.0174289	0.0184226	0.0194778	0.0205981	0.0217878	0.023051	0.0243924	0.027329	0.03064	0.0343732	0.0385824	0.0433282	0.0486791	0.0547122	0.0615145	0.0691841	0.0778315
CH4	297	0.0139839	0.0141365	0.014291	0.0144473	0.0146055	0.0147656	0.0149276	0.0150916	0.0152576	0.0154256	0.0162964	0.017221	0.0182029	0.0192454	0.0203524	0.0215279	0.0227761	0.0241014	0.027003	0.0302745	0.0339632	0.0381222	0.0428114	0.0480984	0.0540596	0.0607807	0.0683589	0.0769031
CH4	298	0.0138171	0.0139679	0.0141205	0.014275	0.0144313	0.0145895	0.0147496	0.0149116	0.0150756	0.0152416	0.016102	0.0170156	0.0179857	0.0190159	0.0201097	0.0212711	0.0225044	0.0238139	0.0266809	0.0299134	0.0335581	0.0376674	0.0423007	0.0475247	0.0534147	0.0600557	0.0675435	0.0759858
CH4	299	0.0136523	0.0138013	0.0139521	0.0141047	0.0142591	0.0144154	0.0145736	0.0147337	0.0148958	0.0150598	0.0159099	0.0168127	0.0177712	0.018789	0.0198698	0.0210174	0.0222359	0.0235298	0.0263626	0.0295566	0.0331578	0.0372181	0.0417961	0.0469578	0.0527776	0.0593394	0.0667378	0.0750794
CH4	300	0.0134895	0.0136367	0.0137856	0.0139364	0.014089	0.0142435	0.0143998	0.014558	0.0147181	0.0148801	0.0157201	0.0166121	0.0175592	0.0185649	0.0196328	0.0207667	0.0219707	0.0232492	0.0260482	0.029204	0.0327623	0.0367742	0.0412976	0.0463977	0.052148	0.0586316	0.0659417	0.0741839
CO2	1	32.658	32.658	32.658	32.658	32.658	32.658	32.658	32.658	32.658	32.658	32.658	32.658	32.658	32.658	32.658	32.658	32.658	32.658	32.658	32.658	32.658	32.658	32.658	32.658	32.658	32.658	32.658	32.658
CO2	2	0.0344187	0.0344187	0.0344187	0.0344187	0.0344187	0.0344187	0.0344187	0.0344187	0.0344187	0.0344187	0.0344187	0.0344187	0.0344187	0.0344187	0.0344187	0.0344187	0.0344187	0.0344187	0.0344187	0.0344187	0.0344187	0.0344187	0.0344187	0.0344187	0.0344187	0.0344187	0.0344187	0.0344187
CO2	3	0.328059	0.0339589	0.0339589	0.0339589	0.0339589	0.0339589	0.0339589	0.0339589	0.0339589	0.0339589	0.0339589	0.0339589	0.0339589	0.0339589	0.0339589	0.0339589	0.0339589	0.0339589	0.0339589	0.0339589	0.0339589	0.0339589	0.0339589	0.0339589	0.0339589	0.0339589	0.0339589	0.0339589
CO2	4	0.324098	0.327606	0.0335061	0.0335061	0.0335061	0.0335061	0.0335061	0.0335061	0.0335061	0.0335061	0.0335061	0.0335061	0.0335061	0.0335061	0.0335061	0.0335061	0.0335061	0.0335061	0.0335061	0.0335061	0.0335061	0.0335061	0.0335061	0.0335061	0.0335061	0.0335061	0.0335061	0.0335061
CO2	5	0.320185	0.323652	0.32716	0.0330601	0.0330601	0.0330601	0.0330601	0.0330601	0.0330601	0.0330601	0.0330601	0.0330601	0.0330601	0.0330601	0.0330601	0.0330601	0.0330601	0.0330601	0.0330601	0.0330601	0.0330601	0.0330601	0.0330601	0.0330601	0.0330601	0.0330601	0.0330601	0.0330601
CO2	6	0.316321	0.319746	0.323212	0.326721	0.0326208	0.0326208	0.0326208	0.0326208	0.0326208	0.0326208	0.0326208	0.0326208	0.0326208	0.0326208	0.0326208	0.0326208	0.0326208	0.0326208	0.0326208	0.0326208	0.0326208	0.0326208	0.0326208	0.0326208	0.0326208	0.0326208	0.0326208	0.0326208
CO2	7	0.312504	0.315888	0.319313	0.32278	0.326288	0.032188	0.032188	0.032188	0.032188	0.032188	0.032188	0.032188	0.032188	0.032188	0.032188	0.032188	0.032188	0.032188	0.032188	0.032188	0.032188	0.032188	0.032188	0.032188	0.032188	0.032188	0.032188	0.032188
CO2	8	0.308734	0.312078	0.315462	0.318887	0.322353	0.325861	0.0317617	0.0317617	0.0317617	0.0317617	0.0317617	0.0317617	0.0317617	0.0317617	0.0317617	0.0317617	0.0317617	0.0317617	0.0317617	0.0317617	0.0317617	0.0317617	0.0317617	0.0317617	0.0317617	0.0317617	0.0317617	0.0317617
CO2	9	0.305011	0.308314	0.311658	0.315042	0.318467	0.321933	0.325442	0.0313418	0.0313418	0.0313418	0.0313418	0.0313418	0.0313418	0.0313418	0.0313418	0.0313418	0.0313418	0.0313418	0.0313418	0.0313418	0.0313418	0.0313418	0.0313418	0.0313418	0.0313418	0.0313418	0.0313418	0.0313418
CO2	10	0.301333	0.304597	0.307901	0.311244	0.314628	0.318053	0.32152	0.325028	0.030928	0.030928	0.030928	0.030928	0.030928	0.030928	0.030928	0.030928	0.030928	0.030928	0.030928	0.030928	0.030928	0.030928	0.030928	0.030928	0.030928	0.030928	0.030928	0.030928
CO2	11	0.297699	0.300925	0.304189	0.307493	0.310837	0.314221	0.317646	0.321112	0.32462	0.0305204	0.0305204	0.0305204	0.0305204	0.0305204	0.0305204	0.0305204	0.0305204	0.0305204	0.0305204	0.0305204	0.0305204	0.0305204	0.0305204	0.0305204	0.0305204	0.0305204	0.0305204	0.0305204
CO2	12	0.294111	0.297298	0.300523	0.303788	0.307091	0.310435	0.313819	0.317244	0.32071	0.324219	0.0301188	0.0301188	0.0301188	0.0301188	0.0301188	0.0301188	0.0301188	0.0301188	0.0301188	0.0301188	0.0301188	0.0301188	0.0301188	0.0301188	0.0301188	0.0301188	0.0301188	0.0301188
CO2	13	0.290566	0.293715	0.296902	0.300128	0.303392	0.306696	0.310039	0.313424	0.316848	0.320315	0.0297231	0.0297231	0.0297231	0.0297231	0.0297231	0.0297231	0.0297231	0.0297231	0.0297231	0.0297231	0.0297231	0.0297231	0.0297231	0.0297231	0.0297231	0.0297231	0.0297231	0.0297231
CO2	14	0.287065	0.290176	0.293325	0.296512	0.299738	0.303002	0.306306	0.30965	0.313034	0.316459	0.0293332	0.0293332	0.0293332	0.0293332	0.0293332	0.0293332	0.0293332	0.0293332	0.0293332	0.0293332	0.0293332	0.0293332	0.0293332	0.0293332	0.0293332	0.0293332	0.0293332	0.0293332
CO2	15	0.283606	0.286681	0.289792	0.292941	0.296128	0.299353	0.302618	0.305922	0.309265	0.312649	0.0289489	0.0289489	0.0289489	0.0289489	0.0289489	0.0289489	0.0289489	0.0289489	0.0289489	0.0289489	0.0289489	0.0289489	0.0289489	0.0289489	0.0289489	0.0289489	0.0289489	0.0289489
CO2	16	0.28019	0.283228	0.286302	0.289413	0.292562	0.295749	0.298975	0.302239	0.305543	0.308887	0.0285703	0.0285703	0.0285703	0.0285703	0.0285703	0.0285703	0.0285703	0.0285703	0.0285703	0.0285703	0.0285703	0.0285703	0.0285703	0.0285703	0.0285703	0.0285703	0.0285703	0.0285703
CO2	17	0.276816	0.279817	0.282855	0.285929	0.28904	0.292189	0.295376	0.298602	0.301866	0.30517	0.322297	0.0281972	0.0281972	0.0281972	0.0281972	0.0281972	0.0281972	0.0281972	0.0281972	0.0281972	0.0281972	0.0281972	0.0281972	0.0281972	0.0281972	0.0281972	0.0281972	0.0281972
CO2	18	0.273482	0.276448	0.279449	0.282487	0.285561	0.288673	0.291822	0.295008	0.298234	0.301498	0.318421	0.0278295	0.0278295	0.0278295	0.0278295	0.0278295	0.0278295	0.0278295	0.0278295	0.0278295	0.0278295	0.0278295	0.0278295	0.0278295	0.0278295	0.0278295	0.0278295	0.0278295
CO2	19	0.27019	0.27312	0.276085	0.279087	0.282124	0.285199	0.28831	0.291459	0.294646	0.297872	0.314592	0.0274671	0.0274671	0.0274671	0.0274671	0.0274671	0.0274671	0.0274671	0.0274671	0.0274671	0.0274671	0.0274671	0.0274671	0.0274671	0.0274671	0.0274671	0.0274671	0.0274671
CO2	20	0.266937	0.269832	0.272763	0.275728	0.27873	0.281767	0.284842	0.287953	0.291102	0.294289	0.31081	0.0271099	0.0271099	0.0271099	0.0271099	0.0271099	0.0271099	0.0271099	0.0271099	0.0271099	0.0271099	0.0271099	0.0271099	0.0271099	0.0271099	0.0271099	0.0271099	0.0271099
CO2	21	0.263724	0.266585	0.26948	0.272411	0.275376	0.278378	0.281415	0.284489	0.287601	0.29075	0.307074	0.0267578	0.0267578	0.0267578	0.0267578	0.0267578	0.0267578	0.0267578	0.0267578	0.0267578	0.0267578	0.0267578	0.0267578	0.0267578	0.0267578	0.0267578	0.0267578	0.0267578
CO2	22	0.260551	0.263377	0.266238	0.269133	0.272064	0.275029	0.278031	0.281068	0.284142	0.287254	0.303384	0.320511	0.0264108	0.0264108	0.0264108	0.0264108	0.0264108	0.0264108	0.0264108	0.0264108	0.0264108	0.0264108	0.0264108	0.0264108	0.0264108	0.0264108	0.0264108	0.0264108
CO2	23	0.257416	0.260209	0.263035	0.265896	0.268791	0.271722	0.274687	0.277689	0.280726	0.2838	0.299738	0.31666	0.0260688	0.0260688	0.0260688	0.0260688	0.0260688	0.0260688	0.0260688	0.0260688	0.0260688	0.0260688	0.0260688	0.0260688	0.0260688	0.0260688	0.0260688	0.0260688
CO2	24	0.254319	0.257079	0.259872	0.262698	0.265559	0.268454	0.271384	0.27435	0.277351	0.280389	0.296136	0.312857	0.0257316	0.0257316	0.0257316	0.0257316	0.0257316	0.0257316	0.0257316	0.0257316	0.0257316	0.0257316	0.0257316	0.0257316	0.0257316	0.0257316	0.0257316	0.0257316
CO2	25	0.25126	0.253987	0.256746	0.259539	0.262366	0.265227	0.268122	0.271052	0.274018	0.277019	0.292578	0.3091	0.0253993	0.0253993	0.0253993	0.0253993	0.0253993	0.0253993	0.0253993	0.0253993	0.0253993	0.0253993	0.0253993	0.0253993	0.0253993	0.0253993	0.0253993	0.0253993
CO2	26	0.248238	0.250932	0.253659	0.256419	0.259212	0.262038	0.264899	0.267794	0.270724	0.27369	0.289064	0.305388	0.0250716	0.0250716	0.0250716	0.0250716	0.0250716	0.0250716	0.0250716	0.0250716	0.0250716	0.0250716	0.0250716	0.0250716	0.0250716	0.0250716	0.0250716	0.0250716
CO2	27	0.245253	0.247915	0.250609	0.253336	0.256096	0.258889	0.261715	0.264576	0.267471	0.270401	0.285592	0.301721	0.318848	0.0247486	0.0247486	0.0247486	0.0247486	0.0247486	0.0247486	0.0247486	0.0247486	0.0247486	0.0247486	0.0247486	0.0247486	0.0247486	0.0247486	0.0247486
CO2	28	0.242305	0.244935	0.247597	0.250291	0.253018	0.255777	0.25857	0.261397	0.264257	0.267153	0.282162	0.298099	0.315022	0.0244302	0.0244302	0.0244302	0.0244302	0.0244302	0.0244302	0.0244302	0.0244302	0.0244302	0.0244302	0.0244302	0.0244302	0.0244302	0.0244302	0.0244302
CO2	29	0.239392	0.241991	0.244621	0.247283	0.249977	0.252704	0.255463	0.258256	0.261083	0.263943	0.278774	0.294521	0.311242	0.0241162	0.0241162	0.0241162	0.0241162	0.0241162	0.0241162	0.0241162	0.0241162	0.0241162	0.0241162	0.0241162	0.0241162	0.0241162	0.0241162	0.0241162
CO2	30	0.236514	0.239082	0.241681	0.244311	0.246973	0.249667	0.252394	0.255154	0.257947	0.260773	0.275426	0.290986	0.307507	0.0238067	0.0238067	0.0238067	0.0238067	0.0238067	0.0238067	0.0238067	0.0238067	0.0238067	0.0238067	0.0238067	0.0238067	0.0238067	0.0238067	0.0238067
CO2	31	0.233672	0.236209	0.238777	0.241376	0.244006	0.246668	0.249362	0.252089	0.254848	0.257641	0.27212	0.287493	0.303818	0.0235014	0.0235014	0.0235014	0.0235014	0.0235014	0.0235014	0.0235014	0.0235014	0.0235014	0.0235014	0.0235014	0.0235014	0.0235014	0.0235014	0.0235014
CO2	32	0.230864	0.233371	0.235908	0.238476	0.241075	0.243705	0.246367	0.249061	0.251788	0.254548	0.268853	0.284044	0.300173	0.3173	0.0232005	0.0232005	0.0232005	0.0232005	0.0232005	0.0232005	0.0232005	0.0232005	0.0232005	0.0232005	0.0232005	0.0232005	0.0232005	0.0232005
CO2	33	0.22809	0.230567	0.233074	0.235611	0.238179	0.240778	0.243408	0.24607	0.248765	0.251491	0.265626	0.280635	0.296573	0.313495	0.0229037	0.0229037	0.0229037	0.0229037	0.0229037	0.0229037	0.0229037	0.0229037	0.0229037	0.0229037	0.0229037	0.0229037	0.0229037	0.0229037
CO2	34	0.22535	0.227798	0.230275	0.232782	0.235319	0.237887	0.240486	0.243116	0.245778	0.248472	0.262438	0.277268	0.293016	0.309736	0.0226111	0.0226111	0.0226111	0.0226111	0.0226111	0.0226111	0.0226111	0.0226111	0.0226111	0.0226111	0.0226111	0.0226111	0.0226111	0.0226111
CO2	35	0.222643	0.225061	0.227509	0.229986	0.232493	0.23503	0.237598	0.240197	0.242827	0.245489	0.259289	0.273942	0.289502	0.306023	0.0223226	0.0223226	0.0223226	0.0223226	0.0223226	0.0223226	0.0223226	0.0223226	0.0223226	0.0223226	0.0223226	0.0223226	0.0223226	0.0223226
CO2	36	0.219969	0.222359	0.224777	0.227224	0.229702	0.232208	0.234746	0.237314	0.239912	0.242543	0.256178	0.270656	0.28603	0.302354	0.022038	0.022038	0.022038	0.022038	0.022038	0.022038	0.022038	0.022038	0.022038	0.022038	0.022038	0.022038	0.022038	0.022038
CO2	37	0.217328	0.219688	0.222078	0.224496	0.226944	0.229421	0.231928	0.234465	0.237033	0.239632	0.253104	0.26741	0.2826	0.29873	0.315857	0.0217574	0.0217574	0.0217574	0.0217574	0.0217574	0.0217574	0.0217574	0.0217574	0.0217574	0.0217574	0.0217574	0.0217574	0.0217574
CO2	38	0.214718	0.217051	0.219412	0.221801	0.22422	0.226667	0.229144	0.231651	0.234188	0.236756	0.250068	0.264203	0.279212	0.29515	0.312072	0.0214807	0.0214807	0.0214807	0.0214807	0.0214807	0.0214807	0.0214807	0.0214807	0.0214807	0.0214807	0.0214807	0.0214807	0.0214807
CO2	39	0.21214	0.214445	0.216778	0.219139	0.221528	0.223947	0.226394	0.228871	0.231378	0.233915	0.247069	0.261035	0.275865	0.291612	0.308333	0.0212077	0.0212077	0.0212077	0.0212077	0.0212077	0.0212077	0.0212077	0.0212077	0.0212077	0.0212077	0.0212077	0.0212077	0.0212077
CO2	40	0.209593	0.211871	0.214176	0.216509	0.21887	0.221259	0.223677	0.226125	0.228602	0.231109	0.244105	0.257905	0.272558	0.288118	0.304639	0.0209385	0.0209385	0.0209385	0.0209385	0.0209385	0.0209385	0.0209385	0.0209385	0.0209385	0.0209385	0.0209385	0.0209385	0.0209385
CO2	41	0.207078	0.209328	0.211605	0.21391	0.216243	0.218604	0.220994	0.223412	0.225859	0.228337	0.241178	0.254813	0.269291	0.284665	0.300989	0.020673	0.020673	0.020673	0.020673	0.020673	0.020673	0.020673	0.020673	0.020673	0.020673	0.020673	0.020673	0.020673
CO2	42	0.204592	0.206816	0.209066	0.211343	0.213648	0.215981	0.218342	0.220732	0.22315	0.225598	0.238286	0.251758	0.266064	0.281254	0.297384	0.314511	0.0204112	0.0204112	0.0204112	0.0204112	0.0204112	0.0204112	0.0204112	0.0204112	0.0204112	0.0204112	0.0204112	0.0204112
CO2	43	0.202137	0.204334	0.206557	0.208808	0.211085	0.21339	0.215723	0.218084	0.220473	0.222892	0.235428	0.24874	0.262875	0.277885	0.293822	0.310745	0.0201529	0.0201529	0.0201529	0.0201529	0.0201529	0.0201529	0.0201529	0.0201529	0.0201529	0.0201529	0.0201529	0.0201529
CO2	44	0.199711	0.201882	0.204079	0.206303	0.208553	0.21083	0.213135	0.215468	0.217829	0.220219	0.232606	0.245759	0.259725	0.274555	0.290303	0.307023	0.0198981	0.0198981	0.0198981	0.0198981	0.0198981	0.0198981	0.0198981	0.0198981	0.0198981	0.0198981	0.0198981	0.0198981
CO2	45	0.197315	0.19946	0.201631	0.203828	0.206051	0.208302	0.210579	0.212884	0.215217	0.217578	0.229817	0.242813	0.256613	0.271267	0.286826	0.303347	0.0196468	0.0196468	0.0196468	0.0196468	0.0196468	0.0196468	0.0196468	0.0196468	0.0196468	0.0196468	0.0196468	0.0196468
CO2	46	0.194948	0.197067	0.199212	0.201383	0.20358	0.205803	0.208054	0.210331	0.212636	0.214969	0.227062	0.239904	0.253539	0.268017	0.283391	0.299715	0.0193989	0.0193989	0.0193989	0.0193989	0.0193989	0.0193989	0.0193989	0.0193989	0.0193989	0.0193989	0.0193989	0.0193989
CO2	47	0.192609	0.194703	0.196823	0.198968	0.201138	0.203335	0.205559	0.207809	0.210087	0.212392	0.224341	0.237029	0.250501	0.264807	0.279997	0.296127	0.313254	0.0191544	0.0191544	0.0191544	0.0191544	0.0191544	0.0191544	0.0191544	0.0191544	0.0191544	0.0191544	0.0191544
CO2	48	0.190299	0.192368	0.194462	0.196582	0.198726	0.200897	0.203094	0.205318	0.207568	0.209845	0.221652	0.234189	0.247501	0.261636	0.276645	0.292582	0.309505	0.0189131	0.0189131	0.0189131	0.0189131	0.0189131	0.0189131	0.0189131	0.0189131	0.0189131	0.0189131	0.0189131
CO2	49	0.188017	0.190061	0.19213	0.194224	0.196344	0.198488	0.200659	0.202856	0.20508	0.20733	0.218996	0.231383	0.244536	0.258502	0.273333	0.28908	0.305801	0.0186752	0.0186752	0.0186752	0.0186752	0.0186752	0.0186752	0.0186752	0.0186752	0.0186752	0.0186752	0.0186752
CO2	50	0.185762	0.187782	0.189826	0.191896	0.19399	0.196109	0.198254	0.200424	0.202621	0.204845	0.216371	0.228611	0.241607	0.255407	0.27006	0.285619	0.302141	0.0184404	0.0184404	0.0184404	0.0184404	0.0184404	0.0184404	0.0184404	0.0184404	0.0184404	0.0184404	0.0184404
CO2	51	0.183535	0.185531	0.187551	0.189595	0.191664	0.193758	0.195877	0.198022	0.200193	0.20239	0.213779	0.225872	0.238713	0.252349	0.266827	0.282201	0.298525	0.0182088	0.0182088	0.0182088	0.0182088	0.0182088	0.0182088	0.0182088	0.0182088	0.0182088	0.0182088	0.0182088
CO2	52	0.181334	0.183306	0.185302	0.187322	0.189366	0.191435	0.193529	0.195649	0.197794	0.199964	0.211218	0.223167	0.235855	0.249327	0.263633	0.278823	0.294953	0.31208	0.0179803	0.0179803	0.0179803	0.0179803	0.0179803	0.0179803	0.0179803	0.0179803	0.0179803	0.0179803
CO2	53	0.17916	0.181109	0.183081	0.185077	0.187097	0.189141	0.19121	0.193304	0.195423	0.197568	0.208687	0.220494	0.23303	0.246342	0.260477	0.275486	0.291424	0.308346	0.0177548	0.0177548	0.0177548	0.0177548	0.0177548	0.0177548	0.0177548	0.0177548	0.0177548	0.0177548
CO2	54	0.177012	0.178938	0.180886	0.182858	0.184854	0.186874	0.188918	0.190987	0.193081	0.195201	0.206187	0.217853	0.23024	0.243393	0.25736	0.27219	0.287937	0.304658	0.0175324	0.0175324	0.0175324	0.0175324	0.0175324	0.0175324	0.0175324	0.0175324	0.0175324	0.0175324
CO2	55	0.174891	0.176793	0.178718	0.180667	0.182639	0.184635	0.186655	0.188699	0.190768	0.192862	0.203717	0.215244	0.227483	0.24048	0.254279	0.268933	0.284492	0.301013	0.0173129	0.0173129	0.0173129	0.0173129	0.0173129	0.0173129	0.0173129	0.0173129	0.0173129	0.0173129
CO2	56	0.172794	0.174674	0.176576	0.178502	0.18045	0.182422	0.184418	0.186438	0.188482	0.190551	0.201277	0.212666	0.22476	0.237601	0.251236	0.265715	0.281088	0.297413	0.0170963	0.0170963	0.0170963	0.0170963	0.0170963	0.0170963	0.0170963	0.0170963	0.0170963	0.0170963
CO2	57	0.170724	0.172581	0.17446	0.176363	0.178288	0.180237	0.182209	0.184204	0.186224	0.188269	0.198867	0.21012	0.222069	0.234757	0.24823	0.262535	0.277726	0.293855	0.0168827	0.0168827	0.0168827	0.0168827	0.0168827	0.0168827	0.0168827	0.0168827	0.0168827	0.0168827
CO2	58	0.168678	0.170513	0.17237	0.17425	0.176152	0.178077	0.180026	0.181998	0.183994	0.186014	0.196485	0.207604	0.219411	0.231947	0.245259	0.259394	0.274403	0.290341	0.0166718	0.0166718	0.0166718	0.0166718	0.0166718	0.0166718	0.0166718	0.0166718	0.0166718	0.0166718
CO2	59	0.166656	0.16847	0.170305	0.172162	0.174042	0.175944	0.177869	0.179818	0.18179	0.183786	0.194132	0.205119	0.216784	0.229172	0.242325	0.256291	0.271121	0.286868	0.0164638	0.0164638	0.0164638	0.0164638	0.0164638	0.0164638	0.0164638	0.0164638	0.0164638	0.0164638
CO2	60	0.16466	0.166451	0.168264	0.170099	0.171957	0.173836	0.175739	0.177664	0.179612	0.181584	0.191808	0.202663	0.21419	0.226429	0.239425	0.253225	0.267878	0.283438	0.0162585	0.0162585	0.0162585	0.0162585	0.0162585	0.0162585	0.0162585	0.0162585	0.0162585	0.0162585
CO2	61	0.162687	0.164457	0.166249	0.168062	0.169897	0.171754	0.173634	0.175536	0.177461	0.17941	0.189511	0.200237	0.211626	0.223719	0.236561	0.250196	0.264674	0.280048	0.016056	0.016056	0.016056	0.016056	0.016056	0.016056	0.016056	0.016056	0.016056	0.016056
CO2	62	0.160738	0.162487	0.164257	0.166049	0.167862	0.169697	0.171554	0.173434	0.175336	0.177261	0.187242	0.19784	0.209093	0.221042	0.23373	0.247203	0.261509	0.276699	0.309956	0.0158561	0.0158561	0.0158561	0.0158561	0.0158561	0.0158561	0.0158561	0.0158561	0.0158561
CO2	63	0.158812	0.160541	0.16229	0.16406	0.165851	0.167665	0.1695	0.171357	0.173237	0.175139	0.185001	0.195472	0.206591	0.218398	0.230934	0.244246	0.258381	0.27339	0.30625	0.0156588	0.0156588	0.0156588	0.0156588	0.0156588	0.0156588	0.0156588	0.0156588	0.0156588
CO2	64	0.15691	0.158618	0.160346	0.162095	0.163865	0.165657	0.16747	0.169305	0.171162	0.173042	0.182786	0.193133	0.204119	0.215785	0.228172	0.241325	0.255291	0.270121	0.302589	0.0154641	0.0154641	0.0154641	0.0154641	0.0154641	0.0154641	0.0154641	0.0154641	0.0154641
CO2	65	0.155031	0.156718	0.158426	0.160154	0.161903	0.163673	0.165465	0.167278	0.169113	0.17097	0.180598	0.190821	0.201676	0.213203	0.225442	0.238439	0.252239	0.266892	0.298972	0.015272	0.015272	0.015272	0.015272	0.015272	0.015272	0.015272	0.015272	0.015272
CO2	66	0.153174	0.154841	0.156529	0.158236	0.159964	0.161713	0.163484	0.165275	0.167088	0.168923	0.178436	0.188538	0.199263	0.210652	0.222746	0.235587	0.249222	0.263701	0.295399	0.0150824	0.0150824	0.0150824	0.0150824	0.0150824	0.0150824	0.0150824	0.0150824	0.0150824
CO2	67	0.15134	0.152987	0.154654	0.156341	0.158049	0.159777	0.161526	0.163296	0.165088	0.166901	0.176301	0.186281	0.196879	0.208133	0.220082	0.23277	0.246242	0.260548	0.291868	0.0148953	0.0148953	0.0148953	0.0148953	0.0148953	0.0148953	0.0148953	0.0148953	0.0148953
CO2	68	0.149528	0.151155	0.152802	0.15447	0.156157	0.157864	0.159592	0.161342	0.163112	0.164903	0.174191	0.184052	0.194524	0.205643	0.217449	0.229986	0.243298	0.257433	0.288379	0.0147106	0.0147106	0.0147106	0.0147106	0.0147106	0.0147106	0.0147106	0.0147106	0.0147106
CO2	69	0.147737	0.149345	0.150973	0.15262	0.154287	0.155974	0.157682	0.15941	0.161159	0.162929	0.172106	0.18185	0.192197	0.203183	0.214849	0.227236	0.240389	0.254356	0.284933	0.0145283	0.0145283	0.0145283	0.0145283	0.0145283	0.0145283	0.0145283	0.0145283	0.0145283
CO2	70	0.145968	0.147557	0.149166	0.150793	0.15244	0.154107	0.155795	0.157502	0.15923	0.160979	0.170047	0.179674	0.189898	0.200753	0.21228	0.224519	0.237515	0.251315	0.281527	0.0143484	0.0143484	0.0143484	0.0143484	0.0143484	0.0143484	0.0143484	0.0143484	0.0143484
CO2	71	0.144221	0.145791	0.14738	0.148988	0.150616	0.152263	0.15393	0.155617	0.157325	0.159053	0.168012	0.177525	0.187626	0.198352	0.209741	0.221834	0.234676	0.248311	0.278163	0.0141709	0.0141709	0.0141709	0.0141709	0.0141709	0.0141709	0.0141709	0.0141709	0.0141709
CO2	72	0.142494	0.144046	0.145616	0.147205	0.148813	0.15044	0.152087	0.153755	0.155442	0.157149	0.166001	0.175401	0.185382	0.19598	0.207233	0.219182	0.23187	0.245343	0.274839	0.308095	0.0139956	0.0139956	0.0139956	0.0139956	0.0139956	0.0139956	0.0139956	0.0139956
CO2	73	0.140789	0.142321	0.143873	0.145443	0.147032	0.14864	0.150267	0.151915	0.153582	0.155269	0.164015	0.173303	0.183164	0.193636	0.204755	0.216562	0.229098	0.24241	0.271554	0.304414	0.0138227	0.0138227	0.0138227	0.0138227	0.0138227	0.0138227	0.0138227	0.0138227
CO2	74	0.139103	0.140618	0.142151	0.143702	0.145272	0.146861	0.148469	0.150097	0.151744	0.153411	0.162053	0.17123	0.180974	0.19132	0.202307	0.213973	0.22636	0.239513	0.268309	0.300777	0.0136519	0.0136519	0.0136519	0.0136519	0.0136519	0.0136519	0.0136519	0.0136519
CO2	75	0.137438	0.138935	0.140449	0.141982	0.143533	0.145103	0.146692	0.148301	0.149928	0.151575	0.160114	0.169182	0.178809	0.189033	0.199888	0.211415	0.223654	0.23665	0.265103	0.297184	0.0134834	0.0134834	0.0134834	0.0134834	0.0134834	0.0134834	0.0134834	0.0134834
CO2	76	0.135794	0.137272	0.138769	0.140283	0.141816	0.143367	0.144937	0.146526	0.148134	0.149762	0.158199	0.167158	0.176671	0.186772	0.197498	0.208887	0.220981	0.233822	0.261935	0.293633	0.0133171	0.0133171	0.0133171	0.0133171	0.0133171	0.0133171	0.0133171	0.0133171
CO2	77	0.134168	0.135629	0.137108	0.138604	0.140119	0.141652	0.143203	0.144773	0.146362	0.14797	0.156307	0.165159	0.174558	0.184539	0.195137	0.20639	0.218339	0.231027	0.258806	0.290126	0.0131529	0.0131529	0.0131529	0.0131529	0.0131529	0.0131529	0.0131529	0.0131529
CO2	78	0.132563	0.134006	0.135467	0.136946	0.138442	0.139957	0.14149	0.143041	0.144611	0.1462	0.154437	0.163183	0.172471	0.182333	0.192804	0.203923	0.21573	0.228266	0.255713	0.28666	0.0129908	0.0129908	0.0129908	0.0129908	0.0129908	0.0129908	0.0129908	0.0129908
CO2	79	0.130977	0.132403	0.133846	0.135307	0.136786	0.138282	0.139797	0.14133	0.142881	0.144451	0.15259	0.161232	0.170409	0.180153	0.190499	0.201486	0.213151	0.225539	0.252658	0.283235	0.0128308	0.0128308	0.0128308	0.0128308	0.0128308	0.0128308	0.0128308	0.0128308
CO2	80	0.129409	0.130819	0.132245	0.133688	0.135149	0.136628	0.138124	0.139639	0.141172	0.142723	0.150765	0.159304	0.168371	0.177999	0.188222	0.199077	0.210604	0.222843	0.249639	0.279852	0.0126729	0.0126729	0.0126729	0.0126729	0.0126729	0.0126729	0.0126729	0.0126729
CO2	81	0.127861	0.129253	0.130663	0.132089	0.133533	0.134993	0.136472	0.137968	0.139483	0.141016	0.148962	0.157399	0.166358	0.175871	0.185972	0.196698	0.208087	0.22018	0.246657	0.276509	0.012517	0.012517	0.012517	0.012517	0.012517	0.012517	0.012517	0.012517
CO2	82	0.126331	0.127707	0.1291	0.130509	0.131935	0.133379	0.13484	0.136318	0.137815	0.139329	0.14718	0.155517	0.164369	0.173768	0.183749	0.194347	0.2056	0.217549	0.24371	0.273206	0.306463	0.0123631	0.0123631	0.0123631	0.0123631	0.0123631	0.0123631	0.0123631
CO2	83	0.12482	0.126179	0.127555	0.128948	0.130357	0.131783	0.133227	0.134688	0.136166	0.137663	0.14542	0.153657	0.162404	0.171691	0.181553	0.192024	0.203143	0.21495	0.240799	0.269943	0.302803	0.0122111	0.0122111	0.0122111	0.0122111	0.0122111	0.0122111	0.0122111
CO2	84	0.123228	0.124571	0.125931	0.127307	0.128699	0.130108	0.131535	0.132978	0.134439	0.135918	0.143583	0.151722	0.160364	0.16954	0.179284	0.189631	0.200617	0.212283	0.237823	0.26662	0.299088	0.0119626	0.0119626	0.0119626	0.0119626	0.0119626	0.0119626	0.0119626
CO2	85	0.121756	0.123083	0.124426	0.125786	0.127162	0.128554	0.129964	0.13139	0.132833	0.134294	0.141868	0.14991	0.158449	0.167516	0.177144	0.187367	0.198222	0.209749	0.234984	0.263438	0.295518	0.0118178	0.0118178	0.0118178	0.0118178	0.0118178	0.0118178	0.0118178
CO2	86	0.1204	0.121711	0.123038	0.124381	0.125741	0.127117	0.128509	0.129918	0.131345	0.132788	0.140271	0.148217	0.156655	0.165614	0.175127	0.185228	0.195954	0.207343	0.232277	0.260391	0.292089	0.0117726	0.0117726	0.0117726	0.0117726	0.0117726	0.0117726	0.0117726
CO2	87	0.118959	0.120255	0.121566	0.122894	0.124237	0.125596	0.126972	0.128365	0.129774	0.1312	0.138594	0.146445	0.154782	0.163634	0.173033	0.183014	0.193612	0.204865	0.229503	0.257281	0.288601	0.0116281	0.0116281	0.0116281	0.0116281	0.0116281	0.0116281	0.0116281
CO2	88	0.117536	0.118817	0.120112	0.121424	0.122751	0.124094	0.125454	0.126829	0.128222	0.129631	0.136937	0.144694	0.152932	0.161678	0.170966	0.180827	0.191299	0.202418	0.226761	0.254208	0.285154	0.0114855	0.0114855	0.0114855	0.0114855	0.0114855	0.0114855	0.0114855
CO2	89	0.116131	0.117396	0.118676	0.119972	0.121283	0.12261	0.123953	0.125313	0.126689	0.128081	0.1353	0.142965	0.151104	0.159746	0.168922	0.178666	0.189013	0.199999	0.224052	0.251172	0.281749	0.0113447	0.0113447	0.0113447	0.0113447	0.0113447	0.0113447	0.0113447
CO2	90	0.114742	0.115992	0.117257	0.118537	0.119833	0.121144	0.122471	0.123814	0.125174	0.12655	0.133682	0.141256	0.149297	0.157837	0.166904	0.176532	0.186755	0.19761	0.221376	0.248172	0.278385	0.0112056	0.0112056	0.0112056	0.0112056	0.0112056	0.0112056	0.0112056
CO2	91	0.113369	0.114604	0.115854	0.117119	0.1184	0.119695	0.121007	0.122334	0.123677	0.125037	0.132084	0.139567	0.147513	0.15595	0.164909	0.174422	0.184523	0.195249	0.218732	0.245208	0.27506	0.0110684	0.0110684	0.0110684	0.0110684	0.0110684	0.0110684	0.0110684
CO2	92	0.112014	0.113234	0.114469	0.115719	0.116984	0.118264	0.11956	0.120871	0.122198	0.123542	0.130505	0.137899	0.14575	0.154087	0.162939	0.172338	0.182319	0.192917	0.216119	0.24228	0.271776	0.305033	0.0109329	0.0109329	0.0109329	0.0109329	0.0109329	0.0109329
CO2	93	0.110674	0.11188	0.1131	0.114335	0.115585	0.11685	0.11813	0.119426	0.120737	0.122065	0.128945	0.136251	0.144008	0.152245	0.160992	0.170279	0.180141	0.190612	0.213538	0.239387	0.268531	0.301391	0.0107991	0.0107991	0.0107991	0.0107991	0.0107991	0.0107991
CO2	94	0.109351	0.110542	0.111748	0.112968	0.114203	0.115453	0.116718	0.117998	0.119294	0.120605	0.127403	0.134622	0.142287	0.150426	0.159068	0.168245	0.177989	0.188335	0.210988	0.236528	0.265324	0.297792	0.0106669	0.0106669	0.0106669	0.0106669	0.0106669	0.0106669
CO2	95	0.108043	0.10922	0.110411	0.111617	0.112837	0.114072	0.115322	0.116587	0.117868	0.119163	0.125881	0.133013	0.140587	0.148628	0.157167	0.166235	0.175862	0.186086	0.208468	0.233703	0.262156	0.294237	0.0105365	0.0105365	0.0105365	0.0105365	0.0105365	0.0105365
CO2	96	0.106751	0.107914	0.109091	0.110283	0.111488	0.112709	0.113944	0.115194	0.116459	0.117739	0.124376	0.131423	0.138906	0.146852	0.15529	0.164249	0.173762	0.183863	0.205978	0.230912	0.259026	0.290724	0.0104077	0.0104077	0.0104077	0.0104077	0.0104077	0.0104077
CO2	97	0.105475	0.106624	0.107787	0.108964	0.110156	0.111361	0.112582	0.113817	0.115066	0.116331	0.122889	0.129853	0.137247	0.145098	0.153434	0.162286	0.171686	0.181667	0.203518	0.228155	0.255933	0.287253	0.0102806	0.0102806	0.0102806	0.0102806	0.0102806	0.0102806
CO2	98	0.104214	0.105349	0.106498	0.107662	0.108839	0.11003	0.111236	0.112456	0.113691	0.114941	0.12142	0.128301	0.135606	0.143364	0.151601	0.160348	0.169635	0.179497	0.201087	0.225431	0.252878	0.283824	0.010155	0.010155	0.010155	0.010155	0.010155	0.010155
CO2	99	0.102968	0.10409	0.105225	0.106374	0.107538	0.108715	0.109906	0.111112	0.112332	0.113567	0.119969	0.126768	0.133986	0.141651	0.14979	0.158432	0.167609	0.177353	0.198686	0.222739	0.249858	0.280436	0.0100311	0.0100311	0.0100311	0.0100311	0.0100311	0.0100311
CO2	100	0.101737	0.102845	0.103967	0.105103	0.106252	0.107415	0.108592	0.109784	0.110989	0.11221	0.118536	0.125253	0.132385	0.139959	0.148	0.15654	0.165607	0.175235	0.196313	0.220079	0.246875	0.277088	0.00990866	0.00990866	0.00990866	0.00990866	0.00990866	0.00990866
CO2	101	0.100521	0.101616	0.102725	0.103846	0.104982	0.106131	0.107294	0.108471	0.109663	0.110868	0.117119	0.123756	0.130803	0.138287	0.146232	0.15467	0.163629	0.173142	0.193969	0.217451	0.243928	0.27378	0.0097878	0.0097878	0.0097878	0.0097878	0.0097878	0.0097878
CO2	102	0.099319	0.100401	0.101497	0.102605	0.103727	0.104863	0.106012	0.107175	0.108352	0.109543	0.115719	0.122277	0.12924	0.136634	0.144486	0.152822	0.161674	0.171074	0.191652	0.214855	0.241016	0.270512	0.303768	0.00966846	0.00966846	0.00966846	0.00966846	0.00966846
CO2	103	0.0981318	0.0992011	0.100283	0.101379	0.102487	0.103609	0.104745	0.105894	0.107057	0.108234	0.114336	0.120816	0.127696	0.135002	0.14276	0.150997	0.159743	0.169031	0.189364	0.21229	0.238138	0.267282	0.300142	0.00955062	0.00955062	0.00955062	0.00955062	0.00955062
CO2	104	0.0969588	0.0980154	0.0990848	0.100167	0.101262	0.102371	0.103493	0.104628	0.105778	0.106941	0.11297	0.119373	0.126171	0.133389	0.141054	0.149193	0.157835	0.167012	0.187103	0.209755	0.235295	0.264092	0.29656	0.00943426	0.00943426	0.00943426	0.00943426	0.00943426
CO2	105	0.0957999	0.0968439	0.0979005	0.0989699	0.100052	0.101148	0.102256	0.103378	0.104514	0.105663	0.11162	0.117946	0.124663	0.131796	0.139369	0.147411	0.15595	0.165017	0.184868	0.20725	0.232486	0.260939	0.29302	0.00931936	0.00931936	0.00931936	0.00931936	0.00931936
CO2	106	0.0946548	0.0956864	0.0967304	0.097787	0.0988564	0.0999387	0.101034	0.102143	0.103265	0.1044	0.110287	0.116537	0.123174	0.130221	0.137705	0.145651	0.154088	0.163047	0.182661	0.204776	0.229711	0.257824	0.289522	0.0092059	0.0092059	0.0092059	0.0092059	0.0092059
CO2	107	0.0935235	0.0945428	0.0955744	0.0966184	0.097675	0.0987444	0.0998267	0.100922	0.102031	0.103153	0.108969	0.115145	0.121703	0.128666	0.13606	0.143911	0.152248	0.1611	0.18048	0.202331	0.226968	0.254747	0.286067	0.00909386	0.00909386	0.00909386	0.00909386	0.00909386
CO2	108	0.0923564	0.0933635	0.0943827	0.0954143	0.0964583	0.0975149	0.0985843	0.0996666	0.100762	0.101871	0.107617	0.11372	0.120199	0.12708	0.134385	0.142143	0.15038	0.159126	0.178276	0.199866	0.224209	0.251656	0.282603	0.0089338	0.0089338	0.0089338	0.0089338	0.0089338
CO2	109	0.0912537	0.0922488	0.0932559	0.0942751	0.0953067	0.0963507	0.0974073	0.0984767	0.099559	0.100654	0.106333	0.112362	0.118764	0.125563	0.132781	0.140446	0.148585	0.157227	0.176148	0.197481	0.221534	0.248653	0.279231	0.00882618	0.00882618	0.00882618	0.00882618	0.00882618
CO2	110	0.0902132	0.0911964	0.0921915	0.0931986	0.0942179	0.0952495	0.0962935	0.0973501	0.0984195	0.0995018	0.105112	0.11107	0.117396	0.124113	0.131245	0.138819	0.146861	0.1554	0.174095	0.195173	0.218939	0.245735	0.275948	0.00876896	0.00876896	0.00876896	0.00876896	0.00876896
CO2	111	0.0891351	0.0901066	0.0910898	0.0920849	0.093092	0.0941113	0.0951428	0.0961868	0.0972435	0.0983128	0.103857	0.109743	0.115993	0.12263	0.129678	0.137161	0.145107	0.153544	0.172016	0.192843	0.216326	0.242802	0.272654	0.00866233	0.00866233	0.00866233	0.00866233	0.00866233
CO2	112	0.0880699	0.0890298	0.0900013	0.0909845	0.0919796	0.0929867	0.094006	0.0950375	0.0960816	0.0971382	0.102616	0.108432	0.114608	0.121166	0.128129	0.135523	0.143374	0.151711	0.169962	0.190541	0.213743	0.239904	0.2694	0.302657	0.00855704	0.00855704	0.00855704	0.00855704
CO2	113	0.0870175	0.0879659	0.0889258	0.0898973	0.0908805	0.0918756	0.0928827	0.093902	0.0949336	0.0959776	0.10139	0.107137	0.113239	0.119719	0.126599	0.133905	0.141662	0.149899	0.167933	0.188266	0.211192	0.237041	0.266185	0.299045	0.00845306	0.00845306	0.00845306	0.00845306
CO2	114	0.0859777	0.0869148	0.0878632	0.0888232	0.0897946	0.0907779	0.0917729	0.0927801	0.0937993	0.0948309	0.100179	0.105857	0.111886	0.118289	0.125087	0.132305	0.13997	0.148109	0.165928	0.186019	0.208671	0.234211	0.263008	0.295476	0.00835038	0.00835038	0.00835038	0.00835038
CO2	115	0.0849503	0.0858763	0.0868134	0.0877618	0.0887217	0.0896932	0.0906765	0.0916715	0.0926786	0.0936979	0.0989818	0.104592	0.11055	0.116876	0.123593	0.130725	0.138299	0.146341	0.163947	0.183798	0.20618	0.231416	0.259869	0.291949	0.00824897	0.00824897	0.00824897	0.00824897
CO2	116	0.0839352	0.0848502	0.0857761	0.0867133	0.0876617	0.0886216	0.0895931	0.0905763	0.0915714	0.0925785	0.0977993	0.103343	0.10923	0.11548	0.122117	0.129164	0.136648	0.144593	0.16199	0.181604	0.203719	0.228654	0.256767	0.288465	0.00814883	0.00814883	0.00814883	0.00814883
CO2	117	0.0829323	0.0838363	0.0847513	0.0856772	0.0866144	0.0875628	0.0885227	0.0894942	0.0904774	0.0914725	0.0966311	0.102109	0.107925	0.114101	0.120659	0.127622	0.135016	0.142867	0.160056	0.179436	0.201287	0.225924	0.253703	0.285023	0.00804994	0.00804994	0.00804994	0.00804994
CO2	118	0.0819415	0.0828347	0.0837387	0.0846536	0.0855796	0.0865167	0.0874651	0.088425	0.0893965	0.0903798	0.0954768	0.100889	0.106636	0.112738	0.119218	0.126098	0.133404	0.141161	0.158145	0.177294	0.198885	0.223228	0.250675	0.281621	0.00795227	0.00795227	0.00795227	0.00795227
CO2	119	0.0809624	0.081845	0.0827382	0.0836422	0.0845571	0.0854831	0.0864202	0.0873687	0.0883286	0.0893001	0.0943363	0.099684	0.105362	0.111392	0.117794	0.124592	0.131811	0.139476	0.156257	0.175178	0.196511	0.220564	0.247683	0.27826	0.00785582	0.00785582	0.00785582	0.00785582
CO2	120	0.0799952	0.0808672	0.0817498	0.082643	0.083547	0.0844619	0.0853878	0.086325	0.0872734	0.0882333	0.0932095	0.0984934	0.104104	0.110062	0.116387	0.123105	0.130237	0.137811	0.154392	0.173087	0.194165	0.217931	0.244727	0.27494	0.00776057	0.00776057	0.00776057	0.00776057
CO2	121	0.0790394	0.0799011	0.0807731	0.0816557	0.0825489	0.0834529	0.0843678	0.0852938	0.0862309	0.0871794	0.0920962	0.097317	0.102861	0.108747	0.114998	0.121635	0.128682	0.136165	0.152548	0.17102	0.191847	0.21533	0.241806	0.271659	0.0076665	0.0076665	0.0076665	0.0076665
CO2	122	0.0780617	0.0789131	0.0797747	0.0806467	0.0815293	0.0824225	0.0833265	0.0842414	0.0851674	0.0861045	0.0909627	0.0961213	0.101599	0.107415	0.113591	0.120149	0.127112	0.134506	0.150694	0.168945	0.189524	0.212727	0.238887	0.268383	0.30164	0.00754013	0.00754013	0.00754013
CO2	123	0.0771299	0.0779711	0.0788224	0.0796841	0.0805561	0.0814387	0.0823319	0.0832359	0.0841508	0.0850768	0.089877	0.094974	0.100386	0.106133	0.112235	0.118715	0.125595	0.132901	0.148896	0.16693	0.187263	0.210188	0.236037	0.265181	0.298041	0.00744948	0.00744948	0.00744948
CO2	124	0.0762424	0.0770736	0.0779148	0.0787661	0.0796277	0.0804998	0.0813823	0.0822756	0.0831796	0.0840945	0.0888374	0.0938737	0.0992213	0.1049	0.110929	0.117331	0.12413	0.131348	0.147152	0.164971	0.185062	0.207714	0.233254	0.262051	0.294519	0.00739317	0.00739317	0.00739317
CO2	125	0.0753316	0.0761528	0.076984	0.0778252	0.0786766	0.0795382	0.0804102	0.0812928	0.082186	0.08309	0.0877764	0.0927525	0.0980364	0.103647	0.109605	0.11593	0.122648	0.12978	0.145395	0.163002	0.182853	0.205235	0.23047	0.258923	0.291004	0.00730361	0.00730361	0.00730361
CO2	126	0.0744317	0.0752431	0.0760644	0.0768956	0.0777368	0.0785881	0.0794497	0.0803218	0.0812044	0.0820976	0.086728	0.0916448	0.0968657	0.102409	0.108296	0.114546	0.121183	0.128231	0.14366	0.161056	0.18067	0.202785	0.22772	0.255833	0.287532	0.00721517	0.00721517	0.00721517
CO2	127	0.0735425	0.0743443	0.0751558	0.075977	0.0768082	0.0776494	0.0785008	0.0793624	0.0802344	0.081117	0.0856922	0.0905504	0.095709	0.101187	0.107003	0.113179	0.119737	0.1267	0.141945	0.159134	0.178514	0.200365	0.225002	0.252781	0.284101	0.00712782	0.00712782	0.00712782
CO2	128	0.0726641	0.0734563	0.0742581	0.0750695	0.0758908	0.0767219	0.0775631	0.0784145	0.0792761	0.0801482	0.0846688	0.089469	0.0945661	0.0999783	0.105725	0.111827	0.118307	0.125187	0.14025	0.157234	0.176383	0.197974	0.222317	0.249764	0.28071	0.00704154	0.00704154	0.00704154
CO2	129	0.0717961	0.0725789	0.0733711	0.0741729	0.0749843	0.0758056	0.0766367	0.0774779	0.0783293	0.0791909	0.0836577	0.0884006	0.0934368	0.0987845	0.104463	0.110492	0.116895	0.123693	0.138576	0.155357	0.174278	0.195611	0.219664	0.246784	0.277361	0.00695634	0.00695634	0.00695634
CO2	130	0.0709288	0.0717022	0.072485	0.0732772	0.0740789	0.0748904	0.0757117	0.0765428	0.077384	0.0782354	0.0826488	0.0873352	0.0923114	0.0975952	0.103206	0.109163	0.115489	0.122206	0.136912	0.153493	0.172188	0.193267	0.217033	0.243829	0.274041	0.00686244	0.00686244	0.00686244
CO2	131	0.0700915	0.0708557	0.0716291	0.0724119	0.0732041	0.0740059	0.0748173	0.0756386	0.0764697	0.077311	0.0816718	0.0863022	0.091219	0.0964399	0.101984	0.10787	0.114121	0.120757	0.135288	0.151671	0.170143	0.19097	0.214453	0.240929	0.270781	0.00678936	0.00678936	0.00678936
CO2	132	0.0692288	0.0699838	0.070748	0.0715215	0.0723042	0.0730964	0.0738982	0.0747097	0.0755309	0.0763621	0.0806709	0.0852461	0.0901043	0.0952629	0.10074	0.106557	0.112733	0.11929	0.133648	0.149835	0.168087	0.188666	0.211868	0.238029	0.267525	0.300781	0.00668172	0.00668172
CO2	133	0.0684024	0.0691485	0.0699036	0.0706678	0.0714412	0.072224	0.0730162	0.073818	0.0746294	0.0754507	0.0797081	0.0842288	0.089029	0.094126	0.0995382	0.105285	0.111387	0.117867	0.132053	0.148048	0.166082	0.186415	0.20934	0.235189	0.264333	0.297193	0.00660148	0.00660148
CO2	134	0.0676114	0.0683485	0.0690946	0.0698497	0.0706139	0.0713873	0.0721701	0.0729623	0.0737641	0.0745755	0.0787822	0.0832489	0.0879918	0.0930281	0.0983757	0.104054	0.110084	0.116486	0.130503	0.146306	0.164125	0.184216	0.206868	0.232408	0.261205	0.293673	0.00654758	0.00654758
CO2	135	0.0668038	0.0675322	0.0682694	0.0690155	0.0697706	0.0705348	0.0713082	0.072091	0.0728832	0.0736849	0.0778414	0.0822548	0.0869412	0.0919174	0.0972012	0.102812	0.108769	0.115095	0.128945	0.14456	0.162167	0.182018	0.2044	0.229635	0.258088	0.290169	0.00646843	0.00646843
CO2	136	0.066006	0.0667257	0.067454	0.0681912	0.0689373	0.0696924	0.0704566	0.07123	0.0720128	0.072805	0.0769119	0.0812727	0.0859031	0.0908199	0.0960408	0.101584	0.107471	0.113721	0.127406	0.142835	0.160231	0.179845	0.20196	0.226895	0.255009	0.286707	0.00639026	0.00639026
CO2	137	0.0652176	0.0659288	0.0666485	0.0673768	0.068114	0.0688601	0.0696152	0.0703794	0.0711528	0.0719356	0.0759934	0.0803022	0.0848775	0.0897356	0.0948942	0.100372	0.106188	0.112364	0.125885	0.14113	0.158319	0.177699	0.19955	0.224187	0.251966	0.283286	0.00631306	0.00631306
CO2	138	0.0644388	0.0651414	0.0658525	0.0665722	0.0673006	0.0680378	0.0687838	0.0695389	0.0703031	0.0710766	0.075086	0.0793434	0.0838641	0.0886643	0.0937613	0.0991735	0.10492	0.111023	0.124383	0.139446	0.156429	0.175579	0.197169	0.221512	0.248959	0.279906	0.0062368	0.0062368
CO2	139	0.0636692	0.0643634	0.0650661	0.0657772	0.0664969	0.0672253	0.0679624	0.0687085	0.0694636	0.0702278	0.0741894	0.0783961	0.0828628	0.0876057	0.092642	0.0979896	0.103668	0.109697	0.122898	0.137781	0.154563	0.173483	0.194816	0.218869	0.245989	0.276566	0.00616148	0.00616148
CO2	140	0.0628881	0.0635741	0.0642683	0.064971	0.0656821	0.0664018	0.0671302	0.0678673	0.0686134	0.0693685	0.0732829	0.0774393	0.0818528	0.0865392	0.0915153	0.0967992	0.10241	0.108367	0.12141	0.136116	0.152697	0.171392	0.192471	0.216237	0.243033	0.273245	0.00606638	0.00606638
CO2	141	0.0621375	0.0628153	0.0635013	0.0641955	0.0648982	0.0656093	0.066329	0.0670574	0.0677945	0.0685406	0.0724083	0.0765152	0.080876	0.0855065	0.0904233	0.0956441	0.101188	0.107074	0.119962	0.134492	0.150875	0.169347	0.190175	0.213657	0.240134	0.269986	0.00599358	0.00599358
CO2	142	0.0614165	0.0620862	0.062764	0.0634499	0.0641442	0.0648468	0.0655579	0.0662776	0.067006	0.0677432	0.0715648	0.0756226	0.0799314	0.0845067	0.0893648	0.0945234	0.100001	0.105817	0.118551	0.132908	0.149096	0.167348	0.187926	0.211129	0.237289	0.266785	0.300042	0.00594223
CO2	143	0.060683	0.0613448	0.0620145	0.0626922	0.0633782	0.0640725	0.0647751	0.0654862	0.0662059	0.0669343	0.0707103	0.0747197	0.0789771	0.0834978	0.088298	0.093395	0.0988072	0.104554	0.117136	0.131322	0.147317	0.165351	0.185684	0.208609	0.234458	0.263602	0.296462	0.00587051
CO2	144	0.0599134	0.0605672	0.061229	0.0618987	0.0625764	0.0632624	0.0639567	0.0646593	0.0653704	0.0660901	0.069821	0.0737827	0.0779893	0.082456	0.087199	0.0922352	0.0975829	0.103261	0.115693	0.12971	0.145514	0.163332	0.183423	0.206075	0.231616	0.260412	0.29288	0.00575471
CO2	145	0.0592936	0.0599396	0.0605934	0.0612551	0.0619248	0.0626026	0.0632886	0.0639828	0.0646855	0.0653966	0.069083	0.0729974	0.0771538	0.0815673	0.0862536	0.0912298	0.0965137	0.102124	0.114408	0.128257	0.143873	0.161479	0.18133	0.203712	0.228948	0.257401	0.289481	0.00578087
CO2	146	0.0584926	0.0591309	0.059777	0.0604308	0.0610925	0.0617622	0.06244	0.0631259	0.0638202	0.0645228	0.0681653	0.072033	0.0761398	0.0805006	0.0851311	0.0900479	0.0952688	0.100812	0.112949	0.126634	0.142063	0.159459	0.179073	0.201188	0.226123	0.254237	0.285935	0.00561824
CO2	147	0.0578429	0.0584736	0.0591119	0.059758	0.0604118	0.0610735	0.0617432	0.062421	0.0631069	0.0638012	0.0674002	0.0712218	0.0752796	0.0795884	0.0841637	0.0890218	0.0941804	0.0996579	0.11165	0.125171	0.140416	0.157605	0.176985	0.198837	0.223474	0.251252	0.282572	0.00559924
CO2	148	0.0571055	0.0577287	0.0583594	0.0589977	0.0596437	0.0602975	0.0609593	0.061629	0.0623067	0.0629927	0.0665488	0.0703248	0.0743342	0.0785916	0.0831123	0.0879125	0.0930095	0.0984217	0.110271	0.123631	0.138694	0.155678	0.174827	0.196417	0.220761	0.248208	0.279154	0.00548501
CO2	149	0.0565046	0.0571204	0.0577435	0.0583742	0.0590125	0.0596586	0.0603124	0.0609741	0.0616438	0.0623216	0.0658352	0.0695662	0.0735278	0.0777344	0.0822012	0.0869441	0.0919804	0.097328	0.109036	0.122236	0.13712	0.153901	0.172822	0.194155	0.218208	0.245327	0.275904	0.00549985
CO2	150	0.0557513	0.0563597	0.0569754	0.0575986	0.0582293	0.0588676	0.0595137	0.0601675	0.0608292	0.0614989	0.0649706	0.0686571	0.0725714	0.0767279	0.0811413	0.0858277	0.0908039	0.0960877	0.107656	0.120699	0.135405	0.151986	0.170681	0.191759	0.215525	0.242321	0.272534	0.00535493
CO2	151	0.0551619	0.055763	0.0563714	0.0569872	0.0576103	0.058241	0.0588794	0.0595254	0.0601792	0.0608409	0.0642712	0.0679137	0.0717814	0.0758882	0.0802491	0.0848795	0.0897963	0.0950172	0.106447	0.119335	0.133865	0.150249	0.168721	0.189548	0.21303	0.239507	0.269359	0.00536666
CO2	152	0.0544292	0.0550232	0.0556243	0.0562327	0.0568484	0.0574716	0.0581023	0.0587406	0.0593867	0.0600405	0.0634299	0.0670289	0.0708505	0.0749083	0.0792171	0.0837924	0.0886505	0.0938091	0.105103	0.117837	0.132194	0.148382	0.166633	0.187212	0.210414	0.236575	0.266071	0.299328
CO2	153	0.0538412	0.0544281	0.0550221	0.0556232	0.0562316	0.0568474	0.0574705	0.0581012	0.0587395	0.0593856	0.0627346	0.0662906	0.0700666	0.0740761	0.0783335	0.0828541	0.0876543	0.0927514	0.10391	0.116492	0.130678	0.146673	0.164707	0.18504	0.207966	0.233814	0.262958	0.295818
CO2	154	0.0531384	0.0537183	0.0543052	0.0548992	0.0555003	0.0561087	0.0567245	0.0573476	0.0579783	0.0586167	0.0619257	0.0654394	0.0691703	0.0731319	0.0773386	0.0818053	0.0865482	0.0915845	0.10261	0.115042	0.129059	0.144863	0.162682	0.182772	0.205425	0.230965	0.259761	0.292229
CO2	155	0.0525722	0.0531452	0.0537251	0.054312	0.0549059	0.0555071	0.0561155	0.0567312	0.0573544	0.0579851	0.0612547	0.0647264	0.0684128	0.0723272	0.0764837	0.0808971	0.0855835	0.0905596	0.101454	0.113738	0.127587	0.143203	0.160809	0.18066	0.203042	0.228277	0.25673	0.288811
CO2	156	0.0518783	0.0524444	0.0530174	0.0535973	0.0541842	0.0547781	0.0553793	0.0559877	0.0566034	0.0572266	0.0604572	0.0638875	0.06753	0.0713977	0.0755045	0.0798653	0.0844958	0.0894126	0.100177	0.112314	0.125998	0.141428	0.158824	0.178438	0.200553	0.225488	0.253601	0.285299
CO2	157	0.0512964	0.0518557	0.0524219	0.0529948	0.0535747	0.0541616	0.0547556	0.0553567	0.0559651	0.0565809	0.0597729	0.0631623	0.0667613	0.0705829	0.0746408	0.0789496	0.0835248	0.0883829	0.0990191	0.111011	0.124532	0.139777	0.156966	0.176346	0.198198	0.222835	0.250613	0.281933
CO2	158	0.050648	0.0512008	0.0517601	0.0523263	0.0528992	0.0534791	0.054066	0.05466	0.0552611	0.0558695	0.0590235	0.0623725	0.0659285	0.0697045	0.073714	0.0779714	0.082492	0.0872922	0.0978015	0.109651	0.123011	0.138074	0.155057	0.174207	0.195797	0.22014	0.247587	0.278534
CO2	159	0.0500795	0.0506256	0.0511783	0.0517377	0.0523039	0.0528768	0.0534567	0.0540436	0.0546376	0.0552387	0.058355	0.0616641	0.0651777	0.0689087	0.0728703	0.0770769	0.0815437	0.0862866	0.0966705	0.108378	0.121579	0.136462	0.153243	0.172164	0.193497	0.21755	0.24467	0.275247
CO2	160	0.049447	0.0499866	0.0505327	0.0510854	0.0516448	0.0522109	0.0527839	0.0533638	0.0539506	0.0545446	0.0576238	0.0608934	0.0643651	0.0680515	0.0719659	0.0761223	0.0805358	0.0852222	0.0954822	0.10705	0.120093	0.134799	0.15138	0.170075	0.191154	0.21492	0.241716	0.271928
CO2	161	0.0489166	0.0494498	0.0499894	0.0505355	0.0510882	0.0516476	0.0522137	0.0527867	0.0533666	0.0539535	0.0569959	0.0602265	0.0636568	0.0672993	0.071167	0.0752738	0.0796346	0.0842651	0.0944027	0.105833	0.11872	0.133251	0.149634	0.168106	0.188933	0.212416	0.238892	0.268744
CO2	162	0.0482744	0.0488012	0.0493343	0.0498739	0.0504201	0.0509728	0.0515321	0.0520983	0.0526712	0.0532511	0.0562573	0.0594493	0.0628387	0.0664377	0.0702593	0.0743172	0.078626	0.0832012	0.0932179	0.104512	0.117245	0.131603	0.14779	0.166042	0.186621	0.209823	0.235984	0.26548
CO2	163	0.0477545	0.0482751	0.0488019	0.049335	0.0498746	0.0504207	0.0509735	0.0515328	0.052099	0.0526719	0.0556422	0.0587962	0.0621452	0.0657013	0.0694772	0.0734867	0.0777441	0.0822647	0.092162	0.103321	0.115903	0.130089	0.146084	0.164118	0.184451	0.207376	0.233225	0.262369
CO2	164	0.0471296	0.0476439	0.0481644	0.0486912	0.0492244	0.049764	0.0503101	0.0508628	0.0514222	0.0519883	0.0549232	0.0580395	0.0613485	0.0648622	0.0685931	0.0725548	0.0767614	0.0812281	0.0910073	0.102033	0.114465	0.128482	0.144286	0.162105	0.182195	0.204847	0.230388	0.259184
CO2	165	0.0465977	0.0471059	0.0476202	0.0481408	0.0486676	0.0492007	0.0497403	0.0502864	0.0508392	0.0513985	0.0542984	0.0573775	0.0606471	0.0641189	0.0678053	0.0717197	0.0758761	0.0802896	0.0899521	0.100847	0.11313	0.12698	0.142595	0.160201	0.180052	0.202434	0.22767	0.256123
CO2	166	0.0460119	0.046514	0.0470222	0.0475365	0.0480571	0.0485839	0.049117	0.0496566	0.0502027	0.0507555	0.0536207	0.0566631	0.0598937	0.063324	0.0669665	0.0708342	0.0749411	0.0793019	0.0888491	0.0996137	0.111751	0.125435	0.140864	0.15826	0.177875	0.19999	0.224924	0.253038
CO2	167	0.0454631	0.0459592	0.0464613	0.0469695	0.0474838	0.0480043	0.0485311	0.0490643	0.0496039	0.05015	0.0529811	0.0559872	0.0591793	0.0625687	0.0661677	0.0699893	0.0740471	0.0783559	0.0877893	0.0984254	0.110418	0.123939	0.139184	0.156373	0.175753	0.197604	0.222241	0.250019
CO2	168	0.0449929	0.0454831	0.0459792	0.0464813	0.0469895	0.0475038	0.0480243	0.0485511	0.0490843	0.0496239	0.0524212	0.0553915	0.0585454	0.0618944	0.0654505	0.0692265	0.0732359	0.0774933	0.0868142	0.0973235	0.109173	0.122532	0.137596	0.154579	0.173728	0.195319	0.219662	0.247109
CO2	169	0.044385	0.0448693	0.0453595	0.0458557	0.0463578	0.0468659	0.0473803	0.0479008	0.0484276	0.0489608	0.0517247	0.0546596	0.0577759	0.0610849	0.0645986	0.0683295	0.0722912	0.0764978	0.0857075	0.0960913	0.107799	0.121	0.135883	0.152664	0.171585	0.192918	0.216971	0.24409
CO2	170	0.0438555	0.0443341	0.0448185	0.0453087	0.0458048	0.0463069	0.0468151	0.0473294	0.0478499	0.0483767	0.0511077	0.0540076	0.0570867	0.0603563	0.063828	0.0675145	0.0714289	0.0755853	0.0846851	0.0949451	0.106513	0.119556	0.134262	0.150843	0.169538	0.190617	0.214383	0.241179
CO2	171	0.0433823	0.0438552	0.0443338	0.0448181	0.0453083	0.0458045	0.0463066	0.0468147	0.0473291	0.0478496	0.050548	0.0534132	0.0564557	0.0596862	0.0631166	0.066759	0.0706267	0.0747336	0.0837249	0.0938625	0.105293	0.11818	0.132711	0.149094	0.167566	0.188393	0.211875	0.238352
CO2	172	0.0428155	0.0432828	0.0437556	0.0442342	0.0447186	0.0452088	0.0457049	0.046207	0.0467152	0.0472295	0.0498957	0.0527268	0.0557329	0.058925	0.0623144	0.0659134	0.069735	0.0737928	0.0826769	0.0926936	0.103987	0.116721	0.131078	0.147266	0.165518	0.186096	0.209299	0.235459
CO2	173	0.0423048	0.0427665	0.0432337	0.0437066	0.0441852	0.0446695	0.0451597	0.0456559	0.046158	0.0466661	0.0493006	0.0520979	0.0550682	0.0582221	0.0615711	0.0651272	0.0689031	0.0729126	0.0816907	0.0915879	0.102747	0.115329	0.129515	0.14551	0.163543	0.183877	0.206802	0.232651
CO2	174	0.0418469	0.0423031	0.0427647	0.043232	0.0437048	0.0441834	0.0446678	0.045158	0.0456541	0.0461562	0.0487592	0.0515232	0.054458	0.0575743	0.0608834	0.064397	0.068128	0.0720896	0.080763	0.0905421	0.101568	0.114	0.128017	0.143821	0.161639	0.18173	0.204382	0.229922
CO2	175	0.0413016	0.0417523	0.0422084	0.0426701	0.0431373	0.0436102	0.0440888	0.0445732	0.0450634	0.0455595	0.0481314	0.0508624	0.0537622	0.0568414	0.060111	0.0635827	0.0672692	0.0711835	0.0797534	0.089416	0.10031	0.112594	0.126444	0.142059	0.159665	0.179516	0.201898	0.227134
CO2	176	0.0408089	0.0412543	0.041705	0.0421611	0.0426228	0.04309	0.0435629	0.0440415	0.0445258	0.045016	0.0475573	0.0502557	0.053121	0.0561634	0.059394	0.0628243	0.0664668	0.0703344	0.0788021	0.0883494	0.0991139	0.111251	0.124935	0.140364	0.157761	0.177375	0.19949	0.224424
CO2	177	0.0403659	0.0408059	0.0412513	0.041702	0.0421581	0.0426198	0.043087	0.0435599	0.0440385	0.0445228	0.0470338	0.0497	0.0525311	0.0555372	0.0587293	0.0621187	0.0657177	0.0695392	0.0779059	0.0873393	0.0979754	0.109968	0.123489	0.138734	0.155923	0.175303	0.197154	0.221791
CO2	178	0.0398412	0.0402759	0.040716	0.0411613	0.041612	0.0420682	0.0425298	0.0429971	0.0434699	0.0439485	0.0464295	0.0490639	0.0518612	0.0548315	0.0579855	0.0613345	0.0648905	0.0686665	0.0769334	0.0862542	0.0967635	0.108613	0.121972	0.137036	0.154019	0.173169	0.194759	0.219102
CO2	179	0.0393659	0.0397955	0.0402303	0.0406703	0.0411157	0.0415664	0.0420225	0.0424842	0.0429514	0.0434243	0.0458757	0.0484787	0.0512426	0.0541775	0.0572938	0.0606028	0.0641165	0.0678474	0.0760157	0.0852254	0.0956093	0.107317	0.120518	0.135401	0.152182	0.171103	0.192436	0.216489
CO2	180	0.0389534	0.0393779	0.0398075	0.0402422	0.0406823	0.0411276	0.0415783	0.0420345	0.0424961	0.0429634	0.0453855	0.0479575	0.0506884	0.0535883	0.0566674	0.059937	0.0634088	0.0670952	0.075166	0.0842658	0.0945259	0.106094	0.119137	0.133843	0.150424	0.169119	0.190198	0.213964
CO2	181	0.0384324	0.0388518	0.0392763	0.0397058	0.0401406	0.0405807	0.041026	0.0414767	0.0419329	0.0423945	0.0447878	0.047329	0.0500274	0.0528927	0.0559351	0.0591657	0.062596	0.0662385	0.074213	0.0832043	0.093342	0.104772	0.11766	0.13219	0.148573	0.167045	0.187872	0.211355
CO2	182	0.037974	0.0383884	0.0388078	0.0392322	0.0396618	0.0400966	0.0405366	0.040982	0.0414327	0.0418888	0.0442535	0.0467645	0.0494307	0.0522618	0.0552679	0.0584599	0.0618494	0.0654484	0.0733278	0.0822118	0.0922285	0.103522	0.116256	0.130613	0.146801	0.165053	0.185631	0.208834
CO2	183	0.037521	0.0379305	0.0383449	0.0387643	0.0391887	0.0396183	0.0400531	0.0404931	0.0409384	0.0413892	0.0437257	0.0462067	0.0488411	0.0516384	0.0546087	0.0577626	0.0611116	0.0646677	0.0724531	0.0812312	0.0911284	0.102288	0.114869	0.129055	0.14505	0.163084	0.183417	0.206343
CO2	184	0.0371032	0.0375077	0.0379172	0.0383316	0.038751	0.0391755	0.0396051	0.0400398	0.0404799	0.0409252	0.0432338	0.0456852	0.0482882	0.0510522	0.053987	0.0571033	0.0604124	0.063926	0.0716186	0.080292	0.0900712	0.101097	0.113529	0.127546	0.14335	0.161168	0.181259	0.203911
CO2	185	0.0366312	0.037031	0.0374355	0.037845	0.0382594	0.0386788	0.0391033	0.0395328	0.0399676	0.0404076	0.0426887	0.0451109	0.0476828	0.0504138	0.0533137	0.0563928	0.0596624	0.0631341	0.070735	0.0793048	0.0889674	0.0998618	0.112145	0.125995	0.14161	0.159217	0.179068	0.20145
CO2	186	0.0361943	0.0365892	0.036989	0.0373936	0.037803	0.0382174	0.0386368	0.0390613	0.0394909	0.0399257	0.0421795	0.0445728	0.0471141	0.0498125	0.0526777	0.0557202	0.0589507	0.0623811	0.0698912	0.0783589	0.0879061	0.0986707	0.110808	0.124492	0.139921	0.157317	0.176932	0.199047
CO2	187	0.0357625	0.0361528	0.0365478	0.0369475	0.0373521	0.0377615	0.0381759	0.0385954	0.0390198	0.0394494	0.0416764	0.0440411	0.0465521	0.0492183	0.0520494	0.0550555	0.0582475	0.061637	0.0690575	0.0774242	0.0868576	0.0974937	0.109486	0.123007	0.138252	0.155441	0.174821	0.196672
CO2	188	0.0353664	0.035752	0.0361423	0.0365373	0.036937	0.0373416	0.0377511	0.0381655	0.0385849	0.0390093	0.0412098	0.0435463	0.0460273	0.0486617	0.051459	0.0544293	0.0575832	0.0609322	0.0682643	0.0765311	0.085852	0.0963612	0.10821	0.12157	0.136633	0.153617	0.172766	0.194357
CO2	189	0.0349144	0.0352955	0.0356811	0.0360713	0.0364663	0.0368661	0.0372706	0.0376801	0.0380945	0.0385139	0.0406881	0.0429967	0.0454481	0.0480511	0.050815	0.0537499	0.0568662	0.0601753	0.0674199	0.0755881	0.0847978	0.0951817	0.106889	0.12009	0.134974	0.151755	0.170675	0.192008
CO2	190	0.034498	0.0348744	0.0352555	0.0356411	0.0360313	0.0364263	0.0368261	0.0372306	0.0376401	0.0380545	0.0402027	0.0424838	0.044906	0.0474779	0.0502089	0.0531088	0.0561879	0.0594575	0.0666157	0.0746865	0.0837863	0.0940463	0.105614	0.118658	0.133364	0.149944	0.168639	0.189718
CO2	191	0.0340865	0.0344584	0.0348349	0.0352159	0.0356015	0.0359918	0.0363868	0.0367865	0.0371911	0.0376006	0.0397232	0.0419771	0.0443704	0.0469116	0.04961	0.0524753	0.0555177	0.0587483	0.0658211	0.0737956	0.0827869	0.0929245	0.104355	0.117242	0.131773	0.148156	0.166628	0.187455
CO2	192	0.0336799	0.0340474	0.0344194	0.0347959	0.0351769	0.0355625	0.0359528	0.0363477	0.0367475	0.0371521	0.0392494	0.0414764	0.0438411	0.046352	0.0490182	0.0518493	0.0548555	0.0580475	0.0650359	0.0729154	0.0817994	0.0918161	0.10311	0.115844	0.130201	0.146389	0.16464	0.185219
CO2	193	0.0333268	0.03369	0.0340575	0.0344295	0.0348059	0.035187	0.0355726	0.0359628	0.0363578	0.0367576	0.0388299	0.0410303	0.0433668	0.0458478	0.0484822	0.0512795	0.0542498	0.0574038	0.0643088	0.0720943	0.0808723	0.0907696	0.101929	0.114511	0.128697	0.144691	0.162725	0.183058
CO2	194	0.0328812	0.03324	0.0336032	0.0339707	0.0343427	0.0347191	0.0351002	0.0354858	0.035876	0.036271	0.0383186	0.0404928	0.0428014	0.0452528	0.0478558	0.0506198	0.0535546	0.0566709	0.0634936	0.0711862	0.0798596	0.0896387	0.100665	0.113097	0.127113	0.142917	0.160736	0.180827
CO2	195	0.032489	0.0328435	0.0332023	0.0335655	0.033933	0.034305	0.0346815	0.0350625	0.0354481	0.0358384	0.0378615	0.0400098	0.0422909	0.044713	0.047285	0.0500159	0.0529158	0.055995	0.0627363	0.0703371	0.078907	0.0885695	0.099464	0.111747	0.125597	0.141212	0.158819	0.17867
CO2	196	0.0321014	0.0324517	0.0328063	0.0331651	0.0335283	0.0338958	0.0342678	0.0346443	0.0350253	0.0354109	0.0374099	0.0395325	0.0417864	0.0441797	0.0467209	0.0494193	0.0522846	0.055327	0.0619879	0.0694981	0.0779658	0.087513	0.0982775	0.110415	0.124099	0.139528	0.156924	0.176538
CO2	197	0.0317185	0.0320647	0.032415	0.0327695	0.0331283	0.0334915	0.033859	0.034231	0.0346075	0.0349885	0.0369637	0.039061	0.041288	0.0436527	0.0461636	0.0488299	0.0516609	0.0546671	0.0612485	0.0686691	0.0770358	0.0864691	0.0971053	0.109097	0.122619	0.137864	0.155052	0.174433
CO2	198	0.0313859	0.0317279	0.0320741	0.0324244	0.0327789	0.0331378	0.0335009	0.0338685	0.0342404	0.0346169	0.0365685	0.0386408	0.0408413	0.0431778	0.0456588	0.0482932	0.0510905	0.0540608	0.0605637	0.0678958	0.0761626	0.0854835	0.0959927	0.107842	0.121202	0.136265	0.153249	0.172398
CO2	199	0.0309663	0.0313043	0.0316463	0.0319924	0.0323427	0.0326973	0.0330561	0.0334192	0.0337868	0.0341588	0.0360871	0.0381347	0.0403089	0.0426175	0.0450689	0.0476719	0.0504358	0.0533707	0.0597961	0.0670407	0.0752089	0.0844186	0.0948025	0.10651	0.119711	0.134594	0.151375	0.170296
CO2	200	0.030597	0.0309309	0.0312688	0.0316108	0.0319569	0.0323072	0.0326618	0.0330206	0.0333838	0.0337513	0.0356566	0.0376798	0.0398281	0.0421092	0.0445313	0.0471032	0.0498342	0.0527341	0.0590828	0.066241	0.0743118	0.0834116	0.0936716	0.10524	0.118283	0.132989	0.14957	0.168265
CO2	201	0.030232	0.0305619	0.0308958	0.0312337	0.0315757	0.0319219	0.0322722	0.0326267	0.0329856	0.0333487	0.0352313	0.0372303	0.039353	0.0416069	0.0440001	0.0465414	0.0492398	0.052105	0.058378	0.0654508	0.0734254	0.0824167	0.0925543	0.103984	0.116872	0.131403	0.147786	0.166258
CO2	202	0.0298714	0.0301974	0.0305273	0.0308612	0.0311991	0.0315411	0.0318872	0.0322375	0.0325921	0.0329509	0.0348111	0.0367862	0.0388836	0.0411106	0.0434753	0.0459862	0.0486524	0.0514835	0.0576817	0.0646701	0.0725495	0.0814336	0.0914503	0.102744	0.115478	0.129835	0.146023	0.164275
CO2	203	0.0295151	0.0298371	0.0301631	0.030493	0.0308269	0.0311649	0.0315069	0.031853	0.0322033	0.0325579	0.0343958	0.0363474	0.0384197	0.0406202	0.0429567	0.0454377	0.0480721	0.0508694	0.0569936	0.0638987	0.0716842	0.0804622	0.0903594	0.101519	0.1141	0.128286	0.144281	0.162315
CO2	204	0.0292044	0.0295227	0.0298447	0.0301707	0.0305006	0.0308345	0.0311725	0.0315145	0.0318606	0.0322109	0.034027	0.0359553	0.0380029	0.0401771	0.0424857	0.0449371	0.0475401	0.050304	0.0563552	0.0631779	0.0708705	0.0795438	0.089323	0.100349	0.112781	0.126798	0.142601	0.16042
CO2	205	0.0288151	0.0291296	0.0294478	0.0297699	0.0300959	0.0304258	0.0307597	0.0310976	0.0314396	0.0317858	0.0335802	0.0354855	0.0375086	0.0396569	0.041938	0.0443602	0.0469321	0.0496631	0.0556421	0.0623834	0.0699842	0.0785541	0.0882166	0.0991111	0.111395	0.125244	0.14086	0.158466
CO2	206	0.0284714	0.0287821	0.0290966	0.0294148	0.0297369	0.0300629	0.0303928	0.0307267	0.0310646	0.0314066	0.0331796	0.0350622	0.0370612	0.0391839	0.0414378	0.043831	0.0463723	0.0490707	0.0549784	0.0616393	0.0691494	0.0776171	0.0871644	0.0979289	0.110066	0.12375	0.139179	0.156576
CO2	207	0.0281318	0.0284388	0.0287495	0.0290639	0.0293822	0.0297043	0.0300303	0.0303602	0.0306941	0.031032	0.0327838	0.034644	0.0366192	0.0387165	0.0409435	0.0433082	0.0458191	0.0484853	0.0543226	0.060904	0.0683246	0.0766913	0.0861246	0.0967608	0.108753	0.122274	0.137519	0.154708
CO2	208	0.0277962	0.0280996	0.0284066	0.0287173	0.0290317	0.02935	0.0296721	0.029998	0.0303279	0.0306618	0.0323928	0.0342307	0.0361824	0.0382547	0.0404551	0.0427916	0.0452726	0.047907	0.0536746	0.0601775	0.0675096	0.0757765	0.0850973	0.0956066	0.107456	0.120816	0.135879	0.152863
CO2	209	0.0274647	0.0277644	0.0280677	0.0283747	0.0286854	0.0289999	0.0293181	0.0296402	0.0299662	0.0302961	0.0320064	0.0338224	0.0357508	0.0377983	0.0399725	0.0422812	0.0447326	0.0473356	0.0530344	0.0594597	0.0667043	0.0748726	0.0840823	0.0944661	0.106174	0.119374	0.134258	0.151039
CO2	210	0.0271371	0.0274332	0.0277329	0.0280363	0.0283433	0.028654	0.0289684	0.0292867	0.0296087	0.0299347	0.0316246	0.033419	0.0353243	0.0373475	0.0394957	0.0417768	0.044199	0.0467709	0.0524017	0.0587505	0.0659087	0.0739795	0.0830793	0.0933393	0.104907	0.117951	0.132657	0.149237
CO2	211	0.0268134	0.027106	0.0274021	0.0277018	0.0280052	0.0283122	0.0286229	0.0289373	0.0292556	0.0295777	0.0312474	0.0330203	0.034903	0.036902	0.0390246	0.0412785	0.0436718	0.046213	0.0517767	0.0580497	0.0651225	0.073097	0.0820883	0.0922259	0.103656	0.116544	0.131074	0.147457
CO2	212	0.026542	0.0268311	0.0271237	0.0274199	0.0277196	0.0280229	0.0283299	0.0286406	0.0289551	0.0292733	0.0309231	0.032675	0.0345351	0.0365103	0.0386076	0.0408346	0.0431993	0.0457103	0.0512076	0.0574057	0.0643942	0.0722736	0.0811576	0.0911743	0.102468	0.115202	0.129559	0.145747
CO2	213	0.0261775	0.0264632	0.0267523	0.0270449	0.027341	0.0276408	0.0279441	0.0282511	0.0285618	0.0288762	0.0305064	0.0322373	0.0340753	0.0360269	0.0380992	0.0402996	0.0426361	0.0451171	0.0505488	0.0566731	0.0635781	0.0713636	0.0801416	0.0900389	0.101198	0.11378	0.127966	0.14396
CO2	214	0.0258653	0.0261475	0.0264332	0.0267223	0.0270149	0.027311	0.0276108	0.0279141	0.0282211	0.0285318	0.0301425	0.0318528	0.0336688	0.0355971	0.0376447	0.0398189	0.0421275	0.0445789	0.0499459	0.0559971	0.0628198	0.0705123	0.0791857	0.0889649	0.0999909	0.112423	0.126439	0.142243
CO2	215	0.0255567	0.0258356	0.0261179	0.0264036	0.0266927	0.0269853	0.0272814	0.0275811	0.0278845	0.0281915	0.0297829	0.0314728	0.0332672	0.0351725	0.0371957	0.0393439	0.041625	0.0440472	0.0493501	0.0553291	0.0620704	0.0696712	0.0782411	0.0879037	0.0987981	0.111082	0.124931	0.140547
CO2	216	0.0252519	0.0255274	0.0258063	0.0260886	0.0263743	0.0266634	0.026956	0.0272521	0.0275518	0.0278552	0.0294277	0.0310974	0.0328704	0.034753	0.036752	0.0388746	0.0411285	0.0435218	0.0487614	0.0546691	0.06133	0.0688402	0.0773079	0.0868551	0.0976196	0.109757	0.123441	0.13887
CO2	217	0.0249507	0.0252229	0.0254985	0.0257774	0.0260597	0.0263453	0.0266345	0.0269271	0.0272232	0.0275229	0.0290766	0.0307265	0.0324783	0.0343384	0.0363136	0.0384109	0.0406379	0.0430026	0.0481798	0.054017	0.0605985	0.068019	0.0763857	0.0858191	0.0964552	0.108447	0.121969	0.137214
CO2	218	0.024653	0.0249221	0.0251944	0.0254699	0.0257488	0.0260311	0.0263168	0.0266059	0.0268985	0.0271946	0.0287298	0.0303599	0.0320909	0.0339288	0.0358804	0.0379527	0.0401532	0.0424897	0.0476051	0.0533727	0.0598756	0.0672077	0.0754746	0.0847954	0.0953047	0.107154	0.120514	0.135577
CO2	219	0.024359	0.0246248	0.0248938	0.0251661	0.0254417	0.0257206	0.0260028	0.0262885	0.0265776	0.0268702	0.0283871	0.0299978	0.0317081	0.0335241	0.0354525	0.0375	0.0396742	0.0419829	0.0470373	0.052736	0.0591614	0.066406	0.0745743	0.083784	0.0941678	0.105876	0.119076	0.13396
CO2	220	0.0240684	0.0243311	0.0245969	0.0248659	0.0251382	0.0254138	0.0256927	0.0259749	0.0262606	0.0265497	0.0280485	0.02964	0.0313299	0.0331242	0.0350296	0.0370527	0.039201	0.0414821	0.0464762	0.052107	0.0584557	0.0656139	0.0736847	0.0827846	0.0930446	0.104613	0.117656	0.132362
CO2	221	0.0237813	0.0240408	0.0243035	0.0245693	0.0248384	0.0251106	0.0253862	0.0256651	0.0259474	0.026233	0.0277139	0.0292864	0.0309561	0.0327291	0.0346117	0.0366107	0.0387334	0.0409873	0.0459218	0.0514855	0.0577585	0.0648312	0.0728058	0.0817971	0.0919347	0.103365	0.116252	0.130783
CO2	222	0.023542	0.0237984	0.0240579	0.0243206	0.0245864	0.0248554	0.0251277	0.0254033	0.0256822	0.0259644	0.0274277	0.0289814	0.0306312	0.0323831	0.0342432	0.0362184	0.0383157	0.0405427	0.0454184	0.0509157	0.0571138	0.0641023	0.0719817	0.0808657	0.0908824	0.102176	0.11491	0.129267
CO2	223	0.0232174	0.0234707	0.0237272	0.0239867	0.0242493	0.0245152	0.0247842	0.0250565	0.025332	0.0256109	0.0270567	0.0285919	0.030222	0.031953	0.0337909	0.0357426	0.0378148	0.0400153	0.0448328	0.0502645	0.0563888	0.0632938	0.0710793	0.0798573	0.0897546	0.100914	0.113496	0.127681
CO2	224	0.0229404	0.0231908	0.0234441	0.0237006	0.0239601	0.0242227	0.0244886	0.0247576	0.0250299	0.0253054	0.026734	0.0282509	0.0298615	0.0315718	0.0333879	0.0353162	0.0373638	0.039538	0.044298	0.0496649	0.0557161	0.0625388	0.0702314	0.0789048	0.0886839	0.0997099	0.112142	0.126158
CO2	225	0.0226668	0.0229141	0.0231645	0.0234178	0.0236743	0.0239338	0.0241964	0.0244623	0.0247313	0.0250036	0.0264151	0.0279139	0.0295053	0.0311952	0.0329896	0.0348949	0.0369181	0.0390664	0.0437696	0.0490725	0.0550515	0.0617929	0.0693937	0.0779636	0.0876261	0.0985206	0.110804	0.124654
CO2	226	0.0223964	0.0226408	0.0228882	0.0231385	0.0233919	0.0236483	0.0239078	0.0241705	0.0244363	0.0247053	0.0261	0.0275809	0.0291534	0.0308231	0.0325961	0.0344787	0.0364777	0.0386004	0.0432475	0.0484872	0.0543949	0.0610558	0.0685659	0.0770336	0.0865809	0.0973454	0.109482	0.123167
CO2	227	0.0221293	0.0223707	0.0226152	0.0228625	0.0231129	0.0233662	0.0236226	0.0238822	0.0241448	0.0244106	0.0257887	0.0272519	0.0288056	0.0304555	0.0322073	0.0340674	0.0360426	0.0381399	0.0427316	0.0479088	0.053746	0.0603275	0.067748	0.0761147	0.0855481	0.0961842	0.108176	0.121698
CO2	228	0.0218653	0.0221039	0.0223454	0.0225898	0.0228372	0.0230875	0.0233409	0.0235973	0.0238568	0.0241195	0.0254811	0.0269269	0.028462	0.0300922	0.0318231	0.0336611	0.0356127	0.037685	0.0422219	0.0473373	0.0531049	0.0596079	0.0669399	0.0752068	0.0845277	0.0950369	0.106886	0.120246
CO2	229	0.0216045	0.0218402	0.0220789	0.0223203	0.0225647	0.0228121	0.0230624	0.0233158	0.0235722	0.0238318	0.0251771	0.0266057	0.0281225	0.0297332	0.0314435	0.0332595	0.0351879	0.0372355	0.0417183	0.0467727	0.0524715	0.0588969	0.0661414	0.0743097	0.0835194	0.0939033	0.105611	0.118812
CO2	230	0.0213468	0.0215797	0.0218155	0.0220541	0.0222956	0.02254	0.0227874	0.0230377	0.0232911	0.0235475	0.0248768	0.0262883	0.0277871	0.0293786	0.0310684	0.0328628	0.0347682	0.0367913	0.0412207	0.0462148	0.0518456	0.0581943	0.0653525	0.0734233	0.0825231	0.0927832	0.104351	0.117394
CO2	231	0.0210921	0.0213223	0.0215553	0.021791	0.0220296	0.0222711	0.0225155	0.0227629	0.0230132	0.0232666	0.0245801	0.0259747	0.0274556	0.0290281	0.0306978	0.0324708	0.0343534	0.0363525	0.040729	0.0456635	0.0512272	0.0575002	0.0645729	0.0725475	0.0815388	0.0916764	0.103107	0.115994
CO2	232	0.0208405	0.021068	0.0212982	0.0215311	0.0217669	0.0220055	0.022247	0.0224914	0.0227387	0.0229891	0.0242869	0.0256649	0.0271281	0.0286819	0.0303317	0.0320835	0.0339437	0.0359188	0.0402432	0.0451188	0.0506161	0.0568143	0.0638027	0.0716821	0.0805662	0.0905829	0.101877	0.11461
CO2	233	0.020592	0.0208167	0.0210441	0.0212743	0.0215072	0.021743	0.0219816	0.0222231	0.0224675	0.0227149	0.0239972	0.0253588	0.0268045	0.0283397	0.0299699	0.0317008	0.0335388	0.0354904	0.0397631	0.0445806	0.0500123	0.0561366	0.0630416	0.0708271	0.0796051	0.0895024	0.100661	0.113243
CO2	234	0.0203463	0.0205684	0.0207931	0.0210205	0.0212507	0.0214836	0.0217194	0.021958	0.0221995	0.0224439	0.0237109	0.0250563	0.0264848	0.0280017	0.0296124	0.0313227	0.0331387	0.035067	0.0392888	0.0440489	0.0494158	0.055467	0.0622897	0.0699822	0.0786556	0.0884348	0.0994608	0.111893
CO2	235	0.0201036	0.020323	0.0205451	0.0207698	0.0209972	0.0212274	0.0214603	0.0216961	0.0219347	0.0221762	0.0234281	0.0247574	0.0261689	0.0276677	0.0292592	0.030949	0.0327434	0.0346488	0.0388202	0.0435234	0.0488263	0.0548053	0.0615467	0.0691475	0.0777174	0.0873799	0.0982744	0.110558
CO2	236	0.0199113	0.020128	0.0203474	0.0205694	0.0207942	0.0210216	0.0212518	0.0214847	0.0217205	0.0219591	0.0231961	0.0245095	0.0259042	0.0273851	0.0289576	0.0306273	0.0324003	0.0342829	0.0384045	0.0430517	0.0482913	0.054199	0.0608599	0.0683701	0.0768378	0.086385	0.0971495	0.109287
CO2	237	0.0196269	0.0198411	0.0200578	0.0202772	0.0204993	0.020724	0.0209514	0.0211816	0.0214145	0.0216503	0.0228725	0.0241703	0.0255483	0.0270116	0.0285653	0.0302151	0.0319669	0.0338271	0.0378996	0.0424913	0.0476684	0.0535057	0.0600871	0.0675077	0.0758744	0.0853077	0.0959439	0.107936
CO2	238	0.0193928	0.0196044	0.0198186	0.0200354	0.0202547	0.0204768	0.0207015	0.0209289	0.0211591	0.021392	0.0225997	0.023882	0.0252436	0.0266894	0.0282246	0.0298547	0.0315856	0.0334236	0.0374475	0.0419844	0.0470998	0.0528674	0.0593704	0.0667024	0.0749693	0.0842902	0.0947994	0.106649
CO2	239	0.0191615	0.0193706	0.0195822	0.0197964	0.0200131	0.0202325	0.0204546	0.0206793	0.0209067	0.0211369	0.0223301	0.0235971	0.0249425	0.026371	0.0278879	0.0294986	0.0312089	0.0330249	0.0370008	0.0414836	0.046538	0.0522368	0.0586622	0.0659068	0.074075	0.0832847	0.0936686	0.105376
CO2	240	0.0189329	0.0191395	0.0193486	0.0195602	0.0197744	0.0199912	0.0202106	0.0204326	0.0206573	0.0208847	0.0220637	0.0233156	0.0246449	0.0260564	0.0275552	0.0291467	0.0308366	0.032631	0.0365595	0.0409888	0.0459829	0.0516137	0.0579625	0.0651206	0.0731915	0.0822913	0.0925513	0.104119
CO2	241	0.0187071	0.0189112	0.0191178	0.0193269	0.0195385	0.0197527	0.0199695	0.0201889	0.0204109	0.0206356	0.0218006	0.0230375	0.024351	0.0257456	0.0272265	0.028799	0.0304688	0.0322417	0.0361234	0.0404999	0.0454344	0.0509981	0.0572711	0.0643439	0.0723184	0.0813097	0.0914473	0.102877
CO2	242	0.0184839	0.0186856	0.0188898	0.0190964	0.0193055	0.0195171	0.0197313	0.0199481	0.0201674	0.0203895	0.0215405	0.0227627	0.0240605	0.0254385	0.0269018	0.0284555	0.0301053	0.0318571	0.0356925	0.0400168	0.0448925	0.0503897	0.0565879	0.0635763	0.0714558	0.0803398	0.0903565	0.10165
CO2	243	0.0182634	0.0184627	0.0186644	0.0188686	0.0190752	0.0192843	0.0194959	0.0197101	0.0199269	0.0201463	0.0212836	0.0224912	0.0237735	0.0251351	0.0265809	0.0281161	0.0297462	0.0314771	0.0352667	0.0395395	0.044357	0.0497887	0.0559129	0.062818	0.0706034	0.0793815	0.0892787	0.100438
CO2	244	0.0180456	0.0182425	0.0184418	0.0186435	0.0188477	0.0190543	0.0192634	0.019475	0.0196892	0.019906	0.0210297	0.0222229	0.0234899	0.0248353	0.0262638	0.0277807	0.0293914	0.0311017	0.0348461	0.0390678	0.0438279	0.0491948	0.055246	0.0620687	0.0697613	0.0784346	0.0882138	0.0992398
CO2	245	0.0178303	0.0180249	0.0182218	0.0184211	0.0186228	0.018827	0.0190336	0.0192427	0.0194543	0.0196685	0.0207788	0.0219578	0.0232097	0.024539	0.0259505	0.0274493	0.0290408	0.0307307	0.0344304	0.0386018	0.0433051	0.048608	0.054587	0.0613283	0.0689291	0.077499	0.0871615	0.098056
CO2	246	0.0176176	0.0178099	0.0180045	0.0182014	0.0184007	0.0186024	0.0188066	0.0190132	0.0192223	0.0194339	0.020531	0.0216959	0.0229329	0.0242463	0.025641	0.0271219	0.0286944	0.0303641	0.0340197	0.0381414	0.0427885	0.0480282	0.0539359	0.0605968	0.0681069	0.0765746	0.0861219	0.0968864
CO2	247	0.0174075	0.0175975	0.0177897	0.0179843	0.0181812	0.0183805	0.0185822	0.0187864	0.018993	0.0192021	0.0202861	0.0214371	0.0226593	0.0239571	0.0253351	0.0267984	0.0283521	0.0300019	0.0336139	0.0376864	0.0422781	0.0474553	0.0532925	0.0598739	0.0672945	0.0756612	0.0850946	0.0957307
CO2	248	0.0171998	0.0173875	0.0175775	0.0177698	0.0179643	0.0181613	0.0183606	0.0185623	0.0187664	0.018973	0.0200441	0.0211814	0.022389	0.0236713	0.0250329	0.0264787	0.0280139	0.0296441	0.0332129	0.0372369	0.0417738	0.0468892	0.0526568	0.0591598	0.0664918	0.0747587	0.0840795	0.0945888
CO2	249	0.0169947	0.0171801	0.0173678	0.0175578	0.0177501	0.0179446	0.0181416	0.0183409	0.0185426	0.0187467	0.019805	0.0209288	0.022122	0.023389	0.0247343	0.0261629	0.0276798	0.0292905	0.0328168	0.0367927	0.0412755	0.0463299	0.0520287	0.0584541	0.0656987	0.0738669	0.0830766	0.0934605
CO2	250	0.016792	0.0169752	0.0171607	0.0173484	0.0175383	0.0177306	0.0179252	0.0181221	0.0183214	0.0185231	0.0195688	0.0206791	0.0218581	0.02311	0.0244393	0.0258508	0.0273496	0.0289411	0.0324253	0.0363538	0.0407832	0.0457773	0.0514081	0.0577568	0.064915	0.0729858	0.0820856	0.0923457
CO2	251	0.0165917	0.0167727	0.016956	0.0171414	0.0173291	0.0175191	0.0177114	0.0179059	0.0181029	0.0183022	0.0193354	0.0204324	0.0215974	0.0228343	0.0241478	0.0255425	0.0270234	0.0285959	0.0320385	0.0359202	0.0402967	0.0452312	0.0507949	0.0570679	0.0641407	0.0721152	0.0811065	0.0912441
CO2	252	0.0163938	0.0165727	0.0167537	0.016937	0.0171224	0.0173101	0.0175001	0.0176923	0.0178869	0.0180838	0.0191047	0.0201887	0.0213398	0.022562	0.0238597	0.0252378	0.026701	0.0282548	0.0316564	0.0354917	0.039816	0.0446917	0.050189	0.0563872	0.0633756	0.071255	0.080139	0.0901558
CO2	253	0.0161982	0.016375	0.0165539	0.0167349	0.0169182	0.0171036	0.0172913	0.0174813	0.0176736	0.0178681	0.0188768	0.0199479	0.0210852	0.0222928	0.0235751	0.0249367	0.0263825	0.0279177	0.0312788	0.0350684	0.0393411	0.0441586	0.0495903	0.0557146	0.0626196	0.0704051	0.0791831	0.0890804
CO2	254	0.016005	0.0161796	0.0163564	0.0165353	0.0167164	0.0168996	0.0170851	0.0172728	0.0174627	0.017655	0.0186517	0.01971	0.0208337	0.0220269	0.0232939	0.0246393	0.0260678	0.0275847	0.0309057	0.0346501	0.0388718	0.0436319	0.0489988	0.05505	0.0618727	0.0695653	0.0782386	0.0880178
CO2	255	0.0158141	0.0159867	0.0161613	0.0163381	0.016517	0.016698	0.0168813	0.0170667	0.0172544	0.0174444	0.0184292	0.0194749	0.0205852	0.0217642	0.0230161	0.0243454	0.0257569	0.0272557	0.030537	0.0342367	0.0384082	0.0431114	0.0484143	0.0543933	0.0611346	0.0687355	0.0773054	0.0869679
CO2	256	0.0156254	0.015796	0.0159685	0.0161432	0.01632	0.0164989	0.0166799	0.0168632	0.0170486	0.0172363	0.0182094	0.0192426	0.0203396	0.0215046	0.0227415	0.024055	0.0254496	0.0269306	0.0301728	0.0338284	0.03795	0.0425972	0.0478368	0.0537445	0.0604054	0.0679156	0.0763832	0.0859305
CO2	257	0.0154391	0.0156075	0.0157781	0.0159506	0.0161253	0.0163021	0.016481	0.016662	0.0168453	0.0170307	0.0179921	0.019013	0.020097	0.0212481	0.0224703	0.023768	0.0251461	0.0266093	0.0298129	0.0334248	0.0374973	0.0420891	0.0472662	0.0531034	0.0596849	0.0671054	0.0754721	0.0849055
CO2	258	0.0152549	0.0154214	0.0155899	0.0157604	0.0159329	0.0161076	0.0162844	0.0164633	0.0166443	0.0168276	0.0177775	0.0187862	0.0198573	0.0209946	0.0222022	0.0234845	0.0248461	0.0262919	0.0294572	0.0330261	0.0370501	0.041587	0.0467024	0.05247	0.0589729	0.066305	0.0745719	0.0838927
CO2	259	0.0151146	0.0152791	0.0154456	0.015614	0.0157846	0.0159571	0.0161318	0.0163086	0.0164875	0.0166685	0.0176071	0.0186038	0.0196621	0.0207858	0.0219791	0.0232461	0.0245914	0.02602	0.0291475	0.0326739	0.0366498	0.0411326	0.046187	0.0518858	0.0583112	0.0655558	0.073724	0.0829337
CO2	260	0.0148931	0.0150557	0.0152202	0.0153866	0.0155551	0.0157256	0.0158982	0.0160729	0.0162496	0.0164285	0.0173559	0.0183407	0.0193864	0.0204967	0.0216757	0.0229276	0.0242569	0.0256684	0.0287587	0.0322429	0.0361714	0.0406008	0.0455949	0.0512257	0.0575744	0.0647326	0.0728034	0.0819033
CO2	261	0.0147155	0.0148761	0.0150386	0.0152031	0.0153696	0.015538	0.0157086	0.0158811	0.0160558	0.0162326	0.0171489	0.018122	0.0191551	0.0202522	0.0214172	0.0226541	0.0239676	0.0253622	0.0284156	0.0318583	0.03574	0.0401165	0.045051	0.0506147	0.0568877	0.0639605	0.071935	0.0809263
CO2	262	0.01454	0.0146986	0.0148592	0.0150217	0.0151862	0.0153527	0.0155212	0.0156917	0.0158643	0.0160389	0.0169444	0.0179058	0.0189267	0.0200107	0.0211617	0.0223839	0.0236817	0.0250597	0.0280767	0.0314783	0.0353137	0.039638	0.0445136	0.0500109	0.0562091	0.0631975	0.071077	0.079961
CO2	263	0.0143665	0.0145233	0.014682	0.0148426	0.0150051	0.0151696	0.015336	0.0155045	0.015675	0.0158476	0.0167422	0.0176922	0.0187009	0.019772	0.0209093	0.0221169	0.0233992	0.0247608	0.0277418	0.0311028	0.0348924	0.0391652	0.0439827	0.0494144	0.0555386	0.0624437	0.0702291	0.0790072
CO2	264	0.0141952	0.0143501	0.0145068	0.0146655	0.0148261	0.0149886	0.0151531	0.0153196	0.0154881	0.0156586	0.0165425	0.0174812	0.0184778	0.0195361	0.0206599	0.0218531	0.0231201	0.0244654	0.0274109	0.0307318	0.0344762	0.038698	0.043458	0.048825	0.0548761	0.0616988	0.0693914	0.0780648
CO2	265	0.0140258	0.0141789	0.0143338	0.0144906	0.0146492	0.0148098	0.0149724	0.0151368	0.0153033	0.0154718	0.0163452	0.0172726	0.0182574	0.0193031	0.0204134	0.0215924	0.0228443	0.0241736	0.0270839	0.0303653	0.034065	0.0382364	0.0429396	0.0482426	0.0542216	0.0609629	0.0685637	0.0771336
CO2	266	0.0138585	0.0140098	0.0141628	0.0143177	0.0144745	0.0146332	0.0147938	0.0149563	0.0151208	0.0152872	0.0161502	0.0170666	0.0180396	0.0190728	0.0201699	0.0213349	0.0225718	0.0238853	0.0267608	0.0300031	0.0336586	0.0377803	0.0424275	0.0476671	0.0535748	0.0602357	0.0677458	0.0762135
CO2	267	0.0136932	0.0138426	0.0139939	0.0141469	0.0143019	0.0144586	0.0146173	0.0147779	0.0149404	0.0151049	0.0159576	0.016863	0.0178245	0.0188453	0.0199293	0.0210804	0.0223026	0.0236004	0.0264416	0.0296452	0.0332571	0.0373296	0.0419214	0.0470985	0.0529357	0.0595172	0.0669378	0.0753044
CO2	268	0.0135299	0.0136775	0.013827	0.0139782	0.0141313	0.0142862	0.0144429	0.0146016	0.0147622	0.0149247	0.0157673	0.0166619	0.0176118	0.0186205	0.0196916	0.0208289	0.0220365	0.0233188	0.0261262	0.0292916	0.0328604	0.0368844	0.0414213	0.0465367	0.0523043	0.0588073	0.0661393	0.0744062
CO2	269	0.0133685	0.0135144	0.013662	0.0138115	0.0139627	0.0141158	0.0142707	0.0144274	0.0145861	0.0147467	0.0155792	0.0164631	0.0174018	0.0183984	0.0194567	0.0205805	0.0217737	0.0230407	0.0258146	0.0289422	0.0324685	0.0364444	0.0409272	0.0459816	0.0516804	0.0581058	0.0653504	0.0735186
CO2	270	0.013209	0.0133532	0.0134991	0.0136467	0.0137961	0.0139474	0.0141004	0.0142553	0.0144121	0.0145708	0.0153933	0.0162668	0.0171942	0.018179	0.0192246	0.020335	0.021514	0.0227659	0.0255067	0.0285969	0.0320812	0.0360097	0.040439	0.0454331	0.0510639	0.0574127	0.0645709	0.0726417
CO2	271	0.0130515	0.0131939	0.013338	0.0134839	0.0136316	0.013781	0.0139322	0.0140853	0.0142402	0.014397	0.0152097	0.0160727	0.0169891	0.0179621	0.0189953	0.0200924	0.0212573	0.0224943	0.0252024	0.0282558	0.0316985	0.0355801	0.0399567	0.0448912	0.0504548	0.0567278	0.0638006	0.0717752
CO2	272	0.0128958	0.0130365	0.0131789	0.0133231	0.013469	0.0136166	0.0137661	0.0139173	0.0140703	0.0142253	0.0150283	0.015881	0.0167864	0.0177479	0.0187687	0.0198527	0.0210038	0.022226	0.0249018	0.0279188	0.0313204	0.0351557	0.0394801	0.0443557	0.049853	0.0560512	0.0630396	0.070919
CO2	273	0.012742	0.012881	0.0130217	0.0131642	0.0133083	0.0134542	0.0136018	0.0137513	0.0139025	0.0140556	0.014849	0.0156916	0.0165862	0.0175362	0.0185449	0.0196159	0.0207532	0.0219609	0.0246048	0.0275857	0.0309468	0.0347364	0.0390091	0.0438266	0.0492583	0.0553826	0.0622877	0.0700731
CO2	274	0.01259	0.0127274	0.0128664	0.0130071	0.0131496	0.0132937	0.0134396	0.0135872	0.0137367	0.0138879	0.0146719	0.0155044	0.0163884	0.017327	0.0183236	0.0193819	0.0205057	0.0216989	0.0243113	0.0272567	0.0305777	0.034322	0.0385438	0.0433038	0.0486708	0.054722	0.0615447	0.0692372
CO2	275	0.0124398	0.0125755	0.0127129	0.012852	0.0129927	0.0131351	0.0132793	0.0134252	0.0135728	0.0137223	0.0144969	0.0153195	0.0161929	0.0171203	0.0181051	0.0191508	0.0202611	0.0214401	0.0240213	0.0269316	0.0302129	0.0339126	0.0380841	0.0427873	0.0480902	0.0540692	0.0608105	0.0684114
CO2	276	0.0122914	0.0124255	0.0125613	0.0126987	0.0128377	0.0129785	0.0131209	0.013265	0.0134109	0.0135586	0.014324	0.0151367	0.0159997	0.0169161	0.0178891	0.0189223	0.0200194	0.0211843	0.0237347	0.0266103	0.0298525	0.0335081	0.0376298	0.0422769	0.0475166	0.0534243	0.0600852	0.0675953
CO2	277	0.0121448	0.0122773	0.0124115	0.0125472	0.0126846	0.0128237	0.0129644	0.0131068	0.013251	0.0133968	0.0141531	0.0149562	0.0158089	0.0167143	0.0176757	0.0186966	0.0197806	0.0209316	0.0234516	0.0262929	0.0294964	0.0331084	0.0371809	0.0417726	0.0469498	0.052787	0.0593685	0.066789
CO2	278	0.0119999	0.0121309	0.0122634	0.0123975	0.0125333	0.0126707	0.0128097	0.0129505	0.0130929	0.013237	0.0139843	0.0147778	0.0156203	0.0165149	0.0174649	0.0184736	0.0195447	0.020682	0.0231719	0.0259793	0.0291446	0.0327135	0.0367374	0.0412744	0.0463898	0.0521574	0.0586603	0.0659924
CO2	279	0.0118568	0.0119862	0.0121171	0.0122497	0.0123838	0.0125195	0.0126569	0.012796	0.0129367	0.0130791	0.0138175	0.0146015	0.015434	0.0163179	0.0172566	0.0182532	0.0193115	0.0204353	0.0228955	0.0256694	0.028797	0.0323233	0.0362992	0.040782	0.0458364	0.0515352	0.0579606	0.0652052
CO2	280	0.0117154	0.0118432	0.0119726	0.0121035	0.0122361	0.0123702	0.012506	0.0126434	0.0127824	0.0129231	0.0136527	0.0144273	0.0152499	0.0161233	0.0170507	0.0180355	0.0190812	0.0201915	0.0226224	0.0253632	0.0284535	0.0319377	0.0358662	0.0402956	0.0452897	0.0509205	0.0572692	0.0644274
CO2	281	0.0115756	0.0117019	0.0118298	0.0119592	0.0120901	0.0122227	0.0123568	0.0124925	0.0126299	0.012769	0.0134898	0.0142552	0.015068	0.015931	0.0168473	0.0178204	0.0188536	0.0199506	0.0223525	0.0250607	0.0281141	0.0315568	0.0354384	0.0398149	0.0447494	0.0503131	0.0565861	0.0636589
CO2	282	0.0114375	0.0115624	0.0116887	0.0118165	0.0119459	0.0120769	0.0122094	0.0123435	0.0124793	0.0126167	0.0133289	0.0140852	0.0148882	0.0157409	0.0166464	0.0176078	0.0186287	0.0197127	0.0220859	0.0247617	0.0277787	0.0311803	0.0350157	0.03934	0.0442156	0.0497129	0.0559111	0.0628995
CO2	283	0.0113011	0.0114244	0.0115492	0.0116756	0.0118034	0.0119328	0.0120638	0.0121963	0.0123304	0.0124662	0.0131699	0.0139172	0.0147106	0.0155532	0.0164478	0.0173978	0.0184065	0.0194775	0.0218225	0.0244664	0.0274474	0.0308084	0.034598	0.0388707	0.0436882	0.0491199	0.0552442	0.0621493
CO2	284	0.0111663	0.0112882	0.0114115	0.0115363	0.0116626	0.0117905	0.0119199	0.0120508	0.0121833	0.0123175	0.0130128	0.0137512	0.0145352	0.0153677	0.0162516	0.0171902	0.0181869	0.0192452	0.0215622	0.0241745	0.02712	0.0304409	0.0341853	0.0384071	0.0431671	0.048534	0.0545852	0.0614079
CO2	285	0.0110331	0.0111535	0.0112754	0.0113987	0.0115235	0.0116498	0.0117777	0.0119071	0.012038	0.0121705	0.0128576	0.0135871	0.0143618	0.0151843	0.0160578	0.0169852	0.01797	0.0190156	0.021305	0.0238862	0.0267965	0.0300778	0.0337775	0.0379489	0.0426522	0.0479551	0.0539341	0.0606754
CO2	286	0.0109015	0.0110205	0.0111409	0.0112627	0.011386	0.0115109	0.0116372	0.011765	0.0118944	0.0120254	0.0127042	0.0134251	0.0141905	0.0150032	0.0158662	0.0167826	0.0177556	0.0187888	0.0210508	0.0236012	0.0264768	0.029719	0.0333746	0.0374963	0.0421434	0.0473831	0.0532908	0.0599517
CO2	287	0.0107715	0.010889	0.011008	0.0111284	0.0112502	0.0113736	0.0114984	0.0116247	0.0117525	0.0118819	0.0125527	0.0132649	0.0140212	0.0148243	0.015677	0.0165824	0.0175438	0.0185647	0.0207997	0.0233197	0.026161	0.0293645	0.0329765	0.037049	0.0416407	0.0468179	0.0526551	0.0592366
CO2	288	0.010643	0.0107591	0.0108767	0.0109956	0.011116	0.0112379	0.0113612	0.011486	0.0116124	0.0117402	0.012403	0.0131067	0.013854	0.0146474	0.01549	0.0163846	0.0173346	0.0183433	0.0205516	0.0230416	0.0258489	0.0290143	0.0325832	0.0366071	0.041144	0.0462594	0.052027	0.05853
CO2	289	0.010516	0.0106308	0.0107469	0.0108645	0.0109834	0.0111038	0.0112257	0.011349	0.0114738	0.0116002	0.012255	0.0129504	0.0136887	0.0144727	0.0153052	0.0161892	0.0171278	0.0181244	0.0203065	0.0227667	0.0255406	0.0286682	0.0321945	0.0361704	0.0406532	0.0457076	0.0514064	0.0578318
CO2	290	0.0103906	0.010504	0.0106187	0.0107349	0.0108524	0.0109714	0.0110918	0.0112137	0.011337	0.0114618	0.0121088	0.0127959	0.0135254	0.0143001	0.0151226	0.0159961	0.0169235	0.0179083	0.0200643	0.0224951	0.025236	0.0283262	0.0318105	0.035739	0.0401683	0.0451624	0.0507932	0.057142
CO2	291	0.0102666	0.0103787	0.0104921	0.0106068	0.010723	0.0108405	0.0109595	0.0110799	0.0112017	0.0113251	0.0119644	0.0126433	0.0133641	0.0141295	0.0149422	0.0158052	0.0167216	0.0176946	0.0198249	0.0222268	0.0249349	0.0279883	0.031431	0.0353127	0.0396892	0.0446237	0.0501874	0.0564604
CO2	292	0.0101442	0.0102549	0.0103669	0.0104803	0.0105951	0.0107112	0.0108288	0.0109477	0.0110681	0.01119	0.0118217	0.0124924	0.0132047	0.013961	0.014764	0.0156167	0.0165221	0.0174836	0.0195884	0.0219617	0.0246375	0.0276545	0.0310561	0.0348914	0.0392158	0.0440914	0.0495887	0.0557869
CO2	293	0.0100232	0.0101326	0.0102433	0.0103553	0.0104687	0.0105834	0.0106996	0.0108171	0.0109361	0.0110565	0.0116807	0.0123434	0.0130472	0.0137944	0.0145879	0.0154304	0.0163251	0.017275	0.0193548	0.0216997	0.0243436	0.0273246	0.0306857	0.0344752	0.038748	0.0435655	0.0489972	0.0551214
CO2	294	0.00990362	0.0100117	0.0101211	0.0102318	0.0103438	0.0104572	0.010572	0.0106881	0.0108057	0.0109246	0.0115413	0.0121962	0.0128915	0.0136299	0.0144139	0.0152464	0.0161303	0.017069	0.0191239	0.0214409	0.0240532	0.0269987	0.0303196	0.034064	0.0382858	0.0430458	0.0484127	0.0544639
CO2	295	0.00978549	0.00989228	0.0100004	0.0101097	0.0102204	0.0103325	0.0104459	0.0105606	0.0106768	0.0107943	0.0114037	0.0120507	0.0127378	0.0134673	0.014242	0.0150645	0.0159379	0.0168654	0.0188958	0.0211851	0.0237663	0.0266766	0.029958	0.0336577	0.0378291	0.0425324	0.0478353	0.0538143
CO2	296	0.00966877	0.00977428	0.00988106	0.00998914	0.0100985	0.0102092	0.0103213	0.0104346	0.0105494	0.0106656	0.0112676	0.011907	0.0125858	0.0133067	0.0140721	0.0148848	0.0157478	0.0166642	0.0186704	0.0209324	0.0234828	0.0263584	0.0296006	0.0332562	0.0373779	0.042025	0.0472647	0.0531724
CO2	297	0.00955343	0.00965769	0.0097632	0.00986999	0.00997806	0.0100874	0.0101981	0.0103102	0.0104236	0.0105383	0.0111332	0.0117649	0.0124357	0.0131479	0.0139042	0.0147073	0.01556	0.0164654	0.0184477	0.0206827	0.0232027	0.026044	0.0292475	0.0328595	0.036932	0.0415237	0.0467009	0.0525381
CO2	298	0.00943948	0.00954249	0.00964674	0.00975225	0.00985904	0.00996712	0.0100765	0.0101872	0.0102992	0.0104126	0.0110004	0.0116246	0.0122874	0.0129911	0.0137384	0.0145318	0.0153744	0.016269	0.0182277	0.020436	0.022926	0.0257333	0.0288987	0.0324676	0.0364915	0.0410284	0.0461438	0.0519114
CO2	299	0.00932688	0.00942866	0.00953167	0.00963593	0.00974144	0.00984823	0.0099563	0.0100657	0.0101764	0.0102884	0.0108692	0.0114859	0.0121408	0.0128361	0.0135745	0.0143585	0.015191	0.0160749	0.0180102	0.0201923	0.0226525	0.0254264	0.028554	0.0320803	0.0360562	0.040539	0.0455934	0.0512922
CO2	300	0.00921563	0.00931619	0.00941798	0.00952099	0.00962524	0.00973075	0.00983754	0.00994562	0.010055	0.0101657	0.0107396	0.0113489	0.011996	0.012683	0.0134126	0.0141872	0.0150098	0.0158832	0.0177954	0.0199514	0.0223823	0.0251231	0.0282134	0.0316976	0.0356261	0.0400555	0.0450496	0.0506804

## Sheet: OSB_BC
Table SM.OSB.BC: Carbon emission fluxes (kgC/m3 wood product) over simulation period (0-300 years) at building lifespans (BL) 1-150 years, building in British Columbia
Emission	Timestep_years	BL001	BL002	BL003	BL004	BL005	BL006	BL007	BL008	BL009	BL010	BL015	BL020	BL025	BL030	BL035	BL040	BL045	BL050	BL060	BL070	BL080	BL090	BL100	BL110	BL120	BL130	BL140	BL150
CH4	1
CH4	2	0.238993	0.238993	0.238993	0.238993	0.238993	0.238993	0.238993	0.238993	0.238993	0.238993	0.238993	0.238993	0.238993	0.238993	0.238993	0.238993	0.238993	0.238993	0.238993	0.238993	0.238993	0.238993	0.238993	0.238993	0.238993	0.238993	0.238993	0.238993
CH4	3	2.22262	0.220162	0.220162	0.220162	0.220162	0.220162	0.220162	0.220162	0.220162	0.220162	0.220162	0.220162	0.220162	0.220162	0.220162	0.220162	0.220162	0.220162	0.220162	0.220162	0.220162	0.220162	0.220162	0.220162	0.220162	0.220162	0.220162	0.220162
CH4	4	2.04579	2.20529	0.202825	0.202825	0.202825	0.202825	0.202825	0.202825	0.202825	0.202825	0.202825	0.202825	0.202825	0.202825	0.202825	0.202825	0.202825	0.202825	0.202825	0.202825	0.202825	0.202825	0.202825	0.202825	0.202825	0.202825	0.202825	0.202825
CH4	5	1.88304	2.02983	2.18933	0.186863	0.186863	0.186863	0.186863	0.186863	0.186863	0.186863	0.186863	0.186863	0.186863	0.186863	0.186863	0.186863	0.186863	0.186863	0.186863	0.186863	0.186863	0.186863	0.186863	0.186863	0.186863	0.186863	0.186863	0.186863
CH4	6	1.73325	1.86834	2.01513	2.17463	0.172167	0.172167	0.172167	0.172167	0.172167	0.172167	0.172167	0.172167	0.172167	0.172167	0.172167	0.172167	0.172167	0.172167	0.172167	0.172167	0.172167	0.172167	0.172167	0.172167	0.172167	0.172167	0.172167	0.172167
CH4	7	1.59538	1.71971	1.85481	2.0016	2.1611	0.158635	0.158635	0.158635	0.158635	0.158635	0.158635	0.158635	0.158635	0.158635	0.158635	0.158635	0.158635	0.158635	0.158635	0.158635	0.158635	0.158635	0.158635	0.158635	0.158635	0.158635	0.158635	0.158635
CH4	8	1.46848	1.58292	1.70726	1.84235	1.98914	2.14864	0.146176	0.146176	0.146176	0.146176	0.146176	0.146176	0.146176	0.146176	0.146176	0.146176	0.146176	0.146176	0.146176	0.146176	0.146176	0.146176	0.146176	0.146176	0.146176	0.146176	0.146176	0.146176
CH4	9	1.35169	1.45701	1.57145	1.69578	1.83088	1.97767	2.13717	0.134705	0.134705	0.134705	0.134705	0.134705	0.134705	0.134705	0.134705	0.134705	0.134705	0.134705	0.134705	0.134705	0.134705	0.134705	0.134705	0.134705	0.134705	0.134705	0.134705	0.134705
CH4	10	1.2442	1.34113	1.44645	1.56088	1.68522	1.82032	1.96711	2.1266	0.124141	0.124141	0.124141	0.124141	0.124141	0.124141	0.124141	0.124141	0.124141	0.124141	0.124141	0.124141	0.124141	0.124141	0.124141	0.124141	0.124141	0.124141	0.124141	0.124141
CH4	11	1.14526	1.23447	1.3314	1.43672	1.55116	1.67549	1.81059	1.95738	2.11688	0.114415	0.114415	0.114415	0.114415	0.114415	0.114415	0.114415	0.114415	0.114415	0.114415	0.114415	0.114415	0.114415	0.114415	0.114415	0.114415	0.114415	0.114415	0.114415
CH4	12	1.0542	1.1363	1.22551	1.32244	1.42776	1.5422	1.66654	1.80164	1.94843	2.10792	0.105458	0.105458	0.105458	0.105458	0.105458	0.105458	0.105458	0.105458	0.105458	0.105458	0.105458	0.105458	0.105458	0.105458	0.105458	0.105458	0.105458	0.105458
CH4	13	0.970382	1.04595	1.12805	1.21726	1.3142	1.41952	1.53395	1.65829	1.79339	1.94018	0.09721	0.09721	0.09721	0.09721	0.09721	0.09721	0.09721	0.09721	0.09721	0.09721	0.09721	0.09721	0.09721	0.09721	0.09721	0.09721	0.09721	0.09721
CH4	14	0.893239	0.962787	1.03835	1.12046	1.20967	1.3066	1.41192	1.52636	1.65069	1.78579	0.0896145	0.0896145	0.0896145	0.0896145	0.0896145	0.0896145	0.0896145	0.0896145	0.0896145	0.0896145	0.0896145	0.0896145	0.0896145	0.0896145	0.0896145	0.0896145	0.0896145	0.0896145
CH4	15	0.822237	0.886245	0.955792	1.03136	1.11346	1.20267	1.29961	1.40493	1.51936	1.6437	0.0826196	0.0826196	0.0826196	0.0826196	0.0826196	0.0826196	0.0826196	0.0826196	0.0826196	0.0826196	0.0826196	0.0826196	0.0826196	0.0826196	0.0826196	0.0826196	0.0826196	0.0826196
CH4	16	0.756885	0.815795	0.879803	0.94935	1.02492	1.10702	1.19623	1.29316	1.39848	1.51292	0.0761776	0.0761776	0.0761776	0.0761776	0.0761776	0.0761776	0.0761776	0.0761776	0.0761776	0.0761776	0.0761776	0.0761776	0.0761776	0.0761776	0.0761776	0.0761776	0.0761776	0.0761776
CH4	17	0.696735	0.750952	0.809862	0.87387	0.943417	1.01898	1.10109	1.1903	1.28723	1.39255	2.07271	0.0702447	0.0702447	0.0702447	0.0702447	0.0702447	0.0702447	0.0702447	0.0702447	0.0702447	0.0702447	0.0702447	0.0702447	0.0702447	0.0702447	0.0702447	0.0702447	0.0702447
CH4	18	0.641371	0.69127	0.745488	0.804397	0.868405	0.937952	1.01352	1.09562	1.18483	1.28177	1.90775	0.0647803	0.0647803	0.0647803	0.0647803	0.0647803	0.0647803	0.0647803	0.0647803	0.0647803	0.0647803	0.0647803	0.0647803	0.0647803	0.0647803	0.0647803	0.0647803	0.0647803
CH4	19	0.590413	0.636338	0.686237	0.740455	0.799364	0.863372	0.932919	1.00849	1.09059	1.1798	1.75593	0.0597473	0.0597473	0.0597473	0.0597473	0.0597473	0.0597473	0.0597473	0.0597473	0.0597473	0.0597473	0.0597473	0.0597473	0.0597473	0.0597473	0.0597473	0.0597473	0.0597473
CH4	20	0.54351	0.585777	0.631702	0.681601	0.735819	0.794729	0.858736	0.928284	1.00385	1.08595	1.61619	0.0551114	0.0551114	0.0551114	0.0551114	0.0551114	0.0551114	0.0551114	0.0551114	0.0551114	0.0551114	0.0551114	0.0551114	0.0551114	0.0551114	0.0551114	0.0551114	0.0551114
CH4	21	0.50034	0.53924	0.581507	0.627432	0.677331	0.731549	0.790458	0.854466	0.924013	0.999579	1.48758	0.0508411	0.0508411	0.0508411	0.0508411	0.0508411	0.0508411	0.0508411	0.0508411	0.0508411	0.0508411	0.0508411	0.0508411	0.0508411	0.0508411	0.0508411	0.0508411	0.0508411
CH4	22	0.460604	0.496406	0.535306	0.577573	0.623498	0.673397	0.727615	0.786525	0.850532	0.92008	1.36921	2.04937	0.0469074	0.0469074	0.0469074	0.0469074	0.0469074	0.0469074	0.0469074	0.0469074	0.0469074	0.0469074	0.0469074	0.0469074	0.0469074	0.0469074	0.0469074	0.0469074
CH4	23	0.42403	0.45698	0.492782	0.531683	0.57395	0.619874	0.669774	0.723991	0.782901	0.846909	1.26027	1.88625	0.0432836	0.0432836	0.0432836	0.0432836	0.0432836	0.0432836	0.0432836	0.0432836	0.0432836	0.0432836	0.0432836	0.0432836	0.0432836	0.0432836	0.0432836	0.0432836
CH4	24	0.390365	0.420691	0.453642	0.489444	0.528344	0.570611	0.616536	0.666435	0.720653	0.779562	1.16	1.73612	0.0399451	0.0399451	0.0399451	0.0399451	0.0399451	0.0399451	0.0399451	0.0399451	0.0399451	0.0399451	0.0399451	0.0399451	0.0399451	0.0399451	0.0399451	0.0399451
CH4	25	0.359379	0.387289	0.417615	0.450566	0.486368	0.525268	0.567535	0.61346	0.663359	0.717577	1.06771	1.59795	0.0368694	0.0368694	0.0368694	0.0368694	0.0368694	0.0368694	0.0368694	0.0368694	0.0368694	0.0368694	0.0368694	0.0368694	0.0368694	0.0368694	0.0368694	0.0368694
CH4	26	0.330857	0.356545	0.384456	0.414782	0.447732	0.483534	0.522434	0.564701	0.610626	0.660525	0.982773	1.47078	0.0340354	0.0340354	0.0340354	0.0340354	0.0340354	0.0340354	0.0340354	0.0340354	0.0340354	0.0340354	0.0340354	0.0340354	0.0340354	0.0340354	0.0340354	0.0340354
CH4	27	0.304605	0.328246	0.353934	0.381844	0.41217	0.445121	0.480923	0.519823	0.56209	0.608015	0.904596	1.35373	2.03389	0.0314242	0.0314242	0.0314242	0.0314242	0.0314242	0.0314242	0.0314242	0.0314242	0.0314242	0.0314242	0.0314242	0.0314242	0.0314242	0.0314242	0.0314242
CH4	28	0.28044	0.302198	0.32584	0.351527	0.379438	0.409764	0.442714	0.478517	0.517417	0.559684	0.832643	1.246	1.87199	0.029018	0.029018	0.029018	0.029018	0.029018	0.029018	0.029018	0.029018	0.029018	0.029018	0.029018	0.029018	0.029018	0.029018	0.029018
CH4	29	0.258197	0.278223	0.299981	0.323623	0.34931	0.377221	0.407547	0.440497	0.476299	0.5152	0.766418	1.14686	1.72298	0.0268005	0.0268005	0.0268005	0.0268005	0.0268005	0.0268005	0.0268005	0.0268005	0.0268005	0.0268005	0.0268005	0.0268005	0.0268005	0.0268005	0.0268005
CH4	30	0.237723	0.256153	0.276179	0.297937	0.321579	0.347267	0.375177	0.405503	0.438454	0.474256	0.705464	1.0556	1.58584	0.024757	0.024757	0.024757	0.024757	0.024757	0.024757	0.024757	0.024757	0.024757	0.024757	0.024757	0.024757	0.024757	0.024757	0.024757
CH4	31	0.218877	0.23584	0.25427	0.274295	0.296054	0.319695	0.345383	0.373294	0.40362	0.43657	0.649363	0.971612	1.45961	0.0228735	0.0228735	0.0228735	0.0228735	0.0228735	0.0228735	0.0228735	0.0228735	0.0228735	0.0228735	0.0228735	0.0228735	0.0228735	0.0228735	0.0228735
CH4	32	0.201529	0.217141	0.234103	0.252534	0.272559	0.294318	0.317959	0.343647	0.371557	0.401883	0.597728	0.89431	1.34344	2.0236	0.0211374	0.0211374	0.0211374	0.0211374	0.0211374	0.0211374	0.0211374	0.0211374	0.0211374	0.0211374	0.0211374	0.0211374	0.0211374	0.0211374
CH4	33	0.185561	0.199929	0.215541	0.232503	0.250934	0.270959	0.292718	0.316359	0.342047	0.369957	0.550203	0.823162	1.23652	1.86251	0.019537	0.019537	0.019537	0.019537	0.019537	0.019537	0.019537	0.019537	0.019537	0.019537	0.019537	0.019537	0.019537	0.019537
CH4	34	0.170862	0.184086	0.198454	0.214065	0.231028	0.249458	0.269484	0.291242	0.314884	0.340571	0.506461	0.757679	1.13812	1.71424	0.0180617	0.0180617	0.0180617	0.0180617	0.0180617	0.0180617	0.0180617	0.0180617	0.0180617	0.0180617	0.0180617	0.0180617	0.0180617	0.0180617
CH4	35	0.157332	0.169502	0.182726	0.197094	0.212705	0.229668	0.248098	0.268123	0.289882	0.313523	0.4662	0.697409	1.04755	1.57778	0.0167015	0.0167015	0.0167015	0.0167015	0.0167015	0.0167015	0.0167015	0.0167015	0.0167015	0.0167015	0.0167015	0.0167015	0.0167015	0.0167015
CH4	36	0.144876	0.156077	0.168248	0.181471	0.195839	0.211451	0.228413	0.246844	0.266869	0.288628	0.429144	0.641937	0.964185	1.45219	0.0154473	0.0154473	0.0154473	0.0154473	0.0154473	0.0154473	0.0154473	0.0154473	0.0154473	0.0154473	0.0154473	0.0154473	0.0154473	0.0154473
CH4	37	0.133411	0.14372	0.154921	0.167091	0.180315	0.194683	0.210294	0.227257	0.245687	0.265713	0.395037	0.590881	0.887463	1.3366	2.01675	0.0142907	0.0142907	0.0142907	0.0142907	0.0142907	0.0142907	0.0142907	0.0142907	0.0142907	0.0142907	0.0142907	0.0142907	0.0142907
CH4	38	0.122856	0.132344	0.142653	0.153854	0.166025	0.179248	0.193616	0.209228	0.22619	0.244621	0.363644	0.54389	0.816849	1.23021	1.85619	0.0132241	0.0132241	0.0132241	0.0132241	0.0132241	0.0132241	0.0132241	0.0132241	0.0132241	0.0132241	0.0132241	0.0132241	0.0132241
CH4	39	0.113141	0.121873	0.13136	0.141669	0.15287	0.165041	0.178264	0.192632	0.208244	0.225206	0.33475	0.500639	0.751858	1.13229	1.70842	0.0122403	0.0122403	0.0122403	0.0122403	0.0122403	0.0122403	0.0122403	0.0122403	0.0122403	0.0122403	0.0122403	0.0122403	0.0122403
CH4	40	0.104197	0.112233	0.120965	0.130453	0.140762	0.151963	0.164133	0.177357	0.191725	0.207336	0.308155	0.460831	0.69204	1.04218	1.57241	0.0113329	0.0113329	0.0113329	0.0113329	0.0113329	0.0113329	0.0113329	0.0113329	0.0113329	0.0113329	0.0113329	0.0113329	0.0113329
CH4	41	0.0959629	0.103359	0.111396	0.120128	0.129616	0.139925	0.151126	0.163296	0.17652	0.190888	0.283676	0.424192	0.636986	0.959234	1.44724	0.0104957	0.0104957	0.0104957	0.0104957	0.0104957	0.0104957	0.0104957	0.0104957	0.0104957	0.0104957	0.0104957	0.0104957	0.0104957
CH4	42	0.0883831	0.0951904	0.102587	0.110624	0.119356	0.128843	0.139152	0.150353	0.162524	0.175747	0.261145	0.390469	0.586314	0.882895	1.33203	2.01219	0.00972323	0.00972323	0.00972323	0.00972323	0.00972323	0.00972323	0.00972323	0.00972323	0.00972323	0.00972323	0.00972323	0.00972323
CH4	43	0.0814051	0.0876703	0.0944776	0.101874	0.109911	0.118643	0.128131	0.138439	0.14964	0.161811	0.240407	0.359431	0.539676	0.812635	1.226	1.85198	0.00901044	0.00901044	0.00901044	0.00901044	0.00901044	0.00901044	0.00901044	0.00901044	0.00901044	0.00901044	0.00901044	0.00901044
CH4	44	0.0749811	0.0807473	0.0870124	0.0938198	0.101216	0.109253	0.117985	0.127473	0.137782	0.148983	0.221319	0.330862	0.496752	0.74797	1.12841	1.70453	0.0083526	0.0083526	0.0083526	0.0083526	0.0083526	0.0083526	0.0083526	0.0083526	0.0083526	0.0083526	0.0083526	0.0083526
CH4	45	0.069067	0.0743739	0.0801401	0.0864052	0.0932126	0.100609	0.108646	0.117378	0.126866	0.137174	0.203749	0.304567	0.457244	0.688453	1.03859	1.56882	0.00774538	0.00774538	0.00774538	0.00774538	0.00774538	0.00774538	0.00774538	0.00774538	0.00774538	0.00774538	0.00774538	0.00774538
CH4	46	0.0636223	0.0685065	0.0738133	0.0795795	0.0858447	0.092652	0.100049	0.108085	0.116817	0.126305	0.187577	0.280365	0.420881	0.633675	0.955923	1.44393	0.00718482	0.00718482	0.00718482	0.00718482	0.00718482	0.00718482	0.00718482	0.00718482	0.00718482	0.00718482	0.00718482	0.00718482
CH4	47	0.0586095	0.0631047	0.0679889	0.0732958	0.0790619	0.0853271	0.0921344	0.0995309	0.107568	0.1163	0.172691	0.258089	0.387413	0.583258	0.879839	1.32897	2.00913	0.00666723	0.00666723	0.00666723	0.00666723	0.00666723	0.00666723	0.00666723	0.00666723	0.00666723	0.00666723	0.00666723
CH4	48	0.0539944	0.0581315	0.0626267	0.0675109	0.0728178	0.0785839	0.0848491	0.0916565	0.0990529	0.10709	0.15899	0.237586	0.356609	0.536855	0.809814	1.22318	1.84916	0.00618926	0.00618926	0.00618926	0.00618926	0.00618926	0.00618926	0.00618926	0.00618926	0.00618926	0.00618926	0.00618926
CH4	49	0.0497453	0.0535529	0.05769	0.0621852	0.0670694	0.0723763	0.0781425	0.0844076	0.091215	0.0986115	0.146378	0.218714	0.328257	0.494147	0.745365	1.1258	1.70193	0.00574779	0.00574779	0.00574779	0.00574779	0.00574779	0.00574779	0.00574779	0.00574779	0.00574779	0.00574779	0.00574779
CH4	50	0.0458331	0.0493374	0.0531451	0.0572822	0.0617774	0.0666616	0.0719685	0.0777346	0.0839998	0.0908072	0.134769	0.201343	0.302162	0.454839	0.686047	1.03618	1.56642	0.00533995	0.00533995	0.00533995	0.00533995	0.00533995	0.00533995	0.00533995	0.00533995	0.00533995	0.00533995	0.00533995
CH4	51	0.042231	0.0454563	0.0489606	0.0527682	0.0569054	0.0614006	0.0662848	0.0715916	0.0773578	0.083623	0.124083	0.185355	0.278144	0.41866	0.631453	0.953701	1.4417	0.00496313	0.00496313	0.00496313	0.00496313	0.00496313	0.00496313	0.00496313	0.00496313	0.00496313	0.00496313	0.00496313
CH4	52	0.0389145	0.0418828	0.045108	0.0486124	0.05242	0.0565571	0.0610523	0.0659365	0.0712434	0.0770096	0.114247	0.170639	0.256037	0.385361	0.581206	0.877787	1.32692	2.00708	0.00461488	0.00461488	0.00461488	0.00461488	0.00461488	0.00461488	0.00461488	0.00461488	0.00461488	0.00461488
CH4	53	0.0358606	0.0385926	0.0415609	0.0447861	0.0482905	0.0520981	0.0562352	0.0607304	0.0656146	0.0709215	0.105193	0.157093	0.235689	0.354713	0.534959	0.807918	1.22128	1.84726	0.00429299	0.00429299	0.00429299	0.00429299	0.00429299	0.00429299	0.00429299	0.00429299	0.00429299	0.00429299
CH4	54	0.0330487	0.035563	0.0382949	0.0412633	0.0444885	0.0479929	0.0518005	0.0559376	0.0604328	0.065317	0.0968591	0.144625	0.216961	0.326505	0.492394	0.743613	1.12405	1.70017	0.00399538	0.00399538	0.00399538	0.00399538	0.00399538	0.00399538	0.00399538	0.00399538	0.00399538	0.00399538
CH4	55	0.0304594	0.0327735	0.0352878	0.0380197	0.0409881	0.0442133	0.0477177	0.0515253	0.0556624	0.0601576	0.0891874	0.133149	0.199724	0.300542	0.453219	0.684428	1.03456	1.5648	0.00372016	0.00372016	0.00372016	0.00372016	0.00372016	0.00372016	0.00372016	0.00372016	0.00372016	0.00372016
CH4	56	0.0280751	0.0302049	0.0325189	0.0350332	0.0377652	0.0407335	0.0439587	0.0474631	0.0512707	0.0554079	0.0821254	0.122586	0.183858	0.276646	0.417162	0.629956	0.952204	1.44021	0.0034656	0.0034656	0.0034656	0.0034656	0.0034656	0.0034656	0.0034656	0.0034656	0.0034656	0.0034656
CH4	57	0.0258795	0.0278396	0.0299693	0.0322834	0.0347977	0.0375296	0.040498	0.0437232	0.0472276	0.0510352	0.0756247	0.112862	0.169254	0.254652	0.383976	0.579821	0.876402	1.32554	0.00323007	0.00323007	0.00323007	0.00323007	0.00323007	0.00323007	0.00323007	0.00323007	0.00323007	0.00323007
CH4	58	0.0238575	0.0256615	0.0276216	0.0297514	0.0320654	0.0345798	0.0373117	0.04028	0.0435053	0.0470096	0.0696406	0.103912	0.155813	0.234409	0.353432	0.533678	0.806637	1.22	0.00301211	0.00301211	0.00301211	0.00301211	0.00301211	0.00301211	0.00301211	0.00301211	0.00301211	0.00301211
CH4	59	0.0219954	0.0236557	0.0254597	0.0274199	0.0295496	0.0318637	0.034378	0.0371099	0.0400783	0.0433035	0.064132	0.095674	0.14344	0.215776	0.32532	0.491209	0.742428	1.12286	0.00281035	0.00281035	0.00281035	0.00281035	0.00281035	0.00281035	0.00281035	0.00281035	0.00281035	0.00281035
CH4	60	0.0202805	0.0218086	0.0234689	0.0252729	0.027233	0.0293628	0.0316768	0.0341912	0.0369231	0.0398914	0.059061	0.0880907	0.132053	0.198627	0.299446	0.452122	0.683331	1.03347	0.00262353	0.00262353	0.00262353	0.00262353	0.00262353	0.00262353	0.00262353	0.00262353	0.00262353	0.00262353
CH4	61	0.0187011	0.0201075	0.0216356	0.0232959	0.0250999	0.02706	0.0291897	0.0315038	0.0340181	0.0367501	0.0543928	0.0811103	0.121571	0.182843	0.275631	0.416147	0.62894	0.951189	0.00245049	0.00245049	0.00245049	0.00245049	0.00245049	0.00245049	0.00245049	0.00245049	0.00245049	0.00245049
CH4	62	0.0172465	0.0185408	0.0199472	0.0214753	0.0231356	0.0249396	0.0268997	0.0290294	0.0313435	0.0338578	0.0500953	0.0746849	0.111923	0.168314	0.253712	0.383036	0.578881	0.875462	2.00475	0.00229018	0.00229018	0.00229018	0.00229018	0.00229018	0.00229018	0.00229018	0.00229018	0.00229018
CH4	63	0.0159067	0.0170979	0.0183923	0.0197986	0.0213267	0.022987	0.024791	0.0267511	0.0288809	0.0311949	0.0461391	0.0687701	0.103042	0.154942	0.233538	0.352562	0.532808	0.805767	1.84511	0.0021416	0.0021416	0.0021416	0.0021416	0.0021416	0.0021416	0.0021416	0.0021416	0.0021416
CH4	64	0.0146725	0.0157689	0.0169602	0.0182545	0.0196609	0.0211889	0.0228492	0.0246532	0.0266134	0.0287431	0.042497	0.0633255	0.0948676	0.142634	0.21497	0.324513	0.490403	0.741621	1.69818	0.00200386	0.00200386	0.00200386	0.00200386	0.00200386	0.00200386	0.00200386	0.00200386	0.00200386
CH4	65	0.0135358	0.0145448	0.0156412	0.0168324	0.0181268	0.0195331	0.0210612	0.0227215	0.0245255	0.0264856	0.039144	0.0583136	0.0873433	0.131305	0.19788	0.298698	0.451375	0.682584	1.56296	0.00187612	0.00187612	0.00187612	0.00187612	0.00187612	0.00187612	0.00187612	0.00187612	0.00187612
CH4	66	0.0124886	0.0134172	0.0144263	0.0155227	0.0167139	0.0180083	0.0194146	0.0209427	0.022603	0.024407	0.0360572	0.0536999	0.0804175	0.120878	0.18215	0.274938	0.415454	0.628248	1.4385	0.00175761	0.00175761	0.00175761	0.00175761	0.00175761	0.00175761	0.00175761	0.00175761	0.00175761
CH4	67	0.0115239	0.0123786	0.0133073	0.0143163	0.0154127	0.0166039	0.0178983	0.0193046	0.0208327	0.022493	0.0332153	0.0494527	0.0740423	0.11128	0.167672	0.25307	0.382394	0.578238	1.32395	0.00164763	0.00164763	0.00164763	0.00164763	0.00164763	0.00164763	0.00164763	0.00164763	0.00164763
CH4	68	0.0106351	0.0114218	0.0122765	0.0132052	0.0142142	0.0153106	0.0165018	0.0177962	0.0192025	0.0207306	0.0305988	0.045543	0.068174	0.102446	0.154346	0.232942	0.351966	0.532211	1.21853	0.00154552	0.00154552	0.00154552	0.00154552	0.00154552	0.00154552	0.00154552	0.00154552	0.00154552
CH4	69	0.00981632	0.0105403	0.0113269	0.0121816	0.0131103	0.0141194	0.0152157	0.016407	0.0177013	0.0191077	0.0281899	0.0419438	0.0627723	0.0943144	0.142081	0.214417	0.32396	0.48985	1.12151	0.00145068	0.00145068	0.00145068	0.00145068	0.00145068	0.00145068	0.00145068	0.00145068	0.00145068
CH4	70	0.00906189	0.0097282	0.0104522	0.0112388	0.0120935	0.0130222	0.0140312	0.0151276	0.0163189	0.0176132	0.0259721	0.0386305	0.0578	0.0868298	0.130792	0.197366	0.298185	0.450861	1.03221	0.00136256	0.00136256	0.00136256	0.00136256	0.00136256	0.00136256	0.00136256	0.00136256	0.00136256
CH4	71	0.00836673	0.00897998	0.00964629	0.0103703	0.0111569	0.0120116	0.0129403	0.0139493	0.0150457	0.016237	0.02393	0.0355802	0.0532229	0.0799405	0.120401	0.181673	0.274461	0.414977	0.950019	0.00128065	0.00128065	0.00128065	0.00128065	0.00128065	0.00128065	0.00128065	0.00128065	0.00128065
CH4	72	0.00772616	0.00829056	0.0089038	0.00957012	0.0102941	0.0110807	0.0119354	0.0128641	0.0138732	0.0149695	0.0220499	0.0327721	0.0490096	0.0735991	0.110837	0.167229	0.252626	0.381951	0.874377	2.00367	0.00120448	0.00120448	0.00120448	0.00120448	0.00120448	0.00120448	0.00120448	0.00120448
CH4	73	0.00713585	0.00765529	0.00821969	0.00883293	0.00949925	0.0102232	0.0110099	0.0118646	0.0127932	0.0138023	0.0203187	0.0301869	0.0451311	0.0677621	0.102034	0.153934	0.23253	0.351554	0.804759	1.8441	0.00113361	0.00113361	0.00113361	0.00113361	0.00113361	0.00113361	0.00113361	0.00113361
CH4	74	0.00659181	0.00706988	0.00758932	0.00815372	0.00876697	0.00943328	0.0101573	0.0109439	0.0117986	0.0127273	0.0187246	0.0278069	0.0415608	0.0623893	0.0939313	0.141698	0.214034	0.323577	0.740685	1.69725	0.00106764	0.00106764	0.00106764	0.00106764	0.00106764	0.00106764	0.00106764	0.00106764
CH4	75	0.00609038	0.00653038	0.00700845	0.00752789	0.00809229	0.00870553	0.00937185	0.0100958	0.0108825	0.0117372	0.0172569	0.0256157	0.0382741	0.0574436	0.0864734	0.130435	0.19701	0.297828	0.681714	1.56209	0.00100621	0.00100621	0.00100621	0.00100621	0.00100621	0.00100621	0.00100621	0.00100621
CH4	76	0.0056282	0.00603315	0.00647314	0.00695121	0.00747066	0.00803506	0.0086483	0.00931461	0.0100386	0.0108252	0.0159053	0.0235984	0.0352485	0.0528912	0.0796088	0.120069	0.181341	0.274129	0.627439	1.43769	0.000948974	0.000948974	0.000948974	0.000948974	0.000948974	0.000948974	0.000948974	0.000948974
CH4	77	0.00520215	0.00557485	0.00597979	0.00641979	0.00689786	0.0074173	0.0079817	0.00859495	0.00926126	0.00998524	0.0146607	0.021741	0.0324633	0.0487007	0.0732903	0.110528	0.16692	0.252318	0.577486	1.3232	0.00089562	0.00089562	0.00089562	0.00089562	0.00089562	0.00089562	0.00089562	0.00089562
CH4	78	0.00480938	0.00515239	0.00552508	0.00593003	0.00637003	0.0068481	0.00736754	0.00793194	0.00854518	0.0092115	0.0135145	0.0200309	0.0298992	0.0448434	0.0674744	0.101746	0.153646	0.232242	0.531512	1.21783	0.000845859	0.000845859	0.000845859	0.000845859	0.000845859	0.000845859	0.000845859	0.000845859
CH4	79	0.00444725	0.00476294	0.00510595	0.00547865	0.0058836	0.00632359	0.00680166	0.00732111	0.00788551	0.00849875	0.0124591	0.0184564	0.0275387	0.0412926	0.0621211	0.0936631	0.141429	0.213765	0.489198	1.12085	0.000799423	0.000799423	0.000799423	0.000799423	0.000799423	0.000799423	0.000799423	0.000799423
CH4	80	0.00411335	0.0044039	0.00471959	0.0050626	0.00543529	0.00584024	0.00628024	0.00675831	0.00727775	0.00784215	0.011487	0.0170067	0.0253656	0.038024	0.0571935	0.0862233	0.130185	0.19676	0.450255	1.0316	0.000756067	0.000756067	0.000756067	0.000756067	0.000756067	0.000756067	0.000756067	0.000756067
CH4	81	0.00380545	0.00407285	0.0043634	0.00467909	0.0050221	0.00539479	0.00579974	0.00623973	0.0067178	0.00723725	0.0105918	0.0156719	0.0233649	0.0350151	0.0526578	0.0793754	0.119836	0.181108	0.414412	0.949454	0.000715275	0.000715275	0.000715275	0.000715275	0.000715275	0.000715275	0.000715275	0.000715275
CH4	82	0.00352148	0.00376759	0.00403499	0.00432554	0.00464123	0.00498424	0.00535693	0.00576188	0.00620187	0.00667994	0.00976732	0.0144428	0.0215231	0.0322454	0.0484828	0.0730724	0.11031	0.166702	0.381424	0.87385	2.00314	0.000677728	0.000677728	0.000677728	0.000677728	0.000677728	0.000677728	0.000677728
CH4	83	0.00325957	0.00348607	0.00373218	0.00399958	0.00429013	0.00460582	0.00494883	0.00532152	0.00572647	0.00616646	0.00900793	0.013311	0.0198274	0.0296956	0.0446398	0.0672708	0.101543	0.153443	0.351062	0.804267	1.84361	0.000642316	0.000642316	0.000642316	0.000642316	0.000642316	0.000642316	0.000642316
CH4	84	0.00301767	0.00322613	0.00345264	0.00369874	0.00396614	0.00425669	0.00457238	0.00491539	0.00528809	0.00569303	0.00830818	0.0122685	0.0182659	0.0273481	0.041102	0.0619305	0.0934725	0.141239	0.323118	0.740226	1.69679	0.000608879	0.000608879	0.000608879	0.000608879	0.000608879	0.000608879	0.000608879
CH4	85	0.00279508	0.00298694	0.0031954	0.00342191	0.00366801	0.00393542	0.00422596	0.00454165	0.00488466	0.00525736	0.00766421	0.0113091	0.0168288	0.0251876	0.037846	0.0570156	0.0860453	0.130007	0.2974	0.681286	1.56166	0.000578148	0.000578148	0.000578148	0.000578148	0.000578148	0.000578148	0.000578148
CH4	86	0.00258943	0.00276601	0.00295787	0.00316633	0.00339283	0.00363894	0.00390634	0.00419689	0.00451258	0.00485559	0.00707074	0.0104253	0.0155054	0.0231984	0.0348486	0.0524913	0.0792089	0.119669	0.27373	0.627039	1.43729	0.000549075	0.000549075	0.000549075	0.000549075	0.000549075	0.000549075	0.000549075
CH4	87	0.00239966	0.00256217	0.00273875	0.00293061	0.00313907	0.00336557	0.00361168	0.00387908	0.00416963	0.00448532	0.00652404	0.00961141	0.0142868	0.0213672	0.0320894	0.0483269	0.0729165	0.110154	0.251944	0.577113	1.32283	0.000521811	0.000521811	0.000521811	0.000521811	0.000521811	0.000521811	0.000521811
CH4	88	0.00222451	0.00237408	0.00253659	0.00271317	0.00290503	0.00311349	0.00333999	0.0035861	0.0038535	0.00414405	0.00602039	0.00886186	0.0131649	0.0196813	0.0295495	0.0444937	0.0671247	0.101396	0.231893	0.531162	1.21748	0.000496232	0.000496232	0.000496232	0.000496232	0.000496232	0.000496232	0.000496232
CH4	89	0.00206284	0.0022005	0.00235006	0.00251258	0.00268916	0.00288101	0.00308948	0.00331598	0.00356209	0.00382949	0.00555638	0.00817153	0.0121318	0.0181292	0.0272115	0.0409654	0.0617938	0.0933359	0.213438	0.488871	1.12053	0.000472218	0.000472218	0.000472218	0.000472218	0.000472218	0.000472218	0.000472218
CH4	90	0.00191359	0.00204028	0.00217794	0.00232751	0.00249002	0.0026666	0.00285846	0.00306692	0.00329342	0.00353953	0.00512887	0.00753573	0.0111806	0.0167003	0.0250592	0.0377176	0.0568871	0.0859168	0.196453	0.449948	1.03129	0.000449509	0.000449509	0.000449509	0.000449509	0.000449509	0.000449509	0.000449509
CH4	91	0.00177578	0.00189238	0.00201907	0.00215673	0.0023063	0.00246881	0.00264539	0.00283725	0.00304571	0.00327222	0.00473497	0.00695012	0.0103047	0.0153847	0.0230778	0.034728	0.0523707	0.0790883	0.180821	0.414125	0.949166	0.000428462	0.000428462	0.000428462	0.000428462	0.000428462	0.000428462	0.000428462
CH4	92	0.00164852	0.00175583	0.00187243	0.00199912	0.00213678	0.00228635	0.00244886	0.00262544	0.0028173	0.00302576	0.00437201	0.00641073	0.00949811	0.0141735	0.0212539	0.0319761	0.0482136	0.0728032	0.166433	0.381155	0.873581	2.00287	0.000408511	0.000408511	0.000408511	0.000408511	0.000408511	0.000408511
CH4	93	0.00153097	0.00162974	0.00173705	0.00185365	0.00198034	0.002118	0.00226757	0.00243008	0.00260666	0.00279852	0.00403754	0.00591388	0.00875535	0.0130584	0.0195748	0.029443	0.0443872	0.0670182	0.15319	0.35081	0.804015	1.84336	0.00038973	0.00038973	0.00038973	0.00038973	0.00038973	0.00038973
CH4	94	0.00142238	0.00151328	0.00161205	0.00171936	0.00183596	0.00196265	0.00210031	0.00224988	0.00241239	0.00258897	0.00372931	0.0054562	0.00807135	0.0120317	0.018029	0.0271113	0.0408652	0.0616937	0.141002	0.322882	0.739989	1.69655	0.000372039	0.000372039	0.000372039	0.000372039	0.000372039	0.000372039
CH4	95	0.00132204	0.0014057	0.0014966	0.00159537	0.00170269	0.00181929	0.00194598	0.00208364	0.0022332	0.00239572	0.00344523	0.00503457	0.00744143	0.0110863	0.016606	0.0249648	0.0376233	0.0567928	0.129784	0.297177	0.681063	1.56143	0.000355254	0.000355254	0.000355254	0.000355254	0.000355254	0.000355254
CH4	96	0.00122932	0.00130631	0.00138997	0.00148087	0.00157964	0.00168696	0.00180356	0.00193025	0.00206791	0.00221747	0.00318339	0.00464615	0.0068613	0.0102159	0.0152959	0.022989	0.0346392	0.0522819	0.11946	0.27352	0.62683	1.43708	0.000339638	0.000339638	0.000339638	0.000339638	0.000339638	0.000339638
CH4	97	0.00114361	0.00121447	0.00129147	0.00137513	0.00146603	0.00156479	0.00167211	0.00178871	0.0019154	0.00205306	0.00294204	0.00428829	0.00632701	0.00941438	0.0140898	0.0211702	0.0318924	0.0481299	0.109957	0.251747	0.576916	1.32263	0.000236458	0.000236458	0.000236458	0.000236458	0.000236458	0.000236458
CH4	98	0.00106436	0.00112958	0.00120044	0.00127744	0.0013611	0.001452	0.00155077	0.00165808	0.00177468	0.00190137	0.00271955	0.00395857	0.00583491	0.00867638	0.0129794	0.0194958	0.0293641	0.0443082	0.101211	0.231707	0.530977	1.2173	0.000317794	0.000317794	0.000317794	0.000317794	0.000317794	0.000317794
CH4	99	0.000991074	0.0010511	0.00111632	0.00118718	0.00126418	0.00134784	0.00143874	0.00153751	0.00164482	0.00176142	0.00251443	0.00365476	0.00538165	0.0079968	0.0119571	0.0179545	0.0270367	0.0407906	0.0931612	0.213264	0.488696	1.12035	0.000303889	0.000303889	0.000303889	0.000303889	0.000303889	0.000303889
CH4	100	0.000923287	0.000978531	0.00103856	0.00110378	0.00117464	0.00125164	0.0013353	0.0014262	0.00152496	0.00163228	0.00232531	0.00337482	0.00496416	0.00737102	0.0110159	0.0165356	0.0248944	0.0375528	0.0857521	0.196288	0.449784	1.03113	0.000290919	0.000290919	0.000290919	0.000290919	0.000290919	0.000290919
CH4	101	0.000860569	0.000911413	0.000966657	0.00102668	0.0010919	0.00116277	0.00123976	0.00132342	0.00141432	0.00151309	0.00215092	0.00311684	0.00457959	0.00679475	0.0101493	0.0152294	0.0229224	0.0345726	0.0789329	0.180665	0.41397	0.949011	0.000278569	0.000278569	0.000278569	0.000278569	0.000278569	0.000278569
CH4	102	0.000802527	0.000849321	0.000900165	0.000955409	0.00101543	0.00108065	0.00115152	0.00122851	0.00131217	0.00140307	0.0019901	0.00287909	0.00422534	0.00626405	0.00935143	0.0140269	0.0211072	0.0318295	0.0726565	0.166286	0.381008	0.873434	2.00279	0.000203436	0.000203436	0.000203436	0.000203436	0.000203436
CH4	103	0.000748798	0.000791865	0.000838659	0.000889503	0.000944747	0.00100477	0.00106999	0.00114086	0.00121785	0.00130151	0.00184179	0.00265996	0.00389898	0.00577532	0.00861679	0.0129198	0.0194362	0.0293045	0.0668797	0.153052	0.350671	0.803876	1.84322	0.000372879	0.000372879	0.000372879	0.000372879	0.000372879
CH4	104	0.000699047	0.000738684	0.000781751	0.000828545	0.000879389	0.000934633	0.000994658	0.00105988	0.00113074	0.00120774	0.00170498	0.00245799	0.00359832	0.00532521	0.00794036	0.0119007	0.017898	0.0269803	0.0615627	0.140871	0.322751	0.739858	1.69642	0.000191589	0.000191589	0.000191589	0.000191589	0.000191589
CH4	105	0.000652966	0.000689446	0.000729083	0.00077215	0.000818944	0.000869788	0.000925032	0.000985057	0.00105028	0.00112114	0.00157878	0.00227181	0.00332132	0.00491066	0.00731752	0.0109624	0.0164821	0.0248409	0.0566689	0.12966	0.297053	0.680939	1.56131	0.000280869	0.000280869	0.000280869	0.000280869	0.000280869
CH4	106	0.000610272	0.000643846	0.000680326	0.000719963	0.00076303	0.000809824	0.000860668	0.000915912	0.000975937	0.00104116	0.00146234	0.00210018	0.00306609	0.00452885	0.006744	0.0100986	0.0151786	0.0228717	0.0521646	0.119342	0.273403	0.626712	1.43696	0.000180432	0.000180432	0.000180432	0.000180432	0.000180432
CH4	107	0.000570703	0.000601603	0.000635178	0.000671657	0.000711294	0.000754361	0.000801156	0.000852	0.000907244	0.000967269	0.00135491	0.00194194	0.00283092	0.00417717	0.00621589	0.00930327	0.0139787	0.021059	0.0480188	0.109846	0.251636	0.576804	1.32252	0.00017516	0.00017516	0.00017516	0.00017516	0.00017516
CH4	108	0.000533869	0.000562308	0.000593208	0.000626783	0.000663263	0.000702899	0.000745967	0.000792761	0.000843605	0.000898849	0.00125561	0.00179589	0.00261406	0.00385308	0.00572942	0.00857089	0.0128739	0.0193903	0.0442027	0.101106	0.231602	0.530871	1.21719	0.000169775	0.000169775	0.000169775	0.000169775	0.000169775
CH4	109	0.000499708	0.000526173	0.000554612	0.000585512	0.000619086	0.000655566	0.000695203	0.00073827	0.000785064	0.000835908	0.00116426	0.0016615	0.00241451	0.00355484	0.00528173	0.00789688	0.0118572	0.0178546	0.0406907	0.0930612	0.213164	0.488597	1.12025	0.000245421	0.000245421	0.000245421	0.000245421	0.000245421
CH4	110	0.000468461	0.000492238	0.000518701	0.00054714	0.00057804	0.000611614	0.000648094	0.000687731	0.000730798	0.000777592	0.00107979	0.00153743	0.00223046	0.00327997	0.00486931	0.00727617	0.010921	0.0164407	0.037458	0.0856573	0.196194	0.449689	1.03103	0.000160033	0.000160033	0.000160033	0.000160033	0.000160033
CH4	111	0.000439165	0.000461338	0.000485117	0.000511577	0.000540016	0.000570917	0.000604491	0.000640971	0.000680608	0.000723675	0.0010018	0.00142299	0.00206082	0.00302674	0.00448949	0.00670465	0.0100592	0.0151393	0.0344825	0.0788428	0.180575	0.41388	0.948921	0.000155303	0.000155303	0.000155303	0.000155303	0.000155303
CH4	112	0.000411966	0.000432372	0.000454544	0.000478326	0.000504785	0.000533224	0.000564124	0.000597698	0.000634178	0.000673815	0.000929789	0.00131743	0.00190446	0.00279344	0.00413969	0.00617841	0.00926579	0.0139412	0.0317438	0.0725708	0.1662	0.380922	0.873348	2.00276	0.000218787	0.000218787	0.000218787	0.000218787
CH4	113	0.000386703	0.000405484	0.00042589	0.000448063	0.000471846	0.000498002	0.000526742	0.000557642	0.000591216	0.000627696	0.000863282	0.00122005	0.00176032	0.0025785	0.00381752	0.00569386	0.00853533	0.0128384	0.029223	0.0667982	0.15297	0.35059	0.803795	1.84314	0.000146259	0.000146259	0.000146259	0.000146259
CH4	114	0.00036323	0.000380515	0.000399295	0.000419702	0.000441874	0.00046596	0.000491815	0.000520553	0.000551453	0.000585028	0.00080185	0.0011302	0.00162744	0.00238045	0.00352078	0.00524767	0.00786282	0.0118231	0.0269028	0.0614851	0.140794	0.322673	0.739781	1.69634	0.000141937	0.000141937	0.000141937	0.000141937
CH4	115	0.000341409	0.000357317	0.000374602	0.000393383	0.000413789	0.000435961	0.000460047	0.000485905	0.000514641	0.000545541	0.000745093	0.00104729	0.00150493	0.00219796	0.00324747	0.00483681	0.00724367	0.0108885	0.0247671	0.056595	0.129587	0.29698	0.680865	1.56124	0.000220919	0.000220919	0.000220919	0.000220919
CH4	116	0.000321116	0.000335757	0.000351666	0.000368951	0.000387731	0.000408138	0.00043031	0.000454396	0.000480254	0.000508989	0.000692648	0.000970774	0.00139196	0.00202979	0.00299571	0.00445847	0.00667362	0.0100282	0.0228013	0.0520942	0.119272	0.273332	0.626642	1.43689	0.000133671	0.000133671	0.000133671	0.000133671
CH4	117	0.000302236	0.000315711	0.000330352	0.00034626	0.000363545	0.000382326	0.000402732	0.000424904	0.00044899	0.00047485	0.000644175	0.00090015	0.00128779	0.00187482	0.0027638	0.00411005	0.00614877	0.00923615	0.0209919	0.0479516	0.109779	0.251569	0.576737	1.32245	0.00012972	0.00012972	0.00012972	0.00012972
CH4	118	0.000284512	0.000297063	0.000310538	0.000325179	0.000341088	0.000358372	0.000377153	0.000397559	0.000419732	0.000443817	0.000599366	0.000834952	0.00119172	0.00173199	0.00255017	0.00378919	0.00566553	0.008507	0.0193264	0.0441389	0.101042	0.231538	0.530807	1.21713	0.000125886	0.000125886	0.000125886	0.000125886
CH4	119	0.000268307	0.00027956	0.00029211	0.000305585	0.000320227	0.000336135	0.00035342	0.0003722	0.000392607	0.000414779	0.000557933	0.000774755	0.0011031	0.00160035	0.00235336	0.00349369	0.00522058	0.00783573	0.0177934	0.0406296	0.0930001	0.213102	0.488535	1.12019	0.000187015	0.000187015	0.000187015	0.000187015
CH4	120	0.000253056	0.000263562	0.000274816	0.000287209	0.000300841	0.000315482	0.00033139	0.000348675	0.000367456	0.000387862	0.000519614	0.000719167	0.00102136	0.001479	0.00217203	0.00322154	0.00481089	0.00721774	0.0163823	0.0373996	0.0855989	0.196135	0.44963	1.03098	0.000118555	0.000118555	0.000118555	0.000118555
CH4	121	0.000238839	0.000248508	0.000259014	0.000270426	0.000282662	0.000296293	0.000310934	0.000326842	0.000344127	0.000362908	0.000484166	0.000667825	0.000945952	0.00136714	0.00200497	0.00297089	0.00443364	0.0066488	0.0150834	0.0344267	0.078787	0.180519	0.413824	0.948865	0.000115052	0.000115052	0.000115052	0.000115052
CH4	122	0.000225478	0.000234377	0.000244046	0.000254552	0.000265964	0.000278201	0.000291831	0.000306472	0.00032238	0.000339665	0.000450971	0.000620296	0.00087627	0.00126391	0.00185094	0.00273992	0.00408617	0.00612489	0.0138877	0.0316903	0.0725173	0.166147	0.380869	0.873295	2.00267	0.00011155	0.00011155	0.00011155
CH4	123	0.000213099	0.000221397	0.000230296	0.000239965	0.00025047	0.000261883	0.000274121	0.000287749	0.000302391	0.000318299	0.000421034	0.000576577	0.000812163	0.00116893	0.0017092	0.00252738	0.0037664	0.00564274	0.0127872	0.0291719	0.0667471	0.152919	0.350539	0.803744	1.84309	0.000108353	0.000108353	0.000108353
CH4	124	0.000201663	0.000209086	0.000217382	0.000226281	0.00023595	0.000246456	0.000257868	0.000270104	0.000283735	0.000298376	0.000392928	0.000536083	0.000752905	0.00108125	0.0015785	0.00233151	0.00347184	0.00519873	0.0117742	0.0268538	0.0614362	0.140745	0.322624	0.739732	1.69629	0.000105152	0.000105152	0.000105152
CH4	125	0.000102143	0.000197807	0.00020523	0.000213526	0.000222425	0.000232093	0.000242599	0.000254014	0.000266248	0.000279878	0.0003669	0.000498652	0.000698205	0.0010004	0.00145804	0.00215107	0.00320058	0.00478992	0.0108417	0.0247202	0.0565481	0.12954	0.296933	0.680818	1.56119	0.000166772	0.000166772	0.000166772
CH4	126	0.000187845	9.91266e-05	0.000194101	0.000201525	0.000209821	0.000218719	0.000228388	0.000238894	0.000250309	0.000262544	0.000342788	0.000464047	0.000647705	0.000925832	0.00134702	0.00198485	0.00295077	0.00441352	0.00998324	0.0227564	0.0520493	0.119227	0.273287	0.626597	1.43685	9.90285e-05	9.90285e-05	9.90285e-05
CH4	127	0.00017776	0.000184229	9.61992e-05	0.00019054	0.000197965	0.000206259	0.000215158	0.000224827	0.000235333	0.000246748	0.000320446	0.000431755	0.000601077	0.000857051	0.00124469	0.00183172	0.0027207	0.00406695	0.00919305	0.0209488	0.0479086	0.109736	0.251525	0.576694	1.32241	9.61018e-05	9.61018e-05	9.61018e-05
CH4	128	0.0001685	0.000174286	0.000180754	9.33583e-05	0.000187116	0.000194541	0.000202835	0.000211734	0.000221403	0.000231909	0.000299737	0.000402472	0.000558016	0.000793602	0.00115037	0.00169064	0.00250882	0.00374784	0.00846565	0.0192851	0.0440975	0.101	0.231497	0.530766	1.21709	9.32616e-05	9.32616e-05	9.32616e-05
CH4	129	9.05053e-05	0.000165159	0.000170947	0.000177414	9.06014e-05	0.000183822	0.000191248	0.000199542	0.00020844	0.000218109	0.000280536	0.000375088	0.000518243	0.000735065	0.00106341	0.00156066	0.00231366	0.003454	0.00779604	0.0177537	0.0405899	0.0929604	0.213063	0.488496	1.12015	9.05053e-05	9.05053e-05	9.05053e-05
CH4	130	0.000191578	8.34057e-08	7.42002e-05	7.99879e-05	8.64546e-05	1.79003e-07	9.29056e-05	0.000100332	0.000108625	0.000117524	0.000174978	0.000261999	0.000393752	0.000593304	0.000895501	0.00135314	0.00204617	0.00309568	0.00709188	0.0162564	0.0372737	0.085473	0.196009	0.449504	1.03085	8.34057e-08	8.34057e-08	8.34057e-08
CH4	131	8.7828e-05	0.000277837	8.7828e-05	0.00016145	0.000167238	0.000173705	8.7923e-05	0.000180195	0.000187622	0.000195806	0.000248641	0.000328882	0.000450141	0.0006338	0.000911926	0.00133311	0.00197095	0.00293686	0.00661477	0.0150494	0.0343927	0.0787529	0.180485	0.41379	0.948831	8.7828e-05	8.7828e-05	8.7828e-05
CH4	132	0.00018884	8.5155e-05	0.000273795	8.5155e-05	0.000158322	0.000164111	0.000170576	8.52496e-05	0.000177103	0.00018464	0.000233311	0.00030701	0.000418321	0.000587641	0.000843615	0.00123125	0.00181829	0.00270727	0.00609224	0.013855	0.0316576	0.0724847	0.166114	0.380836	0.873262	2.00266	8.5155e-05	8.5155e-05
CH4	133	8.27143e-05	0.000185594	8.27143e-05	0.000270095	8.27143e-05	0.000155462	0.000161251	0.000167717	8.28085e-05	0.000174277	0.00021907	0.000286899	0.000389633	0.000545178	0.000780764	0.00113753	0.0016778	0.00249598	0.00561134	0.0127558	0.0291405	0.0667157	0.152888	0.350507	0.803712	1.84306	8.27143e-05	8.27143e-05
CH4	134	8.03311e-05	8.0271e-05	0.000182412	8.0271e-05	0.000266493	8.0271e-05	0.000152633	0.000158423	0.000164888	8.03648e-05	0.000205766	0.000268192	0.000362744	0.0005059	0.000722722	0.00105107	0.00154831	0.00230132	0.00516855	0.011744	0.0268236	0.061406	0.140714	0.322594	0.739702	1.69626	8.0271e-05	8.0271e-05
CH4	135	7.78986e-05	7.79582e-05	7.78986e-05	0.000179358	7.78986e-05	0.000263054	7.78986e-05	0.000149906	0.000155696	0.000162076	0.000193398	0.000250852	0.000337873	0.000469626	0.000669179	0.000971375	0.00142901	0.00212205	0.0047609	0.0108126	0.0246912	0.0565191	0.129511	0.296904	0.680789	1.56116	7.78986e-05	7.78986e-05
CH4	136	0.000163414	7.55963e-05	7.56555e-05	7.55963e-05	0.000176428	7.55963e-05	0.000259771	7.55963e-05	0.000147277	0.000153152	0.000181789	0.000234624	0.000314864	0.000436123	0.000619782	0.000897909	0.0013191	0.00195693	0.0043856	0.00995532	0.0227285	0.0520213	0.119199	0.27326	0.626569	1.43682	0.000140135	0.000140135
CH4	137	7.33621e-05	0.000160498	7.33621e-05	7.34209e-05	7.33621e-05	0.000173616	7.33621e-05	0.000256633	7.33621e-05	0.000144742	0.000171202	0.000219874	0.000293573	0.000404886	0.000574204	0.000830178	0.00121782	0.00180485	0.00404008	0.00916617	0.0209219	0.0478817	0.109709	0.251499	0.576667	1.32238	7.33621e-05	7.33621e-05
CH4	138	7.1194e-05	7.1194e-05	0.000157703	7.1194e-05	7.12524e-05	7.1194e-05	0.000170917	7.1194e-05	0.000253634	7.1194e-05	7.12942e-05	0.000206036	0.000273865	0.0003766	0.000532144	0.00076773	0.0011245	0.00166477	0.00372197	0.00843977	0.0192592	0.0440716	0.100974	0.231471	0.53074	1.21706	7.1194e-05	7.1194e-05
CH4	139	0.000234166	6.90899e-05	6.90899e-05	0.000155021	6.90899e-05	6.9148e-05	6.90899e-05	0.000168324	6.90899e-05	0.000250764	0.000159131	0.000193192	0.000255618	0.000350171	0.000493326	0.000710148	0.0010385	0.00153574	0.00342908	0.00777112	0.0177288	0.0405649	0.0929355	0.213038	0.488471	1.12013	6.90899e-05	6.90899e-05
CH4	140	6.69853e-05	0.000140794	6.69853e-05	6.69853e-05	0.000152385	6.69853e-05	6.70431e-05	6.69853e-05	0.000165708	6.69853e-05	0.000149771	0.000181203	0.000238657	0.000325678	0.000457431	0.000656984	0.00095918	0.00141682	0.00315936	0.00715556	0.0163201	0.0373374	0.0855367	0.196073	0.449568	1.03091	6.69853e-05	6.69853e-05
CH4	141	6.50672e-05	6.50672e-05	0.000138257	6.50672e-05	6.50672e-05	0.000149978	6.50672e-05	6.51247e-05	6.50672e-05	0.000163376	0.000141341	0.00017008	0.000222917	0.000303156	0.000424415	0.000608073	0.0008862	0.00130739	0.00291114	0.00658904	0.0150237	0.0343669	0.0787272	0.180459	0.413764	0.948805	6.50672e-05	6.50672e-05
CH4	142	6.31452e-05	6.31452e-05	6.31452e-05	0.000135847	6.31452e-05	6.31452e-05	0.000147606	6.31452e-05	6.32636e-05	6.31452e-05	0.000133346	0.000159901	0.000208571	0.00028227	0.000393584	0.000562901	0.000818876	0.00120652	0.00268253	0.0060675	0.0138303	0.0316329	0.0724599	0.166089	0.380811	0.873237	2.0026	6.31452e-05
CH4	143	6.1279e-05	0.000151266	6.1279e-05	6.1279e-05	0.000133531	6.1279e-05	6.1279e-05	0.000145326	6.1279e-05	6.13969e-05	6.1279e-05	6.13781e-05	0.000195122	0.000262951	0.000365686	0.00052123	0.000756816	0.00111358	0.00247203	0.00558739	0.0127319	0.0291165	0.0666917	0.152864	0.350483	0.803688	1.84303	6.1279e-05
CH4	144	0	0	8.94259e-05	0	0	7.18367e-05	0	0	8.36656e-05	0	0.000178672	8.90417e-05	0.000123182	0.000185609	0.000280161	0.000423316	0.000640139	0.000968488	0.00221874	0.00508596	0.0116614	0.026741	0.0613234	0.140632	0.322511	0.739619	1.69618	0
CH4	145	0.000173128	0.000173128	0.000173128	0.000261957	0.000173128	0.000173128	0.000244584	0.000173128	0.000173128	0.000256443	0.000173128	0.000254994	0.000286499	0.000343954	0.000430975	0.000562728	0.00076228	0.00106448	0.00221515	0.004854	0.0109057	0.0247843	0.0566122	0.129604	0.296997	0.680882	1.56125	0.000173128
CH4	146	7.07767e-05	0	0	0	8.82798e-05	0	0	7.11054e-05	0	0	9.66835e-05	7.54291e-05	0.000104234	0.000157071	0.000237309	0.000358569	0.000542227	0.000820354	0.00187937	0.00430805	0.00987776	0.0226509	0.0519438	0.119122	0.273182	0.626491	1.43674	0
CH4	147	0.000107043	0.00017727	0.000107043	0.000107043	0.000107043	0.000194819	0.000107043	0.000107043	0.000177826	0.000107043	0.000107043	0.000176464	0.000203082	0.000251752	0.000325451	0.000436766	0.000606082	0.000862056	0.00183673	0.00407196	0.00919805	0.0209538	0.0479136	0.109741	0.25153	0.576699	1.32241	0.000107043
CH4	148	0	0	6.97218e-05	0	0	0	8.73105e-05	0	0	7.04861e-05	1.15956e-07	0	9.83862e-08	0.000133183	0.000201012	0.000303747	0.000459291	0.000694878	0.00159192	0.00364911	0.00836692	0.0191864	0.0439988	0.100902	0.231398	0.530667	1.21699	0
CH4	149	0.000100862	0.000100862	0.000100862	0.000170119	0.000100862	0.000100862	0.000100862	0.000187745	0.000100862	0.000100862	0.000100862	0.000277551	0.000189244	0.000223437	0.000285864	0.000380416	0.000523572	0.000740394	0.00156598	0.00345933	0.00780137	0.0177591	0.0405952	0.0929657	0.213068	0.488501	1.12016	0.000100862
CH4	150	0	0	0	0	6.88282e-05	0	0	0	8.64882e-05	0	8.19376e-05	0	8.1259e-05	0.000112812	0.000170267	0.000257288	0.000389041	0.000588593	0.00134843	0.00309097	0.00708717	0.0162517	0.037269	0.0854683	0.196005	0.4495	1.03084	0
CH4	151	9.49886e-05	9.49886e-05	9.49886e-05	9.49886e-05	9.49886e-05	0.000163423	9.49886e-05	9.49886e-05	9.49886e-05	0.000181114	9.49886e-05	0.000190598	0.000169859	0.000198709	0.000251546	0.000331784	0.000453043	0.000636701	0.00133602	0.00293976	0.00661767	0.0150523	0.0343956	0.0787558	0.180488	0.413793	0.948834	9.49886e-05
CH4	152	7.07077e-05	0	0	0	0	0	6.80714e-05	0	0	0	0	0	6.89068e-05	9.55656e-05	0.000144235	0.000217935	0.00032925	0.000498566	0.00114218	0.00261819	0.00600316	0.013766	0.0315686	0.0723956	0.166025	0.380747	0.873173	2.00255
CH4	153	9.29421e-08	7.02518e-05	9.29421e-08	9.29421e-08	9.29421e-08	9.29421e-08	9.29421e-08	6.78305e-05	9.29421e-08	9.29421e-08	6.94139e-05	2.08624e-07	9.29421e-08	1.90843e-07	0.00013284	0.000200669	0.000303404	0.000458949	0.0010513	0.00240975	0.00552511	0.0126696	0.0290543	0.0666295	0.152801	0.350421	0.803626	1.84297
CH4	154	0	0	6.96538e-05	0	0	0	0	0	6.74303e-05	0	0	0	0.000175379	8.79461e-05	0.000122174	0.000184601	0.000279153	0.000422308	0.000967479	0.00221773	0.00508495	0.0116604	0.02674	0.0613224	0.140631	0.32251	0.739618	1.69618
CH4	155	8.94515e-05	8.94515e-05	8.94515e-05	0.00015864	8.94515e-05	8.94515e-05	8.94515e-05	8.94515e-05	8.94515e-05	0.000156599	8.94515e-05	0.00017048	8.94515e-05	0.00017031	0.000201895	0.000259349	0.00034637	0.000478123	0.000979872	0.00213054	0.00476939	0.0108211	0.0246997	0.0565276	0.129519	0.296912	0.680798	1.56117
CH4	156	0	0	0	0	6.87611e-05	0	0	0	0	0	8.47019e-05	0	9.4901e-05	7.4501e-05	0.000103381	0.000156218	0.000236455	0.000357715	0.0008195	0.00187852	0.00430719	0.00987691	0.02265	0.0519429	0.119121	0.273181	0.626491	1.43674
CH4	157	8.41612e-05	8.41612e-05	8.41612e-05	8.41612e-05	8.41612e-05	0.000152529	8.41612e-05	8.41612e-05	8.41612e-05	8.41612e-05	8.41612e-05	8.41612e-05	8.41612e-05	0.000152728	0.000179414	0.000228084	0.000301783	0.000413099	0.000838389	0.00181306	0.00404829	0.00917439	0.0209302	0.0478899	0.109717	0.251507	0.576676	1.32239
CH4	158	0	0	0	0	0	0	6.8005e-05	0	0	0	0	6.85517e-05	6.07193e-08	0	9.75808e-08	0.000132459	0.000200289	0.000303024	0.000694154	0.00159119	0.00364839	0.0083662	0.0191856	0.0439981	0.100901	0.231397	0.530667	1.21699
CH4	159	7.93398e-05	7.93398e-05	7.93398e-05	7.93398e-05	7.93398e-05	7.93398e-05	7.93398e-05	0.000147011	7.93398e-05	7.93398e-05	7.93398e-05	7.93398e-05	7.93398e-05	0.000253854	0.000166998	0.000201249	0.000263676	0.000358228	0.000718205	0.0015438	0.00343714	0.00777918	0.0177369	0.040573	0.0929435	0.213046	0.488479	1.12013
CH4	160	0	0	0	0	0	0	0	0	6.73645e-05	0	6.60376e-05	0	8.04819e-05	0	8.05938e-05	0.000112199	0.000169654	0.000256675	0.000587981	0.00134781	0.00309036	0.00708656	0.0162511	0.0372684	0.0854677	0.196004	0.449499	1.03084
CH4	161	7.47207e-05	7.47207e-05	7.47207e-05	7.47207e-05	7.47207e-05	7.47207e-05	7.47207e-05	7.47207e-05	7.47207e-05	0.000141803	7.47207e-05	0.000158483	7.47207e-05	0.000169154	0.000148978	0.000177878	0.000230714	0.000310952	0.000615869	0.00131518	0.00291893	0.00659684	0.0150315	0.0343747	0.078735	0.180467	0.413772	0.948813
CH4	162	0	0	0	0	0	0	0	0	0	0	0	0	0	0	6.83427e-05	9.50464e-05	0.000143716	0.000217416	0.000498047	0.00114166	0.00261767	0.00600264	0.0137655	0.031568	0.0723951	0.166024	0.380746	0.873173
CH4	163	7.03693e-05	7.03693e-05	7.03693e-05	7.03693e-05	7.03693e-05	7.03693e-05	7.03693e-05	7.03693e-05	7.03693e-05	7.03693e-05	7.03693e-05	7.03693e-05	0.000138413	7.04297e-05	7.03693e-05	7.04667e-05	0.000202639	0.000270468	0.000528747	0.0011211	0.00247955	0.00559491	0.0127394	0.0291241	0.0666993	0.152871	0.350491	0.803696
CH4	164	7.04532e-05	0	0	0	0	0	0	0	0	0	0	0	0	0	0.000173944	8.74683e-05	0.000121734	0.000184161	0.000421869	0.00096704	0.00221729	0.00508451	0.01166	0.0267396	0.061322	0.14063	0.32251	0.739618
CH4	165	6.62036e-05	0.00013611	6.62036e-05	6.62036e-05	6.62036e-05	6.62036e-05	6.62036e-05	6.62036e-05	6.62036e-05	6.62036e-05	6.62036e-05	0.000131508	6.62036e-05	0.000146289	6.62036e-05	0.000146623	0.000178242	0.000235696	0.000454471	0.00095622	0.00210689	0.00474574	0.0107975	0.024676	0.056504	0.129496	0.296889	0.680774
CH4	166	0	0	6.94031e-05	0	0	0	0	0	0	0	6.5914e-05	0	8.31412e-05	0	9.41241e-05	7.40963e-05	0.000103009	0.000155846	0.000357342	0.000819127	0.00187815	0.00430682	0.00987654	0.0226497	0.0519425	0.11912	0.273181	0.62649
CH4	167	0	0	0	6.894e-05	0	0	0	0	0	0	0	0	0	0	0	6.81946e-05	9.49101e-05	0.00014358	0.000328595	0.000753885	0.00172856	0.00396379	0.00908988	0.0208457	0.0478054	0.109633	0.251422	0.576591
CH4	168	6.24797e-05	6.24797e-05	6.24797e-05	6.24797e-05	0.000130993	6.24797e-05	6.24797e-05	6.24797e-05	6.24797e-05	6.24797e-05	6.24797e-05	6.24797e-05	6.24797e-05	0.000130188	6.25399e-05	6.24797e-05	6.25769e-05	0.000194624	0.000365188	0.000756318	0.00165336	0.00371055	0.00842836	0.0192478	0.0440602	0.100963	0.231459	0.530729
CH4	169	0	0	0	0	0	6.81213e-05	0	0	0	0	0	0	0	0	0	0.000173567	8.73429e-05	0.000121619	0.000278598	0.000638575	0.00146417	0.00335751	0.00769955	0.0176572	0.0404934	0.0928639	0.212966	0.488399
CH4	170	0	0	0	0	0	0	6.77603e-05	0	0	0	0	0	6.48207e-05	0	7.97282e-05	0	8.03037e-05	0.000111932	0.000256408	0.000587713	0.00134755	0.00309009	0.00708629	0.0162509	0.0372681	0.0854674	0.196004	0.449499
CH4	171	8.68405e-05	8.68405e-05	8.68405e-05	8.68405e-05	8.68405e-05	8.68405e-05	8.68405e-05	0.000154268	8.68405e-05	8.68405e-05	8.68405e-05	0.000152023	8.68405e-05	0.000169572	8.68405e-05	0.000180761	0.000160831	0.000189752	0.000322826	0.000627743	0.00132706	0.00293081	0.00660872	0.0150433	0.0343866	0.0787469	0.180479	0.413784
CH4	172	0	0	0	0	0	0	0	0	6.71221e-05	0	0	0	0	0	0	0	6.80968e-05	9.48201e-05	0.000217189	0.00049782	0.00114143	0.00261745	0.00600241	0.0137652	0.0315678	0.0723948	0.166024	0.380746
CH4	173	0	0	0	0	0	0	0	0	0	6.67671e-05	0	0	0	0	6.75815e-05	6.00918e-08	0	9.71374e-08	0.00019989	0.00045817	0.00105052	0.00240897	0.00552433	0.0126688	0.0290535	0.0666287	0.152801	0.35042
CH4	174	7.9368e-05	7.9368e-05	7.9368e-05	7.9368e-05	7.9368e-05	7.9368e-05	7.9368e-05	7.9368e-05	7.9368e-05	7.9368e-05	7.9368e-05	7.9368e-05	7.9368e-05	7.9368e-05	7.9368e-05	7.9368e-05	0.000252686	0.000166628	0.000263337	0.000501045	0.00104622	0.00229647	0.00516369	0.0117391	0.0268188	0.0614012	0.14071	0.322589
CH4	175	0	0	0	0	0	0	0	0	0	0	0	0	0	6.45012e-05	0	7.95554e-05	0	8.02276e-05	0.000169316	0.000388091	0.00088984	0.00204051	0.00467936	0.0107311	0.0246096	0.0564376	0.129429	0.296822
CH4	176	0	0	0	0	0	0	0	0	0	0	0	0	6.46994e-05	0	8.24606e-05	0	9.37854e-05	7.39198e-05	0.000155684	0.00035718	0.000818965	0.00187799	0.00430666	0.00987637	0.0226495	0.0519424	0.11912	0.273181
CH4	177	7.25385e-05	7.25385e-05	7.25385e-05	7.25385e-05	7.25385e-05	7.25385e-05	7.25385e-05	7.25385e-05	7.25385e-05	7.25385e-05	7.25385e-05	7.25385e-05	7.25385e-05	7.25385e-05	7.25385e-05	7.25385e-05	7.25385e-05	0.000140571	0.000215969	0.000400984	0.000826274	0.00180094	0.00403617	0.00916227	0.020918	0.0478778	0.109705	0.251495
CH4	178	0	0	0	0	0	0	0	0	0	0	6.57227e-05	0	0	0	0	6.7435e-05	6.00056e-08	0	0.000132006	0.000302571	0.000693701	0.00159074	0.00364794	0.00836575	0.0191852	0.0439976	0.1009	0.231397
CH4	179	0	0	0	0	0	0	0	0	0	0	0	0	0	0	0	0	0	0.000173153	0.000121492	0.000278471	0.000638449	0.00146404	0.00335738	0.00769942	0.0176571	0.0404932	0.0928638	0.212966
CH4	180	6.63211e-05	6.63211e-05	6.63211e-05	6.63211e-05	6.63211e-05	6.63211e-05	6.63211e-05	6.63211e-05	6.63211e-05	6.63211e-05	6.63211e-05	6.63211e-05	6.63211e-05	6.63211e-05	0.000130611	6.63211e-05	0.000145762	6.63211e-05	0.000178137	0.000322612	0.000653918	0.00141375	0.00315629	0.00715249	0.0163171	0.0373343	0.0855336	0.19607
CH4	181	0	0	0	0	0	0	0	0	0	0	0	0	0	6.43795e-05	0	8.22818e-05	0	9.36964e-05	0.000102804	0.000235878	0.000540796	0.00124011	0.00284386	0.00652177	0.0149564	0.0342996	0.0786599	0.180392
CH4	182	0	0	0	0	0	0	0	0	0	0	0	0	0	0	0	0	0	0	9.47214e-05	0.000217091	0.000497722	0.00114134	0.00261735	0.00600232	0.0137651	0.0315677	0.0723947	0.166024
CH4	183	0	0	0	0	0	0	0	0	0	0	0	6.49921e-05	0	0	0	0	6.73383e-05	5.99487e-08	9.70363e-08	0.0001998	0.000458079	0.00105043	0.00240888	0.00552424	0.0126687	0.0290534	0.0666286	0.152801
CH4	184	6.05451e-05	6.05451e-05	6.05451e-05	6.05451e-05	6.05451e-05	6.05451e-05	6.05451e-05	6.05451e-05	6.05451e-05	6.05451e-05	6.05451e-05	6.05451e-05	6.05451e-05	6.05451e-05	6.05451e-05	6.05451e-05	6.05451e-05	6.05451e-05	0.000147714	0.000244431	0.000482139	0.00102731	0.00227756	0.00514478	0.0117202	0.0267999	0.0613822	0.140691
CH4	185	0	0	0	0	0	0	0	0	0	0	0	0	0	0	0	6.41508e-05	0	7.93659e-05	8.01441e-05	0.000169083	0.000388014	0.000889763	0.00204043	0.00467929	0.010731	0.0246096	0.0564375	0.129429
CH4	186	0	0	0	0	0	0	0	0	0	0	0	0	0	0	6.41688e-05	0	8.21638e-05	0	7.38429e-05	0.00015577	0.000357109	0.000818894	0.00187791	0.00430659	0.0098763	0.0226494	0.0519423	0.11912
CH4	187	0	0	0	0	0	0	0	0	0	0	0	0	0	0	0	0	0	0	6.79614e-05	0.000143365	0.00032838	0.00075367	0.00172834	0.00396357	0.00908967	0.0208454	0.0478052	0.109632
CH4	188	7.27658e-05	7.27658e-05	7.27658e-05	7.27658e-05	7.27658e-05	7.27658e-05	7.27658e-05	7.27658e-05	7.27658e-05	7.27658e-05	7.27658e-05	7.27658e-05	0.000137276	7.27658e-05	7.27658e-05	7.27658e-05	7.27658e-05	0.00014004	7.27658e-05	0.000204712	0.000375276	0.000766407	0.00166345	0.00372064	0.00843845	0.0192579	0.0440703	0.100973
CH4	189	0	0	0	0	0	0	0	0	0	0	0	0	0	0	0	0	0	0	0.000172973	0.000121437	0.000278416	0.000638393	0.00146398	0.00335733	0.00769937	0.017657	0.0404932	0.0928637
CH4	190	0	0	0	0	0	0	0	0	0	0	0	0	0	0	0	0	6.40588e-05	0	0	0.000111765	0.00025624	0.000587546	0.00134738	0.00308992	0.00708612	0.0162507	0.037268	0.0854672
CH4	191	0	0	0	0	0	0	0	0	0	0	0	0	0	0	0	6.40297e-05	0	8.20859e-05	9.35989e-05	0.000102757	0.000235831	0.000540749	0.00124006	0.00284381	0.00652172	0.0149563	0.0342996	0.0786599
CH4	192	0	0	0	0	0	0	0	0	0	0	0	0	0	0	0	0	0	0	0	9.46783e-05	0.000217048	0.000497679	0.00114129	0.00261731	0.00600227	0.0137651	0.0315677	0.0723947
CH4	193	6.45404e-05	6.45404e-05	6.45404e-05	6.45404e-05	6.45404e-05	6.45404e-05	6.45404e-05	6.45404e-05	6.45404e-05	6.45404e-05	6.45404e-05	6.45404e-05	6.45404e-05	0.000128734	6.45404e-05	6.45404e-05	6.45404e-05	6.45404e-05	6.46002e-05	6.46374e-05	0.0002643	0.00052258	0.00111493	0.00247338	0.00558874	0.0127332	0.0291179	0.0666931
CH4	194	0	0	0	0	0	0	0	0	0	0	0	0	0	0	0	0	0	0	0	8.71296e-05	0.000183849	0.000421557	0.000966728	0.00221698	0.0050842	0.0116597	0.0267393	0.0613217
CH4	195	0	0	0	0	0	0	0	0	0	0	0	0	0	0	0	0	0	6.3998e-05	7.92833e-05	8.01076e-05	0.000169049	0.00038798	0.000889729	0.0020404	0.00467925	0.010731	0.0246095	0.0564375
CH4	196	0	0	0	0	0	0	0	0	0	0	0	0	0	0	0	0	6.39379e-05	0	0	7.38093e-05	0.000155739	0.000357078	0.000818863	0.00187788	0.00430655	0.00987627	0.0226494	0.0519423
CH4	197	0	0	0	0	0	0	0	0	0	0	0	0	0	0	0	0	0	0	0	6.79305e-05	0.000143337	0.000328352	0.000753642	0.00172831	0.00396354	0.00908964	0.0208454	0.0478051
CH4	198	7.05e-05	7.05e-05	7.05e-05	7.05e-05	7.05e-05	7.05e-05	7.05e-05	7.05e-05	7.05e-05	7.05e-05	7.05e-05	7.05e-05	7.05e-05	7.05e-05	0.000134483	7.05e-05	7.05e-05	7.05e-05	0.000137704	7.05e-05	0.00020242	0.000372984	0.000764115	0.00166115	0.00371835	0.00843616	0.0192556	0.044068
CH4	199	0	0	0	0	0	0	0	0	0	0	0	0	0	0	0	0	0	0	0	0.000172894	0.000121413	0.000278392	0.000638369	0.00146396	0.0033573	0.00769934	0.017657	0.0404932
CH4	200	0	0	0	0	0	0	0	0	0	0	0	0	0	0	0	0	0	0	0	0	0.000111743	0.000256218	0.000587524	0.00134736	0.0030899	0.0070861	0.0162507	0.0372679
CH4	201	0	0	0	0	0	0	0	0	0	0	0	0	0	0	0	0	0	6.38772e-05	8.20004e-05	9.35564e-05	0.000102737	0.000235811	0.000540728	0.00124004	0.00284379	0.0065217	0.0149563	0.0342996
CH4	202	0	0	0	0	0	0	0	0	0	0	0	0	0	0	0	0	0	0	0	0	9.46595e-05	0.000217029	0.00049766	0.00114127	0.00261729	0.00600225	0.0137651	0.0315677
CH4	203	0	0	0	0	0	0	0	0	0	0	0	0	0	0	0	6.38447e-05	0	0	0	5.9859e-08	9.6973e-08	0.000199743	0.000458022	0.00105037	0.00240882	0.00552418	0.0126687	0.0290533
CH4	204	6.06829e-05	6.06829e-05	6.06829e-05	6.06829e-05	6.06829e-05	6.06829e-05	6.06829e-05	6.06829e-05	6.06829e-05	6.06829e-05	6.06829e-05	6.06829e-05	6.06829e-05	6.06829e-05	6.06829e-05	6.06829e-05	6.06829e-05	6.06829e-05	6.06829e-05	6.06829e-05	0.000147795	0.000244516	0.000482224	0.0010274	0.00227765	0.00514487	0.0117203	0.0268
CH4	205	0	0	0	0	0	0	0	0	0	0	0	0	0	0	0	0	0	0	6.39314e-05	7.92473e-05	8.00918e-05	0.000169034	0.000387966	0.000889715	0.00204038	0.00467924	0.010731	0.0246095
CH4	206	0	0	0	0	0	0	0	0	0	0	0	0	0	0	0	0	0	0	0	0	7.37947e-05	0.000155725	0.000357065	0.00081885	0.00187787	0.00430654	0.00987626	0.0226494
CH4	207	0	0	0	0	0	0	0	0	0	0	0	0	0	0	0	0	0	0	0	0	6.7917e-05	0.000143325	0.00032834	0.000753629	0.0017283	0.00396353	0.00908963	0.0208454
CH4	208	0	0	0	0	0	0	0	0	0	0	0	0	0	0	0	0	6.37531e-05	0	0	6.71738e-05	0	0.000131909	0.000302473	0.000693604	0.00159064	0.00364784	0.00836565	0.0191851
CH4	209	0	0	0	0	0	0	0	0	0	0	0	0	0	0	0	0	0	0	0	0	0.00017286	0.000121403	0.000278381	0.000638359	0.00146395	0.00335729	0.00769933	0.017657
CH4	210	0	0	0	0	0	0	0	0	0	0	0	0	0	0	0	0	0	0	0	0	0	0.000111733	0.000256209	0.000587514	0.00134735	0.00308989	0.00708609	0.0162507
CH4	211	0	0	0	0	0	0	0	0	0	0	0	0	0	0	0	0	0	0	6.38107e-05	8.19632e-05	9.35378e-05	0.000102728	0.000235802	0.00054072	0.00124003	0.00284378	0.00652169	0.0149563
CH4	212	6.17783e-05	6.17783e-05	6.17783e-05	6.17783e-05	6.17783e-05	6.17783e-05	6.17783e-05	6.17783e-05	6.17783e-05	6.17783e-05	6.17783e-05	6.17783e-05	6.17783e-05	6.17783e-05	6.17783e-05	6.17783e-05	6.17783e-05	6.17783e-05	6.17783e-05	6.17783e-05	6.17783e-05	0.00015643	0.000278799	0.00055943	0.00120304	0.00267906	0.00606402	0.0138268
CH4	213	0	0	0	0	0	0	0	0	0	0	0	0	0	0	0	0	0	6.36926e-05	0	0	5.98472e-08	9.69646e-08	0.000199735	0.000458014	0.00105037	0.00240882	0.00552417	0.0126687
CH4	214	0	0	0	0	0	0	0	0	0	0	0	0	0	0	0	0	0	0	0	0	0	8.71048e-05	0.000183826	0.000421534	0.000966705	0.00221696	0.00508418	0.0116596
CH4	215	0	0	0	0	0	0	0	0	0	0	0	0	0	0	0	0	0	0	0	6.39023e-05	7.92316e-05	8.00848e-05	0.000169028	0.000387959	0.000889708	0.00204038	0.00467923	0.010731
CH4	216	0	0	0	0	0	0	0	0	0	0	0	0	0	0	0	0	0	0	0	0	0	7.37883e-05	0.00015572	0.000357059	0.000818844	0.00187786	0.00430654	0.00987625
CH4	217	0	0	0	0	0	0	0	0	0	0	0	0	0	0	0	0	0	0	0	0	0	6.79111e-05	0.000143319	0.000328334	0.000753624	0.00172829	0.00396352	0.00908962
CH4	218	0	0	0	0	0	0	0	0	0	0	0	0	0	0	0	0	0	0	0	0	6.71605e-05	0	0.000131904	0.000302468	0.000693599	0.00159064	0.00364783	0.00836564
CH4	219	0	0	0	0	0	0	0	0	0	0	0	0	0	0	0	0	0	0	0	0	0	0.000172845	0.000121398	0.000278377	0.000638354	0.00146395	0.00335729	0.00769933
CH4	220	0	0	0	0	0	0	0	0	0	0	0	0	0	0	0	0	0	0	0	0	0	0	0.000111729	0.000256204	0.00058751	0.00134734	0.00308988	0.00708609
CH4	221	0	0	0	0	0	0	0	0	0	0	0	0	0	0	0	0	0	0	0	6.37817e-05	8.19469e-05	9.35297e-05	0.000102724	0.000235798	0.000540716	0.00124003	0.00284378	0.00652169
CH4	222	6.68265e-05	6.68265e-05	6.68265e-05	6.68265e-05	6.68265e-05	6.68265e-05	6.68265e-05	6.68265e-05	6.68265e-05	6.68265e-05	6.68265e-05	6.68265e-05	6.68265e-05	6.68265e-05	6.68265e-05	6.68265e-05	6.68265e-05	6.68265e-05	6.68265e-05	6.68265e-05	6.68265e-05	6.68265e-05	0.000161474	0.000283844	0.000564475	0.00120809	0.0026841	0.00606907
CH4	223	0	0	0	0	0	0	0	0	0	0	0	0	0	0	0	0	0	0	6.36263e-05	0	0	5.9842e-08	9.69609e-08	0.000199732	0.000458011	0.00105036	0.00240881	0.00552417
CH4	224	0	0	0	0	0	0	0	0	0	0	0	0	0	0	0	0	0	0	0	0	0	0	8.71015e-05	0.000183823	0.000421531	0.000966702	0.00221695	0.00508418
CH4	225	0	0	0	0	0	0	0	0	0	0	0	0	0	0	0	0	0	0	0	0	6.38897e-05	7.92247e-05	8.00818e-05	0.000169025	0.000387957	0.000889705	0.00204038	0.00467923
CH4	226	0	0	0	0	0	0	0	0	0	0	0	0	0	0	0	0	0	0	0	0	0	0	7.37855e-05	0.000155717	0.000357056	0.000818841	0.00187786	0.00430653
CH4	227	0	0	0	0	0	0	0	0	0	0	0	0	0	0	0	0	0	0	0	0	0	0	6.79086e-05	0.000143317	0.000328332	0.000753622	0.00172829	0.00396352
CH4	228	0	0	0	0	0	0	0	0	0	0	0	0	0	0	0	0	0	0	0	0	0	6.71547e-05	0	0.000131902	0.000302466	0.000693597	0.00159064	0.00364783
CH4	229	0	0	0	0	0	0	0	0	0	0	0	0	0	0	0	0	0	0	0	0	0	0	0.000172839	0.000121396	0.000278375	0.000638352	0.00146394	0.00335729
CH4	230	0	0	0	0	0	0	0	0	0	0	0	0	0	0	0	0	0	0	0	0	0	0	0	0.000111727	0.000256203	0.000587508	0.00134734	0.00308988
CH4	231	0	0	0	0	0	0	0	0	0	0	0	0	0	0	0	0	0	0	0	0	6.37691e-05	8.19398e-05	9.35262e-05	0.000102723	0.000235796	0.000540714	0.00124003	0.00284378
CH4	232	0	0	0	0	0	0	0	0	0	0	0	0	0	0	0	0	0	0	0	0	0	0	0	9.46462e-05	0.000217015	0.000497647	0.00114126	0.00261727
CH4	233	0	0	0	0	0	0	0	0	0	0	0	0	0	0	0	0	0	0	0	6.35974e-05	0	0	5.98397e-08	9.69593e-08	0.00019973	0.00045801	0.00105036	0.00240881
CH4	234	0	0	0	0	0	0	0	0	0	0	0	0	0	0	0	0	0	0	0	0	0	0	0	8.71e-05	0.000183822	0.00042153	0.000966701	0.00221695
CH4	235	0	0	0	0	0	0	0	0	0	0	0	0	0	0	0	0	0	0	0	0	0	6.38841e-05	7.92217e-05	8.00805e-05	0.000169024	0.000387955	0.000889704	0.00204037
CH4	236	6.38612e-05	6.38612e-05	6.38612e-05	6.38612e-05	6.38612e-05	6.38612e-05	6.38612e-05	6.38612e-05	6.38612e-05	6.38612e-05	6.38612e-05	6.38612e-05	6.38612e-05	6.38612e-05	6.38612e-05	6.38612e-05	6.38612e-05	6.38612e-05	6.38612e-05	6.38612e-05	6.38612e-05	6.38612e-05	6.38612e-05	0.000137645	0.000219577	0.000420916	0.000882701	0.00194172
CH4	237	0	0	0	0	0	0	0	0	0	0	0	0	0	0	0	0	0	0	0	0	0	0	0	6.79075e-05	0.000143316	0.000328331	0.000753621	0.00172829
CH4	238	0	0	0	0	0	0	0	0	0	0	0	0	0	0	0	0	0	0	0	0	0	0	6.71522e-05	0	0.000131901	0.000302465	0.000693596	0.00159063
CH4	239	0	0	0	0	0	0	0	0	0	0	0	0	0	0	0	0	0	0	0	0	0	0	0	0.000172836	0.000121395	0.000278374	0.000638351	0.00146394
CH4	240	0	0	0	0	0	0	0	0	0	0	0	0	0	0	0	0	0	0	0	0	0	0	0	0	0.000111726	0.000256202	0.000587508	0.00134734
CH4	241	0	0	0	0	0	0	0	0	0	0	0	0	0	0	0	0	0	0	0	0	0	6.37636e-05	8.19367e-05	9.35247e-05	0.000102722	0.000235796	0.000540713	0.00124003
CH4	242	0	0	0	0	0	0	0	0	0	0	0	0	0	0	0	0	0	0	0	0	0	0	0	0	9.46456e-05	0.000217015	0.000497646	0.00114126
CH4	243	0	0	0	0	0	0	0	0	0	0	0	0	0	0	0	0	0	0	0	0	6.35848e-05	0	0	5.98388e-08	9.69586e-08	0.00019973	0.000458009	0.00105036
CH4	244	0	0	0	0	0	0	0	0	0	0	0	0	0	0	0	0	0	0	0	0	0	0	0	0	8.70994e-05	0.000183822	0.000421529	0.0009667
CH4	245	0	0	0	0	0	0	0	0	0	0	0	0	0	0	0	0	0	0	0	0	0	0	6.38817e-05	7.92204e-05	8.00799e-05	0.000169024	0.000387955	0.000889704
CH4	246	0	0	0	0	0	0	0	0	0	0	0	0	0	0	0	0	0	0	0	0	0	0	0	0	7.37838e-05	0.000155715	0.000357055	0.00081884
CH4	247	0	0	0	0	0	0	0	0	0	0	0	0	0	0	0	0	0	0	0	0	0	0	0	0	6.7907e-05	0.000143315	0.00032833	0.00075362
CH4	248	0	0	0	0	0	0	0	0	0	0	0	0	0	0	0	0	0	0	0	0	0	0	0	6.71511e-05	0	0.0001319	0.000302465	0.000693595
CH4	249	0	0	0	0	0	0	0	0	0	0	0	0	0	0	0	0	0	0	0	0	0	0	0	0	0.000172835	0.000121395	0.000278374	0.000638351
CH4	250	0	0	0	0	0	0	0	0	0	0	0	0	0	0	0	0	0	0	0	0	0	0	0	0	0	0.000111726	0.000256201	0.000587507
CH4	251	0	0	0	0	0	0	0	0	0	0	0	0	0	0	0	0	0	0	0	0	0	0	6.37612e-05	8.19354e-05	9.3524e-05	0.000102722	0.000235795	0.000540713
CH4	252	0	0	0	0	0	0	0	0	0	0	0	0	0	0	0	0	0	0	0	0	0	0	0	0	0	9.46453e-05	0.000217014	0.000497646
CH4	253	0	0	0	0	0	0	0	0	0	0	0	0	0	0	0	0	0	0	0	0	0	6.35793e-05	0	0	5.98383e-08	9.69583e-08	0.00019973	0.000458009
CH4	254	0	0	0	0	0	0	0	0	0	0	0	0	0	0	0	0	0	0	0	0	0	0	0	0	0	8.70992e-05	0.000183821	0.000421529
CH4	255	0	0	0	0	0	0	0	0	0	0	0	0	0	0	0	0	0	0	0	0	0	0	0	6.38807e-05	7.92199e-05	8.00797e-05	0.000169023	0.000387955
CH4	256	0	0	0	0	0	0	0	0	0	0	0	0	0	0	0	0	0	0	0	0	0	0	0	0	0	7.37835e-05	0.000155715	0.000357055
CH4	257	0	0	0	0	0	0	0	0	0	0	0	0	0	0	0	0	0	0	0	0	0	0	0	0	0	6.79068e-05	0.000143315	0.00032833
CH4	258	0	0	0	0	0	0	0	0	0	0	0	0	0	0	0	0	0	0	0	0	0	0	0	0	6.71506e-05	0	0.0001319	0.000302464
CH4	259	6.25933e-05	6.25933e-05	6.25933e-05	6.25933e-05	6.25933e-05	6.25933e-05	6.25933e-05	6.25933e-05	6.25933e-05	6.25933e-05	6.25933e-05	6.25933e-05	6.25933e-05	6.25933e-05	6.25933e-05	6.25933e-05	6.25933e-05	6.25933e-05	6.25933e-05	6.25933e-05	6.25933e-05	6.25933e-05	6.25933e-05	6.25933e-05	6.25933e-05	0.000235427	0.000183988	0.000340967
CH4	260	0	0	0	0	0	0	0	0	0	0	0	0	0	0	0	0	0	0	0	0	0	0	0	0	0	0	0.000111726	0.000256201
CH4	261	0	0	0	0	0	0	0	0	0	0	0	0	0	0	0	0	0	0	0	0	0	0	0	6.37601e-05	8.19348e-05	9.35237e-05	0.000102721	0.000235795
CH4	262	0	0	0	0	0	0	0	0	0	0	0	0	0	0	0	0	0	0	0	0	0	0	0	0	0	0	9.46451e-05	0.000217014
CH4	263	0	0	0	0	0	0	0	0	0	0	0	0	0	0	0	0	0	0	0	0	0	0	6.35769e-05	0	0	5.98381e-08	9.69582e-08	0.000199729
CH4	264	0	0	0	0	0	0	0	0	0	0	0	0	0	0	0	0	0	0	0	0	0	0	0	0	0	0	8.7099e-05	0.000183821
CH4	265	0	0	0	0	0	0	0	0	0	0	0	0	0	0	0	0	0	0	0	0	0	0	0	0	6.38802e-05	7.92196e-05	8.00796e-05	0.000169023
CH4	266	0	0	0	0	0	0	0	0	0	0	0	0	0	0	0	0	0	0	0	0	0	0	0	0	0	0	7.37834e-05	0.000155715
CH4	267	0	0	0	0	0	0	0	0	0	0	0	0	0	0	0	0	0	0	0	0	0	0	0	0	0	0	6.79067e-05	0.000143315
CH4	268	0	0	0	0	0	0	0	0	0	0	0	0	0	0	0	0	0	0	0	0	0	0	0	0	0	6.71504e-05	0	0.0001319
CH4	269	0	0	0	0	0	0	0	0	0	0	0	0	0	0	0	0	0	0	0	0	0	0	0	0	0	0	0.000172834	0.000121394
CH4	270	0	0	0	0	0	0	0	0	0	0	0	0	0	0	0	0	0	0	0	0	0	0	0	0	0	0	0	0.000111726
CH4	271	0	0	0	0	0	0	0	0	0	0	0	0	0	0	0	0	0	0	0	0	0	0	0	0	6.37597e-05	8.19346e-05	9.35236e-05	0.000102721
CH4	272	0	0	0	0	0	0	0	0	0	0	0	0	0	0	0	0	0	0	0	0	0	0	0	0	0	0	0	9.46451e-05
CH4	273	0	0	0	0	0	0	0	0	0	0	0	0	0	0	0	0	0	0	0	0	0	0	0	6.35759e-05	0	0	5.98381e-08	9.69582e-08
CH4	274	0	0	0	0	0	0	0	0	0	0	0	0	0	0	0	0	0	0	0	0	0	0	0	0	0	0	0	8.7099e-05
CH4	275	0	0	0	0	0	0	0	0	0	0	0	0	0	0	0	0	0	0	0	0	0	0	0	0	0	6.388e-05	7.92195e-05	8.00795e-05
CH4	276	0	0	0	0	0	0	0	0	0	0	0	0	0	0	0	0	0	0	0	0	0	0	0	0	0	0	0	7.37834e-05
CH4	277	0	0	0	0	0	0	0	0	0	0	0	0	0	0	0	0	0	0	0	0	0	0	0	0	0	0	0	6.79066e-05
CH4	278	0	0	0	0	0	0	0	0	0	0	0	0	0	0	0	0	0	0	0	0	0	0	0	0	0	0	6.71503e-05	0
CH4	279	0	0	0	0	0	0	0	0	0	0	0	0	0	0	0	0	0	0	0	0	0	0	0	0	0	0	0	0.000172834
CH4	280	0	0	0	0	0	0	0	0	0	0	0	0	0	0	0	0	0	0	0	0	0	0	0	0	0	0	0	0
CH4	281	0	0	0	0	0	0	0	0	0	0	0	0	0	0	0	0	0	0	0	0	0	0	0	0	0	6.37595e-05	8.19344e-05	9.35235e-05
CH4	282	0	0	0	0	0	0	0	0	0	0	0	0	0	0	0	0	0	0	0	0	0	0	0	0	0	0	0	0
CH4	283	0	0	0	0	0	0	0	0	0	0	0	0	0	0	0	0	0	0	0	0	0	0	0	0	6.35754e-05	0	0	5.9838e-08
CH4	284	0	0	0	0	0	0	0	0	0	0	0	0	0	0	0	0	0	0	0	0	0	0	0	0	0	0	0	0
CH4	285	0	0	0	0	0	0	0	0	0	0	0	0	0	0	0	0	0	0	0	0	0	0	0	0	0	0	6.38799e-05	7.92194e-05
CH4	286	0	0	0	0	0	0	0	0	0	0	0	0	0	0	0	0	0	0	0	0	0	0	0	0	0	0	0	0
CH4	287	0	0	0	0	0	0	0	0	0	0	0	0	0	0	0	0	0	0	0	0	0	0	0	0	0	0	0	0
CH4	288	0	0	0	0	0	0	0	0	0	0	0	0	0	0	0	0	0	0	0	0	0	0	0	0	0	0	0	6.71502e-05
CH4	289	0	0	0	0	0	0	0	0	0	0	0	0	0	0	0	0	0	0	0	0	0	0	0	0	0	0	0	0
CH4	290	0	0	0	0	0	0	0	0	0	0	0	0	0	0	0	0	0	0	0	0	0	0	0	0	0	0	0	0
CH4	291	0	0	0	0	0	0	0	0	0	0	0	0	0	0	0	0	0	0	0	0	0	0	0	0	0	0	6.37594e-05	8.19344e-05
CH4	292	0	0	0	0	0	0	0	0	0	0	0	0	0	0	0	0	0	0	0	0	0	0	0	0	0	0	0	0
CH4	293	0	0	0	0	0	0	0	0	0	0	0	0	0	0	0	0	0	0	0	0	0	0	0	0	0	6.35752e-05	0	0
CH4	294	0	0	0	0	0	0	0	0	0	0	0	0	0	0	0	0	0	0	0	0	0	0	0	0	0	0	0	0
CH4	295	0	0	0	0	0	0	0	0	0	0	0	0	0	0	0	0	0	0	0	0	0	0	0	0	0	0	0	6.38799e-05
CH4	296	0	0	0	0	0	0	0	0	0	0	0	0	0	0	0	0	0	0	0	0	0	0	0	0	0	0	0	0
CH4	297	0	0	0	0	0	0	0	0	0	0	0	0	0	0	0	0	0	0	0	0	0	0	0	0	0	0	0	0
CH4	298	0	0	0	0	0	0	0	0	0	0	0	0	0	0	0	0	0	0	0	0	0	0	0	0	0	0	0	0
CH4	299	0	0	0	0	0	0	0	0	0	0	0	0	0	0	0	0	0	0	0	0	0	0	0	0	0	0	0	0
CH4	300	0	0	0	0	0	0	0	0	0	0	0	0	0	0	0	0	0	0	0	0	0	0	0	0	0	0	0	0
CO2	1	32.658	32.658	32.658	32.658	32.658	32.658	32.658	32.658	32.658	32.658	32.658	32.658	32.658	32.658	32.658	32.658	32.658	32.658	32.658	32.658	32.658	32.658	32.658	32.658	32.658	32.658	32.658	32.658
CO2	2	0.163273	0.163273	0.163273	0.163273	0.163273	0.163273	0.163273	0.163273	0.163273	0.163273	0.163273	0.163273	0.163273	0.163273	0.163273	0.163273	0.163273	0.163273	0.163273	0.163273	0.163273	0.163273	0.163273	0.163273	0.163273	0.163273	0.163273	0.163273
CO2	3	1.51844	0.150409	0.150409	0.150409	0.150409	0.150409	0.150409	0.150409	0.150409	0.150409	0.150409	0.150409	0.150409	0.150409	0.150409	0.150409	0.150409	0.150409	0.150409	0.150409	0.150409	0.150409	0.150409	0.150409	0.150409	0.150409	0.150409	0.150409
CO2	4	1.39763	1.50659	0.138565	0.138565	0.138565	0.138565	0.138565	0.138565	0.138565	0.138565	0.138565	0.138565	0.138565	0.138565	0.138565	0.138565	0.138565	0.138565	0.138565	0.138565	0.138565	0.138565	0.138565	0.138565	0.138565	0.138565	0.138565	0.138565
CO2	5	1.28644	1.38672	1.49569	0.12766	0.12766	0.12766	0.12766	0.12766	0.12766	0.12766	0.12766	0.12766	0.12766	0.12766	0.12766	0.12766	0.12766	0.12766	0.12766	0.12766	0.12766	0.12766	0.12766	0.12766	0.12766	0.12766	0.12766	0.12766
CO2	6	1.18411	1.2764	1.37668	1.48565	0.11762	0.11762	0.11762	0.11762	0.11762	0.11762	0.11762	0.11762	0.11762	0.11762	0.11762	0.11762	0.11762	0.11762	0.11762	0.11762	0.11762	0.11762	0.11762	0.11762	0.11762	0.11762	0.11762	0.11762
CO2	7	1.08992	1.17486	1.26716	1.36744	1.4764	0.108375	0.108375	0.108375	0.108375	0.108375	0.108375	0.108375	0.108375	0.108375	0.108375	0.108375	0.108375	0.108375	0.108375	0.108375	0.108375	0.108375	0.108375	0.108375	0.108375	0.108375	0.108375	0.108375
CO2	8	1.00323	1.08141	1.16635	1.25865	1.35893	1.46789	0.0998637	0.0998637	0.0998637	0.0998637	0.0998637	0.0998637	0.0998637	0.0998637	0.0998637	0.0998637	0.0998637	0.0998637	0.0998637	0.0998637	0.0998637	0.0998637	0.0998637	0.0998637	0.0998637	0.0998637	0.0998637	0.0998637
CO2	9	0.923438	0.99539	1.07357	1.15851	1.25081	1.35109	1.46005	0.0920265	0.0920265	0.0920265	0.0920265	0.0920265	0.0920265	0.0920265	0.0920265	0.0920265	0.0920265	0.0920265	0.0920265	0.0920265	0.0920265	0.0920265	0.0920265	0.0920265	0.0920265	0.0920265	0.0920265	0.0920265
CO2	10	0.850001	0.916221	0.988173	1.06635	1.1513	1.24359	1.34388	1.45284	0.08481	0.08481	0.08481	0.08481	0.08481	0.08481	0.08481	0.08481	0.08481	0.08481	0.08481	0.08481	0.08481	0.08481	0.08481	0.08481	0.08481	0.08481	0.08481	0.08481
CO2	11	0.782409	0.843355	0.909576	0.981528	1.05971	1.14465	1.23695	1.33723	1.44619	0.078165	0.078165	0.078165	0.078165	0.078165	0.078165	0.078165	0.078165	0.078165	0.078165	0.078165	0.078165	0.078165	0.078165	0.078165	0.078165	0.078165	0.078165	0.078165
CO2	12	0.720198	0.77629	0.837236	0.903457	0.975409	1.05359	1.13853	1.23083	1.33111	1.44007	0.072046	0.072046	0.072046	0.072046	0.072046	0.072046	0.072046	0.072046	0.072046	0.072046	0.072046	0.072046	0.072046	0.072046	0.072046	0.072046	0.072046	0.072046
CO2	13	0.662938	0.714563	0.770655	0.831602	0.897823	0.969775	1.04795	1.1329	1.22519	1.32548	0.0664112	0.0664112	0.0664112	0.0664112	0.0664112	0.0664112	0.0664112	0.0664112	0.0664112	0.0664112	0.0664112	0.0664112	0.0664112	0.0664112	0.0664112	0.0664112	0.0664112	0.0664112
CO2	14	0.610237	0.657749	0.709374	0.765466	0.826413	0.892634	0.964585	1.04276	1.12771	1.22	0.0612222	0.0612222	0.0612222	0.0612222	0.0612222	0.0612222	0.0612222	0.0612222	0.0612222	0.0612222	0.0612222	0.0612222	0.0612222	0.0612222	0.0612222	0.0612222	0.0612222	0.0612222
CO2	15	0.56173	0.605458	0.652971	0.704595	0.760687	0.821634	0.887855	0.959807	1.03799	1.12293	0.0564434	0.0564434	0.0564434	0.0564434	0.0564434	0.0564434	0.0564434	0.0564434	0.0564434	0.0564434	0.0564434	0.0564434	0.0564434	0.0564434	0.0564434	0.0564434	0.0564434	0.0564434
CO2	16	0.517083	0.557329	0.601057	0.64857	0.700194	0.756286	0.817233	0.883454	0.955406	1.03358	0.0520425	0.0520425	0.0520425	0.0520425	0.0520425	0.0520425	0.0520425	0.0520425	0.0520425	0.0520425	0.0520425	0.0520425	0.0520425	0.0520425	0.0520425	0.0520425	0.0520425	0.0520425
CO2	17	0.47599	0.51303	0.553275	0.597004	0.644516	0.696141	0.752233	0.81318	0.879401	0.951353	1.41602	0.0479892	0.0479892	0.0479892	0.0479892	0.0479892	0.0479892	0.0479892	0.0479892	0.0479892	0.0479892	0.0479892	0.0479892	0.0479892	0.0479892	0.0479892	0.0479892	0.0479892
CO2	18	0.438167	0.472257	0.509297	0.549542	0.593271	0.640783	0.692408	0.7485	0.809447	0.875668	1.30332	0.0442561	0.0442561	0.0442561	0.0442561	0.0442561	0.0442561	0.0442561	0.0442561	0.0442561	0.0442561	0.0442561	0.0442561	0.0442561	0.0442561	0.0442561	0.0442561	0.0442561
CO2	19	0.403354	0.434729	0.468818	0.505858	0.546104	0.589832	0.637345	0.688969	0.745062	0.806008	1.1996	0.0408177	0.0408177	0.0408177	0.0408177	0.0408177	0.0408177	0.0408177	0.0408177	0.0408177	0.0408177	0.0408177	0.0408177	0.0408177	0.0408177	0.0408177	0.0408177	0.0408177
CO2	20	0.371311	0.400187	0.431562	0.465651	0.502691	0.542937	0.586665	0.634178	0.685802	0.741895	1.10414	0.0376506	0.0376506	0.0376506	0.0376506	0.0376506	0.0376506	0.0376506	0.0376506	0.0376506	0.0376506	0.0376506	0.0376506	0.0376506	0.0376506	0.0376506	0.0376506	0.0376506
CO2	21	0.341818	0.368394	0.39727	0.428644	0.462734	0.499774	0.540019	0.583748	0.63126	0.682885	1.01628	0.0347332	0.0347332	0.0347332	0.0347332	0.0347332	0.0347332	0.0347332	0.0347332	0.0347332	0.0347332	0.0347332	0.0347332	0.0347332	0.0347332	0.0347332	0.0347332	0.0347332
CO2	22	0.314672	0.339131	0.365707	0.394582	0.425957	0.460047	0.497087	0.537332	0.58106	0.628573	0.935409	1.40007	0.0320459	0.0320459	0.0320459	0.0320459	0.0320459	0.0320459	0.0320459	0.0320459	0.0320459	0.0320459	0.0320459	0.0320459	0.0320459	0.0320459	0.0320459	0.0320459
CO2	23	0.289685	0.312196	0.336655	0.363231	0.392107	0.423481	0.457571	0.494611	0.534856	0.578585	0.860982	1.28864	0.0295702	0.0295702	0.0295702	0.0295702	0.0295702	0.0295702	0.0295702	0.0295702	0.0295702	0.0295702	0.0295702	0.0295702	0.0295702	0.0295702	0.0295702	0.0295702
CO2	24	0.266687	0.287405	0.309916	0.334374	0.36095	0.389826	0.4212	0.45529	0.49233	0.532576	0.79248	1.18607	0.0272894	0.0272894	0.0272894	0.0272894	0.0272894	0.0272894	0.0272894	0.0272894	0.0272894	0.0272894	0.0272894	0.0272894	0.0272894	0.0272894	0.0272894	0.0272894
CO2	25	0.245518	0.264586	0.285303	0.307814	0.332273	0.358849	0.387725	0.419099	0.453189	0.490229	0.729432	1.09167	0.0251881	0.0251881	0.0251881	0.0251881	0.0251881	0.0251881	0.0251881	0.0251881	0.0251881	0.0251881	0.0251881	0.0251881	0.0251881	0.0251881	0.0251881	0.0251881
CO2	26	0.226033	0.243582	0.262649	0.283367	0.305878	0.330337	0.356913	0.385788	0.417163	0.451253	0.671404	1.00479	0.0232521	0.0232521	0.0232521	0.0232521	0.0232521	0.0232521	0.0232521	0.0232521	0.0232521	0.0232521	0.0232521	0.0232521	0.0232521	0.0232521	0.0232521	0.0232521
CO2	27	0.208098	0.224249	0.241798	0.260866	0.281583	0.304094	0.328553	0.355129	0.384005	0.415379	0.617995	0.924831	1.3895	0.0214681	0.0214681	0.0214681	0.0214681	0.0214681	0.0214681	0.0214681	0.0214681	0.0214681	0.0214681	0.0214681	0.0214681	0.0214681	0.0214681	0.0214681
CO2	28	0.191589	0.206454	0.222605	0.240154	0.259222	0.27994	0.30245	0.326909	0.353485	0.382361	0.568839	0.851236	1.27889	0.0198243	0.0198243	0.0198243	0.0198243	0.0198243	0.0198243	0.0198243	0.0198243	0.0198243	0.0198243	0.0198243	0.0198243	0.0198243	0.0198243	0.0198243
CO2	29	0.176393	0.190074	0.204939	0.22109	0.238639	0.257707	0.278425	0.300935	0.325394	0.35197	0.523596	0.7835	1.17709	0.0183094	0.0183094	0.0183094	0.0183094	0.0183094	0.0183094	0.0183094	0.0183094	0.0183094	0.0183094	0.0183094	0.0183094	0.0183094	0.0183094	0.0183094
CO2	30	0.162406	0.174997	0.188678	0.203543	0.219694	0.237243	0.256311	0.277029	0.299539	0.323998	0.481954	0.721157	1.0834	0.0169133	0.0169133	0.0169133	0.0169133	0.0169133	0.0169133	0.0169133	0.0169133	0.0169133	0.0169133	0.0169133	0.0169133	0.0169133	0.0169133	0.0169133
CO2	31	0.149531	0.161119	0.17371	0.187391	0.202256	0.218407	0.235956	0.255024	0.275742	0.298253	0.443627	0.663778	0.997169	0.0156265	0.0156265	0.0156265	0.0156265	0.0156265	0.0156265	0.0156265	0.0156265	0.0156265	0.0156265	0.0156265	0.0156265	0.0156265	0.0156265	0.0156265
CO2	32	0.137679	0.148345	0.159933	0.172524	0.186205	0.20107	0.217221	0.23477	0.253838	0.274556	0.408351	0.610968	0.917804	1.38247	0.0144405	0.0144405	0.0144405	0.0144405	0.0144405	0.0144405	0.0144405	0.0144405	0.0144405	0.0144405	0.0144405	0.0144405	0.0144405	0.0144405
CO2	33	0.12677	0.136586	0.147251	0.15884	0.171431	0.185112	0.199977	0.216128	0.233677	0.252745	0.375884	0.562362	0.844759	1.27241	0.0133472	0.0133472	0.0133472	0.0133472	0.0133472	0.0133472	0.0133472	0.0133472	0.0133472	0.0133472	0.0133472	0.0133472	0.0133472	0.0133472
CO2	34	0.116728	0.125762	0.135578	0.146243	0.157832	0.170423	0.184104	0.198969	0.21512	0.232669	0.346	0.517625	0.77753	1.17112	0.0123392	0.0123392	0.0123392	0.0123392	0.0123392	0.0123392	0.0123392	0.0123392	0.0123392	0.0123392	0.0123392	0.0123392	0.0123392	0.0123392
CO2	35	0.107485	0.115799	0.124833	0.134649	0.145314	0.156903	0.169494	0.183175	0.198039	0.214191	0.318495	0.476451	0.715654	1.0779	0.01141	0.01141	0.01141	0.01141	0.01141	0.01141	0.01141	0.01141	0.01141	0.01141	0.01141	0.01141	0.01141	0.01141
CO2	36	0.0989755	0.106628	0.114942	0.123976	0.133792	0.144457	0.156046	0.168637	0.182318	0.197183	0.293179	0.438554	0.658705	0.992095	0.0105531	0.0105531	0.0105531	0.0105531	0.0105531	0.0105531	0.0105531	0.0105531	0.0105531	0.0105531	0.0105531	0.0105531	0.0105531	0.0105531
CO2	37	0.0911426	0.0981854	0.105838	0.114152	0.123186	0.133002	0.143667	0.155256	0.167847	0.181528	0.269878	0.403674	0.60629	0.913126	1.37779	0.00976303	0.00976303	0.00976303	0.00976303	0.00976303	0.00976303	0.00976303	0.00976303	0.00976303	0.00976303	0.00976303	0.00976303	0.00976303
CO2	38	0.0839322	0.090414	0.0974567	0.105109	0.113423	0.122457	0.132273	0.142939	0.154527	0.167118	0.248432	0.371571	0.558049	0.840446	1.2681	0.00903435	0.00903435	0.00903435	0.00903435	0.00903435	0.00903435	0.00903435	0.00903435	0.00903435	0.00903435	0.00903435	0.00903435	0.00903435
CO2	39	0.0772946	0.0832601	0.0897419	0.0967846	0.104437	0.112751	0.121785	0.131601	0.142266	0.153855	0.228692	0.342023	0.513648	0.773553	1.16714	0.00836226	0.00836226	0.00836226	0.00836226	0.00836226	0.00836226	0.00836226	0.00836226	0.00836226	0.00836226	0.00836226	0.00836226	0.00836226
CO2	40	0.0711842	0.0766746	0.0826401	0.0891219	0.0961647	0.103817	0.112131	0.121165	0.130981	0.141647	0.210523	0.314827	0.472783	0.711986	1.07423	0.0077423	0.0077423	0.0077423	0.0077423	0.0077423	0.0077423	0.0077423	0.0077423	0.0077423	0.0077423	0.0077423	0.0077423	0.0077423
CO2	41	0.0655592	0.0706123	0.0761027	0.0820682	0.08855	0.0955927	0.103245	0.111559	0.120593	0.130409	0.1938	0.289796	0.435171	0.655322	0.988712	0.00717036	0.00717036	0.00717036	0.00717036	0.00717036	0.00717036	0.00717036	0.00717036	0.00717036	0.00717036	0.00717036	0.00717036	0.00717036
CO2	42	0.0603809	0.0650315	0.0700846	0.0755749	0.0815405	0.0880223	0.095065	0.102717	0.111032	0.120066	0.178407	0.266758	0.400554	0.60317	0.910006	1.37467	0.00664265	0.00664265	0.00664265	0.00664265	0.00664265	0.00664265	0.00664265	0.00664265	0.00664265	0.00664265	0.00664265	0.00664265
CO2	43	0.0556137	0.0598939	0.0645445	0.0695976	0.075088	0.0810535	0.0875353	0.094578	0.10223	0.110545	0.164239	0.245553	0.368692	0.55517	0.837567	1.26522	0.00615568	0.00615568	0.00615568	0.00615568	0.00615568	0.00615568	0.00615568	0.00615568	0.00615568	0.00615568	0.00615568	0.00615568
CO2	44	0.051225	0.0551643	0.0594445	0.0640951	0.0691482	0.0746386	0.0806041	0.0870859	0.0941286	0.101781	0.151199	0.226036	0.339367	0.510992	0.770897	1.16449	0.00570626	0.00570626	0.00570626	0.00570626	0.00570626	0.00570626	0.00570626	0.00570626	0.00570626	0.00570626	0.00570626	0.00570626
CO2	45	0.0471847	0.0508102	0.0547495	0.0590297	0.0636803	0.0687334	0.0742237	0.0801893	0.086671	0.0937138	0.139196	0.208072	0.312377	0.470332	0.709535	1.07178	0.00529143	0.00529143	0.00529143	0.00529143	0.00529143	0.00529143	0.00529143	0.00529143	0.00529143	0.00529143	0.00529143	0.00529143
CO2	46	0.043465	0.0468017	0.0504272	0.0543665	0.0586467	0.0632973	0.0683504	0.0738408	0.0798063	0.0862881	0.128147	0.191538	0.287535	0.432909	0.65306	0.98645	0.00490847	0.00490847	0.00490847	0.00490847	0.00490847	0.00490847	0.00490847	0.00490847	0.00490847	0.00490847	0.00490847	0.00490847
CO2	47	0.0400404	0.0431114	0.0464481	0.0500736	0.0540129	0.0582931	0.0629437	0.0679968	0.0734872	0.0794527	0.117978	0.176319	0.26467	0.398466	0.601082	0.907918	1.37258	0.00455487	0.00455487	0.00455487	0.00455487	0.00455487	0.00455487	0.00455487	0.00455487	0.00455487	0.00455487	0.00455487
CO2	48	0.0368875	0.0397139	0.0427848	0.0461216	0.0497471	0.0536864	0.0579666	0.0626172	0.0676702	0.0731606	0.108617	0.162312	0.243626	0.366765	0.553243	0.83564	1.26329	0.00422833	0.00422833	0.00422833	0.00422833	0.00422833	0.00422833	0.00422833	0.00422833	0.00422833	0.00422833	0.00422833
CO2	49	0.0339846	0.0365859	0.0394123	0.0424832	0.04582	0.0494455	0.0533848	0.057665	0.0623156	0.0673686	0.100001	0.149419	0.224256	0.337588	0.509213	0.769117	1.16271	0.00392673	0.00392673	0.00392673	0.00392673	0.00392673	0.00392673	0.00392673	0.00392673	0.00392673	0.00392673	0.00392673
CO2	50	0.0313119	0.033706	0.0363073	0.0391336	0.0422046	0.0455414	0.0491669	0.0531062	0.0573863	0.062037	0.0920705	0.137552	0.206429	0.310733	0.468689	0.707892	1.07013	0.00364811	0.00364811	0.00364811	0.00364811	0.00364811	0.00364811	0.00364811	0.00364811	0.00364811	0.00364811	0.00364811
CO2	51	0.0288511	0.0310545	0.0334486	0.0360498	0.0388762	0.0419472	0.0452839	0.0489094	0.0528487	0.0571289	0.0847703	0.12663	0.19002	0.286017	0.431391	0.651542	0.984933	0.00339067	0.00339067	0.00339067	0.00339067	0.00339067	0.00339067	0.00339067	0.00339067	0.00339067	0.00339067	0.00339067
CO2	52	0.0265853	0.0286132	0.0308166	0.0332106	0.0358119	0.0386383	0.0417093	0.045046	0.0486715	0.0526108	0.0780506	0.116576	0.174917	0.263268	0.397064	0.59968	0.906516	1.37118	0.00315276	0.00315276	0.00315276	0.00315276	0.00315276	0.00315276	0.00315276	0.00315276	0.00315276	0.00315276
CO2	53	0.024499	0.0263654	0.0283933	0.0305967	0.0329907	0.035592	0.0384184	0.0414894	0.0448261	0.0484516	0.0718651	0.107322	0.161017	0.24233	0.365469	0.551947	0.834344	1.262	0.00293285	0.00293285	0.00293285	0.00293285	0.00293285	0.00293285	0.00293285	0.00293285	0.00293285	0.00293285
CO2	54	0.022578	0.0242957	0.0261621	0.0281899	0.0303933	0.0327874	0.0353887	0.0382151	0.041286	0.0446228	0.0661714	0.0988041	0.148222	0.223059	0.33639	0.508016	0.76792	1.16151	0.00272953	0.00272953	0.00272953	0.00272953	0.00272953	0.00272953	0.00272953	0.00272953	0.00272953	0.00272953
CO2	55	0.020809	0.0223899	0.0241077	0.025974	0.0280019	0.0302053	0.0325994	0.0352007	0.038027	0.041098	0.0609304	0.0909639	0.136446	0.205322	0.309627	0.467582	0.706785	1.06903	0.00254151	0.00254151	0.00254151	0.00254151	0.00254151	0.00254151	0.00254151	0.00254151	0.00254151	0.00254151
CO2	56	0.0191801	0.0206351	0.022216	0.0239337	0.0258001	0.027828	0.0300314	0.0324255	0.0350267	0.0378531	0.0561058	0.0837472	0.125607	0.188997	0.284994	0.430368	0.650519	0.98391	0.0023676	0.0023676	0.0023676	0.0023676	0.0023676	0.0023676	0.0023676	0.0023676	0.0023676	0.0023676
CO2	57	0.0176801	0.0190192	0.0204742	0.0220551	0.0237728	0.0256392	0.0276671	0.0298705	0.0322646	0.0348658	0.0516647	0.0771045	0.11563	0.173971	0.262322	0.396118	0.598734	0.90557	0.0022067	0.0022067	0.0022067	0.0022067	0.0022067	0.0022067	0.0022067	0.0022067	0.0022067	0.0022067
CO2	58	0.0162988	0.0175312	0.0188703	0.0203253	0.0219062	0.0236239	0.0254903	0.0275182	0.0297216	0.0321157	0.0475766	0.0709901	0.106447	0.160142	0.241455	0.364594	0.551072	0.833469	0.00205779	0.00205779	0.00205779	0.00205779	0.00205779	0.00205779	0.00205779	0.00205779	0.00205779	0.00205779
CO2	59	0.0150267	0.0161609	0.0173934	0.0187325	0.0201875	0.0217684	0.0234861	0.0253525	0.0273804	0.0295838	0.0438132	0.0653619	0.0979945	0.147412	0.22225	0.335581	0.507206	0.76711	0.00191995	0.00191995	0.00191995	0.00191995	0.00191995	0.00191995	0.00191995	0.00191995	0.00191995	0.00191995
CO2	60	0.0138551	0.014899	0.0160333	0.0172658	0.0186049	0.0200598	0.0216407	0.0233585	0.0252248	0.0272527	0.0403488	0.0601812	0.0902147	0.135697	0.204573	0.308877	0.466833	0.706036	0.00179232	0.00179232	0.00179232	0.00179232	0.00179232	0.00179232	0.00179232	0.00179232	0.00179232	0.00179232
CO2	61	0.0127761	0.0137369	0.0147808	0.0159151	0.0171475	0.0184866	0.0199416	0.0215225	0.0232403	0.0251066	0.0371596	0.0554123	0.0830537	0.124913	0.188304	0.2843	0.429675	0.649826	0.00167411	0.00167411	0.00167411	0.00167411	0.00167411	0.00167411	0.00167411	0.00167411	0.00167411	0.00167411
CO2	62	0.0117823	0.0126666	0.0136274	0.0146713	0.0158056	0.017038	0.0183771	0.0198321	0.021413	0.0231307	0.0342237	0.0510226	0.0764624	0.114988	0.173329	0.26168	0.395476	0.598092	1.36959	0.00156459	0.00156459	0.00156459	0.00156459	0.00156459	0.00156459	0.00156459	0.00156459	0.00156459
CO2	63	0.010867	0.0116808	0.0125651	0.0135259	0.0145698	0.0157041	0.0169365	0.0182756	0.0197306	0.0213115	0.031521	0.0469819	0.0703954	0.105852	0.159547	0.24086	0.363999	0.550478	1.26053	0.00146308	0.00146308	0.00146308	0.00146308	0.00146308	0.00146308	0.00146308	0.00146308	0.00146308
CO2	64	0.0100239	0.0107729	0.0115867	0.012471	0.0134318	0.0144757	0.01561	0.0168424	0.0181815	0.0196365	0.0290328	0.0432622	0.0648109	0.0974436	0.146862	0.221699	0.33503	0.506655	1.16015	0.00136898	0.00136898	0.00136898	0.00136898	0.00136898	0.00136898	0.00136898	0.00136898	0.00136898
CO2	65	0.00924725	0.00993661	0.0106856	0.0114994	0.0123837	0.0133445	0.0143884	0.0155227	0.0167552	0.0180943	0.0267421	0.0398382	0.0596706	0.0897041	0.135186	0.204062	0.308367	0.466322	1.06777	0.00128171	0.00128171	0.00128171	0.00128171	0.00128171	0.00128171	0.00128171	0.00128171	0.00128171
CO2	66	0.00853185	0.00916629	0.00985565	0.0106047	0.0114185	0.0123027	0.0132635	0.0143075	0.0154417	0.0166742	0.0246333	0.0366863	0.054939	0.0825804	0.12444	0.18783	0.283827	0.429201	0.982743	0.00120075	0.00120075	0.00120075	0.00120075	0.00120075	0.00120075	0.00120075	0.00120075	0.00120075
CO2	67	0.0078728	0.00845671	0.00909116	0.00978051	0.0105295	0.0113433	0.0122276	0.0131884	0.0142323	0.0153666	0.0226918	0.0337848	0.0505837	0.0760234	0.114549	0.17289	0.261241	0.395037	0.904489	0.00112561	0.00112561	0.00112561	0.00112561	0.00112561	0.00112561	0.00112561	0.00112561	0.00112561
CO2	68	0.00726563	0.00780304	0.00838695	0.0090214	0.00971075	0.0104598	0.0112736	0.0121579	0.0131186	0.0141626	0.0209043	0.0311137	0.0465746	0.0699882	0.105445	0.15914	0.240453	0.363592	0.832467	0.00105586	0.00105586	0.00105586	0.00105586	0.00105586	0.00105586	0.00105586	0.00105586	0.00105586
CO2	69	0.00670624	0.00720084	0.00773825	0.00832216	0.00895661	0.00964596	0.010395	0.0112088	0.0120931	0.0130538	0.0192586	0.0286549	0.0428843	0.064433	0.0970657	0.146484	0.221321	0.334652	0.766182	0.000991065	0.000991065	0.000991065	0.000991065	0.000991065	0.000991065	0.000991065	0.000991065	0.000991065
CO2	70	0.00619083	0.00664604	0.00714064	0.00767805	0.00826196	0.00889641	0.00958576	0.0103348	0.0111486	0.0120329	0.0177434	0.0263913	0.0394874	0.0593197	0.0893532	0.134835	0.203712	0.308016	0.705175	0.000930864	0.000930864	0.000930864	0.000930864	0.000930864	0.000930864	0.000930864	0.000930864	0.000930864
CO2	71	0.00571592	0.00613487	0.00659008	0.00708468	0.00762209	0.008206	0.00884045	0.0095298	0.0102788	0.0110926	0.0163483	0.0243074	0.0363604	0.0546131	0.0822545	0.124114	0.187504	0.283501	0.649027	0.000874905	0.000874905	0.000874905	0.000874905	0.000874905	0.000874905	0.000874905	0.000874905	0.000874905
CO2	72	0.0052783	0.00566388	0.00608283	0.00653804	0.00703264	0.00757005	0.00815396	0.00878841	0.00947776	0.0102268	0.0150639	0.022389	0.033482	0.0502809	0.0757207	0.114246	0.172587	0.260938	0.59735	1.36885	0.000822865	0.000822865	0.000822865	0.000822865	0.000822865	0.000822865	0.000822865	0.000822865
CO2	73	0.00487501	0.00522988	0.00561547	0.00603442	0.00648962	0.00698422	0.00752163	0.00810554	0.00873999	0.00942934	0.0138812	0.0206229	0.0308323	0.0462932	0.0697067	0.105164	0.158858	0.240172	0.549789	1.25984	0.000774449	0.000774449	0.000774449	0.000774449	0.000774449	0.000774449	0.000774449	0.000774449
CO2	74	0.00450334	0.00482995	0.00518482	0.0055704	0.00598935	0.00644456	0.00693916	0.00747656	0.00806048	0.00869492	0.0127922	0.0189969	0.0283932	0.0426226	0.0641713	0.096804	0.146222	0.221059	0.506015	1.15951	0.000729382	0.000729382	0.000729382	0.000729382	0.000729382	0.000729382	0.000729382	0.000729382
CO2	75	0.00416078	0.00446137	0.00478798	0.00514285	0.00552843	0.00594738	0.00640259	0.00689719	0.0074346	0.00801851	0.0117894	0.0175	0.0261478	0.0392439	0.0590763	0.0891098	0.134592	0.203468	0.465728	1.06717	0.000687415	0.000687415	0.000687415	0.000687415	0.000687415	0.000687415	0.000687415	0.000687415
CO2	76	0.00384503	0.00412168	0.00442227	0.00474888	0.00510375	0.00548933	0.00590828	0.00636349	0.00685809	0.00739549	0.010866	0.0161217	0.0240808	0.0361338	0.0543866	0.0820279	0.123887	0.187278	0.428649	0.98219	0.000648313	0.000648313	0.000648313	0.000648313	0.000648313	0.000648313	0.000648313	0.000648313
CO2	77	0.00355397	0.00380858	0.00408523	0.00438582	0.00471243	0.0050673	0.00545288	0.00587183	0.00632704	0.00682164	0.0100158	0.0148529	0.022178	0.033271	0.0500699	0.0755097	0.114035	0.172376	0.394523	0.903975	0.000611863	0.000611863	0.000611863	0.000611863	0.000611863	0.000611863	0.000611863	0.000611863
CO2	78	0.00328564	0.00351997	0.00377459	0.00405124	0.00435183	0.00467843	0.0050333	0.00541888	0.00583783	0.00629304	0.00923276	0.0136846	0.0204263	0.0306357	0.0460966	0.0695102	0.104967	0.158662	0.363114	0.831989	0.000577867	0.000577867	0.000577867	0.000577867	0.000577867	0.000577867	0.000577867	0.000577867
CO2	79	0.00303824	0.00325391	0.00348825	0.00374286	0.00401951	0.0043201	0.00464671	0.00500158	0.00538716	0.00580611	0.00851168	0.0126089	0.0188137	0.0282099	0.0424394	0.0639881	0.0966207	0.146039	0.334207	0.765737	0.000546144	0.000546144	0.000546144	0.000546144	0.000546144	0.000546144	0.000546144	0.000546144
CO2	80	0.00281013	0.00300862	0.00322429	0.00345863	0.00371324	0.00398989	0.00429048	0.00461709	0.00497196	0.00535754	0.00784762	0.0116185	0.0173291	0.0259769	0.039073	0.0589054	0.0889389	0.134421	0.307602	0.70476	0.000516525	0.000516525	0.000516525	0.000516525	0.000516525	0.000516525	0.000516525	0.000516525
CO2	81	0.00259978	0.00278246	0.00298095	0.00319662	0.00343096	0.00368557	0.00396222	0.00426281	0.00458942	0.00494429	0.00723604	0.0107066	0.0159623	0.0239214	0.0359744	0.0542271	0.0818685	0.123728	0.283115	0.648641	0.000297982	0.000297982	0.000297982	0.000297982	0.000297982	0.000297982	0.000297982	0.000297982
CO2	82	0.00240578	0.00257391	0.00275659	0.00295509	0.00317076	0.00340509	0.00365971	0.00393636	0.00423695	0.00456355	0.00667277	0.00986689	0.014704	0.0220291	0.0331221	0.049921	0.0753608	0.113886	0.260578	0.59699	1.36868	0.000478192	0.000478192	0.000478192	0.000478192	0.000478192	0.000478192	0.000478192
CO2	83	0.00222685	0.00238159	0.00254972	0.0027324	0.0029309	0.00314657	0.0033809	0.00363552	0.00391217	0.00421276	0.00615397	0.00909369	0.0135455	0.0202872	0.0304967	0.0459576	0.0693711	0.104828	0.239836	0.549453	1.2595	0.00045279	0.00045279	0.00045279	0.00045279	0.00045279	0.00045279	0.00045279
CO2	84	0.00196325	0.00210566	0.0022604	0.00242853	0.00261122	0.00280971	0.00302538	0.00325972	0.00351433	0.00379098	0.00557758	0.00828315	0.0123804	0.0185851	0.0279814	0.0422109	0.0637595	0.0963922	0.220647	0.505604	1.1591	0.00033049	0.00033049	0.00033049	0.00033049	0.00033049	0.00033049	0.00033049
CO2	85	0.00181424	0.00194531	0.00208772	0.00224247	0.0024106	0.00259328	0.00279177	0.00300744	0.00324178	0.00349639	0.00514069	0.00763077	0.0114017	0.0171122	0.0257601	0.0388562	0.0586885	0.088722	0.20308	0.46534	1.06679	0.000311527	0.000311527	0.000311527	0.000311527	0.000311527	0.000311527	0.000311527
CO2	86	0.00177475	0.00189538	0.00202646	0.00216887	0.00232361	0.00249175	0.00267443	0.00287292	0.00308859	0.00332293	0.00483626	0.00712801	0.0105986	0.0158543	0.0238133	0.0358663	0.0541191	0.0817604	0.18701	0.428382	0.981923	0.000391732	0.000391732	0.000391732	0.000391732	0.000391732	0.000391732	0.000391732
CO2	87	0.00164493	0.00175596	0.00187659	0.00200766	0.00215008	0.00230482	0.00247295	0.00265563	0.00285413	0.0030698	0.0044626	0.00657181	0.00976593	0.014603	0.0219282	0.0330212	0.0498201	0.0752599	0.172127	0.394273	0.903725	0.000372069	0.000372069	0.000372069	0.000372069	0.000372069	0.000372069	0.000372069
CO2	88	0.00152511	0.00162729	0.00173832	0.00185895	0.00199002	0.00213244	0.00228718	0.00245531	0.002638	0.00283649	0.00411835	0.00605957	0.00899928	0.0134511	0.0201928	0.0304023	0.0458632	0.0692767	0.158428	0.362881	0.831756	0.000353631	0.000353631	0.000353631	0.000353631	0.000353631	0.000353631	0.000353631
CO2	89	0.00141451	0.00150855	0.00161073	0.00172175	0.00184239	0.00197346	0.00211588	0.00227062	0.00243875	0.00262143	0.0038012	0.00558779	0.00829337	0.0123906	0.0185954	0.0279916	0.0422211	0.0637697	0.14582	0.333989	0.765518	0.000336331	0.000336331	0.000336331	0.000336331	0.000336331	0.000336331	0.000336331
CO2	90	0.00131239	0.00139894	0.00149298	0.00159516	0.00170619	0.00182682	0.00195789	0.00210031	0.00225505	0.00242318	0.00350898	0.00515328	0.00764336	0.0114143	0.0171248	0.0257727	0.0388688	0.0587011	0.134216	0.307397	0.704556	0.000221829	0.000221829	0.000221829	0.000221829	0.000221829	0.000221829	0.000221829
CO2	91	0.00121809	0.00129775	0.0013843	0.00147834	0.00158053	0.00169155	0.00181218	0.00194326	0.00208567	0.00224041	0.00323973	0.00475306	0.0070448	0.0105154	0.0157711	0.0237301	0.0357831	0.0540359	0.123537	0.282924	0.648449	0.000312653	0.000312653	0.000312653	0.000312653	0.000312653	0.000312653	0.000312653
CO2	92	0.001131	0.00120432	0.00128397	0.00137053	0.00146457	0.00156675	0.00167778	0.00179841	0.00192948	0.0020719	0.00299162	0.00438441	0.00649363	0.00968775	0.0145248	0.02185	0.032943	0.0497419	0.113707	0.260399	0.596811	1.36848	0.000297681	0.000297681	0.000297681	0.000297681	0.000297681	0.000297681
CO2	93	0.00105056	0.00111803	0.00119134	0.001271	0.00135756	0.0014516	0.00155378	0.00166481	0.00178544	0.00191651	0.00276298	0.00404484	0.00598605	0.00892577	0.0133776	0.0201193	0.0303288	0.0457897	0.10466	0.239668	0.549285	1.25934	0.000283609	0.000283609	0.000283609	0.000283609	0.000283609	0.000283609
CO2	94	0.000976233	0.00103833	0.00110581	0.00117912	0.00125878	0.00134533	0.00143938	0.00154156	0.00165258	0.00177322	0.00255226	0.00373202	0.00551862	0.0082242	0.0123214	0.0185262	0.0279225	0.0421519	0.0963332	0.220588	0.505545	1.15904	0.000270372	0.000270372	0.000270372	0.000270372	0.000270372	0.000270372
CO2	95	0.000907553	0.000964707	0.00102681	0.00109428	0.0011676	0.00124726	0.00133381	0.00142785	0.00153003	0.00164106	0.00235805	0.00344385	0.00508815	0.00757823	0.0113491	0.0170597	0.0257075	0.0388036	0.0886695	0.203028	0.465288	1.06673	0.000187414	0.000187414	0.000187414	0.000187414	0.000187414	0.000187414
CO2	96	0.000844076	0.000896678	0.000953832	0.00101593	0.00108341	0.00115672	0.00123638	0.00132293	0.00141698	0.00151916	0.00217904	0.00317836	0.00469169	0.00698344	0.010454	0.0157097	0.0236688	0.0357218	0.0816159	0.186866	0.428237	0.981778	0.000251794	0.000251794	0.000251794	0.000251794	0.000251794	0.000251794
CO2	97	0.000785394	0.000833806	0.000886408	0.000943562	0.00100566	0.00107314	0.00114645	0.00122611	0.00131266	0.00140671	0.00201403	0.00293375	0.00432655	0.00643576	0.00962989	0.014467	0.0217921	0.0328851	0.0751238	0.171991	0.394137	0.903589	0.000230472	0.000230472	0.000230472	0.000230472	0.000230472	0.000230472
CO2	98	0.000731133	0.000775689	0.000824101	0.000876703	0.000933858	0.000995958	0.00106343	0.00113675	0.00121641	0.00130296	0.00186191	0.00270838	0.00399024	0.00593146	0.00887117	0.013323	0.0200647	0.0302742	0.0691486	0.1583	0.362753	0.831628	0.000230225	0.000230225	0.000230225	0.000230225	0.000230225	0.000230225
CO2	99	0.000680949	0.000721956	0.000766513	0.000814925	0.000867527	0.000924681	0.000986781	0.00105426	0.00112757	0.00120723	0.00172166	0.00250071	0.00368047	0.00546707	0.00817264	0.0122699	0.0184746	0.0278709	0.063649	0.1457	0.333868	0.765398	0.000164978	0.000164978	0.000164978	0.000164978	0.000164978	0.000164978
CO2	100	0.000634524	0.000672265	0.000713273	0.000757829	0.000806241	0.000858843	0.000915997	0.000978098	0.00104557	0.00111889	0.00159235	0.00230934	0.00339514	0.00503944	0.00752951	0.0113004	0.017011	0.0256588	0.0585873	0.134103	0.307283	0.704442	0.000214609	0.000214609	0.000214609	0.000214609	0.000214609	0.000214609
CO2	101	0.000591566	0.000626301	0.000664042	0.00070505	0.000749606	0.000798018	0.00085062	0.000907774	0.000969875	0.00103735	0.0014731	0.00213299	0.0031323	0.00464563	0.00693738	0.0104079	0.0156636	0.0236227	0.0539284	0.123429	0.282816	0.648342	0.000205097	0.000205097	0.000205097	0.000205097	0.000205097	0.000205097
CO2	102	0.000551806	0.000583774	0.000618509	0.00065625	0.000697258	0.000741814	0.000790226	0.000842828	0.000899982	0.000962083	0.00136313	0.00197045	0.00289017	0.00428297	0.00639218	0.00958631	0.0144234	0.0217486	0.0496405	0.113605	0.260298	0.59671	1.36838	0.000142523	0.000142523	0.000142523	0.000142523	0.000142523
CO2	103	0.000514995	0.000544417	0.000576385	0.000611121	0.000648862	0.000689869	0.000734425	0.000782838	0.000835439	0.000892594	0.00126169	0.00182065	0.00266711	0.00394898	0.00589019	0.00882991	0.0132817	0.0200234	0.0456938	0.104564	0.239572	0.54919	1.25924	0.000204352	0.000204352	0.000204352	0.000204352	0.000204352
CO2	104	0.000480904	0.000507983	0.000537406	0.000569374	0.000604109	0.00064185	0.000682858	0.000727414	0.000775826	0.000828428	0.00116813	0.00168257	0.00246161	0.00364137	0.00542797	0.00813355	0.0122308	0.0184355	0.0420613	0.0962426	0.220498	0.505454	1.15895	0.000134223	0.000134223	0.000134223	0.000134223	0.000134223
CO2	105	0.000449325	0.000474247	0.000501326	0.000530748	0.000562716	0.000597452	0.000635193	0.0006762	0.000720756	0.000769169	0.00108181	0.00155527	0.00227227	0.00335807	0.00500236	0.00749244	0.0112633	0.0169739	0.0387179	0.0885837	0.202942	0.465202	1.06665	0.000183644	0.000183644	0.000183644	0.000183644	0.000183644
CO2	106	0.000420062	0.000442999	0.000467921	0.000495	0.000524422	0.00055639	0.000591126	0.000628867	0.000669874	0.00071443	0.00100217	0.00143792	0.00209781	0.00309713	0.00461046	0.0069022	0.0103728	0.0156285	0.0356405	0.0815346	0.186784	0.428156	0.981697	0.000126407	0.000126407	0.000126407	0.000126407	0.000126407
CO2	107	0.000392936	0.000414047	0.000436984	0.000461906	0.000488985	0.000518407	0.000550375	0.00058511	0.000622852	0.000663859	0.000928684	0.00132973	0.00193706	0.00285678	0.00424957	0.00635878	0.00955291	0.01439	0.0328081	0.0750468	0.171914	0.39406	0.903512	0.00018049	0.00018049	0.00018049	0.00018049	0.00018049
CO2	108	0.000318356	0.000337785	0.000358895	0.000381832	0.000406754	0.000433833	0.000463255	0.000495224	0.000529959	0.0005677	0.000811432	0.00118053	0.00173949	0.00258595	0.00386781	0.00580903	0.00874875	0.0132006	0.0301517	0.0690262	0.158178	0.36263	0.831505	6.96166e-05	6.96166e-05	6.96166e-05	6.96166e-05	6.96166e-05
CO2	109	0.000104935	0.000314544	0.000333972	0.000355082	0.000378019	0.000402941	0.00043002	0.000459443	0.000491411	0.000526146	0.000750465	0.00109017	0.0016046	0.00238365	0.00356341	0.00535001	0.00805558	0.0121528	0.0277538	0.063532	0.145583	0.333751	0.765281	0.000158713	0.000158713	0.000158713	0.000158713	0.000158713
CO2	110	0.000340951	0.000151898	0.000360018	0.000379447	0.000400557	0.000423494	0.000448416	0.000475495	0.000504917	0.000536886	0.000743338	0.00105598	0.00152944	0.00224644	0.00333224	0.00497653	0.00746661	0.0112375	0.0255959	0.0585244	0.13404	0.307221	0.704379	0.000114986	0.000114986	0.000114986	0.000114986	0.000114986
CO2	111	0.000319554	0.000335798	0.000148234	0.000354984	0.000374413	0.000395523	0.00041846	0.000443382	0.000470461	0.000499883	0.000689892	0.000977635	0.00141339	0.00207327	0.00307259	0.00458592	0.00687766	0.0103482	0.023563	0.0538687	0.123369	0.282757	0.648282	0.000111588	0.000111588	0.000111588	0.000111588	0.000111588
CO2	112	0.000299692	0.000314642	0.000330886	0.000144691	0.000350181	0.00036961	0.00039072	0.000413657	0.000438579	0.000465658	0.000640533	0.000905358	0.0013064	0.00191373	0.00283345	0.00422625	0.00633546	0.00952958	0.0216918	0.0495837	0.113549	0.260241	0.596653	1.36834	0.000115853	0.000115853	0.000115853	0.000115853
CO2	113	0.000281247	0.000295006	0.000309956	0.0003262	0.000141266	0.000246215	0.000365025	0.000386135	0.000409072	0.000433994	0.00059494	0.000838672	0.00120777	0.00176673	0.00261319	0.00389505	0.00583627	0.00877599	0.0199695	0.0456399	0.10451	0.239518	0.549136	1.25919	0.000105089	0.000105089	0.000105089	0.000105089
CO2	114	0.00026411	0.000276774	0.000290533	0.000305483	0.000321727	0.000237333	0.000242361	0.000360644	0.000381754	0.000404691	0.000552818	0.000777137	0.00111684	0.00163127	0.00241032	0.00359008	0.00537668	0.00808225	0.0183842	0.04201	0.0961913	0.220446	0.505403	1.1589	0.000101983	0.000101983	0.000101983	0.000101983
CO2	115	0.000248183	0.000259838	0.000272501	0.000286261	0.000301211	0.000317455	0.000233602	0.000238658	0.000356456	0.000377567	0.000513895	0.000720348	0.00103299	0.00150645	0.00222345	0.00330925	0.00495354	0.00744362	0.0169251	0.038669	0.0885349	0.202893	0.465153	1.0666	0.000162534	0.000162534	0.000162534	0.000162534
CO2	116	0.000233373	0.0002441	0.000255755	0.000268418	0.000282178	0.000297128	0.000313372	0.000230017	0.0002351	0.000352452	0.000477922	0.000667931	0.000955674	0.00139142	0.00205131	0.00305063	0.00456396	0.0068557	0.015582	0.035594	0.0814881	0.186738	0.428109	0.981651	9.60444e-05	9.60444e-05	9.60444e-05	9.60444e-05
CO2	117	0.000219597	0.000229469	0.000240195	0.00025185	0.000264514	0.000278273	0.000293223	0.000309467	0.00022657	0.000231678	0.000444667	0.000619542	0.000884367	0.00128541	0.00189274	0.00281246	0.00420525	0.00631447	0.0143457	0.0327638	0.0750025	0.171869	0.394016	0.903468	9.32058e-05	9.32058e-05	9.32058e-05	9.32058e-05
CO2	118	0.000108076	0.000215861	0.000225733	0.00023646	0.000248115	0.000260778	0.000274538	0.000289488	0.000305732	0.000223256	0.000413919	0.000574865	0.000818597	0.0011877	0.00174665	0.00259312	0.00387498	0.00581619	0.0132077	0.0301589	0.0690333	0.158185	0.362637	0.831512	9.04512e-05	9.04512e-05	9.04512e-05	9.04512e-05
CO2	119	0.000202698	0.000105266	0.000212285	0.000222157	0.000232884	0.000244539	0.000257202	0.000270962	0.000285912	0.000302156	0.000385482	0.000533609	0.000757928	0.00109763	0.00161207	0.00239111	0.00357087	0.00535747	0.0121603	0.0277613	0.0635394	0.14559	0.333758	0.765288	0.000140997	0.000140997	0.000140997	0.000140997
CO2	120	0.00019095	0.000199212	0.000102546	0.000157085	0.000218732	0.000229459	0.000241113	0.000253777	0.000267536	0.000282487	0.000359176	0.000495505	0.000701957	0.0010146	0.00148806	0.00220506	0.00329085	0.00493515	0.0111961	0.0255545	0.058483	0.133998	0.307179	0.704338	8.51837e-05	8.51837e-05	8.51837e-05	8.51837e-05
CO2	121	0.000180009	0.000187612	0.000195873	0.000151687	0.000154123	0.00021545	0.000226176	0.000237831	0.000250495	0.000264254	0.000334835	0.000460306	0.000650314	0.000938058	0.00137381	0.0020337	0.00303301	0.00454634	0.0103086	0.0235234	0.0538291	0.12333	0.282717	0.648243	8.26661e-05	8.26661e-05	8.26661e-05	8.26661e-05
CO2	122	0.000136346	0.000143344	0.000150947	0.000159209	0.000115352	0.000117804	0.000178837	0.000189563	0.000201218	0.000213882	8.44703e-05	0.000394318	0.000569192	0.000834017	0.00123506	0.00184239	0.00276211	0.00415491	0.00945824	0.0216205	0.0495124	0.113477	0.26017	0.596582	1.36827	4.6757e-05	4.6757e-05	4.6757e-05
CO2	123	5.71325e-05	0.000134388	0.000141386	0.000148989	0.00015725	0.000113696	0.000116165	0.000176926	0.000187652	0.000199307	0.000274574	0.000365372	0.000526318	0.00077005	0.00113915	0.00169811	0.00254457	0.00382643	0.00870737	0.0199009	0.0455712	0.104442	0.23945	0.549067	1.25912	4.5494e-05	4.5494e-05	4.5494e-05
CO2	124	0.000159023	8.90447e-05	0.000165751	0.000172748	0.000180352	0.000188613	0.000145337	9.58246e-05	0.000208332	0.000219059	0.000288331	0.000371897	0.000520024	0.000744343	0.00108404	0.00159848	0.00237752	0.00355729	0.00804946	0.0183514	0.0419772	0.0961585	0.220414	0.50537	1.15887	7.74966e-05	7.74966e-05	7.74966e-05
CO2	125	0.000140381	0.0001561	8.66712e-05	0.000162871	0.000169869	0.000177472	0.000185734	0.00019471	9.34511e-05	0.000205493	0.000269248	0.000346158	0.000482486	0.000688939	0.00100158	0.00147504	0.00219204	0.00327784	0.00741221	0.0168937	0.0386376	0.0885035	0.202862	0.465122	1.06657	0.000102147	0.000102147	0.000102147
CO2	126	0.000142826	0.000137652	0.000153295	8.43721e-05	0.000160107	0.000167104	0.000174708	0.000182969	0.000191945	9.11519e-05	0.00025157	0.000322354	0.000447824	0.000637833	0.000925576	0.00136133	0.00202121	0.00302053	0.00682561	0.0155519	0.0355639	0.081458	0.186708	0.428079	0.98162	7.29835e-05	7.29835e-05	7.29835e-05
CO2	127	7.98997e-05	0.000140127	0.00013503	0.000150602	8.21446e-05	0.000157451	0.000164448	0.000172052	0.000180313	0.000189289	0.000235189	0.000108121	0.000415812	0.000590686	0.000855511	0.00125655	0.00186388	0.0027836	0.00628561	0.0143168	0.032735	0.0749737	0.17184	0.393987	0.903439	7.08265e-05	7.08265e-05	7.08265e-05
CO2	128	0.00013229	7.7736e-05	0.000137534	0.000132508	0.000148016	7.99866e-05	0.000154898	0.000161896	0.000169499	0.000177761	0.000220004	0.000295271	0.000386241	0.000547187	0.000790919	0.00116002	0.00171897	0.00256544	0.00578852	0.0131801	0.0301312	0.0690056	0.158157	0.36261	0.831485	6.87333e-05	6.87333e-05	6.87333e-05
CO2	129	6.67019e-05	0.000129765	7.56398e-05	0.000135044	0.000130082	0.00014553	7.78956e-05	0.000152444	0.000159442	0.000167045	0.000205924	0.000275196	0.00035892	0.000507047	0.000731366	0.00107107	0.0015855	0.00236455	0.00533091	0.0121337	0.0277347	0.0635129	0.145563	0.333732	0.765261	6.67019e-05	6.67019e-05	6.67019e-05
CO2	130	0.000150749	5.49809e-05	0.00011759	6.38592e-05	0.0001229	0.000117999	0.000133391	6.61197e-05	0.000140334	0.000147332	0.000183114	0.000246869	0.000323924	0.000460253	0.000666705	0.000979351	0.00145281	0.00216981	0.0048999	0.0111609	0.0255193	0.0584477	0.133963	0.307144	0.704303	5.49809e-05	5.49809e-05	5.49809e-05
CO2	131	6.31056e-05	0.00015813	6.31056e-05	0.000125297	7.1929e-05	0.000130636	0.000125789	0.000141132	7.41939e-05	0.000112085	8.09737e-05	0.00023971	0.000310628	0.000436098	0.000626107	0.00091385	0.0013496	0.00200949	0.00452213	0.0102844	0.0234992	0.0538049	0.123306	0.282693	0.648218	6.31056e-05	6.31056e-05	6.31056e-05
CO2	132	0.000113308	3.56933e-05	0.000106697	3.56933e-05	9.75002e-05	4.44662e-05	0.000102866	9.80695e-05	0.000113365	8.27516e-05	0.000152198	0.000198231	7.27118e-05	0.000378978	0.000553852	0.000818677	0.00121972	0.00182705	0.00413957	0.0094429	0.0216051	0.049497	0.113462	0.260154	0.596566	1.36828	3.56933e-05	3.56933e-05
CO2	133	3.47292e-05	0.000111742	3.47292e-05	0.000105259	3.47292e-05	9.61821e-05	4.34555e-05	0.000101572	9.68224e-05	0.000112075	0.000141954	0.000184321	0.000259588	0.000350671	0.000511617	0.000755349	0.00112445	0.0016834	0.00381173	0.00869267	0.0198862	0.0455565	0.104427	0.239435	0.549052	1.2591	3.47292e-05	3.47292e-05
CO2	134	9.87689e-05	5.91593e-05	0.000158955	5.91593e-05	0.000129253	5.91593e-05	0.000120287	6.78428e-05	0.000125699	0.000120992	0.000157844	0.000196837	0.000266109	0.000349937	0.000498064	0.000722383	0.00106209	0.00157652	0.00353533	0.0080275	0.0183295	0.0419552	0.0961365	0.220392	0.505348	1.15884	5.91593e-05	5.91593e-05
CO2	135	5.74109e-05	9.67131e-05	5.74109e-05	0.00015654	5.74109e-05	0.000127103	5.74109e-05	0.000118238	6.6055e-05	9.55938e-05	0.000148236	0.000184122	0.000247877	0.000325028	0.000461357	0.000667809	0.000980455	0.00145392	0.00325671	0.00739108	0.0168725	0.0386165	0.0884823	0.202841	0.465101	1.06655	5.74109e-05	5.74109e-05
CO2	136	0.000135466	5.57141e-05	9.47334e-05	5.57141e-05	0.00015423	5.57141e-05	0.000125037	5.57141e-05	0.000116266	9.23998e-05	0.000103883	7.33839e-05	0.00023101	0.000302016	0.000427487	0.000617495	0.000905239	0.00134099	0.00300019	0.00680527	0.0155315	0.0355436	0.0814377	0.186687	0.428059	0.9816	8.21122e-05	8.21122e-05
CO2	137	5.40675e-05	0.0001332	5.40675e-05	9.28264e-05	5.40675e-05	0.00015202	5.40675e-05	0.00012305	5.40675e-05	0.000114365	0.000100348	0.000169279	0.000215401	9.09035e-05	0.000396229	0.000571103	0.000835928	0.00123697	0.00276402	0.00626603	0.0142972	0.0327154	0.0749541	0.171821	0.393967	0.90342	5.40675e-05	5.40675e-05
CO2	138	5.24696e-05	5.24696e-05	0.000131033	5.24696e-05	9.09888e-05	5.24696e-05	0.000149903	5.24696e-05	0.000121139	5.24696e-05	0.000118543	0.000158505	0.000200953	0.00027622	0.000367378	0.000528324	0.000772056	0.00114116	0.00254658	0.00576965	0.0131612	0.0301124	0.0689868	0.158138	0.362591	0.831466	5.24696e-05	5.24696e-05
CO2	139	0.000128549	5.09189e-05	5.09189e-05	0.000128958	5.09189e-05	8.92175e-05	5.09189e-05	0.000147874	5.09189e-05	0.0001193	0.000121724	0.000148508	0.000187576	0.000256848	0.000340745	0.000488872	0.000713191	0.00105289	0.00234637	0.00531274	0.0121156	0.0277166	0.0634947	0.145545	0.333714	0.765243	5.09189e-05	5.09189e-05
CO2	140	2.87058e-05	9.57349e-05	2.87058e-05	2.87058e-05	0.000106262	2.87058e-05	6.68014e-05	2.87058e-05	0.000104991	2.87058e-05	6.62576e-05	0.000118522	0.000154478	0.000218233	0.000295448	0.000431777	0.000638229	0.000950874	0.00214133	0.00487142	0.0111324	0.0254908	0.0584193	0.133935	0.307115	0.704274	2.87058e-05	2.87058e-05
CO2	141	2.7931e-05	2.7931e-05	6.56564e-05	2.7931e-05	2.7931e-05	0.000105043	2.7931e-05	6.58398e-05	2.7931e-05	0.000103896	6.40103e-05	3.9599e-05	4.54698e-05	0.000202362	0.000273427	0.000398898	0.000588906	0.00087665	0.00197229	0.00448493	0.0102472	0.023462	0.0537677	0.123268	0.282656	0.648181	2.7931e-05	2.7931e-05
CO2	142	4.77401e-05	4.77401e-05	4.77401e-05	8.52138e-05	4.77401e-05	4.77401e-05	0.000124443	4.77401e-05	0.000105707	4.77401e-05	0.000107041	0.000129474	0.000162098	0.000208278	8.44555e-05	0.00038916	0.000564034	0.000828859	0.00183723	0.00414975	0.00945309	0.0216153	0.0495072	0.113472	0.260164	0.596576	1.36829	4.77401e-05
CO2	143	4.63292e-05	5.63277e-05	4.63292e-05	4.63292e-05	8.35711e-05	4.63292e-05	4.63292e-05	0.000122656	4.63292e-05	0.000104053	4.63292e-05	0.000111669	0.000151579	0.000194081	0.000269348	0.000360555	0.000521501	0.000765233	0.00169329	0.00382162	0.00870255	0.0198961	0.0455664	0.104437	0.239445	0.549062	1.25911	4.63292e-05
CO2	144	0	0	3.87477e-05	0	0	7.98185e-06	0	0	7.5981e-05	0	6.72513e-05	7.00193e-05	9.68664e-05	0.000135983	0.000205255	0.000289198	0.000437325	0.000661644	0.00151578	0.00347459	0.00796676	0.0182687	0.0418945	0.0960758	0.220331	0.505287	1.15878	0
CO2	145	9.48078e-05	9.48078e-05	9.48078e-05	0.000133297	9.48078e-05	9.48078e-05	0.000102747	9.48078e-05	9.48078e-05	0.00017047	9.48078e-05	0.000103904	0.000183959	0.00021996	0.000283715	0.000360972	0.0004973	0.000703753	0.00148986	0.00329265	0.00742703	0.0169085	0.0386524	0.0885183	0.202877	0.465137	1.06658	9.48078e-05
CO2	146	5.8084e-05	0	0	0	3.82511e-05	0	0	7.9006e-06	0	0	7.47095e-05	6.37179e-05	1.15816e-05	1.74523e-05	0.000173861	0.000244964	0.000370435	0.000560443	0.00128394	0.00294314	0.00674822	0.0154745	0.0354866	0.0813807	0.18663	0.428002	0.981543	0
CO2	147	4.80126e-05	0.000105646	4.80126e-05	4.80126e-05	4.80126e-05	0.000115091	4.80126e-05	4.80126e-05	5.58774e-05	4.80126e-05	4.80126e-05	0.000106655	0.00012914	0.000161807	0.000208026	8.46484e-05	0.000388942	0.000563817	0.00122969	0.00275673	0.00625874	0.01429	0.0327081	0.0749468	0.171814	0.39396	0.903412	4.80126e-05
CO2	148	0	0	5.72183e-05	0	0	0	6.67233e-05	0	0	7.83178e-06	5.677e-05	0	6.4856e-05	0.00010473	0.000147268	0.000222535	0.000313775	0.000474721	0.00108755	0.00249297	0.00571605	0.0131076	0.0300588	0.0689332	0.158085	0.362537	0.831412	0
CO2	149	8.02739e-05	8.02739e-05	8.02739e-05	0.00013711	8.02739e-05	8.02739e-05	8.02739e-05	0.00014667	8.02739e-05	8.02739e-05	8.02739e-05	0.000146779	0.000149774	0.000176663	0.000215812	0.000285084	0.000369057	0.000517184	0.00108121	0.00237469	0.00534105	0.0121439	0.0277449	0.063523	0.145574	0.333742	0.765272	8.02739e-05
CO2	150	0	0	0	0	5.6485e-05	0	0	0	6.60949e-05	0	7.44117e-05	0	9.02877e-06	8.87116e-05	0.000124743	0.000188498	0.000265782	0.000402111	0.000921208	0.00211166	0.00484176	0.0111027	0.0254612	0.0583896	0.133905	0.307086	0.704245	0
CO2	151	7.55991e-05	7.55991e-05	7.55991e-05	7.55991e-05	7.55991e-05	0.000131761	7.55991e-05	7.55991e-05	7.55991e-05	0.000141417	7.55991e-05	0.000129362	0.000138845	8.71236e-05	9.29944e-05	0.000249083	0.000320212	0.000445682	0.000923434	0.00201907	0.00453172	0.010294	0.0235088	0.0538145	0.123315	0.282702	0.648228	7.55991e-05
CO2	152	5.0395e-05	0	0	0	0	0	5.58639e-05	0	0	0	0	0	5.82082e-05	8.07279e-05	0.000113422	0.000159666	3.65833e-05	0.000340606	0.000780306	0.00178868	0.00410119	0.00940453	0.0215668	0.0494587	0.113424	0.260116	0.596528	1.36825
CO2	153	6.12673e-05	0.000111271	6.12673e-05	6.12673e-05	6.12673e-05	6.12673e-05	6.12673e-05	0.000116857	6.12673e-05	6.12673e-05	6.89696e-05	0.000137525	6.12673e-05	0.000125803	0.000165655	0.000208216	0.000283483	0.000374745	0.000779423	0.00170748	0.00383581	0.00871674	0.0199103	0.0455806	0.104451	0.239459	0.549076	1.25913
CO2	154	0	0	4.96439e-05	0	0	0	0	0	5.53377e-05	0	0	0	6.60121e-05	6.91578e-05	9.60735e-05	0.000135245	0.000204517	0.000288509	0.000660955	0.00151509	0.0034739	0.00796607	0.0182681	0.0418938	0.0960751	0.22033	0.505287	1.15878
CO2	155	6.76287e-05	6.76287e-05	6.76287e-05	0.000116941	6.76287e-05	6.76287e-05	6.76287e-05	6.76287e-05	6.76287e-05	0.000122734	6.76287e-05	0.000141215	6.76287e-05	7.66129e-05	0.00015605	0.000192101	0.000255856	0.000333159	0.00067594	0.00146205	0.00326484	0.00739921	0.0168807	0.0386246	0.0884905	0.202849	0.465109	1.06655
CO2	156	0	0	0	0	4.90077e-05	0	0	0	0	0	6.47298e-05	0	5.33643e-05	6.29338e-05	1.14868e-05	1.73575e-05	0.000173235	0.000244381	0.00055986	0.00128335	0.00294255	0.00674763	0.0154739	0.035486	0.0813801	0.18663	0.428001	0.981542
CO2	157	3.68799e-05	3.68799e-05	3.68799e-05	3.68799e-05	3.68799e-05	8.56069e-05	3.68799e-05	3.68799e-05	3.68799e-05	3.68799e-05	3.68799e-05	3.68799e-05	3.68799e-05	9.48011e-05	0.000117344	0.000150056	0.000196317	7.34284e-05	0.000552147	0.00121802	0.00274506	0.00624707	0.0142783	0.0326964	0.0749351	0.171802	0.393948	0.903401
CO2	158	0	0	0	0	0	0	4.84688e-05	0	0	0	0	7.61685e-06	5.77939e-05	0	6.43251e-05	0.000104162	0.000146738	0.000222005	0.000474227	0.00108706	0.00249248	0.00571556	0.0131071	0.0300583	0.0689327	0.158084	0.362537	0.831412
CO2	159	3.56169e-05	3.56169e-05	3.56169e-05	3.56169e-05	3.56169e-05	3.56169e-05	3.56169e-05	8.3848e-05	3.56169e-05	3.56169e-05	3.56169e-05	3.56169e-05	3.56169e-05	0.000101304	0.000104548	0.000131482	0.000170668	0.00023994	0.000472072	0.00103609	0.00232957	0.00529594	0.0120988	0.0276998	0.0634779	0.145529	0.333697	0.765226
CO2	160	0	0	0	0	0	0	0	0	4.80123e-05	0	5.41948e-05	0	9.0939e-05	0	8.95487e-06	8.82297e-05	0.000124294	0.000188049	0.000401692	0.00092079	0.00211125	0.00484134	0.0111023	0.0254607	0.0583892	0.133905	0.307085	0.704244
CO2	161	5.94684e-05	5.94684e-05	5.94684e-05	5.94684e-05	5.94684e-05	5.94684e-05	5.94684e-05	5.94684e-05	5.94684e-05	0.000107279	5.94684e-05	0.00012348	5.94684e-05	0.00011257	0.000122196	7.09303e-05	7.6801e-05	0.000232539	0.000429166	0.000906918	0.00200256	0.0045152	0.0102775	0.0234923	0.053798	0.123299	0.282686	0.648211
CO2	162	0	0	0	0	0	0	0	0	0	0	0	0	0	0	5.77317e-05	8.02894e-05	0.000113014	0.000159286	0.000340252	0.000779951	0.00178832	0.00410084	0.00940418	0.0215664	0.0494583	0.113423	0.260116	0.596527
CO2	163	5.60052e-05	5.60052e-05	5.60052e-05	5.60052e-05	5.60052e-05	5.60052e-05	5.60052e-05	5.60052e-05	5.60052e-05	5.60052e-05	5.60052e-05	5.60052e-05	6.35656e-05	0.000113514	5.60052e-05	0.000120191	0.000160017	0.000202604	0.000369156	0.000773834	0.00170189	0.00383022	0.00871115	0.0199047	0.045575	0.104445	0.239454	0.549071
CO2	164	5.97537e-05	0	0	0	0	0	0	0	0	0	0	0	0	0	6.54717e-05	6.87821e-05	9.57277e-05	0.000134922	0.000288209	0.000660655	0.00151479	0.0034736	0.00796577	0.0182678	0.0418935	0.0960748	0.22033	0.505286
CO2	165	3.03498e-05	8.96397e-05	3.03498e-05	3.03498e-05	3.03498e-05	3.03498e-05	3.03498e-05	3.03498e-05	3.03498e-05	3.03498e-05	3.03498e-05	8.39431e-05	3.03498e-05	0.00012084	3.03498e-05	3.92852e-05	0.000118453	0.000154526	0.000295603	0.000638384	0.00142449	0.00322728	0.00736166	0.0168431	0.0385871	0.0884529	0.202811	0.465071
CO2	166	0	0	5.88631e-05	0	0	0	0	0	0	0	2.74346e-05	0	6.35371e-05	0	5.29275e-05	6.2592e-05	1.14454e-05	1.73162e-05	0.000244126	0.000559605	0.0012831	0.0029423	0.00674738	0.0154736	0.0354857	0.0813798	0.18663	0.428001
CO2	167	0	0	0	5.84703e-05	0	0	0	0	0	0	0	0	0	0	0	5.76066e-05	8.01742e-05	0.000112906	3.65105e-05	0.000515033	0.0011809	0.00270795	0.00620996	0.0142412	0.0326593	0.074898	0.171765	0.393911
CO2	168	7.20661e-05	7.20661e-05	7.20661e-05	7.20661e-05	0.000130175	7.20661e-05	7.20661e-05	7.20661e-05	7.20661e-05	7.20661e-05	7.20661e-05	7.20661e-05	7.20661e-05	7.95892e-05	0.000129387	7.20661e-05	0.00013616	0.00017598	0.00029384	0.000546078	0.00115891	0.00256433	0.00578741	0.0131789	0.0301301	0.0690045	0.158156	0.362609
CO2	169	0	0	0	0	0	5.7776e-05	0	0	0	0	0	0	0	0	0	6.53298e-05	6.86834e-05	9.56369e-05	0.00020411	0.000436257	0.00100028	0.00229376	0.00526012	0.0120629	0.027664	0.0634421	0.145493	0.333661
CO2	170	0	0	0	0	0	0	5.74697e-05	0	0	0	0	0	5.31962e-05	0	5.88198e-05	0	8.92264e-06	8.80195e-05	0.000187853	0.00040151	0.000920607	0.00211106	0.00484116	0.0111021	0.0254606	0.058389	0.133904	0.307085
CO2	171	4.98976e-05	4.98976e-05	4.98976e-05	4.98976e-05	4.98976e-05	4.98976e-05	4.98976e-05	0.000107086	4.98976e-05	4.98976e-05	4.98976e-05	7.70277e-05	4.98976e-05	0.000113121	4.98976e-05	0.00010271	0.0001124	6.13322e-05	0.000222788	0.000419428	0.000897179	0.00199282	0.00450546	0.0102678	0.0234825	0.0537883	0.123289	0.282676
CO2	172	0	0	0	0	0	0	0	0	5.69285e-05	0	0	0	0	0	0	0	5.7524e-05	8.00981e-05	0.00015912	0.000340097	0.000779797	0.00178817	0.00410068	0.00940402	0.0215663	0.0494582	0.113423	0.260115
CO2	173	0	0	0	0	0	0	0	0	0	3.23798e-05	0	0	0	0	3.88732e-05	5.71966e-05	0	6.40328e-05	0.000146446	0.000313009	0.000717687	0.00164574	0.00377407	0.008655	0.0198485	0.0455189	0.104389	0.239397
CO2	174	4.67234e-05	4.67234e-05	4.67234e-05	4.67234e-05	4.67234e-05	4.67234e-05	4.67234e-05	4.67234e-05	4.67234e-05	4.67234e-05	4.67234e-05	4.67234e-05	4.67234e-05	4.67234e-05	4.67234e-05	4.67234e-05	0.00011196	0.000115342	0.000181505	0.000334802	0.000707247	0.00156138	0.00352019	0.00801237	0.0183143	0.0419401	0.0961214	0.220376
CO2	175	0	0	0	0	0	0	0	0	0	0	0	0	0	5.29339e-05	0	5.86924e-05	0	8.91417e-06	0.000124047	0.000265133	0.000607914	0.00139402	0.00319681	0.00733119	0.0168126	0.0385566	0.0884224	0.202781
CO2	176	0	0	0	0	0	0	0	0	0	0	0	0	2.6929e-05	0	6.3017e-05	0	5.2737e-05	6.24429e-05	1.72982e-05	0.000244015	0.000559494	0.00128299	0.00294219	0.00674727	0.0154735	0.0354856	0.0813797	0.186629
CO2	177	4.37572e-05	4.37572e-05	4.37572e-05	4.37572e-05	4.37572e-05	4.37572e-05	4.37572e-05	4.37572e-05	4.37572e-05	4.37572e-05	4.37572e-05	4.37572e-05	4.37572e-05	4.37572e-05	4.37572e-05	4.37572e-05	4.37572e-05	0.000101227	0.000156546	8.02512e-05	0.000558688	0.00122456	0.0027516	0.00625361	0.0142848	0.032703	0.0749417	0.171808
CO2	178	0	0	0	0	0	0	0	0	0	0	5.14307e-05	0	0	0	0	3.8789e-05	5.71145e-05	0	0.000103805	0.000221673	0.000473918	0.00108675	0.00249217	0.00571525	0.0131068	0.030058	0.0689324	0.158084
CO2	179	0	0	0	0	0	0	0	0	0	0	0	0	0	0	0	0	0	6.51742e-05	9.55374e-05	0.000204017	0.000436171	0.00100019	0.00229367	0.00526003	0.0120628	0.0276639	0.063442	0.145493
CO2	180	5.70553e-05	5.70553e-05	5.70553e-05	5.70553e-05	5.70553e-05	5.70553e-05	5.70553e-05	5.70553e-05	5.70553e-05	5.70553e-05	5.70553e-05	5.70553e-05	5.70553e-05	5.70553e-05	0.000109816	5.70553e-05	0.000115663	5.70553e-05	0.000144983	0.000244823	0.000458485	0.000977583	0.00216804	0.00489813	0.0111591	0.0255175	0.058446	0.133961
CO2	181	0	0	0	0	0	0	0	0	0	0	0	0	0	7.15327e-06	0	6.28804e-05	0	5.2687e-05	1.14227e-05	0.000172812	0.000369457	0.000847209	0.00194285	0.00445549	0.0102178	0.0234326	0.0537383	0.123239
CO2	182	0	0	0	0	0	0	0	0	0	0	0	0	0	0	0	0	0	0	8.00147e-05	0.000159048	0.00034003	0.000779729	0.0017881	0.00410062	0.00940396	0.0215662	0.0494581	0.113423
CO2	183	0	0	0	0	0	0	0	0	0	0	0	2.65836e-05	0	0	0	0	3.87333e-05	5.70603e-05	6.39661e-05	0.00014638	0.000312947	0.000717625	0.00164568	0.00377401	0.00865494	0.0198485	0.0455188	0.104389
CO2	184	2.97361e-05	2.97361e-05	2.97361e-05	2.97361e-05	2.97361e-05	2.97361e-05	2.97361e-05	2.97361e-05	2.97361e-05	2.97361e-05	2.97361e-05	2.97361e-05	2.97361e-05	2.97361e-05	2.97361e-05	2.97361e-05	2.97361e-05	2.97361e-05	9.82829e-05	0.000164457	0.000317757	0.000690203	0.00154434	0.00350315	0.00799532	0.0182973	0.041923	0.0961044
CO2	185	0	0	0	0	0	0	0	0	0	0	0	0	0	0	0	5.26464e-05	0	5.85526e-05	8.9049e-06	7.20839e-05	0.00026508	0.000607861	0.00139397	0.00319676	0.00733114	0.0168126	0.0385565	0.0884224
CO2	186	0	0	0	0	0	0	0	0	0	0	0	0	0	0	7.12987e-06	0	6.27902e-05	0	6.23779e-05	6.91968e-05	0.000243967	0.000559446	0.00128294	0.00294214	0.00674722	0.0154735	0.0354856	0.0813797
CO2	187	0	0	0	0	0	0	0	0	0	0	0	0	0	0	0	0	0	0	5.74096e-05	0.000112738	3.64867e-05	0.000514887	0.00118075	0.0027078	0.00620981	0.014241	0.0326592	0.0748979
CO2	188	3.04861e-05	3.04861e-05	3.04861e-05	3.04861e-05	3.04861e-05	3.04861e-05	3.04861e-05	3.04861e-05	3.04861e-05	3.04861e-05	3.04861e-05	3.04861e-05	5.68727e-05	3.04861e-05	3.04861e-05	3.04861e-05	3.04861e-05	6.91827e-05	3.04861e-05	0.000134244	0.000252115	0.000504363	0.0011172	0.00252262	0.00574569	0.0131372	0.0300884	0.0689628
CO2	189	0	0	0	0	0	0	0	0	0	0	0	0	0	0	0	0	0	0	6.51064e-05	9.54939e-05	0.000203977	0.000436133	0.00100015	0.00229363	0.00526	0.0120628	0.0276638	0.0634419
CO2	190	0	0	0	0	0	0	0	0	0	0	0	0	0	0	0	0	5.25709e-05	0	0	8.7888e-05	0.00018773	0.000401395	0.000920493	0.00211095	0.00484104	0.011102	0.0254604	0.0583889
CO2	191	0	0	0	0	0	0	0	0	0	0	0	0	0	0	0	7.11441e-06	0	6.27306e-05	5.26322e-05	1.14175e-05	0.000172778	0.000369425	0.000847177	0.00194281	0.00445546	0.0102178	0.0234325	0.0537383
CO2	192	0	0	0	0	0	0	0	0	0	0	0	0	0	0	0	0	0	0	0	7.99784e-05	0.000159016	0.00034	0.0007797	0.00178807	0.00410059	0.00940393	0.0215662	0.0494581
CO2	193	4.86726e-05	4.86726e-05	4.86726e-05	4.86726e-05	4.86726e-05	4.86726e-05	4.86726e-05	4.86726e-05	4.86726e-05	4.86726e-05	4.86726e-05	4.86726e-05	4.86726e-05	9.45721e-05	4.86726e-05	4.86726e-05	4.86726e-05	4.86726e-05	0.000105674	0.00011261	0.000195023	0.000361592	0.00076627	0.00169433	0.00382265	0.00870359	0.0198971	0.0455675
CO2	194	0	0	0	0	0	0	0	0	0	0	0	0	0	0	0	0	0	0	0	6.85157e-05	0.000134694	0.000287996	0.000660442	0.00151458	0.00347339	0.00796556	0.0182675	0.0418933
CO2	195	0	0	0	0	0	0	0	0	0	0	0	0	0	0	0	0	0	5.2521e-05	5.84916e-05	8.90085e-06	7.20696e-05	0.000265058	0.000607839	0.00139394	0.00319674	0.00733111	0.0168126	0.0385565
CO2	196	0	0	0	0	0	0	0	0	0	0	0	0	0	0	0	0	7.10421e-06	0	0	6.23496e-05	6.91831e-05	0.000243946	0.000559425	0.00128292	0.00294212	0.0067472	0.0154735	0.0354855
CO2	197	0	0	0	0	0	0	0	0	0	0	0	0	0	0	0	0	0	0	0	5.73835e-05	0.000112715	3.64836e-05	0.000514867	0.00118074	0.00270778	0.00620979	0.014241	0.0326592
CO2	198	4.57628e-05	4.57628e-05	4.57628e-05	4.57628e-05	4.57628e-05	4.57628e-05	4.57628e-05	4.57628e-05	4.57628e-05	4.57628e-05	4.57628e-05	4.57628e-05	4.57628e-05	4.57628e-05	9.15121e-05	4.57628e-05	4.57628e-05	4.57628e-05	8.44192e-05	4.57628e-05	0.0001495	0.000267373	0.000519622	0.00113245	0.00253787	0.00576095	0.0131525	0.0301037
CO2	199	0	0	0	0	0	0	0	0	0	0	0	0	0	0	0	0	0	0	0	6.50768e-05	9.5475e-05	0.000203959	0.000436116	0.00100014	0.00229362	0.00525998	0.0120628	0.0276638
CO2	200	0	0	0	0	0	0	0	0	0	0	0	0	0	0	0	0	0	0	0	0	8.78705e-05	0.000187714	0.00040138	0.000920478	0.00211093	0.00484103	0.011102	0.0254604
CO2	201	0	0	0	0	0	0	0	0	0	0	0	0	0	0	0	0	0	7.09747e-06	6.26653e-05	5.26083e-05	1.14152e-05	0.000172763	0.000369411	0.000847163	0.0019428	0.00445545	0.0102177	0.0234325
CO2	202	0	0	0	0	0	0	0	0	0	0	0	0	0	0	0	0	0	0	0	0	7.99625e-05	0.000159002	0.000339988	0.000779687	0.00178806	0.00410058	0.00940391	0.0215662
CO2	203	0	0	0	0	0	0	0	0	0	0	0	0	0	0	0	4.56501e-05	0	0	0	5.6975e-05	6.39244e-05	0.000146338	0.000312908	0.000717586	0.00164564	0.00377397	0.0086549	0.0198484
CO2	204	4.14075e-05	4.14075e-05	4.14075e-05	4.14075e-05	4.14075e-05	4.14075e-05	4.14075e-05	4.14075e-05	4.14075e-05	4.14075e-05	4.14075e-05	4.14075e-05	4.14075e-05	4.14075e-05	4.14075e-05	4.14075e-05	4.14075e-05	4.14075e-05	4.14075e-05	4.14075e-05	0.00010991	0.00017609	0.000329393	0.000701839	0.00155598	0.00351478	0.00800696	0.0183089
CO2	205	0	0	0	0	0	0	0	0	0	0	0	0	0	0	0	0	0	0	5.24663e-05	5.8465e-05	8.89908e-06	7.20634e-05	0.000265048	0.000607829	0.00139393	0.00319673	0.0073311	0.0168125
CO2	206	0	0	0	0	0	0	0	0	0	0	0	0	0	0	0	0	0	0	0	0	6.23372e-05	6.91771e-05	0.000243937	0.000559416	0.00128291	0.00294211	0.00674719	0.0154734
CO2	207	0	0	0	0	0	0	0	0	0	0	0	0	0	0	0	0	0	0	0	0	5.73721e-05	0.000112705	3.64822e-05	0.000514859	0.00118073	0.00270777	0.00620978	0.014241
CO2	208	0	0	0	0	0	0	0	0	0	0	0	0	0	0	0	0	4.55847e-05	0	0	3.86388e-05	0	0.000103729	0.000221602	0.000473851	0.00108668	0.0024921	0.00571518	0.0131067
CO2	209	0	0	0	0	0	0	0	0	0	0	0	0	0	0	0	0	0	0	0	0	6.50639e-05	9.54668e-05	0.000203951	0.000436109	0.00100013	0.00229361	0.00525997	0.0120628
CO2	210	0	0	0	0	0	0	0	0	0	0	0	0	0	0	0	0	0	0	0	0	0	8.78629e-05	0.000187707	0.000401374	0.000920471	0.00211093	0.00484102	0.011102
CO2	211	0	0	0	0	0	0	0	0	0	0	0	0	0	0	0	0	0	0	7.09008e-06	6.26368e-05	5.25978e-05	1.14142e-05	0.000172756	0.000369405	0.000847157	0.00194279	0.00445544	0.0102177
CO2	212	4.84881e-05	4.84881e-05	4.84881e-05	4.84881e-05	4.84881e-05	4.84881e-05	4.84881e-05	4.84881e-05	4.84881e-05	4.84881e-05	4.84881e-05	4.84881e-05	4.84881e-05	4.84881e-05	4.84881e-05	4.84881e-05	4.84881e-05	4.84881e-05	4.84881e-05	4.84881e-05	4.84881e-05	0.000128444	0.000207485	0.00038847	0.00082817	0.00183654	0.00414906	0.0094524
CO2	213	0	0	0	0	0	0	0	0	0	0	0	0	0	0	0	0	0	4.55414e-05	0	0	5.69638e-05	6.39189e-05	0.000146333	0.000312903	0.000717581	0.00164564	0.00377396	0.0086549
CO2	214	0	0	0	0	0	0	0	0	0	0	0	0	0	0	0	0	0	0	0	0	0	6.84962e-05	0.000134677	0.000287981	0.000660426	0.00151456	0.00347337	0.00796554
CO2	215	0	0	0	0	0	0	0	0	0	0	0	0	0	0	0	0	0	0	0	5.24425e-05	5.84534e-05	8.89832e-06	7.20607e-05	0.000265043	0.000607824	0.00139393	0.00319672	0.0073311
CO2	216	0	0	0	0	0	0	0	0	0	0	0	0	0	0	0	0	0	0	0	0	0	6.23318e-05	6.91745e-05	0.000243933	0.000559412	0.00128291	0.00294211	0.00674718
CO2	217	0	0	0	0	0	0	0	0	0	0	0	0	0	0	0	0	0	0	0	0	0	5.73671e-05	0.000112701	3.64816e-05	0.000514855	0.00118072	0.00270777	0.00620978
CO2	218	0	0	0	0	0	0	0	0	0	0	0	0	0	0	0	0	0	0	0	0	3.86311e-05	0	0.000103725	0.000221598	0.000473848	0.00108668	0.0024921	0.00571518
CO2	219	0	0	0	0	0	0	0	0	0	0	0	0	0	0	0	0	0	0	0	0	0	6.50583e-05	9.54632e-05	0.000203948	0.000436106	0.00100013	0.00229361	0.00525997
CO2	220	0	0	0	0	0	0	0	0	0	0	0	0	0	0	0	0	0	0	0	0	0	0	8.78596e-05	0.000187704	0.000401371	0.000920468	0.00211092	0.00484102
CO2	221	0	0	0	0	0	0	0	0	0	0	0	0	0	0	0	0	0	0	0	7.08686e-06	6.26244e-05	5.25933e-05	1.14138e-05	0.000172753	0.000369402	0.000847154	0.00194279	0.00445544
CO2	222	4.43422e-05	4.43422e-05	4.43422e-05	4.43422e-05	4.43422e-05	4.43422e-05	4.43422e-05	4.43422e-05	4.43422e-05	4.43422e-05	4.43422e-05	4.43422e-05	4.43422e-05	4.43422e-05	4.43422e-05	4.43422e-05	4.43422e-05	4.43422e-05	4.43422e-05	4.43422e-05	4.43422e-05	4.43422e-05	0.000124295	0.000203336	0.000384322	0.000824021	0.00183239	0.00414491
CO2	223	0	0	0	0	0	0	0	0	0	0	0	0	0	0	0	0	0	0	4.5494e-05	0	0	5.69588e-05	6.39164e-05	0.00014633	0.000312901	0.000717579	0.00164563	0.00377396
CO2	224	0	0	0	0	0	0	0	0	0	0	0	0	0	0	0	0	0	0	0	0	0	0	6.84936e-05	0.000134675	0.000287978	0.000660424	0.00151456	0.00347337
CO2	225	0	0	0	0	0	0	0	0	0	0	0	0	0	0	0	0	0	0	0	0	5.24321e-05	5.84484e-05	8.89798e-06	7.20595e-05	0.000265041	0.000607822	0.00139393	0.00319672
CO2	226	0	0	0	0	0	0	0	0	0	0	0	0	0	0	0	0	0	0	0	0	0	0	6.23295e-05	6.91734e-05	0.000243931	0.00055941	0.0012829	0.0029421
CO2	227	0	0	0	0	0	0	0	0	0	0	0	0	0	0	0	0	0	0	0	0	0	0	5.7365e-05	0.000112699	3.64813e-05	0.000514854	0.00118072	0.00270777
CO2	228	0	0	0	0	0	0	0	0	0	0	0	0	0	0	0	0	0	0	0	0	0	3.86278e-05	0	0.000103723	0.000221597	0.000473846	0.00108668	0.0024921
CO2	229	0	0	0	0	0	0	0	0	0	0	0	0	0	0	0	0	0	0	0	0	0	0	6.50558e-05	9.54616e-05	0.000203947	0.000436105	0.00100013	0.00229361
CO2	230	0	0	0	0	0	0	0	0	0	0	0	0	0	0	0	0	0	0	0	0	0	0	0	8.78582e-05	0.000187703	0.00040137	0.000920467	0.00211092
CO2	231	0	0	0	0	0	0	0	0	0	0	0	0	0	0	0	0	0	0	0	0	7.08546e-06	6.2619e-05	5.25913e-05	1.14136e-05	0.000172752	0.000369401	0.000847153	0.00194279
CO2	232	0	0	0	0	0	0	0	0	0	0	0	0	0	0	0	0	0	0	0	0	0	0	0	7.99513e-05	0.000158993	0.000339979	0.000779678	0.00178805
CO2	233	0	0	0	0	0	0	0	0	0	0	0	0	0	0	0	0	0	0	0	4.54733e-05	0	0	5.69567e-05	6.39154e-05	0.000146329	0.0003129	0.000717578	0.00164563
CO2	234	0	0	0	0	0	0	0	0	0	0	0	0	0	0	0	0	0	0	0	0	0	0	0	6.84925e-05	0.000134674	0.000287978	0.000660423	0.00151456
CO2	235	0	0	0	0	0	0	0	0	0	0	0	0	0	0	0	0	0	0	0	0	0	5.24276e-05	5.84462e-05	8.89783e-06	7.2059e-05	0.00026504	0.000607821	0.00139393
CO2	236	4.74281e-05	4.74281e-05	4.74281e-05	4.74281e-05	4.74281e-05	4.74281e-05	4.74281e-05	4.74281e-05	4.74281e-05	4.74281e-05	4.74281e-05	4.74281e-05	4.74281e-05	4.74281e-05	4.74281e-05	4.74281e-05	4.74281e-05	4.74281e-05	4.74281e-05	4.74281e-05	4.74281e-05	4.74281e-05	4.74281e-05	0.000109757	0.000116601	0.000291358	0.000606837	0.00133033
CO2	237	0	0	0	0	0	0	0	0	0	0	0	0	0	0	0	0	0	0	0	0	0	0	0	5.7364e-05	0.000112699	3.64812e-05	0.000514853	0.00118072
CO2	238	0	0	0	0	0	0	0	0	0	0	0	0	0	0	0	0	0	0	0	0	0	0	3.86263e-05	0	0.000103722	0.000221596	0.000473845	0.00108668
CO2	239	0	0	0	0	0	0	0	0	0	0	0	0	0	0	0	0	0	0	0	0	0	0	0	6.50547e-05	9.54609e-05	0.000203946	0.000436104	0.00100013
CO2	240	0	0	0	0	0	0	0	0	0	0	0	0	0	0	0	0	0	0	0	0	0	0	0	0	8.78576e-05	0.000187702	0.000401369	0.000920466
CO2	241	0	0	0	0	0	0	0	0	0	0	0	0	0	0	0	0	0	0	0	0	0	7.08484e-06	6.26166e-05	5.25904e-05	1.14135e-05	0.000172752	0.0003694	0.000847152
CO2	242	0	0	0	0	0	0	0	0	0	0	0	0	0	0	0	0	0	0	0	0	0	0	0	0	7.99507e-05	0.000158992	0.000339978	0.000779678
CO2	243	0	0	0	0	0	0	0	0	0	0	0	0	0	0	0	0	0	0	0	0	4.54643e-05	0	0	5.69557e-05	6.39149e-05	0.000146329	0.000312899	0.000717577
CO2	244	0	0	0	0	0	0	0	0	0	0	0	0	0	0	0	0	0	0	0	0	0	0	0	0	6.8492e-05	0.000134674	0.000287977	0.000660423
CO2	245	0	0	0	0	0	0	0	0	0	0	0	0	0	0	0	0	0	0	0	0	0	0	5.24256e-05	5.84452e-05	8.89777e-06	7.20588e-05	0.00026504	0.000607821
CO2	246	0	0	0	0	0	0	0	0	0	0	0	0	0	0	0	0	0	0	0	0	0	0	0	0	6.2328e-05	6.91727e-05	0.00024393	0.000559409
CO2	247	0	0	0	0	0	0	0	0	0	0	0	0	0	0	0	0	0	0	0	0	0	0	0	0	5.73636e-05	0.000112698	3.64812e-05	0.000514853
CO2	248	0	0	0	0	0	0	0	0	0	0	0	0	0	0	0	0	0	0	0	0	0	0	0	3.86257e-05	0	0.000103722	0.000221596	0.000473845
CO2	249	0	0	0	0	0	0	0	0	0	0	0	0	0	0	0	0	0	0	0	0	0	0	0	0	6.50543e-05	9.54606e-05	0.000203946	0.000436104
CO2	250	0	0	0	0	0	0	0	0	0	0	0	0	0	0	0	0	0	0	0	0	0	0	0	0	0	8.78573e-05	0.000187702	0.000401369
CO2	251	0	0	0	0	0	0	0	0	0	0	0	0	0	0	0	0	0	0	0	0	0	0	7.08458e-06	6.26156e-05	5.25901e-05	1.14135e-05	0.000172751	0.0003694
CO2	252	0	0	0	0	0	0	0	0	0	0	0	0	0	0	0	0	0	0	0	0	0	0	0	0	0	7.99505e-05	0.000158992	0.000339978
CO2	253	0	0	0	0	0	0	0	0	0	0	0	0	0	0	0	0	0	0	0	0	0	4.54604e-05	0	0	5.69553e-05	6.39147e-05	0.000146328	0.000312899
CO2	254	0	0	0	0	0	0	0	0	0	0	0	0	0	0	0	0	0	0	0	0	0	0	0	0	0	6.84918e-05	0.000134674	0.000287977
CO2	255	0	0	0	0	0	0	0	0	0	0	0	0	0	0	0	0	0	0	0	0	0	0	0	5.24247e-05	5.84448e-05	8.89774e-06	7.20587e-05	0.00026504
CO2	256	0	0	0	0	0	0	0	0	0	0	0	0	0	0	0	0	0	0	0	0	0	0	0	0	0	6.23278e-05	6.91726e-05	0.00024393
CO2	257	0	0	0	0	0	0	0	0	0	0	0	0	0	0	0	0	0	0	0	0	0	0	0	0	0	5.73634e-05	0.000112698	3.64811e-05
CO2	258	0	0	0	0	0	0	0	0	0	0	0	0	0	0	0	0	0	0	0	0	0	0	0	0	3.86254e-05	0	0.000103722	0.000221595
CO2	259	4.16692e-05	4.16692e-05	4.16692e-05	4.16692e-05	4.16692e-05	4.16692e-05	4.16692e-05	4.16692e-05	4.16692e-05	4.16692e-05	4.16692e-05	4.16692e-05	4.16692e-05	4.16692e-05	4.16692e-05	4.16692e-05	4.16692e-05	4.16692e-05	4.16692e-05	4.16692e-05	4.16692e-05	4.16692e-05	4.16692e-05	4.16692e-05	4.16692e-05	0.000106723	0.00013713	0.000245615
CO2	260	0	0	0	0	0	0	0	0	0	0	0	0	0	0	0	0	0	0	0	0	0	0	0	0	0	0	8.78572e-05	0.000187702
CO2	261	0	0	0	0	0	0	0	0	0	0	0	0	0	0	0	0	0	0	0	0	0	0	0	7.08446e-06	6.26152e-05	5.25899e-05	1.14135e-05	0.000172751
CO2	262	0	0	0	0	0	0	0	0	0	0	0	0	0	0	0	0	0	0	0	0	0	0	0	0	0	0	7.99504e-05	0.000158992
CO2	263	0	0	0	0	0	0	0	0	0	0	0	0	0	0	0	0	0	0	0	0	0	0	4.54587e-05	0	0	5.69552e-05	6.39147e-05	0.000146328
CO2	264	0	0	0	0	0	0	0	0	0	0	0	0	0	0	0	0	0	0	0	0	0	0	0	0	0	0	6.84917e-05	0.000134673
CO2	265	0	0	0	0	0	0	0	0	0	0	0	0	0	0	0	0	0	0	0	0	0	0	0	0	5.24243e-05	5.84446e-05	8.89773e-06	7.20586e-05
CO2	266	0	0	0	0	0	0	0	0	0	0	0	0	0	0	0	0	0	0	0	0	0	0	0	0	0	0	6.23277e-05	6.91725e-05
CO2	267	0	0	0	0	0	0	0	0	0	0	0	0	0	0	0	0	0	0	0	0	0	0	0	0	0	0	5.73634e-05	0.000112698
CO2	268	0	0	0	0	0	0	0	0	0	0	0	0	0	0	0	0	0	0	0	0	0	0	0	0	0	3.86253e-05	0	0.000103722
CO2	269	0	0	0	0	0	0	0	0	0	0	0	0	0	0	0	0	0	0	0	0	0	0	0	0	0	0	6.5054e-05	9.54604e-05
CO2	270	0	0	0	0	0	0	0	0	0	0	0	0	0	0	0	0	0	0	0	0	0	0	0	0	0	0	0	8.78571e-05
CO2	271	0	0	0	0	0	0	0	0	0	0	0	0	0	0	0	0	0	0	0	0	0	0	0	0	7.08441e-06	6.2615e-05	5.25898e-05	1.14135e-05
CO2	272	0	0	0	0	0	0	0	0	0	0	0	0	0	0	0	0	0	0	0	0	0	0	0	0	0	0	0	7.99503e-05
CO2	273	0	0	0	0	0	0	0	0	0	0	0	0	0	0	0	0	0	0	0	0	0	0	0	4.54579e-05	0	0	5.69551e-05	6.39146e-05
CO2	274	0	0	0	0	0	0	0	0	0	0	0	0	0	0	0	0	0	0	0	0	0	0	0	0	0	0	0	6.84916e-05
CO2	275	0	0	0	0	0	0	0	0	0	0	0	0	0	0	0	0	0	0	0	0	0	0	0	0	0	5.24242e-05	5.84445e-05	8.89772e-06
CO2	276	0	0	0	0	0	0	0	0	0	0	0	0	0	0	0	0	0	0	0	0	0	0	0	0	0	0	0	6.23277e-05
CO2	277	0	0	0	0	0	0	0	0	0	0	0	0	0	0	0	0	0	0	0	0	0	0	0	0	0	0	0	5.73633e-05
CO2	278	0	0	0	0	0	0	0	0	0	0	0	0	0	0	0	0	0	0	0	0	0	0	0	0	0	0	3.86252e-05	0
CO2	279	0	0	0	0	0	0	0	0	0	0	0	0	0	0	0	0	0	0	0	0	0	0	0	0	0	0	0	6.50539e-05
CO2	280	0	0	0	0	0	0	0	0	0	0	0	0	0	0	0	0	0	0	0	0	0	0	0	0	0	0	0	0
CO2	281	0	0	0	0	0	0	0	0	0	0	0	0	0	0	0	0	0	0	0	0	0	0	0	0	0	7.08439e-06	6.26149e-05	5.25898e-05
CO2	282	0	0	0	0	0	0	0	0	0	0	0	0	0	0	0	0	0	0	0	0	0	0	0	0	0	0	0	0
CO2	283	0	0	0	0	0	0	0	0	0	0	0	0	0	0	0	0	0	0	0	0	0	0	0	0	4.54576e-05	0	0	5.6955e-05
CO2	284	0	0	0	0	0	0	0	0	0	0	0	0	0	0	0	0	0	0	0	0	0	0	0	0	0	0	0	0
CO2	285	0	0	0	0	0	0	0	0	0	0	0	0	0	0	0	0	0	0	0	0	0	0	0	0	0	0	5.24241e-05	5.84445e-05
CO2	286	0	0	0	0	0	0	0	0	0	0	0	0	0	0	0	0	0	0	0	0	0	0	0	0	0	0	0	0
CO2	287	0	0	0	0	0	0	0	0	0	0	0	0	0	0	0	0	0	0	0	0	0	0	0	0	0	0	0	0
CO2	288	0	0	0	0	0	0	0	0	0	0	0	0	0	0	0	0	0	0	0	0	0	0	0	0	0	0	0	3.86252e-05
CO2	289	0	0	0	0	0	0	0	0	0	0	0	0	0	0	0	0	0	0	0	0	0	0	0	0	0	0	0	0
CO2	290	0	0	0	0	0	0	0	0	0	0	0	0	0	0	0	0	0	0	0	0	0	0	0	0	0	0	0	0
CO2	291	0	0	0	0	0	0	0	0	0	0	0	0	0	0	0	0	0	0	0	0	0	0	0	0	0	0	7.08438e-06	6.26148e-05
CO2	292	0	0	0	0	0	0	0	0	0	0	0	0	0	0	0	0	0	0	0	0	0	0	0	0	0	0	0	0
CO2	293	0	0	0	0	0	0	0	0	0	0	0	0	0	0	0	0	0	0	0	0	0	0	0	0	0	4.54575e-05	0	0
CO2	294	0	0	0	0	0	0	0	0	0	0	0	0	0	0	0	0	0	0	0	0	0	0	0	0	0	0	0	0
CO2	295	0	0	0	0	0	0	0	0	0	0	0	0	0	0	0	0	0	0	0	0	0	0	0	0	0	0	0	5.24241e-05
CO2	296	0	0	0	0	0	0	0	0	0	0	0	0	0	0	0	0	0	0	0	0	0	0	0	0	0	0	0	0
CO2	297	0	0	0	0	0	0	0	0	0	0	0	0	0	0	0	0	0	0	0	0	0	0	0	0	0	0	0	0
CO2	298	0	0	0	0	0	0	0	0	0	0	0	0	0	0	0	0	0	0	0	0	0	0	0	0	0	0	0	0
CO2	299	0	0	0	0	0	0	0	0	0	0	0	0	0	0	0	0	0	0	0	0	0	0	0	0	0	0	0	0
CO2	300	0	0	0	0	0	0	0	0	0	0	0	0	0	0	0	0	0	0	0	0	0	0	0	0	0	0	0	0

## Sheet: OSB_MB
Table SM.OSB.MB: Carbon emission fluxes (kgC/m3 wood product) over simulation period (0-300 years) at building lifespans (BL) 1-150 years, building in Manitoba
Emission	Timestep_years	BL001	BL002	BL003	BL004	BL005	BL006	BL007	BL008	BL009	BL010	BL015	BL020	BL025	BL030	BL035	BL040	BL045	BL050	BL060	BL070	BL080	BL090	BL100	BL110	BL120	BL130	BL140	BL150
CH4	1
CH4	2	0.121876	0.121876	0.121876	0.121876	0.121876	0.121876	0.121876	0.121876	0.121876	0.121876	0.121876	0.121876	0.121876	0.121876	0.121876	0.121876	0.121876	0.121876	0.121876	0.121876	0.121876	0.121876	0.121876	0.121876	0.121876	0.121876	0.121876	0.121876
CH4	3	1.19983	0.119538	0.119538	0.119538	0.119538	0.119538	0.119538	0.119538	0.119538	0.119538	0.119538	0.119538	0.119538	0.119538	0.119538	0.119538	0.119538	0.119538	0.119538	0.119538	0.119538	0.119538	0.119538	0.119538	0.119538	0.119538	0.119538	0.119538
CH4	4	1.17721	1.19754	0.117246	0.117246	0.117246	0.117246	0.117246	0.117246	0.117246	0.117246	0.117246	0.117246	0.117246	0.117246	0.117246	0.117246	0.117246	0.117246	0.117246	0.117246	0.117246	0.117246	0.117246	0.117246	0.117246	0.117246	0.117246	0.117246
CH4	5	1.15501	1.17496	1.19529	0.114998	0.114998	0.114998	0.114998	0.114998	0.114998	0.114998	0.114998	0.114998	0.114998	0.114998	0.114998	0.114998	0.114998	0.114998	0.114998	0.114998	0.114998	0.114998	0.114998	0.114998	0.114998	0.114998	0.114998	0.114998
CH4	6	1.13324	1.15281	1.17276	1.19309	0.112794	0.112794	0.112794	0.112794	0.112794	0.112794	0.112794	0.112794	0.112794	0.112794	0.112794	0.112794	0.112794	0.112794	0.112794	0.112794	0.112794	0.112794	0.112794	0.112794	0.112794	0.112794	0.112794	0.112794
CH4	7	1.11187	1.13107	1.15065	1.1706	1.19093	0.110632	0.110632	0.110632	0.110632	0.110632	0.110632	0.110632	0.110632	0.110632	0.110632	0.110632	0.110632	0.110632	0.110632	0.110632	0.110632	0.110632	0.110632	0.110632	0.110632	0.110632	0.110632	0.110632
CH4	8	1.0909	1.10975	1.12895	1.14853	1.16848	1.18881	0.108512	0.108512	0.108512	0.108512	0.108512	0.108512	0.108512	0.108512	0.108512	0.108512	0.108512	0.108512	0.108512	0.108512	0.108512	0.108512	0.108512	0.108512	0.108512	0.108512	0.108512	0.108512
CH4	9	1.07034	1.08883	1.10767	1.12687	1.14645	1.1664	1.18673	0.106433	0.106433	0.106433	0.106433	0.106433	0.106433	0.106433	0.106433	0.106433	0.106433	0.106433	0.106433	0.106433	0.106433	0.106433	0.106433	0.106433	0.106433	0.106433	0.106433	0.106433
CH4	10	1.05016	1.0683	1.08679	1.10563	1.12484	1.14441	1.16436	1.18469	0.104394	0.104394	0.104394	0.104394	0.104394	0.104394	0.104394	0.104394	0.104394	0.104394	0.104394	0.104394	0.104394	0.104394	0.104394	0.104394	0.104394	0.104394	0.104394	0.104394
CH4	11	1.03036	1.04816	1.0663	1.08479	1.10363	1.12284	1.14241	1.16236	1.18269	0.102395	0.102395	0.102395	0.102395	0.102395	0.102395	0.102395	0.102395	0.102395	0.102395	0.102395	0.102395	0.102395	0.102395	0.102395	0.102395	0.102395	0.102395	0.102395
CH4	12	1.01093	1.0284	1.0462	1.06434	1.08283	1.10167	1.12088	1.14045	1.1604	1.18073	0.100435	0.100435	0.100435	0.100435	0.100435	0.100435	0.100435	0.100435	0.100435	0.100435	0.100435	0.100435	0.100435	0.100435	0.100435	0.100435	0.100435	0.100435
CH4	13	0.991873	1.00901	1.02647	1.04427	1.06241	1.0809	1.09975	1.11895	1.13853	1.15848	0.0985118	0.0985118	0.0985118	0.0985118	0.0985118	0.0985118	0.0985118	0.0985118	0.0985118	0.0985118	0.0985118	0.0985118	0.0985118	0.0985118	0.0985118	0.0985118	0.0985118	0.0985118
CH4	14	0.973174	0.989987	1.00712	1.02459	1.04239	1.06053	1.07902	1.09786	1.11707	1.13664	0.0966262	0.0966262	0.0966262	0.0966262	0.0966262	0.0966262	0.0966262	0.0966262	0.0966262	0.0966262	0.0966262	0.0966262	0.0966262	0.0966262	0.0966262	0.0966262	0.0966262	0.0966262
CH4	15	0.954827	0.971324	0.988138	1.00527	1.02274	1.04054	1.05868	1.07717	1.09601	1.11522	0.094777	0.094777	0.094777	0.094777	0.094777	0.094777	0.094777	0.094777	0.094777	0.094777	0.094777	0.094777	0.094777	0.094777	0.094777	0.094777	0.094777	0.094777
CH4	16	0.936827	0.953014	0.969511	0.986325	1.00346	1.02093	1.03873	1.05687	1.07536	1.0942	0.0929636	0.0929636	0.0929636	0.0929636	0.0929636	0.0929636	0.0929636	0.0929636	0.0929636	0.0929636	0.0929636	0.0929636	0.0929636	0.0929636	0.0929636	0.0929636	0.0929636	0.0929636
CH4	17	0.919167	0.935049	0.951235	0.967732	0.984546	1.00168	1.01915	1.03695	1.05509	1.07358	1.17148	0.0911851	0.0911851	0.0911851	0.0911851	0.0911851	0.0911851	0.0911851	0.0911851	0.0911851	0.0911851	0.0911851	0.0911851	0.0911851	0.0911851	0.0911851	0.0911851	0.0911851
CH4	18	0.901839	0.917422	0.933304	0.949491	0.965988	0.982802	0.999938	1.0174	1.0352	1.05334	1.14941	0.089441	0.089441	0.089441	0.089441	0.089441	0.089441	0.089441	0.089441	0.089441	0.089441	0.089441	0.089441	0.089441	0.089441	0.089441	0.089441	0.089441
CH4	19	0.884839	0.900129	0.915712	0.931594	0.947781	0.964278	0.981091	0.998228	1.01569	1.03349	1.12775	0.0877305	0.0877305	0.0877305	0.0877305	0.0877305	0.0877305	0.0877305	0.0877305	0.0877305	0.0877305	0.0877305	0.0877305	0.0877305	0.0877305	0.0877305	0.0877305	0.0877305
CH4	20	0.868159	0.883161	0.898451	0.914034	0.929916	0.946103	0.9626	0.979414	0.99655	1.01401	1.10649	0.086053	0.086053	0.086053	0.086053	0.086053	0.086053	0.086053	0.086053	0.086053	0.086053	0.086053	0.086053	0.086053	0.086053	0.086053	0.086053	0.086053
CH4	21	0.851794	0.866514	0.881516	0.896806	0.912389	0.928271	0.944458	0.960955	0.977769	0.994905	1.08564	0.0844079	0.0844079	0.0844079	0.0844079	0.0844079	0.0844079	0.0844079	0.0844079	0.0844079	0.0844079	0.0844079	0.0844079	0.0844079	0.0844079	0.0844079	0.0844079	0.0844079
CH4	22	0.835738	0.850181	0.864901	0.879903	0.895193	0.910776	0.926658	0.942845	0.959342	0.976155	1.06519	1.16309	0.0827945	0.0827945	0.0827945	0.0827945	0.0827945	0.0827945	0.0827945	0.0827945	0.0827945	0.0827945	0.0827945	0.0827945	0.0827945	0.0827945	0.0827945	0.0827945
CH4	23	0.819985	0.834156	0.848599	0.863318	0.878321	0.89361	0.909194	0.925076	0.941262	0.957759	1.04512	1.14118	0.0812122	0.0812122	0.0812122	0.0812122	0.0812122	0.0812122	0.0812122	0.0812122	0.0812122	0.0812122	0.0812122	0.0812122	0.0812122	0.0812122	0.0812122	0.0812122
CH4	24	0.804529	0.818433	0.832604	0.847047	0.861767	0.876769	0.892059	0.907642	0.923524	0.93971	1.02542	1.11968	0.0796604	0.0796604	0.0796604	0.0796604	0.0796604	0.0796604	0.0796604	0.0796604	0.0796604	0.0796604	0.0796604	0.0796604	0.0796604	0.0796604	0.0796604	0.0796604
CH4	25	0.789365	0.803007	0.816911	0.831082	0.845525	0.860245	0.875247	0.890537	0.90612	0.922002	1.0061	1.09858	0.0781384	0.0781384	0.0781384	0.0781384	0.0781384	0.0781384	0.0781384	0.0781384	0.0781384	0.0781384	0.0781384	0.0781384	0.0781384	0.0781384	0.0781384	0.0781384
CH4	26	0.774486	0.787872	0.801515	0.815419	0.82959	0.844032	0.858752	0.873754	0.889044	0.904627	0.987143	1.07788	0.0766458	0.0766458	0.0766458	0.0766458	0.0766458	0.0766458	0.0766458	0.0766458	0.0766458	0.0766458	0.0766458	0.0766458	0.0766458	0.0766458	0.0766458	0.0766458
CH4	27	0.759889	0.773023	0.786408	0.800051	0.813955	0.828126	0.842569	0.857288	0.87229	0.88758	0.968543	1.05757	1.15548	0.0751819	0.0751819	0.0751819	0.0751819	0.0751819	0.0751819	0.0751819	0.0751819	0.0751819	0.0751819	0.0751819	0.0751819	0.0751819	0.0751819	0.0751819
CH4	28	0.745566	0.758453	0.771587	0.784973	0.798615	0.812519	0.82669	0.841133	0.855853	0.870855	0.950294	1.03765	1.13371	0.0737462	0.0737462	0.0737462	0.0737462	0.0737462	0.0737462	0.0737462	0.0737462	0.0737462	0.0737462	0.0737462	0.0737462	0.0737462	0.0737462	0.0737462
CH4	29	0.731514	0.744158	0.757045	0.770179	0.783565	0.797207	0.811111	0.825282	0.839725	0.854445	0.932388	1.0181	1.11235	0.0723382	0.0723382	0.0723382	0.0723382	0.0723382	0.0723382	0.0723382	0.0723382	0.0723382	0.0723382	0.0723382	0.0723382	0.0723382	0.0723382	0.0723382
CH4	30	0.717727	0.730133	0.742777	0.755664	0.768798	0.782184	0.795826	0.80973	0.823901	0.838344	0.914821	0.998919	1.0914	0.0709572	0.0709572	0.0709572	0.0709572	0.0709572	0.0709572	0.0709572	0.0709572	0.0709572	0.0709572	0.0709572	0.0709572	0.0709572	0.0709572	0.0709572
CH4	31	0.7042	0.716373	0.728779	0.741423	0.75431	0.767443	0.780829	0.794472	0.808376	0.822547	0.897584	0.9801	1.07084	0.0696028	0.0696028	0.0696028	0.0696028	0.0696028	0.0696028	0.0696028	0.0696028	0.0696028	0.0696028	0.0696028	0.0696028	0.0696028	0.0696028	0.0696028
CH4	32	0.690928	0.702872	0.715044	0.727451	0.740095	0.752981	0.766115	0.779501	0.793143	0.807047	0.880673	0.961635	1.05067	1.14857	0.0682745	0.0682745	0.0682745	0.0682745	0.0682745	0.0682745	0.0682745	0.0682745	0.0682745	0.0682745	0.0682745	0.0682745	0.0682745	0.0682745
CH4	33	0.677907	0.689626	0.701569	0.713742	0.726148	0.738792	0.751678	0.764812	0.778198	0.791841	0.86408	0.943519	1.03087	1.12694	0.0669717	0.0669717	0.0669717	0.0669717	0.0669717	0.0669717	0.0669717	0.0669717	0.0669717	0.0669717	0.0669717	0.0669717	0.0669717	0.0669717
CH4	34	0.665131	0.676629	0.688348	0.700291	0.712464	0.72487	0.737514	0.750401	0.763535	0.77692	0.8478	0.925744	1.01146	1.10571	0.0656939	0.0656939	0.0656939	0.0656939	0.0656939	0.0656939	0.0656939	0.0656939	0.0656939	0.0656939	0.0656939	0.0656939	0.0656939	0.0656939
CH4	35	0.652596	0.663878	0.675376	0.687095	0.699038	0.711211	0.723617	0.736261	0.749148	0.762281	0.831827	0.908304	0.992403	1.08488	0.0644407	0.0644407	0.0644407	0.0644407	0.0644407	0.0644407	0.0644407	0.0644407	0.0644407	0.0644407	0.0644407	0.0644407	0.0644407	0.0644407
CH4	36	0.640297	0.651367	0.662649	0.674147	0.685865	0.697809	0.709982	0.722388	0.735032	0.747918	0.816156	0.891193	0.973709	1.06445	0.0632116	0.0632116	0.0632116	0.0632116	0.0632116	0.0632116	0.0632116	0.0632116	0.0632116	0.0632116	0.0632116	0.0632116	0.0632116	0.0632116
CH4	37	0.628231	0.639092	0.650161	0.661443	0.672941	0.68466	0.696603	0.708776	0.721182	0.733826	0.800779	0.874404	0.955367	1.0444	1.1423	0.0620061	0.0620061	0.0620061	0.0620061	0.0620061	0.0620061	0.0620061	0.0620061	0.0620061	0.0620061	0.0620061	0.0620061	0.0620061
CH4	38	0.616392	0.627048	0.637909	0.648979	0.660261	0.671759	0.683478	0.695421	0.707594	0.72	0.785693	0.857932	0.937371	1.02473	1.12079	0.0608238	0.0608238	0.0608238	0.0608238	0.0608238	0.0608238	0.0608238	0.0608238	0.0608238	0.0608238	0.0608238	0.0608238	0.0608238
CH4	39	0.604776	0.615232	0.625889	0.63675	0.647819	0.659101	0.670599	0.682318	0.694261	0.706434	0.77089	0.84177	0.919714	1.00543	1.09968	0.0596642	0.0596642	0.0596642	0.0596642	0.0596642	0.0596642	0.0596642	0.0596642	0.0596642	0.0596642	0.0596642	0.0596642	0.0596642
CH4	40	0.593379	0.603638	0.614095	0.624751	0.635612	0.646682	0.657964	0.669462	0.681181	0.693124	0.756367	0.825913	0.90239	0.986489	1.07897	0.0585268	0.0585268	0.0585268	0.0585268	0.0585268	0.0585268	0.0585268	0.0585268	0.0585268	0.0585268	0.0585268	0.0585268	0.0585268
CH4	41	0.582197	0.592264	0.602523	0.612979	0.623636	0.634497	0.645566	0.656848	0.668346	0.680065	0.742118	0.810355	0.885393	0.967908	1.05865	0.0574112	0.0574112	0.0574112	0.0574112	0.0574112	0.0574112	0.0574112	0.0574112	0.0574112	0.0574112	0.0574112	0.0574112	0.0574112
CH4	42	0.571226	0.581103	0.591169	0.601429	0.611885	0.622542	0.633403	0.644472	0.655754	0.667252	0.728137	0.79509	0.868715	0.949678	1.03871	1.13661	0.0563171	0.0563171	0.0563171	0.0563171	0.0563171	0.0563171	0.0563171	0.0563171	0.0563171	0.0563171	0.0563171	0.0563171
CH4	43	0.560462	0.570153	0.58003	0.590096	0.600356	0.610812	0.621469	0.63233	0.643399	0.654681	0.71442	0.780113	0.852352	0.931791	1.01915	1.11521	0.055244	0.055244	0.055244	0.055244	0.055244	0.055244	0.055244	0.055244	0.055244	0.055244	0.055244	0.055244
CH4	44	0.549901	0.55941	0.569101	0.578978	0.589044	0.599303	0.609759	0.620416	0.631277	0.642347	0.700961	0.765418	0.836298	0.914242	0.999953	1.09421	0.0541914	0.0541914	0.0541914	0.0541914	0.0541914	0.0541914	0.0541914	0.0541914	0.0541914	0.0541914	0.0541914	0.0541914
CH4	45	0.539539	0.548869	0.558377	0.568068	0.577945	0.588011	0.598271	0.608727	0.619384	0.630245	0.687756	0.751	0.820546	0.897023	0.981121	1.0736	0.0531591	0.0531591	0.0531591	0.0531591	0.0531591	0.0531591	0.0531591	0.0531591	0.0531591	0.0531591	0.0531591	0.0531591
CH4	46	0.529373	0.538527	0.547856	0.557365	0.567056	0.576933	0.586999	0.597258	0.607714	0.618371	0.6748	0.736853	0.80509	0.880128	0.962644	1.05338	0.0521465	0.0521465	0.0521465	0.0521465	0.0521465	0.0521465	0.0521465	0.0521465	0.0521465	0.0521465	0.0521465	0.0521465
CH4	47	0.519398	0.52838	0.537534	0.546863	0.556372	0.566063	0.575939	0.586006	0.596265	0.606721	0.662088	0.722974	0.789926	0.863552	0.944514	1.03355	1.13145	0.0511534	0.0511534	0.0511534	0.0511534	0.0511534	0.0511534	0.0511534	0.0511534	0.0511534	0.0511534	0.0511534
CH4	48	0.509611	0.518424	0.527406	0.536559	0.545889	0.555398	0.565089	0.574965	0.585032	0.595291	0.649616	0.709355	0.775048	0.847288	0.926727	1.01408	1.11014	0.0501793	0.0501793	0.0501793	0.0501793	0.0501793	0.0501793	0.0501793	0.0501793	0.0501793	0.0501793	0.0501793
CH4	49	0.500009	0.508656	0.517468	0.52645	0.535604	0.544934	0.554442	0.564133	0.57401	0.584076	0.637379	0.695994	0.76045	0.83133	0.909274	0.994986	1.08924	0.0492238	0.0492238	0.0492238	0.0492238	0.0492238	0.0492238	0.0492238	0.0492238	0.0492238	0.0492238	0.0492238
CH4	50	0.490588	0.499072	0.507719	0.516531	0.525513	0.534667	0.543996	0.553505	0.563196	0.573073	0.625372	0.682884	0.746127	0.815673	0.89215	0.976249	1.06873	0.0482867	0.0482867	0.0482867	0.0482867	0.0482867	0.0482867	0.0482867	0.0482867	0.0482867	0.0482867	0.0482867
CH4	51	0.481344	0.489669	0.498153	0.506799	0.515612	0.524594	0.533748	0.543077	0.552586	0.562277	0.613592	0.670021	0.732074	0.800311	0.875349	0.957865	1.0486	0.0473675	0.0473675	0.0473675	0.0473675	0.0473675	0.0473675	0.0473675	0.0473675	0.0473675	0.0473675	0.0473675
CH4	52	0.472275	0.480443	0.488767	0.497251	0.505898	0.51471	0.523692	0.532846	0.542176	0.551684	0.602034	0.657401	0.718286	0.785239	0.858864	0.939827	1.02886	1.12676	0.0464659	0.0464659	0.0464659	0.0464659	0.0464659	0.0464659	0.0464659	0.0464659	0.0464659	0.0464659
CH4	53	0.463377	0.471391	0.479558	0.487883	0.496367	0.505014	0.513826	0.522808	0.531962	0.541291	0.590693	0.645019	0.704758	0.77045	0.84269	0.922129	1.00948	1.10555	0.0455816	0.0455816	0.0455816	0.0455816	0.0455816	0.0455816	0.0455816	0.0455816	0.0455816	0.0455816
CH4	54	0.454646	0.462509	0.470523	0.478691	0.487015	0.495499	0.504146	0.512959	0.521941	0.531094	0.579567	0.632869	0.691484	0.755941	0.826821	0.904764	0.990476	1.08473	0.0447143	0.0447143	0.0447143	0.0447143	0.0447143	0.0447143	0.0447143	0.0447143	0.0447143	0.0447143
CH4	55	0.44608	0.453795	0.461658	0.469672	0.47784	0.486165	0.494649	0.503295	0.512108	0.52109	0.56865	0.620949	0.678461	0.741704	0.81125	0.887727	0.971825	1.06431	0.0438635	0.0438635	0.0438635	0.0438635	0.0438635	0.0438635	0.0438635	0.0438635	0.0438635	0.0438635
CH4	56	0.437676	0.445246	0.452961	0.460824	0.468838	0.477006	0.48533	0.493814	0.502461	0.511274	0.557938	0.609254	0.665683	0.727736	0.795973	0.87101	0.953526	1.04427	0.043029	0.043029	0.043029	0.043029	0.043029	0.043029	0.043029	0.043029	0.043029	0.043029
CH4	57	0.42943	0.436857	0.444427	0.452142	0.460005	0.468019	0.476187	0.484512	0.492996	0.501642	0.547429	0.597778	0.653146	0.714031	0.780983	0.854609	0.935571	1.0246	0.0422105	0.0422105	0.0422105	0.0422105	0.0422105	0.0422105	0.0422105	0.0422105	0.0422105	0.0422105
CH4	58	0.421339	0.428627	0.436054	0.443624	0.451339	0.459203	0.467217	0.475384	0.483709	0.492193	0.537117	0.586519	0.640845	0.700584	0.766276	0.838516	0.917955	1.00531	0.0414076	0.0414076	0.0414076	0.0414076	0.0414076	0.0414076	0.0414076	0.0414076	0.0414076	0.0414076
CH4	59	0.413401	0.420552	0.427839	0.435267	0.442837	0.450552	0.458415	0.466429	0.474597	0.482921	0.527	0.575472	0.628775	0.68739	0.751846	0.822726	0.90067	0.986382	0.0406202	0.0406202	0.0406202	0.0406202	0.0406202	0.0406202	0.0406202	0.0406202	0.0406202	0.0406202
CH4	60	0.405613	0.412629	0.419779	0.427067	0.434494	0.442064	0.449779	0.457643	0.465657	0.473824	0.517074	0.564634	0.616933	0.674445	0.737688	0.807234	0.883711	0.96781	0.0398477	0.0398477	0.0398477	0.0398477	0.0398477	0.0398477	0.0398477	0.0398477	0.0398477	0.0398477
CH4	61	0.397971	0.404855	0.411871	0.419021	0.426309	0.433737	0.441307	0.449022	0.456885	0.464899	0.507335	0.553999	0.605315	0.661744	0.723797	0.792034	0.867071	0.949587	0.0390901	0.0390901	0.0390901	0.0390901	0.0390901	0.0390901	0.0390901	0.0390901	0.0390901	0.0390901
CH4	62	0.390473	0.397228	0.404112	0.411128	0.418278	0.425566	0.432993	0.440563	0.448279	0.456142	0.497779	0.543565	0.593915	0.649282	0.710167	0.77712	0.850745	0.931708	1.11864	0.0383469	0.0383469	0.0383469	0.0383469	0.0383469	0.0383469	0.0383469	0.0383469	0.0383469
CH4	63	0.383117	0.389745	0.396499	0.403383	0.410399	0.417549	0.424837	0.432265	0.439835	0.44755	0.488403	0.533328	0.58273	0.637055	0.696794	0.762487	0.834726	0.914165	1.09758	0.0376179	0.0376179	0.0376179	0.0376179	0.0376179	0.0376179	0.0376179	0.0376179	0.0376179
CH4	64	0.3759	0.382402	0.389029	0.395784	0.402668	0.409684	0.416834	0.424122	0.43155	0.439119	0.479204	0.523283	0.571755	0.625058	0.683673	0.748129	0.819009	0.896953	1.07692	0.0369029	0.0369029	0.0369029	0.0369029	0.0369029	0.0369029	0.0369029	0.0369029	0.0369029
CH4	65	0.368818	0.375198	0.381701	0.388328	0.395082	0.401966	0.408982	0.416133	0.423421	0.430848	0.470178	0.513428	0.560988	0.613287	0.670799	0.734042	0.803588	0.880065	1.05664	0.0362015	0.0362015	0.0362015	0.0362015	0.0362015	0.0362015	0.0362015	0.0362015	0.0362015
CH4	66	0.36187	0.36813	0.37451	0.381013	0.38764	0.394395	0.401278	0.408294	0.415445	0.422733	0.461322	0.503758	0.550423	0.601738	0.658167	0.72022	0.788457	0.863495	1.03675	0.0355136	0.0355136	0.0355136	0.0355136	0.0355136	0.0355136	0.0355136	0.0355136	0.0355136
CH4	67	0.355053	0.361195	0.367455	0.373836	0.380338	0.386965	0.39372	0.400604	0.40762	0.41477	0.452634	0.494271	0.540057	0.590407	0.645774	0.706659	0.773612	0.847237	1.01723	0.0348388	0.0348388	0.0348388	0.0348388	0.0348388	0.0348388	0.0348388	0.0348388	0.0348388
CH4	68	0.348365	0.354391	0.360533	0.366794	0.373174	0.379676	0.386303	0.393058	0.399942	0.406958	0.444109	0.484962	0.529887	0.579289	0.633614	0.693353	0.759046	0.831285	0.99808	0.0341768	0.0341768	0.0341768	0.0341768	0.0341768	0.0341768	0.0341768	0.0341768	0.0341768
CH4	69	0.341802	0.347715	0.353742	0.359884	0.366144	0.372524	0.379027	0.385654	0.392408	0.399292	0.435744	0.475829	0.519908	0.56838	0.621683	0.680298	0.744754	0.815634	0.979289	0.0335275	0.0335275	0.0335275	0.0335275	0.0335275	0.0335275	0.0335275	0.0335275	0.0335275
CH4	70	0.335363	0.341165	0.347078	0.353105	0.359247	0.365507	0.371887	0.37839	0.385017	0.391772	0.427537	0.466867	0.510117	0.557677	0.609976	0.667488	0.730731	0.800277	0.960853	0.0328907	0.0328907	0.0328907	0.0328907	0.0328907	0.0328907	0.0328907	0.0328907	0.0328907
CH4	71	0.329046	0.334739	0.34054	0.346454	0.35248	0.358623	0.364883	0.371263	0.377765	0.384393	0.419485	0.458075	0.50051	0.547175	0.59849	0.65492	0.716973	0.78521	0.942763	0.0322659	0.0322659	0.0322659	0.0322659	0.0322659	0.0322659	0.0322659	0.0322659	0.0322659
CH4	72	0.322847	0.328433	0.334126	0.339928	0.345841	0.351868	0.35801	0.36427	0.37065	0.377152	0.411585	0.449448	0.491085	0.536871	0.587221	0.642588	0.703473	0.770426	0.925014	1.11195	0.0316531	0.0316531	0.0316531	0.0316531	0.0316531	0.0316531	0.0316531	0.0316531
CH4	73	0.316766	0.322246	0.327832	0.333525	0.339327	0.34524	0.351266	0.357409	0.363669	0.370049	0.403833	0.440984	0.481837	0.526762	0.576164	0.630489	0.690228	0.755921	0.907599	1.09102	0.031052	0.031052	0.031052	0.031052	0.031052	0.031052	0.031052	0.031052
CH4	74	0.310799	0.316176	0.321657	0.327242	0.332935	0.338737	0.34465	0.350677	0.356819	0.363079	0.396227	0.432679	0.472763	0.516843	0.565315	0.618618	0.677232	0.741689	0.890513	1.07048	0.0304624	0.0304624	0.0304624	0.0304624	0.0304624	0.0304624	0.0304624	0.0304624
CH4	75	0.304944	0.310221	0.315598	0.321078	0.326664	0.332357	0.338159	0.344072	0.350098	0.356241	0.388765	0.424531	0.463861	0.50711	0.55467	0.60697	0.664481	0.727725	0.873747	1.05033	0.029884	0.029884	0.029884	0.029884	0.029884	0.029884	0.029884	0.029884
CH4	76	0.2992	0.304377	0.309653	0.31503	0.320511	0.326097	0.331789	0.337591	0.343504	0.349531	0.381443	0.416536	0.455126	0.497561	0.544226	0.595541	0.65197	0.714023	0.857298	1.03055	0.0293167	0.0293167	0.0293167	0.0293167	0.0293167	0.0293167	0.0293167	0.0293167
CH4	77	0.293564	0.298644	0.303821	0.309097	0.314474	0.319954	0.32554	0.331233	0.337035	0.342948	0.374259	0.408692	0.446555	0.488192	0.533978	0.584328	0.639695	0.70058	0.841158	1.01115	0.0287602	0.0287602	0.0287602	0.0287602	0.0287602	0.0287602	0.0287602	0.0287602
CH4	78	0.288035	0.293018	0.298098	0.303275	0.308551	0.313928	0.319409	0.324994	0.330687	0.336489	0.367211	0.400995	0.438146	0.478999	0.523924	0.573326	0.627651	0.68739	0.825323	0.992117	0.0282142	0.0282142	0.0282142	0.0282142	0.0282142	0.0282142	0.0282142	0.0282142
CH4	79	0.282609	0.287499	0.292483	0.297562	0.302739	0.308015	0.313393	0.318873	0.324459	0.330151	0.360295	0.393444	0.429895	0.46998	0.514059	0.562531	0.615834	0.674449	0.809785	0.973441	0.0276788	0.0276788	0.0276788	0.0276788	0.0276788	0.0276788	0.0276788	0.0276788
CH4	80	0.277286	0.282084	0.286974	0.291958	0.297037	0.302214	0.30749	0.312867	0.318348	0.323933	0.35351	0.386034	0.4218	0.46113	0.50438	0.55194	0.604239	0.661751	0.79454	0.955115	0.0271535	0.0271535	0.0271535	0.0271535	0.0271535	0.0271535	0.0271535	0.0271535
CH4	81	0.272063	0.276771	0.281569	0.286459	0.291442	0.296522	0.301699	0.306975	0.312352	0.317832	0.346853	0.378765	0.413857	0.452447	0.494883	0.541547	0.592863	0.649292	0.779582	0.937135	0.0266382	0.0266382	0.0266382	0.0266382	0.0266382	0.0266382	0.0266382	0.0266382
CH4	82	0.266939	0.271558	0.276265	0.281063	0.285953	0.290937	0.296016	0.301193	0.306469	0.311847	0.34032	0.371632	0.406064	0.443928	0.485565	0.531351	0.581701	0.637068	0.764906	0.919494	1.10643	0.0261327	0.0261327	0.0261327	0.0261327	0.0261327	0.0261327	0.0261327
CH4	83	0.261911	0.266443	0.271062	0.275769	0.280567	0.285457	0.290441	0.295521	0.300697	0.305973	0.333911	0.364634	0.398418	0.435569	0.476422	0.521347	0.570749	0.625074	0.750506	0.902184	1.0856	0.0256369	0.0256369	0.0256369	0.0256369	0.0256369	0.0256369	0.0256369
CH4	84	0.256977	0.261424	0.265956	0.270575	0.275283	0.280081	0.284971	0.289954	0.295034	0.300211	0.327623	0.357767	0.390915	0.427367	0.467451	0.511531	0.560003	0.613305	0.736377	0.8852	1.06517	0.0251503	0.0251503	0.0251503	0.0251503	0.0251503	0.0251503	0.0251503
CH4	85	0.252137	0.2565	0.260947	0.265479	0.270098	0.274806	0.279604	0.284494	0.289478	0.294557	0.321453	0.35103	0.383554	0.41932	0.45865	0.5019	0.54946	0.601759	0.722514	0.868537	1.04512	0.0246735	0.0246735	0.0246735	0.0246735	0.0246735	0.0246735	0.0246735
CH4	86	0.247388	0.251669	0.256032	0.260479	0.265011	0.26963	0.274338	0.279136	0.284026	0.28901	0.3154	0.34442	0.376332	0.411425	0.450014	0.49245	0.539115	0.59043	0.708912	0.852187	1.02544	0.0242055	0.0242055	0.0242055	0.0242055	0.0242055	0.0242055	0.0242055
CH4	87	0.242729	0.246929	0.25121	0.255573	0.26002	0.264552	0.269171	0.273879	0.278677	0.283567	0.30946	0.337934	0.369246	0.403678	0.441541	0.483178	0.528965	0.579314	0.695567	0.836145	1.00614	0.0237464	0.0237464	0.0237464	0.0237464	0.0237464	0.0237464	0.0237464
CH4	88	0.238157	0.242278	0.246479	0.25076	0.255123	0.25957	0.264102	0.268721	0.273429	0.278226	0.303633	0.331571	0.362293	0.396077	0.433228	0.474081	0.519006	0.568408	0.682472	0.820404	0.987199	0.023296	0.023296	0.023296	0.023296	0.023296	0.023296	0.023296
CH4	89	0.233671	0.237715	0.241837	0.246037	0.250318	0.254681	0.259128	0.26366	0.268279	0.272987	0.297915	0.325327	0.355471	0.388619	0.425071	0.465155	0.509234	0.557707	0.669624	0.804961	0.968616	0.0228543	0.0228543	0.0228543	0.0228543	0.0228543	0.0228543	0.0228543
CH4	90	0.22927	0.233238	0.237282	0.241403	0.245604	0.249885	0.254248	0.258695	0.263227	0.267846	0.292304	0.319201	0.348778	0.381302	0.417068	0.456398	0.499647	0.547207	0.657018	0.789807	0.950383	0.0224209	0.0224209	0.0224209	0.0224209	0.0224209	0.0224209	0.0224209
CH4	91	0.224952	0.228845	0.232813	0.236857	0.240978	0.245178	0.24946	0.253823	0.258269	0.262802	0.2868	0.31319	0.34221	0.374122	0.409215	0.447805	0.49024	0.536905	0.64465	0.77494	0.932493	0.0219958	0.0219958	0.0219958	0.0219958	0.0219958	0.0219958	0.0219958
CH4	92	0.220715	0.224535	0.228428	0.232396	0.23644	0.240561	0.244761	0.249042	0.253406	0.257852	0.281399	0.307293	0.335767	0.367078	0.40151	0.439374	0.481011	0.526797	0.632514	0.760352	0.91494	1.10188	0.0215788	0.0215788	0.0215788	0.0215788	0.0215788	0.0215788
CH4	93	0.216558	0.220306	0.224126	0.228019	0.231987	0.236031	0.240152	0.244352	0.248633	0.252997	0.2761	0.301506	0.329444	0.360167	0.393951	0.431101	0.471955	0.51688	0.620607	0.746039	0.897717	1.08113	0.0211697	0.0211697	0.0211697	0.0211697	0.0211697	0.0211697
CH4	94	0.21248	0.216157	0.219905	0.223725	0.227618	0.231585	0.235629	0.239751	0.243951	0.248232	0.270901	0.295829	0.323241	0.353385	0.386533	0.422985	0.463069	0.507149	0.608924	0.731995	0.880819	1.06078	0.0207684	0.0207684	0.0207684	0.0207684	0.0207684	0.0207684
CH4	95	0.208478	0.212086	0.215763	0.219511	0.223331	0.227224	0.231192	0.235236	0.239357	0.243557	0.2658	0.290258	0.317155	0.346731	0.379256	0.415021	0.454351	0.497601	0.59746	0.718215	0.864238	1.04082	0.0203748	0.0203748	0.0203748	0.0203748	0.0203748	0.0203748
CH4	96	0.204552	0.208092	0.2117	0.215377	0.219125	0.222945	0.226838	0.230806	0.234849	0.238971	0.260794	0.284793	0.311183	0.340203	0.372115	0.407208	0.445798	0.488233	0.586213	0.704695	0.84797	1.02122	0.0199886	0.0199886	0.0199886	0.0199886	0.0199886	0.0199886
CH4	97	0.200699	0.204173	0.207713	0.211321	0.214998	0.218746	0.222566	0.226459	0.230427	0.234471	0.255883	0.27943	0.305324	0.333798	0.365109	0.399541	0.437405	0.479042	0.575178	0.69143	0.832008	1.002	0.0196098	0.0196098	0.0196098	0.0196098	0.0196098	0.0196098
CH4	98	0.196919	0.200328	0.203801	0.207341	0.21095	0.214627	0.218375	0.222195	0.226088	0.230055	0.251065	0.274169	0.299575	0.327513	0.358235	0.392019	0.42917	0.470023	0.56435	0.678414	0.816347	0.983141	0.0192382	0.0192382	0.0192382	0.0192382	0.0192382	0.0192382
CH4	99	0.193211	0.196555	0.199963	0.203437	0.206977	0.210585	0.214262	0.21801	0.22183	0.225723	0.246337	0.269006	0.293934	0.321346	0.35149	0.384639	0.42109	0.461175	0.553726	0.665644	0.80098	0.964635	0.0188737	0.0188737	0.0188737	0.0188737	0.0188737	0.0188737
CH4	100	0.189572	0.192853	0.196197	0.199605	0.203079	0.206619	0.210227	0.213905	0.217653	0.221472	0.241699	0.263941	0.2884	0.315296	0.344873	0.377397	0.413163	0.452493	0.543302	0.653113	0.785903	0.946478	0.0185161	0.0185161	0.0185161	0.0185161	0.0185161	0.0185161
CH4	101	0.186002	0.189221	0.192502	0.195846	0.199255	0.202728	0.206268	0.209877	0.213554	0.217302	0.237148	0.258971	0.282969	0.30936	0.33838	0.370292	0.405384	0.443974	0.533075	0.640819	0.771109	0.928662	0.0181653	0.0181653	0.0181653	0.0181653	0.0181653	0.0181653
CH4	102	0.182499	0.185658	0.188877	0.192158	0.195502	0.19891	0.202384	0.205924	0.209532	0.21321	0.232682	0.254095	0.277642	0.303535	0.332009	0.36332	0.397753	0.435616	0.523039	0.628756	0.756594	0.911182	1.09812	0.0178211	0.0178211	0.0178211	0.0178211	0.0178211
CH4	103	0.179062	0.182161	0.18532	0.188539	0.191821	0.195165	0.198573	0.202047	0.205587	0.209195	0.228301	0.24931	0.272414	0.29782	0.325758	0.35648	0.390264	0.427415	0.513193	0.61692	0.742352	0.894031	1.07745	0.0174835	0.0174835	0.0174835	0.0174835	0.0174835
CH4	104	0.17569	0.178731	0.18183	0.184989	0.188208	0.191489	0.194834	0.198242	0.201715	0.205256	0.224002	0.244616	0.267285	0.292213	0.319625	0.349769	0.382917	0.419369	0.503533	0.605307	0.728379	0.877203	1.05717	0.0171524	0.0171524	0.0171524	0.0171524	0.0171524
CH4	105	0.172381	0.175365	0.178406	0.181505	0.184664	0.187883	0.191165	0.194509	0.197917	0.20139	0.219784	0.24001	0.262252	0.286711	0.313607	0.343184	0.375708	0.411474	0.494054	0.593913	0.714668	0.860691	1.03727	0.0168275	0.0168275	0.0168275	0.0168275	0.0168275
CH4	106	0.169135	0.172062	0.175046	0.178087	0.181187	0.184345	0.187565	0.190846	0.19419	0.197598	0.215645	0.235491	0.257315	0.281313	0.307703	0.336723	0.368635	0.403728	0.484753	0.582733	0.701216	0.84449	1.01774	0.0165088	0.0165088	0.0165088	0.0165088	0.0165088
CH4	107	0.16595	0.168822	0.17175	0.174734	0.177775	0.180874	0.184033	0.187252	0.190533	0.193877	0.211585	0.231057	0.25247	0.276017	0.30191	0.330384	0.361695	0.396128	0.475628	0.571764	0.688016	0.828594	0.998588	0.0161961	0.0161961	0.0161961	0.0161961	0.0161961
CH4	108	0.162824	0.165643	0.168515	0.171443	0.174427	0.177468	0.180567	0.183726	0.186945	0.190226	0.207601	0.226706	0.247716	0.27082	0.296226	0.324164	0.354886	0.38867	0.466674	0.561001	0.675065	0.812998	0.979792	0.0158893	0.0158893	0.0158893	0.0158893	0.0158893
CH4	109	0.159758	0.162524	0.165342	0.168215	0.171142	0.174126	0.177167	0.180266	0.183425	0.186645	0.203692	0.222438	0.243052	0.265721	0.290649	0.318061	0.348205	0.381353	0.45789	0.550441	0.662359	0.797695	0.96135	0.0155886	0.0155886	0.0155886	0.0155886	0.0155886
CH4	110	0.15675	0.159463	0.162228	0.165047	0.167919	0.170847	0.173831	0.176872	0.179971	0.18313	0.199856	0.21825	0.238476	0.260718	0.285177	0.312073	0.34165	0.374174	0.44927	0.540079	0.649891	0.78268	0.943255	0.0152934	0.0152934	0.0152934	0.0152934	0.0152934
CH4	111	0.153798	0.15646	0.159174	0.161939	0.164757	0.16763	0.170558	0.173541	0.176582	0.179682	0.196093	0.21414	0.233986	0.25581	0.279808	0.306198	0.335218	0.36713	0.440813	0.529913	0.637658	0.767948	0.925501	0.0150039	0.0150039	0.0150039	0.0150039	0.0150039
CH4	112	0.150902	0.153514	0.156176	0.158889	0.161655	0.164473	0.167346	0.170273	0.173257	0.176298	0.192401	0.210108	0.229581	0.250993	0.27454	0.300434	0.328908	0.360219	0.432515	0.519938	0.625655	0.753493	0.908081	1.09502	0.0147198	0.0147198	0.0147198	0.0147198
CH4	113	0.14806	0.150623	0.153235	0.155897	0.158611	0.161376	0.164195	0.167067	0.169995	0.172979	0.188778	0.206152	0.225258	0.246268	0.269372	0.294778	0.322716	0.353438	0.424373	0.510151	0.613878	0.73931	0.890988	1.07441	0.0144412	0.0144412	0.0144412	0.0144412
CH4	114	0.145272	0.147787	0.15035	0.152962	0.155624	0.158337	0.161103	0.163921	0.166794	0.169721	0.185224	0.202271	0.221017	0.241632	0.2643	0.289228	0.31664	0.346784	0.416384	0.500548	0.602323	0.725394	0.874218	1.05418	0.0141678	0.0141678	0.0141678	0.0141678
CH4	115	0.142536	0.145004	0.147518	0.150081	0.152694	0.155356	0.158069	0.160835	0.163653	0.166526	0.181736	0.198463	0.216856	0.237082	0.259324	0.283783	0.31068	0.340256	0.408546	0.491126	0.590985	0.71174	0.857763	1.03434	0.0138996	0.0138996	0.0138996	0.0138996
CH4	116	0.139852	0.142273	0.144741	0.147255	0.149818	0.152431	0.155093	0.157806	0.160572	0.16339	0.178314	0.194726	0.212773	0.232619	0.254442	0.278441	0.304831	0.333851	0.400856	0.481881	0.579861	0.698343	0.841618	1.01487	0.0136366	0.0136366	0.0136366	0.0136366
CH4	117	0.137219	0.139594	0.142015	0.144482	0.146997	0.14956	0.152172	0.154835	0.157548	0.160314	0.174957	0.19106	0.208767	0.228239	0.249652	0.273199	0.299092	0.327566	0.39331	0.47281	0.568946	0.685199	0.825777	0.995771	0.0133785	0.0133785	0.0133785	0.0133785
CH4	118	0.134635	0.136965	0.139341	0.141762	0.144229	0.146744	0.149307	0.151919	0.154582	0.157295	0.171663	0.187462	0.204837	0.223942	0.244952	0.268056	0.293462	0.3214	0.385906	0.46391	0.558237	0.672301	0.810234	0.977028	0.0131253	0.0131253	0.0131253	0.0131253
CH4	119	0.132099	0.134386	0.136717	0.139092	0.141513	0.143981	0.146496	0.149059	0.151671	0.154333	0.168431	0.183933	0.20098	0.219726	0.240341	0.263009	0.287937	0.31535	0.378642	0.455178	0.547729	0.659647	0.794983	0.958639	0.0128769	0.0128769	0.0128769	0.0128769
CH4	120	0.129612	0.131856	0.134143	0.136473	0.138849	0.14127	0.143737	0.146252	0.148815	0.151427	0.165259	0.18047	0.197196	0.21559	0.235816	0.258058	0.282517	0.309413	0.371514	0.44661	0.537419	0.647231	0.78002	0.940595	0.0126332	0.0126332	0.0126332	0.0126332
CH4	121	0.127171	0.129373	0.131617	0.133903	0.136234	0.13861	0.141031	0.143498	0.146013	0.148576	0.162148	0.177072	0.193484	0.211531	0.231376	0.2532	0.277198	0.303588	0.364521	0.438203	0.527303	0.635048	0.765338	0.922891	0.0123942	0.0123942	0.0123942	0.0123942
CH4	122	0.124776	0.126937	0.129138	0.131382	0.133669	0.136	0.138375	0.140796	0.143264	0.145778	0.159095	0.173738	0.189841	0.207548	0.22702	0.248433	0.27198	0.297873	0.357659	0.429955	0.517378	0.623095	0.750933	0.905521	1.09246	0.0121596	0.0121596	0.0121596
CH4	123	0.122427	0.124546	0.126707	0.128908	0.131152	0.133439	0.13577	0.138145	0.140566	0.143034	0.156099	0.170467	0.186267	0.203641	0.222747	0.243756	0.26686	0.292266	0.350926	0.421861	0.507639	0.611367	0.736798	0.888477	1.07189	0.0119297	0.0119297	0.0119297
CH4	124	0.120122	0.122201	0.124321	0.126481	0.128683	0.130926	0.133213	0.135544	0.137919	0.14034	0.15316	0.167258	0.18276	0.199807	0.218553	0.239168	0.261836	0.286764	0.344321	0.413921	0.498084	0.599859	0.72293	0.871754	1.05172	0.011704	0.011704	0.011704
CH4	125	0.11786	0.1199	0.12198	0.124099	0.12626	0.128461	0.130705	0.132992	0.135323	0.137698	0.150277	0.164109	0.179319	0.196046	0.214439	0.234665	0.256907	0.281366	0.337839	0.406129	0.488709	0.588568	0.709323	0.855346	1.03192	0.0114826	0.0114826	0.0114826
CH4	126	0.11564	0.117643	0.119683	0.121763	0.123882	0.126042	0.128244	0.130488	0.132775	0.135105	0.147447	0.161019	0.175943	0.192355	0.210402	0.230248	0.252071	0.27607	0.33148	0.398484	0.47951	0.57749	0.695972	0.839247	1.0125	0.0112654	0.0112654	0.0112654
CH4	127	0.113463	0.115427	0.117429	0.11947	0.12155	0.123669	0.125829	0.128031	0.130275	0.132562	0.144671	0.157987	0.172631	0.188733	0.206441	0.225913	0.247326	0.270873	0.32524	0.390984	0.470484	0.56662	0.682872	0.823451	0.993445	0.0110523	0.0110523	0.0110523
CH4	128	0.111326	0.113254	0.115218	0.11722	0.119261	0.12134	0.12346	0.12562	0.127822	0.130066	0.141947	0.155013	0.169381	0.18518	0.202555	0.22166	0.24267	0.265774	0.319118	0.383624	0.461628	0.555955	0.670019	0.807952	0.974746	0.0108432	0.0108432	0.0108432
CH4	129	0.10923	0.111121	0.113049	0.115013	0.117015	0.119056	0.121135	0.123255	0.125415	0.127617	0.139275	0.152094	0.166192	0.181694	0.198741	0.217487	0.238102	0.260771	0.313111	0.376403	0.452939	0.54549	0.657408	0.792744	0.9564	0.0106382	0.0106382	0.0106382
CH4	130	0.107086	0.108941	0.110832	0.11276	0.114724	0.116726	0.118767	0.120846	0.122966	0.125126	0.136565	0.149143	0.162975	0.178186	0.194912	0.213306	0.233532	0.255774	0.307129	0.36923	0.444326	0.535135	0.644947	0.777736	0.938311	0.0103492	0.0103492	0.0103492
CH4	131	0.105158	0.106979	0.108834	0.110725	0.112653	0.114617	0.116619	0.11866	0.120739	0.122859	0.134082	0.146424	0.159996	0.17492	0.191332	0.209379	0.229224	0.251048	0.301436	0.362369	0.436051	0.525151	0.632896	0.763186	0.920739	0.0102422	0.0102422	0.0102422
CH4	132	0.103178	0.104964	0.106785	0.10864	0.110532	0.112459	0.114423	0.116426	0.118466	0.120546	0.131558	0.143667	0.156983	0.171627	0.18773	0.205437	0.224909	0.246322	0.295762	0.355548	0.427843	0.515267	0.620983	0.748821	0.903409	1.09034	0.0100484	0.0100484
CH4	133	0.101235	0.102988	0.104774	0.106595	0.108451	0.110342	0.112269	0.114234	0.116236	0.118276	0.129081	0.140962	0.154028	0.168396	0.184196	0.20157	0.220675	0.241685	0.290195	0.348855	0.41979	0.505568	0.609295	0.734727	0.886406	1.06982	0.00985845	0.00985845
CH4	134	0.099329	0.101049	0.102801	0.104588	0.106409	0.108264	0.110155	0.112083	0.114047	0.116049	0.126651	0.138309	0.151128	0.165226	0.180728	0.197775	0.216521	0.237136	0.284732	0.342289	0.411889	0.496052	0.597827	0.720898	0.869722	1.04969	0.00967202	0.00967202
CH4	135	0.0974587	0.0991461	0.100866	0.102619	0.104405	0.106226	0.108081	0.109972	0.1119	0.113864	0.124266	0.135705	0.148283	0.162115	0.177326	0.194052	0.212445	0.232672	0.279373	0.335846	0.404136	0.486715	0.586575	0.70733	0.853353	1.02993	0.00948913	0.00948913
CH4	136	0.0956236	0.0972792	0.0989666	0.100686	0.102439	0.104226	0.106046	0.107902	0.109793	0.11172	0.121926	0.13315	0.145491	0.159063	0.173987	0.190399	0.208446	0.228292	0.274114	0.329524	0.396529	0.477554	0.575534	0.694016	0.837291	1.01055	0.0093097	0.0093097
CH4	137	0.0938231	0.0954476	0.0971032	0.0987906	0.10051	0.102263	0.10405	0.10587	0.107726	0.109617	0.119631	0.130643	0.142752	0.156069	0.170712	0.186815	0.204522	0.223995	0.268954	0.323321	0.389065	0.468566	0.564701	0.680954	0.821532	0.991526	0.00913367	0.00913367
CH4	138	0.0920565	0.0936504	0.0952749	0.0969305	0.0986179	0.100338	0.10209	0.103877	0.105697	0.107553	0.117379	0.128183	0.140065	0.153131	0.167498	0.183298	0.200672	0.219778	0.263891	0.317236	0.381742	0.459746	0.554073	0.668137	0.806069	0.972864	0.00896098	0.00896098
CH4	139	0.0903232	0.0918871	0.093481	0.0951055	0.0967611	0.0984485	0.100168	0.101921	0.103707	0.105528	0.115169	0.12577	0.137428	0.150248	0.164345	0.179848	0.196895	0.215641	0.258924	0.311264	0.374556	0.451093	0.543644	0.655562	0.790898	0.954553	0.00879157	0.00879157
CH4	140	0.0886224	0.0901569	0.0917208	0.0933147	0.0949392	0.0965948	0.0982822	0.100002	0.101755	0.103541	0.113	0.123402	0.134841	0.147419	0.161251	0.176462	0.193188	0.211582	0.25405	0.305405	0.367506	0.442602	0.533411	0.643223	0.776012	0.936587	0.0086253	0.0086253
CH4	141	0.0869538	0.0884594	0.0899939	0.0915578	0.0931517	0.0947762	0.0964319	0.0981193	0.099839	0.101592	0.110873	0.121079	0.132302	0.144644	0.158216	0.17314	0.189552	0.207599	0.249268	0.299657	0.360589	0.434271	0.523372	0.631116	0.761406	0.918959	0.00846231	0.00846231
CH4	142	0.0853166	0.0867939	0.0882995	0.0898339	0.0913979	0.0929918	0.0946162	0.0962719	0.0979593	0.0996791	0.108786	0.1188	0.129812	0.141921	0.155237	0.169881	0.185984	0.203691	0.244576	0.294016	0.353802	0.426097	0.513521	0.619237	0.747075	0.901663	1.0886	0.00830235
CH4	143	0.0837102	0.0851597	0.0866369	0.0881425	0.089677	0.0912409	0.0928348	0.0944593	0.096115	0.0978024	0.106737	0.116563	0.127368	0.139249	0.152315	0.166683	0.182482	0.199857	0.239972	0.288482	0.347142	0.418077	0.503855	0.607582	0.733014	0.884693	1.06811	0.00814541
CH4	144	0.0820746	0.0834968	0.0849463	0.0864235	0.0879291	0.0894636	0.0910275	0.0926214	0.0942459	0.0959015	0.104668	0.114309	0.124911	0.136568	0.149388	0.163486	0.178988	0.196035	0.235396	0.282992	0.340549	0.410149	0.494312	0.596087	0.719158	0.867982	1.04795	0.00793199
CH4	145	0.080703	0.0820985	0.0835206	0.0849701	0.0864474	0.087953	0.0894874	0.0910513	0.0926452	0.0942697	0.102872	0.112331	0.122733	0.134171	0.14675	0.160582	0.175792	0.192519	0.231139	0.277839	0.334312	0.402602	0.485182	0.585041	0.705796	0.851819	1.0284	0.00795583
CH4	146	0.0790143	0.0803834	0.0817789	0.083201	0.0846505	0.0861278	0.0876333	0.0891678	0.0907317	0.0923256	0.100766	0.110047	0.120253	0.131476	0.143818	0.15739	0.172314	0.188726	0.226618	0.27244	0.327851	0.394855	0.475881	0.573861	0.692343	0.835618	1.00887	0.00763622
CH4	147	0.0776342	0.0789776	0.0803468	0.0817422	0.0831644	0.0846138	0.0860911	0.0875967	0.0891312	0.0906951	0.0989763	0.108083	0.118097	0.129109	0.141218	0.154535	0.169178	0.185281	0.22246	0.26742	0.321787	0.387531	0.467031	0.563167	0.67942	0.819998	0.989992	0.00759955
CH4	148	0.0760681	0.0773862	0.0787296	0.0800987	0.0814941	0.0829163	0.0843658	0.085843	0.0873486	0.0888831	0.0970084	0.105944	0.115769	0.126574	0.138455	0.151521	0.165889	0.181689	0.218169	0.262282	0.315626	0.380132	0.458137	0.552463	0.666528	0.80446	0.971255	0.00735149
CH4	149	0.0747373	0.0760306	0.0773487	0.0786921	0.0800612	0.0814566	0.0828788	0.0843283	0.0858055	0.0873111	0.0952835	0.10405	0.113691	0.124293	0.135951	0.14877	0.162868	0.17837	0.214163	0.257446	0.309787	0.373079	0.449615	0.542166	0.654084	0.78942	0.953076	0.007314
CH4	150	0.0732317	0.0745007	0.075794	0.0771121	0.0784554	0.0798246	0.08122	0.0826422	0.0840916	0.0855689	0.0933913	0.101993	0.111452	0.121854	0.133293	0.145871	0.159703	0.174914	0.210034	0.252502	0.303857	0.365958	0.441054	0.531863	0.641675	0.774464	0.935039	0.00707738
CH4	151	0.0719485	0.0731935	0.0744625	0.0757558	0.0770739	0.0784172	0.0797864	0.0811818	0.082604	0.0840534	0.0917286	0.100169	0.10945	0.119656	0.130879	0.143221	0.156793	0.171717	0.206176	0.247845	0.298233	0.359166	0.432848	0.521948	0.629693	0.759983	0.917536	0.00703916
CH4	152	0.0705011	0.0717228	0.0729678	0.0742368	0.0755301	0.0768482	0.0781916	0.0795607	0.0809561	0.0823783	0.089909	0.0981902	0.107297	0.117311	0.128323	0.140432	0.153749	0.168392	0.202202	0.243087	0.292527	0.352313	0.424608	0.512032	0.617749	0.745586	0.900174	1.08711
CH4	153	0.0691744	0.070373	0.0715946	0.0728397	0.0741086	0.0754019	0.07672	0.0780634	0.0794326	0.080828	0.0882169	0.0963423	0.105277	0.115103	0.125908	0.137789	0.150855	0.165223	0.198397	0.238512	0.287022	0.345682	0.416617	0.502395	0.606122	0.731554	0.883233	1.06665
CH4	154	0.0678724	0.0690484	0.0702471	0.0714687	0.0727138	0.0739827	0.075276	0.0765941	0.0779375	0.0793066	0.0865566	0.094529	0.103296	0.112937	0.123538	0.135196	0.148016	0.162113	0.194663	0.234023	0.28162	0.339176	0.408776	0.49294	0.594715	0.717786	0.86661	1.04657
CH4	155	0.0666844	0.0678384	0.0690144	0.0702131	0.0714347	0.0726798	0.0739487	0.075242	0.0765601	0.0779035	0.085017	0.0928393	0.101441	0.1109	0.121302	0.132741	0.145319	0.159151	0.191088	0.229708	0.276409	0.332882	0.401172	0.483752	0.583611	0.704366	0.850389	1.02697
CH4	156	0.0653416	0.0664738	0.0676278	0.0688039	0.0700025	0.0712241	0.0724692	0.0737381	0.0750314	0.0763495	0.0833291	0.0910043	0.0994443	0.108725	0.118932	0.130155	0.142497	0.156068	0.187404	0.225297	0.271119	0.326529	0.393534	0.474559	0.572539	0.691022	0.834296	1.00755
CH4	157	0.064196	0.0653069	0.0664391	0.0675931	0.0687692	0.0699678	0.0711894	0.0724345	0.0737035	0.0749968	0.081845	0.0893757	0.0976569	0.106763	0.116777	0.127789	0.139899	0.153215	0.183961	0.221141	0.266101	0.320468	0.386212	0.465712	0.561848	0.6781	0.818678	0.988672
CH4	158	0.0629052	0.0639952	0.0651061	0.0662384	0.0673923	0.0685684	0.069767	0.0709887	0.0722337	0.0735027	0.080222	0.087611	0.0957363	0.104671	0.114497	0.125302	0.137183	0.150249	0.180416	0.216896	0.26101	0.314354	0.37886	0.456864	0.551191	0.665255	0.803188	0.969982
CH4	159	0.0618006	0.0628701	0.0639601	0.0650711	0.0662033	0.0673572	0.0685333	0.069732	0.0709536	0.0721987	0.0787915	0.0860414	0.0940139	0.102781	0.112421	0.123023	0.134681	0.147501	0.1771	0.212894	0.256177	0.308517	0.371809	0.448345	0.540897	0.652814	0.788151	0.951806
CH4	160	0.0605596	0.061609	0.0626785	0.0637685	0.0648794	0.0660117	0.0671656	0.0683417	0.0695404	0.070762	0.0772308	0.0843442	0.0921666	0.100769	0.110228	0.12063	0.132068	0.144647	0.173689	0.208809	0.251278	0.302633	0.364734	0.439829	0.530639	0.64045	0.773239	0.933815
CH4	161	0.0594946	0.0605242	0.0615736	0.0626431	0.0637331	0.064844	0.0659762	0.0671302	0.0683063	0.0695049	0.075852	0.0828315	0.0905067	0.0989467	0.108228	0.118434	0.129657	0.141999	0.170495	0.204954	0.246623	0.297012	0.357944	0.431626	0.520727	0.628471	0.758761	0.916314
CH4	162	0.0583016	0.0593118	0.0603414	0.0613908	0.0624603	0.0635503	0.0646612	0.0657934	0.0669474	0.0681235	0.0743511	0.0811993	0.08873	0.0970112	0.106118	0.116132	0.127144	0.139253	0.167213	0.201023	0.241908	0.291348	0.351134	0.423429	0.510853	0.61657	0.744407	0.898995
CH4	163	0.0572747	0.0582659	0.0592761	0.0603057	0.0613551	0.0624246	0.0635146	0.0646255	0.0657578	0.0669117	0.0730221	0.0797414	0.0871304	0.0952557	0.104191	0.114016	0.124821	0.136703	0.164136	0.19731	0.237426	0.285935	0.344596	0.415531	0.501309	0.605036	0.730468	0.882146
CH4	164	0.0561277	0.0571002	0.0580915	0.0591017	0.0601313	0.0611807	0.0622502	0.0633402	0.0644511	0.0655834	0.0715787	0.0781716	0.0854215	0.0933939	0.102161	0.111802	0.122403	0.134061	0.160978	0.193528	0.232888	0.280485	0.338041	0.407641	0.491805	0.593579	0.716651	0.865475
CH4	165	0.0551375	0.0560918	0.0570643	0.0580556	0.0590658	0.0600954	0.0611448	0.0622143	0.0633043	0.0644152	0.0702978	0.0767666	0.08388	0.0917024	0.100304	0.109764	0.120165	0.131604	0.158015	0.189951	0.228571	0.275272	0.331745	0.400035	0.482615	0.582474	0.703229	0.849252
CH4	166	0.0540348	0.0549711	0.0559254	0.056898	0.0578892	0.0588994	0.0599291	0.0609784	0.0620479	0.0631379	0.0689098	0.0752568	0.0822364	0.0899115	0.0983516	0.107633	0.117839	0.129062	0.154976	0.186311	0.224204	0.270026	0.325436	0.392441	0.473467	0.571447	0.689929	0.833204
CH4	167	0.0530179	0.0539365	0.0548729	0.0558271	0.0567997	0.0577909	0.0588012	0.0598308	0.0608802	0.0619496	0.0676128	0.0738404	0.0806886	0.0882193	0.0965006	0.105607	0.115621	0.126633	0.152059	0.182805	0.219985	0.264944	0.319312	0.385055	0.464556	0.560692	0.676944	0.817522
CH4	168	0.0520825	0.0529839	0.0539026	0.0548389	0.0557932	0.0567657	0.057757	0.0587672	0.0597968	0.0608462	0.0664028	0.0725132	0.0792325	0.0866215	0.0947468	0.103682	0.113508	0.124312	0.14926	0.179427	0.215907	0.26002	0.313364	0.377871	0.455875	0.550202	0.664266	0.802198
CH4	169	0.051041	0.0519254	0.0528268	0.0537455	0.0546818	0.0556361	0.0566086	0.0575999	0.0586101	0.0596397	0.0650918	0.0710871	0.07768	0.0849299	0.0929023	0.101669	0.11131	0.121911	0.146389	0.175989	0.211782	0.255065	0.307405	0.370698	0.447234	0.539785	0.651703	0.787039
CH4	170	0.0500804	0.0509481	0.0518326	0.052734	0.0536527	0.054589	0.0555432	0.0565158	0.057507	0.0585173	0.0638667	0.0697492	0.076218	0.0833315	0.0911538	0.0997558	0.109215	0.119617	0.143634	0.172677	0.207796	0.250265	0.30162	0.363721	0.438817	0.529626	0.639437	0.772227
CH4	171	0.0492247	0.0500761	0.0509439	0.0518283	0.0527297	0.0536484	0.0545847	0.055539	0.0565116	0.0575028	0.0627515	0.0685233	0.0748704	0.08185	0.0895251	0.0979652	0.107246	0.117452	0.141017	0.169513	0.203972	0.245641	0.29603	0.356962	0.430645	0.519745	0.62749	0.75778
CH4	172	0.048213	0.0490484	0.0498999	0.0507677	0.0516521	0.0525535	0.0534722	0.0544085	0.0553628	0.0563353	0.0614853	0.0671485	0.0733761	0.0802243	0.087755	0.0960362	0.105143	0.115157	0.138278	0.166238	0.200048	0.240933	0.290373	0.350159	0.422454	0.509878	0.615595	0.743432
CH4	173	0.0473056	0.0481253	0.0489607	0.0498122	0.05068	0.0515644	0.0524658	0.0533845	0.0543208	0.0552751	0.0603281	0.0658847	0.0719951	0.0787144	0.0861034	0.0942287	0.103164	0.112989	0.135676	0.163109	0.196283	0.236399	0.284908	0.343569	0.414504	0.500282	0.604009	0.729441
CH4	174	0.0464947	0.0472989	0.0481186	0.0489541	0.0498055	0.0506733	0.0515577	0.0524591	0.0533778	0.0543141	0.0592721	0.0647241	0.0707195	0.0773123	0.0845622	0.0925347	0.101302	0.110942	0.133202	0.160119	0.192668	0.232029	0.279626	0.337182	0.406782	0.490945	0.59272	0.715791
CH4	175	0.0455417	0.0463309	0.0471351	0.0479548	0.0487903	0.0496417	0.0505095	0.0513939	0.0522953	0.053214	0.0580786	0.0634281	0.0693106	0.0757794	0.0828928	0.0907152	0.0993172	0.108776	0.130617	0.157027	0.188964	0.227584	0.274285	0.330758	0.399048	0.481628	0.581487	0.702242
CH4	176	0.0446846	0.0454589	0.046248	0.0470523	0.047872	0.0487074	0.0495589	0.0504267	0.0513111	0.0522125	0.0569856	0.0622343	0.0680061	0.0743532	0.0813327	0.0890079	0.097448	0.106729	0.128159	0.154072	0.185408	0.223301	0.269123	0.324533	0.391538	0.472563	0.570543	0.689025
CH4	177	0.0439161	0.0446759	0.0454501	0.0462393	0.0470436	0.0478633	0.0486987	0.0495502	0.0504179	0.0513024	0.0559856	0.0611356	0.0667988	0.0730263	0.0798746	0.0874053	0.0956865	0.104793	0.125819	0.151245	0.181991	0.219171	0.26413	0.318497	0.384241	0.463742	0.559878	0.67613
CH4	178	0.0430184	0.0437639	0.0445236	0.0452979	0.046087	0.0468913	0.047711	0.0485464	0.0493979	0.0502657	0.0548607	0.0599138	0.0654704	0.0715808	0.0783001	0.0856891	0.0938144	0.10275	0.12338	0.148327	0.178495	0.214975	0.259088	0.312432	0.376938	0.454943	0.549269	0.663334
CH4	179	0.0422088	0.0429402	0.0436856	0.0444453	0.0452196	0.0460088	0.046813	0.0476327	0.0484682	0.0493196	0.0538282	0.0587862	0.0642382	0.0702336	0.0768264	0.0840763	0.0920488	0.100816	0.121058	0.145535	0.175135	0.210929	0.254212	0.306552	0.369844	0.44638	0.538932	0.650849
CH4	180	0.0414807	0.0421984	0.0429297	0.0436752	0.0444349	0.0452092	0.0459983	0.0468026	0.0476223	0.0484577	0.0528815	0.0577461	0.0630955	0.068978	0.0754468	0.0825603	0.0903827	0.0989846	0.118846	0.142863	0.171905	0.207025	0.249494	0.300849	0.36295	0.438045	0.528855	0.638666
CH4	181	0.040635	0.0413391	0.0420567	0.0427881	0.0435335	0.0442932	0.0450675	0.0458567	0.0466609	0.0474806	0.0518211	0.0565942	0.0618429	0.0676148	0.0739618	0.0809414	0.0886165	0.0970566	0.116544	0.140109	0.168605	0.203064	0.244733	0.295121	0.356054	0.429736	0.518836	0.626581
CH4	182	0.0398702	0.040561	0.0412652	0.0419828	0.0427142	0.0434596	0.0442193	0.0449936	0.0457827	0.046587	0.0508458	0.0555291	0.060679	0.0663422	0.0725698	0.079418	0.0869487	0.0952299	0.11435	0.137472	0.165432	0.199242	0.240127	0.289567	0.349353	0.421648	0.509072	0.614788
CH4	183	0.0391198	0.0397977	0.0404885	0.0411926	0.0419103	0.0426417	0.0433871	0.0441468	0.0449211	0.0457102	0.0498889	0.054484	0.059537	0.0650936	0.071204	0.0779233	0.0853123	0.0934376	0.112198	0.134885	0.162318	0.195492	0.235608	0.284117	0.342777	0.413712	0.49949	0.603218
CH4	184	0.0384441	0.0391092	0.0397871	0.0404779	0.041182	0.0418997	0.042631	0.0433765	0.0441362	0.0449105	0.0490105	0.0535191	0.058477	0.063929	0.0699244	0.0765173	0.0837672	0.0917396	0.110147	0.132407	0.159324	0.191873	0.231234	0.27883	0.336387	0.405987	0.49015	0.591925
CH4	185	0.0376611	0.0383137	0.0389788	0.0396567	0.0403476	0.0410517	0.0417693	0.0425007	0.0432461	0.0440058	0.0480287	0.0524524	0.057317	0.0626665	0.068549	0.0750178	0.0821312	0.0899536	0.108015	0.129855	0.156266	0.188203	0.226822	0.273523	0.329996	0.398286	0.480866	0.580725
CH4	186	0.0369523	0.0375926	0.0382452	0.0389103	0.0395882	0.0402791	0.0409832	0.0417008	0.0424322	0.0431776	0.0471247	0.0514652	0.0562383	0.061487	0.0672589	0.0736059	0.0805855	0.0882606	0.105982	0.127411	0.153325	0.184661	0.222553	0.268375	0.323786	0.39079	0.471816	0.569796
CH4	187	0.0362569	0.0368851	0.0375254	0.038178	0.0388431	0.039521	0.0402118	0.040916	0.0416336	0.042365	0.0462378	0.0504966	0.0551799	0.0603298	0.065993	0.0722206	0.0790688	0.0865995	0.103987	0.125013	0.150439	0.181185	0.218365	0.263324	0.317692	0.383435	0.462936	0.559072
CH4	188	0.0356473	0.0362637	0.0368919	0.0375322	0.0381848	0.0388499	0.0395278	0.0402187	0.0409228	0.0416404	0.0454404	0.049619	0.0542141	0.0592671	0.0648237	0.0709341	0.0776534	0.0850424	0.102103	0.122733	0.14768	0.177848	0.214328	0.258441	0.311785	0.376292	0.454296	0.548622
CH4	189	0.034905	0.0355098	0.0361262	0.0367545	0.0373948	0.0380474	0.0387125	0.0393903	0.0400812	0.0407853	0.0445137	0.0486137	0.0531224	0.0580803	0.0635323	0.0695277	0.0761206	0.0833705	0.10011	0.120352	0.14483	0.174429	0.210223	0.253506	0.305846	0.369138	0.445674	0.538226
CH4	190	0.034248	0.0348415	0.0354463	0.0360627	0.036691	0.0373313	0.0379839	0.038649	0.0393268	0.0400177	0.043676	0.0476988	0.0521226	0.0569872	0.0623366	0.0682191	0.0746879	0.0818014	0.0982257	0.118087	0.142104	0.171146	0.206266	0.248735	0.30009	0.362191	0.437286	0.528096
CH4	191	0.0336035	0.0341857	0.0347792	0.035384	0.0360004	0.0366287	0.037269	0.0379216	0.0385867	0.0392645	0.042854	0.0468011	0.0511416	0.0559146	0.0611634	0.0669352	0.0732822	0.0802618	0.096377	0.115864	0.139429	0.167925	0.202384	0.244053	0.294442	0.355374	0.429056	0.518157
CH4	192	0.032971	0.0335423	0.0341246	0.0347181	0.0353229	0.0359393	0.0365676	0.0372079	0.0378605	0.0385256	0.0420474	0.0459203	0.0501791	0.0548623	0.0600123	0.0656754	0.071903	0.0787512	0.0945632	0.113684	0.136805	0.164765	0.198575	0.23946	0.2889	0.348686	0.420981	0.508405
CH4	193	0.032415	0.0329756	0.0335469	0.0341292	0.0347226	0.0353274	0.0359439	0.0365721	0.0372124	0.037865	0.0413206	0.0451206	0.0492992	0.0538943	0.0589473	0.0645039	0.0706143	0.0773336	0.092848	0.111609	0.134295	0.161728	0.194902	0.235018	0.283528	0.342188	0.413123	0.498901
CH4	194	0.0317416	0.0322916	0.0328522	0.0334235	0.0340058	0.0345992	0.0352041	0.0358205	0.0364488	0.0370891	0.0404796	0.044208	0.048308	0.0528166	0.0577746	0.0632266	0.069222	0.0758148	0.0910372	0.109445	0.131704	0.158621	0.191171	0.230531	0.278128	0.335684	0.405284	0.489448
CH4	195	0.0311442	0.0316839	0.0322339	0.0327945	0.0333658	0.0339481	0.0345415	0.0351463	0.0357628	0.036391	0.0397177	0.043376	0.0473988	0.0518226	0.0566872	0.0620366	0.0679192	0.074388	0.0893238	0.107385	0.129225	0.155636	0.187573	0.226193	0.272893	0.329367	0.397656	0.480236
CH4	196	0.0305581	0.0310876	0.0316272	0.0321773	0.0327378	0.0333091	0.0338914	0.0344849	0.0350897	0.0357061	0.0389702	0.0425596	0.0465068	0.0508473	0.0556203	0.0608691	0.0666409	0.0729879	0.0876427	0.105364	0.126793	0.152707	0.184043	0.221935	0.267757	0.323168	0.390172	0.471198
CH4	197	0.0299829	0.0305025	0.031032	0.0315717	0.0321217	0.0326822	0.0332536	0.0338358	0.0344293	0.0350341	0.0382368	0.0417586	0.0456315	0.0498903	0.0545735	0.0597235	0.0653867	0.0716143	0.0859932	0.103381	0.124407	0.149833	0.180579	0.217759	0.262718	0.317085	0.382829	0.46233
CH4	198	0.0294891	0.0299989	0.0305185	0.031048	0.0315876	0.0321376	0.0326982	0.0332695	0.0338518	0.0344452	0.0375876	0.0410432	0.0448432	0.0490218	0.0536169	0.0586699	0.0642265	0.0703369	0.0844452	0.101506	0.122136	0.147083	0.177251	0.213731	0.257844	0.311188	0.375694	0.453699
CH4	199	0.028865	0.0293651	0.0298749	0.0303944	0.0309239	0.0314636	0.0320136	0.0325742	0.0331455	0.0337278	0.036811	0.0402016	0.04393	0.04803	0.0525386	0.0574966	0.0629486	0.068944	0.0827867	0.0995261	0.119768	0.144246	0.173846	0.209639	0.252922	0.305262	0.368554	0.445091
CH4	200	0.0283217	0.0288125	0.0293126	0.0298224	0.0303419	0.0308714	0.0314111	0.0319611	0.0325217	0.033093	0.0361182	0.039445	0.0431032	0.0471261	0.0515498	0.0564144	0.0617639	0.0676464	0.0812286	0.097653	0.117514	0.141531	0.170574	0.205693	0.248162	0.299517	0.361618	0.436714
CH4	201	0.0277887	0.0282702	0.028761	0.0292611	0.0297709	0.0302904	0.0308199	0.0313596	0.0319096	0.0324702	0.0354385	0.0387026	0.042292	0.0462391	0.0505796	0.0553527	0.0606014	0.0663732	0.0796999	0.0958151	0.115302	0.138867	0.167363	0.201822	0.243491	0.29388	0.354812	0.428495
CH4	202	0.0272657	0.0277381	0.0282197	0.0287104	0.0292106	0.0297203	0.0302399	0.0307694	0.0313091	0.0318591	0.0347715	0.0379742	0.041496	0.0453689	0.0496277	0.0543109	0.0594609	0.0651241	0.0781999	0.0940118	0.113132	0.136254	0.164213	0.198024	0.238909	0.288349	0.348134	0.42043
CH4	203	0.0267525	0.0272161	0.0276885	0.0281701	0.0286608	0.029161	0.0296707	0.0301903	0.0307198	0.0312595	0.0341171	0.0372595	0.0407151	0.044515	0.0486937	0.0532887	0.0583418	0.0638984	0.0767281	0.0922424	0.111003	0.133689	0.161123	0.194297	0.234412	0.282922	0.341582	0.412517
CH4	204	0.0263097	0.0267645	0.0272281	0.0277006	0.0281821	0.0286728	0.029173	0.0296828	0.0302023	0.0307318	0.0335357	0.0366189	0.0400095	0.0437379	0.0478379	0.0523465	0.0573044	0.0627565	0.0753447	0.090567	0.108975	0.131234	0.158151	0.190701	0.230061	0.277658	0.335214	0.404814
CH4	205	0.025755	0.0262013	0.0266561	0.0271197	0.0275921	0.0280737	0.0285644	0.0290646	0.0295743	0.0300939	0.0328449	0.0358702	0.0391969	0.0428552	0.046878	0.0513018	0.0561664	0.0615158	0.0738671	0.088803	0.106864	0.128705	0.155115	0.187052	0.225672	0.272373	0.328846	0.397136
CH4	206	0.0252703	0.0257082	0.0261544	0.0266093	0.0270728	0.0275453	0.0280268	0.0285176	0.0290177	0.0295275	0.0322268	0.0351951	0.0384592	0.0420486	0.0459957	0.0503362	0.0551093	0.060358	0.0724769	0.0871316	0.104853	0.126282	0.152196	0.183532	0.221424	0.267246	0.322657	0.389661
CH4	207	0.0247947	0.0252243	0.0256622	0.0261085	0.0265633	0.0270269	0.0274993	0.0279808	0.0284716	0.0289718	0.0316203	0.0345327	0.0377354	0.0412572	0.0451301	0.0493889	0.0540721	0.0592221	0.0711128	0.0854918	0.102879	0.123906	0.149331	0.180077	0.217257	0.262217	0.316584	0.382328
CH4	208	0.024328	0.0247496	0.0251792	0.0256171	0.0260634	0.0265182	0.0269818	0.0274542	0.0279357	0.0284265	0.0310251	0.0338828	0.0370252	0.0404807	0.0442807	0.0484593	0.0530544	0.0581075	0.0697744	0.0838827	0.100943	0.121574	0.146521	0.176688	0.213168	0.257282	0.310626	0.375132
CH4	209	0.0238702	0.0242838	0.0247053	0.025135	0.0255728	0.0260191	0.026474	0.0269375	0.02741	0.0278915	0.0304412	0.0332451	0.0363283	0.0397189	0.0434473	0.0475473	0.0520559	0.0570138	0.0684612	0.082304	0.0990434	0.119285	0.143763	0.173363	0.209156	0.252439	0.304779	0.368072
CH4	210	0.0234209	0.0238267	0.0242404	0.0246619	0.0250915	0.0255294	0.0259757	0.0264305	0.0268941	0.0273666	0.0298683	0.0326194	0.0356446	0.0389713	0.0426296	0.0466524	0.0510762	0.0559408	0.0671728	0.080755	0.0971793	0.11704	0.141057	0.1701	0.20522	0.247688	0.299043	0.361144
CH4	211	0.0229801	0.0233783	0.0237841	0.0241978	0.0246193	0.0250489	0.0254868	0.0259331	0.0263879	0.0268515	0.0293062	0.0320055	0.0349738	0.0382379	0.0418273	0.0457744	0.0501149	0.054888	0.0659085	0.0792351	0.0953504	0.114838	0.138403	0.166899	0.201357	0.243027	0.293415	0.354347
CH4	212	0.0226094	0.0230001	0.0233983	0.0238041	0.0242177	0.0246393	0.0250689	0.0255068	0.0259531	0.0264079	0.0288164	0.0314649	0.0343773	0.03758	0.0411018	0.0449747	0.0492335	0.0539167	0.0647299	0.0778057	0.0936176	0.112738	0.13586	0.163819	0.19763	0.238515	0.287955	0.34774
CH4	213	0.0221232	0.0225066	0.0228973	0.0232955	0.0237013	0.0241149	0.0245365	0.0249661	0.025404	0.0258503	0.0282134	0.0308121	0.0336697	0.0368121	0.0402677	0.0440676	0.0482463	0.0528414	0.063451	0.0762807	0.091795	0.110556	0.133242	0.160675	0.193849	0.233965	0.282475	0.341135
CH4	214	0.0217069	0.022083	0.0224664	0.0228571	0.0232553	0.0236611	0.0240747	0.0244963	0.0249259	0.0253638	0.0276824	0.0302322	0.033036	0.0361193	0.0395098	0.0432382	0.0473382	0.0518468	0.0622568	0.074845	0.0900674	0.108475	0.130734	0.157651	0.190201	0.229562	0.277158	0.334715
CH4	215	0.0212983	0.0216674	0.0220435	0.0224269	0.0228176	0.0232158	0.0236216	0.0240352	0.0244568	0.0248864	0.0271614	0.0296632	0.0324142	0.0354395	0.0387662	0.0424245	0.0464473	0.0508711	0.0610851	0.0734364	0.0883723	0.106433	0.128274	0.154684	0.186621	0.225241	0.271942	0.328415
CH4	216	0.0208975	0.0212596	0.0216286	0.0220048	0.0223881	0.0227788	0.023177	0.0235829	0.0239965	0.024418	0.0266502	0.0291049	0.0318042	0.0347725	0.0380366	0.041626	0.0455731	0.0499136	0.0599354	0.0720543	0.086709	0.10443	0.12586	0.151773	0.183109	0.221002	0.266824	0.322234
CH4	217	0.0205042	0.0208595	0.0212216	0.0215906	0.0219668	0.0223501	0.0227408	0.023139	0.0235449	0.0239585	0.0261487	0.0285571	0.0312056	0.034118	0.0373207	0.0408426	0.0447154	0.0489742	0.0588074	0.0706982	0.0850771	0.102465	0.123491	0.148917	0.179663	0.216842	0.261802	0.316169
CH4	218	0.0201183	0.0204669	0.0208222	0.0211843	0.0215533	0.0219295	0.0223128	0.0227035	0.0231017	0.0235076	0.0256565	0.0280197	0.0306183	0.0334759	0.0366183	0.0400739	0.0438738	0.0480525	0.0577006	0.0693676	0.0834759	0.100536	0.121167	0.146114	0.176281	0.212761	0.256875	0.310219
CH4	219	0.0197396	0.0200817	0.0204303	0.0207856	0.0211477	0.0215167	0.0218929	0.0222762	0.0226669	0.0230651	0.0251737	0.0274923	0.030042	0.0328459	0.0359291	0.0393197	0.0430481	0.0471481	0.0566147	0.0680621	0.0819048	0.0986442	0.118886	0.143364	0.172964	0.208757	0.25204	0.30438
CH4	220	0.0193681	0.0197037	0.0200458	0.0203944	0.0207497	0.0211118	0.0214808	0.021857	0.0222403	0.022631	0.0246999	0.0269749	0.0294766	0.0322277	0.0352529	0.0385797	0.0422379	0.0462608	0.0555491	0.0667811	0.0803633	0.0967877	0.116649	0.140666	0.169708	0.204828	0.247297	0.298652
CH4	221	0.0190036	0.0193329	0.0196685	0.0200106	0.0203592	0.0207145	0.0210766	0.0214456	0.0218218	0.0222051	0.024235	0.0264672	0.0289219	0.0316212	0.0345894	0.0378536	0.041443	0.0453901	0.0545037	0.0655242	0.0788508	0.094966	0.114453	0.138018	0.166514	0.200973	0.242642	0.293031
CH4	222	0.0187128	0.0190359	0.0193652	0.0197008	0.0200428	0.0203914	0.0207467	0.0211088	0.0214779	0.021854	0.0238457	0.0260359	0.0284444	0.0310928	0.0340053	0.037208	0.0407298	0.0446027	0.0535447	0.0643578	0.0774336	0.0932456	0.112366	0.135488	0.163447	0.197257	0.238142	0.287583
CH4	223	0.018295	0.018612	0.0189351	0.0192644	0.0196	0.0199421	0.0202907	0.020646	0.0210081	0.0213771	0.0233314	0.0254803	0.0278435	0.0304421	0.0332997	0.0364421	0.0398977	0.0436976	0.0524714	0.063081	0.0759107	0.091425	0.110186	0.132872	0.160306	0.193479	0.233595	0.282105
CH4	224	0.0179507	0.0182617	0.0185788	0.0189018	0.0192311	0.0195667	0.0199088	0.0202574	0.0206127	0.0209748	0.0228922	0.0250008	0.0273194	0.0298692	0.032673	0.0357563	0.0391468	0.0428752	0.0514838	0.0618938	0.074482	0.0897044	0.108112	0.130371	0.157288	0.189838	0.229199	0.276795
CH4	225	0.0176129	0.017918	0.0182291	0.0185461	0.0188692	0.0191985	0.0195341	0.0198761	0.0202248	0.02058	0.0224614	0.0245302	0.0268053	0.029307	0.0320581	0.0350833	0.03841	0.0420683	0.0505149	0.0607289	0.0730802	0.0880161	0.106077	0.127918	0.154328	0.186265	0.224885	0.271586
CH4	226	0.0172814	0.0175808	0.017886	0.0181971	0.0185141	0.0188372	0.0191665	0.0195021	0.0198441	0.0201927	0.0220387	0.0240686	0.0263008	0.0287554	0.0314547	0.034423	0.0376871	0.0412765	0.0495642	0.059586	0.0717048	0.0863596	0.104081	0.12551	0.151424	0.18276	0.220652	0.266474
CH4	227	0.0169561	0.0172499	0.0175494	0.0178546	0.0181656	0.0184826	0.0188057	0.019135	0.0194706	0.0198127	0.0216239	0.0236156	0.0258058	0.0282142	0.0308627	0.0337751	0.0369778	0.0404997	0.0486313	0.0584645	0.0703553	0.0847342	0.102122	0.123148	0.148574	0.17932	0.2165	0.261459
CH4	228	0.016637	0.0169253	0.0172191	0.0175185	0.0178237	0.0181348	0.0184518	0.0187749	0.0191042	0.0194398	0.0212169	0.0231711	0.0253201	0.0276832	0.0302819	0.0331395	0.0362819	0.0397375	0.0477161	0.0573642	0.0690312	0.0831395	0.1002	0.12083	0.145778	0.175945	0.212425	0.256538
CH4	229	0.0163239	0.0166067	0.016895	0.0171888	0.0174883	0.0177935	0.0181045	0.0184215	0.0187446	0.0190739	0.0208176	0.022735	0.0248435	0.0271622	0.0297119	0.0325158	0.035599	0.0389896	0.046818	0.0562845	0.067732	0.0815747	0.0983141	0.118556	0.143034	0.172634	0.208427	0.25171
CH4	230	0.0160166	0.0162942	0.016577	0.0168653	0.0171591	0.0174586	0.0177638	0.0180748	0.0183918	0.0187149	0.0204258	0.0223071	0.024376	0.026651	0.0291527	0.0319038	0.034929	0.0382558	0.0459369	0.0552252	0.0664572	0.0800394	0.0964638	0.116325	0.140342	0.169384	0.204504	0.246973
CH4	231	0.0157152	0.0159875	0.0162651	0.0165479	0.0168362	0.01713	0.0174295	0.0177346	0.0180457	0.0183627	0.0200414	0.0218873	0.0239172	0.0261494	0.0286041	0.0313034	0.0342716	0.0375358	0.0450723	0.0541859	0.0652064	0.078533	0.0946482	0.114136	0.137701	0.166197	0.200655	0.242325
CH4	232	0.0154194	0.0156866	0.0159589	0.0162365	0.0165193	0.0168076	0.0171014	0.0174009	0.0177061	0.0180171	0.0196642	0.0214754	0.0234671	0.0256573	0.0280657	0.0307142	0.0336266	0.0368293	0.044224	0.053166	0.0639792	0.077055	0.0928669	0.111987	0.135109	0.163069	0.196879	0.237764
CH4	233	0.0151292	0.0153914	0.0156586	0.0159309	0.0162084	0.0164913	0.0167796	0.0170734	0.0173728	0.017678	0.0192941	0.0210712	0.0230254	0.0251744	0.0275375	0.0301361	0.0329938	0.0361362	0.0433917	0.0521654	0.0627751	0.0756048	0.0911191	0.10988	0.132566	0.16	0.193173	0.233289
CH4	234	0.0148445	0.0151017	0.0153639	0.0156311	0.0159034	0.0161809	0.0164638	0.016752	0.0170459	0.0173453	0.0189309	0.0206746	0.022592	0.0247006	0.0270192	0.029569	0.0323728	0.0354561	0.042575	0.0511836	0.0615936	0.0741818	0.0894042	0.107812	0.130071	0.156988	0.189538	0.228898
CH4	235	0.0145651	0.0148175	0.0150747	0.0153369	0.0156041	0.0158764	0.0161539	0.0164368	0.016725	0.0170189	0.0185747	0.0202855	0.0221668	0.0242357	0.0265107	0.0290125	0.0317635	0.0347888	0.0417737	0.0502203	0.0604344	0.0727857	0.0877215	0.105783	0.127623	0.154034	0.185971	0.22459
CH4	236	0.0143548	0.0146025	0.0148549	0.0151121	0.0153742	0.0156414	0.0159137	0.0161913	0.0164741	0.0167624	0.0182889	0.0199676	0.0218135	0.0238434	0.0260756	0.0285303	0.0312296	0.0341979	0.0410514	0.049339	0.0593608	0.0714797	0.0861344	0.103856	0.125285	0.151199	0.182534	0.220427
CH4	237	0.014022	0.014265	0.0145126	0.014765	0.0150222	0.0152844	0.0155516	0.0158239	0.0161014	0.0163843	0.0178821	0.0195291	0.0213403	0.023332	0.0255222	0.0279307	0.0305791	0.0334916	0.0402161	0.0483478	0.058181	0.0700717	0.0844506	0.101838	0.122864	0.14829	0.179036	0.216216
CH4	238	0.0137581	0.0139965	0.0142395	0.0144871	0.0147395	0.0149967	0.0152589	0.0155261	0.0157984	0.0160759	0.0175455	0.0191616	0.0209387	0.0228929	0.0250419	0.027405	0.0300036	0.0328612	0.0394592	0.0474378	0.0570859	0.0687529	0.0828612	0.0999217	0.120552	0.145499	0.175667	0.212147
CH4	239	0.0134992	0.0137331	0.0139715	0.0142145	0.0144621	0.0147145	0.0149717	0.0152339	0.015501	0.0157734	0.0172153	0.0188009	0.0205446	0.022462	0.0245706	0.0268892	0.0294389	0.0322428	0.0387166	0.046545	0.0560116	0.067459	0.0813017	0.0980411	0.118283	0.142761	0.172361	0.208154
CH4	240	0.0132451	0.0134746	0.0137085	0.0139469	0.0141899	0.0144375	0.0146899	0.0149471	0.0152093	0.0154765	0.0168913	0.0184471	0.0201579	0.0220393	0.0241081	0.0263831	0.0288849	0.0316359	0.0379879	0.045669	0.0549574	0.0661893	0.0797716	0.0961959	0.116057	0.140074	0.169117	0.204236
CH4	241	0.0129958	0.013221	0.0134505	0.0136844	0.0139228	0.0141658	0.0144134	0.0146658	0.0149231	0.0151852	0.0165734	0.0180999	0.0197785	0.0216245	0.0236544	0.0258866	0.0283413	0.0310405	0.037273	0.0448095	0.053923	0.0649436	0.0782702	0.0943854	0.113873	0.137438	0.165934	0.200392
CH4	242	0.0127512	0.0129722	0.0131974	0.0134269	0.0136608	0.0138992	0.0141422	0.0143898	0.0146422	0.0148994	0.0162615	0.0177592	0.0194063	0.0212175	0.0232092	0.0253994	0.0278079	0.0304563	0.0365715	0.0439661	0.0529082	0.0637213	0.0767971	0.092609	0.11173	0.134851	0.162811	0.196621
CH4	243	0.0125113	0.0127281	0.012949	0.0131742	0.0134037	0.0136376	0.013876	0.014119	0.0143666	0.014619	0.0159554	0.017425	0.0190411	0.0208182	0.0227724	0.0249214	0.0272845	0.0298831	0.0358832	0.0431387	0.0519124	0.0625221	0.0753518	0.0908661	0.109627	0.132313	0.159747	0.19292
CH4	244	0.0122758	0.0124885	0.0127053	0.0129262	0.0131514	0.0133809	0.0136149	0.0138533	0.0140962	0.0143439	0.0156551	0.0170971	0.0186827	0.0204264	0.0223438	0.0244523	0.026771	0.0293207	0.0352078	0.0423268	0.0509354	0.0613454	0.0739336	0.0891559	0.107564	0.129823	0.15674	0.18929
CH4	245	0.0120447	0.0122535	0.0124662	0.012683	0.0129039	0.0131291	0.0133586	0.0135925	0.0138309	0.0140739	0.0153605	0.0167753	0.0183311	0.0200419	0.0219233	0.0239921	0.0262671	0.0287689	0.0345452	0.0415302	0.0499768	0.0601908	0.0725421	0.087478	0.105539	0.12738	0.15379	0.185727
CH4	246	0.0118181	0.0120228	0.0122316	0.0124443	0.0126611	0.012882	0.0131072	0.0133367	0.0135706	0.013809	0.0150714	0.0164596	0.0179861	0.0196647	0.0215107	0.0235406	0.0257728	0.0282274	0.033895	0.0407485	0.0490362	0.059058	0.0711768	0.0858316	0.103553	0.124982	0.150896	0.182232
CH4	247	0.0115956	0.0117966	0.0120013	0.0122101	0.0124228	0.0126396	0.0128605	0.0130857	0.0133152	0.0135491	0.0147877	0.0161498	0.0176476	0.0192946	0.0211058	0.0230975	0.0252877	0.0276962	0.0332571	0.0399816	0.0481133	0.0579465	0.0698372	0.0842162	0.101604	0.12263	0.148056	0.178802
CH4	248	0.0113774	0.0115745	0.0117755	0.0119803	0.012189	0.0124017	0.0126185	0.0128394	0.0130646	0.0132941	0.0145094	0.0158458	0.0173154	0.0189315	0.0207086	0.0226628	0.0248118	0.0271749	0.0326312	0.0392291	0.0472077	0.0568559	0.0685229	0.0826312	0.0996916	0.120322	0.145269	0.175437
CH4	249	0.0111633	0.0113567	0.0115539	0.0117548	0.0119596	0.0121683	0.012381	0.0125978	0.0128187	0.0130439	0.0142363	0.0155476	0.0169895	0.0185752	0.0203188	0.0222363	0.0243448	0.0266635	0.032017	0.0384908	0.0463193	0.0557858	0.0672332	0.081076	0.0978153	0.118057	0.142535	0.172135
CH4	250	0.0109532	0.011143	0.0113364	0.0115335	0.0117345	0.0119393	0.012148	0.0123607	0.0125775	0.0127984	0.0139684	0.015255	0.0166698	0.0182256	0.0199364	0.0218178	0.0238866	0.0261616	0.0314144	0.0377664	0.0454475	0.0547359	0.0659678	0.0795501	0.0959744	0.115836	0.139853	0.168895
CH4	251	0.010747	0.0109332	0.011123	0.0113165	0.0115136	0.0117146	0.0119193	0.012128	0.0123408	0.0125575	0.0137055	0.0149679	0.0163561	0.0178826	0.0195612	0.0214072	0.0234371	0.0256693	0.0308232	0.0370556	0.0445922	0.0537057	0.0647263	0.0780529	0.0941681	0.113655	0.13722	0.165716
CH4	252	0.0105448	0.0107275	0.0109137	0.0111035	0.0112969	0.0114941	0.011695	0.0118998	0.0121085	0.0123212	0.0134476	0.0146862	0.0160482	0.017546	0.0191931	0.0210043	0.022996	0.0251861	0.0302431	0.0363582	0.0437529	0.0526949	0.0635081	0.0765839	0.0923958	0.111516	0.134638	0.162598
CH4	253	0.0103463	0.0105256	0.0107083	0.0108945	0.0110843	0.0112777	0.0114749	0.0116758	0.0118806	0.0120893	0.0131945	0.0144098	0.0157462	0.0172158	0.0188318	0.0206089	0.0225632	0.0247121	0.0296739	0.0356739	0.0429294	0.0517032	0.0623128	0.0751425	0.0906569	0.109418	0.132104	0.159537
CH4	254	0.0101516	0.0103275	0.0105068	0.0106895	0.0108757	0.0110655	0.0112589	0.0114561	0.011657	0.0118618	0.0129461	0.0141386	0.0154498	0.0168918	0.0184774	0.0202211	0.0221385	0.024247	0.0291154	0.0350025	0.0421215	0.0507301	0.0611401	0.0737283	0.0889506	0.107358	0.129618	0.156535
CH4	255	0.00996052	0.0101331	0.010309	0.0104883	0.010671	0.0108572	0.011047	0.0112405	0.0114376	0.0116385	0.0127025	0.0138725	0.0151591	0.0165739	0.0181297	0.0198405	0.0217218	0.0237907	0.0285674	0.0343437	0.0413287	0.0497753	0.0599894	0.0723407	0.0872765	0.105338	0.127178	0.153589
CH4	256	0.00977305	0.0099424	0.010115	0.0102909	0.0104702	0.0106529	0.0108391	0.0110289	0.0112223	0.0114195	0.0124634	0.0136114	0.0148737	0.0162619	0.0177884	0.0194671	0.021313	0.0233429	0.0280298	0.0336974	0.0405509	0.0488385	0.0588603	0.0709792	0.0856339	0.103355	0.124785	0.150698
CH4	257	0.00958912	0.00975528	0.00992462	0.0100972	0.0102731	0.0104524	0.0106351	0.0108213	0.0110111	0.0112046	0.0122289	0.0133552	0.0145938	0.0159559	0.0174536	0.0191007	0.0209119	0.0229036	0.0275023	0.0330632	0.0397877	0.0479194	0.0577525	0.0696433	0.0840222	0.10141	0.122436	0.147862
CH4	258	0.00940864	0.00957168	0.00973783	0.00990718	0.0100798	0.0102557	0.010435	0.0106177	0.0108039	0.0109937	0.0119987	0.0131039	0.0143192	0.0156556	0.0171252	0.0187412	0.0205183	0.0224725	0.0269846	0.0324409	0.0390389	0.0470175	0.0566656	0.0683326	0.0824409	0.0995013	0.120132	0.145079
CH4	259	0.00929416	0.00945412	0.00961716	0.00978331	0.00995266	0.0101253	0.0103012	0.0104804	0.0106632	0.0108494	0.0118355	0.0129198	0.0141122	0.0154235	0.0168654	0.0184511	0.0201948	0.0221122	0.0265394	0.0318929	0.0383667	0.0461952	0.0556617	0.0671091	0.0809519	0.0976913	0.117933	0.142411
CH4	260	0.00905782	0.00921478	0.00937474	0.00953777	0.00970393	0.00987328	0.0100459	0.0102218	0.0104011	0.0105838	0.0115513	0.0126152	0.0137852	0.0150718	0.0164866	0.0180424	0.0197533	0.0216346	0.0259785	0.0312313	0.0375832	0.0452643	0.0545527	0.0657847	0.0793669	0.0957912	0.115652	0.139669
CH4	261	0.00888735	0.00904135	0.0091983	0.00935826	0.0095213	0.00968745	0.0098568	0.0100294	0.0102053	0.0103846	0.0113339	0.0123778	0.0135258	0.0147882	0.0161763	0.0177028	0.0193815	0.0212274	0.0254895	0.0306435	0.0368759	0.0444124	0.053526	0.0645466	0.0778732	0.0939884	0.113476	0.137041
CH4	262	0.00872008	0.00887118	0.00902518	0.00918214	0.0093421	0.00950513	0.00967129	0.00984064	0.0100132	0.0101891	0.0111206	0.0121449	0.0132712	0.0145098	0.0158719	0.0173697	0.0190167	0.0208279	0.0250098	0.0300668	0.0361819	0.0435766	0.0525186	0.0633317	0.0764075	0.0922195	0.11134	0.134462
CH4	263	0.00855597	0.00870422	0.00885532	0.00900932	0.00916627	0.00932624	0.00948927	0.00965543	0.00982477	0.00999737	0.0109113	0.0119163	0.0130214	0.0142367	0.0155732	0.0170428	0.0186588	0.0204359	0.0245391	0.0295009	0.0355009	0.0427564	0.0515302	0.0621398	0.0749695	0.0904838	0.109245	0.131931
CH4	264	0.00839494	0.0085404	0.00868866	0.00883976	0.00899376	0.00915071	0.00931068	0.00947371	0.00963987	0.00980921	0.0107059	0.011692	0.0127764	0.0139688	0.0152801	0.016722	0.0183076	0.0200513	0.0240773	0.0289457	0.0348327	0.0419517	0.0505603	0.0609703	0.0735585	0.0887809	0.107188	0.129448
CH4	265	0.00823694	0.00837967	0.00852513	0.00867339	0.00882449	0.00897849	0.00913544	0.00929541	0.00945844	0.0096246	0.0105044	0.011472	0.0125359	0.0137059	0.0149925	0.0164073	0.0179631	0.0196739	0.0236241	0.0284009	0.0341772	0.0411622	0.0496088	0.0598228	0.0721741	0.08711	0.105171	0.127012
CH4	266	0.00808191	0.00822196	0.00836469	0.00851015	0.00865841	0.00880951	0.00896351	0.00912046	0.00928042	0.00944346	0.0103067	0.0112561	0.0123	0.0134479	0.0147103	0.0160985	0.017625	0.0193036	0.0231795	0.0278664	0.0335339	0.0403875	0.0486751	0.0586969	0.0708158	0.0854705	0.103192	0.124621
CH4	267	0.00792981	0.00806721	0.00820726	0.00834999	0.00849545	0.00864371	0.00879481	0.00894881	0.00910576	0.00926572	0.0101128	0.0110442	0.0120685	0.0131948	0.0144335	0.0157955	0.0172933	0.0189403	0.0227432	0.0273419	0.0329028	0.0396273	0.047759	0.0575922	0.069483	0.0838619	0.10125	0.122276
CH4	268	0.00778056	0.00791538	0.00805279	0.00819283	0.00833556	0.00848103	0.00862928	0.00878039	0.00893438	0.00909134	0.00992243	0.0108364	0.0118414	0.0129465	0.0141618	0.0154982	0.0169678	0.0185839	0.0223152	0.0268273	0.0322836	0.0388815	0.0468601	0.0565083	0.0681752	0.0822835	0.099344	0.119974
CH4	269	0.00763413	0.00776641	0.00790123	0.00803864	0.00817868	0.00832141	0.00846688	0.00861513	0.00876623	0.00892023	0.00973568	0.0106324	0.0116185	0.0127028	0.0138953	0.0152065	0.0166485	0.0182341	0.0218952	0.0263224	0.031676	0.0381498	0.0459782	0.0554447	0.0668921	0.0807349	0.0974743	0.117716
CH4	270	0.00749045	0.00762024	0.00775253	0.00788735	0.00802475	0.0081648	0.00830752	0.00845299	0.00860125	0.00875235	0.00955245	0.0104323	0.0113998	0.0124638	0.0136338	0.0149203	0.0163351	0.0178909	0.0214831	0.025827	0.0310798	0.0374318	0.0451129	0.0544012	0.0656332	0.0792154	0.0956398	0.115501
CH4	271	0.00734947	0.00747683	0.00760662	0.0077389	0.00787372	0.00801113	0.00815117	0.0082939	0.00843937	0.00858762	0.00937267	0.010236	0.0111853	0.0122292	0.0133772	0.0146395	0.0160277	0.0175542	0.0210788	0.0253409	0.0304949	0.0367273	0.0442638	0.0533774	0.0643979	0.0777245	0.0938398	0.113327
CH4	272	0.00721115	0.00733611	0.00746346	0.00759325	0.00772553	0.00786035	0.00799776	0.0081378	0.00828053	0.008426	0.00919627	0.0100433	0.0109748	0.011999	0.0131254	0.014364	0.015726	0.0172238	0.0206821	0.024864	0.0299209	0.036036	0.0434307	0.0523728	0.0631859	0.0762617	0.0920736	0.111194
CH4	273	0.00707543	0.00719804	0.00732299	0.00745034	0.00758013	0.00771242	0.00784724	0.00798464	0.00812469	0.00826742	0.00902319	0.00985429	0.0107682	0.0117732	0.0128784	0.0140937	0.0154301	0.0168997	0.0202928	0.024396	0.0293578	0.0353578	0.0426133	0.0513871	0.0619967	0.0748264	0.0903407	0.109101
CH4	274	0.00694227	0.00706256	0.00718517	0.00731012	0.00743747	0.00756726	0.00769955	0.00783437	0.00797178	0.00811182	0.00885337	0.00966882	0.0105655	0.0115516	0.012636	0.0138284	0.0151397	0.0165816	0.0199109	0.0239369	0.0288053	0.0346924	0.0418113	0.0504199	0.0608299	0.0734181	0.0886405	0.107048
CH4	275	0.00681161	0.00692964	0.00704994	0.00717254	0.00729749	0.00742484	0.00755464	0.00768692	0.00782174	0.00795915	0.00868674	0.00948685	0.0103667	0.0113342	0.0123982	0.0135681	0.0148547	0.0162695	0.0195362	0.0234864	0.0282631	0.0340394	0.0410244	0.049471	0.059685	0.0720364	0.0869722	0.105033
CH4	276	0.00668341	0.00679922	0.00691725	0.00703755	0.00716015	0.0072851	0.00741245	0.00754225	0.00767453	0.00780935	0.00852325	0.0093083	0.0101716	0.0111209	0.0121648	0.0133128	0.0145752	0.0159633	0.0191685	0.0230443	0.0277312	0.0333988	0.0402523	0.0485399	0.0585617	0.0706806	0.0853353	0.103057
CH4	277	0.00655763	0.00667126	0.00678707	0.0069051	0.00702539	0.00714799	0.00727295	0.0074003	0.00753009	0.00766237	0.00836284	0.00913311	0.00998015	0.0109116	0.0119359	0.0130622	0.0143008	0.0156629	0.0188077	0.0226106	0.0272093	0.0327702	0.0394947	0.0476264	0.0574596	0.0693503	0.0837293	0.101117
CH4	278	0.00643421	0.0065457	0.00665933	0.00677514	0.00689317	0.00701346	0.00713607	0.00726102	0.00738837	0.00751816	0.00820545	0.00896122	0.00979231	0.0107062	0.0117112	0.0128164	0.0140317	0.0153681	0.0184538	0.0221851	0.0266972	0.0321534	0.0387514	0.04673	0.0563781	0.0680451	0.0821534	0.0992139
CH4	279	0.00631311	0.00642251	0.006534	0.00664763	0.00676344	0.00688147	0.00700176	0.00712436	0.00724932	0.00737667	0.00805101	0.00879256	0.00960802	0.0105047	0.0114908	0.0125752	0.0137676	0.0150789	0.0181064	0.0217675	0.0261947	0.0315483	0.0380221	0.0458505	0.0553171	0.0667645	0.0806072	0.0973466
CH4	280	0.0061943	0.00630163	0.00641102	0.00652251	0.00663614	0.00675195	0.00686998	0.00699028	0.00711288	0.00723783	0.00789949	0.00862708	0.00942719	0.010307	0.0112746	0.0123385	0.0135085	0.0147951	0.0177657	0.0213579	0.0257017	0.0309545	0.0373065	0.0449876	0.054276	0.0655079	0.0790902	0.0955145
CH4	281	0.00607771	0.00618303	0.00629036	0.00639976	0.00651125	0.00662488	0.00674069	0.00685872	0.00697901	0.00710161	0.00775081	0.00846472	0.00924976	0.010113	0.0110624	0.0121063	0.0132543	0.0145166	0.0174313	0.0209559	0.025218	0.0303719	0.0366044	0.0441409	0.0532545	0.064275	0.0776016	0.0937168
CH4	282	0.00596333	0.00606666	0.00617197	0.00627931	0.0063887	0.00650019	0.00661382	0.00672963	0.00684766	0.00696796	0.00760494	0.0083054	0.00907568	0.00992271	0.0108542	0.0118784	0.0130048	0.0142434	0.0171032	0.0205615	0.0247434	0.0298003	0.0359154	0.0433101	0.0522522	0.0630653	0.0761411	0.091953
CH4	283	0.00585109	0.00595248	0.00605581	0.00616113	0.00626846	0.00637785	0.00648935	0.00660297	0.00671878	0.00683681	0.00746181	0.00814909	0.00890487	0.00973596	0.0106499	0.0116549	0.01276	0.0139753	0.0167813	0.0201745	0.0242777	0.0292395	0.0352395	0.042495	0.0512688	0.0618784	0.0747081	0.0902224
CH4	284	0.00574097	0.00584045	0.00594184	0.00604517	0.00615048	0.00625782	0.00636721	0.0064787	0.00659233	0.00670814	0.00732137	0.00799572	0.00873727	0.00955272	0.0104494	0.0114355	0.0125199	0.0137123	0.0164655	0.0197948	0.0238208	0.0286892	0.0345763	0.0416952	0.0503038	0.0607138	0.073302	0.0885244
CH4	285	0.00563292	0.00573053	0.00583001	0.0059314	0.00603473	0.00614004	0.00624738	0.00635677	0.00646826	0.00658189	0.00718358	0.00784524	0.00857283	0.00937294	0.0102528	0.0112203	0.0122843	0.0134542	0.0161556	0.0194223	0.0233725	0.0281492	0.0339255	0.0409105	0.0493571	0.0595711	0.0719225	0.0868583
CH4	286	0.00552691	0.00562268	0.00572029	0.00581976	0.00592115	0.00602448	0.0061298	0.00623713	0.00634652	0.00645801	0.00704838	0.00769758	0.00841148	0.00919653	0.0100598	0.0110091	0.0120531	0.013201	0.0158516	0.0190567	0.0229326	0.0276194	0.033287	0.0401405	0.0484282	0.05845	0.0705688	0.0852236
CH4	287	0.00542289	0.00551686	0.00561263	0.00571023	0.00580971	0.0059111	0.00601443	0.00611974	0.00622708	0.00633647	0.00691573	0.00755271	0.00825317	0.00902345	0.00987048	0.0108019	0.0118262	0.0129526	0.0155532	0.0186981	0.022501	0.0270996	0.0326605	0.0393851	0.0475167	0.0573499	0.0692407	0.0836196
CH4	288	0.00532083	0.00541303	0.00550699	0.00560276	0.00570037	0.00579985	0.00590123	0.00600457	0.00610988	0.00621721	0.00678557	0.00741056	0.00809784	0.00885362	0.00968471	0.0105986	0.0116036	0.0127088	0.0152605	0.0183462	0.0220775	0.0265896	0.0320458	0.0386438	0.0466224	0.0562705	0.0679375	0.0820458
CH4	289	0.00522069	0.00531115	0.00540335	0.00549731	0.00559308	0.00569069	0.00579017	0.00589156	0.00599489	0.0061002	0.00665786	0.00727109	0.00794544	0.00868699	0.00950244	0.0103992	0.0113852	0.0124696	0.0149733	0.0180009	0.021662	0.0260891	0.0314427	0.0379165	0.045745	0.0552115	0.0666589	0.0805017
CH4	290	0.00512243	0.00521119	0.00530165	0.00539385	0.00548782	0.00558359	0.0056812	0.00578067	0.00588206	0.00598539	0.00653255	0.00713424	0.0077959	0.00852349	0.0093236	0.0102034	0.011171	0.0122349	0.0146915	0.0176621	0.0212543	0.0255981	0.0308509	0.0372029	0.044884	0.0541724	0.0654043	0.0789866
CH4	291	0.00502602	0.00511311	0.00520187	0.00529234	0.00538453	0.0054785	0.00557427	0.00567188	0.00577136	0.00587274	0.00640961	0.00699997	0.00764918	0.00836308	0.00914812	0.0100114	0.0109607	0.0120047	0.014415	0.0173297	0.0208543	0.0251164	0.0302703	0.0365027	0.0440393	0.0531528	0.0641734	0.0775
CH4	292	0.00493143	0.00501688	0.00510397	0.00519273	0.00528319	0.00537539	0.00546936	0.00556513	0.00566274	0.00576222	0.00628897	0.00686823	0.00750521	0.00820568	0.00897595	0.00982299	0.0107544	0.0117787	0.0141437	0.0170035	0.0204618	0.0246437	0.0297006	0.0358157	0.0432104	0.0521524	0.0629656	0.0760414
CH4	293	0.00483862	0.00492246	0.00500791	0.005095	0.00518376	0.00527422	0.00536642	0.00546039	0.00555616	0.00565377	0.00617061	0.00673897	0.00736396	0.00805124	0.00880702	0.00963811	0.010552	0.011557	0.0138775	0.0166835	0.0200767	0.0241798	0.0291416	0.0351416	0.0423972	0.0511709	0.0617805	0.0746103
CH4	294	0.00474755	0.00482982	0.00491366	0.00499911	0.0050862	0.00517496	0.00526542	0.00535762	0.00545159	0.00554736	0.00605448	0.00661213	0.00722537	0.00789971	0.00864126	0.00945672	0.0103534	0.0113395	0.0136163	0.0163695	0.0196988	0.0237248	0.0285932	0.0344803	0.0415992	0.0502078	0.0606178	0.073206
CH4	295	0.0046582	0.00473892	0.00482118	0.00490502	0.00499047	0.00507756	0.00516633	0.00525679	0.00534899	0.00544295	0.00594053	0.00648769	0.00708938	0.00775103	0.00847863	0.00927873	0.0101586	0.0111261	0.01336	0.0160614	0.0193281	0.0232782	0.028055	0.0338313	0.0408163	0.0492629	0.0594769	0.0718283
CH4	296	0.00457053	0.00464973	0.00473044	0.00481271	0.00489655	0.004982	0.00506909	0.00515785	0.00524832	0.00534051	0.00582872	0.00636559	0.00695595	0.00760515	0.00831906	0.0091041	0.00996739	0.0109167	0.0131086	0.0157591	0.0189643	0.0228401	0.027527	0.0331946	0.0400481	0.0483357	0.0583575	0.0704764
CH4	297	0.00448451	0.00456221	0.00464141	0.00472213	0.00480439	0.00488824	0.00497369	0.00506078	0.00514954	0.00524	0.00571902	0.00624578	0.00682504	0.00746202	0.00816249	0.00893276	0.00977979	0.0107112	0.0128619	0.0154625	0.0186074	0.0224103	0.0270089	0.0325698	0.0392944	0.047426	0.0572592	0.06915
CH4	298	0.00440011	0.00447635	0.00455406	0.00463326	0.00471397	0.00479624	0.00488008	0.00496553	0.00505262	0.00514138	0.00561139	0.00612823	0.00669659	0.00732158	0.00800886	0.00876464	0.00959573	0.0105097	0.0126198	0.0151715	0.0182572	0.0219885	0.0265006	0.0319569	0.0385548	0.0465334	0.0561816	0.0678485
CH4	299	0.00431729	0.0043921	0.00446835	0.00454605	0.00462525	0.00470597	0.00478823	0.00487208	0.00495753	0.00504462	0.00550578	0.0060129	0.00657055	0.00718378	0.00785813	0.00859968	0.00941513	0.0103119	0.0123823	0.014886	0.0179136	0.0215747	0.0260018	0.0313554	0.0378292	0.0456576	0.0551242	0.0665716
CH4	300	0.00423604	0.00430944	0.00438425	0.0044605	0.0045382	0.0046174	0.00469812	0.00478038	0.00486422	0.00494968	0.00540216	0.00589973	0.00644689	0.00704858	0.00771024	0.00843783	0.00923794	0.0101178	0.0121493	0.0146058	0.0175764	0.0211686	0.0255125	0.0307653	0.0371172	0.0447983	0.0540867	0.0653187
CO2	1	32.658	32.658	32.658	32.658	32.658	32.658	32.658	32.658	32.658	32.658	32.658	32.658	32.658	32.658	32.658	32.658	32.658	32.658	32.658	32.658	32.658	32.658	32.658	32.658	32.658	32.658	32.658	32.658
CO2	2	0.0832623	0.0832623	0.0832623	0.0832623	0.0832623	0.0832623	0.0832623	0.0832623	0.0832623	0.0832623	0.0832623	0.0832623	0.0832623	0.0832623	0.0832623	0.0832623	0.0832623	0.0832623	0.0832623	0.0832623	0.0832623	0.0832623	0.0832623	0.0832623	0.0832623	0.0832623	0.0832623	0.0832623
CO2	3	0.819694	0.0816653	0.0816653	0.0816653	0.0816653	0.0816653	0.0816653	0.0816653	0.0816653	0.0816653	0.0816653	0.0816653	0.0816653	0.0816653	0.0816653	0.0816653	0.0816653	0.0816653	0.0816653	0.0816653	0.0816653	0.0816653	0.0816653	0.0816653	0.0816653	0.0816653	0.0816653	0.0816653
CO2	4	0.804238	0.818128	0.0800993	0.0800993	0.0800993	0.0800993	0.0800993	0.0800993	0.0800993	0.0800993	0.0800993	0.0800993	0.0800993	0.0800993	0.0800993	0.0800993	0.0800993	0.0800993	0.0800993	0.0800993	0.0800993	0.0800993	0.0800993	0.0800993	0.0800993	0.0800993	0.0800993	0.0800993
CO2	5	0.789073	0.802702	0.816592	0.0785635	0.0785635	0.0785635	0.0785635	0.0785635	0.0785635	0.0785635	0.0785635	0.0785635	0.0785635	0.0785635	0.0785635	0.0785635	0.0785635	0.0785635	0.0785635	0.0785635	0.0785635	0.0785635	0.0785635	0.0785635	0.0785635	0.0785635	0.0785635	0.0785635
CO2	6	0.774195	0.787567	0.801196	0.815086	0.0770575	0.0770575	0.0770575	0.0770575	0.0770575	0.0770575	0.0770575	0.0770575	0.0770575	0.0770575	0.0770575	0.0770575	0.0770575	0.0770575	0.0770575	0.0770575	0.0770575	0.0770575	0.0770575	0.0770575	0.0770575	0.0770575	0.0770575	0.0770575
CO2	7	0.759598	0.772718	0.786091	0.799719	0.813609	0.0755807	0.0755807	0.0755807	0.0755807	0.0755807	0.0755807	0.0755807	0.0755807	0.0755807	0.0755807	0.0755807	0.0755807	0.0755807	0.0755807	0.0755807	0.0755807	0.0755807	0.0755807	0.0755807	0.0755807	0.0755807	0.0755807	0.0755807
CO2	8	0.745276	0.758149	0.77127	0.784642	0.798271	0.812161	0.0741324	0.0741324	0.0741324	0.0741324	0.0741324	0.0741324	0.0741324	0.0741324	0.0741324	0.0741324	0.0741324	0.0741324	0.0741324	0.0741324	0.0741324	0.0741324	0.0741324	0.0741324	0.0741324	0.0741324	0.0741324	0.0741324
CO2	9	0.731224	0.743856	0.756729	0.76985	0.783222	0.796851	0.810741	0.0727122	0.0727122	0.0727122	0.0727122	0.0727122	0.0727122	0.0727122	0.0727122	0.0727122	0.0727122	0.0727122	0.0727122	0.0727122	0.0727122	0.0727122	0.0727122	0.0727122	0.0727122	0.0727122	0.0727122	0.0727122
CO2	10	0.717438	0.729831	0.742463	0.755336	0.768457	0.781829	0.795458	0.809348	0.0713194	0.0713194	0.0713194	0.0713194	0.0713194	0.0713194	0.0713194	0.0713194	0.0713194	0.0713194	0.0713194	0.0713194	0.0713194	0.0713194	0.0713194	0.0713194	0.0713194	0.0713194	0.0713194	0.0713194
CO2	11	0.703912	0.716072	0.728466	0.741097	0.753971	0.767091	0.780463	0.794092	0.807982	0.0699535	0.0699535	0.0699535	0.0699535	0.0699535	0.0699535	0.0699535	0.0699535	0.0699535	0.0699535	0.0699535	0.0699535	0.0699535	0.0699535	0.0699535	0.0699535	0.0699535	0.0699535	0.0699535
CO2	12	0.690641	0.702572	0.714733	0.727126	0.739757	0.752631	0.765752	0.779124	0.792753	0.806643	0.0686141	0.0686141	0.0686141	0.0686141	0.0686141	0.0686141	0.0686141	0.0686141	0.0686141	0.0686141	0.0686141	0.0686141	0.0686141	0.0686141	0.0686141	0.0686141	0.0686141	0.0686141
CO2	13	0.67762	0.689327	0.701259	0.713419	0.725813	0.738444	0.751318	0.764438	0.77781	0.791439	0.0673005	0.0673005	0.0673005	0.0673005	0.0673005	0.0673005	0.0673005	0.0673005	0.0673005	0.0673005	0.0673005	0.0673005	0.0673005	0.0673005	0.0673005	0.0673005	0.0673005	0.0673005
CO2	14	0.664845	0.676332	0.688039	0.69997	0.712131	0.724524	0.737156	0.750029	0.76315	0.776522	0.0660124	0.0660124	0.0660124	0.0660124	0.0660124	0.0660124	0.0660124	0.0660124	0.0660124	0.0660124	0.0660124	0.0660124	0.0660124	0.0660124	0.0660124	0.0660124	0.0660124	0.0660124
CO2	15	0.652312	0.663582	0.675069	0.686776	0.698707	0.710867	0.723261	0.735892	0.748766	0.761887	0.0647491	0.0647491	0.0647491	0.0647491	0.0647491	0.0647491	0.0647491	0.0647491	0.0647491	0.0647491	0.0647491	0.0647491	0.0647491	0.0647491	0.0647491	0.0647491	0.0647491	0.0647491
CO2	16	0.640014	0.651073	0.662343	0.67383	0.685537	0.697468	0.709629	0.722022	0.734654	0.747527	0.0635102	0.0635102	0.0635102	0.0635102	0.0635102	0.0635102	0.0635102	0.0635102	0.0635102	0.0635102	0.0635102	0.0635102	0.0635102	0.0635102	0.0635102	0.0635102	0.0635102	0.0635102
CO2	17	0.627949	0.638799	0.649858	0.661128	0.672615	0.684322	0.696253	0.708414	0.720807	0.733439	0.800324	0.0622952	0.0622952	0.0622952	0.0622952	0.0622952	0.0622952	0.0622952	0.0622952	0.0622952	0.0622952	0.0622952	0.0622952	0.0622952	0.0622952	0.0622952	0.0622952	0.0622952
CO2	18	0.616112	0.626758	0.637608	0.648666	0.659937	0.671423	0.68313	0.695062	0.707222	0.719616	0.785242	0.0611036	0.0611036	0.0611036	0.0611036	0.0611036	0.0611036	0.0611036	0.0611036	0.0611036	0.0611036	0.0611036	0.0611036	0.0611036	0.0611036	0.0611036	0.0611036	0.0611036
CO2	19	0.604498	0.614943	0.625589	0.636439	0.647498	0.658768	0.670255	0.681962	0.693893	0.706053	0.770445	0.0599351	0.0599351	0.0599351	0.0599351	0.0599351	0.0599351	0.0599351	0.0599351	0.0599351	0.0599351	0.0599351	0.0599351	0.0599351	0.0599351	0.0599351	0.0599351	0.0599351
CO2	20	0.593103	0.603352	0.613797	0.624443	0.635293	0.646352	0.657622	0.669109	0.680816	0.692747	0.755927	0.0587891	0.0587891	0.0587891	0.0587891	0.0587891	0.0587891	0.0587891	0.0587891	0.0587891	0.0587891	0.0587891	0.0587891	0.0587891	0.0587891	0.0587891	0.0587891	0.0587891
CO2	21	0.581923	0.591979	0.602228	0.612673	0.623319	0.634169	0.645228	0.656498	0.667985	0.679692	0.741682	0.0576652	0.0576652	0.0576652	0.0576652	0.0576652	0.0576652	0.0576652	0.0576652	0.0576652	0.0576652	0.0576652	0.0576652	0.0576652	0.0576652	0.0576652	0.0576652	0.0576652
CO2	22	0.570953	0.58082	0.590876	0.601125	0.611571	0.622217	0.633067	0.644126	0.655396	0.666883	0.727706	0.794592	0.0565629	0.0565629	0.0565629	0.0565629	0.0565629	0.0565629	0.0565629	0.0565629	0.0565629	0.0565629	0.0565629	0.0565629	0.0565629	0.0565629	0.0565629	0.0565629
CO2	23	0.560191	0.569872	0.579739	0.589795	0.600044	0.61049	0.621136	0.631986	0.643045	0.654315	0.713994	0.779621	0.0554819	0.0554819	0.0554819	0.0554819	0.0554819	0.0554819	0.0554819	0.0554819	0.0554819	0.0554819	0.0554819	0.0554819	0.0554819	0.0554819	0.0554819	0.0554819
CO2	24	0.549632	0.559131	0.568812	0.578679	0.588735	0.598984	0.60943	0.620076	0.630926	0.641984	0.70054	0.764932	0.0544218	0.0544218	0.0544218	0.0544218	0.0544218	0.0544218	0.0544218	0.0544218	0.0544218	0.0544218	0.0544218	0.0544218	0.0544218	0.0544218	0.0544218	0.0544218
CO2	25	0.539272	0.548592	0.558091	0.567773	0.577639	0.587696	0.597945	0.60839	0.619036	0.629886	0.68734	0.75052	0.053382	0.053382	0.053382	0.053382	0.053382	0.053382	0.053382	0.053382	0.053382	0.053382	0.053382	0.053382	0.053382	0.053382	0.053382	0.053382
CO2	26	0.529108	0.538253	0.547573	0.557072	0.566753	0.57662	0.586676	0.596925	0.60737	0.618016	0.674389	0.736379	0.0523623	0.0523623	0.0523623	0.0523623	0.0523623	0.0523623	0.0523623	0.0523623	0.0523623	0.0523623	0.0523623	0.0523623	0.0523623	0.0523623	0.0523623	0.0523623
CO2	27	0.519135	0.528108	0.537252	0.546573	0.556072	0.565753	0.57562	0.585676	0.595925	0.60637	0.661682	0.722506	0.789391	0.0513622	0.0513622	0.0513622	0.0513622	0.0513622	0.0513622	0.0513622	0.0513622	0.0513622	0.0513622	0.0513622	0.0513622	0.0513622	0.0513622	0.0513622
CO2	28	0.50935	0.518154	0.527127	0.536272	0.545592	0.555091	0.564772	0.574639	0.584695	0.594944	0.649214	0.708893	0.77452	0.0503814	0.0503814	0.0503814	0.0503814	0.0503814	0.0503814	0.0503814	0.0503814	0.0503814	0.0503814	0.0503814	0.0503814	0.0503814	0.0503814	0.0503814
CO2	29	0.49975	0.508389	0.517192	0.526165	0.53531	0.54463	0.554129	0.56381	0.573677	0.583733	0.636982	0.695538	0.759929	0.0494195	0.0494195	0.0494195	0.0494195	0.0494195	0.0494195	0.0494195	0.0494195	0.0494195	0.0494195	0.0494195	0.0494195	0.0494195	0.0494195	0.0494195
CO2	30	0.490331	0.498807	0.507445	0.516249	0.525222	0.534366	0.543686	0.553185	0.562867	0.572733	0.62498	0.682434	0.745614	0.048476	0.048476	0.048476	0.048476	0.048476	0.048476	0.048476	0.048476	0.048476	0.048476	0.048476	0.048476	0.048476	0.048476	0.048476
CO2	31	0.48109	0.489406	0.497882	0.50652	0.515324	0.524296	0.533441	0.542761	0.55226	0.561941	0.613205	0.669577	0.731568	0.0475507	0.0475507	0.0475507	0.0475507	0.0475507	0.0475507	0.0475507	0.0475507	0.0475507	0.0475507	0.0475507	0.0475507	0.0475507	0.0475507	0.0475507
CO2	32	0.472023	0.480183	0.488499	0.496974	0.505612	0.514416	0.523389	0.532534	0.541854	0.551353	0.601651	0.656963	0.717787	0.784672	0.0466433	0.0466433	0.0466433	0.0466433	0.0466433	0.0466433	0.0466433	0.0466433	0.0466433	0.0466433	0.0466433	0.0466433	0.0466433	0.0466433
CO2	33	0.463127	0.471133	0.479293	0.487609	0.496084	0.504722	0.513526	0.522499	0.531643	0.540964	0.590316	0.644586	0.704265	0.769892	0.0457532	0.0457532	0.0457532	0.0457532	0.0457532	0.0457532	0.0457532	0.0457532	0.0457532	0.0457532	0.0457532	0.0457532	0.0457532	0.0457532
CO2	34	0.454399	0.462254	0.47026	0.47842	0.486736	0.495211	0.503849	0.512653	0.521626	0.530771	0.579194	0.632443	0.690999	0.75539	0.0448803	0.0448803	0.0448803	0.0448803	0.0448803	0.0448803	0.0448803	0.0448803	0.0448803	0.0448803	0.0448803	0.0448803	0.0448803	0.0448803
CO2	35	0.445836	0.453543	0.461398	0.469404	0.477564	0.48588	0.494355	0.502993	0.511797	0.52077	0.568282	0.620528	0.677982	0.741162	0.0440241	0.0440241	0.0440241	0.0440241	0.0440241	0.0440241	0.0440241	0.0440241	0.0440241	0.0440241	0.0440241	0.0440241	0.0440241	0.0440241
CO2	36	0.437433	0.444996	0.452703	0.460558	0.468564	0.476724	0.48504	0.493515	0.502154	0.510957	0.557575	0.608839	0.665211	0.727201	0.0431844	0.0431844	0.0431844	0.0431844	0.0431844	0.0431844	0.0431844	0.0431844	0.0431844	0.0431844	0.0431844	0.0431844	0.0431844	0.0431844
CO2	37	0.42919	0.43661	0.444172	0.45188	0.459735	0.467741	0.4759	0.484216	0.492692	0.50133	0.54707	0.597369	0.652681	0.713504	0.78039	0.0423609	0.0423609	0.0423609	0.0423609	0.0423609	0.0423609	0.0423609	0.0423609	0.0423609	0.0423609	0.0423609	0.0423609	0.0423609
CO2	38	0.421102	0.428382	0.435802	0.443365	0.451072	0.458927	0.466933	0.475093	0.483409	0.491884	0.536764	0.586116	0.640386	0.700065	0.765692	0.0415531	0.0415531	0.0415531	0.0415531	0.0415531	0.0415531	0.0415531	0.0415531	0.0415531	0.0415531	0.0415531	0.0415531	0.0415531
CO2	39	0.413166	0.42031	0.42759	0.43501	0.442572	0.45028	0.458135	0.466141	0.4743	0.482616	0.526651	0.575074	0.628324	0.686879	0.751271	0.0407609	0.0407609	0.0407609	0.0407609	0.0407609	0.0407609	0.0407609	0.0407609	0.0407609	0.0407609	0.0407609	0.0407609	0.0407609
CO2	40	0.40538	0.412389	0.419533	0.426813	0.434233	0.441795	0.449503	0.457358	0.465364	0.473523	0.516729	0.564241	0.616488	0.673942	0.737121	0.0399839	0.0399839	0.0399839	0.0399839	0.0399839	0.0399839	0.0399839	0.0399839	0.0399839	0.0399839	0.0399839	0.0399839	0.0399839
CO2	41	0.397741	0.404618	0.411627	0.41877	0.426051	0.433471	0.441033	0.448741	0.456596	0.464602	0.506995	0.553612	0.604876	0.661248	0.723239	0.0392218	0.0392218	0.0392218	0.0392218	0.0392218	0.0392218	0.0392218	0.0392218	0.0392218	0.0392218	0.0392218	0.0392218	0.0392218
CO2	42	0.390246	0.396994	0.403871	0.41088	0.418023	0.425303	0.432723	0.440286	0.447993	0.455848	0.497443	0.543184	0.593482	0.648794	0.709618	0.776503	0.0384743	0.0384743	0.0384743	0.0384743	0.0384743	0.0384743	0.0384743	0.0384743	0.0384743	0.0384743	0.0384743	0.0384743
CO2	43	0.382892	0.389513	0.396261	0.403138	0.410146	0.41729	0.42457	0.43199	0.439553	0.44726	0.488072	0.532952	0.582304	0.636574	0.696253	0.76188	0.0377412	0.0377412	0.0377412	0.0377412	0.0377412	0.0377412	0.0377412	0.0377412	0.0377412	0.0377412	0.0377412	0.0377412
CO2	44	0.375677	0.382173	0.388794	0.395542	0.402418	0.409427	0.416571	0.423851	0.431271	0.438833	0.478878	0.522912	0.571336	0.624585	0.683141	0.747532	0.0370221	0.0370221	0.0370221	0.0370221	0.0370221	0.0370221	0.0370221	0.0370221	0.0370221	0.0370221	0.0370221	0.0370221
CO2	45	0.368598	0.374972	0.381468	0.388089	0.394836	0.401713	0.408722	0.415865	0.423146	0.430566	0.469856	0.513062	0.560574	0.612821	0.670275	0.733454	0.0363168	0.0363168	0.0363168	0.0363168	0.0363168	0.0363168	0.0363168	0.0363168	0.0363168	0.0363168	0.0363168	0.0363168
CO2	46	0.361653	0.367907	0.37428	0.380776	0.387397	0.394144	0.401021	0.40803	0.415174	0.422454	0.461005	0.503398	0.550016	0.601279	0.657652	0.719642	0.0356251	0.0356251	0.0356251	0.0356251	0.0356251	0.0356251	0.0356251	0.0356251	0.0356251	0.0356251	0.0356251	0.0356251
CO2	47	0.354838	0.360974	0.367228	0.373602	0.380098	0.386718	0.393466	0.400343	0.407352	0.414495	0.452321	0.493916	0.539656	0.589955	0.645266	0.70609	0.772975	0.0349466	0.0349466	0.0349466	0.0349466	0.0349466	0.0349466	0.0349466	0.0349466	0.0349466	0.0349466	0.0349466
CO2	48	0.348152	0.354173	0.360309	0.366563	0.372936	0.379432	0.386053	0.3928	0.399677	0.406686	0.4438	0.484612	0.529492	0.578844	0.633114	0.692793	0.75842	0.0342811	0.0342811	0.0342811	0.0342811	0.0342811	0.0342811	0.0342811	0.0342811	0.0342811	0.0342811	0.0342811
CO2	49	0.341592	0.3475	0.35352	0.359656	0.36591	0.372284	0.37878	0.3854	0.392148	0.399025	0.43544	0.475484	0.519519	0.567942	0.621191	0.679747	0.744138	0.0336284	0.0336284	0.0336284	0.0336284	0.0336284	0.0336284	0.0336284	0.0336284	0.0336284	0.0336284	0.0336284
CO2	50	0.335156	0.340952	0.346859	0.35288	0.359016	0.36527	0.371643	0.378139	0.38476	0.391508	0.427237	0.466528	0.509734	0.557246	0.609492	0.666946	0.730126	0.0329881	0.0329881	0.0329881	0.0329881	0.0329881	0.0329881	0.0329881	0.0329881	0.0329881	0.0329881	0.0329881
CO2	51	0.328841	0.334528	0.340324	0.346231	0.352252	0.358388	0.364642	0.371015	0.377511	0.384132	0.419189	0.45774	0.500133	0.546751	0.598014	0.654387	0.716377	0.0323602	0.0323602	0.0323602	0.0323602	0.0323602	0.0323602	0.0323602	0.0323602	0.0323602	0.0323602	0.0323602
CO2	52	0.322645	0.328225	0.333912	0.339708	0.345615	0.351636	0.357772	0.364026	0.3704	0.376896	0.411293	0.449118	0.490713	0.536454	0.586752	0.642064	0.702888	0.769773	0.0317443	0.0317443	0.0317443	0.0317443	0.0317443	0.0317443	0.0317443	0.0317443	0.0317443	0.0317443
CO2	53	0.316566	0.322041	0.327621	0.333308	0.339104	0.345011	0.351032	0.357168	0.363422	0.369795	0.403545	0.440659	0.481471	0.526351	0.575703	0.629973	0.689652	0.755279	0.0311401	0.0311401	0.0311401	0.0311401	0.0311401	0.0311401	0.0311401	0.0311401	0.0311401	0.0311401
CO2	54	0.310602	0.315974	0.321448	0.327028	0.332715	0.338512	0.344419	0.350439	0.356575	0.362829	0.395944	0.432359	0.472403	0.516438	0.564861	0.61811	0.676666	0.741057	0.0305476	0.0305476	0.0305476	0.0305476	0.0305476	0.0305476	0.0305476	0.0305476	0.0305476	0.0305476
[truncated: 246 more rows]

## Sheet: OSB_NB
Table SM.OSB.NB: Carbon emission fluxes (kgC/m3 wood product) over simulation period (0-300 years) at building lifespans (BL) 1-150 years, building in New Brunswick
[truncated: 601 more rows]

## Sheet: OSB_NL
Table SM.OSB.NL: Carbon emission fluxes (kgC/m3 wood product) over simulation period (0-300 years) at building lifespans (BL) 1-150 years, building in Newfoundland
[truncated: 601 more rows]

[truncated: 7 more sheets: OSB_NS, OSB_NT, OSB_ON, OSB_PE, OSB_QC, OSB_SK, OSB_YK]
