# Supplementary material for: Temporally-differentiated biogenic carbon accounting of wood building product life cycles
Source: SN Appl Sci. 2021 Jan 10;3(1):62. doi: 10.1007/s42452-020-03979-2 (PMC7799381; doi:10.1007/s42452-020-03979-2)
Supplement: Supplementary file 10 — ESM1 (2,258 kb) [file 42452_2020_3979_MOESM10_ESM.xlsx]

## Sheet: Info
Temporally-differentiated biogenic carbon accounting of wood building product life cycles
SN Applied Sciences
Marieke Head*, Michael Magnan, Werner A. Kurz, Annie Levasseur, Robert Beauregard, Manuele Margni
*Corresponding author:
CIRAIG, Polytechnique Montreal, Mathematical and Industrial Engineering Department, C.P. 6079, Succ. Centre-Ville, Montreal, QC, H3C 3A7, Canada
marieke.head@polymtl.ca
marieke.head@gmail.com

## Sheet: plywood_AB
Table SM.plywood.AB: Carbon emission fluxes (kgC/m3 wood product) over simulation period (0-300 years) at building lifespans (BL) 1-150 years, building in Alberta
Emission	Timestep_years	BL001	BL002	BL003	BL004	BL005	BL006	BL007	BL008	BL009	BL010	BL015	BL020	BL025	BL030	BL035	BL040	BL045	BL050	BL060	BL070	BL080	BL090	BL100	BL110	BL120	BL130	BL140	BL150
CH4	1
CH4	2	0.0354494	0.0354494	0.0354494	0.0354494	0.0354494	0.0354494	0.0354494	0.0354494	0.0354494	0.0354494	0.0354494	0.0354494	0.0354494	0.0354494	0.0354494	0.0354494	0.0354494	0.0354494	0.0354494	0.0354494	0.0354494	0.0354494	0.0354494	0.0354494	0.0354494	0.0354494	0.0354494	0.0354494
CH4	3	0.364668	0.0350265	0.0350265	0.0350265	0.0350265	0.0350265	0.0350265	0.0350265	0.0350265	0.0350265	0.0350265	0.0350265	0.0350265	0.0350265	0.0350265	0.0350265	0.0350265	0.0350265	0.0350265	0.0350265	0.0350265	0.0350265	0.0350265	0.0350265	0.0350265	0.0350265	0.0350265	0.0350265
CH4	4	0.360318	0.36425	0.0346087	0.0346087	0.0346087	0.0346087	0.0346087	0.0346087	0.0346087	0.0346087	0.0346087	0.0346087	0.0346087	0.0346087	0.0346087	0.0346087	0.0346087	0.0346087	0.0346087	0.0346087	0.0346087	0.0346087	0.0346087	0.0346087	0.0346087	0.0346087	0.0346087	0.0346087
CH4	5	0.35602	0.359905	0.363838	0.0341959	0.0341959	0.0341959	0.0341959	0.0341959	0.0341959	0.0341959	0.0341959	0.0341959	0.0341959	0.0341959	0.0341959	0.0341959	0.0341959	0.0341959	0.0341959	0.0341959	0.0341959	0.0341959	0.0341959	0.0341959	0.0341959	0.0341959	0.0341959	0.0341959
CH4	6	0.351774	0.355612	0.359498	0.36343	0.033788	0.033788	0.033788	0.033788	0.033788	0.033788	0.033788	0.033788	0.033788	0.033788	0.033788	0.033788	0.033788	0.033788	0.033788	0.033788	0.033788	0.033788	0.033788	0.033788	0.033788	0.033788	0.033788	0.033788
CH4	7	0.347578	0.351371	0.355209	0.359095	0.363027	0.033385	0.033385	0.033385	0.033385	0.033385	0.033385	0.033385	0.033385	0.033385	0.033385	0.033385	0.033385	0.033385	0.033385	0.033385	0.033385	0.033385	0.033385	0.033385	0.033385	0.033385	0.033385	0.033385
CH4	8	0.343432	0.347179	0.350972	0.354811	0.358696	0.362628	0.0329867	0.0329867	0.0329867	0.0329867	0.0329867	0.0329867	0.0329867	0.0329867	0.0329867	0.0329867	0.0329867	0.0329867	0.0329867	0.0329867	0.0329867	0.0329867	0.0329867	0.0329867	0.0329867	0.0329867	0.0329867	0.0329867
CH4	9	0.339335	0.343038	0.346786	0.350579	0.354418	0.358303	0.362235	0.0325933	0.0325933	0.0325933	0.0325933	0.0325933	0.0325933	0.0325933	0.0325933	0.0325933	0.0325933	0.0325933	0.0325933	0.0325933	0.0325933	0.0325933	0.0325933	0.0325933	0.0325933	0.0325933	0.0325933	0.0325933
CH4	10	0.335287	0.338946	0.342649	0.346397	0.35019	0.354029	0.357914	0.361846	0.0322045	0.0322045	0.0322045	0.0322045	0.0322045	0.0322045	0.0322045	0.0322045	0.0322045	0.0322045	0.0322045	0.0322045	0.0322045	0.0322045	0.0322045	0.0322045	0.0322045	0.0322045	0.0322045	0.0322045
CH4	11	0.331288	0.334903	0.338562	0.342265	0.346013	0.349806	0.353645	0.35753	0.361462	0.0318203	0.0318203	0.0318203	0.0318203	0.0318203	0.0318203	0.0318203	0.0318203	0.0318203	0.0318203	0.0318203	0.0318203	0.0318203	0.0318203	0.0318203	0.0318203	0.0318203	0.0318203	0.0318203
CH4	12	0.327336	0.330908	0.334524	0.338182	0.341886	0.345633	0.349426	0.353265	0.35715	0.361082	0.0314408	0.0314408	0.0314408	0.0314408	0.0314408	0.0314408	0.0314408	0.0314408	0.0314408	0.0314408	0.0314408	0.0314408	0.0314408	0.0314408	0.0314408	0.0314408	0.0314408	0.0314408
CH4	13	0.323432	0.326961	0.330533	0.334149	0.337807	0.341511	0.345258	0.349051	0.35289	0.356775	0.0310657	0.0310657	0.0310657	0.0310657	0.0310657	0.0310657	0.0310657	0.0310657	0.0310657	0.0310657	0.0310657	0.0310657	0.0310657	0.0310657	0.0310657	0.0310657	0.0310657	0.0310657
CH4	14	0.319574	0.323061	0.326591	0.330163	0.333778	0.337437	0.34114	0.344888	0.348681	0.35252	0.0306952	0.0306952	0.0306952	0.0306952	0.0306952	0.0306952	0.0306952	0.0306952	0.0306952	0.0306952	0.0306952	0.0306952	0.0306952	0.0306952	0.0306952	0.0306952	0.0306952	0.0306952
CH4	15	0.315762	0.319208	0.322695	0.326224	0.329797	0.333412	0.337071	0.340774	0.344522	0.348315	0.030329	0.030329	0.030329	0.030329	0.030329	0.030329	0.030329	0.030329	0.030329	0.030329	0.030329	0.030329	0.030329	0.030329	0.030329	0.030329	0.030329	0.030329
CH4	16	0.311995	0.3154	0.318846	0.322333	0.325863	0.329435	0.33305	0.336709	0.340412	0.34416	0.0299673	0.0299673	0.0299673	0.0299673	0.0299673	0.0299673	0.0299673	0.0299673	0.0299673	0.0299673	0.0299673	0.0299673	0.0299673	0.0299673	0.0299673	0.0299673	0.0299673	0.0299673
CH4	17	0.308274	0.311638	0.315042	0.318488	0.321976	0.325505	0.329077	0.332693	0.336352	0.340055	0.359251	0.0296098	0.0296098	0.0296098	0.0296098	0.0296098	0.0296098	0.0296098	0.0296098	0.0296098	0.0296098	0.0296098	0.0296098	0.0296098	0.0296098	0.0296098	0.0296098	0.0296098
CH4	18	0.304596	0.30792	0.311285	0.314689	0.318135	0.321623	0.325152	0.328724	0.332339	0.335998	0.354966	0.0292566	0.0292566	0.0292566	0.0292566	0.0292566	0.0292566	0.0292566	0.0292566	0.0292566	0.0292566	0.0292566	0.0292566	0.0292566	0.0292566	0.0292566	0.0292566	0.0292566
CH4	19	0.300963	0.304247	0.307571	0.310936	0.31434	0.317786	0.321274	0.324803	0.328375	0.33199	0.350732	0.0289076	0.0289076	0.0289076	0.0289076	0.0289076	0.0289076	0.0289076	0.0289076	0.0289076	0.0289076	0.0289076	0.0289076	0.0289076	0.0289076	0.0289076	0.0289076	0.0289076
CH4	20	0.297373	0.300618	0.303903	0.307227	0.310591	0.313995	0.317441	0.320929	0.324458	0.32803	0.346548	0.0285628	0.0285628	0.0285628	0.0285628	0.0285628	0.0285628	0.0285628	0.0285628	0.0285628	0.0285628	0.0285628	0.0285628	0.0285628	0.0285628	0.0285628	0.0285628	0.0285628
CH4	21	0.293826	0.297032	0.300278	0.303562	0.306886	0.31025	0.313655	0.317101	0.320588	0.324118	0.342415	0.0282221	0.0282221	0.0282221	0.0282221	0.0282221	0.0282221	0.0282221	0.0282221	0.0282221	0.0282221	0.0282221	0.0282221	0.0282221	0.0282221	0.0282221	0.0282221	0.0282221
CH4	22	0.290321	0.293489	0.296696	0.299941	0.303225	0.306549	0.309913	0.313318	0.316764	0.320251	0.33833	0.357527	0.0278855	0.0278855	0.0278855	0.0278855	0.0278855	0.0278855	0.0278855	0.0278855	0.0278855	0.0278855	0.0278855	0.0278855	0.0278855	0.0278855	0.0278855	0.0278855
CH4	23	0.286858	0.289989	0.293157	0.296363	0.299608	0.302893	0.306217	0.309581	0.312985	0.316431	0.334295	0.353262	0.0275528	0.0275528	0.0275528	0.0275528	0.0275528	0.0275528	0.0275528	0.0275528	0.0275528	0.0275528	0.0275528	0.0275528	0.0275528	0.0275528	0.0275528	0.0275528
CH4	24	0.283436	0.286529	0.28966	0.292828	0.296035	0.29928	0.302564	0.305888	0.309252	0.312657	0.330307	0.349049	0.0272242	0.0272242	0.0272242	0.0272242	0.0272242	0.0272242	0.0272242	0.0272242	0.0272242	0.0272242	0.0272242	0.0272242	0.0272242	0.0272242	0.0272242	0.0272242
CH4	25	0.280055	0.283112	0.286205	0.289335	0.292503	0.29571	0.298955	0.302239	0.305563	0.308927	0.326367	0.344885	0.0268994	0.0268994	0.0268994	0.0268994	0.0268994	0.0268994	0.0268994	0.0268994	0.0268994	0.0268994	0.0268994	0.0268994	0.0268994	0.0268994	0.0268994	0.0268994
CH4	26	0.276715	0.279735	0.282791	0.285884	0.289014	0.292182	0.295389	0.298634	0.301918	0.305242	0.322474	0.340771	0.0265786	0.0265786	0.0265786	0.0265786	0.0265786	0.0265786	0.0265786	0.0265786	0.0265786	0.0265786	0.0265786	0.0265786	0.0265786	0.0265786	0.0265786	0.0265786
CH4	27	0.273414	0.276398	0.279418	0.282474	0.285567	0.288697	0.291865	0.295072	0.298317	0.301601	0.318627	0.336706	0.355903	0.0262615	0.0262615	0.0262615	0.0262615	0.0262615	0.0262615	0.0262615	0.0262615	0.0262615	0.0262615	0.0262615	0.0262615	0.0262615	0.0262615	0.0262615
CH4	28	0.270153	0.273101	0.276085	0.279104	0.282161	0.285254	0.288384	0.291552	0.294759	0.298004	0.314827	0.33269	0.351658	0.0259483	0.0259483	0.0259483	0.0259483	0.0259483	0.0259483	0.0259483	0.0259483	0.0259483	0.0259483	0.0259483	0.0259483	0.0259483	0.0259483	0.0259483
CH4	29	0.26693	0.269843	0.272791	0.275775	0.278795	0.281851	0.284944	0.288074	0.291243	0.294449	0.311071	0.328722	0.347463	0.0256388	0.0256388	0.0256388	0.0256388	0.0256388	0.0256388	0.0256388	0.0256388	0.0256388	0.0256388	0.0256388	0.0256388	0.0256388	0.0256388	0.0256388
CH4	30	0.263746	0.266625	0.269537	0.272486	0.275469	0.278489	0.281545	0.284638	0.287769	0.290937	0.307361	0.324801	0.343319	0.0253329	0.0253329	0.0253329	0.0253329	0.0253329	0.0253329	0.0253329	0.0253329	0.0253329	0.0253329	0.0253329	0.0253329	0.0253329	0.0253329	0.0253329
CH4	31	0.2606	0.263444	0.266322	0.269235	0.272183	0.275167	0.278187	0.281243	0.284336	0.287466	0.303695	0.320926	0.339223	0.0250308	0.0250308	0.0250308	0.0250308	0.0250308	0.0250308	0.0250308	0.0250308	0.0250308	0.0250308	0.0250308	0.0250308	0.0250308	0.0250308	0.0250308
CH4	32	0.257492	0.260302	0.263146	0.266024	0.268937	0.271885	0.274869	0.277888	0.280944	0.284037	0.300072	0.317098	0.335177	0.354374	0.0247322	0.0247322	0.0247322	0.0247322	0.0247322	0.0247322	0.0247322	0.0247322	0.0247322	0.0247322	0.0247322	0.0247322	0.0247322	0.0247322
CH4	33	0.25442	0.257197	0.260007	0.262851	0.265729	0.268642	0.27159	0.274574	0.277593	0.280649	0.296493	0.313316	0.331179	0.350147	0.0244372	0.0244372	0.0244372	0.0244372	0.0244372	0.0244372	0.0244372	0.0244372	0.0244372	0.0244372	0.0244372	0.0244372	0.0244372	0.0244372
CH4	34	0.251386	0.254129	0.256905	0.259715	0.262559	0.265437	0.26835	0.271298	0.274282	0.277302	0.292956	0.309578	0.327229	0.34597	0.0241457	0.0241457	0.0241457	0.0241457	0.0241457	0.0241457	0.0241457	0.0241457	0.0241457	0.0241457	0.0241457	0.0241457	0.0241457	0.0241457
CH4	35	0.248387	0.251098	0.253841	0.256617	0.259427	0.262271	0.265149	0.268062	0.27101	0.273994	0.289462	0.305886	0.323325	0.341843	0.0238577	0.0238577	0.0238577	0.0238577	0.0238577	0.0238577	0.0238577	0.0238577	0.0238577	0.0238577	0.0238577	0.0238577	0.0238577	0.0238577
CH4	36	0.245424	0.248102	0.250813	0.253556	0.256333	0.259143	0.261986	0.264865	0.267778	0.270726	0.286009	0.302237	0.319469	0.337766	0.0235731	0.0235731	0.0235731	0.0235731	0.0235731	0.0235731	0.0235731	0.0235731	0.0235731	0.0235731	0.0235731	0.0235731	0.0235731	0.0235731
CH4	37	0.242497	0.245143	0.247821	0.250532	0.253275	0.256051	0.258861	0.261705	0.264583	0.267496	0.282597	0.298632	0.315658	0.333737	0.352934	0.0232919	0.0232919	0.0232919	0.0232919	0.0232919	0.0232919	0.0232919	0.0232919	0.0232919	0.0232919	0.0232919	0.0232919	0.0232919
CH4	38	0.239604	0.242219	0.244865	0.247543	0.250254	0.252997	0.255774	0.258584	0.261427	0.264306	0.279226	0.29507	0.311893	0.329756	0.348724	0.0230141	0.0230141	0.0230141	0.0230141	0.0230141	0.0230141	0.0230141	0.0230141	0.0230141	0.0230141	0.0230141	0.0230141	0.0230141
CH4	39	0.236746	0.23933	0.241944	0.244591	0.247269	0.249979	0.252723	0.255499	0.258309	0.261153	0.275896	0.29155	0.308172	0.325822	0.344564	0.0227396	0.0227396	0.0227396	0.0227396	0.0227396	0.0227396	0.0227396	0.0227396	0.0227396	0.0227396	0.0227396	0.0227396	0.0227396
CH4	40	0.233922	0.236475	0.239058	0.241673	0.244319	0.246998	0.249708	0.252451	0.255228	0.258038	0.272605	0.288072	0.304496	0.321936	0.340454	0.0224683	0.0224683	0.0224683	0.0224683	0.0224683	0.0224683	0.0224683	0.0224683	0.0224683	0.0224683	0.0224683	0.0224683	0.0224683
CH4	41	0.231132	0.233654	0.236207	0.23879	0.241405	0.244051	0.24673	0.24944	0.252183	0.25496	0.269353	0.284636	0.300864	0.318096	0.336393	0.0222003	0.0222003	0.0222003	0.0222003	0.0222003	0.0222003	0.0222003	0.0222003	0.0222003	0.0222003	0.0222003	0.0222003	0.0222003
CH4	42	0.228375	0.230867	0.233389	0.235942	0.238525	0.24114	0.243787	0.246465	0.249175	0.251919	0.26614	0.281241	0.297275	0.314301	0.33238	0.351577	0.0219355	0.0219355	0.0219355	0.0219355	0.0219355	0.0219355	0.0219355	0.0219355	0.0219355	0.0219355	0.0219355	0.0219355
CH4	43	0.225651	0.228113	0.230605	0.233128	0.23568	0.238264	0.240879	0.243525	0.246203	0.248914	0.262965	0.277886	0.293729	0.310552	0.328416	0.347383	0.0216738	0.0216738	0.0216738	0.0216738	0.0216738	0.0216738	0.0216738	0.0216738	0.0216738	0.0216738	0.0216738	0.0216738
CH4	44	0.222959	0.225392	0.227855	0.230347	0.232869	0.235422	0.238005	0.24062	0.243266	0.245945	0.259829	0.274571	0.290226	0.306848	0.324498	0.34324	0.0214153	0.0214153	0.0214153	0.0214153	0.0214153	0.0214153	0.0214153	0.0214153	0.0214153	0.0214153	0.0214153	0.0214153
CH4	45	0.220299	0.222704	0.225137	0.227599	0.230091	0.232614	0.235166	0.23775	0.240365	0.243011	0.256729	0.271296	0.286764	0.303188	0.320627	0.339145	0.0211599	0.0211599	0.0211599	0.0211599	0.0211599	0.0211599	0.0211599	0.0211599	0.0211599	0.0211599	0.0211599	0.0211599
CH4	46	0.217672	0.220047	0.222451	0.224884	0.227347	0.229839	0.232361	0.234914	0.237497	0.240112	0.253667	0.26806	0.283343	0.299571	0.316803	0.3351	0.0209075	0.0209075	0.0209075	0.0209075	0.0209075	0.0209075	0.0209075	0.0209075	0.0209075	0.0209075	0.0209075	0.0209075
CH4	47	0.215075	0.217422	0.219798	0.222202	0.224635	0.227097	0.229589	0.232112	0.234665	0.237248	0.250641	0.264863	0.279963	0.295998	0.313024	0.331103	0.3503	0.0206581	0.0206581	0.0206581	0.0206581	0.0206581	0.0206581	0.0206581	0.0206581	0.0206581	0.0206581	0.0206581
CH4	48	0.21251	0.214829	0.217176	0.219551	0.221955	0.224388	0.226851	0.229343	0.231865	0.234418	0.247652	0.261703	0.276624	0.292467	0.30929	0.327153	0.346121	0.0204116	0.0204116	0.0204116	0.0204116	0.0204116	0.0204116	0.0204116	0.0204116	0.0204116	0.0204116	0.0204116
CH4	49	0.209975	0.212266	0.214585	0.216932	0.219308	0.221712	0.224145	0.226607	0.2291	0.231622	0.244697	0.258582	0.273324	0.288979	0.305601	0.323251	0.341993	0.0201682	0.0201682	0.0201682	0.0201682	0.0201682	0.0201682	0.0201682	0.0201682	0.0201682	0.0201682	0.0201682
CH4	50	0.20747	0.209734	0.212026	0.214345	0.216692	0.219067	0.221471	0.223904	0.226367	0.228859	0.241779	0.255497	0.270064	0.285531	0.301956	0.319395	0.337913	0.0199276	0.0199276	0.0199276	0.0199276	0.0199276	0.0199276	0.0199276	0.0199276	0.0199276	0.0199276	0.0199276
CH4	51	0.204995	0.207233	0.209497	0.211788	0.214107	0.216454	0.218829	0.221234	0.223667	0.226129	0.238895	0.252449	0.266843	0.282126	0.298354	0.315585	0.333882	0.0196899	0.0196899	0.0196899	0.0196899	0.0196899	0.0196899	0.0196899	0.0196899	0.0196899	0.0196899	0.0196899
CH4	52	0.20255	0.204761	0.206998	0.209262	0.211553	0.213872	0.216219	0.218595	0.220999	0.223432	0.236045	0.249438	0.26366	0.27876	0.294795	0.311821	0.3299	0.349097	0.019455	0.019455	0.019455	0.019455	0.019455	0.019455	0.019455	0.019455	0.019455	0.019455
CH4	53	0.200134	0.202318	0.204529	0.206766	0.20903	0.211321	0.21364	0.215987	0.218363	0.220767	0.233229	0.246463	0.260515	0.275435	0.291278	0.308101	0.325965	0.344933	0.019223	0.019223	0.019223	0.019223	0.019223	0.019223	0.019223	0.019223	0.019223	0.019223
CH4	54	0.197747	0.199905	0.202089	0.204299	0.206536	0.2088	0.211092	0.213411	0.215758	0.218133	0.230447	0.243523	0.257407	0.27215	0.287804	0.304426	0.322076	0.340818	0.0189937	0.0189937	0.0189937	0.0189937	0.0189937	0.0189937	0.0189937	0.0189937	0.0189937	0.0189937
CH4	55	0.195388	0.19752	0.199678	0.201862	0.204073	0.20631	0.208574	0.210865	0.213184	0.215531	0.227699	0.240618	0.254337	0.268903	0.284371	0.300795	0.318235	0.336753	0.0187671	0.0187671	0.0187671	0.0187671	0.0187671	0.0187671	0.0187671	0.0187671	0.0187671	0.0187671
CH4	56	0.193057	0.195164	0.197296	0.199454	0.201638	0.203849	0.206086	0.20835	0.210641	0.21296	0.224982	0.237748	0.251303	0.265696	0.280979	0.297207	0.314439	0.332736	0.0185432	0.0185432	0.0185432	0.0185432	0.0185432	0.0185432	0.0185432	0.0185432	0.0185432	0.0185432
CH4	57	0.190755	0.192836	0.194943	0.197075	0.199233	0.201417	0.203628	0.205865	0.208129	0.21042	0.222299	0.234912	0.248305	0.262527	0.277627	0.293662	0.310688	0.328767	0.0183221	0.0183221	0.0183221	0.0183221	0.0183221	0.0183221	0.0183221	0.0183221	0.0183221	0.0183221
CH4	58	0.188479	0.190536	0.192618	0.194724	0.196857	0.199015	0.201199	0.203409	0.205646	0.20791	0.219647	0.23211	0.245343	0.259395	0.274316	0.290159	0.306982	0.324845	0.0181035	0.0181035	0.0181035	0.0181035	0.0181035	0.0181035	0.0181035	0.0181035	0.0181035	0.0181035
CH4	59	0.186231	0.188263	0.19032	0.192402	0.194509	0.196641	0.198799	0.200983	0.203193	0.20543	0.217027	0.229341	0.242417	0.256301	0.271044	0.286698	0.30332	0.32097	0.0178876	0.0178876	0.0178876	0.0178876	0.0178876	0.0178876	0.0178876	0.0178876	0.0178876	0.0178876
CH4	60	0.18401	0.186018	0.18805	0.190107	0.192188	0.194295	0.196427	0.198585	0.200769	0.20298	0.214438	0.226606	0.239525	0.253244	0.267811	0.283278	0.299702	0.317142	0.0176742	0.0176742	0.0176742	0.0176742	0.0176742	0.0176742	0.0176742	0.0176742	0.0176742	0.0176742
CH4	61	0.181815	0.183799	0.185807	0.187839	0.189896	0.191978	0.194084	0.196217	0.198375	0.200559	0.211881	0.223903	0.236668	0.250223	0.264616	0.279899	0.296127	0.313359	0.0174634	0.0174634	0.0174634	0.0174634	0.0174634	0.0174634	0.0174634	0.0174634	0.0174634	0.0174634
CH4	62	0.179646	0.181606	0.18359	0.185598	0.187631	0.189688	0.191769	0.193876	0.196008	0.198166	0.209353	0.221232	0.233845	0.247238	0.26146	0.27656	0.292595	0.309621	0.346897	0.0172551	0.0172551	0.0172551	0.0172551	0.0172551	0.0172551	0.0172551	0.0172551	0.0172551
CH4	63	0.177503	0.17944	0.181401	0.183385	0.185393	0.187425	0.189482	0.191563	0.19367	0.195802	0.206856	0.218593	0.231056	0.244289	0.258341	0.273261	0.289105	0.305928	0.342759	0.0170492	0.0170492	0.0170492	0.0170492	0.0170492	0.0170492	0.0170492	0.0170492	0.0170492
CH4	64	0.175386	0.1773	0.179237	0.181197	0.183181	0.185189	0.187222	0.189278	0.19136	0.193467	0.204388	0.215985	0.2283	0.241375	0.255259	0.270002	0.285656	0.302279	0.33867	0.0168459	0.0168459	0.0168459	0.0168459	0.0168459	0.0168459	0.0168459	0.0168459	0.0168459
CH4	65	0.173294	0.175185	0.177099	0.179036	0.180996	0.18298	0.184988	0.187021	0.189077	0.191159	0.20195	0.213409	0.225576	0.238496	0.252214	0.266781	0.282249	0.298673	0.334631	0.0166449	0.0166449	0.0166449	0.0166449	0.0166449	0.0166449	0.0166449	0.0166449	0.0166449
CH4	66	0.171227	0.173095	0.174986	0.1769	0.178837	0.180798	0.182782	0.18479	0.186822	0.188879	0.199542	0.210864	0.222886	0.235651	0.249206	0.263599	0.278882	0.29511	0.330639	0.0164464	0.0164464	0.0164464	0.0164464	0.0164464	0.0164464	0.0164464	0.0164464	0.0164464
CH4	67	0.169184	0.17103	0.172899	0.17479	0.176704	0.178641	0.180601	0.182586	0.184594	0.186626	0.197161	0.208348	0.220227	0.23284	0.246233	0.260455	0.275555	0.29159	0.326695	0.0162502	0.0162502	0.0162502	0.0162502	0.0162502	0.0162502	0.0162502	0.0162502	0.0162502
CH4	68	0.167166	0.16899	0.170837	0.172705	0.174596	0.17651	0.178447	0.180408	0.182392	0.1844	0.19481	0.205863	0.2176	0.230063	0.243296	0.257348	0.272269	0.288112	0.322798	0.0160564	0.0160564	0.0160564	0.0160564	0.0160564	0.0160564	0.0160564	0.0160564	0.0160564
CH4	69	0.165172	0.166975	0.168799	0.170645	0.172514	0.174405	0.176319	0.178256	0.180216	0.1822	0.192486	0.203407	0.215004	0.227319	0.240394	0.254278	0.269021	0.284675	0.318948	0.0158648	0.0158648	0.0158648	0.0158648	0.0158648	0.0158648	0.0158648	0.0158648	0.0158648
CH4	70	0.163202	0.164983	0.166785	0.16861	0.170456	0.172324	0.174215	0.176129	0.178066	0.180027	0.19019	0.200981	0.21244	0.224607	0.237527	0.251245	0.265812	0.28128	0.315143	0.0156756	0.0156756	0.0156756	0.0156756	0.0156756	0.0156756	0.0156756	0.0156756	0.0156756
CH4	71	0.161255	0.163015	0.164796	0.166598	0.168423	0.170269	0.172137	0.174028	0.175942	0.177879	0.187921	0.198584	0.209906	0.221928	0.234693	0.248248	0.262641	0.277924	0.311384	0.0154886	0.0154886	0.0154886	0.0154886	0.0154886	0.0154886	0.0154886	0.0154886	0.0154886
CH4	72	0.159332	0.16107	0.16283	0.164611	0.166414	0.168238	0.170084	0.171953	0.173844	0.175758	0.18568	0.196215	0.207402	0.219281	0.231894	0.245287	0.259508	0.274609	0.30767	0.344945	0.0153039	0.0153039	0.0153039	0.0153039	0.0153039	0.0153039	0.0153039	0.0153039
CH4	73	0.157431	0.159149	0.160888	0.162648	0.164429	0.166231	0.168055	0.169902	0.17177	0.173661	0.183465	0.193875	0.204928	0.216665	0.229128	0.242361	0.256413	0.271334	0.304	0.340831	0.0151213	0.0151213	0.0151213	0.0151213	0.0151213	0.0151213	0.0151213	0.0151213
CH4	74	0.155553	0.157251	0.158969	0.160707	0.162467	0.164248	0.166051	0.167875	0.169721	0.17159	0.181276	0.191562	0.202484	0.214081	0.226395	0.23947	0.253354	0.268097	0.300374	0.336765	0.0149409	0.0149409	0.0149409	0.0149409	0.0149409	0.0149409	0.0149409	0.0149409
CH4	75	0.153698	0.155375	0.157072	0.15879	0.160529	0.162289	0.16407	0.165872	0.167697	0.169543	0.179114	0.189277	0.200068	0.211527	0.223694	0.236614	0.250332	0.264899	0.296791	0.332748	0.0147627	0.0147627	0.0147627	0.0147627	0.0147627	0.0147627	0.0147627	0.0147627
CH4	76	0.151864	0.153522	0.155199	0.156896	0.158614	0.160353	0.162113	0.163894	0.165696	0.167521	0.176977	0.187019	0.197682	0.209004	0.221026	0.233791	0.247346	0.261739	0.29325	0.328779	0.0145866	0.0145866	0.0145866	0.0145866	0.0145866	0.0145866	0.0145866	0.0145866
CH4	77	0.150053	0.15169	0.153348	0.155025	0.156722	0.15844	0.160179	0.161939	0.16372	0.165522	0.174866	0.184788	0.195324	0.206511	0.218389	0.231003	0.244396	0.258617	0.289752	0.324857	0.0144126	0.0144126	0.0144126	0.0144126	0.0144126	0.0144126	0.0144126	0.0144126
CH4	78	0.148263	0.149881	0.151518	0.153176	0.154853	0.15655	0.158268	0.160007	0.161767	0.163548	0.172781	0.182584	0.192994	0.204047	0.215784	0.228247	0.241481	0.255532	0.286296	0.320982	0.0142407	0.0142407	0.0142407	0.0142407	0.0142407	0.0142407	0.0142407	0.0142407
CH4	79	0.146494	0.148093	0.149711	0.151349	0.153006	0.154683	0.156381	0.158099	0.159837	0.161597	0.17072	0.180406	0.190692	0.201613	0.21321	0.225525	0.2386	0.252484	0.282881	0.317154	0.0140709	0.0140709	0.0140709	0.0140709	0.0140709	0.0140709	0.0140709	0.0140709
CH4	80	0.144747	0.146327	0.147925	0.149543	0.151181	0.152838	0.154515	0.156213	0.157931	0.15967	0.168683	0.178254	0.188417	0.199209	0.210667	0.222834	0.235754	0.249473	0.279507	0.313371	0.013903	0.013903	0.013903	0.013903	0.013903	0.013903	0.013903	0.013903
CH4	81	0.14302	0.144581	0.146161	0.147759	0.149377	0.151015	0.152672	0.154349	0.156047	0.157765	0.166671	0.176128	0.18617	0.196832	0.208154	0.220176	0.232942	0.246497	0.276173	0.309633	0.0137372	0.0137372	0.0137372	0.0137372	0.0137372	0.0137372	0.0137372	0.0137372
CH4	82	0.141314	0.142857	0.144417	0.145997	0.147596	0.149214	0.150851	0.152508	0.154186	0.155883	0.164683	0.174027	0.183949	0.194484	0.205671	0.21755	0.230163	0.243556	0.272879	0.305939	0.343215	0.0135733	0.0135733	0.0135733	0.0135733	0.0135733	0.0135733	0.0135733
CH4	83	0.139629	0.141153	0.142695	0.144255	0.145835	0.147434	0.149052	0.150689	0.152346	0.154024	0.162719	0.171951	0.181755	0.192165	0.203218	0.214955	0.227418	0.240651	0.269624	0.30229	0.339121	0.0134114	0.0134114	0.0134114	0.0134114	0.0134114	0.0134114	0.0134114
CH4	84	0.137963	0.139469	0.140993	0.142535	0.144095	0.145675	0.147274	0.148892	0.150529	0.152186	0.160778	0.1699	0.179587	0.189872	0.200794	0.212391	0.224705	0.237781	0.266407	0.298684	0.335076	0.0132514	0.0132514	0.0132514	0.0132514	0.0132514	0.0132514	0.0132514
CH4	85	0.136318	0.137805	0.139311	0.140835	0.142377	0.143937	0.145517	0.147116	0.148734	0.150371	0.15886	0.167874	0.177445	0.187608	0.198399	0.209858	0.222025	0.234944	0.26323	0.295121	0.331079	0.0130934	0.0130934	0.0130934	0.0130934	0.0130934	0.0130934	0.0130934
CH4	86	0.134692	0.136161	0.137649	0.139155	0.140678	0.14222	0.143781	0.145361	0.146959	0.148577	0.156965	0.165871	0.175328	0.18537	0.196032	0.207354	0.219376	0.232142	0.26009	0.291601	0.32713	0.0129372	0.0129372	0.0129372	0.0129372	0.0129372	0.0129372	0.0129372
CH4	87	0.133085	0.134537	0.136007	0.137495	0.139	0.140524	0.142066	0.143627	0.145206	0.146805	0.155093	0.163893	0.173237	0.183159	0.193694	0.204881	0.21676	0.229373	0.256987	0.288123	0.323228	0.0127829	0.0127829	0.0127829	0.0127829	0.0127829	0.0127829	0.0127829
CH4	88	0.131497	0.132932	0.134385	0.135855	0.137342	0.138848	0.140372	0.141914	0.143474	0.145054	0.153243	0.161938	0.17117	0.180974	0.191384	0.202437	0.214174	0.226637	0.253922	0.284686	0.319372	0.0126304	0.0126304	0.0126304	0.0126304	0.0126304	0.0126304	0.0126304
CH4	89	0.129929	0.131347	0.132782	0.134234	0.135704	0.137192	0.138697	0.140221	0.141763	0.143324	0.151415	0.160006	0.169128	0.178815	0.189101	0.200022	0.211619	0.223933	0.250893	0.28129	0.315563	0.0124797	0.0124797	0.0124797	0.0124797	0.0124797	0.0124797	0.0124797
CH4	90	0.128379	0.12978	0.131198	0.132633	0.134085	0.135555	0.137043	0.138548	0.140072	0.141614	0.149609	0.158097	0.167111	0.176682	0.186845	0.197636	0.209095	0.221262	0.2479	0.277935	0.311798	0.0123309	0.0123309	0.0123309	0.0123309	0.0123309	0.0123309	0.0123309
CH4	91	0.126848	0.128232	0.129633	0.131051	0.132486	0.133938	0.135408	0.136896	0.138401	0.139925	0.147824	0.156212	0.165118	0.174575	0.184616	0.195279	0.206601	0.218623	0.244943	0.274619	0.308079	0.0121838	0.0121838	0.0121838	0.0121838	0.0121838	0.0121838	0.0121838
CH4	92	0.125335	0.126702	0.128087	0.129488	0.130906	0.132341	0.133793	0.135263	0.13675	0.138256	0.146061	0.154348	0.163148	0.172492	0.182414	0.19295	0.204137	0.216015	0.242022	0.271344	0.304404	0.34168	0.0120385	0.0120385	0.0120385	0.0120385	0.0120385	0.0120385
CH4	93	0.12384	0.125191	0.126559	0.127943	0.129344	0.130762	0.132197	0.133649	0.135119	0.136607	0.144318	0.152507	0.161202	0.170435	0.180238	0.190648	0.201702	0.213439	0.239135	0.268107	0.300773	0.337604	0.0118949	0.0118949	0.0118949	0.0118949	0.0118949	0.0118949
CH4	94	0.122362	0.123698	0.125049	0.126417	0.127801	0.129202	0.13062	0.132055	0.133507	0.134977	0.142597	0.150688	0.159279	0.168402	0.178088	0.188374	0.199296	0.210893	0.236282	0.264909	0.297186	0.333577	0.011753	0.011753	0.011753	0.011753	0.011753	0.011753
CH4	95	0.120903	0.122222	0.123558	0.124909	0.126277	0.127661	0.129062	0.13048	0.131915	0.133367	0.140896	0.148891	0.157379	0.166393	0.175964	0.186127	0.196918	0.208377	0.233464	0.261749	0.293641	0.329598	0.0116128	0.0116128	0.0116128	0.0116128	0.0116128	0.0116128
CH4	96	0.119461	0.120764	0.122084	0.123419	0.124771	0.126138	0.127523	0.128923	0.130341	0.131776	0.139215	0.147114	0.155502	0.164408	0.173865	0.183907	0.194569	0.205891	0.230679	0.258627	0.290138	0.325667	0.0114743	0.0114743	0.0114743	0.0114743	0.0114743	0.0114743
CH4	97	0.118036	0.119324	0.120628	0.121947	0.123282	0.124634	0.126001	0.127386	0.128787	0.130204	0.137555	0.14536	0.153647	0.162447	0.171791	0.181713	0.192249	0.203435	0.227927	0.255542	0.286677	0.321782	0.0113374	0.0113374	0.0113374	0.0113374	0.0113374	0.0113374
CH4	98	0.116628	0.117901	0.119189	0.120492	0.121812	0.123147	0.124498	0.125866	0.12725	0.128651	0.135914	0.143626	0.151814	0.160509	0.169742	0.179546	0.189955	0.201009	0.225209	0.252494	0.283258	0.317944	0.0112021	0.0112021	0.0112021	0.0112021	0.0112021	0.0112021
CH4	99	0.115237	0.116494	0.117767	0.119055	0.120359	0.121678	0.123013	0.124365	0.125733	0.127117	0.134293	0.141913	0.150004	0.158595	0.167717	0.177404	0.18769	0.198611	0.222522	0.249482	0.279879	0.314151	0.0110685	0.0110685	0.0110685	0.0110685	0.0110685	0.0110685
CH4	100	0.113862	0.115105	0.116362	0.117635	0.118923	0.120227	0.121546	0.122881	0.124233	0.1256	0.132691	0.14022	0.148214	0.156703	0.165717	0.175288	0.185451	0.196242	0.219868	0.246506	0.27654	0.310404	0.0109365	0.0109365	0.0109365	0.0109365	0.0109365	0.0109365
CH4	101	0.112504	0.113732	0.114974	0.116232	0.117504	0.118793	0.120096	0.121416	0.122751	0.124102	0.131108	0.138547	0.146446	0.154834	0.16374	0.173197	0.183239	0.193901	0.217245	0.243566	0.273242	0.306701	0.010806	0.010806	0.010806	0.010806	0.010806	0.010806
CH4	102	0.111162	0.112375	0.113603	0.114845	0.116103	0.117376	0.118664	0.119967	0.121287	0.122622	0.129544	0.136895	0.144699	0.152987	0.161787	0.171131	0.181053	0.191588	0.214654	0.24066	0.269982	0.303043	0.340319	0.0106771	0.0106771	0.0106771	0.0106771	0.0106771
CH4	103	0.109836	0.111035	0.112248	0.113475	0.114718	0.115975	0.117248	0.118536	0.11984	0.121159	0.127999	0.135262	0.142973	0.151162	0.159857	0.16909	0.178893	0.189303	0.212093	0.23779	0.266762	0.299428	0.336259	0.0105498	0.0105498	0.0105498	0.0105498	0.0105498
CH4	104	0.108526	0.10971	0.110909	0.112122	0.11335	0.114592	0.11585	0.117122	0.11841	0.119714	0.126472	0.133648	0.141268	0.149359	0.15795	0.167073	0.176759	0.187045	0.209564	0.234953	0.26358	0.295857	0.332248	0.0104239	0.0104239	0.0104239	0.0104239	0.0104239
CH4	105	0.107231	0.108401	0.109586	0.110784	0.111997	0.113225	0.114468	0.115725	0.116998	0.118286	0.124964	0.132054	0.139583	0.147577	0.156066	0.16508	0.174651	0.184814	0.207064	0.232151	0.260436	0.292328	0.328285	0.0102996	0.0102996	0.0102996	0.0102996	0.0102996
CH4	106	0.105952	0.107108	0.108279	0.109463	0.110662	0.111875	0.113102	0.114345	0.115602	0.116875	0.123473	0.130479	0.137918	0.145817	0.154205	0.163111	0.172568	0.182609	0.204594	0.229381	0.257329	0.288841	0.324369	0.0101767	0.0101767	0.0101767	0.0101767	0.0101767
CH4	107	0.104688	0.105831	0.106987	0.108157	0.109342	0.11054	0.111753	0.112981	0.114223	0.115481	0.122	0.128922	0.136273	0.144078	0.152365	0.161165	0.170509	0.180431	0.202153	0.226645	0.25426	0.285395	0.3205	0.0100554	0.0100554	0.0100554	0.0100554	0.0100554
CH4	108	0.10344	0.104568	0.105711	0.106867	0.108037	0.109222	0.11042	0.111633	0.112861	0.114104	0.120545	0.127385	0.134647	0.142359	0.150548	0.159243	0.168475	0.178279	0.199742	0.223942	0.251227	0.281991	0.316677	0.00993542	0.00993542	0.00993542	0.00993542	0.00993542
CH4	109	0.102206	0.103321	0.10445	0.105592	0.106749	0.107919	0.109103	0.110302	0.111515	0.112742	0.119107	0.125865	0.133041	0.140661	0.148752	0.157343	0.166466	0.176152	0.19736	0.221271	0.24823	0.278627	0.3129	0.0098169	0.0098169	0.0098169	0.0098169	0.0098169
CH4	110	0.100987	0.102089	0.103204	0.104333	0.105475	0.106631	0.107802	0.108986	0.110185	0.111398	0.117686	0.124364	0.131454	0.138983	0.146978	0.155466	0.16448	0.174051	0.195005	0.218631	0.245269	0.275304	0.309167	0.0096998	0.0096998	0.0096998	0.0096998	0.0096998
CH4	111	0.099782	0.100871	0.101973	0.103088	0.104217	0.10536	0.106516	0.107686	0.10887	0.110069	0.116282	0.12288	0.129886	0.137325	0.145224	0.153612	0.162518	0.171975	0.192679	0.216023	0.242344	0.27202	0.30548	0.0095841	0.0095841	0.0095841	0.0095841	0.0095841
CH4	112	0.0985918	0.0996677	0.100757	0.101859	0.102974	0.104103	0.105245	0.106401	0.107572	0.108756	0.114895	0.121415	0.128337	0.135687	0.143492	0.15178	0.160579	0.169924	0.190381	0.213447	0.239453	0.268775	0.301836	0.339111	0.00946978	0.00946978	0.00946978	0.00946978
CH4	113	0.0974157	0.0984788	0.0995547	0.100644	0.101746	0.102861	0.10399	0.105132	0.106288	0.107459	0.113525	0.119966	0.126806	0.134069	0.14178	0.149969	0.158664	0.167897	0.18811	0.2109	0.236597	0.265569	0.298235	0.335066	0.00935682	0.00935682	0.00935682	0.00935682
CH4	114	0.0962537	0.0973041	0.0983672	0.0994431	0.100532	0.101634	0.102749	0.103878	0.105021	0.106177	0.112171	0.118535	0.125293	0.132469	0.140089	0.14818	0.156771	0.165894	0.185866	0.208385	0.233774	0.262401	0.294678	0.33107	0.00924521	0.00924521	0.00924521	0.00924521
CH4	115	0.0951056	0.0961435	0.0971938	0.0982569	0.0993328	0.100422	0.101524	0.102639	0.103768	0.10491	0.110833	0.117121	0.123799	0.130889	0.138418	0.146413	0.154901	0.163915	0.183649	0.205899	0.230986	0.259271	0.291163	0.327121	0.00913493	0.00913493	0.00913493	0.00913493
CH4	116	0.0939711	0.0949966	0.0960345	0.0970849	0.098148	0.0992239	0.100313	0.101415	0.10253	0.103659	0.109511	0.115724	0.122322	0.129328	0.136767	0.144666	0.153054	0.16196	0.181459	0.203443	0.228231	0.256179	0.28769	0.323219	0.00902597	0.00902597	0.00902597	0.00902597
CH4	117	0.0928502	0.0938635	0.094889	0.0959268	0.0969772	0.0980403	0.0991162	0.100205	0.101307	0.102422	0.108204	0.114344	0.120863	0.127785	0.135136	0.142941	0.151228	0.160028	0.179294	0.201016	0.225508	0.253123	0.284258	0.319363	0.0089183	0.0089183	0.0089183	0.0089183
CH4	118	0.0917427	0.0927439	0.0937571	0.0947826	0.0958204	0.0968708	0.0979339	0.0990098	0.100099	0.101201	0.106914	0.11298	0.119421	0.126261	0.133524	0.141236	0.149424	0.158119	0.177155	0.198619	0.222818	0.250104	0.280867	0.315554	0.00881192	0.00881192	0.00881192	0.00881192
CH4	119	0.0906484	0.0916376	0.0926387	0.093652	0.0946775	0.0957153	0.0967657	0.0978288	0.0989047	0.0999936	0.105638	0.111632	0.117997	0.124755	0.131931	0.139551	0.147642	0.156233	0.175042	0.196249	0.220161	0.24712	0.277517	0.31179	0.00870681	0.00870681	0.00870681	0.00870681
CH4	120	0.0895671	0.0905445	0.0915337	0.0925349	0.0935481	0.0945736	0.0956115	0.0966619	0.0977249	0.0988009	0.104378	0.110301	0.116589	0.123267	0.130357	0.137886	0.145881	0.154369	0.172954	0.193909	0.217534	0.244172	0.274207	0.308071	0.00860295	0.00860295	0.00860295	0.00860295
CH4	121	0.0884987	0.0894645	0.0904419	0.0914311	0.0924323	0.0934455	0.094471	0.0955089	0.0965593	0.0976223	0.103133	0.108985	0.115199	0.121797	0.128802	0.136242	0.144141	0.152528	0.170891	0.191596	0.21494	0.24126	0.270936	0.304396	0.00850034	0.00850034	0.00850034	0.00850034
CH4	122	0.0874431	0.0883973	0.0893631	0.0903405	0.0913297	0.0923309	0.0933441	0.0943696	0.0954075	0.0964579	0.101903	0.107685	0.113825	0.120344	0.127266	0.134616	0.142421	0.150709	0.168853	0.18931	0.212376	0.238382	0.267704	0.300765	0.338041	0.00839894	0.00839894	0.00839894
CH4	123	0.0864	0.0873429	0.0882971	0.0892629	0.0902403	0.0912295	0.0922307	0.0932439	0.0942694	0.0953073	0.100688	0.106401	0.112467	0.118908	0.125748	0.133011	0.140722	0.148911	0.166839	0.187052	0.209842	0.235539	0.264511	0.297177	0.334008	0.00829876	0.00829876	0.00829876
CH4	124	0.0853694	0.086301	0.0872439	0.0881981	0.0891639	0.0901413	0.0911305	0.0921317	0.0931449	0.0941704	0.0994866	0.105131	0.111125	0.11749	0.124248	0.131424	0.139044	0.147135	0.164849	0.184821	0.207339	0.232729	0.261356	0.293632	0.330024	0.00819977	0.00819977	0.00819977
CH4	125	0.0843511	0.0852716	0.0862032	0.0871461	0.0881003	0.0890661	0.0900435	0.0910327	0.0920339	0.0930471	0.0982999	0.103877	0.1098	0.116088	0.122766	0.129856	0.137385	0.14538	0.162882	0.182616	0.204866	0.229953	0.258238	0.29013	0.326088	0.00810196	0.00810196	0.00810196
CH4	126	0.0833449	0.0842545	0.085175	0.0861066	0.0870494	0.0880037	0.0889694	0.0899469	0.0909361	0.0919372	0.0971273	0.102638	0.10849	0.114704	0.121302	0.128307	0.135746	0.143646	0.160939	0.180438	0.202422	0.22721	0.255158	0.286669	0.322198	0.00800532	0.00800532	0.00800532
CH4	127	0.0823508	0.0832494	0.084159	0.0850795	0.0860111	0.0869539	0.0879082	0.0888739	0.0898514	0.0908406	0.0959687	0.101414	0.107196	0.113335	0.119855	0.126777	0.134127	0.141932	0.15902	0.178286	0.200008	0.2245	0.252114	0.28325	0.318355	0.00790983	0.00790983	0.00790983
CH4	128	0.0813685	0.0822564	0.0831551	0.0840646	0.0849851	0.0859167	0.0868596	0.0878138	0.0887796	0.089757	0.094824	0.100204	0.105917	0.111984	0.118425	0.125265	0.132527	0.140239	0.157123	0.176159	0.197622	0.221822	0.249107	0.279871	0.314557	0.00781547	0.00781547	0.00781547
CH4	129	0.0803979	0.0812752	0.0821632	0.0830619	0.0839714	0.0848919	0.0858235	0.0867664	0.0877206	0.0886864	0.0936929	0.099009	0.104654	0.110648	0.117012	0.123771	0.130947	0.138566	0.155248	0.174058	0.195265	0.219176	0.246136	0.276533	0.310805	0.00772225	0.00772225	0.00772225
CH4	130	0.0794389	0.0803058	0.0811831	0.0820711	0.0829698	0.0838793	0.0847998	0.0857314	0.0866742	0.0876285	0.0925753	0.097828	0.103406	0.109328	0.115617	0.122294	0.129385	0.136913	0.153397	0.171981	0.192936	0.216562	0.2432	0.273234	0.307098	0.00763014	0.00763014	0.00763014
CH4	131	0.0784913	0.0793479	0.0802148	0.0810921	0.0819801	0.0828787	0.0837883	0.0847088	0.0856404	0.0865832	0.0914711	0.0966611	0.102172	0.108024	0.114238	0.120835	0.127841	0.13528	0.151567	0.16993	0.190634	0.213978	0.240299	0.269975	0.303435	0.00753912	0.00753912	0.00753912
CH4	132	0.077555	0.0784014	0.0792579	0.0801248	0.0810022	0.0818901	0.0827888	0.0836983	0.0846188	0.0855504	0.09038	0.0955081	0.100953	0.106735	0.112875	0.119394	0.126316	0.133667	0.149759	0.167903	0.18836	0.211426	0.237432	0.266754	0.299815	0.337091	0.00744919	0.00744919
CH4	133	0.0766299	0.0774662	0.0783125	0.0791691	0.080036	0.0809133	0.0818013	0.0827	0.0836095	0.08453	0.0893019	0.0943689	0.0997492	0.105462	0.111528	0.11797	0.12481	0.132072	0.147973	0.1659	0.186114	0.208904	0.2346	0.263573	0.296239	0.33307	0.00736034	0.00736034
CH4	134	0.0757159	0.0765421	0.0773784	0.0782247	0.0790813	0.0799482	0.0808255	0.0817135	0.0826122	0.0835217	0.0882367	0.0932432	0.0985593	0.104204	0.110198	0.116563	0.123321	0.130497	0.146208	0.163921	0.183894	0.206412	0.231802	0.260429	0.292705	0.329097	0.00727254	0.00727254
CH4	135	0.0748127	0.0756291	0.0764554	0.0772916	0.078138	0.0789945	0.0798614	0.0807388	0.0816267	0.0825254	0.0871841	0.092131	0.0973837	0.102961	0.108884	0.115172	0.12185	0.12894	0.144464	0.161966	0.1817	0.20395	0.229037	0.257322	0.289214	0.325171	0.00718579	0.00718579
CH4	136	0.0739203	0.074727	0.0755434	0.0763697	0.0772059	0.0780523	0.0789088	0.0797757	0.0806531	0.081541	0.0861442	0.091032	0.0962221	0.101733	0.107585	0.113798	0.120396	0.127402	0.14274	0.160034	0.179533	0.201517	0.226305	0.254253	0.285764	0.321293	0.00710008	0.00710008
CH4	137	0.0730386	0.0738356	0.0746423	0.0754587	0.076285	0.0771212	0.0779676	0.0788241	0.079691	0.0805684	0.0851166	0.0899462	0.0950743	0.10052	0.106302	0.112441	0.11896	0.125882	0.141038	0.158125	0.177391	0.199113	0.223605	0.25122	0.282355	0.31746	0.00701539	0.00701539
CH4	138	0.0721674	0.0729549	0.0737519	0.0745586	0.075375	0.0762013	0.0770375	0.0778839	0.0787404	0.0796073	0.0841013	0.0888732	0.0939402	0.0993205	0.105034	0.1111	0.117541	0.124381	0.139355	0.156239	0.175275	0.196738	0.220938	0.248223	0.278987	0.313673	0.0069317	0.0069317
CH4	139	0.0713065	0.0720847	0.0728722	0.0736693	0.0744759	0.0752924	0.0761186	0.0769549	0.0778012	0.0786578	0.0830982	0.0878131	0.0928197	0.0981358	0.103781	0.109775	0.116139	0.122897	0.137693	0.154375	0.173184	0.194392	0.218303	0.245262	0.275659	0.309932	0.00684902	0.00684902
CH4	140	0.070456	0.0712248	0.072003	0.0727905	0.0735876	0.0743942	0.0752107	0.0760369	0.0768732	0.0777195	0.0821069	0.0867657	0.0917125	0.0969652	0.102543	0.108465	0.114754	0.121431	0.136051	0.152534	0.171119	0.192073	0.215699	0.242337	0.272371	0.306235	0.00676732	0.00676732
CH4	141	0.0696155	0.0703752	0.0711441	0.0719223	0.0727098	0.0735068	0.0743135	0.0751299	0.0759562	0.0767924	0.0811275	0.0857307	0.0906185	0.0958086	0.10132	0.107171	0.113385	0.119983	0.134428	0.150714	0.169077	0.189782	0.213126	0.239446	0.269122	0.302582	0.0066866	0.0066866
CH4	142	0.0687851	0.0695358	0.0702955	0.0710643	0.0718425	0.07263	0.0734271	0.0742338	0.0750502	0.0758764	0.0801598	0.0847081	0.0895376	0.0946658	0.100111	0.105893	0.112033	0.118552	0.132824	0.148917	0.167061	0.187518	0.210584	0.23659	0.265912	0.298973	0.336248	0.00660684
CH4	143	0.0679647	0.0687063	0.069457	0.0702167	0.0709855	0.0717637	0.0725512	0.0733483	0.074155	0.0749714	0.0792037	0.0836977	0.0884696	0.0935366	0.0989169	0.10463	0.110696	0.117138	0.13124	0.14714	0.165068	0.185281	0.208072	0.233768	0.26274	0.295407	0.332238	0.00652803
CH4	144	0.067154	0.0678868	0.0686285	0.0693791	0.0701388	0.0709077	0.0716858	0.0724734	0.0732704	0.0740771	0.0782589	0.0826993	0.0874143	0.0924208	0.097737	0.103382	0.109376	0.11574	0.129674	0.145385	0.163099	0.183071	0.20559	0.230979	0.259606	0.291883	0.328275	0.00645016
CH4	145	0.0663529	0.067077	0.0678098	0.0685515	0.0693022	0.0700619	0.0708307	0.0716089	0.0723964	0.0731935	0.0773254	0.0817128	0.0863716	0.0913184	0.0965711	0.102149	0.108071	0.11436	0.128128	0.143651	0.161153	0.180887	0.203137	0.228224	0.25651	0.288401	0.324359	0.00637323
CH4	146	0.0655614	0.0662769	0.067001	0.0677338	0.0684755	0.0692261	0.0699858	0.0707547	0.0715329	0.0723204	0.076403	0.0807381	0.0853413	0.0902291	0.0954192	0.10093	0.106782	0.112996	0.126599	0.141937	0.159231	0.17873	0.200714	0.225502	0.25345	0.284961	0.32049	0.0062972
CH4	147	0.0647794	0.0654863	0.0662018	0.0669259	0.0676587	0.0684004	0.069151	0.0699107	0.0706796	0.0714577	0.0754917	0.0797751	0.0843233	0.0891529	0.094281	0.0997263	0.105508	0.111648	0.125089	0.140244	0.157332	0.176598	0.19832	0.222812	0.250427	0.281562	0.316667	0.00622209
CH4	148	0.0640067	0.0647052	0.0654121	0.0661276	0.0668517	0.0675845	0.0683262	0.0690768	0.0698365	0.0706054	0.0745912	0.0788235	0.0833175	0.0880894	0.0931564	0.0985367	0.10425	0.110316	0.123597	0.138571	0.155455	0.174491	0.195955	0.220154	0.247439	0.278203	0.31289	0.00614787
CH4	149	0.0632432	0.0639334	0.0646319	0.0653388	0.0660542	0.0667783	0.0675112	0.0682528	0.0690035	0.0697632	0.0737015	0.0778833	0.0823237	0.0870387	0.0920452	0.0973613	0.103006	0.109	0.122123	0.136919	0.153601	0.17241	0.193617	0.217528	0.244488	0.274885	0.309157	0.00607454
CH4	150	0.0624888	0.0631708	0.0638609	0.0645594	0.0652663	0.0659818	0.0667059	0.0674387	0.0681804	0.068931	0.0728223	0.0769543	0.0813417	0.0860004	0.0909473	0.0962	0.101777	0.1077	0.120666	0.135285	0.151769	0.170353	0.191308	0.214934	0.241572	0.271606	0.30547	0.00600208
CH4	151	0.0617434	0.0624172	0.0630992	0.0637893	0.0644878	0.0651947	0.0659102	0.0666343	0.0673671	0.0681088	0.0719537	0.0760363	0.0803714	0.0849746	0.0898624	0.0950525	0.100563	0.106415	0.119227	0.133672	0.149958	0.168321	0.189026	0.21237	0.23869	0.268366	0.301826	0.00593048
CH4	152	0.0610069	0.0616727	0.0623465	0.0630284	0.0637186	0.0644171	0.065124	0.0658394	0.0665635	0.0672964	0.0710954	0.0751293	0.0794127	0.083961	0.0887905	0.0939187	0.0993639	0.105146	0.117805	0.132077	0.14817	0.166314	0.186771	0.209837	0.235843	0.265165	0.298226	0.335501
CH4	153	0.0602792	0.0609371	0.0616028	0.0622766	0.0629585	0.0636487	0.0643472	0.0650541	0.0657695	0.0664936	0.0702473	0.0742332	0.0784655	0.0829595	0.0877314	0.0927984	0.0981787	0.103892	0.116399	0.130502	0.146402	0.16433	0.184543	0.207334	0.23303	0.262002	0.294668	0.331499
CH4	154	0.0595602	0.0602102	0.060868	0.0615337	0.0622075	0.0628895	0.0635796	0.0642781	0.064985	0.0657005	0.0694094	0.0733477	0.0775295	0.0819699	0.0866849	0.0916914	0.0970076	0.102652	0.115011	0.128945	0.144656	0.16237	0.182342	0.20486	0.23025	0.258877	0.291153	0.327545
CH4	155	0.0588498	0.059492	0.0601419	0.0607998	0.0614655	0.0621393	0.0628212	0.0635114	0.0642099	0.0649168	0.0685815	0.0724728	0.0766047	0.0809922	0.0856509	0.0905977	0.0958504	0.101428	0.113639	0.127407	0.14293	0.160433	0.180167	0.202417	0.227504	0.255789	0.28768	0.323638
CH4	156	0.0581478	0.0587823	0.0594245	0.0600745	0.0607323	0.0613981	0.0620719	0.0627538	0.0634439	0.0641424	0.0677634	0.0716083	0.075691	0.0800261	0.0846292	0.089517	0.0947071	0.100218	0.112284	0.125887	0.141225	0.158519	0.178018	0.200002	0.22479	0.252738	0.284249	0.319778
CH4	157	0.0574542	0.0580812	0.0587157	0.0593579	0.0600079	0.0606657	0.0613315	0.0620052	0.0626872	0.0633773	0.0669551	0.0707541	0.0747881	0.0790715	0.0836198	0.0884493	0.0935774	0.0990227	0.110944	0.124386	0.139541	0.156628	0.175894	0.197617	0.222108	0.249723	0.280858	0.315963
CH4	158	0.0567689	0.0573884	0.0580153	0.0586499	0.0592921	0.0599421	0.0605999	0.0612656	0.0619394	0.0626213	0.0661565	0.0699102	0.073896	0.0781283	0.0826223	0.0873942	0.0924612	0.0978415	0.109621	0.122902	0.137876	0.15476	0.173796	0.195259	0.219459	0.246744	0.277508	0.312194
CH4	159	0.0560917	0.0567038	0.0573233	0.0579503	0.0585848	0.0592271	0.059877	0.0605348	0.0612006	0.0618744	0.0653673	0.0690763	0.0730145	0.0771964	0.0816368	0.0863518	0.0913583	0.0966744	0.108313	0.121436	0.136232	0.152914	0.171723	0.19293	0.216841	0.243801	0.274198	0.30847
CH4	160	0.0554226	0.0560274	0.0566395	0.057259	0.057886	0.0585206	0.0591628	0.0598128	0.0604706	0.0611363	0.0645876	0.0682523	0.0721436	0.0762755	0.080663	0.0853217	0.0902685	0.0955213	0.107021	0.119987	0.134607	0.15109	0.169675	0.190629	0.214255	0.240893	0.270927	0.304791
CH4	161	0.0547615	0.0553591	0.0559639	0.056576	0.0571956	0.0578225	0.0584571	0.0590993	0.0597493	0.0604071	0.0638172	0.0674382	0.0712831	0.0753657	0.0797008	0.084304	0.0891918	0.0943819	0.105745	0.118556	0.133001	0.149288	0.167651	0.188355	0.211699	0.238019	0.267696	0.301155
CH4	162	0.0541083	0.0546988	0.0552964	0.0559012	0.0565133	0.0571328	0.0577598	0.0583943	0.0590366	0.0596865	0.063056	0.0666337	0.0704328	0.0744667	0.0787501	0.0832984	0.0881279	0.093256	0.104483	0.117142	0.131415	0.147507	0.165651	0.186108	0.209174	0.23518	0.264502	0.297563
CH4	163	0.0534629	0.0540463	0.0546368	0.0552344	0.0558392	0.0564513	0.0570708	0.0576978	0.0583324	0.0589746	0.0623038	0.0658389	0.0695926	0.0735785	0.0778108	0.0823048	0.0870767	0.0921437	0.103237	0.115745	0.129847	0.145747	0.163675	0.183888	0.206679	0.232375	0.261347	0.294014
CH4	164	0.0528252	0.0534016	0.0539851	0.0545755	0.0551731	0.0557779	0.0563901	0.0570096	0.0576365	0.0582711	0.0615606	0.0650536	0.0687625	0.0727008	0.0768826	0.081323	0.086038	0.0910445	0.102006	0.114364	0.128298	0.144009	0.161723	0.181695	0.204213	0.229603	0.25823	0.290507
CH4	165	0.0521951	0.0527646	0.0533411	0.0539245	0.054515	0.0551126	0.0557174	0.0563295	0.056949	0.057576	0.0608263	0.0642776	0.0679423	0.0718336	0.0759655	0.080353	0.0850117	0.0899585	0.100789	0.113	0.126768	0.142291	0.159794	0.179528	0.201778	0.226864	0.25515	0.287041
CH4	166	0.0515725	0.0521353	0.0527048	0.0532813	0.0538647	0.0544552	0.0550528	0.0556576	0.0562697	0.0568892	0.0601008	0.0635109	0.0671319	0.0709767	0.0750594	0.0793945	0.0839977	0.0888855	0.0995865	0.111652	0.125256	0.140594	0.157888	0.177386	0.199371	0.224158	0.252106	0.283617
CH4	167	0.0509573	0.0515134	0.0520762	0.0526458	0.0532222	0.0538057	0.0543961	0.0549937	0.0555985	0.0562106	0.0593839	0.0627533	0.0663311	0.0701301	0.0741641	0.0784475	0.0829957	0.0878252	0.0983986	0.11032	0.123762	0.138917	0.156004	0.17527	0.196993	0.221484	0.249099	0.280234
CH4	168	0.0503495	0.0508989	0.051455	0.0520178	0.0525874	0.0531638	0.0537473	0.0543377	0.0549353	0.0555402	0.0586755	0.0620048	0.0655399	0.0692936	0.0732794	0.0775117	0.0820057	0.0867776	0.0972249	0.109004	0.122285	0.13726	0.154143	0.17318	0.194643	0.218843	0.246128	0.276892
CH4	169	0.0497489	0.0502918	0.0508412	0.0513973	0.0519601	0.0525297	0.0531062	0.0536896	0.0542801	0.0548777	0.0579756	0.0612651	0.0647581	0.068467	0.0724053	0.0765871	0.0810275	0.0857425	0.0960652	0.107704	0.120827	0.135622	0.152305	0.171114	0.192321	0.216232	0.243192	0.273589
CH4	170	0.0491555	0.0496919	0.0502348	0.0507842	0.0513403	0.0519031	0.0524727	0.0530492	0.0536326	0.0542231	0.0572841	0.0605344	0.0639856	0.0676503	0.0715416	0.0756736	0.080061	0.0847198	0.0949193	0.106419	0.119385	0.134005	0.150488	0.169073	0.190027	0.213653	0.240291	0.270325
CH4	171	0.0485691	0.0490991	0.0496356	0.0501785	0.0507279	0.051284	0.0518468	0.0524164	0.0529928	0.0535763	0.0566008	0.0598123	0.0632224	0.0668434	0.0706883	0.0747709	0.079106	0.0837092	0.0937871	0.10515	0.117961	0.132406	0.148693	0.167056	0.18776	0.211104	0.237425	0.267101
CH4	172	0.0479898	0.0485135	0.0490435	0.0495799	0.0501228	0.0506723	0.0512283	0.0517911	0.0523607	0.0529372	0.0559256	0.0590988	0.0624683	0.0660461	0.0698451	0.073879	0.0781624	0.0827107	0.0926684	0.103896	0.116554	0.130827	0.146919	0.165063	0.185521	0.208586	0.234593	0.263915
CH4	173	0.0474173	0.0479348	0.0484585	0.0489885	0.0495249	0.0500678	0.0506173	0.0511734	0.0517362	0.0523057	0.0552585	0.0583939	0.0617231	0.0652582	0.069012	0.0729978	0.0772301	0.0817241	0.091563	0.102656	0.115164	0.129266	0.145167	0.163094	0.183308	0.206098	0.231794	0.260767
CH4	174	0.0468517	0.047363	0.0478805	0.0484042	0.0489342	0.0494706	0.0500135	0.0505629	0.051119	0.0516818	0.0545994	0.0576973	0.0609869	0.0644798	0.0681888	0.072127	0.0763089	0.0807493	0.0904708	0.101432	0.11379	0.127724	0.143435	0.161149	0.181121	0.20364	0.229029	0.257656
CH4	175	0.0462929	0.046798	0.0473093	0.0478268	0.0483505	0.0488805	0.0494169	0.0499598	0.0505093	0.0510654	0.0539481	0.0570091	0.0602594	0.0637107	0.0673754	0.0712667	0.0753986	0.0797861	0.0893916	0.100222	0.112433	0.126201	0.141724	0.159227	0.178961	0.201211	0.226297	0.254583
CH4	176	0.0457407	0.0462398	0.046745	0.0472563	0.0477737	0.0482974	0.0488275	0.0493639	0.0499068	0.0504562	0.0533046	0.0563291	0.0595406	0.0629507	0.0665717	0.0704166	0.0744992	0.0788344	0.0883253	0.0990264	0.111092	0.124696	0.140034	0.157327	0.176826	0.198811	0.223598	0.251546
CH4	177	0.0451951	0.0456883	0.0461874	0.0466926	0.0472039	0.0477213	0.048245	0.0487751	0.0493115	0.0498544	0.0526688	0.0556572	0.0588304	0.0621998	0.0657776	0.0695767	0.0736106	0.077894	0.0872718	0.0978452	0.109767	0.123208	0.138363	0.155451	0.174717	0.196439	0.220931	0.248546
CH4	178	0.044656	0.0451433	0.0456365	0.0461356	0.0466408	0.0471521	0.0476696	0.0481933	0.0487233	0.0492597	0.0520405	0.0549933	0.0581287	0.0614579	0.064993	0.0687467	0.0727326	0.0769649	0.0862308	0.0966781	0.108457	0.121738	0.136713	0.153596	0.172633	0.194096	0.218296	0.245581
CH4	179	0.0441233	0.0446048	0.0450921	0.0455853	0.0460845	0.0465897	0.0471009	0.0476184	0.0481421	0.0486721	0.0514198	0.0543373	0.0574353	0.0607248	0.0642178	0.0679267	0.071865	0.0760468	0.0852022	0.0955249	0.107164	0.120286	0.135082	0.151764	0.170573	0.191781	0.215692	0.242651
CH4	180	0.043597	0.0440727	0.0445542	0.0450416	0.0455348	0.0460339	0.0465391	0.0470504	0.0475678	0.0480915	0.0508064	0.0536892	0.0567502	0.0600005	0.0634517	0.0671164	0.0710078	0.0751397	0.0841859	0.0943854	0.105885	0.118852	0.133471	0.149954	0.168539	0.189493	0.213119	0.239757
CH4	181	0.0430769	0.043547	0.0440228	0.0445043	0.0449916	0.0454848	0.045984	0.0464892	0.0470004	0.0475179	0.0502004	0.0530487	0.0560732	0.0592848	0.0626949	0.0663159	0.0701608	0.0742434	0.0831817	0.0932595	0.104622	0.117434	0.131879	0.148165	0.166528	0.187233	0.210577	0.236897
CH4	182	0.0425631	0.0430276	0.0434977	0.0439734	0.0444549	0.0449423	0.0454355	0.0459346	0.0464398	0.0469511	0.0496016	0.052416	0.0554044	0.0585776	0.061947	0.0655248	0.0693239	0.0733578	0.0821895	0.0921471	0.103374	0.116033	0.130306	0.146398	0.164542	0.184999	0.208065	0.234071
CH4	183	0.0420554	0.0425143	0.0429788	0.0434489	0.0439247	0.0444062	0.0448935	0.0453867	0.0458859	0.046391	0.0490099	0.0517907	0.0547435	0.0578789	0.0612081	0.0647432	0.0684969	0.0724828	0.0812091	0.091048	0.102141	0.114649	0.128751	0.144652	0.162579	0.182793	0.205583	0.231279
CH4	184	0.0415538	0.0420072	0.0424662	0.0429306	0.0434007	0.0438765	0.044358	0.0448453	0.0453385	0.0458377	0.0484253	0.051173	0.0540905	0.0571885	0.060478	0.063971	0.0676799	0.0716182	0.0802404	0.0899619	0.100923	0.113281	0.127216	0.142926	0.16064	0.180612	0.203131	0.228521
CH4	185	0.0410581	0.0415061	0.0419596	0.0424185	0.042883	0.0433531	0.0438289	0.0443104	0.0447977	0.0452909	0.0478477	0.0505625	0.0534453	0.0565063	0.0597566	0.0632079	0.0668726	0.0707639	0.0792833	0.0888888	0.0997191	0.11193	0.125698	0.141221	0.158724	0.178458	0.200708	0.225795
CH4	186	0.0405683	0.041011	0.0414591	0.0419126	0.0423715	0.042836	0.0433061	0.0437818	0.0442633	0.0447507	0.0472769	0.0499594	0.0528078	0.0558323	0.0590438	0.0624539	0.0660749	0.0699198	0.0783375	0.0878285	0.0985296	0.110595	0.124199	0.139537	0.156831	0.176329	0.198314	0.223101
CH4	187	0.0400844	0.0405219	0.0409646	0.0414126	0.0418661	0.042325	0.0427895	0.0432596	0.0437354	0.0442169	0.046713	0.0493635	0.0521779	0.0551663	0.0583395	0.061709	0.0652867	0.0690858	0.0774031	0.0867809	0.0973543	0.109276	0.122717	0.137872	0.15496	0.174226	0.195948	0.22044
CH4	188	0.0396063	0.0400385	0.0404759	0.0409186	0.0413667	0.0418202	0.0422791	0.0427436	0.0432137	0.0436894	0.0461558	0.0487747	0.0515555	0.0545083	0.0576436	0.0609729	0.064508	0.0682617	0.0764798	0.0857457	0.096193	0.107972	0.121253	0.136228	0.153111	0.172148	0.193611	0.217811
CH4	189	0.0391338	0.0395609	0.0399931	0.0404306	0.0408733	0.0413213	0.0417748	0.0422337	0.0426982	0.0431683	0.0456052	0.0481929	0.0509405	0.0538581	0.056956	0.0602456	0.0637385	0.0674475	0.0755676	0.0847229	0.0950456	0.106684	0.119807	0.134603	0.151285	0.170094	0.191301	0.215213
CH4	190	0.038667	0.039089	0.0395161	0.0399483	0.0403857	0.0408284	0.0412765	0.0417299	0.0421889	0.0426534	0.0450612	0.047618	0.0503329	0.0532156	0.0562767	0.0595269	0.0629782	0.0666429	0.0746662	0.0837123	0.0939119	0.105412	0.118378	0.132997	0.14948	0.168065	0.18902	0.212645
CH4	191	0.0382058	0.0386227	0.0390447	0.0394718	0.039904	0.0403414	0.0407841	0.0412322	0.0416856	0.0421446	0.0445237	0.04705	0.0497325	0.0525809	0.0556054	0.0588169	0.062227	0.065848	0.0737755	0.0827138	0.0927917	0.104154	0.116966	0.131411	0.147697	0.166061	0.186765	0.210109
CH4	192	0.0377501	0.038162	0.038579	0.0390009	0.039428	0.0398602	0.0402976	0.0407404	0.0411884	0.0416419	0.0439926	0.0464888	0.0491393	0.0519537	0.0549421	0.0581153	0.0614847	0.0650625	0.0728955	0.0817272	0.0916848	0.102912	0.115571	0.129843	0.145936	0.16408	0.184537	0.207603
CH4	193	0.0372998	0.0377068	0.0381188	0.0385357	0.0389577	0.0393847	0.039817	0.0402544	0.0406971	0.0411452	0.0434679	0.0459343	0.0485531	0.051334	0.0542867	0.0574221	0.0607513	0.0642864	0.072026	0.0807523	0.0905912	0.101684	0.114192	0.128295	0.144195	0.162123	0.182336	0.205126
CH4	194	0.0368549	0.0372571	0.0376641	0.0380761	0.038493	0.038915	0.039342	0.0397742	0.0402117	0.0406544	0.0429494	0.0453863	0.047974	0.0507216	0.0536392	0.0567371	0.0600267	0.0635196	0.0711668	0.0797891	0.0895106	0.100472	0.11283	0.126764	0.142475	0.160189	0.180161	0.20268
CH4	195	0.0364153	0.0368126	0.0372148	0.0376219	0.0380338	0.0384508	0.0388727	0.0392998	0.039732	0.0401694	0.0424371	0.044845	0.0474017	0.0501166	0.0529994	0.0560604	0.0593107	0.0627619	0.0703179	0.0788373	0.0884429	0.0992731	0.111484	0.125252	0.140775	0.158278	0.178012	0.200262
CH4	196	0.0359809	0.0363735	0.0367709	0.0371731	0.0375802	0.0379921	0.038409	0.038831	0.0392581	0.0396903	0.0419309	0.04431	0.0468363	0.0495188	0.0523672	0.0553917	0.0586032	0.0620133	0.0694792	0.0778969	0.0873879	0.098089	0.110154	0.123758	0.139096	0.15639	0.175889	0.197873
CH4	197	0.0355517	0.0359397	0.0363323	0.0367297	0.0371319	0.0375389	0.0379509	0.0383678	0.0387898	0.0392168	0.0414307	0.0437815	0.0462776	0.0489281	0.0517425	0.0547309	0.0579041	0.0612736	0.0686504	0.0769677	0.0863455	0.0969189	0.10884	0.122282	0.137437	0.154524	0.17379	0.195513
CH4	198	0.0351276	0.035511	0.0358989	0.0362916	0.036689	0.0370912	0.0374982	0.0379102	0.0383271	0.038749	0.0409365	0.0432593	0.0457256	0.0483445	0.0511253	0.0540781	0.0572135	0.0605427	0.0678315	0.0760497	0.0853156	0.0957629	0.107542	0.120823	0.135798	0.152681	0.171717	0.193181
CH4	199	0.0347086	0.0350874	0.0354707	0.0358587	0.0362513	0.0366487	0.0370509	0.037458	0.0378699	0.0382868	0.0404482	0.0427432	0.0451802	0.0477678	0.0505155	0.053433	0.056531	0.0598205	0.0670224	0.0751425	0.0842979	0.0946206	0.106259	0.119382	0.134178	0.15086	0.169669	0.190876
CH4	200	0.0342946	0.0346688	0.0350476	0.0354309	0.0358189	0.0362116	0.036609	0.0370111	0.0374182	0.0378301	0.0399657	0.0422334	0.0446413	0.047198	0.0499129	0.0527957	0.0558567	0.059107	0.0662229	0.0742462	0.0832924	0.0934919	0.104992	0.117958	0.132577	0.149061	0.167645	0.1886
CH4	201	0.0338855	0.0342553	0.0346296	0.0350083	0.0353917	0.0357796	0.0361723	0.0365697	0.0369719	0.0373789	0.039489	0.0417296	0.0441088	0.046635	0.0493175	0.0521659	0.0551904	0.0584019	0.065433	0.0733606	0.0822988	0.0923767	0.103739	0.116551	0.130996	0.147282	0.165646	0.18635
CH4	202	0.0334813	0.0338467	0.0342165	0.0345907	0.0349695	0.0353528	0.0357408	0.0361334	0.0365308	0.036933	0.039018	0.0412319	0.0435826	0.0460788	0.0487293	0.0515437	0.0545321	0.0577053	0.0646525	0.0724855	0.0813171	0.0912748	0.102502	0.115161	0.129433	0.145526	0.16367	0.184127
CH4	203	0.0330819	0.033443	0.0338083	0.0341781	0.0345524	0.0349311	0.0353145	0.0357024	0.0360951	0.0364925	0.0385526	0.04074	0.0430628	0.0455291	0.048148	0.0509288	0.0538816	0.057017	0.0638813	0.0716209	0.0803472	0.0901861	0.101279	0.113787	0.127889	0.14379	0.161717	0.181931
CH4	204	0.0326873	0.033044	0.0334051	0.0337704	0.0341402	0.0345145	0.0348932	0.0352766	0.0356645	0.0360572	0.0380927	0.0402541	0.0425491	0.044986	0.0475737	0.0503213	0.0532389	0.0563369	0.0631193	0.0707666	0.0793888	0.0891103	0.100071	0.11243	0.126364	0.142075	0.159788	0.179761
CH4	205	0.0322974	0.0326499	0.0330066	0.0333676	0.033733	0.0341028	0.034477	0.0348558	0.0352391	0.0356271	0.0376383	0.0397739	0.0420416	0.0444494	0.0470062	0.0497211	0.0526038	0.0556648	0.0623664	0.0699224	0.0784418	0.0880474	0.0988776	0.111089	0.124857	0.14038	0.157882	0.177616
CH4	206	0.0319122	0.0322604	0.0326129	0.0329696	0.0333306	0.033696	0.0340658	0.03444	0.0348188	0.0352021	0.0371894	0.0392995	0.0415401	0.0439192	0.0464455	0.049128	0.0519764	0.0550009	0.0616225	0.0690884	0.0775061	0.0869971	0.0976982	0.109764	0.123367	0.138705	0.155999	0.175498
CH4	207	0.0315315	0.0318756	0.0322239	0.0325763	0.032933	0.033294	0.0336594	0.0340292	0.0344034	0.0347822	0.0367457	0.0388307	0.0410446	0.0433954	0.0458915	0.048542	0.0513564	0.0543448	0.0608874	0.0682643	0.0765816	0.0859594	0.0965328	0.108454	0.121896	0.137051	0.154138	0.173404
CH4	208	0.0311554	0.0314954	0.0318395	0.0321877	0.0325402	0.0328969	0.0332579	0.0336233	0.0339931	0.0343673	0.0363074	0.0383675	0.040555	0.0428777	0.0453441	0.047963	0.0507438	0.0536966	0.0601612	0.06745	0.0756681	0.084934	0.0953813	0.107161	0.120442	0.135416	0.1523	0.171336
CH4	209	0.0307838	0.0311197	0.0314597	0.0318038	0.032152	0.0325045	0.0328612	0.0332222	0.0335876	0.0339574	0.0358743	0.0379099	0.0400712	0.0423663	0.0448032	0.0473908	0.0501385	0.053056	0.0594435	0.0666454	0.0747655	0.0839209	0.0942436	0.105882	0.119005	0.133801	0.150483	0.169292
CH4	210	0.0304166	0.0307485	0.0310844	0.0314244	0.0317685	0.0321168	0.0324692	0.0328259	0.033187	0.0335523	0.0354464	0.0374577	0.0395933	0.0418609	0.0442688	0.0468256	0.0495404	0.0524232	0.0587345	0.0658505	0.0738737	0.0829199	0.0931194	0.104619	0.117586	0.132205	0.148688	0.167273
CH4	211	0.0300538	0.0303817	0.0307137	0.0310496	0.0313896	0.0317337	0.0320819	0.0324344	0.0327911	0.0331521	0.0350236	0.0370109	0.039121	0.0413616	0.0437407	0.046267	0.0489495	0.0517979	0.0580339	0.065065	0.0729925	0.0819308	0.0920087	0.103371	0.116183	0.130628	0.146914	0.165278
CH4	212	0.0296953	0.0300193	0.0303473	0.0306792	0.0310152	0.0313552	0.0316992	0.0320475	0.0323999	0.0327567	0.0346058	0.0365694	0.0386543	0.0408682	0.043219	0.0457151	0.0483656	0.05118	0.0573416	0.0642889	0.0721218	0.0809535	0.0909112	0.102138	0.114797	0.12907	0.145162	0.163306
CH4	213	0.0293411	0.0296612	0.0299853	0.0303133	0.0306452	0.0309811	0.0313211	0.0316652	0.0320135	0.0323659	0.0341931	0.0361332	0.0381932	0.0403807	0.0427035	0.0451698	0.0477887	0.0505695	0.0566577	0.063522	0.0712616	0.0799879	0.0898267	0.10092	0.113428	0.12753	0.14343	0.161358
CH4	214	0.0289911	0.0293074	0.0296276	0.0299517	0.0302797	0.0306116	0.0309475	0.0312875	0.0316316	0.0319799	0.0337852	0.0357022	0.0377377	0.039899	0.0421941	0.044631	0.0472187	0.0499663	0.0559818	0.0627643	0.0704115	0.0790337	0.0887553	0.0997163	0.112075	0.126009	0.14172	0.159433
CH4	215	0.0286453	0.0289579	0.0292742	0.0295944	0.0299185	0.0302464	0.0305784	0.0309143	0.0312543	0.0315984	0.0333822	0.0352763	0.0372875	0.0394231	0.0416908	0.0440986	0.0466554	0.0493703	0.0553141	0.0620156	0.0695716	0.078091	0.0876966	0.0985268	0.110738	0.124506	0.140029	0.157532
CH4	216	0.0283036	0.0286124	0.028925	0.0292414	0.0295616	0.0298857	0.0302136	0.0305456	0.0308815	0.0312215	0.032984	0.0348555	0.0368427	0.0389529	0.0411935	0.0435726	0.0460989	0.0487814	0.0546543	0.0612759	0.0687418	0.0771595	0.0866505	0.0973516	0.109417	0.123021	0.138359	0.155653
CH4	217	0.027966	0.0282711	0.02858	0.0288926	0.029209	0.0295292	0.0298532	0.0301812	0.0305131	0.0308491	0.0325906	0.0344397	0.0364033	0.0384882	0.0407021	0.0430529	0.045549	0.0481995	0.0540023	0.060545	0.0679218	0.0762391	0.0856169	0.0961903	0.108112	0.121553	0.136708	0.153796
CH4	218	0.0276324	0.0279339	0.0282391	0.028548	0.0288606	0.0291769	0.0294971	0.0298212	0.0301492	0.0304811	0.0322018	0.0340289	0.035969	0.0380291	0.0402166	0.0425393	0.0450057	0.0476246	0.0533582	0.0598228	0.0671116	0.0753297	0.0845956	0.0950429	0.106822	0.120103	0.135078	0.151961
CH4	219	0.0273028	0.0276007	0.0279023	0.0282074	0.0285163	0.0288289	0.0291453	0.0294655	0.0297895	0.0301175	0.0318177	0.033623	0.03554	0.0375755	0.0397369	0.0420319	0.0444689	0.0470565	0.0527217	0.0591092	0.0663111	0.0744312	0.0835866	0.0939092	0.105548	0.118671	0.133466	0.150149
CH4	220	0.0269771	0.0272715	0.0275694	0.027871	0.0281762	0.028485	0.0287976	0.029114	0.0294342	0.0297582	0.0314382	0.033222	0.0351161	0.0371273	0.0392629	0.0415305	0.0439384	0.0464952	0.0520928	0.0584041	0.0655201	0.0735433	0.0825895	0.0927891	0.104289	0.117255	0.131874	0.148358
CH4	221	0.0266553	0.0269462	0.0272406	0.0275385	0.0278401	0.0281452	0.0284541	0.0287667	0.0290831	0.0294033	0.0310632	0.0328257	0.0346972	0.0366844	0.0387945	0.0410352	0.0434143	0.0459406	0.0514714	0.0577075	0.0647386	0.0726661	0.0816044	0.0916822	0.103045	0.115857	0.130301	0.146588
CH4	222	0.0263373	0.0266248	0.0269156	0.02721	0.027508	0.0278095	0.0281147	0.0284236	0.0287362	0.0290525	0.0306926	0.0324341	0.0342833	0.0362468	0.0383318	0.0405457	0.0428964	0.0453926	0.0508575	0.0570191	0.0639663	0.0717993	0.080631	0.0905886	0.101816	0.114475	0.128747	0.144839
CH4	223	0.0260232	0.0263072	0.0265946	0.0268855	0.0271799	0.0274778	0.0277793	0.0280845	0.0283934	0.028706	0.0303265	0.0320472	0.0338744	0.0358145	0.0378746	0.040062	0.0423848	0.0448511	0.0502508	0.056339	0.0632033	0.0709429	0.0796692	0.0895081	0.100601	0.113109	0.127211	0.143112
CH4	224	0.0257128	0.0259934	0.0262774	0.0265648	0.0268556	0.02715	0.027448	0.0277495	0.0280547	0.0283636	0.0299648	0.031665	0.0334703	0.0353873	0.0374228	0.0395842	0.0418792	0.0443161	0.0496514	0.0556669	0.0624494	0.0700966	0.0787189	0.0884404	0.0994014	0.11176	0.125694	0.141405
CH4	225	0.0254061	0.0256833	0.0259639	0.0262479	0.0265353	0.0268262	0.0271206	0.0274185	0.0277201	0.0280253	0.0296073	0.0312873	0.0330711	0.0349652	0.0369764	0.039112	0.0413796	0.0437875	0.0490592	0.0550029	0.0617045	0.0692605	0.0777799	0.0873854	0.0982157	0.110427	0.124195	0.139718
CH4	226	0.025103	0.025377	0.0256542	0.0259348	0.0262188	0.0265062	0.0267971	0.0270915	0.0273894	0.027691	0.0292542	0.0309141	0.0326766	0.0345481	0.0365353	0.0386455	0.0408861	0.0432652	0.048474	0.0543468	0.0609685	0.0684343	0.0768521	0.0863431	0.0970441	0.10911	0.122713	0.138051
CH4	227	0.0248036	0.0250742	0.0253482	0.0256254	0.025906	0.02619	0.0264774	0.0267683	0.0270627	0.0273607	0.0289052	0.0305453	0.0322868	0.034136	0.0360995	0.0381845	0.0403984	0.0427491	0.0478958	0.0536986	0.0602412	0.067618	0.0759354	0.0853132	0.0958866	0.107808	0.121249	0.136405
CH4	228	0.0245077	0.0247752	0.0250458	0.0253198	0.025597	0.0258776	0.0261616	0.026449	0.0267399	0.0270343	0.0285604	0.030181	0.0319017	0.0337288	0.0356689	0.037729	0.0399165	0.0422392	0.0473244	0.053058	0.0595227	0.0668115	0.0750296	0.0842955	0.0947428	0.106522	0.119803	0.134778
CH4	229	0.0242154	0.0244796	0.0247471	0.0250178	0.0252917	0.0255689	0.0258495	0.0261335	0.0264209	0.0267118	0.0282198	0.0298209	0.0315211	0.0333265	0.0352435	0.037279	0.0394403	0.0417354	0.0467599	0.0524251	0.0588126	0.0660145	0.0741346	0.08329	0.0936127	0.105251	0.118374	0.13317
CH4	230	0.0239265	0.0241876	0.0244519	0.0247193	0.02499	0.025264	0.0255412	0.0258218	0.0261058	0.0263932	0.0278831	0.0294652	0.0311452	0.032929	0.0348231	0.0368343	0.0389699	0.0412375	0.0462022	0.0517998	0.0581111	0.0652271	0.0732503	0.0822965	0.092496	0.103996	0.116962	0.131581
CH4	231	0.0236411	0.0238991	0.0241602	0.0244245	0.0246919	0.0249626	0.0252365	0.0255138	0.0257944	0.0260784	0.0275506	0.0291138	0.0307736	0.0325362	0.0344077	0.0363949	0.038505	0.0407456	0.0456511	0.0511819	0.0574179	0.064449	0.0723766	0.0813149	0.0913927	0.102756	0.115567	0.130012
CH4	232	0.0233591	0.023614	0.023872	0.0241331	0.0243974	0.0246648	0.0249355	0.0252095	0.0254867	0.0257673	0.0272219	0.0287665	0.0304066	0.0321481	0.0339973	0.0359608	0.0380457	0.0402596	0.0451065	0.0505714	0.056733	0.0636803	0.0715133	0.0803449	0.0903026	0.10153	0.114188	0.128461
CH4	233	0.0230805	0.0233324	0.0235873	0.0238453	0.0241064	0.0243706	0.0246381	0.0249087	0.0251827	0.0254599	0.0268972	0.0284234	0.0300439	0.0317646	0.0335917	0.0355318	0.0375919	0.0397794	0.0445685	0.0499682	0.0560563	0.0629207	0.0706602	0.0793865	0.0892254	0.100319	0.112826	0.126929
CH4	234	0.0228052	0.023054	0.0233059	0.0235608	0.0238188	0.0240799	0.0243442	0.0246116	0.0248823	0.0251562	0.0265764	0.0280843	0.0296855	0.0313857	0.033191	0.035108	0.0371435	0.0393049	0.0440369	0.0493721	0.0553877	0.0621701	0.0698174	0.0784396	0.0881611	0.0991221	0.111481	0.125415
CH4	235	0.0225332	0.0227791	0.0230279	0.0232798	0.0235347	0.0237927	0.0240538	0.0243181	0.0245855	0.0248562	0.0262594	0.0277493	0.0293314	0.0310113	0.0327951	0.0346892	0.0367005	0.038836	0.0435116	0.0487832	0.054727	0.0614286	0.0689846	0.0775039	0.0871095	0.0979397	0.110151	0.123919
CH4	236	0.0222644	0.0225073	0.0227532	0.0230021	0.023254	0.0235089	0.0237669	0.024028	0.0242922	0.0245597	0.0259461	0.0274183	0.0289815	0.0306414	0.0324039	0.0342754	0.0362627	0.0383728	0.0429926	0.0482013	0.0540742	0.0606958	0.0681617	0.0765794	0.0860704	0.0967715	0.108837	0.122441
CH4	237	0.0219988	0.0222389	0.0224818	0.0227277	0.0229766	0.0232285	0.0234834	0.0237414	0.0240025	0.0242667	0.0256366	0.0270913	0.0286358	0.0302759	0.0320174	0.0338666	0.0358301	0.0379151	0.0424797	0.0476264	0.0534292	0.0599718	0.0673486	0.075666	0.0850438	0.0956172	0.107539	0.12098
CH4	238	0.0217364	0.0219736	0.0222137	0.0224566	0.0227025	0.0229514	0.0232033	0.0234582	0.0237162	0.0239773	0.0253308	0.0267681	0.0282943	0.0299148	0.0316355	0.0334626	0.0354027	0.0374628	0.041973	0.0470583	0.0527919	0.0592565	0.0665453	0.0747634	0.0840293	0.0944766	0.106256	0.119537
CH4	239	0.0214771	0.0217115	0.0219487	0.0221888	0.0224317	0.0226776	0.0229265	0.0231784	0.0234333	0.0236913	0.0250287	0.0264488	0.0279568	0.0295579	0.0312581	0.0330635	0.0349804	0.0370159	0.0414724	0.0464969	0.0521621	0.0585496	0.0657515	0.0738716	0.083027	0.0933497	0.104988	0.118111
CH4	240	0.0212209	0.0214525	0.0216869	0.0219241	0.0221641	0.0224071	0.022653	0.0229019	0.0231538	0.0234087	0.0247301	0.0261333	0.0276233	0.0292054	0.0308853	0.0326691	0.0345632	0.0365744	0.0409777	0.0459423	0.0515399	0.0578512	0.0649672	0.0729905	0.0820366	0.0922362	0.103736	0.116702
CH4	241	0.0209678	0.0211966	0.0214282	0.0216626	0.0218998	0.0221398	0.0223828	0.0226287	0.0228776	0.0231294	0.0244351	0.0258216	0.0272938	0.028857	0.0305169	0.0322794	0.0341509	0.0361381	0.0404889	0.0453943	0.0509252	0.0571612	0.0641923	0.0721198	0.0810581	0.091136	0.102499	0.11531
CH4	242	0.0207177	0.0209438	0.0211726	0.0214042	0.0216385	0.0218757	0.0221158	0.0223588	0.0226047	0.0228535	0.0241437	0.0255136	0.0269682	0.0285128	0.0301529	0.0318944	0.0337435	0.0357071	0.0400059	0.0448528	0.0503177	0.0564793	0.0634266	0.0712595	0.0800912	0.0900489	0.101276	0.113935
CH4	243	0.0204706	0.020694	0.02092	0.0211489	0.0213804	0.0216148	0.021852	0.0220921	0.022335	0.0225809	0.0238557	0.0252093	0.0266465	0.0281727	0.0297932	0.0315139	0.033341	0.0352812	0.0395287	0.0443178	0.0497175	0.0558056	0.06267	0.0704095	0.0791358	0.0889747	0.100068	0.112576
CH4	244	0.0202264	0.0204471	0.0206705	0.0208966	0.0211254	0.021357	0.0215914	0.0218286	0.0220686	0.0223116	0.0235711	0.0249086	0.0263287	0.0278366	0.0294378	0.031138	0.0329433	0.0348603	0.0390572	0.0437892	0.0491245	0.05514	0.0619224	0.0695697	0.0781919	0.0879134	0.0988744	0.111233
CH4	245	0.0199851	0.0202032	0.0204239	0.0206473	0.0208734	0.0211022	0.0213338	0.0215682	0.0218054	0.0220454	0.02329	0.0246114	0.0260146	0.0275046	0.0290867	0.0307666	0.0325504	0.0344445	0.0385913	0.0432668	0.0485385	0.0544822	0.0611838	0.0687398	0.0772592	0.0868648	0.097695	0.109906
CH4	246	0.0197467	0.0199622	0.0201803	0.020401	0.0206244	0.0208505	0.0210793	0.0213109	0.0215453	0.0217825	0.0230122	0.0243179	0.0257043	0.0271765	0.0287397	0.0303996	0.0321621	0.0340336	0.038131	0.0427507	0.0479595	0.0538324	0.060454	0.0679199	0.0763376	0.0858286	0.0965297	0.108595
CH4	247	0.0195112	0.0197241	0.0199396	0.0201577	0.0203784	0.0206018	0.0208279	0.0210567	0.0212883	0.0215227	0.0227377	0.0240278	0.0253977	0.0268523	0.0283969	0.030037	0.0317785	0.0336277	0.0376761	0.0422408	0.0473874	0.0531902	0.0597329	0.0671097	0.075427	0.0848048	0.0953782	0.1073
CH4	248	0.0192784	0.0194888	0.0197017	0.0199172	0.0201353	0.0203561	0.0205794	0.0208055	0.0210344	0.0212659	0.0224664	0.0237412	0.0250948	0.026532	0.0280582	0.0296787	0.0313994	0.0332265	0.0372267	0.0417369	0.0468222	0.0525558	0.0590204	0.0663092	0.0745273	0.0837932	0.0942405	0.10602
CH4	249	0.0190485	0.0192564	0.0194667	0.0196797	0.0198952	0.0201132	0.020334	0.0205574	0.0207834	0.0210123	0.0221985	0.023458	0.0247954	0.0262155	0.0277235	0.0293247	0.0310249	0.0328302	0.0367827	0.0412391	0.0462637	0.0519289	0.0583164	0.0655182	0.0736383	0.0827937	0.0931164	0.104755
CH4	250	0.0188213	0.0190267	0.0192345	0.0194449	0.0196578	0.0198733	0.0200914	0.0203121	0.0205355	0.0207616	0.0219337	0.0231782	0.0244996	0.0259028	0.0273928	0.0289749	0.0306548	0.0324386	0.0363439	0.0407472	0.0457118	0.0513094	0.0576208	0.0647367	0.07276	0.0818061	0.0920057	0.103506
CH4	251	0.0185968	0.0187997	0.0190051	0.019213	0.0194234	0.0196363	0.0198518	0.0200699	0.0202906	0.020514	0.021672	0.0229017	0.0242074	0.0255939	0.027066	0.0286293	0.0302891	0.0320517	0.0359104	0.0402611	0.0451666	0.0506974	0.0569334	0.0639645	0.0718921	0.0808303	0.0909082	0.102271
CH4	252	0.0183749	0.0185755	0.0187784	0.0189838	0.0191917	0.019402	0.019615	0.0198305	0.0200486	0.0202693	0.0214135	0.0226285	0.0239187	0.0252886	0.0267432	0.0282878	0.0299278	0.0316693	0.0354821	0.0397809	0.0446278	0.0500927	0.0562543	0.0632015	0.0710345	0.0798662	0.0898238	0.101051
CH4	253	0.0181558	0.0183539	0.0185544	0.0187574	0.0189627	0.0191706	0.019381	0.0195939	0.0198094	0.0200275	0.0211581	0.0223586	0.0236333	0.0249869	0.0264242	0.0279503	0.0295708	0.0312916	0.0350588	0.0393064	0.0440955	0.0494952	0.0555833	0.0624477	0.0701872	0.0789135	0.0887524	0.0998457
CH4	254	0.0179392	0.018135	0.0183331	0.0185336	0.0187365	0.0189419	0.0191498	0.0193602	0.0195731	0.0197886	0.0209057	0.0220919	0.0233514	0.0246889	0.026109	0.0276169	0.0292181	0.0309183	0.0346406	0.0388375	0.0435695	0.0489048	0.0549203	0.0617028	0.06935	0.0779722	0.0876937	0.0986547
CH4	255	0.0177252	0.0179186	0.0181144	0.0183125	0.0185131	0.018716	0.0189214	0.0191293	0.0193396	0.0195526	0.0206563	0.0218284	0.0230729	0.0243944	0.0257976	0.0272875	0.0288696	0.0305495	0.0342274	0.0383742	0.0430498	0.0483214	0.0542652	0.0609668	0.0685228	0.0770421	0.0866477	0.0974779
CH4	256	0.0175138	0.0177049	0.0178983	0.0180941	0.0182922	0.0184927	0.0186957	0.0189011	0.019109	0.0193193	0.02041	0.021568	0.0227977	0.0241034	0.0254898	0.026962	0.0285252	0.0301851	0.0338191	0.0379165	0.0425363	0.047745	0.0536179	0.0602395	0.0677054	0.0761231	0.0856141	0.0963152
CH4	257	0.0173049	0.0174937	0.0176848	0.0178783	0.018074	0.0182722	0.0184727	0.0186756	0.018881	0.0190889	0.0201665	0.0213107	0.0225257	0.0238159	0.0251858	0.0266404	0.028185	0.0298251	0.0334157	0.0374642	0.0420289	0.0471755	0.0529783	0.059521	0.0668978	0.0752151	0.0845929	0.0951663
CH4	258	0.0170984	0.017285	0.0174739	0.017665	0.0178584	0.0180542	0.0182523	0.0184529	0.0186558	0.0188612	0.0199259	0.0210565	0.022257	0.0235318	0.0248854	0.0263226	0.0278488	0.0294693	0.0330171	0.0370173	0.0415275	0.0466128	0.0523464	0.058811	0.0660998	0.0743179	0.0835839	0.0940311
CH4	259	0.0168945	0.0170789	0.0172655	0.0174543	0.0176454	0.0178388	0.0180346	0.0182327	0.0184333	0.0186362	0.0196883	0.0208054	0.0219916	0.0232511	0.0245885	0.0260086	0.0275166	0.0291178	0.0326233	0.0365758	0.0410322	0.0460568	0.051722	0.0581095	0.0653114	0.0734315	0.0825868	0.0929095
CH4	260	0.016693	0.0168751	0.0170595	0.0172461	0.0174349	0.0176261	0.0178195	0.0180153	0.0182134	0.0184139	0.0194534	0.0205572	0.0217292	0.0229738	0.0242952	0.0256984	0.0271884	0.0287705	0.0322342	0.0361395	0.0405427	0.0455074	0.051105	0.0574163	0.0645323	0.0725555	0.0816017	0.0918013
CH4	261	0.0164939	0.0166738	0.016856	0.0170404	0.017227	0.0174158	0.0176069	0.0178004	0.0179961	0.0181943	0.0192214	0.020312	0.02147	0.0226997	0.0240054	0.0253919	0.0268641	0.0284273	0.0318497	0.0357084	0.0400591	0.0449646	0.0504954	0.0567314	0.0637625	0.0716901	0.0806284	0.0907062
CH4	262	0.0162971	0.016475	0.0166549	0.0168371	0.0170215	0.0172081	0.0173969	0.017588	0.0177815	0.0179772	0.0189921	0.0200697	0.0212139	0.0224289	0.0237191	0.025089	0.0265436	0.0280882	0.0314698	0.0352825	0.0395813	0.0444282	0.0498931	0.0560547	0.063002	0.0708349	0.0796666	0.0896243
CH4	263	0.0161027	0.0162784	0.0164563	0.0166363	0.0168184	0.0170028	0.0171894	0.0173782	0.0175694	0.0177628	0.0187655	0.0198303	0.0209609	0.0221614	0.0234362	0.0247897	0.026227	0.0277531	0.0310944	0.0348616	0.0391092	0.0438983	0.049298	0.0553861	0.0622505	0.06999	0.0787163	0.0885552
CH4	264	0.0159106	0.0160843	0.01626	0.0164378	0.0166178	0.0168	0.0169844	0.017171	0.0173598	0.0175509	0.0185417	0.0195938	0.0207109	0.0218971	0.0231566	0.024494	0.0259141	0.0274221	0.0307235	0.0344458	0.0386427	0.0433746	0.0487099	0.0547254	0.0615079	0.0691551	0.0777774	0.0874989
CH4	265	0.0157208	0.0158924	0.016066	0.0162418	0.0164196	0.0165996	0.0167818	0.0169661	0.0171527	0.0173416	0.0183205	0.01936	0.0204638	0.0216359	0.0228804	0.0242019	0.025605	0.027095	0.030357	0.0340349	0.0381817	0.0428573	0.0481289	0.0540727	0.0607742	0.0683302	0.0768496	0.0864552
CH4	266	0.0155333	0.0157028	0.0158744	0.016048	0.0162237	0.0164016	0.0165816	0.0167638	0.0169481	0.0171347	0.018102	0.0191291	0.0202197	0.0213778	0.0226075	0.0239132	0.0252996	0.0267718	0.0299949	0.0336289	0.0377263	0.042346	0.0475548	0.0534277	0.0600493	0.0675152	0.0759329	0.0854239
CH4	267	0.015348	0.0155155	0.015685	0.0158566	0.0160302	0.016206	0.0163838	0.0165638	0.016746	0.0169303	0.0178861	0.0189009	0.0199785	0.0211228	0.0223378	0.0236279	0.0249978	0.0264525	0.0296371	0.0332278	0.0372763	0.0418409	0.0469876	0.0527904	0.059333	0.0667098	0.0750272	0.084405
CH4	268	0.015165	0.0153305	0.0154979	0.0156675	0.015839	0.0160126	0.0161884	0.0163662	0.0165462	0.0167284	0.0176727	0.0186755	0.0197402	0.0208708	0.0220713	0.0233461	0.0246996	0.0261369	0.0292836	0.0328314	0.0368316	0.0413418	0.0464271	0.0521607	0.0586253	0.0659141	0.0741322	0.0833981
CH4	269	0.0149841	0.0151476	0.0153131	0.0154806	0.0156501	0.0158216	0.0159953	0.016171	0.0163488	0.0165288	0.0174619	0.0184527	0.0195048	0.0206219	0.0218081	0.0230676	0.024405	0.0258252	0.0289343	0.0324398	0.0363923	0.0408487	0.0458733	0.0515385	0.057926	0.0651279	0.073248	0.0824033
CH4	270	0.0148053	0.0149669	0.0151304	0.0152959	0.0154634	0.0156329	0.0158045	0.0159781	0.0161538	0.0163317	0.0172536	0.0182326	0.0192721	0.0203759	0.0215479	0.0227924	0.0241139	0.0255171	0.0285891	0.0320529	0.0359582	0.0403614	0.0453261	0.0509237	0.057235	0.064351	0.0723742	0.0814204
CH4	271	0.0146287	0.0147884	0.0149499	0.0151135	0.015279	0.0154464	0.015616	0.0157875	0.0159611	0.0161369	0.0170478	0.0180151	0.0190422	0.0201328	0.0212909	0.0225206	0.0238263	0.0252127	0.0282481	0.0316705	0.0355293	0.03988	0.0447854	0.0503163	0.0565523	0.0635834	0.0715109	0.0804492
CH4	272	0.0144542	0.014612	0.0147716	0.0149332	0.0150967	0.0152622	0.0154297	0.0155992	0.0157707	0.0159444	0.0168445	0.0178002	0.0188151	0.0198927	0.0210369	0.0222519	0.0235421	0.024912	0.0279112	0.0312927	0.0351055	0.0394043	0.0442512	0.0497161	0.0558777	0.062825	0.0706579	0.0794896
CH4	273	0.0142818	0.0144377	0.0145954	0.0147551	0.0149166	0.0150801	0.0152456	0.0154131	0.0155826	0.0157542	0.0166435	0.0175879	0.0185906	0.0196554	0.020786	0.0219865	0.0232613	0.0246148	0.0275782	0.0309195	0.0346867	0.0389343	0.0437234	0.0491231	0.0552112	0.0620756	0.0698151	0.0785414
CH4	274	0.0141115	0.0142655	0.0144213	0.0145791	0.0147387	0.0149003	0.0150638	0.0152293	0.0153968	0.0155663	0.016445	0.0173781	0.0183689	0.0194209	0.0205381	0.0217242	0.0229838	0.0243212	0.0272493	0.0305507	0.034273	0.0384699	0.0432018	0.0485371	0.0545526	0.0613351	0.0689823	0.0776045
CH4	275	0.0139431	0.0140953	0.0142493	0.0144051	0.0145629	0.0147225	0.0148841	0.0150476	0.0152131	0.0153806	0.0162489	0.0171708	0.0181498	0.0191893	0.0202931	0.0214651	0.0227096	0.0240311	0.0269242	0.0301862	0.0338641	0.038011	0.0426865	0.0479581	0.0539019	0.0606035	0.0681595	0.0766789
CH4	276	0.0137768	0.0139272	0.0140793	0.0142333	0.0143892	0.0145469	0.0147065	0.0148681	0.0150316	0.0151971	0.016055	0.016966	0.0179333	0.0189604	0.020051	0.0212091	0.0224387	0.0237445	0.0266031	0.0298262	0.0334602	0.0375576	0.0421773	0.0473861	0.053259	0.0598806	0.0673465	0.0757642
CH4	277	0.0136125	0.013761	0.0139114	0.0140635	0.0142175	0.0143734	0.0145311	0.0146908	0.0148523	0.0150158	0.0158635	0.0167636	0.0177194	0.0187342	0.0198118	0.0209561	0.0221711	0.0234612	0.0262858	0.0294704	0.0330611	0.0371096	0.0416742	0.0468209	0.0526237	0.0591663	0.0665431	0.0748605
CH4	278	0.0134501	0.0135969	0.0137454	0.0138958	0.0140479	0.0142019	0.0143578	0.0145155	0.0146752	0.0148367	0.0156743	0.0165637	0.017508	0.0185108	0.0195755	0.0207061	0.0219066	0.0231814	0.0259722	0.0291189	0.0326667	0.0366669	0.0411771	0.0462624	0.051996	0.0584606	0.0657494	0.0739675
CH4	279	0.0132897	0.0134347	0.0135815	0.01373	0.0138804	0.0140325	0.0141865	0.0143424	0.0145001	0.0146598	0.0154873	0.0163661	0.0172992	0.01829	0.019342	0.0204591	0.0216453	0.0229049	0.0256624	0.0287715	0.0322771	0.0362295	0.0406859	0.0457105	0.0513757	0.0577632	0.0649651	0.0730852
CH4	280	0.0131312	0.0132745	0.0134195	0.0135663	0.0137148	0.0138652	0.0140173	0.0141713	0.0143272	0.0144849	0.0153026	0.0161709	0.0170928	0.0180718	0.0191113	0.0202151	0.0213871	0.0226316	0.0253563	0.0284283	0.0318921	0.0357974	0.0402006	0.0451653	0.0507629	0.0570742	0.0641902	0.0722134
CH4	281	0.0129745	0.0131161	0.0132594	0.0134044	0.0135512	0.0136998	0.0138501	0.0140023	0.0141563	0.0143121	0.0151201	0.015978	0.0168889	0.0178562	0.0188833	0.019974	0.021132	0.0223617	0.0250538	0.0280892	0.0315116	0.0353704	0.0397211	0.0446265	0.0501574	0.0563934	0.0634245	0.071352
CH4	282	0.0128198	0.0129597	0.0131012	0.0132445	0.0133896	0.0135363	0.0136849	0.0138352	0.0139874	0.0141414	0.0149397	0.0157874	0.0166875	0.0176432	0.0186581	0.0197357	0.0208799	0.0220949	0.024755	0.0277542	0.0311358	0.0349485	0.0392473	0.0440942	0.0495591	0.0557207	0.062668	0.0705009
CH4	283	0.0126668	0.0128051	0.012945	0.0130866	0.0132299	0.0133749	0.0135217	0.0136702	0.0138206	0.0139727	0.0147615	0.0155991	0.0164884	0.0174328	0.0184355	0.0195003	0.0206309	0.0218314	0.0244597	0.0274231	0.0307644	0.0345316	0.0387792	0.0435683	0.0489679	0.0550561	0.0619204	0.06966
CH4	284	0.0125157	0.0126523	0.0127906	0.0129305	0.013072	0.0132153	0.0133604	0.0135071	0.0136557	0.013806	0.0145854	0.015413	0.0162917	0.0172248	0.0182156	0.0192677	0.0203848	0.021571	0.0241679	0.027096	0.0303974	0.0341197	0.0383166	0.0430486	0.0483838	0.0543994	0.0611818	0.0688291
CH4	285	0.0123665	0.0125014	0.012638	0.0127762	0.0129161	0.0130577	0.013201	0.013346	0.0134928	0.0136414	0.0144114	0.0152291	0.0160974	0.0170194	0.0179983	0.0190378	0.0201416	0.0213137	0.0238797	0.0267728	0.0300348	0.0337127	0.0378595	0.0425351	0.0478067	0.0537505	0.060452	0.068008
CH4	286	0.0122189	0.0123523	0.0124872	0.0126238	0.0127621	0.012902	0.0130435	0.0131868	0.0133319	0.0134786	0.0142395	0.0150475	0.0159054	0.0168164	0.0177837	0.0188108	0.0199014	0.0210594	0.0235948	0.0264534	0.0296765	0.0333106	0.0374079	0.0420277	0.0472365	0.0531093	0.059731	0.0671968
CH4	287	0.0120732	0.0122049	0.0123383	0.0124732	0.0126098	0.0127481	0.012888	0.0130295	0.0131728	0.0133179	0.0140697	0.014868	0.0157157	0.0166158	0.0175715	0.0185864	0.019664	0.0208082	0.0233134	0.0261379	0.0293226	0.0329132	0.0369617	0.0415264	0.046673	0.0524758	0.0590185	0.0663953
CH4	288	0.0119292	0.0120594	0.0121911	0.0123245	0.0124594	0.012596	0.0127342	0.0128741	0.0130157	0.013159	0.0139019	0.0146906	0.0155282	0.0164176	0.0173619	0.0183647	0.0194294	0.02056	0.0230353	0.0258261	0.0289728	0.0325206	0.0365208	0.041031	0.0461163	0.0518499	0.0583145	0.0656033
CH4	289	0.0117869	0.0119155	0.0120457	0.0121774	0.0123108	0.0124457	0.0125823	0.0127206	0.0128605	0.013002	0.013736	0.0145154	0.015343	0.0162217	0.0171548	0.0181456	0.0191977	0.0203148	0.0227605	0.0255181	0.0286272	0.0321327	0.0360852	0.0405416	0.0455662	0.0512314	0.0576189	0.0648208
CH4	290	0.0116463	0.0117734	0.011902	0.0120322	0.0121639	0.0122973	0.0124322	0.0125688	0.012707	0.0128469	0.0135722	0.0143423	0.01516	0.0160282	0.0169502	0.0179292	0.0189687	0.0200725	0.022489	0.0252137	0.0282857	0.0317494	0.0356548	0.040058	0.0450227	0.0506203	0.0569316	0.0640476
CH4	291	0.0115074	0.0116329	0.01176	0.0118887	0.0120188	0.0121506	0.0122839	0.0124189	0.0125555	0.0126937	0.0134103	0.0141712	0.0149791	0.0158371	0.016748	0.0177153	0.0187424	0.019833	0.0222208	0.0249129	0.0279483	0.0313707	0.0352295	0.0395802	0.0444856	0.0500165	0.0562525	0.0632836
CH4	292	0.0113701	0.0114942	0.0116198	0.0117469	0.0118755	0.0120057	0.0121374	0.0122708	0.0124057	0.0125423	0.0132503	0.0140022	0.0148005	0.0156481	0.0165482	0.017504	0.0185188	0.0195965	0.0219557	0.0246157	0.0276149	0.0309965	0.0348092	0.0391081	0.043955	0.0494199	0.0555815	0.0625287
CH4	293	0.0112345	0.0113571	0.0114812	0.0116067	0.0117338	0.0118625	0.0119926	0.0121244	0.0122577	0.0123927	0.0130923	0.0138351	0.0146239	0.0154615	0.0163508	0.0172952	0.018298	0.0193627	0.0216938	0.0243221	0.0272855	0.0306268	0.034394	0.0386416	0.0434307	0.0488304	0.0549185	0.0617829
CH4	294	0.0111005	0.0112216	0.0113442	0.0114683	0.0115939	0.011721	0.0118496	0.0119798	0.0121115	0.0122449	0.0129361	0.0136701	0.0144495	0.0152771	0.0161558	0.0170889	0.0180797	0.0191317	0.021435	0.024032	0.0269601	0.0302615	0.0339838	0.0381806	0.0429126	0.0482479	0.0542634	0.0610459
CH4	295	0.0109681	0.0110878	0.0112089	0.0113315	0.0114556	0.0115811	0.0117082	0.0118369	0.011967	0.0120988	0.0127818	0.013507	0.0142771	0.0150948	0.0159631	0.0168851	0.017864	0.0189035	0.0211794	0.0237453	0.0266385	0.0299005	0.0335784	0.0377252	0.0424007	0.0476724	0.0536162	0.0603177
CH4	296	0.0108372	0.0109555	0.0110752	0.0111963	0.0113189	0.011443	0.0115686	0.0116957	0.0118243	0.0119545	0.0126293	0.0133459	0.0141068	0.0149148	0.0157727	0.0166836	0.0176509	0.018678	0.0209267	0.0234621	0.0263207	0.0295438	0.0331779	0.0372752	0.041895	0.0471037	0.0529766	0.0595982
CH4	297	0.010708	0.0108248	0.0109431	0.0110628	0.0111839	0.0113065	0.0114306	0.0115562	0.0116833	0.0118119	0.0124787	0.0131867	0.0139386	0.0147369	0.0155845	0.0164846	0.0174404	0.0184552	0.0206771	0.0231822	0.0260068	0.0291914	0.0327821	0.0368306	0.0413952	0.0465419	0.0523447	0.0588873
CH4	298	0.0105802	0.0106957	0.0108125	0.0109308	0.0110505	0.0111716	0.0112942	0.0114183	0.0115439	0.011671	0.0123298	0.0130294	0.0137723	0.0145611	0.0153986	0.016288	0.0172324	0.0182351	0.0204305	0.0229057	0.0256966	0.0288432	0.0323911	0.0363913	0.0409015	0.0459867	0.0517203	0.0581849
CH4	299	0.010454	0.0105681	0.0106836	0.0108004	0.0109187	0.0110384	0.0111595	0.0112821	0.0114062	0.0115318	0.0121828	0.012874	0.013608	0.0143874	0.015215	0.0160937	0.0170268	0.0180176	0.0201868	0.0226325	0.02539	0.0284992	0.0320047	0.0359572	0.0404136	0.0454382	0.0511034	0.0574909
CH4	300	0.0103293	0.0104421	0.0105561	0.0106716	0.0107884	0.0109067	0.0110264	0.0111475	0.0112701	0.0113942	0.0120374	0.0127205	0.0134457	0.0142158	0.0150335	0.0159017	0.0168237	0.0178027	0.019946	0.0223625	0.0250872	0.0281592	0.0316229	0.0355283	0.0399315	0.0448962	0.0504938	0.0568051
CO2	1	19.9012	19.9012	19.9012	19.9012	19.9012	19.9012	19.9012	19.9012	19.9012	19.9012	19.9012	19.9012	19.9012	19.9012	19.9012	19.9012	19.9012	19.9012	19.9012	19.9012	19.9012	19.9012	19.9012	19.9012	19.9012	19.9012	19.9012	19.9012
CO2	2	0.024218	0.024218	0.024218	0.024218	0.024218	0.024218	0.024218	0.024218	0.024218	0.024218	0.024218	0.024218	0.024218	0.024218	0.024218	0.024218	0.024218	0.024218	0.024218	0.024218	0.024218	0.024218	0.024218	0.024218	0.024218	0.024218	0.024218	0.024218
CO2	3	0.249131	0.0239292	0.0239292	0.0239292	0.0239292	0.0239292	0.0239292	0.0239292	0.0239292	0.0239292	0.0239292	0.0239292	0.0239292	0.0239292	0.0239292	0.0239292	0.0239292	0.0239292	0.0239292	0.0239292	0.0239292	0.0239292	0.0239292	0.0239292	0.0239292	0.0239292	0.0239292	0.0239292
CO2	4	0.24616	0.248846	0.0236437	0.0236437	0.0236437	0.0236437	0.0236437	0.0236437	0.0236437	0.0236437	0.0236437	0.0236437	0.0236437	0.0236437	0.0236437	0.0236437	0.0236437	0.0236437	0.0236437	0.0236437	0.0236437	0.0236437	0.0236437	0.0236437	0.0236437	0.0236437	0.0236437	0.0236437
CO2	5	0.243223	0.245878	0.248564	0.0233617	0.0233617	0.0233617	0.0233617	0.0233617	0.0233617	0.0233617	0.0233617	0.0233617	0.0233617	0.0233617	0.0233617	0.0233617	0.0233617	0.0233617	0.0233617	0.0233617	0.0233617	0.0233617	0.0233617	0.0233617	0.0233617	0.0233617	0.0233617	0.0233617
CO2	6	0.240322	0.242945	0.245599	0.248285	0.023083	0.023083	0.023083	0.023083	0.023083	0.023083	0.023083	0.023083	0.023083	0.023083	0.023083	0.023083	0.023083	0.023083	0.023083	0.023083	0.023083	0.023083	0.023083	0.023083	0.023083	0.023083	0.023083	0.023083
CO2	7	0.237455	0.240047	0.242669	0.245324	0.24801	0.0228077	0.0228077	0.0228077	0.0228077	0.0228077	0.0228077	0.0228077	0.0228077	0.0228077	0.0228077	0.0228077	0.0228077	0.0228077	0.0228077	0.0228077	0.0228077	0.0228077	0.0228077	0.0228077	0.0228077	0.0228077	0.0228077	0.0228077
CO2	8	0.234623	0.237183	0.239775	0.242397	0.245051	0.247738	0.0225356	0.0225356	0.0225356	0.0225356	0.0225356	0.0225356	0.0225356	0.0225356	0.0225356	0.0225356	0.0225356	0.0225356	0.0225356	0.0225356	0.0225356	0.0225356	0.0225356	0.0225356	0.0225356	0.0225356	0.0225356	0.0225356
CO2	9	0.231824	0.234354	0.236915	0.239506	0.242128	0.244783	0.247469	0.0222668	0.0222668	0.0222668	0.0222668	0.0222668	0.0222668	0.0222668	0.0222668	0.0222668	0.0222668	0.0222668	0.0222668	0.0222668	0.0222668	0.0222668	0.0222668	0.0222668	0.0222668	0.0222668	0.0222668	0.0222668
CO2	10	0.229059	0.231559	0.234089	0.236649	0.23924	0.241863	0.244517	0.247203	0.0220012	0.0220012	0.0220012	0.0220012	0.0220012	0.0220012	0.0220012	0.0220012	0.0220012	0.0220012	0.0220012	0.0220012	0.0220012	0.0220012	0.0220012	0.0220012	0.0220012	0.0220012	0.0220012	0.0220012
CO2	11	0.226327	0.228797	0.231296	0.233826	0.236387	0.238978	0.2416	0.244255	0.246941	0.0217388	0.0217388	0.0217388	0.0217388	0.0217388	0.0217388	0.0217388	0.0217388	0.0217388	0.0217388	0.0217388	0.0217388	0.0217388	0.0217388	0.0217388	0.0217388	0.0217388	0.0217388	0.0217388
CO2	12	0.223627	0.226067	0.228537	0.231037	0.233567	0.236127	0.238718	0.241341	0.243995	0.246682	0.0214795	0.0214795	0.0214795	0.0214795	0.0214795	0.0214795	0.0214795	0.0214795	0.0214795	0.0214795	0.0214795	0.0214795	0.0214795	0.0214795	0.0214795	0.0214795	0.0214795	0.0214795
CO2	13	0.22096	0.223371	0.225811	0.228281	0.230781	0.233311	0.235871	0.238462	0.241085	0.243739	0.0212233	0.0212233	0.0212233	0.0212233	0.0212233	0.0212233	0.0212233	0.0212233	0.0212233	0.0212233	0.0212233	0.0212233	0.0212233	0.0212233	0.0212233	0.0212233	0.0212233	0.0212233
CO2	14	0.218324	0.220706	0.223118	0.225558	0.228028	0.230528	0.233057	0.235618	0.238209	0.240832	0.0209701	0.0209701	0.0209701	0.0209701	0.0209701	0.0209701	0.0209701	0.0209701	0.0209701	0.0209701	0.0209701	0.0209701	0.0209701	0.0209701	0.0209701	0.0209701	0.0209701	0.0209701
CO2	15	0.21572	0.218074	0.220456	0.222868	0.225308	0.227778	0.230277	0.232807	0.235368	0.237959	0.02072	0.02072	0.02072	0.02072	0.02072	0.02072	0.02072	0.02072	0.02072	0.02072	0.02072	0.02072	0.02072	0.02072	0.02072	0.02072	0.02072	0.02072
CO2	16	0.213147	0.215473	0.217827	0.220209	0.22262	0.225061	0.227531	0.23003	0.23256	0.235121	0.0204728	0.0204728	0.0204728	0.0204728	0.0204728	0.0204728	0.0204728	0.0204728	0.0204728	0.0204728	0.0204728	0.0204728	0.0204728	0.0204728	0.0204728	0.0204728	0.0204728	0.0204728
CO2	17	0.210604	0.212902	0.215228	0.217582	0.219965	0.222376	0.224817	0.227286	0.229786	0.232316	0.245431	0.0202286	0.0202286	0.0202286	0.0202286	0.0202286	0.0202286	0.0202286	0.0202286	0.0202286	0.0202286	0.0202286	0.0202286	0.0202286	0.0202286	0.0202286	0.0202286	0.0202286
CO2	18	0.208092	0.210363	0.212661	0.214987	0.217341	0.219724	0.222135	0.224575	0.227045	0.229545	0.242503	0.0199873	0.0199873	0.0199873	0.0199873	0.0199873	0.0199873	0.0199873	0.0199873	0.0199873	0.0199873	0.0199873	0.0199873	0.0199873	0.0199873	0.0199873	0.0199873	0.0199873
CO2	19	0.20561	0.207854	0.210124	0.212423	0.214749	0.217103	0.219485	0.221897	0.224337	0.226807	0.23961	0.0197489	0.0197489	0.0197489	0.0197489	0.0197489	0.0197489	0.0197489	0.0197489	0.0197489	0.0197489	0.0197489	0.0197489	0.0197489	0.0197489	0.0197489	0.0197489	0.0197489
CO2	20	0.203157	0.205374	0.207618	0.209889	0.212187	0.214513	0.216867	0.21925	0.221661	0.224101	0.236752	0.0195133	0.0195133	0.0195133	0.0195133	0.0195133	0.0195133	0.0195133	0.0195133	0.0195133	0.0195133	0.0195133	0.0195133	0.0195133	0.0195133	0.0195133	0.0195133	0.0195133
CO2	21	0.200734	0.202924	0.205141	0.207385	0.209656	0.211954	0.21428	0.216634	0.219017	0.221428	0.233928	0.0192806	0.0192806	0.0192806	0.0192806	0.0192806	0.0192806	0.0192806	0.0192806	0.0192806	0.0192806	0.0192806	0.0192806	0.0192806	0.0192806	0.0192806	0.0192806	0.0192806
CO2	22	0.198339	0.200504	0.202694	0.204911	0.207155	0.209426	0.211724	0.21405	0.216404	0.218787	0.231138	0.244253	0.0190506	0.0190506	0.0190506	0.0190506	0.0190506	0.0190506	0.0190506	0.0190506	0.0190506	0.0190506	0.0190506	0.0190506	0.0190506	0.0190506	0.0190506	0.0190506
CO2	23	0.195974	0.198112	0.200277	0.202467	0.204684	0.206928	0.209199	0.211497	0.213823	0.216177	0.228381	0.241339	0.0188233	0.0188233	0.0188233	0.0188233	0.0188233	0.0188233	0.0188233	0.0188233	0.0188233	0.0188233	0.0188233	0.0188233	0.0188233	0.0188233	0.0188233	0.0188233
CO2	24	0.193636	0.195749	0.197888	0.200052	0.202243	0.20446	0.206703	0.208974	0.211273	0.213599	0.225657	0.23846	0.0185988	0.0185988	0.0185988	0.0185988	0.0185988	0.0185988	0.0185988	0.0185988	0.0185988	0.0185988	0.0185988	0.0185988	0.0185988	0.0185988	0.0185988	0.0185988
CO2	25	0.191326	0.193414	0.195527	0.197666	0.19983	0.202021	0.204238	0.206482	0.208752	0.211051	0.222965	0.235616	0.018377	0.018377	0.018377	0.018377	0.018377	0.018377	0.018377	0.018377	0.018377	0.018377	0.018377	0.018377	0.018377	0.018377	0.018377	0.018377
CO2	26	0.189044	0.191107	0.193195	0.195308	0.197447	0.199611	0.201802	0.204019	0.206262	0.208533	0.220305	0.232805	0.0181578	0.0181578	0.0181578	0.0181578	0.0181578	0.0181578	0.0181578	0.0181578	0.0181578	0.0181578	0.0181578	0.0181578	0.0181578	0.0181578	0.0181578	0.0181578
CO2	27	0.186789	0.188827	0.19089	0.192978	0.195091	0.19723	0.199394	0.201585	0.203802	0.206046	0.217678	0.230029	0.243143	0.0179412	0.0179412	0.0179412	0.0179412	0.0179412	0.0179412	0.0179412	0.0179412	0.0179412	0.0179412	0.0179412	0.0179412	0.0179412	0.0179412	0.0179412
CO2	28	0.184561	0.186575	0.188613	0.190676	0.192764	0.194877	0.197016	0.19918	0.201371	0.203588	0.215081	0.227285	0.240243	0.0177272	0.0177272	0.0177272	0.0177272	0.0177272	0.0177272	0.0177272	0.0177272	0.0177272	0.0177272	0.0177272	0.0177272	0.0177272	0.0177272	0.0177272
CO2	29	0.182359	0.18435	0.186364	0.188402	0.190465	0.192553	0.194666	0.196805	0.198969	0.20116	0.212515	0.224574	0.237377	0.0175157	0.0175157	0.0175157	0.0175157	0.0175157	0.0175157	0.0175157	0.0175157	0.0175157	0.0175157	0.0175157	0.0175157	0.0175157	0.0175157	0.0175157
CO2	30	0.180184	0.182151	0.184141	0.186155	0.188193	0.190256	0.192344	0.194457	0.196596	0.19876	0.20998	0.221895	0.234546	0.0173068	0.0173068	0.0173068	0.0173068	0.0173068	0.0173068	0.0173068	0.0173068	0.0173068	0.0173068	0.0173068	0.0173068	0.0173068	0.0173068	0.0173068
CO2	31	0.178035	0.179978	0.181944	0.183934	0.185948	0.187987	0.19005	0.192137	0.194251	0.196389	0.207476	0.219248	0.231748	0.0171003	0.0171003	0.0171003	0.0171003	0.0171003	0.0171003	0.0171003	0.0171003	0.0171003	0.0171003	0.0171003	0.0171003	0.0171003	0.0171003	0.0171003
CO2	32	0.175911	0.177831	0.179774	0.18174	0.18373	0.185744	0.187783	0.189846	0.191933	0.194047	0.205001	0.216633	0.228984	0.242098	0.0168964	0.0168964	0.0168964	0.0168964	0.0168964	0.0168964	0.0168964	0.0168964	0.0168964	0.0168964	0.0168964	0.0168964	0.0168964	0.0168964
CO2	33	0.173813	0.17571	0.177629	0.179572	0.181539	0.183529	0.185543	0.187581	0.189644	0.191732	0.202556	0.214049	0.226252	0.239211	0.0166948	0.0166948	0.0166948	0.0166948	0.0166948	0.0166948	0.0166948	0.0166948	0.0166948	0.0166948	0.0166948	0.0166948	0.0166948	0.0166948
CO2	34	0.17174	0.173614	0.175511	0.17743	0.179373	0.181339	0.183329	0.185344	0.187382	0.189445	0.20014	0.211495	0.223554	0.236357	0.0164957	0.0164957	0.0164957	0.0164957	0.0164957	0.0164957	0.0164957	0.0164957	0.0164957	0.0164957	0.0164957	0.0164957	0.0164957	0.0164957
CO2	35	0.169691	0.171543	0.173417	0.175314	0.177234	0.179176	0.181143	0.183133	0.185147	0.187185	0.197752	0.208973	0.220887	0.233538	0.0162989	0.0162989	0.0162989	0.0162989	0.0162989	0.0162989	0.0162989	0.0162989	0.0162989	0.0162989	0.0162989	0.0162989	0.0162989	0.0162989
CO2	36	0.167667	0.169497	0.171349	0.173223	0.175119	0.177039	0.178982	0.180948	0.182938	0.184952	0.195393	0.20648	0.218252	0.230752	0.0161045	0.0161045	0.0161045	0.0161045	0.0161045	0.0161045	0.0161045	0.0161045	0.0161045	0.0161045	0.0161045	0.0161045	0.0161045	0.0161045
CO2	37	0.165667	0.167475	0.169305	0.171156	0.173031	0.174927	0.176847	0.17879	0.180756	0.182746	0.193063	0.204017	0.215649	0.228	0.241114	0.0159124	0.0159124	0.0159124	0.0159124	0.0159124	0.0159124	0.0159124	0.0159124	0.0159124	0.0159124	0.0159124	0.0159124	0.0159124
CO2	38	0.163691	0.165477	0.167285	0.169115	0.170967	0.172841	0.174738	0.176657	0.1786	0.180566	0.19076	0.201583	0.213076	0.22528	0.238238	0.0157226	0.0157226	0.0157226	0.0157226	0.0157226	0.0157226	0.0157226	0.0157226	0.0157226	0.0157226	0.0157226	0.0157226	0.0157226
CO2	39	0.161738	0.163503	0.16529	0.167098	0.168927	0.170779	0.172653	0.17455	0.17647	0.178413	0.188484	0.199179	0.210535	0.222593	0.235397	0.015535	0.015535	0.015535	0.015535	0.015535	0.015535	0.015535	0.015535	0.015535	0.015535	0.015535	0.015535	0.015535
CO2	40	0.159809	0.161553	0.163318	0.165104	0.166912	0.168742	0.170594	0.172468	0.174365	0.176284	0.186236	0.196803	0.208023	0.219938	0.232589	0.0153497	0.0153497	0.0153497	0.0153497	0.0153497	0.0153497	0.0153497	0.0153497	0.0153497	0.0153497	0.0153497	0.0153497	0.0153497
CO2	41	0.157903	0.159626	0.16137	0.163135	0.164921	0.166729	0.168559	0.170411	0.172285	0.174182	0.184015	0.194455	0.205542	0.217314	0.229814	0.0151666	0.0151666	0.0151666	0.0151666	0.0151666	0.0151666	0.0151666	0.0151666	0.0151666	0.0151666	0.0151666	0.0151666	0.0151666
CO2	42	0.156019	0.157722	0.159445	0.161189	0.162954	0.16474	0.166548	0.168378	0.17023	0.172104	0.18182	0.192136	0.20309	0.214722	0.227073	0.240188	0.0149857	0.0149857	0.0149857	0.0149857	0.0149857	0.0149857	0.0149857	0.0149857	0.0149857	0.0149857	0.0149857	0.0149857
CO2	43	0.154158	0.155841	0.157543	0.159266	0.16101	0.162775	0.164562	0.166369	0.168199	0.170051	0.179651	0.189844	0.200668	0.212161	0.224364	0.237323	0.014807	0.014807	0.014807	0.014807	0.014807	0.014807	0.014807	0.014807	0.014807	0.014807	0.014807	0.014807
CO2	44	0.152319	0.153982	0.155664	0.157367	0.15909	0.160834	0.162599	0.164385	0.166193	0.168023	0.177508	0.18758	0.198274	0.20963	0.221688	0.234492	0.0146303	0.0146303	0.0146303	0.0146303	0.0146303	0.0146303	0.0146303	0.0146303	0.0146303	0.0146303	0.0146303	0.0146303
CO2	45	0.150503	0.152145	0.153807	0.155489	0.157192	0.158915	0.160659	0.162424	0.16421	0.166018	0.17539	0.185342	0.195909	0.20713	0.219044	0.231695	0.0144558	0.0144558	0.0144558	0.0144558	0.0144558	0.0144558	0.0144558	0.0144558	0.0144558	0.0144558	0.0144558	0.0144558
CO2	46	0.148707	0.15033	0.151972	0.153635	0.155317	0.15702	0.158743	0.160487	0.162252	0.164038	0.173298	0.183131	0.193572	0.204659	0.216431	0.228931	0.0142834	0.0142834	0.0142834	0.0142834	0.0142834	0.0142834	0.0142834	0.0142834	0.0142834	0.0142834	0.0142834	0.0142834
CO2	47	0.146933	0.148537	0.15016	0.151802	0.153464	0.155147	0.156849	0.158572	0.160316	0.162081	0.171231	0.180947	0.191263	0.202218	0.213849	0.2262	0.239315	0.014113	0.014113	0.014113	0.014113	0.014113	0.014113	0.014113	0.014113	0.014113	0.014113	0.014113
CO2	48	0.145181	0.146765	0.148369	0.149991	0.151634	0.153296	0.154978	0.156681	0.158404	0.160148	0.169189	0.178788	0.188982	0.199806	0.211299	0.223502	0.23646	0.0139447	0.0139447	0.0139447	0.0139447	0.0139447	0.0139447	0.0139447	0.0139447	0.0139447	0.0139447	0.0139447
CO2	49	0.143449	0.145014	0.146599	0.148202	0.149825	0.151467	0.15313	0.154812	0.156515	0.158238	0.167171	0.176656	0.186728	0.197422	0.208778	0.220836	0.23364	0.0137783	0.0137783	0.0137783	0.0137783	0.0137783	0.0137783	0.0137783	0.0137783	0.0137783	0.0137783	0.0137783
CO2	50	0.141738	0.143285	0.14485	0.146434	0.148038	0.149661	0.151303	0.152965	0.154648	0.15635	0.165177	0.174549	0.1845	0.195067	0.206288	0.218202	0.230853	0.013614	0.013614	0.013614	0.013614	0.013614	0.013614	0.013614	0.013614	0.013614	0.013614	0.013614
CO2	51	0.140047	0.141576	0.143122	0.144688	0.146272	0.147875	0.149498	0.151141	0.152803	0.154485	0.163206	0.172467	0.182299	0.19274	0.203827	0.215599	0.228099	0.0134516	0.0134516	0.0134516	0.0134516	0.0134516	0.0134516	0.0134516	0.0134516	0.0134516	0.0134516	0.0134516
CO2	52	0.138377	0.139887	0.141415	0.142962	0.144527	0.146112	0.147715	0.149338	0.15098	0.152642	0.161259	0.170409	0.180125	0.190441	0.201396	0.213027	0.225378	0.238493	0.0132911	0.0132911	0.0132911	0.0132911	0.0132911	0.0132911	0.0132911	0.0132911	0.0132911	0.0132911
CO2	53	0.136726	0.138218	0.139728	0.141257	0.142803	0.144369	0.145953	0.147556	0.149179	0.150822	0.159336	0.168377	0.177976	0.18817	0.198993	0.210486	0.22269	0.235648	0.0131326	0.0131326	0.0131326	0.0131326	0.0131326	0.0131326	0.0131326	0.0131326	0.0131326	0.0131326
CO2	54	0.135095	0.136569	0.138062	0.139572	0.1411	0.142647	0.144212	0.145796	0.1474	0.149023	0.157435	0.166368	0.175853	0.185925	0.19662	0.207976	0.220034	0.232838	0.012976	0.012976	0.012976	0.012976	0.012976	0.012976	0.012976	0.012976	0.012976	0.012976
CO2	55	0.133484	0.13494	0.136415	0.137907	0.139417	0.140945	0.142492	0.144057	0.145642	0.147245	0.155557	0.164384	0.173756	0.183707	0.194274	0.205495	0.217409	0.23006	0.0128212	0.0128212	0.0128212	0.0128212	0.0128212	0.0128212	0.0128212	0.0128212	0.0128212	0.0128212
CO2	56	0.131892	0.133331	0.134788	0.136262	0.137754	0.139264	0.140792	0.142339	0.143904	0.145489	0.153702	0.162423	0.171683	0.181516	0.191957	0.203044	0.214816	0.227316	0.0126682	0.0126682	0.0126682	0.0126682	0.0126682	0.0126682	0.0126682	0.0126682	0.0126682	0.0126682
CO2	57	0.130318	0.13174	0.13318	0.134636	0.136111	0.137603	0.139113	0.140641	0.142188	0.143753	0.151868	0.160485	0.169635	0.179351	0.189667	0.200622	0.212253	0.224604	0.0125171	0.0125171	0.0125171	0.0125171	0.0125171	0.0125171	0.0125171	0.0125171	0.0125171	0.0125171
CO2	58	0.128764	0.130169	0.131591	0.13303	0.134487	0.135961	0.137453	0.138963	0.140492	0.142039	0.150057	0.158571	0.167612	0.177212	0.187405	0.198229	0.209722	0.221925	0.0123678	0.0123678	0.0123678	0.0123678	0.0123678	0.0123678	0.0123678	0.0123678	0.0123678	0.0123678
CO2	59	0.127228	0.128616	0.130021	0.131444	0.132883	0.13434	0.135814	0.137306	0.138816	0.140344	0.148267	0.15668	0.165613	0.175098	0.18517	0.195864	0.20722	0.219278	0.0122203	0.0122203	0.0122203	0.0122203	0.0122203	0.0122203	0.0122203	0.0122203	0.0122203	0.0122203
CO2	60	0.12571	0.127082	0.128471	0.129876	0.131298	0.132737	0.134194	0.135668	0.13716	0.13867	0.146498	0.154811	0.163637	0.173009	0.182961	0.193528	0.204748	0.216663	0.0120745	0.0120745	0.0120745	0.0120745	0.0120745	0.0120745	0.0120745	0.0120745	0.0120745	0.0120745
CO2	61	0.124211	0.125566	0.126938	0.128326	0.129732	0.131154	0.132593	0.13405	0.135524	0.137016	0.144751	0.152964	0.161685	0.170945	0.180778	0.191219	0.202306	0.214078	0.0119305	0.0119305	0.0119305	0.0119305	0.0119305	0.0119305	0.0119305	0.0119305	0.0119305	0.0119305
CO2	62	0.122729	0.124068	0.125424	0.126796	0.128184	0.129589	0.131011	0.132451	0.133907	0.135382	0.143024	0.15114	0.159757	0.168906	0.178622	0.188938	0.199893	0.211525	0.23699	0.0117882	0.0117882	0.0117882	0.0117882	0.0117882	0.0117882	0.0117882	0.0117882	0.0117882
CO2	63	0.121265	0.122589	0.123928	0.125283	0.126655	0.128044	0.129449	0.130871	0.13231	0.133767	0.141318	0.149337	0.157851	0.166892	0.176491	0.186685	0.197508	0.209001	0.234163	0.0116476	0.0116476	0.0116476	0.0116476	0.0116476	0.0116476	0.0116476	0.0116476	0.0116476
CO2	64	0.119819	0.121126	0.12245	0.123789	0.125144	0.126516	0.127905	0.12931	0.130732	0.132171	0.139633	0.147555	0.155968	0.164901	0.174386	0.184458	0.195152	0.206508	0.23137	0.0115086	0.0115086	0.0115086	0.0115086	0.0115086	0.0115086	0.0115086	0.0115086	0.0115086
CO2	65	0.118389	0.119681	0.120989	0.122312	0.123652	0.125007	0.126379	0.127767	0.129173	0.130595	0.137967	0.145795	0.154108	0.162934	0.172306	0.182258	0.192825	0.204045	0.22861	0.0113714	0.0113714	0.0113714	0.0113714	0.0113714	0.0113714	0.0113714	0.0113714	0.0113714
CO2	66	0.116977	0.118254	0.119546	0.120853	0.122177	0.123516	0.124871	0.126243	0.127632	0.129037	0.136321	0.144056	0.152269	0.16099	0.170251	0.180084	0.190525	0.201611	0.225883	0.0112357	0.0112357	0.0112357	0.0112357	0.0112357	0.0112357	0.0112357	0.0112357	0.0112357
CO2	67	0.115582	0.116843	0.11812	0.119412	0.120719	0.122043	0.123382	0.124737	0.126109	0.127498	0.134695	0.142338	0.150453	0.15907	0.16822	0.177936	0.188252	0.199206	0.223189	0.0111017	0.0111017	0.0111017	0.0111017	0.0111017	0.0111017	0.0111017	0.0111017	0.0111017
CO2	68	0.114203	0.11545	0.116711	0.117987	0.119279	0.120587	0.12191	0.12325	0.124605	0.125977	0.133089	0.14064	0.148658	0.157173	0.166213	0.175813	0.186006	0.19683	0.220527	0.0109693	0.0109693	0.0109693	0.0109693	0.0109693	0.0109693	0.0109693	0.0109693	0.0109693
CO2	69	0.112841	0.114072	0.115319	0.11658	0.117857	0.119149	0.120456	0.121779	0.123119	0.124474	0.131501	0.138962	0.146885	0.155298	0.164231	0.173716	0.183788	0.194482	0.217896	0.0108384	0.0108384	0.0108384	0.0108384	0.0108384	0.0108384	0.0108384	0.0108384	0.0108384
CO2	70	0.111495	0.112712	0.113943	0.115189	0.116451	0.117727	0.119019	0.120327	0.12165	0.122989	0.129932	0.137305	0.145133	0.153445	0.162272	0.171644	0.181595	0.192162	0.215297	0.0107091	0.0107091	0.0107091	0.0107091	0.0107091	0.0107091	0.0107091	0.0107091	0.0107091
CO2	71	0.110165	0.111367	0.112584	0.113815	0.115062	0.116323	0.1176	0.118891	0.120199	0.121522	0.128383	0.135667	0.143402	0.151615	0.160336	0.169596	0.179429	0.18987	0.212729	0.0105814	0.0105814	0.0105814	0.0105814	0.0105814	0.0105814	0.0105814	0.0105814	0.0105814
CO2	72	0.108851	0.110039	0.111241	0.112458	0.113689	0.114935	0.116197	0.117473	0.118765	0.120073	0.126851	0.134049	0.141691	0.149806	0.158424	0.167573	0.177289	0.187605	0.210192	0.235657	0.0104552	0.0104552	0.0104552	0.0104552	0.0104552	0.0104552	0.0104552	0.0104552
CO2	73	0.107553	0.108726	0.109914	0.111116	0.112333	0.113564	0.114811	0.116072	0.117349	0.118641	0.125338	0.13245	0.140001	0.14802	0.156534	0.165574	0.175174	0.185368	0.207684	0.232846	0.0103305	0.0103305	0.0103305	0.0103305	0.0103305	0.0103305	0.0103305	0.0103305
CO2	74	0.10627	0.107429	0.108603	0.109791	0.110993	0.11221	0.113441	0.114688	0.115949	0.117225	0.123843	0.13087	0.138331	0.146254	0.154667	0.163599	0.173085	0.183156	0.205207	0.230069	0.0102072	0.0102072	0.0102072	0.0102072	0.0102072	0.0102072	0.0102072	0.0102072
CO2	75	0.105002	0.106148	0.107308	0.108481	0.109669	0.110871	0.112088	0.113319	0.114566	0.115827	0.122366	0.129309	0.136681	0.144509	0.152822	0.161648	0.17102	0.180972	0.202759	0.227325	0.0100855	0.0100855	0.0100855	0.0100855	0.0100855	0.0100855	0.0100855	0.0100855
CO2	76	0.10375	0.104882	0.106028	0.107187	0.108361	0.109549	0.110751	0.111968	0.113199	0.114445	0.120906	0.127766	0.135051	0.142786	0.150999	0.15972	0.16898	0.178813	0.200341	0.224613	0.00996519	0.00996519	0.00996519	0.00996519	0.00996519	0.00996519	0.00996519	0.00996519
CO2	77	0.102512	0.103631	0.104763	0.105909	0.107068	0.108242	0.10943	0.110632	0.111849	0.11308	0.119464	0.126242	0.13344	0.141082	0.149198	0.157815	0.166964	0.17668	0.197951	0.221934	0.00984632	0.00984632	0.00984632	0.00984632	0.00984632	0.00984632	0.00984632	0.00984632
CO2	78	0.101289	0.102395	0.103513	0.104645	0.105791	0.106951	0.108125	0.109313	0.110515	0.111731	0.118039	0.124736	0.131848	0.1394	0.147418	0.155932	0.164973	0.174573	0.19559	0.219286	0.00972887	0.00972887	0.00972887	0.00972887	0.00972887	0.00972887	0.00972887	0.00972887
CO2	79	0.100081	0.101173	0.102279	0.103397	0.104529	0.105675	0.106835	0.108009	0.109196	0.110399	0.116631	0.123249	0.130275	0.137737	0.14566	0.154072	0.163005	0.17249	0.193257	0.216671	0.00961282	0.00961282	0.00961282	0.00961282	0.00961282	0.00961282	0.00961282	0.00961282
CO2	80	0.0988872	0.0999663	0.101058	0.102164	0.103283	0.104415	0.105561	0.10672	0.107894	0.109082	0.11524	0.121778	0.128721	0.136094	0.143922	0.152234	0.161061	0.170433	0.190951	0.214086	0.00949816	0.00949816	0.00949816	0.00949816	0.00949816	0.00949816	0.00949816	0.00949816
CO2	81	0.0977077	0.0987739	0.099853	0.100945	0.102051	0.103169	0.104301	0.105447	0.106607	0.107781	0.113865	0.120326	0.127186	0.13447	0.142205	0.150418	0.159139	0.1684	0.188674	0.211532	0.00938486	0.00938486	0.00938486	0.00938486	0.00938486	0.00938486	0.00938486	0.00938486
CO2	82	0.0965422	0.0975957	0.098662	0.0997411	0.100833	0.101939	0.103057	0.104189	0.105335	0.106495	0.112507	0.118891	0.125669	0.132866	0.140509	0.148624	0.157241	0.166391	0.186423	0.209009	0.234475	0.00927292	0.00927292	0.00927292	0.00927292	0.00927292	0.00927292	0.00927292
CO2	83	0.0953906	0.0964316	0.0974851	0.0985514	0.0996305	0.100723	0.101828	0.102947	0.104079	0.105225	0.111165	0.117472	0.12417	0.131282	0.138833	0.146851	0.155366	0.164406	0.184199	0.206516	0.231678	0.00916231	0.00916231	0.00916231	0.00916231	0.00916231	0.00916231	0.00916231
CO2	84	0.0942527	0.0952813	0.0963223	0.0973758	0.0984421	0.0995212	0.100613	0.101719	0.102837	0.10397	0.109839	0.116071	0.122689	0.129716	0.137177	0.1451	0.153512	0.162445	0.182002	0.204053	0.228915	0.00905301	0.00905301	0.00905301	0.00905301	0.00905301	0.00905301	0.00905301
CO2	85	0.0931285	0.0941448	0.0951733	0.0962143	0.0972678	0.0983341	0.0994132	0.100505	0.101611	0.102729	0.108529	0.114687	0.121225	0.128168	0.135541	0.143369	0.151681	0.160508	0.179831	0.201619	0.226184	0.00894503	0.00894503	0.00894503	0.00894503	0.00894503	0.00894503	0.00894503
CO2	86	0.0920176	0.0930218	0.0940381	0.0950666	0.0961076	0.0971611	0.0982274	0.0993065	0.100399	0.101504	0.107234	0.113319	0.119779	0.126639	0.133924	0.141659	0.149872	0.158593	0.177686	0.199214	0.223486	0.00883833	0.00883833	0.00883833	0.00883833	0.00883833	0.00883833	0.00883833
CO2	87	0.09092	0.0919122	0.0929163	0.0939326	0.0949612	0.0960022	0.0970557	0.098122	0.0992011	0.100293	0.105955	0.111967	0.118351	0.125129	0.132326	0.139969	0.148084	0.156701	0.175567	0.196838	0.22082	0.0087329	0.0087329	0.0087329	0.0087329	0.0087329	0.0087329	0.0087329
CO2	88	0.0898355	0.0908158	0.091808	0.0928122	0.0938285	0.094857	0.095898	0.0969515	0.0980178	0.0990969	0.104691	0.110631	0.116939	0.123636	0.130748	0.138299	0.146318	0.154832	0.173473	0.19449	0.218186	0.00862873	0.00862873	0.00862873	0.00862873	0.00862873	0.00862873	0.00862873
CO2	89	0.0887639	0.0897325	0.0907129	0.0917051	0.0927092	0.0937255	0.0947541	0.0957951	0.0968486	0.0979149	0.103442	0.109312	0.115544	0.122162	0.129188	0.13665	0.144573	0.152985	0.171403	0.19217	0.215584	0.00852581	0.00852581	0.00852581	0.00852581	0.00852581	0.00852581	0.00852581
CO2	90	0.0877051	0.0886622	0.0896308	0.0906112	0.0916034	0.0926075	0.0936238	0.0946524	0.0956934	0.0967469	0.102208	0.108008	0.114166	0.120704	0.127647	0.13502	0.142848	0.15116	0.169359	0.189877	0.213012	0.00842411	0.00842411	0.00842411	0.00842411	0.00842411	0.00842411	0.00842411
CO2	91	0.0866589	0.0876046	0.0885617	0.0895304	0.0905107	0.0915029	0.0925071	0.0935233	0.0945519	0.0955929	0.100989	0.106719	0.112804	0.119265	0.126125	0.133409	0.141144	0.149357	0.167339	0.187612	0.210471	0.00832362	0.00832362	0.00832362	0.00832362	0.00832362	0.00832362	0.00832362
CO2	92	0.0856252	0.0865596	0.0875053	0.0884624	0.0894311	0.0904114	0.0914036	0.0924078	0.0934241	0.0944526	0.0997847	0.105446	0.111458	0.117842	0.12462	0.131818	0.13946	0.147576	0.165343	0.185375	0.207961	0.233426	0.00822434	0.00822434	0.00822434	0.00822434	0.00822434	0.00822434
CO2	93	0.0846039	0.0855271	0.0864615	0.0874072	0.0883643	0.089333	0.0903133	0.0913055	0.0923097	0.093326	0.0985944	0.104189	0.110129	0.116436	0.123134	0.130246	0.137797	0.145815	0.16337	0.183163	0.20548	0.230642	0.00812624	0.00812624	0.00812624	0.00812624	0.00812624	0.00812624
CO2	94	0.0835947	0.0845069	0.0854302	0.0863646	0.0873103	0.0882674	0.089236	0.0902164	0.0912086	0.0922127	0.0974184	0.102946	0.108815	0.115047	0.121665	0.128692	0.136153	0.144076	0.161422	0.180979	0.203029	0.227891	0.0080293	0.0080293	0.0080293	0.0080293	0.0080293	0.0080293
CO2	95	0.0825975	0.0834989	0.0844112	0.0853344	0.0862688	0.0872145	0.0881716	0.0891403	0.0901206	0.0911128	0.0962563	0.101718	0.107517	0.113675	0.120214	0.127157	0.134529	0.142357	0.159496	0.17882	0.200607	0.225173	0.00793353	0.00793353	0.00793353	0.00793353	0.00793353	0.00793353
CO2	96	0.0816123	0.0825029	0.0834043	0.0843165	0.0852398	0.0861742	0.0871199	0.088077	0.0890456	0.090026	0.0951081	0.100505	0.106235	0.112319	0.11878	0.12564	0.132924	0.140659	0.157594	0.176687	0.198214	0.222487	0.00783889	0.00783889	0.00783889	0.00783889	0.00783889	0.00783889
CO2	97	0.0806388	0.0815188	0.0824094	0.0833108	0.084223	0.0851463	0.0860807	0.0870264	0.0879835	0.0889521	0.0939737	0.0993057	0.104968	0.110979	0.117363	0.124141	0.131339	0.138982	0.155714	0.174579	0.19585	0.219833	0.00774539	0.00774539	0.00774539	0.00774539	0.00774539	0.00774539
CO2	98	0.0796769	0.0805464	0.0814264	0.082317	0.0832184	0.0841306	0.0850539	0.0859883	0.086934	0.0878911	0.0928527	0.0981212	0.103715	0.109656	0.115963	0.122661	0.129772	0.137324	0.153856	0.172497	0.193514	0.217211	0.007653	0.007653	0.007653	0.007653	0.007653	0.007653
CO2	99	0.0787265	0.0795856	0.0804551	0.0813351	0.0822257	0.0831271	0.0840393	0.0849626	0.085897	0.0868427	0.0917452	0.0969508	0.102478	0.108348	0.11458	0.121197	0.128224	0.135686	0.152021	0.170439	0.191206	0.21462	0.00756171	0.00756171	0.00756171	0.00756171	0.00756171	0.00756171
CO2	100	0.0777874	0.0786363	0.0794954	0.0803649	0.0812449	0.0821355	0.0830369	0.0839491	0.0848724	0.0858068	0.0906508	0.0957943	0.101256	0.107055	0.113213	0.119752	0.126695	0.134067	0.150208	0.168406	0.188925	0.21206	0.00747152	0.00747152	0.00747152	0.00747152	0.00747152	0.00747152
CO2	101	0.0768596	0.0776983	0.0785472	0.0794063	0.0802758	0.0811558	0.0820464	0.0829478	0.08386	0.0847833	0.0895695	0.0946516	0.100048	0.105778	0.111863	0.118323	0.125184	0.132468	0.148416	0.166397	0.186671	0.20953	0.00738239	0.00738239	0.00738239	0.00738239	0.00738239	0.00738239
CO2	102	0.0759428	0.0767715	0.0776103	0.0784591	0.0793182	0.0801877	0.0810677	0.0819583	0.0828597	0.083772	0.0885011	0.0935226	0.0988547	0.104516	0.110528	0.116912	0.12369	0.130888	0.146646	0.164413	0.184445	0.207031	0.232496	0.00729433	0.00729433	0.00729433	0.00729433	0.00729433
CO2	103	0.0750369	0.0758558	0.0766845	0.0775232	0.0783721	0.0792312	0.0801007	0.0809807	0.0818713	0.0827727	0.0874454	0.092407	0.0976755	0.10327	0.10921	0.115517	0.122215	0.129327	0.144896	0.162451	0.182244	0.204561	0.229723	0.00720732	0.00720732	0.00720732	0.00720732	0.00720732
CO2	104	0.0741418	0.0749509	0.0757698	0.0765985	0.0774373	0.0782861	0.0791453	0.0800148	0.0808948	0.0817854	0.0864023	0.0913048	0.0965104	0.102038	0.107907	0.114139	0.120757	0.127784	0.143168	0.160514	0.180071	0.202121	0.226983	0.00712135	0.00712135	0.00712135	0.00712135	0.00712135
CO2	105	0.0732574	0.0740569	0.074866	0.0756848	0.0765136	0.0773523	0.0782012	0.0790603	0.0799298	0.0808098	0.0853717	0.0902157	0.0953592	0.100821	0.10662	0.112778	0.119317	0.12626	0.14146	0.158599	0.177923	0.19971	0.224275	0.00703641	0.00703641	0.00703641	0.00703641	0.00703641
CO2	106	0.0723836	0.0731735	0.073973	0.074782	0.0756009	0.0764296	0.0772684	0.0781173	0.0789764	0.0798459	0.0843534	0.0891396	0.0942217	0.0996182	0.105348	0.111433	0.117893	0.124754	0.139773	0.156707	0.1758	0.197328	0.2216	0.00695248	0.00695248	0.00695248	0.00695248	0.00695248
CO2	107	0.0715202	0.0723007	0.0730906	0.07389	0.0746991	0.075518	0.0763467	0.0771855	0.0780343	0.0788935	0.0833472	0.0880763	0.0930978	0.0984299	0.104092	0.110104	0.116487	0.123266	0.138106	0.154838	0.173703	0.194974	0.218957	0.00686954	0.00686954	0.00686954	0.00686954	0.00686954
CO2	108	0.0706671	0.0714383	0.0722187	0.0730086	0.0738081	0.0746172	0.075436	0.0762648	0.0771035	0.0779524	0.082353	0.0870257	0.0919873	0.0972558	0.10285	0.10879	0.115098	0.121795	0.136458	0.152991	0.171631	0.192648	0.216345	0.0067876	0.0067876	0.0067876	0.0067876	0.0067876
CO2	109	0.0698241	0.0705861	0.0713573	0.0721378	0.0729277	0.0737271	0.0745362	0.0753551	0.0761838	0.0770226	0.0813706	0.0859876	0.0908901	0.0960957	0.101623	0.107493	0.113725	0.120342	0.134831	0.151166	0.169584	0.19035	0.213764	0.00670664	0.00670664	0.00670664	0.00670664	0.00670664
CO2	110	0.0689913	0.0697441	0.0705061	0.0712773	0.0720578	0.0728477	0.0736471	0.0744562	0.0752751	0.0761038	0.0804	0.0849619	0.0898059	0.0949494	0.100411	0.10621	0.112368	0.118907	0.133222	0.149363	0.167561	0.18808	0.211215	0.00662664	0.00662664	0.00662664	0.00662664	0.00662664
CO2	111	0.0681683	0.0689122	0.0696651	0.0704271	0.0711982	0.0719787	0.0727686	0.0735681	0.0743772	0.075196	0.079441	0.0839485	0.0887347	0.0938168	0.0992133	0.104943	0.111028	0.117489	0.131633	0.147581	0.165563	0.185836	0.208695	0.00654759	0.00654759	0.00654759	0.00654759	0.00654759
CO2	112	0.0673552	0.0680902	0.0688341	0.069587	0.070349	0.0711201	0.0719006	0.0726905	0.07349	0.0742991	0.0784934	0.0829471	0.0876762	0.0926978	0.0980298	0.103692	0.109703	0.116087	0.130063	0.145821	0.163588	0.18362	0.206206	0.231672	0.00646949	0.00646949	0.00646949	0.00646949
CO2	113	0.0665518	0.067278	0.068013	0.0687569	0.0695098	0.0702718	0.071043	0.0718235	0.0726134	0.0734128	0.0775571	0.0819577	0.0866304	0.091592	0.0968605	0.102455	0.108395	0.114702	0.128512	0.144081	0.161636	0.181429	0.203746	0.228908	0.00639232	0.00639232	0.00639232	0.00639232
CO2	114	0.0657579	0.0664755	0.0672018	0.0679368	0.0686807	0.0694336	0.0701956	0.0709667	0.0717472	0.0725371	0.076632	0.0809801	0.0855971	0.0904995	0.0957051	0.101233	0.107102	0.113334	0.126979	0.142363	0.159708	0.179265	0.201316	0.226178	0.00631607	0.00631607	0.00631607	0.00631607
CO2	115	0.0649735	0.0656826	0.0664002	0.0671264	0.0678615	0.0686054	0.0693582	0.0701202	0.0708914	0.0716719	0.0757179	0.0800141	0.084576	0.08942	0.0945635	0.100025	0.105824	0.111982	0.125464	0.140665	0.157803	0.177127	0.198914	0.22348	0.00624073	0.00624073	0.00624073	0.00624073
CO2	116	0.0641985	0.0648991	0.0656081	0.0663257	0.067052	0.067787	0.0685309	0.0692838	0.0700458	0.0708169	0.0748147	0.0790597	0.0835672	0.0883534	0.0934355	0.098832	0.104562	0.110647	0.123967	0.138987	0.155921	0.175014	0.196542	0.220814	0.00616629	0.00616629	0.00616629	0.00616629
CO2	117	0.0634327	0.0641249	0.0648255	0.0655346	0.0662522	0.0669784	0.0677135	0.0684574	0.0692102	0.0699722	0.0739223	0.0781167	0.0825704	0.0872995	0.092321	0.0976531	0.103315	0.109327	0.122489	0.137329	0.154061	0.172927	0.194197	0.21818	0.00609274	0.00609274	0.00609274	0.00609274
CO2	118	0.0626761	0.06336	0.0640523	0.0647529	0.0654619	0.0661795	0.0669058	0.0676408	0.0683847	0.0691376	0.0730405	0.0771849	0.0815854	0.0862581	0.0912198	0.0964882	0.102082	0.108023	0.121028	0.135691	0.152223	0.170864	0.191881	0.215578	0.00602006	0.00602006	0.00602006	0.00602006
CO2	119	0.0619285	0.0626043	0.0632882	0.0639805	0.064681	0.0653901	0.0661077	0.0668339	0.067569	0.0683129	0.0721693	0.0762642	0.0806123	0.0852292	0.0901317	0.0953373	0.100865	0.106734	0.119584	0.134072	0.150408	0.168826	0.189592	0.213006	0.00594825	0.00594825	0.00594825	0.00594825
CO2	120	0.0611898	0.0618575	0.0625333	0.0632173	0.0639095	0.0646101	0.0653191	0.0660367	0.066763	0.067498	0.0713084	0.0753545	0.0796507	0.0842126	0.0890566	0.0942001	0.0996617	0.105461	0.118158	0.132473	0.148614	0.166812	0.187331	0.210465	0.0058773	0.0058773	0.0058773	0.0058773
CO2	121	0.0604599	0.0611197	0.0617874	0.0624632	0.0631472	0.0638394	0.06454	0.065249	0.0659666	0.0666929	0.0704578	0.0744556	0.0787006	0.0832081	0.0879943	0.0930764	0.0984729	0.104203	0.116748	0.130893	0.146841	0.164822	0.185096	0.207955	0.0058072	0.0058072	0.0058072	0.0058072
CO2	122	0.0597387	0.0603906	0.0610504	0.0617181	0.0623939	0.0630779	0.0637701	0.0644707	0.0651798	0.0658974	0.0696174	0.0735675	0.0777618	0.0822155	0.0869447	0.0919662	0.0972983	0.10296	0.115356	0.129331	0.145089	0.162856	0.182888	0.205474	0.23094	0.00573793	0.00573793	0.00573793
CO2	123	0.0590261	0.0596702	0.0603222	0.0609819	0.0616497	0.0623255	0.0630095	0.0637017	0.0644023	0.0651113	0.068787	0.07269	0.0768343	0.0812349	0.0859076	0.0908692	0.0961377	0.101732	0.11398	0.127789	0.143359	0.160914	0.180707	0.203023	0.228185	0.00566948	0.00566948	0.00566948
CO2	124	0.058322	0.0589585	0.0596026	0.0602545	0.0609143	0.0615821	0.0622579	0.0629418	0.0636341	0.0643346	0.0679665	0.0718229	0.0759178	0.0802659	0.0848828	0.0897853	0.0949909	0.100518	0.11262	0.126264	0.141649	0.158994	0.178551	0.200602	0.225463	0.00560186	0.00560186	0.00560186
CO2	125	0.0576263	0.0582552	0.0588917	0.0595358	0.0601877	0.0608475	0.0615152	0.0621911	0.062875	0.0635672	0.0671558	0.0709662	0.0750122	0.0793084	0.0838703	0.0887143	0.0938578	0.0993194	0.111277	0.124758	0.139959	0.157098	0.176421	0.198209	0.222774	0.00553503	0.00553503	0.00553503
CO2	126	0.056939	0.0575603	0.0581892	0.0588256	0.0594698	0.0601217	0.0607815	0.0614492	0.062125	0.062809	0.0663547	0.0701197	0.0741174	0.0783624	0.0828699	0.0876561	0.0927383	0.0981347	0.109949	0.12327	0.138289	0.155224	0.174317	0.195844	0.220117	0.00546901	0.00546901	0.00546901
CO2	127	0.0562598	0.0568737	0.0574951	0.0581239	0.0587604	0.0594045	0.0600565	0.0607162	0.061384	0.0620598	0.0655632	0.0692833	0.0732333	0.0774277	0.0818814	0.0866105	0.0916321	0.0969641	0.108638	0.1218	0.13664	0.153372	0.172238	0.193508	0.217491	0.00540378	0.00540378	0.00540378
CO2	128	0.0555887	0.0561953	0.0568093	0.0574306	0.0580595	0.0586959	0.0593401	0.059992	0.0606518	0.0613195	0.0647811	0.0684568	0.0723598	0.0765041	0.0809047	0.0855774	0.090539	0.0958075	0.107342	0.120347	0.13501	0.151543	0.170183	0.1912	0.214897	0.00533932	0.00533932	0.00533932
CO2	129	0.0549256	0.055525	0.0561316	0.0567456	0.0573669	0.0579958	0.0586323	0.0592764	0.0599283	0.0605881	0.0640084	0.0676403	0.0714967	0.0755915	0.0799396	0.0845566	0.0894591	0.0946647	0.106062	0.118911	0.1334	0.149735	0.168153	0.188919	0.212333	0.00527563	0.00527563	0.00527563
CO2	130	0.0542705	0.0548627	0.0554621	0.0560687	0.0566827	0.057304	0.0579329	0.0585693	0.0592135	0.0598654	0.0632449	0.0668334	0.0706438	0.0746899	0.0789861	0.083548	0.088392	0.0935355	0.104796	0.117493	0.131808	0.147949	0.166147	0.186666	0.209801	0.0052127	0.0052127	0.0052127
CO2	131	0.0536231	0.0542083	0.0548005	0.0553999	0.0560065	0.0566205	0.0572418	0.0578707	0.0585071	0.0591513	0.0624905	0.0660362	0.0698012	0.0737989	0.0780439	0.0825514	0.0873376	0.0924198	0.103546	0.116091	0.130236	0.146184	0.164165	0.184439	0.207298	0.00515052	0.00515052	0.00515052
CO2	132	0.0529835	0.0535617	0.0541468	0.0547391	0.0553385	0.0559451	0.056559	0.0571804	0.0578093	0.0584457	0.0617451	0.0652485	0.0689686	0.0729187	0.077113	0.0815667	0.0862958	0.0913174	0.102311	0.114707	0.128683	0.14444	0.162207	0.182239	0.204825	0.230291	0.00508908	0.00508908
CO2	133	0.0523515	0.0529228	0.053501	0.0540861	0.0546784	0.0552778	0.0558844	0.0564983	0.0571197	0.0577486	0.0610086	0.0644702	0.0681459	0.0720489	0.0761932	0.0805938	0.0852665	0.0902281	0.101091	0.113338	0.127148	0.142717	0.160272	0.180066	0.202382	0.227544	0.00502838	0.00502838
CO2	134	0.051727	0.0522915	0.0528628	0.053441	0.0540262	0.0546184	0.0552178	0.0558244	0.0564384	0.0570597	0.0602809	0.0637012	0.067333	0.0711894	0.0752843	0.0796324	0.0842494	0.0891518	0.099885	0.111987	0.125631	0.141015	0.158361	0.177918	0.199968	0.22483	0.0049684	0.0049684
CO2	135	0.05111	0.0516677	0.0522322	0.0528035	0.0533817	0.0539669	0.0545591	0.0551585	0.0557651	0.0563791	0.0595618	0.0629413	0.0665299	0.0703403	0.0743863	0.0786825	0.0832444	0.0880884	0.0986935	0.110651	0.124132	0.139333	0.156472	0.175795	0.197583	0.222148	0.00490914	0.00490914
CO2	136	0.0505003	0.0510514	0.0516092	0.0521737	0.052745	0.0533232	0.0539083	0.0545006	0.0551	0.0557066	0.0588513	0.0621906	0.0657363	0.0695012	0.073499	0.077744	0.0822515	0.0870377	0.0975163	0.109331	0.122652	0.137671	0.154605	0.173698	0.195226	0.219498	0.00485058	0.00485058
CO2	137	0.0498979	0.0504425	0.0509936	0.0515513	0.0521158	0.0526871	0.0532653	0.0538505	0.0544427	0.0550421	0.0581493	0.0614487	0.0649521	0.0686722	0.0726223	0.0768166	0.0812703	0.0859995	0.0963531	0.108027	0.121189	0.136029	0.152761	0.171627	0.192897	0.21688	0.00479272	0.00479272
CO2	138	0.0493028	0.0498408	0.0503853	0.0509364	0.0514941	0.0520586	0.0526299	0.0532081	0.0537933	0.0543855	0.0574557	0.0607158	0.0641774	0.0678531	0.071756	0.0759003	0.0803009	0.0849736	0.0952037	0.106738	0.119743	0.134406	0.150939	0.169579	0.190596	0.214293	0.00473555	0.00473555
CO2	139	0.0487147	0.0492463	0.0497843	0.0503288	0.0508799	0.0514377	0.0520021	0.0525734	0.0531516	0.0537368	0.0567704	0.0599915	0.0634119	0.0670437	0.0709001	0.074995	0.0793431	0.08396	0.0940681	0.105465	0.118315	0.132803	0.149138	0.167557	0.188323	0.211737	0.00467906	0.00467906
CO2	140	0.0481336	0.0486588	0.0491905	0.0497285	0.050273	0.0508241	0.0513818	0.0519463	0.0525176	0.0530958	0.0560932	0.0592759	0.0626555	0.066244	0.0700544	0.0741004	0.0783966	0.0829585	0.092946	0.104207	0.116904	0.131219	0.147359	0.165558	0.186077	0.209211	0.00462325	0.00462325
CO2	141	0.0475594	0.0480784	0.0486037	0.0491353	0.0496733	0.0502179	0.050769	0.0513267	0.0518912	0.0524625	0.0554241	0.0585689	0.0619081	0.0654538	0.0692188	0.0732165	0.0774615	0.081969	0.0918374	0.102964	0.115509	0.129654	0.145602	0.163583	0.183857	0.206716	0.0045681	0.0045681
CO2	142	0.0469921	0.0475049	0.0480239	0.0485492	0.0490808	0.0496188	0.0501634	0.0507145	0.0512722	0.0518367	0.054763	0.0578702	0.0611696	0.064673	0.0683931	0.0723432	0.0765375	0.0809912	0.0907419	0.101736	0.114131	0.128107	0.143865	0.161632	0.181664	0.20425	0.229716	0.00451361
CO2	143	0.0464316	0.0469383	0.0474511	0.0479701	0.0484954	0.049027	0.049565	0.0501095	0.0506606	0.0512184	0.0541098	0.0571799	0.06044	0.0639016	0.0675773	0.0714802	0.0756246	0.0800251	0.0896595	0.100522	0.11277	0.126579	0.142149	0.159704	0.179497	0.201814	0.226976	0.00445977
CO2	144	0.0458777	0.0463784	0.0468851	0.0473979	0.0479169	0.0484422	0.0489738	0.0495118	0.0500563	0.0506074	0.0534643	0.0564979	0.059719	0.0631394	0.0667712	0.0706276	0.0747225	0.0790706	0.08859	0.0993231	0.111425	0.125069	0.140453	0.157799	0.177356	0.199406	0.224268	0.00440658
CO2	145	0.0453305	0.0458252	0.0463258	0.0468325	0.0473453	0.0478643	0.0483896	0.0489212	0.0494592	0.0500038	0.0528266	0.055824	0.0590067	0.0623862	0.0659747	0.0697851	0.0738312	0.0781274	0.0875333	0.0981384	0.110096	0.123577	0.138778	0.155917	0.17524	0.197028	0.221593	0.00435401
CO2	146	0.0447898	0.0452786	0.0457732	0.0462739	0.0467806	0.0472934	0.0478124	0.0483377	0.0488693	0.0494073	0.0521965	0.0551581	0.0583028	0.0616421	0.0651878	0.0689527	0.0729505	0.0771955	0.0864892	0.0969678	0.108782	0.122103	0.137123	0.154057	0.17315	0.194678	0.21895	0.00430208
CO2	147	0.0442555	0.0447385	0.0452272	0.0457219	0.0462226	0.0467293	0.0472421	0.0477611	0.0482864	0.048818	0.0515738	0.0545001	0.0576074	0.0609068	0.0644102	0.0681302	0.0720803	0.0762747	0.0854575	0.0958111	0.107485	0.120647	0.135487	0.152219	0.171085	0.192355	0.216338	0.00425076
CO2	148	0.0437276	0.0442048	0.0446878	0.0451765	0.0456712	0.0461719	0.0466786	0.0471914	0.0477104	0.0482356	0.0509587	0.05385	0.0569202	0.0601803	0.0636419	0.0673176	0.0712205	0.0753648	0.0844381	0.0946682	0.106203	0.119208	0.133871	0.150403	0.169044	0.190061	0.213758	0.00420006
CO2	149	0.043206	0.0436775	0.0441547	0.0446377	0.0451264	0.0456211	0.0461218	0.0466285	0.0471413	0.0476603	0.0503508	0.0532077	0.0562413	0.0594624	0.0628827	0.0665146	0.070371	0.0744659	0.0834309	0.093539	0.104936	0.117786	0.132274	0.148609	0.167027	0.187794	0.211208	0.00414996
CO2	150	0.0426906	0.0431565	0.043628	0.0441052	0.0445882	0.0450769	0.0455716	0.0460723	0.046579	0.0470918	0.0497502	0.052573	0.0555704	0.0587531	0.0621327	0.0657212	0.0695316	0.0735776	0.0824357	0.0924232	0.103684	0.116381	0.130696	0.146837	0.165035	0.185554	0.208688	0.00410045
CO2	151	0.0421814	0.0426417	0.0431076	0.0435791	0.0440563	0.0445392	0.045028	0.0455227	0.0460234	0.04653	0.0491568	0.0519459	0.0549075	0.0580523	0.0613915	0.0649372	0.0687022	0.0727	0.0814524	0.0913208	0.102447	0.114993	0.129137	0.145085	0.163066	0.18334	0.206199	0.00405154
CO2	152	0.0416783	0.0421331	0.0425934	0.0430593	0.0435308	0.044008	0.0444909	0.0449797	0.0454744	0.045975	0.0485704	0.0513263	0.0542526	0.0573598	0.0606592	0.0641626	0.0678827	0.0718328	0.0804808	0.0902315	0.101225	0.113621	0.127597	0.143355	0.161121	0.181153	0.20374	0.229205
CO2	153	0.0411811	0.0416305	0.0420853	0.0425457	0.0430115	0.043483	0.0439602	0.0444432	0.0449319	0.0454266	0.0479911	0.0507141	0.0536055	0.0566756	0.0599357	0.0633973	0.067073	0.0709759	0.0795208	0.0891552	0.100018	0.112266	0.126075	0.141645	0.159199	0.178993	0.201309	0.226471
CO2	154	0.0406899	0.0411339	0.0415833	0.0420382	0.0424985	0.0429643	0.0434358	0.043913	0.044396	0.0448848	0.0474186	0.0501091	0.052966	0.0559996	0.0592207	0.0626411	0.0662729	0.0701293	0.0785723	0.0880917	0.0988248	0.110926	0.124571	0.139955	0.157301	0.176858	0.198908	0.22377
CO2	155	0.0402045	0.0406433	0.0410873	0.0415367	0.0419915	0.0424519	0.0429177	0.0433892	0.0438664	0.0443494	0.046853	0.0495114	0.0523342	0.0553316	0.0585143	0.0618939	0.0654824	0.0692928	0.0776351	0.0870409	0.097646	0.109603	0.123085	0.138286	0.155424	0.174748	0.196535	0.221101
CO2	156	0.039725	0.0401585	0.0405972	0.0410413	0.0414907	0.0419455	0.0424058	0.0428717	0.0433432	0.0438203	0.0462941	0.0489208	0.05171	0.0546716	0.0578164	0.0611556	0.0647013	0.0684663	0.076709	0.0860027	0.0964813	0.108296	0.121617	0.136636	0.15357	0.172663	0.194191	0.218463
CO2	157	0.0392511	0.0396795	0.040113	0.0405517	0.0409957	0.0414451	0.0419	0.0423603	0.0428262	0.0432976	0.0457419	0.0483373	0.0510932	0.0540195	0.0571267	0.0604261	0.0639295	0.0676496	0.075794	0.0849768	0.0953304	0.107004	0.120166	0.135006	0.151738	0.170604	0.191875	0.215857
CO2	158	0.0387829	0.0392061	0.0396345	0.040068	0.0405067	0.0409508	0.0414002	0.041855	0.0423153	0.0427812	0.0451963	0.0477607	0.0504837	0.0533751	0.0564453	0.0597053	0.0631669	0.0668426	0.0748899	0.0839632	0.0941933	0.105728	0.118733	0.133396	0.149928	0.168569	0.189586	0.213283
CO2	159	0.0383203	0.0387385	0.0391617	0.03959	0.0400236	0.0404623	0.0409063	0.0413557	0.0418106	0.0422709	0.0446572	0.047191	0.0498815	0.0527384	0.055772	0.0589931	0.0624135	0.0660453	0.0739966	0.0829617	0.0930697	0.104467	0.117316	0.131805	0.14814	0.166558	0.187325	0.210739
CO2	160	0.0378632	0.0382764	0.0386946	0.0391178	0.0395461	0.0399797	0.0404184	0.0408624	0.0413118	0.0417667	0.0441245	0.0466281	0.0492865	0.0521094	0.0551067	0.0582895	0.061669	0.0652575	0.0731139	0.0819721	0.0919596	0.10322	0.115917	0.130232	0.146373	0.164571	0.18509	0.208225
CO2	161	0.0374116	0.0378198	0.038233	0.0386512	0.0390744	0.0395028	0.0399363	0.040375	0.0408191	0.0412685	0.0435981	0.0460719	0.0486986	0.0514878	0.0544494	0.0575942	0.0609334	0.0644791	0.0722418	0.0809943	0.0908626	0.101989	0.114534	0.128679	0.144627	0.162608	0.182882	0.205741
CO2	162	0.0369653	0.0373687	0.037777	0.0381902	0.0386083	0.0390316	0.0394599	0.0398934	0.0403322	0.0407762	0.0430781	0.0455223	0.0481177	0.0508736	0.0537999	0.0569072	0.0602066	0.06371	0.0713801	0.0800282	0.0897788	0.100773	0.113168	0.127144	0.142902	0.160669	0.180701	0.203287
CO2	163	0.0365244	0.036923	0.0373264	0.0377346	0.0381478	0.038566	0.0389892	0.0394175	0.0398511	0.0402898	0.0425642	0.0449793	0.0475438	0.0502668	0.0531582	0.0562284	0.0594884	0.06295	0.0705287	0.0790736	0.0887079	0.0995706	0.111818	0.125627	0.141197	0.158752	0.178545	0.200862
CO2	164	0.0360887	0.0364825	0.0368811	0.0372845	0.0376928	0.038106	0.0385241	0.0389474	0.0393757	0.0398092	0.0420565	0.0444428	0.0469767	0.0496672	0.0525241	0.0555576	0.0587788	0.0621991	0.0696874	0.0781303	0.0876498	0.0983829	0.110484	0.124129	0.139513	0.156859	0.176416	0.198466
CO2	165	0.0356582	0.0360474	0.0364412	0.0368398	0.0372432	0.0376514	0.0380646	0.0384828	0.038906	0.0393344	0.0415549	0.0439127	0.0464163	0.0490747	0.0518976	0.0548949	0.0580777	0.0614572	0.0688561	0.0771984	0.0866043	0.0972094	0.109167	0.122648	0.137849	0.154988	0.174311	0.196099
CO2	166	0.0352329	0.0356174	0.0360065	0.0364003	0.0367989	0.0372023	0.0376106	0.0380238	0.0384419	0.0388652	0.0410592	0.0433889	0.0458626	0.0484894	0.0512785	0.0542401	0.0573849	0.0607241	0.0680348	0.0762775	0.0855712	0.0960498	0.107864	0.121185	0.136205	0.153139	0.172232	0.19376
CO2	167	0.0348126	0.0351925	0.035577	0.0359661	0.03636	0.0367585	0.0371619	0.0375702	0.0379834	0.0384016	0.0405694	0.0428713	0.0453156	0.047911	0.0506668	0.0535931	0.0567004	0.0599998	0.0672232	0.0753677	0.0845505	0.0949041	0.106578	0.11974	0.13458	0.151312	0.170178	0.191448
CO2	168	0.0343974	0.0347727	0.0351526	0.0355371	0.0359262	0.0363201	0.0367187	0.037122	0.0375303	0.0379435	0.0400855	0.0423599	0.044775	0.0473395	0.0500625	0.0529539	0.0560241	0.0592841	0.0664214	0.0744687	0.083542	0.0937721	0.105306	0.118311	0.132975	0.149507	0.168148	0.189165
CO2	169	0.0339871	0.034358	0.0347333	0.0351132	0.0354977	0.0358868	0.0362807	0.0366792	0.0370826	0.0374909	0.0396073	0.0418547	0.0442409	0.0467748	0.0494653	0.0523222	0.0553558	0.0585769	0.0656291	0.0735804	0.0825454	0.0926535	0.10405	0.1169	0.131388	0.147724	0.166142	0.186908
CO2	170	0.0335817	0.0339481	0.034319	0.0346944	0.0350743	0.0354588	0.0358479	0.0362417	0.0366403	0.0370437	0.0391349	0.0413554	0.0437132	0.0462169	0.0488753	0.0516981	0.0546955	0.0578782	0.0648463	0.0727027	0.0815608	0.0915483	0.102809	0.115506	0.129821	0.145962	0.16416	0.184679
CO2	171	0.0331811	0.0335432	0.0339096	0.0342805	0.0346559	0.0350358	0.0354203	0.0358094	0.0362033	0.0366018	0.0386681	0.0408621	0.0431918	0.0456656	0.0482923	0.0510814	0.0540431	0.0571878	0.0640727	0.0718355	0.0805879	0.0904563	0.101583	0.114128	0.128273	0.144221	0.162202	0.182476
CO2	172	0.0327853	0.0331431	0.0335052	0.0338716	0.0342425	0.0346179	0.0349978	0.0353823	0.0357714	0.0361652	0.0382068	0.0403747	0.0426766	0.0451209	0.0477162	0.0504721	0.0533984	0.0565057	0.0633085	0.0709786	0.0796267	0.0893773	0.100371	0.112767	0.126743	0.1425	0.160267	0.180299
CO2	173	0.0323942	0.0327477	0.0331055	0.0334676	0.0338341	0.034205	0.0345803	0.0349602	0.0353447	0.0357338	0.0377511	0.0398931	0.0421675	0.0445826	0.0471471	0.0498701	0.0527615	0.0558317	0.0625533	0.070132	0.0786769	0.0883112	0.0991739	0.111422	0.125231	0.140801	0.158355	0.178149
CO2	174	0.0320078	0.0323571	0.0327106	0.0330684	0.0334305	0.033797	0.0341678	0.0345432	0.0349231	0.0353076	0.0373008	0.0394172	0.0416646	0.0440508	0.0465847	0.0492752	0.0521321	0.0551657	0.0618072	0.0692954	0.0777384	0.0872578	0.0979909	0.110092	0.123737	0.139121	0.156467	0.176024
CO2	175	0.031626	0.0319711	0.0323204	0.0326739	0.0330317	0.0333938	0.0337603	0.0341312	0.0345065	0.0348864	0.0368559	0.0389471	0.0411676	0.0435254	0.046029	0.0486874	0.0515103	0.0545076	0.0610699	0.0684688	0.0768111	0.086217	0.0968221	0.108779	0.122261	0.137462	0.1546	0.173924
CO2	176	0.0312488	0.0315898	0.0319349	0.0322842	0.0326377	0.0329955	0.0333576	0.033724	0.0340949	0.0344703	0.0364162	0.0384825	0.0406765	0.0430062	0.04548	0.0481067	0.0508958	0.0538575	0.0603414	0.0676521	0.0758949	0.0851885	0.0956671	0.107482	0.120803	0.135822	0.152756	0.171849
CO2	177	0.030876	0.031213	0.031554	0.0318991	0.0322484	0.0326019	0.0329597	0.0333218	0.0336882	0.0340591	0.0359818	0.0380235	0.0401913	0.0424932	0.0449375	0.0475329	0.0502887	0.053215	0.0596217	0.0668451	0.0749896	0.0841724	0.094526	0.1062	0.119362	0.134202	0.150934	0.169799
CO2	178	0.0305077	0.0308406	0.0311776	0.0315186	0.0318637	0.032213	0.0325665	0.0329243	0.0332864	0.0336529	0.0355526	0.0375699	0.0397119	0.0419863	0.0444014	0.0469659	0.0496889	0.0525803	0.0589105	0.0660478	0.0740951	0.0831684	0.0933985	0.104933	0.117938	0.132601	0.149134	0.167774
CO2	179	0.0301438	0.0304728	0.0308057	0.0311426	0.0314836	0.0318288	0.0321781	0.0325316	0.0328894	0.0332514	0.0351286	0.0371218	0.0392382	0.0414855	0.0438718	0.0464056	0.0490962	0.0519531	0.0582078	0.06526	0.0732112	0.0821763	0.0922844	0.103681	0.116531	0.131019	0.147355	0.165773
CO2	180	0.0297843	0.0301093	0.0304382	0.0307712	0.0311081	0.0314491	0.0317942	0.0321435	0.032497	0.0328548	0.0347095	0.036679	0.0387702	0.0409907	0.0433485	0.0458521	0.0485105	0.0513334	0.0575135	0.0644815	0.072338	0.0811961	0.0911836	0.102444	0.115141	0.129456	0.145597	0.163795
CO2	181	0.029429	0.0297501	0.0300752	0.0304041	0.030737	0.031074	0.031415	0.0317601	0.0321094	0.0324629	0.0342955	0.0362414	0.0383077	0.0405017	0.0428314	0.0453052	0.0479319	0.050721	0.0568274	0.0637124	0.0714751	0.0802275	0.0900959	0.101222	0.113768	0.127912	0.14386	0.161842
CO2	182	0.0290779	0.0293953	0.0297164	0.0300414	0.0303704	0.0307033	0.0310403	0.0313813	0.0317264	0.0320757	0.0338864	0.0358091	0.0378508	0.0400186	0.0423205	0.0447648	0.0473602	0.050116	0.0561496	0.0629524	0.0706225	0.0792706	0.0890212	0.100015	0.112411	0.126386	0.142144	0.159911
CO2	183	0.0287311	0.0290446	0.0293619	0.0296831	0.0300081	0.0303371	0.03067	0.0310069	0.031348	0.0316931	0.0334822	0.035382	0.0373993	0.0395413	0.0418157	0.0442308	0.0467952	0.0495182	0.0554798	0.0622015	0.0697801	0.078325	0.0879594	0.0988221	0.11107	0.124879	0.140449	0.158004
CO2	184	0.0283884	0.0286982	0.0290117	0.029329	0.0296502	0.0299752	0.0303042	0.0306371	0.030974	0.031315	0.0330828	0.03496	0.0369531	0.0390696	0.0413169	0.0437032	0.046237	0.0489276	0.054818	0.0614595	0.0689478	0.0773907	0.0869102	0.0976433	0.109745	0.123389	0.138773	0.156119
CO2	185	0.0280498	0.0283559	0.0286656	0.0289792	0.0292965	0.0296177	0.0299427	0.0302716	0.0306046	0.0309415	0.0326882	0.0345429	0.0365124	0.0386036	0.0408241	0.0431819	0.0456855	0.0483439	0.0541641	0.0607264	0.0681253	0.0764676	0.0858735	0.0964786	0.108436	0.121917	0.137118	0.154257
CO2	186	0.0277152	0.0280176	0.0283237	0.0286335	0.028947	0.0292644	0.0295855	0.0299105	0.0302395	0.0305724	0.0322983	0.0341309	0.0360768	0.0381431	0.0403371	0.0426668	0.0451406	0.0477673	0.0535181	0.060002	0.0673127	0.0755555	0.0848491	0.0953277	0.107142	0.120463	0.135483	0.152417
CO2	187	0.0273846	0.0276834	0.0279859	0.028292	0.0286018	0.0289153	0.0292326	0.0295538	0.0298788	0.0302077	0.031913	0.0337238	0.0356465	0.0376881	0.039856	0.0421579	0.0446021	0.0471975	0.0528797	0.0592863	0.0665098	0.0746542	0.083837	0.0941906	0.105864	0.119026	0.133866	0.150599
CO2	188	0.0270579	0.0273532	0.027652	0.0279545	0.0282606	0.0285704	0.0288839	0.0292012	0.0295224	0.0298474	0.0315324	0.0333215	0.0352213	0.0372385	0.0393805	0.041655	0.0440701	0.0466345	0.0522489	0.0585791	0.0657164	0.0737637	0.082837	0.0930671	0.104602	0.117607	0.13227	0.148802
CO2	189	0.0267352	0.0270269	0.0273222	0.027621	0.0279235	0.0282296	0.0285394	0.0288529	0.0291702	0.0294914	0.0311562	0.032924	0.0348012	0.0367944	0.0389108	0.0411581	0.0435444	0.0460782	0.0516257	0.0578804	0.0649325	0.0728838	0.0818489	0.091957	0.103354	0.116204	0.130692	0.147027
CO2	190	0.0264163	0.0267045	0.0269963	0.0272916	0.0275904	0.0278929	0.028199	0.0285088	0.0288223	0.0291396	0.0307846	0.0325313	0.034386	0.0363555	0.0384467	0.0406672	0.043025	0.0455286	0.0510099	0.05719	0.064158	0.0720145	0.0808726	0.0908601	0.102121	0.114818	0.129133	0.145273
CO2	191	0.0261012	0.026386	0.0266743	0.026966	0.0272613	0.0275601	0.0278626	0.0281687	0.0284785	0.028792	0.0304174	0.0321433	0.0339759	0.0359218	0.0379881	0.0401821	0.0425118	0.0449855	0.0504014	0.0565078	0.0633927	0.0711555	0.0799079	0.0897763	0.100903	0.113448	0.127593	0.143541
CO2	192	0.0257898	0.0260713	0.0263561	0.0266444	0.0269361	0.0272314	0.0275302	0.0278327	0.0281388	0.0284486	0.0300546	0.0317599	0.0335706	0.0354933	0.0375349	0.0397028	0.0420047	0.0444489	0.0498002	0.0558338	0.0626366	0.0703067	0.0789547	0.0887054	0.0996992	0.112095	0.126071	0.141828
CO2	193	0.0254822	0.0257603	0.0260417	0.0263265	0.0266148	0.0269066	0.0272019	0.0275007	0.0278031	0.0281092	0.0296961	0.031381	0.0331702	0.0350699	0.0370872	0.0392292	0.0415036	0.0439187	0.0492062	0.0551677	0.0618894	0.0694681	0.078013	0.0876473	0.09851	0.110758	0.124567	0.140137
CO2	194	0.0251782	0.025453	0.0257311	0.0260125	0.0262974	0.0265856	0.0268774	0.0271727	0.0274715	0.0277739	0.0293418	0.0310067	0.0327745	0.0346516	0.0366448	0.0387613	0.0410086	0.0433949	0.0486192	0.0545097	0.0611512	0.0686394	0.0770824	0.0866018	0.0973349	0.109437	0.123081	0.138465
CO2	195	0.0248779	0.0251494	0.0254242	0.0257022	0.0259837	0.0262685	0.0265568	0.0268485	0.0271438	0.0274426	0.0289918	0.0306368	0.0323836	0.0342383	0.0362077	0.0382989	0.0405194	0.0428772	0.0480393	0.0538595	0.0604217	0.0678207	0.0761629	0.0855688	0.0961739	0.108131	0.121613	0.136813
CO2	196	0.0245811	0.0248494	0.0251209	0.0253956	0.0256737	0.0259552	0.02624	0.0265283	0.02682	0.0271153	0.028646	0.0302714	0.0319973	0.0338299	0.0357758	0.0378421	0.0400361	0.0423658	0.0474663	0.053217	0.059701	0.0670117	0.0752544	0.0845481	0.0950267	0.106841	0.120162	0.135181
CO2	197	0.0242879	0.024553	0.0248212	0.0250927	0.0253675	0.0256456	0.025927	0.0262118	0.0265001	0.0267919	0.0283043	0.0299103	0.0316156	0.0334263	0.0353491	0.0373907	0.0395585	0.0418604	0.0469001	0.0525822	0.0589889	0.0662123	0.0743568	0.0835396	0.0938932	0.105567	0.118729	0.133569
CO2	198	0.0239982	0.0242601	0.0245252	0.0247934	0.0250649	0.0253397	0.0256177	0.0258992	0.026184	0.0264723	0.0279667	0.0295535	0.0312385	0.0330276	0.0349274	0.0369447	0.0390867	0.0413611	0.0463406	0.051955	0.0582852	0.0654225	0.0734698	0.0825431	0.0927732	0.104308	0.117313	0.131976
CO2	199	0.023712	0.0239707	0.0242326	0.0244977	0.0247659	0.0250374	0.0253122	0.0255902	0.0258717	0.0261565	0.0276331	0.029201	0.0308659	0.0326337	0.0345108	0.036504	0.0386204	0.0408677	0.0457879	0.0513353	0.05759	0.0646422	0.0725935	0.0815585	0.0916666	0.103063	0.115913	0.130402
CO2	200	0.0234291	0.0236848	0.0239436	0.0242054	0.0244705	0.0247387	0.0250102	0.025285	0.0255631	0.0258445	0.0273035	0.0288527	0.0304977	0.0322444	0.0340991	0.0360685	0.0381597	0.0403803	0.0452417	0.050723	0.0569031	0.0638711	0.0717275	0.0805857	0.0905732	0.101834	0.114531	0.128846
CO2	201	0.0231497	0.0234023	0.023658	0.0239167	0.0241786	0.0244437	0.0247119	0.0249834	0.0252582	0.0255362	0.0269778	0.0285085	0.0301339	0.0318598	0.0336924	0.0356383	0.0377046	0.0398986	0.044702	0.0501179	0.0562243	0.0631092	0.070872	0.0796244	0.0894928	0.100619	0.113164	0.127309
CO2	202	0.0228735	0.0231231	0.0233758	0.0236314	0.0238902	0.0241521	0.0244171	0.0246854	0.0249569	0.0252316	0.026656	0.0281685	0.0297745	0.0314797	0.0332905	0.0352132	0.0372548	0.0394227	0.0441688	0.0495201	0.0555536	0.0623564	0.0700266	0.0786746	0.0884253	0.0994191	0.111815	0.125791
CO2	203	0.0226007	0.0228473	0.0230969	0.0233496	0.0236052	0.023864	0.0241259	0.0243909	0.0246592	0.0249307	0.026338	0.0278325	0.0294193	0.0311042	0.0328934	0.0347932	0.0368104	0.0389524	0.043642	0.0489294	0.054891	0.0616126	0.0691913	0.0777362	0.0873705	0.0982332	0.110481	0.12429
CO2	204	0.0223311	0.0225748	0.0228214	0.023071	0.0233237	0.0235793	0.0238381	0.0241	0.024365	0.0246333	0.0260239	0.0275005	0.0290684	0.0307332	0.032501	0.0343781	0.0363713	0.0384878	0.0431214	0.0483458	0.0542362	0.0608777	0.0683659	0.0768089	0.0863283	0.0970615	0.109163	0.122808
CO2	205	0.0220647	0.0223055	0.0225492	0.0227958	0.0230454	0.0232981	0.0235537	0.0238125	0.0240744	0.0243394	0.0257135	0.0271724	0.0287216	0.0303666	0.0321134	0.0339681	0.0359375	0.0380287	0.042607	0.0477691	0.0535893	0.0601515	0.0675505	0.0758927	0.0852986	0.0959037	0.107861	0.121343
CO2	206	0.0218015	0.0220394	0.0222802	0.0225239	0.0227706	0.0230202	0.0232728	0.0235285	0.0237872	0.0240491	0.0254067	0.0268483	0.028379	0.0300044	0.0317303	0.0335629	0.0355088	0.0375751	0.0420988	0.0471993	0.0529501	0.059434	0.0667447	0.0749875	0.0842811	0.0947597	0.106574	0.119895
CO2	207	0.0215415	0.0217765	0.0220145	0.0222552	0.0224989	0.0227456	0.0229952	0.0232478	0.0235035	0.0237623	0.0251037	0.0265281	0.0280405	0.0296465	0.0313518	0.0331625	0.0350853	0.0371269	0.0415966	0.0466363	0.0523184	0.0587251	0.0659485	0.074093	0.0832758	0.0936294	0.105303	0.118465
CO2	208	0.0212845	0.0215168	0.0217519	0.0219898	0.0222306	0.0224743	0.0227209	0.0229705	0.0232231	0.0234788	0.0248042	0.0262116	0.0277061	0.0292929	0.0309778	0.032767	0.0346668	0.036684	0.0411005	0.04608	0.0516944	0.0580246	0.0651619	0.0732092	0.0822825	0.0925126	0.104047	0.117052
CO2	209	0.0210306	0.0212601	0.0214924	0.0217275	0.0219654	0.0222062	0.0224499	0.0226965	0.0229461	0.0231987	0.0245084	0.025899	0.0273756	0.0289435	0.0306083	0.0323761	0.0342532	0.0362464	0.0406102	0.0455303	0.0510778	0.0573325	0.0643846	0.0723359	0.081301	0.0914091	0.102806	0.115656
CO2	210	0.0207798	0.0210065	0.021236	0.0214683	0.0217034	0.0219413	0.0221821	0.0224258	0.0226724	0.022922	0.024216	0.02559	0.027049	0.0285982	0.0302432	0.0319899	0.0338447	0.0358141	0.0401258	0.0449872	0.0504685	0.0566486	0.0636166	0.0714731	0.0803312	0.0903187	0.10158	0.114276
CO2	211	0.0205319	0.020756	0.0209827	0.0212122	0.0214445	0.0216796	0.0219175	0.0221583	0.022402	0.0226486	0.0239272	0.0252848	0.0267264	0.0282571	0.0298825	0.0316083	0.0334409	0.0353869	0.0396472	0.0444506	0.0498665	0.0559729	0.0628578	0.0706205	0.079373	0.0892414	0.100368	0.112913
CO2	212	0.020287	0.0205084	0.0207324	0.0209592	0.0211887	0.021421	0.0216561	0.021894	0.0221348	0.0223784	0.0236418	0.0249832	0.0264076	0.02792	0.029526	0.0312313	0.0330421	0.0349648	0.0391742	0.0439204	0.0492717	0.0553052	0.062108	0.0697781	0.0784262	0.0881769	0.0991707	0.111566
CO2	213	0.020045	0.0202637	0.0204851	0.0207092	0.020936	0.0211655	0.0213977	0.0216328	0.0218707	0.0221115	0.0233598	0.0246852	0.0260926	0.027587	0.0291738	0.0308588	0.0326479	0.0345477	0.0387069	0.0433965	0.0486839	0.0546455	0.0613672	0.0689458	0.0774907	0.0871251	0.0979878	0.110235
CO2	214	0.0198059	0.020022	0.0202408	0.0204622	0.0206862	0.020913	0.0211425	0.0213748	0.0216098	0.0218478	0.0230811	0.0243907	0.0257813	0.0272579	0.0288258	0.0304907	0.0322585	0.0341356	0.0382452	0.0428788	0.0481032	0.0539937	0.0606352	0.0681234	0.0765664	0.0860858	0.0968189	0.10892
CO2	215	0.0195696	0.0197832	0.0199993	0.0202181	0.0204395	0.0206635	0.0208903	0.0211198	0.0213521	0.0215872	0.0228058	0.0240998	0.0254738	0.0269328	0.028482	0.030127	0.0318737	0.0337284	0.037789	0.0423674	0.0475294	0.0533496	0.0599119	0.0673108	0.0756531	0.0850589	0.095664	0.107621
CO2	216	0.0193362	0.0195472	0.0197608	0.0199769	0.0201957	0.0204171	0.0206411	0.0208679	0.0210974	0.0213297	0.0225338	0.0238123	0.0251699	0.0266115	0.0281422	0.0297676	0.0314935	0.0333261	0.0373383	0.041862	0.0469625	0.0527133	0.0591972	0.0665079	0.0747507	0.0840443	0.0945229	0.106338
CO2	217	0.0191056	0.0193141	0.0195251	0.0197386	0.0199548	0.0201735	0.0203949	0.020619	0.0208457	0.0210752	0.022265	0.0235283	0.0248697	0.0262941	0.0278066	0.0294125	0.0311178	0.0329286	0.0368929	0.0413627	0.0464023	0.0520845	0.0584911	0.0657146	0.073859	0.0830418	0.0933954	0.105069
CO2	218	0.0188777	0.0190837	0.0192922	0.0195032	0.0197167	0.0199329	0.0201516	0.020373	0.0205971	0.0208238	0.0219994	0.0232476	0.0245731	0.0259805	0.0274749	0.0290617	0.0307467	0.0325358	0.0364528	0.0408693	0.0458488	0.0514632	0.0577934	0.0649307	0.072978	0.0820513	0.0922814	0.103816
CO2	219	0.0186525	0.018856	0.0190621	0.0192705	0.0194816	0.0196951	0.0199113	0.02013	0.0203514	0.0205754	0.021737	0.0229703	0.0242799	0.0256706	0.0271471	0.028715	0.0303799	0.0321477	0.036018	0.0403818	0.0453019	0.0508493	0.057104	0.0641562	0.0721075	0.0810726	0.0911806	0.102577
CO2	220	0.01843	0.0186311	0.0188347	0.0190407	0.0192492	0.0194602	0.0196737	0.0198899	0.0201086	0.02033	0.0214777	0.0226963	0.0239903	0.0253643	0.0268233	0.0283725	0.0300175	0.0317642	0.0355884	0.0399001	0.0447615	0.0502428	0.0564229	0.0633909	0.0712474	0.0801055	0.090093	0.101354
CO2	221	0.0182102	0.0184089	0.01861	0.0188136	0.0190196	0.0192281	0.0194391	0.0196526	0.0198688	0.0200875	0.0212215	0.0224256	0.0237042	0.0250618	0.0265034	0.0280341	0.0296595	0.0313853	0.0351639	0.0394241	0.0442276	0.0496435	0.0557499	0.0626348	0.0703975	0.07915	0.0890183	0.100145
CO2	222	0.0179929	0.0181893	0.018388	0.0185891	0.0187927	0.0189987	0.0192072	0.0194182	0.0196318	0.0198479	0.0209684	0.0221581	0.0234214	0.0247628	0.0261872	0.0276997	0.0293057	0.031011	0.0347444	0.0389539	0.0437	0.0490513	0.0550849	0.0618877	0.0695578	0.0782059	0.0879565	0.0989503
CO2	223	0.0177783	0.0179723	0.0181687	0.0183674	0.0185685	0.0187721	0.0189781	0.0191866	0.0193976	0.0196112	0.0207182	0.0218938	0.023142	0.0244675	0.0258749	0.0273693	0.0289561	0.0306411	0.03433	0.0384892	0.0431788	0.0484662	0.0544278	0.0611494	0.0687281	0.077273	0.0869073	0.09777
CO2	224	0.0175663	0.017758	0.017952	0.0181483	0.018347	0.0185482	0.0187517	0.0189577	0.0191662	0.0193772	0.0204711	0.0216326	0.022866	0.0241756	0.0255662	0.0270428	0.0286107	0.0302756	0.0339205	0.0380301	0.0426637	0.0478881	0.0537786	0.06042	0.0679083	0.0763513	0.0858707	0.0966038
CO2	225	0.0173567	0.0175461	0.0177378	0.0179318	0.0181282	0.0183269	0.018528	0.0187316	0.0189376	0.0191461	0.0202269	0.0213746	0.0225932	0.0238872	0.0252613	0.0267202	0.0282694	0.0299144	0.0335159	0.0375765	0.0421548	0.0473169	0.0531371	0.0596993	0.0670983	0.0754405	0.0848464	0.0954515
CO2	226	0.0171497	0.0173368	0.0175262	0.0177179	0.017912	0.0181083	0.018307	0.0185081	0.0187117	0.0189177	0.0199857	0.0211196	0.0223237	0.0236023	0.0249599	0.0264015	0.0279322	0.0295576	0.0331161	0.0371283	0.041652	0.0467525	0.0525032	0.0589872	0.0662979	0.0745406	0.0838343	0.0943129
CO2	227	0.0169451	0.01713	0.0173172	0.0175066	0.0176983	0.0178923	0.0180887	0.0182874	0.0184885	0.0186921	0.0197473	0.0208677	0.0220575	0.0233208	0.0246622	0.0260866	0.027599	0.029205	0.0327211	0.0366854	0.0411551	0.0461948	0.051877	0.0582836	0.0655071	0.0736515	0.0828343	0.0931879
CO2	228	0.016743	0.0169257	0.0171106	0.0172978	0.0174872	0.0176789	0.0178729	0.0180692	0.018268	0.0184691	0.0195117	0.0206188	0.0217944	0.0230426	0.024368	0.0257754	0.0272698	0.0288567	0.0323308	0.0362478	0.0406642	0.0456438	0.0512582	0.0575884	0.0647257	0.072773	0.0818463	0.0920764
CO2	229	0.0165433	0.0167238	0.0169065	0.0170914	0.0172786	0.017468	0.0176597	0.0178537	0.0180501	0.0182488	0.019279	0.0203729	0.0215344	0.0227677	0.0240774	0.025468	0.0269446	0.0285125	0.0319451	0.0358154	0.0401792	0.0450993	0.0506467	0.0569014	0.0639536	0.0719049	0.08087	0.090978
CO2	230	0.0163459	0.0165243	0.0167049	0.0168876	0.0170725	0.0172596	0.017449	0.0176407	0.0178348	0.0180311	0.019049	0.0201298	0.0212775	0.0224962	0.0237902	0.0251642	0.0266232	0.0281723	0.0315641	0.0353882	0.0396999	0.0445614	0.0500426	0.0562227	0.0631908	0.0710472	0.0799053	0.0898928
CO2	231	0.016151	0.0163272	0.0165056	0.0166861	0.0168688	0.0170538	0.0172409	0.0174303	0.017622	0.017816	0.0188218	0.0198897	0.0210237	0.0222278	0.0235064	0.024864	0.0263056	0.0278363	0.0311876	0.0349661	0.0392264	0.0440298	0.0494457	0.0555521	0.062437	0.0701997	0.0789522	0.0888206
CO2	232	0.0159583	0.0161325	0.0163087	0.0164871	0.0166676	0.0168503	0.0170353	0.0172224	0.0174118	0.0176035	0.0185973	0.0196525	0.0207729	0.0219627	0.023226	0.0245674	0.0259918	0.0275043	0.0308155	0.034549	0.0387585	0.0435046	0.0488559	0.0548894	0.0616922	0.0693624	0.0780104	0.0877611
CO2	233	0.015768	0.01594	0.0161142	0.0162904	0.0164688	0.0166493	0.0168321	0.017017	0.0172041	0.0173935	0.0183754	0.0194181	0.0205251	0.0217007	0.0229489	0.0242744	0.0256818	0.0271762	0.030448	0.0341369	0.0382961	0.0429857	0.0482731	0.0542347	0.0609563	0.068535	0.0770799	0.0867142
CO2	234	0.0155799	0.0157499	0.015922	0.0160961	0.0162724	0.0164507	0.0166313	0.016814	0.0169989	0.0171861	0.0181562	0.0191864	0.0202803	0.0214418	0.0226752	0.0239848	0.0253754	0.026852	0.0300848	0.0337297	0.0378393	0.0424729	0.0476973	0.0535878	0.0602292	0.0677175	0.0761605	0.0856799
CO2	235	0.015394	0.015562	0.015732	0.0159041	0.0160783	0.0162545	0.0164329	0.0166134	0.0167961	0.0169811	0.0179397	0.0189576	0.0200384	0.0211861	0.0224047	0.0236987	0.0250727	0.0265317	0.0297259	0.0333274	0.037388	0.0419663	0.0471284	0.0529486	0.0595108	0.0669097	0.075252	0.0846579
CO2	236	0.0152104	0.0153764	0.0155444	0.0157144	0.0158865	0.0160606	0.0162369	0.0164153	0.0165958	0.0167785	0.0177257	0.0187314	0.0197994	0.0209334	0.0221375	0.023416	0.0247737	0.0262152	0.0293713	0.0329298	0.036942	0.0414657	0.0465662	0.052317	0.058801	0.0661116	0.0743544	0.0836481
CO2	237	0.015029	0.015193	0.015359	0.015527	0.015697	0.015869	0.0160432	0.0162194	0.0163978	0.0165784	0.0175142	0.018508	0.0195632	0.0206837	0.0218734	0.0231367	0.0244782	0.0259025	0.029021	0.032537	0.0365013	0.0409711	0.0460107	0.0516929	0.0580996	0.065323	0.0734675	0.0826503
CO2	238	0.0148497	0.0150118	0.0151758	0.0153417	0.0155097	0.0156798	0.0158518	0.016026	0.0162022	0.0163806	0.0173053	0.0182872	0.0193299	0.0204369	0.0216125	0.0228607	0.0241862	0.0255936	0.0286748	0.0321489	0.0360659	0.0404824	0.0454619	0.0510763	0.0574065	0.0645438	0.0725911	0.0816644
CO2	239	0.0146726	0.0148327	0.0149947	0.0151587	0.0153247	0.0154927	0.0156627	0.0158348	0.016009	0.0161852	0.0170989	0.0180691	0.0190993	0.0201932	0.0213547	0.0225881	0.0238977	0.0252883	0.0283328	0.0317654	0.0356357	0.0399995	0.0449196	0.0504671	0.0567218	0.0637739	0.0717252	0.0806903
CO2	240	0.0144976	0.0146558	0.0148159	0.0149779	0.0151419	0.0153079	0.0154759	0.0156459	0.015818	0.0159922	0.0168949	0.0178536	0.0188715	0.0199523	0.0211	0.0223186	0.0236126	0.0249866	0.0279948	0.0313865	0.0352107	0.0395224	0.0443838	0.0498651	0.0560452	0.0630132	0.0708697	0.0797278
CO2	241	0.0143246	0.0144809	0.0146392	0.0147993	0.0149613	0.0151253	0.0152913	0.0154593	0.0156293	0.0158014	0.0166934	0.0176406	0.0186464	0.0197143	0.0208483	0.0220524	0.023331	0.0246886	0.0276609	0.0310121	0.0347907	0.0390509	0.0438544	0.0492703	0.0553767	0.0622616	0.0700243	0.0787768
CO2	242	0.0141538	0.0143082	0.0144645	0.0146227	0.0147829	0.0149449	0.0151089	0.0152749	0.0154429	0.0156129	0.0164943	0.0174302	0.0184239	0.0194791	0.0205996	0.0217893	0.0230527	0.0243941	0.0273309	0.0306422	0.0343757	0.0385851	0.0433313	0.0486826	0.0547161	0.0615189	0.069189	0.0778371
CO2	243	0.0139849	0.0141375	0.014292	0.0144483	0.0146065	0.0147666	0.0149287	0.0150927	0.0152587	0.0154267	0.0162975	0.0172223	0.0182042	0.0192468	0.0203539	0.0215294	0.0227777	0.0241031	0.0270049	0.0302767	0.0339656	0.0381249	0.0428144	0.0481019	0.0540634	0.0607851	0.0683637	0.0769086
CO2	244	0.0138181	0.0139689	0.0141215	0.014276	0.0144323	0.0145905	0.0147506	0.0149127	0.0150767	0.0152427	0.0161031	0.0170168	0.017987	0.0190172	0.0201111	0.0212726	0.022506	0.0238156	0.0266828	0.0299156	0.0335605	0.0376701	0.0423037	0.0475281	0.0534185	0.06006	0.0675483	0.0759912
CO2	245	0.0136533	0.0138023	0.0139531	0.0141057	0.0142601	0.0144165	0.0145747	0.0147348	0.0148968	0.0150608	0.0159111	0.0168139	0.0177725	0.0187904	0.0198712	0.0210189	0.0222375	0.0235315	0.0263645	0.0295587	0.0331602	0.0372208	0.0417991	0.0469612	0.0527814	0.0593436	0.0667425	0.0750848
CO2	246	0.0134904	0.0136376	0.0137866	0.0139374	0.01409	0.0142445	0.0144008	0.014559	0.0147191	0.0148812	0.0157213	0.0166133	0.0175605	0.0185662	0.0196342	0.0207682	0.0219723	0.0232508	0.02605	0.0292061	0.0327646	0.0367768	0.0413005	0.046401	0.0521518	0.0586357	0.0659464	0.0741892
CO2	247	0.0133295	0.013475	0.0136222	0.0137712	0.013922	0.0140746	0.014229	0.0143854	0.0145436	0.0147037	0.0155337	0.0164151	0.017351	0.0183448	0.0194	0.0205204	0.0217102	0.0229735	0.0257393	0.0288577	0.0323738	0.0363381	0.0408079	0.0458475	0.0515297	0.0579363	0.0651598	0.0733042
CO2	248	0.0131705	0.0133142	0.0134597	0.0136069	0.0137559	0.0139067	0.0140593	0.0142138	0.0143701	0.0145283	0.0153485	0.0162193	0.017144	0.0181259	0.0191686	0.0202757	0.0214512	0.0226995	0.0254323	0.0285135	0.0319876	0.0359047	0.0403211	0.0453006	0.050915	0.0572452	0.0643825	0.0724298
CO2	249	0.0130134	0.0131554	0.0132991	0.0134446	0.0135918	0.0137408	0.0138916	0.0140442	0.0141987	0.014355	0.0151654	0.0160259	0.0169395	0.0179097	0.0189399	0.0200338	0.0211953	0.0224287	0.0251289	0.0281734	0.0316061	0.0354764	0.0398401	0.0447603	0.0503077	0.0565624	0.0636146	0.0715659
CO2	250	0.0128582	0.0129985	0.0131405	0.0132842	0.0134297	0.0135769	0.0137259	0.0138767	0.0140293	0.0141838	0.0149845	0.0158347	0.0167375	0.0176961	0.018714	0.0197948	0.0209425	0.0221612	0.0248292	0.0278373	0.0312291	0.0350532	0.0393649	0.0442264	0.0497076	0.0558877	0.0628558	0.0707122
CO2	251	0.0127048	0.0128434	0.0129838	0.0131258	0.0132695	0.013415	0.0135622	0.0137112	0.013862	0.0140146	0.0148057	0.0156458	0.0165378	0.017485	0.0184908	0.0195587	0.0206927	0.0218968	0.024533	0.0275053	0.0308565	0.0346351	0.0388954	0.0436988	0.0491147	0.0552211	0.062106	0.0698687
CO2	252	0.0125533	0.0126902	0.0128289	0.0129692	0.0131112	0.0132549	0.0134004	0.0135476	0.0136966	0.0138474	0.0146291	0.0154592	0.0163406	0.0172765	0.0182702	0.0193254	0.0204459	0.0216356	0.0242404	0.0271772	0.0304885	0.0342219	0.0384314	0.0431776	0.0485288	0.0545624	0.0613652	0.0690353
CO2	253	0.0124035	0.0125389	0.0126759	0.0128145	0.0129548	0.0130968	0.0132406	0.013386	0.0135332	0.0136822	0.0144546	0.0152748	0.0161457	0.0170704	0.0180523	0.0190949	0.020202	0.0213775	0.0239512	0.026853	0.0301248	0.0338137	0.037973	0.0426625	0.04795	0.0539115	0.0606332	0.0682118
CO2	254	0.0122556	0.0123893	0.0125247	0.0126617	0.0128003	0.0129406	0.0130826	0.0132264	0.0133718	0.013519	0.0142822	0.0150926	0.0159531	0.0168668	0.0178369	0.0188671	0.019961	0.0211225	0.0236655	0.0265327	0.0297655	0.0334104	0.03752	0.0421536	0.047378	0.0532685	0.0599099	0.0673982
CO2	255	0.0121094	0.0122415	0.0123753	0.0125106	0.0126476	0.0127863	0.0129266	0.0130686	0.0132123	0.0133578	0.0141118	0.0149126	0.0157628	0.0166656	0.0176242	0.0186421	0.0197229	0.0208706	0.0233832	0.0262162	0.0294104	0.0330119	0.0370725	0.0416508	0.0468129	0.0526331	0.0591953	0.0665942
CO2	256	0.0119649	0.0120955	0.0122276	0.0123614	0.0124967	0.0126337	0.0127724	0.0129127	0.0130547	0.0131984	0.0139435	0.0147347	0.0155747	0.0164668	0.017414	0.0184197	0.0194877	0.0206216	0.0231043	0.0259035	0.0290596	0.0326181	0.0366303	0.041154	0.0462545	0.0520052	0.0584892	0.0657999
CO2	257	0.0118222	0.0119512	0.0120818	0.0122139	0.0123477	0.012483	0.01262	0.0127587	0.012899	0.013041	0.0137772	0.0145589	0.015389	0.0162704	0.0172062	0.0182	0.0192552	0.0203757	0.0228287	0.0255945	0.028713	0.032229	0.0361933	0.0406631	0.0457027	0.0513849	0.0577915	0.065015
CO2	258	0.0116812	0.0118087	0.0119377	0.0120682	0.0122004	0.0123341	0.0124695	0.0126065	0.0127451	0.0128854	0.0136129	0.0143852	0.0152054	0.0160763	0.017001	0.0179829	0.0190255	0.0201326	0.0225564	0.0252892	0.0283705	0.0318446	0.0357616	0.040178	0.0451576	0.050772	0.0571022	0.0642395
CO2	259	0.0115419	0.0116678	0.0117953	0.0119243	0.0120549	0.012187	0.0123208	0.0124561	0.0125931	0.0127317	0.0134505	0.0142137	0.015024	0.0158845	0.0167982	0.0177684	0.0187986	0.0198925	0.0222873	0.0249876	0.0280321	0.0314647	0.035335	0.0396988	0.0446189	0.0501664	0.0564211	0.0634732
CO2	260	0.0114042	0.0115286	0.0116546	0.0117821	0.0119111	0.0120416	0.0121738	0.0123075	0.0124429	0.0125799	0.01329	0.0140441	0.0148448	0.015695	0.0165978	0.0175564	0.0185743	0.0196552	0.0220215	0.0246895	0.0276977	0.0310894	0.0349135	0.0392253	0.0440867	0.049568	0.0557481	0.0627161
CO2	261	0.0112681	0.0113911	0.0115156	0.0116415	0.011769	0.011898	0.0120286	0.0121607	0.0122945	0.0124298	0.0131315	0.0138766	0.0146677	0.0155078	0.0163998	0.017347	0.0183528	0.0194207	0.0217588	0.024395	0.0273673	0.0307186	0.0344971	0.0387574	0.0435608	0.0489767	0.0550831	0.061968
CO2	262	0.0111337	0.0112552	0.0113782	0.0115027	0.0116286	0.0117561	0.0118851	0.0120157	0.0121478	0.0122816	0.0129749	0.0137111	0.0144928	0.0153228	0.0162042	0.0171401	0.0181339	0.0191891	0.0214993	0.024104	0.0270409	0.0303521	0.0340856	0.0382951	0.0430412	0.0483925	0.054426	0.0612288
CO2	263	0.0110009	0.011121	0.0112425	0.0113654	0.0114899	0.0116159	0.0117433	0.0118723	0.0120029	0.0121351	0.0128201	0.0135475	0.0143199	0.0151401	0.0160109	0.0169357	0.0179176	0.0189602	0.0212428	0.0238165	0.0267183	0.0299901	0.033679	0.0378383	0.0425278	0.0478152	0.0537768	0.0604985
CO2	264	0.0108697	0.0109883	0.0111084	0.0112299	0.0113528	0.0114773	0.0116032	0.0117307	0.0118597	0.0119903	0.0126672	0.0133859	0.0141491	0.0149595	0.01582	0.0167336	0.0177038	0.018734	0.0209894	0.0235324	0.0263996	0.0296324	0.0332773	0.0373869	0.0420205	0.0472449	0.0531354	0.0597768
CO2	265	0.0107401	0.0108573	0.0109759	0.0110959	0.0112174	0.0113404	0.0114648	0.0115908	0.0117183	0.0118473	0.0125161	0.0132262	0.0139803	0.014781	0.0156312	0.016534	0.0174927	0.0185106	0.0207391	0.0232517	0.0260847	0.0292789	0.0328803	0.036941	0.0415193	0.0466813	0.0525015	0.0590638
CO2	266	0.0106119	0.0107277	0.0108449	0.0109636	0.0110836	0.0112051	0.0113281	0.0114525	0.0115785	0.011706	0.0123668	0.0130685	0.0138136	0.0146047	0.0154448	0.0163368	0.017284	0.0182898	0.0204917	0.0229744	0.0257736	0.0289296	0.0324881	0.0365003	0.041024	0.0461245	0.0518753	0.0583593
CO2	267	0.0104854	0.0105998	0.0107156	0.0108328	0.0109514	0.0110715	0.011193	0.0113159	0.0114404	0.0115663	0.0122193	0.0129126	0.0136488	0.0144305	0.0152606	0.0161419	0.0170778	0.0180716	0.0202473	0.0227003	0.0254661	0.0285846	0.0321006	0.0360649	0.0405347	0.0455743	0.0512565	0.0576631
CO2	268	0.0103603	0.0104733	0.0105878	0.0107036	0.0108208	0.0109394	0.0110594	0.0111809	0.0113039	0.0114284	0.0120735	0.0127586	0.013486	0.0142584	0.0150785	0.0159494	0.0168741	0.017856	0.0200057	0.0224295	0.0251624	0.0282436	0.0317177	0.0356347	0.0400512	0.0450307	0.0506451	0.0569753
CO2	269	0.0102367	0.0103484	0.0104615	0.0105759	0.0106917	0.0108089	0.0109275	0.0110476	0.0111691	0.011292	0.0119295	0.0126064	0.0133251	0.0140883	0.0148987	0.0157592	0.0166728	0.017643	0.0197671	0.022162	0.0248622	0.0279067	0.0313394	0.0352097	0.0395734	0.0444936	0.050041	0.0562957
CO2	270	0.0101146	0.010225	0.0103367	0.0104497	0.0105642	0.01068	0.0107972	0.0109158	0.0110358	0.0111573	0.0117872	0.012456	0.0131662	0.0139202	0.014721	0.0155712	0.016474	0.0174326	0.0195313	0.0218976	0.0245656	0.0275738	0.0309655	0.0347897	0.0391014	0.0439628	0.0494441	0.0556242
CO2	271	0.00999395	0.010103	0.0102134	0.0103251	0.0104382	0.0105526	0.0106684	0.0107856	0.0109042	0.0110243	0.0116466	0.0123074	0.0130091	0.0137542	0.0145454	0.0153854	0.0162775	0.0172246	0.0192983	0.0216364	0.0242726	0.0272449	0.0305962	0.0343747	0.038635	0.0434384	0.0488543	0.0549607
CO2	272	0.00987474	0.0099825	0.0100916	0.0102019	0.0103136	0.0104267	0.0105411	0.0106569	0.0107741	0.0108928	0.0115077	0.0121606	0.0128539	0.0135901	0.0143719	0.0152019	0.0160833	0.0170192	0.0190681	0.0213783	0.0239831	0.0269199	0.0302312	0.0339647	0.0381741	0.0429203	0.0482716	0.0543051
CO2	273	0.00975695	0.00986343	0.00997119	0.0100802	0.0101906	0.0103023	0.0104154	0.0105298	0.0106456	0.0107628	0.0113704	0.0120156	0.0127006	0.013428	0.0142004	0.0150206	0.0158914	0.0168162	0.0188407	0.0211233	0.023697	0.0265988	0.0298706	0.0335595	0.0377188	0.0424083	0.0476958	0.0536573
CO2	274	0.00964057	0.00974577	0.00985225	0.00996001	0.0100691	0.0101794	0.0102912	0.0104042	0.0105186	0.0106344	0.0112348	0.0118722	0.0125491	0.0132679	0.014031	0.0148414	0.0157019	0.0166156	0.018616	0.0208714	0.0234143	0.0262815	0.0295143	0.0331592	0.0372689	0.0419025	0.0471268	0.0530173
CO2	275	0.00952557	0.00962952	0.00973473	0.0098412	0.00994896	0.010058	0.0101684	0.0102801	0.0103932	0.0105076	0.0111008	0.0117306	0.0123994	0.0131096	0.0138637	0.0146644	0.0155146	0.0164174	0.0183939	0.0206224	0.0231351	0.0259681	0.0291622	0.0327637	0.0368243	0.0414026	0.0465647	0.0523849
CO2	276	0.00941195	0.00951466	0.00961861	0.00972381	0.00983029	0.00993805	0.0100471	0.0101575	0.0102692	0.0103823	0.0109684	0.0115907	0.0122515	0.0129532	0.0136983	0.0144895	0.0153295	0.0162216	0.0181745	0.0203764	0.0228591	0.0256583	0.0288144	0.0323729	0.0363851	0.0409088	0.0460093	0.05176
CO2	277	0.00929968	0.00940116	0.00950387	0.00960782	0.00971303	0.0098195	0.00992726	0.0100363	0.0101467	0.0102584	0.0108375	0.0114524	0.0121054	0.0127987	0.0135349	0.0143166	0.0151467	0.0160281	0.0179577	0.0201334	0.0225864	0.0253522	0.0284707	0.0319867	0.035951	0.0404208	0.0454604	0.0511426
CO2	278	0.00918875	0.00928902	0.00939051	0.00949322	0.00959717	0.00970237	0.00980885	0.00991661	0.0100257	0.010136	0.0107083	0.0113158	0.011961	0.012646	0.0133735	0.0141458	0.014966	0.0158369	0.0177435	0.0198932	0.022317	0.0250498	0.0281311	0.0316052	0.0355222	0.0399386	0.0449182	0.0505326
CO2	279	0.00907914	0.00917822	0.0092785	0.00937998	0.00948269	0.00958664	0.00969185	0.00979832	0.00990608	0.0100151	0.0105805	0.0111809	0.0118183	0.0124952	0.0132139	0.0139771	0.0147875	0.015648	0.0175318	0.0196559	0.0220508	0.024751	0.0277955	0.0312282	0.0350985	0.0394622	0.0443824	0.0499298
CO2	280	0.00897085	0.00906874	0.00916782	0.00926809	0.00936958	0.00947229	0.00957624	0.00968144	0.00978792	0.00989568	0.0104543	0.0110475	0.0116773	0.0123462	0.0130563	0.0138104	0.0146111	0.0154613	0.0173227	0.0194215	0.0217878	0.0244558	0.027464	0.0308557	0.0346798	0.0389915	0.043853	0.0493342
CO2	281	0.00886384	0.00896057	0.00905846	0.00915754	0.00925782	0.0093593	0.00946201	0.00956596	0.00967117	0.00977764	0.0103296	0.0109157	0.0115381	0.0121989	0.0129006	0.0136457	0.0144368	0.0152769	0.0171161	0.0191898	0.0215279	0.0241641	0.0271364	0.0304876	0.0342662	0.0385264	0.0433299	0.0487458
CO2	282	0.00875811	0.00885368	0.00895041	0.00904831	0.00914739	0.00924766	0.00934915	0.00945186	0.00955581	0.00966101	0.0102064	0.0107855	0.0114004	0.0120534	0.0127467	0.0134829	0.0142646	0.0150947	0.0169119	0.0189609	0.0212711	0.0238758	0.0268127	0.030124	0.0338574	0.0380669	0.042813	0.0481643
CO2	283	0.00865364	0.00874807	0.00884365	0.00894038	0.00903827	0.00913735	0.00923763	0.00933911	0.00944182	0.00954577	0.0100847	0.0106569	0.0112644	0.0119096	0.0125946	0.0133221	0.0140945	0.0149146	0.0167102	0.0187347	0.0210174	0.023591	0.0264928	0.0297646	0.0334536	0.0376128	0.0423023	0.0475898
CO2	284	0.00855042	0.00864372	0.00873816	0.00883373	0.00893046	0.00902836	0.00912744	0.00922771	0.0093292	0.00943191	0.00996436	0.0105297	0.0111301	0.0117675	0.0124444	0.0131631	0.0139263	0.0147367	0.0165109	0.0185112	0.0207667	0.0233096	0.0261768	0.0294096	0.0330545	0.0371641	0.0417977	0.0470221
CO2	285	0.00844842	0.00854062	0.00863393	0.00872836	0.00882394	0.00892067	0.00901856	0.00911764	0.00921792	0.0093194	0.0098455	0.0104041	0.0109973	0.0116272	0.012296	0.0130061	0.0137602	0.0145609	0.0163139	0.0182904	0.020519	0.0230316	0.0258646	0.0290588	0.0326602	0.0367208	0.0412992	0.0464612
CO2	286	0.00834765	0.00843874	0.00853094	0.00862425	0.00871868	0.00881426	0.00891099	0.00900888	0.00910796	0.00920824	0.00972806	0.01028	0.0108661	0.0114885	0.0121493	0.012851	0.0135961	0.0143872	0.0161193	0.0180723	0.0202742	0.0227569	0.0255561	0.0287122	0.0322706	0.0362828	0.0408065	0.045907
CO2	287	0.00824808	0.00833808	0.00842918	0.00852138	0.00861468	0.00870912	0.00880469	0.00890142	0.00899932	0.0090984	0.00961202	0.0101574	0.0107365	0.0113514	0.0120044	0.0126977	0.0134339	0.0142156	0.0159271	0.0178567	0.0200324	0.0224854	0.0252512	0.0283697	0.0318857	0.03585	0.0403198	0.0453594
CO2	288	0.00814969	0.00823863	0.00832863	0.00841973	0.00851193	0.00860523	0.00869967	0.00879524	0.00889197	0.00898987	0.00949737	0.0100362	0.0106084	0.011216	0.0118612	0.0125462	0.0132737	0.014046	0.0157371	0.0176437	0.0197934	0.0222172	0.02495	0.0280313	0.0315054	0.0354224	0.0398388	0.0448184
CO2	289	0.00805248	0.00814035	0.00822929	0.0083193	0.00841039	0.00850259	0.0085959	0.00869033	0.00878591	0.00888264	0.00938408	0.00991653	0.0104819	0.0110822	0.0117197	0.0123966	0.0131153	0.0138785	0.0155494	0.0174332	0.0195573	0.0219522	0.0246524	0.0276969	0.0311296	0.0349999	0.0393636	0.0442838
CO2	290	0.00795643	0.00804325	0.00813113	0.00822006	0.00831007	0.00840117	0.00849336	0.00858667	0.00868111	0.00877668	0.00927214	0.00979824	0.0103569	0.0109501	0.0115799	0.0122487	0.0129589	0.013713	0.0153639	0.0172253	0.019324	0.0216903	0.0243584	0.0273665	0.0307582	0.0345824	0.0388941	0.0437555
CO2	291	0.00786152	0.00794731	0.00803414	0.00812201	0.00821095	0.00830096	0.00839205	0.00848425	0.00857756	0.00867199	0.00916154	0.00968137	0.0102333	0.0108194	0.0114418	0.0121026	0.0128043	0.0135494	0.0151806	0.0170198	0.0190935	0.0214316	0.0240678	0.0270401	0.0303914	0.0341699	0.0384302	0.0432336
CO2	292	0.00776774	0.00785251	0.0079383	0.00802513	0.008113	0.00820194	0.00829195	0.00838304	0.00847524	0.00856855	0.00905226	0.00956589	0.0101113	0.0106904	0.0113053	0.0119582	0.0126516	0.0133878	0.0149995	0.0168168	0.0188658	0.021176	0.0237807	0.0267176	0.0300288	0.0337623	0.0379718	0.0427179
CO2	293	0.00767509	0.00775885	0.00784361	0.0079294	0.00801623	0.0081041	0.00819304	0.00828305	0.00837414	0.00846634	0.00894428	0.00945178	0.00999066	0.0105629	0.0111704	0.0118156	0.0125007	0.0132281	0.0148206	0.0166162	0.0186407	0.0209234	0.023497	0.0263989	0.0296706	0.0333596	0.0375188	0.0422084
CO2	294	0.00758354	0.0076663	0.00775005	0.00783482	0.00792061	0.00800744	0.00809531	0.00818425	0.00827426	0.00836535	0.00883759	0.00933904	0.00987149	0.0104369	0.0110372	0.0116747	0.0123515	0.0130703	0.0146438	0.016418	0.0184184	0.0206738	0.0232168	0.026084	0.0293167	0.0329616	0.0370713	0.0417049
CO2	295	0.00749308	0.00757485	0.00765761	0.00774136	0.00782613	0.00791192	0.00799875	0.00808662	0.00817556	0.00826557	0.00873218	0.00922764	0.00975374	0.0103124	0.0109056	0.0115354	0.0122042	0.0129144	0.0144692	0.0162222	0.0181987	0.0204272	0.0229398	0.0257728	0.028967	0.0325685	0.0366291	0.0412074
CO2	296	0.0074037	0.00748449	0.00756626	0.00764902	0.00773278	0.00781755	0.00790334	0.00799016	0.00807804	0.00816697	0.00862802	0.00911757	0.00963739	0.0101894	0.0107755	0.0113978	0.0120586	0.0127603	0.0142966	0.0160287	0.0179816	0.0201835	0.0226662	0.0254654	0.0286215	0.03218	0.0361922	0.0407159
CO2	297	0.00731539	0.00739522	0.00747601	0.00755778	0.00764054	0.0077243	0.00780906	0.00789485	0.00798168	0.00806955	0.0085251	0.00900881	0.00952244	0.0100678	0.0106469	0.0112619	0.0119148	0.0126081	0.014126	0.0158375	0.0177671	0.0199428	0.0223958	0.0251616	0.0282801	0.0317961	0.0357604	0.0402302
CO2	298	0.00722813	0.00730701	0.00738684	0.00746763	0.0075494	0.00763216	0.00771591	0.00780068	0.00788647	0.0079733	0.00842341	0.00890135	0.00940885	0.00994773	0.0105199	0.0111275	0.0117727	0.0124577	0.0139575	0.0156486	0.0175552	0.0197049	0.0221287	0.0248615	0.0279428	0.0314169	0.0353339	0.0397503
CO2	299	0.00714191	0.00721985	0.00729872	0.00737855	0.00745935	0.00754112	0.00762388	0.00770763	0.0077924	0.00787819	0.00832293	0.00879517	0.00929662	0.00982907	0.0103944	0.0109948	0.0116322	0.0123091	0.013791	0.0154619	0.0173458	0.0194698	0.0218647	0.024565	0.0276094	0.0310421	0.0349124	0.0392762
CO2	300	0.00705672	0.00713372	0.00721166	0.00729054	0.00737037	0.00745117	0.00753294	0.00761569	0.00769945	0.00778422	0.00822365	0.00869026	0.00918573	0.00971183	0.0102705	0.0108636	0.0114935	0.0121623	0.0136265	0.0152775	0.0171389	0.0192376	0.0216039	0.0242719	0.0272801	0.0306718	0.034496	0.0388077

## Sheet: plywood_BC
Table SM.plywood.BC: Carbon emission fluxes (kgC/m3 wood product) over simulation period (0-300 years) at building lifespans (BL) 1-150 years, building in British Columbia
Emission	Timestep_years	BL001	BL002	BL003	BL004	BL005	BL006	BL007	BL008	BL009	BL010	BL015	BL020	BL025	BL030	BL035	BL040	BL045	BL050	BL060	BL070	BL080	BL090	BL100	BL110	BL120	BL130	BL140	BL150
CH4	1
CH4	2	0.179876	0.179876	0.179876	0.179876	0.179876	0.179876	0.179876	0.179876	0.179876	0.179876	0.179876	0.179876	0.179876	0.179876	0.179876	0.179876	0.179876	0.179876	0.179876	0.179876	0.179876	0.179876	0.179876	0.179876	0.179876	0.179876	0.179876	0.179876
CH4	3	1.6989	0.165549	0.165549	0.165549	0.165549	0.165549	0.165549	0.165549	0.165549	0.165549	0.165549	0.165549	0.165549	0.165549	0.165549	0.165549	0.165549	0.165549	0.165549	0.165549	0.165549	0.165549	0.165549	0.165549	0.165549	0.165549	0.165549	0.165549
CH4	4	1.56359	1.68572	0.152363	0.152363	0.152363	0.152363	0.152363	0.152363	0.152363	0.152363	0.152363	0.152363	0.152363	0.152363	0.152363	0.152363	0.152363	0.152363	0.152363	0.152363	0.152363	0.152363	0.152363	0.152363	0.152363	0.152363	0.152363	0.152363
CH4	5	1.43905	1.55145	1.67358	0.140228	0.140228	0.140228	0.140228	0.140228	0.140228	0.140228	0.140228	0.140228	0.140228	0.140228	0.140228	0.140228	0.140228	0.140228	0.140228	0.140228	0.140228	0.140228	0.140228	0.140228	0.140228	0.140228	0.140228	0.140228
CH4	6	1.32443	1.42788	1.54028	1.66241	0.129059	0.129059	0.129059	0.129059	0.129059	0.129059	0.129059	0.129059	0.129059	0.129059	0.129059	0.129059	0.129059	0.129059	0.129059	0.129059	0.129059	0.129059	0.129059	0.129059	0.129059	0.129059	0.129059	0.129059
CH4	7	1.21894	1.31415	1.4176	1.53	1.65213	0.118779	0.118779	0.118779	0.118779	0.118779	0.118779	0.118779	0.118779	0.118779	0.118779	0.118779	0.118779	0.118779	0.118779	0.118779	0.118779	0.118779	0.118779	0.118779	0.118779	0.118779	0.118779	0.118779
CH4	8	1.12185	1.20948	1.30469	1.40814	1.52054	1.64267	0.109319	0.109319	0.109319	0.109319	0.109319	0.109319	0.109319	0.109319	0.109319	0.109319	0.109319	0.109319	0.109319	0.109319	0.109319	0.109319	0.109319	0.109319	0.109319	0.109319	0.109319	0.109319
CH4	9	1.0325	1.11315	1.20077	1.29598	1.39943	1.51183	1.63396	0.100612	0.100612	0.100612	0.100612	0.100612	0.100612	0.100612	0.100612	0.100612	0.100612	0.100612	0.100612	0.100612	0.100612	0.100612	0.100612	0.100612	0.100612	0.100612	0.100612	0.100612
CH4	10	0.950262	1.02449	1.10513	1.19276	1.28797	1.39142	1.50382	1.62595	0.0925981	0.0925981	0.0925981	0.0925981	0.0925981	0.0925981	0.0925981	0.0925981	0.0925981	0.0925981	0.0925981	0.0925981	0.0925981	0.0925981	0.0925981	0.0925981	0.0925981	0.0925981	0.0925981	0.0925981
CH4	11	0.874574	0.942886	1.01711	1.09776	1.18538	1.28059	1.38404	1.49645	1.61858	0.0852228	0.0852228	0.0852228	0.0852228	0.0852228	0.0852228	0.0852228	0.0852228	0.0852228	0.0852228	0.0852228	0.0852228	0.0852228	0.0852228	0.0852228	0.0852228	0.0852228	0.0852228	0.0852228
CH4	12	0.804916	0.867787	0.936099	1.01032	1.09097	1.1786	1.27381	1.37726	1.48966	1.61179	0.0784349	0.0784349	0.0784349	0.0784349	0.0784349	0.0784349	0.0784349	0.0784349	0.0784349	0.0784349	0.0784349	0.0784349	0.0784349	0.0784349	0.0784349	0.0784349	0.0784349	0.0784349
CH4	13	0.740805	0.798668	0.861539	0.929851	1.00408	1.08472	1.17235	1.26756	1.37101	1.48341	0.0721876	0.0721876	0.0721876	0.0721876	0.0721876	0.0721876	0.0721876	0.0721876	0.0721876	0.0721876	0.0721876	0.0721876	0.0721876	0.0721876	0.0721876	0.0721876	0.0721876	0.0721876
CH4	14	0.681801	0.735055	0.792919	0.85579	0.924102	0.998325	1.07897	1.1666	1.26181	1.36526	0.066438	0.066438	0.066438	0.066438	0.066438	0.066438	0.066438	0.066438	0.066438	0.066438	0.066438	0.066438	0.066438	0.066438	0.066438	0.066438	0.066438	0.066438
CH4	15	0.627496	0.676509	0.729764	0.787627	0.850498	0.91881	0.993034	1.07368	1.16131	1.25652	0.0611462	0.0611462	0.0611462	0.0611462	0.0611462	0.0611462	0.0611462	0.0611462	0.0611462	0.0611462	0.0611462	0.0611462	0.0611462	0.0611462	0.0611462	0.0611462	0.0611462	0.0611462
CH4	16	0.577517	0.622626	0.671639	0.724893	0.782757	0.845628	0.91394	0.988163	1.06881	1.15644	0.056276	0.056276	0.056276	0.056276	0.056276	0.056276	0.056276	0.056276	0.056276	0.056276	0.056276	0.056276	0.056276	0.056276	0.056276	0.056276	0.056276	0.056276
CH4	17	0.531518	0.573034	0.618144	0.667156	0.720411	0.778274	0.841145	0.909457	0.983681	1.06433	1.58515	0.0517937	0.0517937	0.0517937	0.0517937	0.0517937	0.0517937	0.0517937	0.0517937	0.0517937	0.0517937	0.0517937	0.0517937	0.0517937	0.0517937	0.0517937	0.0517937	0.0517937
CH4	18	0.489183	0.527393	0.568909	0.614018	0.663031	0.716286	0.774149	0.83702	0.905332	0.979556	1.45889	0.0476684	0.0476684	0.0476684	0.0476684	0.0476684	0.0476684	0.0476684	0.0476684	0.0476684	0.0476684	0.0476684	0.0476684	0.0476684	0.0476684	0.0476684	0.0476684	0.0476684
CH4	19	0.450221	0.485387	0.523596	0.565112	0.610222	0.659234	0.712489	0.770352	0.833223	0.901535	1.34269	0.0438717	0.0438717	0.0438717	0.0438717	0.0438717	0.0438717	0.0438717	0.0438717	0.0438717	0.0438717	0.0438717	0.0438717	0.0438717	0.0438717	0.0438717	0.0438717	0.0438717
CH4	20	0.414361	0.446726	0.481892	0.520102	0.561618	0.606727	0.65574	0.708995	0.766858	0.829729	1.23575	0.0403773	0.0403773	0.0403773	0.0403773	0.0403773	0.0403773	0.0403773	0.0403773	0.0403773	0.0403773	0.0403773	0.0403773	0.0403773	0.0403773	0.0403773	0.0403773	0.0403773
CH4	21	0.381358	0.411145	0.44351	0.478676	0.516886	0.558402	0.603511	0.652524	0.705779	0.763642	1.13732	0.0371613	0.0371613	0.0371613	0.0371613	0.0371613	0.0371613	0.0371613	0.0371613	0.0371613	0.0371613	0.0371613	0.0371613	0.0371613	0.0371613	0.0371613	0.0371613	0.0371613
CH4	22	0.350983	0.378398	0.408185	0.44055	0.475716	0.513926	0.555442	0.600551	0.649564	0.702819	1.04674	1.56755	0.0342015	0.0342015	0.0342015	0.0342015	0.0342015	0.0342015	0.0342015	0.0342015	0.0342015	0.0342015	0.0342015	0.0342015	0.0342015	0.0342015	0.0342015	0.0342015
CH4	23	0.323028	0.348259	0.375674	0.405461	0.437826	0.472992	0.511202	0.552718	0.597827	0.64684	0.963365	1.4427	0.0314774	0.0314774	0.0314774	0.0314774	0.0314774	0.0314774	0.0314774	0.0314774	0.0314774	0.0314774	0.0314774	0.0314774	0.0314774	0.0314774	0.0314774	0.0314774
CH4	24	0.297299	0.32052	0.345752	0.373166	0.402954	0.435319	0.470485	0.508695	0.550211	0.59532	0.886634	1.32779	0.0289702	0.0289702	0.0289702	0.0289702	0.0289702	0.0289702	0.0289702	0.0289702	0.0289702	0.0289702	0.0289702	0.0289702	0.0289702	0.0289702	0.0289702	0.0289702
CH4	25	0.273619	0.294991	0.318213	0.343444	0.370859	0.400646	0.433012	0.468178	0.506387	0.547904	0.816015	1.22203	0.0266628	0.0266628	0.0266628	0.0266628	0.0266628	0.0266628	0.0266628	0.0266628	0.0266628	0.0266628	0.0266628	0.0266628	0.0266628	0.0266628	0.0266628	0.0266628
CH4	26	0.251826	0.271496	0.292868	0.316089	0.341321	0.368735	0.398523	0.430888	0.466054	0.504264	0.75102	1.1247	0.0245391	0.0245391	0.0245391	0.0245391	0.0245391	0.0245391	0.0245391	0.0245391	0.0245391	0.0245391	0.0245391	0.0245391	0.0245391	0.0245391	0.0245391	0.0245391
CH4	27	0.231768	0.249871	0.269541	0.290913	0.314135	0.339366	0.366781	0.396568	0.428933	0.4641	0.691202	1.03512	1.55594	0.0225846	0.0225846	0.0225846	0.0225846	0.0225846	0.0225846	0.0225846	0.0225846	0.0225846	0.0225846	0.0225846	0.0225846	0.0225846	0.0225846	0.0225846
CH4	28	0.213308	0.229969	0.248072	0.267742	0.289114	0.312336	0.337567	0.364982	0.394769	0.427135	0.636149	0.952673	1.43201	0.0207858	0.0207858	0.0207858	0.0207858	0.0207858	0.0207858	0.0207858	0.0207858	0.0207858	0.0207858	0.0207858	0.0207858	0.0207858	0.0207858	0.0207858
CH4	29	0.196318	0.211653	0.228314	0.246417	0.266087	0.287459	0.31068	0.335912	0.363326	0.393114	0.58548	0.876794	1.31795	0.0191302	0.0191302	0.0191302	0.0191302	0.0191302	0.0191302	0.0191302	0.0191302	0.0191302	0.0191302	0.0191302	0.0191302	0.0191302	0.0191302	0.0191302
CH4	30	0.180682	0.194795	0.210129	0.22679	0.244893	0.264563	0.285935	0.309157	0.334388	0.361803	0.538847	0.806958	1.21298	0.0176065	0.0176065	0.0176065	0.0176065	0.0176065	0.0176065	0.0176065	0.0176065	0.0176065	0.0176065	0.0176065	0.0176065	0.0176065	0.0176065	0.0176065
CH4	31	0.166291	0.179279	0.193392	0.208726	0.225388	0.243491	0.263161	0.284533	0.307754	0.332986	0.495929	0.742685	1.11637	0.0162042	0.0162042	0.0162042	0.0162042	0.0162042	0.0162042	0.0162042	0.0162042	0.0162042	0.0162042	0.0162042	0.0162042	0.0162042	0.0162042	0.0162042
CH4	32	0.153046	0.165	0.177989	0.192102	0.207436	0.224097	0.2422	0.26187	0.283242	0.306464	0.456429	0.683531	1.02745	1.54827	0.0149135	0.0149135	0.0149135	0.0149135	0.0149135	0.0149135	0.0149135	0.0149135	0.0149135	0.0149135	0.0149135	0.0149135	0.0149135	0.0149135
CH4	33	0.140856	0.151858	0.163812	0.176801	0.190914	0.206248	0.222909	0.241012	0.260682	0.282054	0.420075	0.629088	0.945613	1.42495	0.0137257	0.0137257	0.0137257	0.0137257	0.0137257	0.0137257	0.0137257	0.0137257	0.0137257	0.0137257	0.0137257	0.0137257	0.0137257	0.0137257
CH4	34	0.129637	0.139763	0.150765	0.162719	0.175708	0.189821	0.205155	0.221816	0.239919	0.259589	0.386616	0.578982	0.870296	1.31145	0.0126324	0.0126324	0.0126324	0.0126324	0.0126324	0.0126324	0.0126324	0.0126324	0.0126324	0.0126324	0.0126324	0.0126324	0.0126324	0.0126324
CH4	35	0.119311	0.128631	0.138757	0.149759	0.161713	0.174702	0.188814	0.204149	0.22081	0.238913	0.355823	0.532867	0.800978	1.207	0.0116263	0.0116263	0.0116263	0.0116263	0.0116263	0.0116263	0.0116263	0.0116263	0.0116263	0.0116263	0.0116263	0.0116263	0.0116263	0.0116263
CH4	36	0.109808	0.118385	0.127705	0.13783	0.148833	0.160787	0.173776	0.187888	0.203223	0.219884	0.327482	0.490425	0.737181	1.11086	0.0107003	0.0107003	0.0107003	0.0107003	0.0107003	0.0107003	0.0107003	0.0107003	0.0107003	0.0107003	0.0107003	0.0107003	0.0107003	0.0107003
CH4	37	0.101062	0.108956	0.117533	0.126852	0.136978	0.14798	0.159935	0.172923	0.187036	0.20237	0.301398	0.451363	0.678465	1.02238	1.5432	0.009848	0.009848	0.009848	0.009848	0.009848	0.009848	0.009848	0.009848	0.009848	0.009848	0.009848	0.009848	0.009848
CH4	38	0.0930128	0.100278	0.108172	0.116749	0.126068	0.136194	0.147196	0.15915	0.172139	0.186252	0.277392	0.415412	0.624426	0.940951	1.42029	0.00906362	0.00906362	0.00906362	0.00906362	0.00906362	0.00906362	0.00906362	0.00906362	0.00906362	0.00906362	0.00906362	0.00906362	0.00906362
CH4	39	0.0856045	0.0922909	0.099556	0.10745	0.116027	0.125346	0.135472	0.146474	0.158428	0.171417	0.255298	0.382325	0.574692	0.866005	1.30716	0.00834171	0.00834171	0.00834171	0.00834171	0.00834171	0.00834171	0.00834171	0.00834171	0.00834171	0.00834171	0.00834171	0.00834171	0.00834171
CH4	40	0.0787862	0.0849401	0.0916265	0.0988916	0.106785	0.115362	0.124682	0.134808	0.14581	0.157764	0.234964	0.351874	0.528918	0.797029	1.20305	0.0076773	0.0076773	0.0076773	0.0076773	0.0076773	0.0076773	0.0076773	0.0076773	0.0076773	0.0076773	0.0076773	0.0076773	0.0076773
CH4	41	0.0725109	0.0781747	0.0843286	0.091015	0.0982801	0.106174	0.114751	0.12407	0.134196	0.145198	0.216249	0.323847	0.48679	0.733547	1.10723	0.00706582	0.00706582	0.00706582	0.00706582	0.00706582	0.00706582	0.00706582	0.00706582	0.00706582	0.00706582	0.00706582	0.00706582	0.00706582
CH4	42	0.0667355	0.0719482	0.0776119	0.0837658	0.0904522	0.0977174	0.105611	0.114188	0.123507	0.133633	0.199025	0.298053	0.448018	0.67512	1.01904	1.53986	0.00650303	0.00650303	0.00650303	0.00650303	0.00650303	0.00650303	0.00650303	0.00650303	0.00650303	0.00650303	0.00650303	0.00650303
CH4	43	0.0614201	0.0662176	0.0714302	0.0770939	0.0832478	0.0899343	0.0971994	0.105093	0.11367	0.12299	0.183173	0.274314	0.412334	0.621348	0.937872	1.41721	0.00598507	0.00598507	0.00598507	0.00598507	0.00598507	0.00598507	0.00598507	0.00598507	0.00598507	0.00598507	0.00598507	0.00598507
CH4	44	0.0565281	0.0609434	0.0657409	0.0709535	0.0766172	0.0827711	0.0894576	0.0967227	0.104617	0.113194	0.168584	0.252465	0.379492	0.571858	0.863172	1.30433	0.00550837	0.00550837	0.00550837	0.00550837	0.00550837	0.00550837	0.00550837	0.00550837	0.00550837	0.00550837	0.00550837	0.00550837
CH4	45	0.0520257	0.0560893	0.0605047	0.0653021	0.0705148	0.0761785	0.0823324	0.0890188	0.096284	0.104178	0.155156	0.232356	0.349266	0.52631	0.794421	1.20044	0.00506963	0.00506963	0.00506963	0.00506963	0.00506963	0.00506963	0.00506963	0.00506963	0.00506963	0.00506963	0.00506963	0.00506963
CH4	46	0.0478819	0.0516219	0.0556856	0.0601009	0.0648983	0.070111	0.0757747	0.0819286	0.0886151	0.0958802	0.142798	0.213849	0.321447	0.48439	0.731147	1.10483	0.00466584	0.00466584	0.00466584	0.00466584	0.00466584	0.00466584	0.00466584	0.00466584	0.00466584	0.00466584	0.00466584	0.00466584
CH4	47	0.0440682	0.0475103	0.0512503	0.0553139	0.0597293	0.0645267	0.0697393	0.0754031	0.081557	0.0882434	0.131424	0.196817	0.295844	0.445809	0.672912	1.01683	1.53765	0.00429421	0.00429421	0.00429421	0.00429421	0.00429421	0.00429421	0.00429421	0.00429421	0.00429421	0.00429421	0.00429421
CH4	48	0.0405582	0.0437261	0.0471682	0.0509082	0.0549719	0.0593872	0.0641847	0.0693973	0.075061	0.0812149	0.120957	0.18114	0.272281	0.410301	0.619315	0.93584	1.41518	0.00395218	0.00395218	0.00395218	0.00395218	0.00395218	0.00395218	0.00395218	0.00395218	0.00395218	0.00395218	0.00395218
CH4	49	0.0373278	0.0402434	0.0434113	0.0468535	0.0505934	0.0546571	0.0590724	0.0638699	0.0690825	0.0747463	0.111323	0.166713	0.250594	0.377621	0.569987	0.861301	1.30246	0.0036374	0.0036374	0.0036374	0.0036374	0.0036374	0.0036374	0.0036374	0.0036374	0.0036374	0.0036374	0.0036374
CH4	50	0.0343547	0.0370381	0.0399537	0.0431216	0.0465637	0.0503037	0.0543674	0.0587827	0.0635802	0.0687928	0.102456	0.153434	0.230634	0.347544	0.524588	0.792699	1.19872	0.00334768	0.00334768	0.00334768	0.00334768	0.00334768	0.00334768	0.00334768	0.00334768	0.00334768	0.00334768	0.00334768
CH4	51	0.0316183	0.034088	0.0367714	0.039687	0.042855	0.0462971	0.0500371	0.0541008	0.0585161	0.0633135	0.0942954	0.141213	0.212265	0.319862	0.482806	0.729562	1.10324	0.00308104	0.00308104	0.00308104	0.00308104	0.00308104	0.00308104	0.00308104	0.00308104	0.00308104	0.00308104	0.00308104
CH4	52	0.0291	0.0313729	0.0338426	0.036526	0.0394416	0.0426096	0.0460517	0.0497917	0.0538554	0.0582707	0.0867849	0.129966	0.195358	0.294386	0.444351	0.671453	1.01537	1.53619	0.00283564	0.00283564	0.00283564	0.00283564	0.00283564	0.00283564	0.00283564	0.00283564	0.00283564	0.00283564
CH4	53	0.0267822	0.0288741	0.0311471	0.0336168	0.0363002	0.0392158	0.0423837	0.0458258	0.0495658	0.0536295	0.0798725	0.119614	0.179798	0.270938	0.408959	0.617973	0.934497	1.41383	0.00260979	0.00260979	0.00260979	0.00260979	0.00260979	0.00260979	0.00260979	0.00260979	0.00260979	0.00260979
CH4	54	0.024649	0.0265743	0.0286663	0.0309392	0.0334089	0.0360923	0.0390079	0.0421759	0.045618	0.049358	0.0735108	0.110087	0.165477	0.249358	0.376386	0.568752	0.860066	1.30122	0.00240192	0.00240192	0.00240192	0.00240192	0.00240192	0.00240192	0.00240192	0.00240192	0.00240192	0.00240192
CH4	55	0.0226858	0.0244577	0.026383	0.0284749	0.0307479	0.0332176	0.035901	0.0388166	0.0419846	0.0454267	0.0676557	0.101319	0.152297	0.229497	0.346407	0.523451	0.791562	1.19758	0.00221061	0.00221061	0.00221061	0.00221061	0.00221061	0.00221061	0.00221061	0.00221061	0.00221061	0.00221061
CH4	56	0.0208789	0.0225097	0.0242816	0.026207	0.0282989	0.0305718	0.0330415	0.0357249	0.0386405	0.0418085	0.062267	0.0932489	0.140167	0.211218	0.318816	0.481759	0.728515	1.1022	0.00203454	0.00203454	0.00203454	0.00203454	0.00203454	0.00203454	0.00203454	0.00203454	0.00203454	0.00203454
CH4	57	0.0192159	0.0207168	0.0223476	0.0241196	0.0260449	0.0281368	0.0304098	0.0328795	0.0355629	0.0384785	0.0573075	0.0858217	0.129003	0.194395	0.293423	0.443387	0.67049	1.01441	0.00187249	0.00187249	0.00187249	0.00187249	0.00187249	0.00187249	0.00187249	0.00187249	0.00187249	0.00187249
CH4	58	0.0176854	0.0190667	0.0205677	0.0221985	0.0239705	0.0258958	0.0279877	0.0302606	0.0327303	0.0354137	0.0527431	0.0789861	0.118728	0.178911	0.270052	0.408072	0.617086	0.933611	0.00172335	0.00172335	0.00172335	0.00172335	0.00172335	0.00172335	0.00172335	0.00172335	0.00172335	0.00172335
CH4	59	0.0162767	0.0175481	0.0189295	0.0204304	0.0220612	0.0238332	0.0257585	0.0278504	0.0301234	0.0325931	0.0485421	0.0726949	0.109271	0.164661	0.248543	0.37557	0.567936	0.85925	0.00158608	0.00158608	0.00158608	0.00158608	0.00158608	0.00158608	0.00158608	0.00158608	0.00158608	0.00158608
CH4	60	0.0149803	0.0161504	0.0174218	0.0188032	0.0203041	0.0219349	0.0237069	0.0256322	0.0277241	0.0299971	0.0446758	0.0669049	0.100568	0.151546	0.228746	0.345656	0.5227	0.790811	0.00145975	0.00145975	0.00145975	0.00145975	0.00145975	0.00145975	0.00145975	0.00145975	0.00145975	0.00145975
CH4	61	0.0137872	0.0148641	0.0160341	0.0173055	0.0186869	0.0201878	0.0218186	0.0235906	0.0255159	0.0276078	0.0411174	0.061576	0.0925578	0.139476	0.210527	0.318125	0.481068	0.727824	0.00134349	0.00134349	0.00134349	0.00134349	0.00134349	0.00134349	0.00134349	0.00134349	0.00134349	0.00134349
CH4	62	0.012689	0.0136801	0.014757	0.0159271	0.0171985	0.0185799	0.0200808	0.0217116	0.0234836	0.0254089	0.0378425	0.0566715	0.0851857	0.128367	0.193759	0.292787	0.442751	0.669854	1.53459	0.00123648	0.00123648	0.00123648	0.00123648	0.00123648	0.00123648	0.00123648	0.00123648	0.00123648
CH4	63	0.0116784	0.0125905	0.0135817	0.0146586	0.0158287	0.0171	0.0184814	0.0199823	0.0216131	0.0233851	0.0348284	0.0521577	0.0784007	0.118142	0.178326	0.269467	0.407487	0.616501	1.41236	0.001138	0.001138	0.001138	0.001138	0.001138	0.001138	0.001138	0.001138	0.001138
CH4	64	0.0107482	0.0115877	0.0124999	0.013491	0.0145679	0.015738	0.0170094	0.0183908	0.0198917	0.0215225	0.0320543	0.0480034	0.0721562	0.108733	0.164123	0.248004	0.375031	0.567397	1.29987	0.00104736	0.00104736	0.00104736	0.00104736	0.00104736	0.00104736	0.00104736	0.00104736	0.00104736
CH4	65	0.00989211	0.0106648	0.0115043	0.0124165	0.0134076	0.0144845	0.0156546	0.016926	0.0183073	0.0198083	0.0295012	0.04418	0.0664091	0.100072	0.15105	0.228251	0.34516	0.522205	1.19634	0.000963935	0.000963935	0.000963935	0.000963935	0.000963935	0.000963935	0.000963935	0.000963935	0.000963935
CH4	66	0.00910421	0.00981533	0.010588	0.0114275	0.0123397	0.0133308	0.0144077	0.0155778	0.0168492	0.0182306	0.0271515	0.0406611	0.0611197	0.0921015	0.139019	0.210071	0.317669	0.480612	1.10105	0.000887159	0.000887159	0.000887159	0.000887159	0.000887159	0.000887159	0.000887159	0.000887159	0.000887159
CH4	67	0.00837907	0.00903355	0.00974467	0.0105173	0.0113569	0.012269	0.0132602	0.0143371	0.0155072	0.0167785	0.0249889	0.0374225	0.0562515	0.0847657	0.127947	0.193339	0.292367	0.442332	1.01335	0.000816497	0.000816497	0.000816497	0.000816497	0.000816497	0.000816497	0.000816497	0.000816497	0.000816497
CH4	68	0.00771169	0.00831404	0.00896852	0.00967964	0.0104523	0.0112918	0.012204	0.0131951	0.014272	0.0154421	0.0229986	0.0344418	0.0517712	0.0780142	0.117756	0.17794	0.26908	0.4071	0.932639	0.000751464	0.000751464	0.000751464	0.000751464	0.000751464	0.000751464	0.000751464	0.000751464	0.000751464
CH4	69	0.00709746	0.00765184	0.00825419	0.00890867	0.00961979	0.0103924	0.011232	0.0121442	0.0131353	0.0142122	0.0211668	0.0316986	0.0476477	0.0718005	0.108377	0.163767	0.247648	0.374675	0.858355	0.000691611	0.000691611	0.000691611	0.000691611	0.000691611	0.000691611	0.000691611	0.000691611	0.000691611
CH4	70	0.00653216	0.00704238	0.00759675	0.0081991	0.00885358	0.0095647	0.0103374	0.0111769	0.0120891	0.0130802	0.0194809	0.0291738	0.0438526	0.0660817	0.0997447	0.150723	0.227923	0.344833	0.789988	0.000636525	0.000636525	0.000636525	0.000636525	0.000636525	0.000636525	0.000636525	0.000636525	0.000636525
CH4	71	0.00601188	0.00648146	0.00699168	0.00754605	0.0081484	0.00880288	0.009514	0.0102867	0.0111262	0.0120384	0.0179292	0.0268502	0.0403598	0.0608183	0.0918002	0.138718	0.209769	0.317367	0.727067	0.000585827	0.000585827	0.000585827	0.000585827	0.000585827	0.000585827	0.000585827	0.000585827	0.000585827
CH4	72	0.00553304	0.00596522	0.0064348	0.00694502	0.00749939	0.00810174	0.00875622	0.00946734	0.01024	0.0110795	0.0165012	0.0247116	0.0371452	0.0559742	0.0844884	0.127669	0.193061	0.292089	0.669157	1.53389	0.000539166	0.000539166	0.000539166	0.000539166	0.000539166	0.000539166	0.000539166	0.000539166
CH4	73	0.00509234	0.0054901	0.00592228	0.00639186	0.00690207	0.00745645	0.0080588	0.00871328	0.0094244	0.0101971	0.0151869	0.0227433	0.0341866	0.0515159	0.077759	0.117501	0.177684	0.268825	0.615859	1.41172	0.000496222	0.000496222	0.000496222	0.000496222	0.000496222	0.000496222	0.000496222	0.000496222
CH4	74	0.00468674	0.00505282	0.00545057	0.00588275	0.00635233	0.00686255	0.00741693	0.00801928	0.00867375	0.00938487	0.0139773	0.0209318	0.0314637	0.0474127	0.0715656	0.108142	0.163532	0.247413	0.566807	1.29928	0.000456699	0.000456699	0.000456699	0.000456699	0.000456699	0.000456699	0.000456699	0.000456699
CH4	75	0.00431345	0.00465037	0.00501644	0.0054142	0.00584638	0.00631596	0.00682618	0.00738055	0.0079829	0.00863738	0.012864	0.0192647	0.0289576	0.0436364	0.0658654	0.0995285	0.150507	0.227707	0.521661	1.19579	0.000420323	0.000420323	0.000420323	0.000420323	0.000420323	0.000420323	0.000420323	0.000420323
CH4	76	0.00396989	0.00427997	0.00461689	0.00498296	0.00538072	0.0058129	0.00628248	0.0067927	0.00734707	0.00794942	0.0118394	0.0177302	0.0266512	0.0401608	0.0606193	0.0916012	0.138519	0.20957	0.480111	1.10055	0.000386845	0.000386845	0.000386845	0.000386845	0.000386845	0.000386845	0.000386845	0.000386845
CH4	77	0.00365369	0.00393907	0.00424916	0.00458608	0.00495215	0.00534991	0.00578209	0.00625167	0.00676189	0.00731626	0.0108964	0.0163181	0.0245284	0.036962	0.0557911	0.0843052	0.127486	0.192878	0.441871	1.01289	0.000356033	0.000356033	0.000356033	0.000356033	0.000356033	0.000356033	0.000356033	0.000356033
CH4	78	0.00336268	0.00362533	0.00391072	0.0042208	0.00455772	0.00492379	0.00532155	0.00575373	0.00622331	0.00673353	0.0100285	0.0150183	0.0225748	0.034018	0.0513474	0.0775904	0.117332	0.177516	0.406677	0.932215	0.000327391	0.000327391	0.000327391	0.000327391	0.000327391	0.000327391	0.000327391	0.000327391
CH4	79	0.00309484	0.00333658	0.00359923	0.00388462	0.0041947	0.00453162	0.00489769	0.00529545	0.00572763	0.00619721	0.00922975	0.0138221	0.0207767	0.0313085	0.0472576	0.0714104	0.107987	0.163377	0.374285	0.857965	0.000301599	0.000301599	0.000301599	0.000301599	0.000301599	0.000301599	0.000301599	0.000301599
CH4	80	0.00284834	0.00307082	0.00331256	0.00357521	0.0038606	0.00417068	0.0045076	0.00487367	0.00527143	0.00570361	0.00849461	0.0127212	0.0191219	0.0288149	0.0434936	0.0657227	0.0993857	0.150364	0.344474	0.789629	0.000277577	0.000277577	0.000277577	0.000277577	0.000277577	0.000277577	0.000277577	0.000277577
CH4	81	0.00262148	0.00282624	0.00304872	0.00329045	0.00355311	0.00383849	0.00414857	0.00448549	0.00485157	0.00524932	0.00781803	0.011708	0.0175988	0.0265198	0.0400294	0.0604879	0.0914698	0.138388	0.317037	0.726736	0.000255468	0.000255468	0.000255468	0.000255468	0.000255468	0.000255468	0.000255468	0.000255468
CH4	82	0.00241268	0.00260113	0.00280589	0.00302837	0.0032701	0.00353276	0.00381814	0.00412823	0.00446515	0.00483122	0.00719533	0.0107755	0.0161971	0.0244075	0.0368411	0.0556701	0.0841843	0.127365	0.291785	0.668853	1.53359	0.000235121	0.000235121	0.000235121	0.000235121	0.000235121	0.000235121	0.000235121
CH4	83	0.00222051	0.00239395	0.0025824	0.00278716	0.00300964	0.00325138	0.00351403	0.00379942	0.0041095	0.00444642	0.00662223	0.00991721	0.014907	0.0224635	0.0339067	0.0512361	0.0774791	0.117221	0.268545	0.615579	1.41144	0.000216394	0.000216394	0.000216394	0.000216394	0.000216394	0.000216394	0.000216394
CH4	84	0.00204365	0.00220328	0.00237672	0.00256517	0.00276993	0.00299241	0.00323414	0.0034968	0.00378218	0.00409227	0.00609478	0.00912732	0.0137197	0.0206743	0.0312061	0.0471552	0.071308	0.107884	0.247156	0.566549	1.29902	0.000199158	0.000199158	0.000199158	0.000199158	0.000199158	0.000199158	0.000199158
CH4	85	0.00188088	0.00202779	0.00218742	0.00236086	0.00254931	0.00275407	0.00297655	0.00321828	0.00348094	0.00376632	0.00560933	0.00840034	0.012627	0.0190276	0.0287206	0.0433993	0.0656284	0.0992915	0.22747	0.521424	1.19555	0.000183295	0.000183295	0.000183295	0.000183295	0.000183295	0.000183295	0.000183295
CH4	86	0.00173107	0.00186628	0.00201319	0.00217282	0.00234626	0.00253471	0.00273947	0.00296195	0.00320369	0.00346634	0.00516256	0.00773126	0.0116212	0.0175121	0.026433	0.0399426	0.0604012	0.091383	0.209352	0.479893	1.10033	0.00016854	0.00016854	0.00016854	0.00016854	0.00016854	0.00016854	0.00016854
CH4	87	0.00159319	0.00171763	0.00185284	0.00199975	0.00215938	0.00233282	0.00252127	0.00272603	0.00294852	0.00319025	0.00475137	0.00711547	0.0106956	0.0161173	0.0243277	0.0367612	0.0555903	0.0841045	0.192678	0.44167	1.01269	0.00015527	0.00015527	0.00015527	0.00015527	0.00015527	0.00015527	0.00015527
CH4	88	0.00146629	0.00158082	0.00170527	0.00184048	0.00198739	0.00214702	0.00232046	0.00250891	0.00271367	0.00293615	0.00437293	0.00654874	0.00984372	0.0148335	0.02239	0.0338333	0.0511626	0.0774056	0.177331	0.406492	0.93203	0.000142905	0.000142905	0.000142905	0.000142905	0.000142905	0.000142905	0.000142905
CH4	89	0.0013495	0.00145491	0.00156944	0.00169388	0.0018291	0.00197601	0.00213564	0.00230908	0.00249753	0.00270229	0.00402463	0.00602714	0.00905968	0.0136521	0.0206067	0.0311385	0.0470875	0.0712404	0.163207	0.374115	0.857795	0.000131523	0.000131523	0.000131523	0.000131523	0.000131523	0.000131523	0.000131523
CH4	90	0.00124202	0.00133903	0.00144444	0.00155897	0.00168341	0.00181862	0.00196554	0.00212516	0.0022986	0.00248705	0.00370407	0.00554708	0.00833808	0.0125647	0.0189654	0.0286583	0.0433371	0.0655662	0.150208	0.344317	0.789473	0.000121047	0.000121047	0.000121047	0.000121047	0.000121047	0.000121047	0.000121047
CH4	91	0.00114309	0.00123238	0.00132939	0.0014348	0.00154933	0.00167377	0.00180898	0.0019559	0.00211552	0.00228896	0.00340904	0.00510526	0.00767397	0.0115639	0.0174548	0.0263757	0.0398853	0.0603439	0.138244	0.316893	0.726592	0.000111406	0.000111406	0.000111406	0.000111406	0.000111406	0.000111406	0.000111406
CH4	92	0.00105205	0.00113422	0.00122351	0.00132052	0.00142593	0.00154046	0.0016649	0.00180011	0.00194702	0.00210665	0.00313752	0.00469863	0.00706274	0.0106429	0.0160645	0.0242749	0.0367085	0.0555376	0.127233	0.291653	0.66872	1.53346	0.000102428	0.000102428	0.000102428	0.000102428	0.000102428	0.000102428
CH4	93	0.000968252	0.00104388	0.00112606	0.00121534	0.00131235	0.00141776	0.00153229	0.00165673	0.00179195	0.00193886	0.00288762	0.00432439	0.0065002	0.00979519	0.014785	0.0223415	0.0337847	0.0511141	0.117099	0.268423	0.615457	1.41132	9.43743e-05	9.43743e-05	9.43743e-05	9.43743e-05	9.43743e-05	9.43743e-05
CH4	94	0.000891132	0.000960737	0.00103637	0.00111854	0.00120783	0.00130484	0.00141025	0.00152478	0.00164922	0.00178443	0.00265762	0.00397996	0.00598247	0.00901501	0.0136074	0.020562	0.0310938	0.0470429	0.107772	0.247043	0.566437	1.29891	9.66808e-08	9.66808e-08	9.66808e-08	9.66808e-08	9.66808e-08	9.66808e-08
CH4	95	0.000820155	0.000884216	0.000953821	0.00102945	0.00111162	0.00120091	0.00129792	0.00140333	0.00151786	0.0016423	0.00244595	0.00366296	0.00550597	0.00829698	0.0125236	0.0189242	0.0286172	0.043296	0.0991881	0.227367	0.521321	1.19545	8.68498e-05	8.68498e-05	8.68498e-05	8.68498e-05	8.68498e-05	8.68498e-05
CH4	96	0.00075483	0.000813789	0.00087785	0.000947455	0.00102308	0.00110526	0.00119454	0.00129156	0.00139696	0.00151149	0.00225113	0.00337121	0.00506743	0.00763613	0.0115261	0.017417	0.0263379	0.0398475	0.0912879	0.209257	0.479798	1.10023	7.98504e-05	7.98504e-05	7.98504e-05	7.98504e-05	7.98504e-05	7.98504e-05
CH4	97	0.000694709	0.000748972	0.00080793	0.000871992	0.000941597	0.00101723	0.0010994	0.00118869	0.0012857	0.00139111	0.00207183	0.0031027	0.00466381	0.00702792	0.0106081	0.0160297	0.0242401	0.0366737	0.0840169	0.19259	0.441583	1.0126	7.35723e-05	7.35723e-05	7.35723e-05	7.35723e-05	7.35723e-05	7.35723e-05
CH4	98	0.000639376	0.000689317	0.00074358	0.000802539	0.0008666	0.000936205	0.00101183	0.00109401	0.00118329	0.00128031	0.00190681	0.00285557	0.00429235	0.00646816	0.00976314	0.014753	0.0223094	0.0337527	0.0773251	0.17725	0.406411	0.93195	6.77124e-05	6.77124e-05	6.77124e-05	6.77124e-05	6.77124e-05	6.77124e-05
CH4	99	0.00058845	0.000634414	0.000684354	0.000738617	0.000797576	0.000861637	0.000931243	0.00100687	0.00108905	0.00117833	0.00175494	0.00262813	0.00395047	0.00595298	0.00898552	0.0135779	0.0205325	0.0310643	0.0711662	0.163133	0.374041	0.857721	0	0	0	0	0	0
CH4	100	0.000541581	0.000583883	0.000629846	0.000679787	0.00073405	0.000793009	0.00085707	0.000926675	0.0010023	0.00108448	0.00161516	0.0024188	0.00363582	0.00547883	0.00826983	0.0124964	0.0188971	0.0285901	0.0654979	0.150139	0.344249	0.789404	0.000172339	0.000172339	0.000172339	0.000172339	0.000172339	0.000172339
CH4	101	0.000498445	0.000537378	0.00057968	0.000625643	0.000675584	0.000729847	0.000788806	0.000852867	0.000922472	0.000998101	0.00148651	0.00222615	0.00334623	0.00504245	0.00761115	0.0115011	0.017392	0.0263129	0.0602811	0.138181	0.31683	0.726529	0	0	0	0	0	0
CH4	102	0.000458744	0.000494576	0.000533509	0.000575811	0.000621774	0.000671715	0.000725978	0.000784937	0.000848998	0.000918603	0.00136811	0.00204884	0.0030797	0.00464082	0.00700493	0.0105851	0.0160067	0.0242171	0.0554797	0.127175	0.291595	0.668662	1.53345	9.3256e-05	9.3256e-05	9.3256e-05	9.3256e-05	9.3256e-05
CH4	103	0.000422206	0.000455184	0.000491016	0.000529949	0.000572251	0.000618214	0.000668155	0.000722418	0.000781376	0.000845438	0.00125914	0.00188565	0.00283441	0.00427118	0.00644699	0.00974198	0.0147318	0.0222882	0.0510609	0.117046	0.26837	0.615404	1.41126	0	0	0	0	0
CH4	104	0.000388578	0.000418929	0.000451907	0.000487739	0.000526672	0.000568974	0.000614937	0.000664878	0.000719141	0.0007781	0.00115885	0.00173546	0.00260865	0.00393099	0.0059335	0.00896604	0.0135584	0.020513	0.0469939	0.107723	0.246994	0.566388	1.29886	5.87573e-08	5.87573e-08	5.87573e-08	5.87573e-08	5.87573e-08
CH4	105	0.000357628	0.000385562	0.000415913	0.000448891	0.000484723	0.000523656	0.000565958	0.000611921	0.000661862	0.000716125	0.00106655	0.00159723	0.00240088	0.00361789	0.0054609	0.00825191	0.0124785	0.0188792	0.0432509	0.099143	0.227322	0.521276	1.19541	0	0	0	0	0
CH4	106	0.000328857	0.000354852	0.000382786	0.000413137	0.000446115	0.000481947	0.00052088	0.000563182	0.000609145	0.000659086	0.000981603	0.00147001	0.00220965	0.00332973	0.00502595	0.00759465	0.0114846	0.0173755	0.039806	0.0912464	0.209216	0.479757	1.10019	7.89937e-05	7.89937e-05	7.89937e-05	7.89937e-05	7.89937e-05
CH4	107	0.00030295	0.000326305	0.000351997	0.000380231	0.000410583	0.000443561	0.000479393	0.000518325	0.000560628	0.000606591	0.00090342	0.00135293	0.00203365	0.00306452	0.00462564	0.00698975	0.0105699	0.0159915	0.0366355	0.0839787	0.192552	0.441545	1.01256	0	0	0	0	0
CH4	108	0.00027882	0.000300599	0.000324257	0.000349648	0.00037788	0.000408232	0.00044121	0.000477041	0.000515974	0.000558277	0.000831464	0.00124517	0.00187167	0.00282043	0.00425721	0.00643302	0.009728	0.0147178	0.0337175	0.0772899	0.177215	0.406376	0.931915	0	0	0	0	0
CH4	109	0.000256613	0.000276656	0.000298435	0.000322093	0.000347486	0.000375716	0.000406068	0.000439046	0.000474878	0.00051381	0.000765238	0.00114599	0.0017226	0.00259579	0.00391813	0.00592064	0.00895318	0.0135456	0.031032	0.0711339	0.1631	0.374009	0.857689	6.69582e-05	6.69582e-05	6.69582e-05	6.69582e-05	6.69582e-05
CH4	110	0.000236174	0.000254621	0.000274665	0.000296443	0.000320101	0.000345496	0.000373725	0.000404076	0.000437054	0.000472886	0.000704288	0.00105472	0.00158539	0.00238904	0.00360605	0.00544907	0.00824007	0.0124667	0.0285603	0.0654681	0.15011	0.344219	0.789375	0	0	0	0	0
CH4	111	0.000217363	0.000234341	0.000252788	0.000272832	0.00029461	0.000318268	0.00034366	0.000371892	0.000402243	0.000435221	0.000648192	0.000970709	0.00145912	0.00219875	0.00331884	0.00501505	0.00758376	0.0114737	0.0262855	0.0602537	0.138153	0.316803	0.726502	0	0	0	0	0
CH4	112	0.00020005	0.000215676	0.000232654	0.000251101	0.000271145	0.000292923	0.000316586	0.000341974	0.000370205	0.000400556	0.000596565	0.000893394	0.0013429	0.00202363	0.00305449	0.00461561	0.00697972	0.0105599	0.0241919	0.0554545	0.12715	0.29157	0.668637	1.5335	8.17e-05	8.17e-05	8.17e-05	8.17e-05
CH4	113	0.000184116	0.000198497	0.000214123	0.000231101	0.000249548	0.000269592	0.00029137	0.000315033	0.000340423	0.000368653	0.000549049	0.000822236	0.00123594	0.00186245	0.00281121	0.00424798	0.00642379	0.00971878	0.022265	0.0510376	0.117022	0.268346	0.615381	1.41124	0	0	0	0
CH4	114	0.000169452	0.000182687	0.000197068	0.000212694	0.000229672	0.000248119	0.000268163	0.000289941	0.000313604	0.000338995	0.000505318	0.000756746	0.0011375	0.00171411	0.0025873	0.00390964	0.00591214	0.00894469	0.0204917	0.0469726	0.107702	0.246973	0.566366	1.29884	0	0	0	0
CH4	115	0.000155808	0.000167981	0.000181372	0.000195753	0.000211379	0.000228357	0.000246804	0.000266848	0.000288626	0.000312289	0.00046507	0.000696472	0.0010469	0.00157758	0.00238122	0.00359824	0.00544125	0.00823225	0.0188595	0.0432312	0.0991234	0.227302	0.521256	1.19539	0	0	0	0
CH4	116	0.000143545	0.000154755	0.000166771	0.000180162	0.000194543	0.000210169	0.000227146	0.000245594	0.000265637	0.000287416	0.000428027	0.000640999	0.000963516	0.00145193	0.00219156	0.00331164	0.00500786	0.00757656	0.0173574	0.0397879	0.0912283	0.209198	0.479738	1.10018	6.36972e-05	6.36972e-05	6.36972e-05	6.36972e-05
CH4	117	0.000132112	0.000142431	0.000153641	0.000165658	0.000179048	0.000193429	0.000209054	0.000226032	0.00024448	0.000264523	0.000393936	0.000589944	0.000886773	0.00133628	0.00201701	0.00304787	0.00460899	0.0069731	0.0159749	0.0366189	0.0839621	0.192535	0.441528	1.01255	0	0	0	0
CH4	118	0.000121589	0.000131087	0.000141406	0.000152615	0.000164631	0.000178022	0.000192404	0.000208029	0.000225007	0.000243454	0.000362559	0.000542955	0.000816142	0.00122985	0.00185635	0.00280511	0.00424189	0.0064177	0.0147025	0.0337022	0.0772746	0.1772	0.406361	0.931899	0	0	0	0
CH4	119	0.000111905	0.000120646	0.000130143	0.000140462	0.000151674	0.000163689	0.000177079	0.00019146	0.000207086	0.000224064	0.000333392	0.00049971	0.000751138	0.00113189	0.0017085	0.00258169	0.00390403	0.00590654	0.0135315	0.0310179	0.0711198	0.163086	0.373995	0.857675	0	0	0	0
CH4	120	0.000102886	0.000111036	0.000119777	0.000129274	0.000139593	0.000150806	0.000162821	0.00017621	0.000190591	0.000206217	0.000307127	0.000459908	0.00069131	0.00104174	0.00157242	0.00237606	0.00359308	0.00543609	0.0124537	0.0285473	0.0654552	0.150097	0.344206	0.789362	0	0	0	0
CH4	121	9.4797e-05	0.000102088	0.000110237	0.000118978	0.000128475	0.000138794	0.000150006	0.000162022	0.000175411	0.000189792	0.000282665	0.000423277	0.000636248	0.000958765	0.00144718	0.00218681	0.00330689	0.00500311	0.0114618	0.0262736	0.0602417	0.138142	0.316791	0.72649	0	0	0	0
CH4	122	9.71138e-08	9.40613e-05	0.000101353	0.000109501	0.000118242	0.000127739	0.000138058	0.000149271	0.000161288	0.000174675	0.000260151	0.000389564	0.000585572	0.000882401	0.00133191	0.00201263	0.0030435	0.00460462	0.0105489	0.0241809	0.0554435	0.127139	0.291559	0.668626	1.53348	6.3577e-05	6.3577e-05	6.3577e-05
CH4	123	8.72388e-05	9.63601e-08	9.33841e-05	0.000100676	0.000108824	0.000117565	0.000127062	0.000137381	0.000148593	0.000160611	0.00023943	0.000358535	0.000538932	0.000812119	0.00122582	0.00185233	0.00280109	0.00423787	0.00970866	0.0222549	0.0510275	0.117012	0.268336	0.615371	1.41123	0	0	0
CH4	124	8.02081e-05	8.65617e-05	9.56664e-08	9.27609e-05	0.000100054	0.000108201	0.000116942	0.000126439	0.000136758	0.00014797	0.00022036	0.000329692	0.000496006	0.000747434	0.00112819	0.00170479	0.00257799	0.00390032	0.00893537	0.0204824	0.0469632	0.107692	0.246964	0.566357	1.29883	0	0	0
CH4	125	7.39019e-05	7.95856e-05	8.59386e-05	9.50279e-08	9.21873e-05	9.9481e-05	0.000107519	0.000116368	0.000125865	0.000136185	0.000202809	0.000303719	0.0004565	0.000687902	0.00103833	0.00156901	0.00237265	0.00358967	0.00822368	0.018851	0.0432227	0.0991148	0.227293	0.521247	1.19538	0	0	0
CH4	126	0	7.33283e-05	7.90126e-05	8.5365e-05	9.44403e-08	9.16594e-05	9.90621e-05	0.000106992	0.00011584	0.000125338	0.000186655	0.000279528	0.00042014	0.000633111	0.000955629	0.00144404	0.00218367	0.00330375	0.00756868	0.0173495	0.03978	0.0912204	0.20919	0.479731	1.10017	0	0	0
CH4	127	0.000188093	0	7.28004e-05	7.84853e-05	8.48372e-05	9.38995e-08	9.11736e-05	9.85762e-05	0.000106506	0.000115355	0.000171788	0.000257264	0.000386677	0.000582685	0.000879514	0.00132902	0.00200975	0.00304061	0.00696584	0.0159676	0.0366116	0.0839548	0.192528	0.441521	1.01254	0	0	0
CH4	128	0	0.000186633	0	7.23145e-05	7.8e-05	8.42664e-05	9.34018e-08	9.07264e-05	9.81291e-05	0.00010606	0.000157956	0.000236773	0.000355878	0.000536275	0.000809462	0.00122317	0.00184967	0.00279843	0.00641102	0.0146958	0.0336955	0.0772679	0.177193	0.406354	0.931893	0	0	0
CH4	129	0.000101845	0	0.000185289	0	7.18674e-05	7.76383e-05	8.38198e-05	9.29437e-08	9.03149e-05	9.77175e-05	0.000145524	0.000217914	0.000327249	0.000493561	0.000744989	0.00112574	0.00170235	0.00257554	0.00590039	0.0135253	0.0310117	0.0711136	0.16308	0.373988	0.857668	0	0	0
CH4	130	0	0.000101054	0	0.000184053	0	7.14559e-05	7.72268e-05	8.34087e-05	9.25221e-08	1.00108e-07	0.000133934	0.000200558	0.000301468	0.000454249	0.000685651	0.00103608	0.00156676	0.0023704	0.00543043	0.012448	0.0285417	0.0654495	0.150091	0.344201	0.789356	0	0	0
CH4	131	5.90204e-08	0	0.000100327	0	0.000182915	0	7.10771e-05	7.6848e-05	8.30303e-05	8.99282e-05	0.000123266	0.000184584	0.000277456	0.000418069	0.00063104	0.000953557	0.00144197	0.0021816	0.0049979	0.0114566	0.0262684	0.0602365	0.138136	0.316785	0.726485	0	0	0
CH4	132	0	5.85624e-08	0	9.9657e-05	0	0.000181867	0	7.07285e-05	7.64995e-05	8.26821e-05	0.000113448	0.000169882	0.000255357	0.00038477	0.000580778	0.000877607	0.00132712	0.00200784	0.00459982	0.0105441	0.0241761	0.0554388	0.127134	0.291554	0.668621	1.53347	0	0
CH4	133	8.6258e-05	0	5.81408e-08	0	9.90408e-05	0	0.000180903	0	7.04077e-05	7.61786e-05	0.000104305	0.000156203	0.000235018	0.000354124	0.00053452	0.000807707	0.00122141	0.00184792	0.00423345	0.00970425	0.0222505	0.0510231	0.117008	0.268332	0.615366	1.41123	0	0
CH4	134	0	8.55885e-05	0	5.77527e-08	0	9.84127e-05	0	0.000180016	0	7.01124e-05	9.61042e-05	0.000143909	0.000216299	0.000325635	0.000491946	0.000743374	0.00112413	0.00170073	0.00389626	0.00893131	0.0204783	0.0469592	0.107688	0.24696	0.566353	1.29882	6.33932e-05	6.33932e-05
CH4	135	0	0	8.49723e-05	0	5.73956e-08	0	9.7891e-05	0	0.000179199	0	9.84529e-08	0.000132447	0.000199071	0.000299982	0.000452763	0.000684165	0.00103459	0.00156527	0.00358593	0.00821995	0.0188472	0.0432189	0.0991111	0.22729	0.521244	1.19537	0	0
CH4	136	7.29776e-05	0	0	8.44053e-05	0	1.1803e-07	0	9.74109e-05	0	0.000178448	8.84417e-05	0.000121898	0.000183216	0.000276089	0.000416701	0.000629672	0.000952189	0.0014406	0.00330032	0.00756524	0.0173461	0.0397766	0.091217	0.209186	0.479727	1.10016	0	0
CH4	137	0	7.24112e-05	0	0	8.38833e-05	0	1.17404e-07	0	9.69691e-05	0	8.13141e-05	0.000112189	0.000168466	0.000254098	0.000383511	0.00057952	0.000876349	0.00132586	0.00303745	0.00696267	0.0159645	0.0366084	0.0839517	0.192525	0.441517	1.01254	0	0
CH4	138	0	0	7.18899e-05	0	0	8.3403e-05	0	1.16828e-07	0	9.65624e-05	7.49209e-05	0.000103147	0.000155202	0.00023386	0.000352664	0.000533361	0.000806548	0.00122025	0.00279552	0.0064081	0.0146929	0.0336926	0.077265	0.17719	0.406351	0.93189	0	0
CH4	139	8.91666e-05	0	0	7.14087e-05	0	0	8.29609e-05	0	1.16298e-07	0	6.89535e-05	9.50376e-05	0.000142843	0.000215233	0.000324871	0.00049088	0.000742308	0.00112306	0.00257286	0.00589771	0.0135226	0.031009	0.0711109	0.163077	0.373986	0.857666	0	0
CH4	140	0	8.84745e-05	0	0	7.09671e-05	0	0	8.2554e-05	0	1.15811e-07	0	9.73603e-08	0.000131466	0.00019809	0.000299	0.000451782	0.000683184	0.00103361	0.00236793	0.00542796	0.0124456	0.0285392	0.065447	0.150088	0.344198	0.789354	0	0
CH4	141	0	0	8.78376e-05	0	0	7.05608e-05	0	0	8.21796e-05	0	0.000175498	8.74602e-05	0.000120995	0.000182312	0.000275185	0.000415798	0.000628769	0.000951286	0.00217933	0.00499563	0.0114543	0.0262661	0.0602343	0.138134	0.316783	0.726483	0	0
CH4	142	0	0	0	8.72529e-05	0	0	7.01868e-05	0	0	8.18349e-05	0	8.04116e-05	0.000111357	0.000167636	0.000253267	0.00038268	0.000578688	0.000875517	0.00200575	0.00459773	0.010542	0.024174	0.0554367	0.127132	0.291552	0.668619	1.53343	0
CH4	143	6.95196e-05	0	0	0	8.67133e-05	0	0	6.98425e-05	0	0	9.49653e-05	7.40894e-05	0.000102383	0.000154437	0.000233095	0.0003519	0.000532596	0.000805783	0.00184599	0.00423153	0.00970232	0.0222486	0.0510212	0.117006	0.26833	0.615364	1.41122	0
CH4	144	0	6.898e-05	0	0	0	8.62168e-05	0	0	6.95257e-05	0	0	6.81883e-05	9.43333e-05	0.000142139	0.000214529	0.000324167	0.000490176	0.000741604	0.00169896	0.00389449	0.00892954	0.0204765	0.0469574	0.107687	0.246958	0.566351	1.29882	0
CH4	145	0	0	6.84835e-05	0	0	0	8.57598e-05	0	0	6.92341e-05	6.07605e-08	0	9.66387e-08	0.000130817	0.000197442	0.000298352	0.000451134	0.000682536	0.00156364	0.0035843	0.00821832	0.0188456	0.0432173	0.0991094	0.227288	0.521242	1.19537	0
CH4	146	0	0	0	6.80264e-05	0	0	0	8.53392e-05	0	0	0	0.000173551	8.68121e-05	0.000120398	0.000181716	0.000274589	0.000415201	0.000628173	0.0014391	0.00329882	0.00756374	0.0173446	0.0397751	0.0912155	0.209185	0.479726	1.10016	0
CH4	147	0	0	0	0	6.76058e-05	0	0	0	8.49521e-05	0	8.05364e-05	0	7.98157e-05	0.000110808	0.000167087	0.000252718	0.000382131	0.000578139	0.00132448	0.00303607	0.00696129	0.0159631	0.0366071	0.0839503	0.192523	0.441516	1.01254	0
CH4	148	0	0	0	0	0	6.72186e-05	0	0	0	8.45958e-05	0	9.39114e-05	7.35403e-05	0.000101878	0.000153932	0.000232589	0.000351395	0.000532091	0.00121898	0.00279425	0.00640683	0.0146916	0.0336914	0.0772637	0.177189	0.40635	0.931888	0
CH4	149	6.94518e-05	0	0	0	0	0	6.68623e-05	0	0	0	0	0	6.76829e-05	9.38682e-05	0.000141674	0.000214064	0.000323702	0.000489711	0.00112189	0.00257169	0.00589654	0.0135215	0.0310079	0.0711098	0.163076	0.373985	0.857665	0
CH4	150	0	6.89128e-05	0	0	0	0	0	6.65344e-05	0	0	6.80898e-05	6.00862e-08	0	9.61623e-08	0.000130389	0.000197014	0.000297924	0.000450706	0.00103254	0.00236686	0.00542689	0.0124445	0.0285381	0.065446	0.150087	0.344197	0.789353	0
CH4	151	0	0	6.84167e-05	0	0	0	0	0	6.62326e-05	0	0	0	0.000172264	8.63841e-05	0.000120004	0.000181322	0.000274195	0.000414808	0.000950296	0.00217834	0.00499464	0.0114533	0.0262651	0.0602333	0.138133	0.316782	0.726482	0
CH4	152	0	0	0	6.79601e-05	0	0	0	0	0	6.59549e-05	0	7.9548e-05	0	7.94222e-05	0.000110446	0.000166725	0.000252356	0.000381769	0.000874606	0.00200484	0.00459682	0.0105411	0.0241731	0.0554358	0.127131	0.291551	0.668618	1.53344
CH4	153	0	0	0	0	6.75399e-05	0	0	0	0	0	8.31975e-05	0	9.32154e-05	7.31778e-05	0.000101545	0.000153598	0.000232256	0.000351061	0.000804945	0.00184516	0.00423069	0.00970148	0.0222478	0.0510204	0.117005	0.268329	0.615363	1.41122
CH4	154	0	0	0	0	0	6.71531e-05	0	0	0	0	0	0	0	6.73492e-05	9.35611e-05	0.000141367	0.000213757	0.000323395	0.000740832	0.00169819	0.00389372	0.00892877	0.0204757	0.0469566	0.107686	0.246957	0.56635	1.29882
CH4	155	0	0	0	0	0	0	6.67972e-05	0	0	0	0	6.74287e-05	5.87317e-08	0	9.58477e-08	0.000130107	0.000196731	0.000297642	0.000681825	0.00156293	0.00358359	0.00821761	0.0188449	0.0432166	0.0991087	0.227287	0.521241	1.19537
CH4	156	0	0	0	0	0	0	0	6.64696e-05	0	0	0	0	0	0.000171415	8.61014e-05	0.000119744	0.000181062	0.000273935	0.000627519	0.00143845	0.00329816	0.00756308	0.0173439	0.0397744	0.0912148	0.209184	0.479725	1.10016
CH4	157	0	0	0	0	0	0	0	0	6.61087e-05	0	6.48647e-05	0	7.89594e-05	0	7.91624e-05	0.000110207	0.000166486	0.000252116	0.000577537	0.00132388	0.00303547	0.00696069	0.0159625	0.0366065	0.0839497	0.192523	0.441515	1.01254
CH4	158	0	0	0	0	0	0	0	0	0	6.58314e-05	0	8.22742e-05	0	9.27559e-05	7.29384e-05	0.000101325	0.000153378	0.000232035	0.000531537	0.00121843	0.0027937	0.00640628	0.0146911	0.0336908	0.0772632	0.177189	0.406349	0.931888
CH4	159	0	0	0	0	0	0	0	0	0	0	0	0	0	0	6.71289e-05	9.33583e-05	0.000141164	0.000213554	0.000489201	0.00112138	0.00257118	0.00589603	0.013521	0.0310074	0.0711093	0.163076	0.373984	0.857664
CH4	160	0	0	0	0	0	0	0	0	0	0	0	0	6.6929e-05	5.84422e-08	0	9.56399e-08	0.00012992	0.000196545	0.000450237	0.00103207	0.00236639	0.00542642	0.012444	0.0285377	0.0654455	0.150087	0.344197	0.789352
CH4	161	6.92019e-05	0	0	0	0	0	0	0	0	0	0	0	0	0	0.000170854	8.59148e-05	0.000119572	0.00018089	0.000414376	0.000949864	0.00217791	0.00499421	0.0114529	0.0262647	0.0602328	0.138133	0.316782	0.726481
CH4	162	0	6.86648e-05	0	0	0	0	0	0	0	0	0	6.41448e-05	0	7.85701e-05	0	7.89908e-05	0.000110048	0.000166328	0.000381371	0.000874208	0.00200444	0.00459643	0.0105407	0.0241727	0.0554354	0.127131	0.29155	0.668618
CH4	163	0	0	6.81705e-05	0	0	0	0	0	0	0	6.47433e-05	0	8.16645e-05	0	9.24524e-05	7.27803e-05	0.000101179	0.000153232	0.000350696	0.000804579	0.00184479	0.00423033	0.00970112	0.0222474	0.05102	0.117005	0.268329	0.615363
CH4	164	0	0	0	6.77155e-05	0	0	0	0	0	0	0	0	0	0	0	6.69834e-05	9.32244e-05	0.00014103	0.000323058	0.000740495	0.00169785	0.00389338	0.00892844	0.0204754	0.0469563	0.107685	0.246957	0.56635
CH4	165	0	0	0	0	6.72968e-05	0	0	0	0	0	0	0	0	6.65991e-05	5.82509e-08	0	9.55027e-08	0.000129797	0.000297332	0.000681515	0.00156262	0.00358328	0.0082173	0.0188446	0.0432163	0.0991084	0.227287	0.521241
CH4	166	0	0	0	0	0	6.68379e-05	0	0	0	0	0	0	0	0	0	0.000170484	8.57916e-05	0.000119459	0.00027365	0.000627233	0.00143816	0.00329788	0.0075628	0.0173436	0.0397742	0.0912145	0.209184	0.479725
CH4	167	0	0	0	0	0	0	6.64836e-05	0	0	0	0	0	6.36695e-05	0	7.8313e-05	0	7.88775e-05	0.000109944	0.000251854	0.000577275	0.00132361	0.0030352	0.00696043	0.0159622	0.0366062	0.0839494	0.192523	0.441515
CH4	168	0	0	0	0	0	0	0	6.61575e-05	0	0	0	6.40238e-05	0	8.12619e-05	0	9.2252e-05	7.26759e-05	0.000101083	0.000231794	0.000531296	0.00121819	0.00279345	0.00640604	0.0146908	0.0336906	0.0772629	0.177188	0.406349
CH4	169	0	0	0	0	0	0	0	0	6.59168e-05	0	0	0	0	0	0	0	6.68873e-05	9.3136e-05	0.000213332	0.000488979	0.00112116	0.00257096	0.00589581	0.0135207	0.0310071	0.071109	0.163075	0.373984
CH4	170	0	0	0	0	0	0	0	0	0	6.56404e-05	0	0	0	0	6.63812e-05	5.81247e-08	0	9.54121e-08	0.00019634	0.000450032	0.00103186	0.00236618	0.00542621	0.0124438	0.0285375	0.0654453	0.150087	0.344196
CH4	171	0	0	0	0	0	0	0	0	0	0	0	0	0	0	0	0	0.000170239	8.57102e-05	0.000180702	0.000414188	0.000949676	0.00217772	0.00499402	0.0114527	0.0262645	0.0602326	0.138132	0.316782
CH4	172	0	0	0	0	0	0	0	0	0	0	0	0	0	6.32885e-05	0	7.81433e-05	0	7.88026e-05	0.000166155	0.000381198	0.000874035	0.00200427	0.00459625	0.0105405	0.0241725	0.0554352	0.12713	0.29155
CH4	173	0	0	0	0	0	0	0	0	0	0	0	0	6.35493e-05	0	8.0996e-05	0	9.21197e-05	7.26069e-05	0.000153073	0.000350537	0.000804419	0.00184463	0.00423017	0.00970096	0.0222472	0.0510198	0.117005	0.268329
CH4	174	0	0	0	0	0	0	0	0	0	0	0	0	0	0	0	0	0	6.68239e-05	0.000140883	0.000322911	0.000740348	0.00169771	0.00389324	0.00892829	0.0204753	0.0469562	0.107685	0.246957
CH4	175	0	0	0	0	0	0	0	0	0	0	6.45542e-05	0	0	0	0	6.62373e-05	5.80413e-08	0	0.000129662	0.000297197	0.00068138	0.00156249	0.00358315	0.00821716	0.0188444	0.0432162	0.0991083	0.227287
CH4	176	0	0	0	0	0	0	0	0	0	0	0	0	0	0	0	0	0	0.000170078	0.000119334	0.000273525	0.000627109	0.00143804	0.00329775	0.00756267	0.0173435	0.039774	0.0912144	0.209184
CH4	177	0	0	0	0	0	0	0	0	0	0	0	0	0	0	6.30814e-05	0	7.80312e-05	0	0.00010983	0.000251739	0.000577161	0.0013235	0.00303509	0.00696031	0.0159621	0.0366061	0.0839493	0.192522
CH4	178	0	0	0	0	0	0	0	0	0	0	0	0	0	6.33031e-05	0	8.08204e-05	0	9.20323e-05	0.000100978	0.000231689	0.00053119	0.00121808	0.00279335	0.00640593	0.0146907	0.0336905	0.0772628	0.177188
CH4	179	0	0	0	0	0	0	0	0	0	0	0	0	0	0	0	0	0	0	9.3039e-05	0.000213235	0.000488882	0.00112106	0.00257086	0.00589571	0.0135206	0.031007	0.0711089	0.163075
CH4	180	0	0	0	0	0	0	0	0	0	0	0	6.38387e-05	0	0	0	0	6.61423e-05	5.79862e-08	9.53128e-08	0.000196251	0.000449943	0.00103177	0.0023661	0.00542612	0.0124437	0.0285374	0.0654452	0.150087
CH4	181	0	0	0	0	0	0	0	0	0	0	0	0	0	0	0	0	0	0	8.5621e-05	0.00018062	0.000414105	0.000949594	0.00217764	0.00499394	0.0114526	0.0262644	0.0602326	0.138132
CH4	182	0	0	0	0	0	0	0	0	0	0	0	0	0	0	0	6.29447e-05	0	7.79556e-05	7.87206e-05	0.000166079	0.000381122	0.00087396	0.00200419	0.00459618	0.0105404	0.0241725	0.0554351	0.12713
CH4	183	0	0	0	0	0	0	0	0	0	0	0	0	0	0	6.3096e-05	0	8.07045e-05	0	7.25313e-05	0.000153003	0.000350467	0.00080435	0.00184456	0.0042301	0.00970089	0.0222472	0.0510198	0.117005
CH4	184	0	0	0	0	0	0	0	0	0	0	0	0	0	0	0	0	0	0	6.67543e-05	0.000140819	0.000322847	0.000740284	0.00169764	0.00389317	0.00892822	0.0204752	0.0469561	0.107685
CH4	185	0	0	0	0	0	0	0	0	0	0	0	0	6.33656e-05	0	0	0	0	6.60811e-05	0	0.000129603	0.000297138	0.000681321	0.00156243	0.00358309	0.0082171	0.0188444	0.0432161	0.0991082
CH4	186	0	0	0	0	0	0	0	0	0	0	0	0	0	0	0	0	0	0	0.000169901	0.00011928	0.000273471	0.000627055	0.00143798	0.0032977	0.00756262	0.0173434	0.039774	0.0912144
CH4	187	0	0	0	0	0	0	0	0	0	0	0	0	0	0	0	0	6.28544e-05	0	0	0.00010978	0.000251689	0.000577111	0.00132345	0.00303504	0.00696027	0.0159621	0.036606	0.0839493
CH4	188	0	0	0	0	0	0	0	0	0	0	0	0	0	0	0	6.29592e-05	0	8.06279e-05	9.19365e-05	0.000100932	0.000231643	0.000531145	0.00121804	0.0027933	0.00640589	0.0146907	0.0336904	0.0772628
CH4	189	0	0	0	0	0	0	0	0	0	0	0	0	0	0	0	0	0	0	0	9.29967e-05	0.000213193	0.000488839	0.00112102	0.00257082	0.00589567	0.0135206	0.031007	0.0711089
CH4	190	0	0	0	0	0	0	0	0	0	0	0	0	0	6.30532e-05	0	0	0	0	5.79259e-08	9.52695e-08	0.000196212	0.000449904	0.00103173	0.00236606	0.00542608	0.0124437	0.0285373	0.0654452
CH4	191	0	0	0	0	0	0	0	0	0	0	0	0	0	0	0	0	0	0	0	8.55821e-05	0.000180584	0.00041407	0.000949558	0.0021776	0.0049939	0.0114526	0.0262644	0.0602325
CH4	192	0	0	0	0	0	0	0	0	0	0	0	0	0	0	0	0	0	6.27948e-05	7.78744e-05	7.86848e-05	0.000166047	0.000381089	0.000873927	0.00200416	0.00459614	0.0105404	0.0241724	0.0554351
CH4	193	0	0	0	0	0	0	0	0	0	0	0	0	0	0	0	0	6.28689e-05	0	0	7.24984e-05	0.000152973	0.000350437	0.000804319	0.00184453	0.00423007	0.00970086	0.0222471	0.0510197
CH4	194	0	0	0	0	0	0	0	0	0	0	0	0	0	0	0	0	0	0	0	6.6724e-05	0.000140791	0.00032282	0.000740256	0.00169762	0.00389315	0.0089282	0.0204752	0.0469561
CH4	195	0	0	0	0	0	0	0	0	0	0	0	0	0	0	6.28469e-05	0	0	0	6.60123e-05	0	0.000129577	0.000297112	0.000681296	0.0015624	0.00358306	0.00821708	0.0188443	0.0432161
CH4	196	0	0	0	0	0	0	0	0	0	0	0	0	0	0	0	0	0	0	0	0.000169824	0.000119257	0.000273447	0.000627031	0.00143796	0.00329767	0.0075626	0.0173434	0.039774
CH4	197	0	0	0	0	0	0	0	0	0	0	0	0	0	0	0	0	0	0	0	0	0.000109758	0.000251668	0.000577089	0.00132343	0.00303502	0.00696024	0.015962	0.036606
CH4	198	0	0	0	0	0	0	0	0	0	0	0	0	0	0	0	0	0	6.28092e-05	8.0544e-05	9.18947e-05	0.000100912	0.000231623	0.000531124	0.00121802	0.00279328	0.00640587	0.0146907	0.0336904
CH4	199	0	0	0	0	0	0	0	0	0	0	0	0	0	0	0	0	0	0	0	0	9.29783e-05	0.000213174	0.000488821	0.001121	0.0025708	0.00589565	0.0135206	0.031007
CH4	200	0	0	0	0	0	0	0	0	0	0	0	0	0	0	0	6.27107e-05	0	0	0	5.78996e-08	9.52506e-08	0.000196195	0.000449887	0.00103172	0.00236604	0.00542607	0.0124437	0.0285373
CH4	201	0	0	0	0	0	0	0	0	0	0	0	0	0	0	0	0	0	0	0	0	8.55651e-05	0.000180568	0.000414054	0.000949542	0.00217759	0.00499389	0.0114526	0.0262643
CH4	202	0	0	0	0	0	0	0	0	0	0	0	0	0	0	0	0	0	0	6.27294e-05	7.78391e-05	7.86692e-05	0.000166032	0.000381075	0.000873912	0.00200415	0.00459613	0.0105404	0.0241724
CH4	203	0	0	0	0	0	0	0	0	0	0	0	0	0	0	0	0	0	0	0	0	7.2484e-05	0.00015296	0.000350424	0.000804306	0.00184452	0.00423005	0.00970085	0.0222471
CH4	204	0	0	0	0	0	0	0	0	0	0	0	0	0	0	0	0	0	0	0	0	6.67107e-05	0.000140779	0.000322807	0.000740244	0.0016976	0.00389313	0.00892818	0.0204752
CH4	205	0	0	0	0	0	0	0	0	0	0	0	0	0	0	0	0	6.26208e-05	0	0	6.59823e-05	0	0.000129566	0.000297101	0.000681285	0.00156239	0.00358305	0.00821706	0.0188443
CH4	206	0	0	0	0	0	0	0	0	0	0	0	0	0	0	0	0	0	0	0	0	0.00016979	0.000119246	0.000273437	0.000627021	0.00143795	0.00329766	0.00756258	0.0173434
CH4	207	0	0	0	0	0	0	0	0	0	0	0	0	0	0	0	0	0	0	0	0	0	0.000109748	0.000251658	0.000577079	0.00132342	0.00303501	0.00696023	0.015962
CH4	208	0	0	0	0	0	0	0	0	0	0	0	0	0	0	0	0	0	0	6.27439e-05	8.05074e-05	9.18765e-05	0.000100904	0.000231614	0.000531116	0.00121801	0.00279327	0.00640586	0.0146907
CH4	209	0	0	0	0	0	0	0	0	0	0	0	0	0	0	0	0	0	0	0	0	0	9.29702e-05	0.000213166	0.000488813	0.001121	0.00257079	0.00589564	0.0135206
CH4	210	0	0	0	0	0	0	0	0	0	0	0	0	0	0	0	0	0	6.25614e-05	0	0	5.78881e-08	9.52424e-08	0.000196188	0.00044988	0.00103171	0.00236603	0.00542606	0.0124437
CH4	211	0	0	0	0	0	0	0	0	0	0	0	0	0	0	0	0	0	0	0	0	0	8.55577e-05	0.000180562	0.000414047	0.000949535	0.00217758	0.00499388	0.0114526
CH4	212	0	0	0	0	0	0	0	0	0	0	0	0	0	0	0	0	0	0	0	6.27009e-05	7.78236e-05	7.86624e-05	0.000166026	0.000381069	0.000873906	0.00200414	0.00459612	0.0105404
CH4	213	0	0	0	0	0	0	0	0	0	0	0	0	0	0	0	0	0	0	0	0	0	7.24777e-05	0.000152954	0.000350418	0.0008043	0.00184451	0.00423005	0.00970084
CH4	214	0	0	0	0	0	0	0	0	0	0	0	0	0	0	0	0	0	0	0	0	0	6.6705e-05	0.000140774	0.000322802	0.000740239	0.0016976	0.00389313	0.00892818
CH4	215	0	0	0	0	0	0	0	0	0	0	0	0	0	0	0	0	0	0	0	0	6.59692e-05	0	0.000129561	0.000297096	0.00068128	0.00156239	0.00358305	0.00821706
CH4	216	0	0	0	0	0	0	0	0	0	0	0	0	0	0	0	0	0	0	0	0	0	0.000169775	0.000119242	0.000273433	0.000627016	0.00143794	0.00329766	0.00756258
CH4	217	0	0	0	0	0	0	0	0	0	0	0	0	0	0	0	0	0	0	0	0	0	0	0.000109744	0.000251654	0.000577075	0.00132341	0.003035	0.00696023
CH4	218	0	0	0	0	0	0	0	0	0	0	0	0	0	0	0	0	0	0	0	6.27153e-05	8.04915e-05	9.18685e-05	0.0001009	0.00023161	0.000531112	0.00121801	0.00279327	0.00640586
CH4	219	0	0	0	0	0	0	0	0	0	0	0	0	0	0	0	0	0	0	0	0	0	0	9.29667e-05	0.000213163	0.000488809	0.00112099	0.00257079	0.00589564
CH4	220	0	0	0	0	0	0	0	0	0	0	0	0	0	0	0	0	0	0	6.24962e-05	0	0	5.78831e-08	9.52388e-08	0.000196184	0.000449876	0.00103171	0.00236603	0.00542606
CH4	221	0	0	0	0	0	0	0	0	0	0	0	0	0	0	0	0	0	0	0	0	0	0	8.55545e-05	0.000180559	0.000414044	0.000949532	0.00217758	0.00499388
CH4	222	0	0	0	0	0	0	0	0	0	0	0	0	0	0	0	0	0	0	0	0	6.26885e-05	7.78169e-05	7.86595e-05	0.000166023	0.000381066	0.000873903	0.00200414	0.00459612
CH4	223	0	0	0	0	0	0	0	0	0	0	0	0	0	0	0	0	0	0	0	0	0	0	7.2475e-05	0.000152951	0.000350415	0.000804298	0.00184451	0.00423004
CH4	224	0	0	0	0	0	0	0	0	0	0	0	0	0	0	0	0	0	0	0	0	0	0	6.67025e-05	0.000140771	0.0003228	0.000740236	0.0016976	0.00389313
CH4	225	0	0	0	0	0	0	0	0	0	0	0	0	0	0	0	0	0	0	0	0	0	6.59635e-05	0	0.000129559	0.000297094	0.000681277	0.00156238	0.00358304
CH4	226	0	0	0	0	0	0	0	0	0	0	0	0	0	0	0	0	0	0	0	0	0	0	0.000169769	0.00011924	0.000273431	0.000627015	0.00143794	0.00329766
CH4	227	0	0	0	0	0	0	0	0	0	0	0	0	0	0	0	0	0	0	0	0	0	0	0	0.000109743	0.000251652	0.000577074	0.00132341	0.003035
CH4	228	0	0	0	0	0	0	0	0	0	0	0	0	0	0	0	0	0	0	0	0	6.27029e-05	8.04845e-05	9.18651e-05	0.000100898	0.000231608	0.00053111	0.001218	0.00279327
CH4	229	0	0	0	0	0	0	0	0	0	0	0	0	0	0	0	0	0	0	0	0	0	0	0	9.29652e-05	0.000213161	0.000488808	0.00112099	0.00257079
CH4	230	0	0	0	0	0	0	0	0	0	0	0	0	0	0	0	0	0	0	0	6.24678e-05	0	0	5.78809e-08	9.52372e-08	0.000196183	0.000449875	0.00103171	0.00236603
CH4	231	0	0	0	0	0	0	0	0	0	0	0	0	0	0	0	0	0	0	0	0	0	0	0	8.55531e-05	0.000180557	0.000414043	0.000949531	0.00217758
CH4	232	0	0	0	0	0	0	0	0	0	0	0	0	0	0	0	0	0	0	0	0	0	6.26831e-05	7.7814e-05	7.86582e-05	0.000166022	0.000381065	0.000873902	0.00200413
CH4	233	0	0	0	0	0	0	0	0	0	0	0	0	0	0	0	0	0	0	0	0	0	0	0	7.24738e-05	0.00015295	0.000350414	0.000804297	0.00184451
CH4	234	0	0	0	0	0	0	0	0	0	0	0	0	0	0	0	0	0	0	0	0	0	0	0	6.67014e-05	0.00014077	0.000322799	0.000740235	0.00169759
CH4	235	0	0	0	0	0	0	0	0	0	0	0	0	0	0	0	0	0	0	0	0	0	0	6.59611e-05	0	0.000129558	0.000297093	0.000681277	0.00156238
CH4	236	0	0	0	0	0	0	0	0	0	0	0	0	0	0	0	0	0	0	0	0	0	0	0	0.000169766	0.000119239	0.00027343	0.000627014	0.00143794
CH4	237	0	0	0	0	0	0	0	0	0	0	0	0	0	0	0	0	0	0	0	0	0	0	0	0	0.000109742	0.000251651	0.000577073	0.00132341
CH4	238	0	0	0	0	0	0	0	0	0	0	0	0	0	0	0	0	0	0	0	0	0	6.26975e-05	8.04815e-05	9.18636e-05	0.000100897	0.000231608	0.00053111	0.001218
CH4	239	0	0	0	0	0	0	0	0	0	0	0	0	0	0	0	0	0	0	0	0	0	0	0	0	9.29645e-05	0.00021316	0.000488807	0.00112099
CH4	240	0	0	0	0	0	0	0	0	0	0	0	0	0	0	0	0	0	0	0	0	6.24555e-05	0	0	5.78799e-08	9.52366e-08	0.000196182	0.000449874	0.0010317
CH4	241	0	0	0	0	0	0	0	0	0	0	0	0	0	0	0	0	0	0	0	0	0	0	0	0	8.55524e-05	0.000180557	0.000414042	0.000949531
CH4	242	0	0	0	0	0	0	0	0	0	0	0	0	0	0	0	0	0	0	0	0	0	0	6.26807e-05	7.78127e-05	7.86576e-05	0.000166021	0.000381064	0.000873902
CH4	243	0	0	0	0	0	0	0	0	0	0	0	0	0	0	0	0	0	0	0	0	0	0	0	0	7.24733e-05	0.00015295	0.000350414	0.000804296
CH4	244	0	0	0	0	0	0	0	0	0	0	0	0	0	0	0	0	0	0	0	0	0	0	0	0	6.67009e-05	0.00014077	0.000322798	0.000740235
CH4	245	0	0	0	0	0	0	0	0	0	0	0	0	0	0	0	0	0	0	0	0	0	0	0	6.596e-05	0	0.000129558	0.000297092	0.000681276
CH4	246	0	0	0	0	0	0	0	0	0	0	0	0	0	0	0	0	0	0	0	0	0	0	0	0	0.000169765	0.000119239	0.000273429	0.000627013
CH4	247	0	0	0	0	0	0	0	0	0	0	0	0	0	0	0	0	0	0	0	0	0	0	0	0	0	0.000109741	0.000251651	0.000577072
CH4	248	0	0	0	0	0	0	0	0	0	0	0	0	0	0	0	0	0	0	0	0	0	0	6.26951e-05	8.04801e-05	9.18629e-05	0.000100897	0.000231607	0.000531109
CH4	249	0	0	0	0	0	0	0	0	0	0	0	0	0	0	0	0	0	0	0	0	0	0	0	0	0	9.29643e-05	0.00021316	0.000488807
CH4	250	0	0	0	0	0	0	0	0	0	0	0	0	0	0	0	0	0	0	0	0	0	6.24501e-05	0	0	5.78795e-08	9.52363e-08	0.000196182	0.000449874
CH4	251	0	0	0	0	0	0	0	0	0	0	0	0	0	0	0	0	0	0	0	0	0	0	0	0	0	8.55522e-05	0.000180556	0.000414042
CH4	252	0	0	0	0	0	0	0	0	0	0	0	0	0	0	0	0	0	0	0	0	0	0	0	6.26797e-05	7.78121e-05	7.86574e-05	0.000166021	0.000381064
CH4	253	0	0	0	0	0	0	0	0	0	0	0	0	0	0	0	0	0	0	0	0	0	0	0	0	0	7.24731e-05	0.00015295	0.000350414
CH4	254	0	0	0	0	0	0	0	0	0	0	0	0	0	0	0	0	0	0	0	0	0	0	0	0	0	6.67007e-05	0.00014077	0.000322798
CH4	255	0	0	0	0	0	0	0	0	0	0	0	0	0	0	0	0	0	0	0	0	0	0	0	0	6.59595e-05	0	0.000129558	0.000297092
CH4	256	0	0	0	0	0	0	0	0	0	0	0	0	0	0	0	0	0	0	0	0	0	0	0	0	0	0.000169764	0.000119238	0.000273429
CH4	257	0	0	0	0	0	0	0	0	0	0	0	0	0	0	0	0	0	0	0	0	0	0	0	0	0	0	0.000109741	0.000251651
CH4	258	0	0	0	0	0	0	0	0	0	0	0	0	0	0	0	0	0	0	0	0	0	0	0	6.26941e-05	8.04796e-05	9.18626e-05	0.000100897	0.000231607
CH4	259	0	0	0	0	0	0	0	0	0	0	0	0	0	0	0	0	0	0	0	0	0	0	0	0	0	0	9.29641e-05	0.00021316
CH4	260	0	0	0	0	0	0	0	0	0	0	0	0	0	0	0	0	0	0	0	0	0	0	6.24477e-05	0	0	5.78794e-08	9.52361e-08	0.000196182
CH4	261	0	0	0	0	0	0	0	0	0	0	0	0	0	0	0	0	0	0	0	0	0	0	0	0	0	0	8.55521e-05	0.000180556
CH4	262	0	0	0	0	0	0	0	0	0	0	0	0	0	0	0	0	0	0	0	0	0	0	0	0	6.26792e-05	7.78119e-05	7.86573e-05	0.000166021
CH4	263	0	0	0	0	0	0	0	0	0	0	0	0	0	0	0	0	0	0	0	0	0	0	0	0	0	0	7.2473e-05	0.000152949
CH4	264	0	0	0	0	0	0	0	0	0	0	0	0	0	0	0	0	0	0	0	0	0	0	0	0	0	0	6.67006e-05	0.00014077
CH4	265	0	0	0	0	0	0	0	0	0	0	0	0	0	0	0	0	0	0	0	0	0	0	0	0	0	6.59593e-05	0	0.000129557
CH4	266	0	0	0	0	0	0	0	0	0	0	0	0	0	0	0	0	0	0	0	0	0	0	0	0	0	0	0.000169764	0.000119238
CH4	267	0	0	0	0	0	0	0	0	0	0	0	0	0	0	0	0	0	0	0	0	0	0	0	0	0	0	0	0.000109741
CH4	268	0	0	0	0	0	0	0	0	0	0	0	0	0	0	0	0	0	0	0	0	0	0	0	0	6.26937e-05	8.04793e-05	9.18625e-05	0.000100897
CH4	269	0	0	0	0	0	0	0	0	0	0	0	0	0	0	0	0	0	0	0	0	0	0	0	0	0	0	0	9.29641e-05
CH4	270	0	0	0	0	0	0	0	0	0	0	0	0	0	0	0	0	0	0	0	0	0	0	0	6.24467e-05	0	0	5.78793e-08	9.52361e-08
CH4	271	0	0	0	0	0	0	0	0	0	0	0	0	0	0	0	0	0	0	0	0	0	0	0	0	0	0	0	8.5552e-05
CH4	272	0	0	0	0	0	0	0	0	0	0	0	0	0	0	0	0	0	0	0	0	0	0	0	0	0	6.2679e-05	7.78118e-05	7.86572e-05
CH4	273	0	0	0	0	0	0	0	0	0	0	0	0	0	0	0	0	0	0	0	0	0	0	0	0	0	0	0	7.24729e-05
CH4	274	0	0	0	0	0	0	0	0	0	0	0	0	0	0	0	0	0	0	0	0	0	0	0	0	0	0	0	6.67005e-05
CH4	275	0	0	0	0	0	0	0	0	0	0	0	0	0	0	0	0	0	0	0	0	0	0	0	0	0	0	6.59592e-05	0
CH4	276	0	0	0	0	0	0	0	0	0	0	0	0	0	0	0	0	0	0	0	0	0	0	0	0	0	0	0	0.000169764
CH4	277	0	0	0	0	0	0	0	0	0	0	0	0	0	0	0	0	0	0	0	0	0	0	0	0	0	0	0	0
CH4	278	0	0	0	0	0	0	0	0	0	0	0	0	0	0	0	0	0	0	0	0	0	0	0	0	0	6.26935e-05	8.04792e-05	9.18624e-05
CH4	279	0	0	0	0	0	0	0	0	0	0	0	0	0	0	0	0	0	0	0	0	0	0	0	0	0	0	0	0
CH4	280	0	0	0	0	0	0	0	0	0	0	0	0	0	0	0	0	0	0	0	0	0	0	0	0	6.24462e-05	0	0	5.78792e-08
CH4	281	0	0	0	0	0	0	0	0	0	0	0	0	0	0	0	0	0	0	0	0	0	0	0	0	0	0	0	0
CH4	282	0	0	0	0	0	0	0	0	0	0	0	0	0	0	0	0	0	0	0	0	0	0	0	0	0	0	6.26789e-05	7.78117e-05
CH4	283	0	0	0	0	0	0	0	0	0	0	0	0	0	0	0	0	0	0	0	0	0	0	0	0	0	0	0	0
CH4	284	0	0	0	0	0	0	0	0	0	0	0	0	0	0	0	0	0	0	0	0	0	0	0	0	0	0	0	0
CH4	285	0	0	0	0	0	0	0	0	0	0	0	0	0	0	0	0	0	0	0	0	0	0	0	0	0	0	0	6.59592e-05
CH4	286	0	0	0	0	0	0	0	0	0	0	0	0	0	0	0	0	0	0	0	0	0	0	0	0	0	0	0	0
CH4	287	0	0	0	0	0	0	0	0	0	0	0	0	0	0	0	0	0	0	0	0	0	0	0	0	0	0	0	0
CH4	288	0	0	0	0	0	0	0	0	0	0	0	0	0	0	0	0	0	0	0	0	0	0	0	0	0	0	6.26934e-05	8.04791e-05
CH4	289	0	0	0	0	0	0	0	0	0	0	0	0	0	0	0	0	0	0	0	0	0	0	0	0	0	0	0	0
CH4	290	0	0	0	0	0	0	0	0	0	0	0	0	0	0	0	0	0	0	0	0	0	0	0	0	0	6.2446e-05	0	0
CH4	291	0	0	0	0	0	0	0	0	0	0	0	0	0	0	0	0	0	0	0	0	0	0	0	0	0	0	0	0
CH4	292	0	0	0	0	0	0	0	0	0	0	0	0	0	0	0	0	0	0	0	0	0	0	0	0	0	0	0	6.26789e-05
CH4	293	0	0	0	0	0	0	0	0	0	0	0	0	0	0	0	0	0	0	0	0	0	0	0	0	0	0	0	0
CH4	294	0	0	0	0	0	0	0	0	0	0	0	0	0	0	0	0	0	0	0	0	0	0	0	0	0	0	0	0
CH4	295	0	0	0	0	0	0	0	0	0	0	0	0	0	0	0	0	0	0	0	0	0	0	0	0	0	0	0	0
CH4	296	0	0	0	0	0	0	0	0	0	0	0	0	0	0	0	0	0	0	0	0	0	0	0	0	0	0	0	0
CH4	297	0	0	0	0	0	0	0	0	0	0	0	0	0	0	0	0	0	0	0	0	0	0	0	0	0	0	0	0
CH4	298	0	0	0	0	0	0	0	0	0	0	0	0	0	0	0	0	0	0	0	0	0	0	0	0	0	0	0	6.26933e-05
CH4	299	0	0	0	0	0	0	0	0	0	0	0	0	0	0	0	0	0	0	0	0	0	0	0	0	0	0	0	0
CH4	300	0	0	0	0	0	0	0	0	0	0	0	0	0	0	0	0	0	0	0	0	0	0	0	0	0	0	6.24459e-05	0
CO2	1	19.9012	19.9012	19.9012	19.9012	19.9012	19.9012	19.9012	19.9012	19.9012	19.9012	19.9012	19.9012	19.9012	19.9012	19.9012	19.9012	19.9012	19.9012	19.9012	19.9012	19.9012	19.9012	19.9012	19.9012	19.9012	19.9012	19.9012	19.9012
CO2	2	0.122886	0.122886	0.122886	0.122886	0.122886	0.122886	0.122886	0.122886	0.122886	0.122886	0.122886	0.122886	0.122886	0.122886	0.122886	0.122886	0.122886	0.122886	0.122886	0.122886	0.122886	0.122886	0.122886	0.122886	0.122886	0.122886	0.122886	0.122886
CO2	3	1.16064	0.113099	0.113099	0.113099	0.113099	0.113099	0.113099	0.113099	0.113099	0.113099	0.113099	0.113099	0.113099	0.113099	0.113099	0.113099	0.113099	0.113099	0.113099	0.113099	0.113099	0.113099	0.113099	0.113099	0.113099	0.113099	0.113099	0.113099
CO2	4	1.0682	1.15163	0.10409	0.10409	0.10409	0.10409	0.10409	0.10409	0.10409	0.10409	0.10409	0.10409	0.10409	0.10409	0.10409	0.10409	0.10409	0.10409	0.10409	0.10409	0.10409	0.10409	0.10409	0.10409	0.10409	0.10409	0.10409	0.10409
CO2	5	0.983118	1.05991	1.14334	0.0957998	0.0957998	0.0957998	0.0957998	0.0957998	0.0957998	0.0957998	0.0957998	0.0957998	0.0957998	0.0957998	0.0957998	0.0957998	0.0957998	0.0957998	0.0957998	0.0957998	0.0957998	0.0957998	0.0957998	0.0957998	0.0957998	0.0957998	0.0957998	0.0957998
CO2	6	0.904814	0.975488	1.05228	1.13571	0.0881695	0.0881695	0.0881695	0.0881695	0.0881695	0.0881695	0.0881695	0.0881695	0.0881695	0.0881695	0.0881695	0.0881695	0.0881695	0.0881695	0.0881695	0.0881695	0.0881695	0.0881695	0.0881695	0.0881695	0.0881695	0.0881695	0.0881695	0.0881695
CO2	7	0.832747	0.897792	0.968465	1.04526	1.12869	0.0811469	0.0811469	0.0811469	0.0811469	0.0811469	0.0811469	0.0811469	0.0811469	0.0811469	0.0811469	0.0811469	0.0811469	0.0811469	0.0811469	0.0811469	0.0811469	0.0811469	0.0811469	0.0811469	0.0811469	0.0811469	0.0811469	0.0811469
CO2	8	0.766419	0.826283	0.891328	0.962002	1.03879	1.12223	0.0746836	0.0746836	0.0746836	0.0746836	0.0746836	0.0746836	0.0746836	0.0746836	0.0746836	0.0746836	0.0746836	0.0746836	0.0746836	0.0746836	0.0746836	0.0746836	0.0746836	0.0746836	0.0746836	0.0746836	0.0746836	0.0746836
CO2	9	0.705375	0.760471	0.820335	0.88538	0.956054	1.03284	1.11628	0.0687351	0.0687351	0.0687351	0.0687351	0.0687351	0.0687351	0.0687351	0.0687351	0.0687351	0.0687351	0.0687351	0.0687351	0.0687351	0.0687351	0.0687351	0.0687351	0.0687351	0.0687351	0.0687351	0.0687351	0.0687351
CO2	10	0.649193	0.6999	0.754996	0.81486	0.879905	0.950579	1.02737	1.1108	0.0632605	0.0632605	0.0632605	0.0632605	0.0632605	0.0632605	0.0632605	0.0632605	0.0632605	0.0632605	0.0632605	0.0632605	0.0632605	0.0632605	0.0632605	0.0632605	0.0632605	0.0632605	0.0632605	0.0632605
CO2	11	0.597485	0.644154	0.694862	0.749958	0.809822	0.874867	0.94554	1.02233	1.10577	0.0582218	0.0582218	0.0582218	0.0582218	0.0582218	0.0582218	0.0582218	0.0582218	0.0582218	0.0582218	0.0582218	0.0582218	0.0582218	0.0582218	0.0582218	0.0582218	0.0582218	0.0582218	0.0582218
CO2	12	0.549896	0.592848	0.639517	0.690224	0.74532	0.805184	0.870229	0.940903	1.01769	1.10113	0.0535845	0.0535845	0.0535845	0.0535845	0.0535845	0.0535845	0.0535845	0.0535845	0.0535845	0.0535845	0.0535845	0.0535845	0.0535845	0.0535845	0.0535845	0.0535845	0.0535845	0.0535845
CO2	13	0.506098	0.545628	0.58858	0.635249	0.685956	0.741052	0.800916	0.865961	0.936635	1.01343	0.0493166	0.0493166	0.0493166	0.0493166	0.0493166	0.0493166	0.0493166	0.0493166	0.0493166	0.0493166	0.0493166	0.0493166	0.0493166	0.0493166	0.0493166	0.0493166	0.0493166	0.0493166
CO2	14	0.465788	0.50217	0.5417	0.584652	0.631321	0.682028	0.737124	0.796988	0.862033	0.932707	0.0453886	0.0453886	0.0453886	0.0453886	0.0453886	0.0453886	0.0453886	0.0453886	0.0453886	0.0453886	0.0453886	0.0453886	0.0453886	0.0453886	0.0453886	0.0453886	0.0453886	0.0453886
CO2	15	0.428688	0.462172	0.498554	0.538085	0.581037	0.627706	0.678413	0.733509	0.793373	0.858418	0.0417734	0.0417734	0.0417734	0.0417734	0.0417734	0.0417734	0.0417734	0.0417734	0.0417734	0.0417734	0.0417734	0.0417734	0.0417734	0.0417734	0.0417734	0.0417734	0.0417734	0.0417734
CO2	16	0.394544	0.425361	0.458845	0.495227	0.534758	0.57771	0.624378	0.675086	0.730182	0.790046	0.0384462	0.0384462	0.0384462	0.0384462	0.0384462	0.0384462	0.0384462	0.0384462	0.0384462	0.0384462	0.0384462	0.0384462	0.0384462	0.0384462	0.0384462	0.0384462	0.0384462	0.0384462
CO2	17	0.363119	0.391481	0.422299	0.455783	0.492165	0.531696	0.574647	0.621316	0.672024	0.72712	1.08293	0.035384	0.035384	0.035384	0.035384	0.035384	0.035384	0.035384	0.035384	0.035384	0.035384	0.035384	0.035384	0.035384	0.035384	0.035384	0.035384	0.035384
CO2	18	0.334197	0.3603	0.388663	0.41948	0.452965	0.489347	0.528877	0.571829	0.618498	0.669206	0.996674	0.0325657	0.0325657	0.0325657	0.0325657	0.0325657	0.0325657	0.0325657	0.0325657	0.0325657	0.0325657	0.0325657	0.0325657	0.0325657	0.0325657	0.0325657	0.0325657	0.0325657
CO2	19	0.307578	0.331603	0.357707	0.386069	0.416887	0.450371	0.486753	0.526284	0.569235	0.615904	0.917291	0.0299719	0.0299719	0.0299719	0.0299719	0.0299719	0.0299719	0.0299719	0.0299719	0.0299719	0.0299719	0.0299719	0.0299719	0.0299719	0.0299719	0.0299719	0.0299719	0.0299719
CO2	20	0.28308	0.305191	0.329216	0.355319	0.383682	0.414499	0.447984	0.484366	0.523896	0.566848	0.844229	0.0275847	0.0275847	0.0275847	0.0275847	0.0275847	0.0275847	0.0275847	0.0275847	0.0275847	0.0275847	0.0275847	0.0275847	0.0275847	0.0275847	0.0275847	0.0275847	0.0275847
CO2	21	0.260533	0.280883	0.302994	0.327019	0.353122	0.381485	0.412302	0.445787	0.482169	0.521699	0.776987	0.0253876	0.0253876	0.0253876	0.0253876	0.0253876	0.0253876	0.0253876	0.0253876	0.0253876	0.0253876	0.0253876	0.0253876	0.0253876	0.0253876	0.0253876	0.0253876	0.0253876
CO2	22	0.239782	0.258511	0.278861	0.300972	0.324996	0.3511	0.379463	0.41028	0.443764	0.480147	0.715101	1.07091	0.0233655	0.0233655	0.0233655	0.0233655	0.0233655	0.0233655	0.0233655	0.0233655	0.0233655	0.0233655	0.0233655	0.0233655	0.0233655	0.0233655	0.0233655	0.0233655
CO2	23	0.220684	0.237921	0.25665	0.277	0.299111	0.323135	0.349239	0.377602	0.408419	0.441903	0.658144	0.985613	0.0215045	0.0215045	0.0215045	0.0215045	0.0215045	0.0215045	0.0215045	0.0215045	0.0215045	0.0215045	0.0215045	0.0215045	0.0215045	0.0215045	0.0215045	0.0215045
CO2	24	0.203106	0.218971	0.236208	0.254937	0.275287	0.297398	0.321423	0.347526	0.375889	0.406706	0.605724	0.90711	0.0197917	0.0197917	0.0197917	0.0197917	0.0197917	0.0197917	0.0197917	0.0197917	0.0197917	0.0197917	0.0197917	0.0197917	0.0197917	0.0197917	0.0197917	0.0197917
CO2	25	0.186929	0.20153	0.217394	0.234632	0.253361	0.273711	0.295822	0.319846	0.34595	0.374313	0.557479	0.83486	0.0182153	0.0182153	0.0182153	0.0182153	0.0182153	0.0182153	0.0182153	0.0182153	0.0182153	0.0182153	0.0182153	0.0182153	0.0182153	0.0182153	0.0182153	0.0182153
CO2	26	0.17204	0.185478	0.200079	0.215943	0.233181	0.25191	0.27226	0.294371	0.318395	0.344499	0.513076	0.768364	0.0167645	0.0167645	0.0167645	0.0167645	0.0167645	0.0167645	0.0167645	0.0167645	0.0167645	0.0167645	0.0167645	0.0167645	0.0167645	0.0167645	0.0167645	0.0167645
CO2	27	0.158338	0.170705	0.184143	0.198744	0.214608	0.231846	0.250575	0.270925	0.293036	0.31706	0.47221	0.707165	1.06297	0.0154292	0.0154292	0.0154292	0.0154292	0.0154292	0.0154292	0.0154292	0.0154292	0.0154292	0.0154292	0.0154292	0.0154292	0.0154292	0.0154292	0.0154292
CO2	28	0.145726	0.157109	0.169476	0.182914	0.197515	0.213379	0.230617	0.249346	0.269696	0.291807	0.434599	0.65084	0.978309	0.0142003	0.0142003	0.0142003	0.0142003	0.0142003	0.0142003	0.0142003	0.0142003	0.0142003	0.0142003	0.0142003	0.0142003	0.0142003	0.0142003	0.0142003
CO2	29	0.134119	0.144595	0.155978	0.168345	0.181783	0.196384	0.212248	0.229486	0.248215	0.268565	0.399984	0.599001	0.900388	0.0130692	0.0130692	0.0130692	0.0130692	0.0130692	0.0130692	0.0130692	0.0130692	0.0130692	0.0130692	0.0130692	0.0130692	0.0130692	0.0130692	0.0130692
CO2	30	0.123437	0.133078	0.143554	0.154937	0.167304	0.180742	0.195343	0.211207	0.228445	0.247174	0.368126	0.551292	0.828673	0.0120283	0.0120283	0.0120283	0.0120283	0.0120283	0.0120283	0.0120283	0.0120283	0.0120283	0.0120283	0.0120283	0.0120283	0.0120283	0.0120283	0.0120283
CO2	31	0.113605	0.122479	0.13212	0.142596	0.153979	0.166346	0.179784	0.194385	0.210249	0.227487	0.338805	0.507382	0.76267	0.0110702	0.0110702	0.0110702	0.0110702	0.0110702	0.0110702	0.0110702	0.0110702	0.0110702	0.0110702	0.0110702	0.0110702	0.0110702	0.0110702	0.0110702
CO2	32	0.104557	0.112724	0.121597	0.131239	0.141714	0.153097	0.165464	0.178902	0.193503	0.209368	0.311819	0.46697	0.701924	1.05773	0.0101885	0.0101885	0.0101885	0.0101885	0.0101885	0.0101885	0.0101885	0.0101885	0.0101885	0.0101885	0.0101885	0.0101885	0.0101885	0.0101885
CO2	33	0.0962289	0.103745	0.111912	0.120786	0.130427	0.140903	0.152285	0.164653	0.178091	0.192692	0.286983	0.429776	0.646017	0.973486	0.00937701	0.00937701	0.00937701	0.00937701	0.00937701	0.00937701	0.00937701	0.00937701	0.00937701	0.00937701	0.00937701	0.00937701	0.00937701	0.00937701
CO2	34	0.0885644	0.095482	0.102998	0.111165	0.120039	0.12968	0.140156	0.151539	0.163906	0.177344	0.264125	0.395545	0.594562	0.895949	0.00863014	0.00863014	0.00863014	0.00863014	0.00863014	0.00863014	0.00863014	0.00863014	0.00863014	0.00863014	0.00863014	0.00863014	0.00863014	0.00863014
CO2	35	0.0815103	0.087877	0.0947946	0.102311	0.110478	0.119351	0.128993	0.139469	0.150851	0.163219	0.243088	0.36404	0.547206	0.824587	0.00794276	0.00794276	0.00794276	0.00794276	0.00794276	0.00794276	0.00794276	0.00794276	0.00794276	0.00794276	0.00794276	0.00794276	0.00794276	0.00794276
CO2	36	0.0750181	0.0808777	0.0872444	0.094162	0.101678	0.109845	0.118719	0.12836	0.138836	0.150219	0.223726	0.335045	0.503622	0.75891	0.00731013	0.00731013	0.00731013	0.00731013	0.00731013	0.00731013	0.00731013	0.00731013	0.00731013	0.00731013	0.00731013	0.00731013	0.00731013	0.00731013
CO2	37	0.069043	0.0744359	0.0802954	0.0866621	0.0935798	0.101096	0.109263	0.118136	0.127778	0.138254	0.205907	0.308359	0.463509	0.698464	1.05427	0.00672788	0.00672788	0.00672788	0.00672788	0.00672788	0.00672788	0.00672788	0.00672788	0.00672788	0.00672788	0.00672788	0.00672788	0.00672788
CO2	38	0.0635438	0.0685071	0.0739	0.0797596	0.0861262	0.0930439	0.10056	0.108727	0.117601	0.127242	0.189507	0.283798	0.426591	0.642832	0.970301	0.00619202	0.00619202	0.00619202	0.00619202	0.00619202	0.00619202	0.00619202	0.00619202	0.00619202	0.00619202	0.00619202	0.00619202	0.00619202
CO2	39	0.0584826	0.0630506	0.0680139	0.0734068	0.0792664	0.0856331	0.0925507	0.100067	0.108234	0.117107	0.174413	0.261194	0.392613	0.591631	0.893017	0.00569883	0.00569883	0.00569883	0.00569883	0.00569883	0.00569883	0.00569883	0.00569883	0.00569883	0.00569883	0.00569883	0.00569883	0.00569883
CO2	40	0.0538245	0.0580287	0.0625967	0.06756	0.0729529	0.0788125	0.0851791	0.0920968	0.0996131	0.10778	0.160521	0.24039	0.361342	0.544508	0.82189	0.00524492	0.00524492	0.00524492	0.00524492	0.00524492	0.00524492	0.00524492	0.00524492	0.00524492	0.00524492	0.00524492	0.00524492	0.00524492
CO2	41	0.0495375	0.0534068	0.057611	0.062179	0.0671423	0.0725352	0.0783947	0.0847614	0.091679	0.0991954	0.147736	0.221244	0.332562	0.501139	0.756427	0.00482717	0.00482717	0.00482717	0.00482717	0.00482717	0.00482717	0.00482717	0.00482717	0.00482717	0.00482717	0.00482717	0.00482717	0.00482717
CO2	42	0.0455919	0.049153	0.0530223	0.0572265	0.0617945	0.0667578	0.0721507	0.0780102	0.0843769	0.0912946	0.135969	0.203622	0.306074	0.461224	0.696179	1.05199	0.00444269	0.00444269	0.00444269	0.00444269	0.00444269	0.00444269	0.00444269	0.00444269	0.00444269	0.00444269	0.00444269	0.00444269
CO2	43	0.0419605	0.045238	0.0487991	0.0526685	0.0568726	0.0614406	0.066404	0.0717968	0.0776564	0.0840231	0.125139	0.187403	0.281695	0.424488	0.640729	0.968198	0.00408884	0.00408884	0.00408884	0.00408884	0.00408884	0.00408884	0.00408884	0.00408884	0.00408884	0.00408884	0.00408884	0.00408884
CO2	44	0.0386184	0.0416349	0.0449124	0.0484735	0.0523428	0.056547	0.061115	0.0660783	0.0714712	0.0773307	0.115172	0.172477	0.259258	0.390678	0.589695	0.891082	0.00376317	0.00376317	0.00376317	0.00376317	0.00376317	0.00376317	0.00376317	0.00376317	0.00376317	0.00376317	0.00376317	0.00376317
CO2	45	0.0355425	0.0383187	0.0413351	0.0446126	0.0481737	0.0520431	0.0562472	0.0608152	0.0657786	0.0711714	0.105998	0.158739	0.238609	0.359561	0.542727	0.820108	0.00346343	0.00346343	0.00346343	0.00346343	0.00346343	0.00346343	0.00346343	0.00346343	0.00346343	0.00346343	0.00346343	0.00346343
CO2	46	0.0327116	0.0352667	0.0380428	0.0410593	0.0443368	0.0478979	0.0517672	0.0559714	0.0605394	0.0655027	0.0975558	0.146096	0.219604	0.330922	0.499499	0.754787	0.00318758	0.00318758	0.00318758	0.00318758	0.00318758	0.00318758	0.00318758	0.00318758	0.00318758	0.00318758	0.00318758	0.00318758
CO2	47	0.0301062	0.0324577	0.0350128	0.037789	0.0408054	0.0440829	0.047644	0.0515133	0.0557175	0.0602855	0.0897856	0.13446	0.202113	0.304565	0.459715	0.69467	1.05048	0.00293369	0.00293369	0.00293369	0.00293369	0.00293369	0.00293369	0.00293369	0.00293369	0.00293369	0.00293369	0.00293369
CO2	48	0.0277082	0.0298725	0.032224	0.0347791	0.0375553	0.0405717	0.0438492	0.0474103	0.0512796	0.0554838	0.0826342	0.12375	0.186015	0.280306	0.423099	0.63934	0.966809	0.00270002	0.00270002	0.00270002	0.00270002	0.00270002	0.00270002	0.00270002	0.00270002	0.00270002	0.00270002	0.00270002
CO2	49	0.0255013	0.0274932	0.0296574	0.032009	0.0345641	0.0373402	0.0403567	0.0436342	0.0471953	0.0510646	0.0760525	0.113894	0.171199	0.25798	0.3894	0.588417	0.889804	0.00248497	0.00248497	0.00248497	0.00248497	0.00248497	0.00248497	0.00248497	0.00248497	0.00248497	0.00248497	0.00248497
CO2	50	0.0234702	0.0253034	0.0272953	0.0294595	0.0318111	0.0343661	0.0371423	0.0401587	0.0434362	0.0469974	0.069995	0.104822	0.157563	0.237432	0.358384	0.54155	0.818932	0.00228705	0.00228705	0.00228705	0.00228705	0.00228705	0.00228705	0.00228705	0.00228705	0.00228705	0.00228705	0.00228705
CO2	51	0.0216008	0.023288	0.0251212	0.0271131	0.0292773	0.0316289	0.034184	0.0369601	0.0399766	0.0432541	0.06442	0.0964731	0.145013	0.218521	0.329839	0.498417	0.753705	0.00210488	0.00210488	0.00210488	0.00210488	0.00210488	0.00210488	0.00210488	0.00210488	0.00210488	0.00210488	0.00210488
CO2	52	0.0198803	0.0214331	0.0231203	0.0249536	0.0269454	0.0291097	0.0314613	0.0340163	0.0367925	0.0398089	0.059289	0.0887891	0.133463	0.201116	0.303568	0.458718	0.693673	1.04948	0.00193723	0.00193723	0.00193723	0.00193723	0.00193723	0.00193723	0.00193723	0.00193723	0.00193723	0.00193723
CO2	53	0.0182969	0.019726	0.0212788	0.022966	0.0247993	0.0267911	0.0289554	0.031307	0.033862	0.0366382	0.0545667	0.0817172	0.122833	0.185098	0.279389	0.422182	0.638423	0.965892	0.00178293	0.00178293	0.00178293	0.00178293	0.00178293	0.00178293	0.00178293	0.00178293	0.00178293	0.00178293
CO2	54	0.0168395	0.0181549	0.019584	0.0211368	0.022824	0.0246573	0.0266491	0.0288134	0.0311649	0.03372	0.0502205	0.0752085	0.113049	0.170355	0.257136	0.388556	0.587573	0.88896	0.00164093	0.00164093	0.00164093	0.00164093	0.00164093	0.00164093	0.00164093	0.00164093	0.00164093	0.00164093
CO2	55	0.0154983	0.0167088	0.0180242	0.0194533	0.0210061	0.0226933	0.0245266	0.0265184	0.0286827	0.0310342	0.0462205	0.0692182	0.104045	0.156786	0.236656	0.357608	0.540774	0.818155	0.00151023	0.00151023	0.00151023	0.00151023	0.00151023	0.00151023	0.00151023	0.00151023	0.00151023	0.00151023
CO2	56	0.0142639	0.015378	0.0165886	0.0179039	0.019333	0.0208858	0.022573	0.0244063	0.0263981	0.0285624	0.0425391	0.0637051	0.0957581	0.144298	0.217806	0.329125	0.497702	0.75299	0.00138994	0.00138994	0.00138994	0.00138994	0.00138994	0.00138994	0.00138994	0.00138994	0.00138994	0.00138994
CO2	57	0.0131278	0.0141532	0.0152673	0.0164778	0.0177932	0.0192223	0.0207751	0.0224623	0.0242956	0.0262874	0.0391509	0.058631	0.0881311	0.132805	0.200458	0.30291	0.45806	0.693015	0.00127923	0.00127923	0.00127923	0.00127923	0.00127923	0.00127923	0.00127923	0.00127923	0.00127923	0.00127923
CO2	58	0.0120822	0.0130259	0.0140513	0.0151654	0.016376	0.0176913	0.0191204	0.0206732	0.0223605	0.0241937	0.0360326	0.0539611	0.0811116	0.122227	0.184492	0.278784	0.421576	0.637817	0.00117734	0.00117734	0.00117734	0.00117734	0.00117734	0.00117734	0.00117734	0.00117734	0.00117734	0.00117734
CO2	59	0.0111198	0.0119884	0.0129321	0.0139575	0.0150716	0.0162822	0.0175975	0.0190266	0.0205795	0.0222667	0.0331626	0.0496632	0.0746511	0.112492	0.169797	0.256579	0.387998	0.587016	0.00108357	0.00108357	0.00108357	0.00108357	0.00108357	0.00108357	0.00108357	0.00108357	0.00108357	0.00108357
CO2	60	0.0102341	0.0110335	0.0119021	0.0128458	0.0138712	0.0149853	0.0161959	0.0175112	0.0189403	0.0204932	0.0305213	0.0457076	0.0687052	0.103532	0.156273	0.236143	0.357095	0.540261	0.000997264	0.000997264	0.000997264	0.000997264	0.000997264	0.000997264	0.000997264	0.000997264	0.000997264	0.000997264
CO2	61	0.00941901	0.0101547	0.0109541	0.0118226	0.0127664	0.0137918	0.0149059	0.0161164	0.0174318	0.0188609	0.0280903	0.042067	0.063233	0.095286	0.143826	0.217334	0.328652	0.49723	0.000917833	0.000917833	0.000917833	0.000917833	0.000917833	0.000917833	0.000917833	0.000917833	0.000917833	0.000917833
CO2	62	0.00866879	0.0093459	0.0100816	0.010881	0.0117495	0.0126933	0.0137187	0.0148328	0.0160433	0.0173587	0.0258529	0.0387164	0.0581965	0.0876966	0.132371	0.200024	0.302476	0.457626	1.04839	0.000844729	0.000844729	0.000844729	0.000844729	0.000844729	0.000844729	0.000844729	0.000844729	0.000844729
CO2	63	0.00797833	0.00860151	0.00927862	0.0100143	0.0108137	0.0116823	0.012626	0.0136514	0.0147655	0.0159761	0.0237938	0.0356327	0.0535612	0.0807117	0.121827	0.184092	0.278384	0.421176	0.964886	0.000777447	0.000777447	0.000777447	0.000777447	0.000777447	0.000777447	0.000777447	0.000777447	0.000777447
CO2	64	0.00734287	0.00791641	0.00853959	0.0092167	0.0099524	0.0107518	0.0116203	0.0125641	0.0135895	0.0147036	0.0218986	0.0327946	0.0492951	0.0742831	0.112124	0.169429	0.256211	0.38763	0.888034	0.000715525	0.000715525	0.000715525	0.000715525	0.000715525	0.000715525	0.000715525	0.000715525	0.000715525
CO2	65	0.00675802	0.00728588	0.00785942	0.0084826	0.00915971	0.00989541	0.0106948	0.0115633	0.0125071	0.0135325	0.0201544	0.0301826	0.0453688	0.0683665	0.103194	0.155935	0.235804	0.356756	0.817303	0.000658534	0.000658534	0.000658534	0.000658534	0.000658534	0.000658534	0.000658534	0.000658534	0.000658534
CO2	66	0.00621975	0.00670557	0.00723343	0.00780697	0.00843015	0.00910726	0.00984296	0.0106423	0.0115109	0.0124546	0.0185492	0.0277785	0.0417553	0.0629212	0.0949743	0.143515	0.217022	0.328341	0.752206	0.000606082	0.000606082	0.000606082	0.000606082	0.000606082	0.000606082	0.000606082	0.000606082	0.000606082
CO2	67	0.00572435	0.00617148	0.00665729	0.00718515	0.00775869	0.00838187	0.00905898	0.00979469	0.0105941	0.0114626	0.0170717	0.025566	0.0384295	0.0579096	0.0874097	0.132084	0.199737	0.302189	0.692294	0.000557809	0.000557809	0.000557809	0.000557809	0.000557809	0.000557809	0.000557809	0.000557809	0.000557809
CO2	68	0.00526842	0.00567992	0.00612705	0.00661286	0.00714072	0.00771427	0.00833744	0.00901455	0.00975026	0.0105496	0.015712	0.0235297	0.0353686	0.0532972	0.0804476	0.121563	0.183828	0.27812	0.637153	0.00051338	0.00051338	0.00051338	0.00051338	0.00051338	0.00051338	0.00051338	0.00051338	0.00051338
CO2	69	0.00484879	0.00522752	0.00563903	0.00608616	0.00657197	0.00709983	0.00767338	0.00829655	0.00897366	0.00970937	0.0144605	0.0216556	0.0325516	0.0490521	0.07404	0.111881	0.169186	0.255968	0.586405	0.00047249	0.00047249	0.00047249	0.00047249	0.00047249	0.00047249	0.00047249	0.00047249	0.00047249
CO2	70	0.00446259	0.00481116	0.00518989	0.0056014	0.00604852	0.00653434	0.0070622	0.00763574	0.00825892	0.00893603	0.0133088	0.0199308	0.0299589	0.0451452	0.0681428	0.10297	0.155711	0.23558	0.539698	0.000434856	0.000434856	0.000434856	0.000434856	0.000434856	0.000434856	0.000434856	0.000434856	0.000434856
CO2	71	0.00410715	0.00442796	0.00477652	0.00515526	0.00556677	0.00601389	0.0064997	0.00702756	0.00760111	0.00822428	0.0122488	0.0183433	0.0275727	0.0415494	0.0627153	0.0947684	0.143309	0.216817	0.496712	0.000400221	0.000400221	0.000400221	0.000400221	0.000400221	0.000400221	0.000400221	0.000400221	0.000400221
CO2	72	0.00378002	0.00407527	0.00439608	0.00474465	0.00512338	0.00553489	0.00598201	0.00646783	0.00699569	0.00756923	0.0112732	0.0168823	0.0253766	0.03824	0.0577201	0.0872202	0.131894	0.199547	0.457149	1.04791	0.000368343	0.000368343	0.000368343	0.000368343	0.000368343	0.000368343	0.000368343	0.000368343
CO2	73	0.00347895	0.00375068	0.00404594	0.00436674	0.00471531	0.00509404	0.00550555	0.00595267	0.00643849	0.00696635	0.0103753	0.0155376	0.0233553	0.0351943	0.0531228	0.0802732	0.121389	0.183654	0.420738	0.964448	0.000339005	0.000339005	0.000339005	0.000339005	0.000339005	0.000339005	0.000339005	0.000339005
CO2	74	0.00320185	0.00345195	0.00372368	0.00401893	0.00433974	0.00468831	0.00506704	0.00547855	0.00592567	0.00641149	0.00954888	0.0143001	0.0214951	0.0323911	0.0488916	0.0738796	0.111721	0.169026	0.387227	0.887631	0.000312004	0.000312004	0.000312004	0.000312004	0.000312004	0.000312004	0.000312004	0.000312004
CO2	75	0.00294683	0.003177	0.00342709	0.00369883	0.00399408	0.00431489	0.00466346	0.00504219	0.0054537	0.00590082	0.00878833	0.0131611	0.0197831	0.0298112	0.0449975	0.0679951	0.102822	0.155563	0.356384	0.816932	0.000287153	0.000287153	0.000287153	0.000287153	0.000287153	0.000287153	0.000287153	0.000287153
CO2	76	0.00271212	0.00292396	0.00315413	0.00340422	0.00367596	0.00397121	0.00429202	0.00464058	0.00501932	0.00543083	0.00808835	0.0121128	0.0182074	0.0274367	0.0414135	0.0625794	0.0946325	0.143173	0.327999	0.751864	0.000264282	0.000264282	0.000264282	0.000264282	0.000264282	0.000264282	0.000264282	0.000264282
CO2	77	0.0024961	0.00269107	0.00290291	0.00313308	0.00338317	0.00365491	0.00395016	0.00427097	0.00461953	0.00499827	0.00744412	0.011148	0.0167572	0.0252514	0.0381149	0.057595	0.0870951	0.131769	0.301874	0.691979	0.000243232	0.000243232	0.000243232	0.000243232	0.000243232	0.000243232	0.000243232	0.000243232
CO2	78	0.00229729	0.00247673	0.00267169	0.00288353	0.00311371	0.0033638	0.00363554	0.00393079	0.00425159	0.00460016	0.0068512	0.0102601	0.0154225	0.0232402	0.0350791	0.0530076	0.0801581	0.121274	0.27783	0.636864	3.63768e-05	3.63768e-05	3.63768e-05	3.63768e-05	3.63768e-05	3.63768e-05	3.63768e-05	3.63768e-05
CO2	79	0.00211431	0.00227946	0.0024589	0.00265386	0.0028657	0.00309588	0.00334597	0.00361771	0.00391296	0.00423376	0.00630551	0.00944291	0.0141941	0.0213891	0.0322851	0.0487856	0.0737736	0.111615	0.255701	0.586138	0.000220962	0.000220962	0.000220962	0.000220962	0.000220962	0.000220962	0.000220962	0.000220962
CO2	80	0.00194591	0.0020979	0.00226305	0.00244249	0.00263745	0.00284929	0.00307947	0.00332956	0.0036013	0.00389655	0.00580329	0.00869079	0.0130635	0.0196855	0.0297136	0.0448999	0.0678976	0.102725	0.235335	0.539453	0.000203362	0.000203362	0.000203362	0.000203362	0.000203362	0.000203362	0.000203362	0.000203362
CO2	81	0.00179092	0.00193081	0.0020828	0.00224795	0.00242738	0.00262235	0.00283419	0.00306436	0.00331446	0.00358619	0.00534106	0.00799858	0.012023	0.0181176	0.027347	0.0413237	0.0624896	0.0945427	0.216591	0.496486	0.000187165	0.000187165	0.000187165	0.000187165	0.000187165	0.000187165	0.000187165	0.000187165
CO2	82	0.00164828	0.00177702	0.00191691	0.0020689	0.00223405	0.00241348	0.00260845	0.00282029	0.00305046	0.00330056	0.00491565	0.0073615	0.0110654	0.0166745	0.0251688	0.0380323	0.0575124	0.0870125	0.19934	0.456942	1.04785	0.000172257	0.000172257	0.000172257	0.000172257	0.000172257	0.000172257	0.000172257
CO2	83	0.00151699	0.00163548	0.00176423	0.00190411	0.00205611	0.00222125	0.00240069	0.00259566	0.0028075	0.00303767	0.00452413	0.00677517	0.0101841	0.0153464	0.0231642	0.0350031	0.0529316	0.080082	0.183462	0.420547	0.964257	0.000158537	0.000158537	0.000158537	0.000158537	0.000158537	0.000158537	0.000158537
CO2	84	0.00139617	0.00150522	0.00162371	0.00175245	0.00189234	0.00204433	0.00220948	0.00238892	0.00258388	0.00279572	0.00416378	0.00623553	0.00937293	0.0141241	0.0213192	0.0322151	0.0487157	0.0737036	0.16885	0.387051	0.887455	0.00014591	0.00014591	0.00014591	0.00014591	0.00014591	0.00014591	0.00014591
CO2	85	0.00128496	0.00138533	0.00149438	0.00161287	0.00174162	0.0018815	0.0020335	0.00219864	0.00237808	0.00257305	0.00383214	0.00573888	0.00862639	0.0129991	0.0196211	0.0296492	0.0448355	0.0678332	0.155401	0.356223	0.81677	0.000134288	0.000134288	0.000134288	0.000134288	0.000134288	0.000134288	0.000134288
CO2	86	0.00118262	0.00127499	0.00137536	0.00148441	0.0016029	0.00173164	0.00187153	0.00202352	0.00218867	0.00236811	0.00352692	0.00528178	0.0079393	0.0119638	0.0180583	0.0272877	0.0412644	0.0624304	0.143024	0.32785	0.751715	7.18525e-05	7.18525e-05	7.18525e-05	7.18525e-05	7.18525e-05	7.18525e-05	7.18525e-05
CO2	87	0.00108842	0.00117344	0.00126581	0.00136618	0.00147523	0.00159372	0.00172247	0.00186235	0.00201434	0.00217949	0.003246	0.0048611	0.00730695	0.0110109	0.01662	0.0251143	0.0379778	0.0574579	0.131632	0.301737	0.691842	6.89747e-05	6.89747e-05	6.89747e-05	6.89747e-05	6.89747e-05	6.89747e-05	6.89747e-05
CO2	88	0.00100173	0.00107998	0.00116499	0.00125736	0.00135773	0.00146678	0.00158527	0.00171402	0.0018539	0.0020059	0.00298746	0.00447392	0.00672496	0.0101339	0.0152962	0.0231139	0.0349529	0.0528814	0.121148	0.277704	0.636737	0.000112376	0.000112376	0.000112376	0.000112376	0.000112376	0.000112376	0.000112376
CO2	89	0.000921944	0.000993956	0.0010722	0.00115722	0.00124959	0.00134996	0.00145901	0.0015775	0.00170624	0.00184613	0.00274951	0.00411757	0.00618932	0.00932672	0.0140779	0.0212729	0.0321689	0.0486695	0.111498	0.255585	0.586022	0.000103425	0.000103425	0.000103425	0.000103425	0.000103425	0.000103425	0.000103425
CO2	90	0.000848513	0.000914789	0.000986801	0.00106504	0.00115006	0.00124243	0.0013428	0.00145185	0.00157034	0.00169909	0.00253052	0.00378961	0.00569635	0.00858386	0.0129566	0.0195786	0.0296067	0.044793	0.102618	0.235228	0.539346	9.51873e-05	9.51873e-05	9.51873e-05	9.51873e-05	9.51873e-05	9.51873e-05	9.51873e-05
CO2	91	0.000780929	0.000841927	0.000908203	0.000980215	0.00105846	0.00114347	0.00123585	0.00133621	0.00144527	0.00156376	0.00232897	0.00348778	0.00524264	0.00790016	0.0119246	0.0180192	0.0272486	0.0412253	0.0944443	0.216492	0.496388	8.76058e-05	8.76058e-05	8.76058e-05	8.76058e-05	8.76058e-05	8.76058e-05	8.76058e-05
CO2	92	0.000718729	0.000774868	0.000835866	0.000902142	0.000974154	0.0010524	0.00113741	0.00122979	0.00133015	0.00143921	0.00214347	0.00320998	0.00482507	0.00727092	0.0109748	0.016584	0.0250782	0.0379417	0.0869219	0.199249	0.456851	1.04775	1.13808e-05	1.13808e-05	1.13808e-05	1.13808e-05	1.13808e-05	1.13808e-05
CO2	93	0.000661483	0.000713151	0.00076929	0.000830288	0.000896564	0.000968576	0.00104682	0.00113183	0.00122421	0.00132457	0.00197274	0.00295431	0.00444076	0.0066918	0.0101007	0.0152631	0.0230808	0.0349197	0.0799987	0.183379	0.420463	0.964173	7.97216e-05	7.97216e-05	7.97216e-05	7.97216e-05	7.97216e-05	7.97216e-05
CO2	94	0.000608797	0.000656349	0.000708017	0.000764156	0.000825153	0.00089143	0.000963442	0.00104169	0.0011267	0.00121907	0.00181561	0.002719	0.00408706	0.00615881	0.0092962	0.0140474	0.0212424	0.0321384	0.0736269	0.168773	0.386974	0.887378	6.37318e-05	6.37318e-05	6.37318e-05	6.37318e-05	6.37318e-05	6.37318e-05
CO2	95	0.000560307	0.000604072	0.000651624	0.000703292	0.000759431	0.000820428	0.000886705	0.000958717	0.00103696	0.00112198	0.001671	0.00250243	0.00376153	0.00566827	0.00855577	0.0129285	0.0195505	0.0295786	0.0677626	0.155331	0.356152	0.816699	6.82957e-05	6.82957e-05	6.82957e-05	6.82957e-05	6.82957e-05	6.82957e-05
CO2	96	0.000515679	0.000555958	0.000599723	0.000647276	0.000698943	0.000755082	0.00081608	0.000882356	0.000954368	0.00103261	0.00153791	0.00230312	0.00346193	0.00521679	0.00787431	0.0118988	0.0179933	0.0272227	0.0623654	0.142959	0.327785	0.75165	8.87227e-06	8.87227e-06	8.87227e-06	8.87227e-06	8.87227e-06	8.87227e-06
CO2	97	0.000474606	0.000511677	0.000551956	0.000595721	0.000643273	0.000694941	0.00075108	0.000812077	0.000878354	0.000950365	0.00141542	0.00211968	0.00318619	0.00480128	0.00724713	0.0109511	0.0165602	0.0250545	0.057398	0.131572	0.301677	0.691782	6.21494e-05	6.21494e-05	6.21494e-05	6.21494e-05	6.21494e-05	6.21494e-05
CO2	98	0.000436804	0.000470922	0.000507993	0.000548272	0.000592037	0.00063959	0.000691257	0.000747396	0.000808394	0.00087467	0.00130268	0.00195085	0.00293241	0.00441887	0.00666991	0.0100788	0.0152412	0.0230589	0.0528264	0.121093	0.277649	0.636682	5.71992e-05	5.71992e-05	5.71992e-05	5.71992e-05	5.71992e-05	5.71992e-05
CO2	99	0.000402013	0.000433414	0.000467532	0.000504603	0.000544882	0.000588647	0.000636199	0.000687867	0.000744006	0.000805003	0.00119892	0.00179546	0.00269885	0.00406691	0.00613866	0.00927605	0.0140272	0.0212223	0.0486188	0.111448	0.255534	0.585971	0	0	0	0	0	0
CO2	100	0.000369993	0.000398893	0.000430294	0.000464412	0.000501483	0.000541762	0.000585527	0.000633079	0.000684747	0.000740886	0.00110343	0.00165246	0.00248389	0.00374298	0.00564972	0.00853723	0.01291	0.019532	0.0447464	0.102571	0.235181	0.539299	6.48679e-05	6.48679e-05	6.48679e-05	6.48679e-05	6.48679e-05	6.48679e-05
CO2	101	0.000340524	0.000367122	0.000396021	0.000427422	0.00046154	0.000498611	0.00053889	0.000582655	0.000630208	0.000681875	0.00101554	0.00152084	0.00228605	0.00344486	0.00519973	0.00785725	0.0118817	0.0179763	0.0411824	0.0944014	0.21645	0.496345	0	0	0	0	0	0
CO2	102	0.000313401	0.000337881	0.000364479	0.000393378	0.000424779	0.000458897	0.000495968	0.000536247	0.000580012	0.000627565	0.000934657	0.00139971	0.00210397	0.00317048	0.00478557	0.00723143	0.0109354	0.0165445	0.0379022	0.0868824	0.19921	0.456812	1.04779	5.24393e-05	5.24393e-05	5.24393e-05	5.24393e-05	5.24393e-05
CO2	103	0.000288439	0.000310969	0.000335448	0.000362046	0.000390946	0.000422347	0.000456465	0.000493536	0.000533815	0.00057758	0.000860213	0.00128822	0.00193639	0.00291796	0.00440441	0.00665545	0.0100644	0.0152267	0.0348834	0.0799623	0.183343	0.420427	0.964137	0	0	0	0	0
CO2	104	0.000265465	0.000286201	0.00030873	0.00033321	0.000359808	0.000388707	0.000420108	0.000454226	0.000491297	0.000531576	0.000791698	0.00118562	0.00178216	0.00268554	0.0040536	0.00612535	0.00926275	0.0140139	0.0321049	0.0735934	0.16874	0.386941	0.887344	3.87327e-05	3.87327e-05	3.87327e-05	3.87327e-05	3.87327e-05
CO2	105	0.000244321	0.000263405	0.00028414	0.00030667	0.000331149	0.000357747	0.000386647	0.000418048	0.000452166	0.000489237	0.00072864	0.00109118	0.00164021	0.00247164	0.00373074	0.00563747	0.00852498	0.0128977	0.0295478	0.0677318	0.1553	0.356121	0.816669	0	0	0	0	0
CO2	106	3.65397e-05	0.000242425	0.000261509	0.000282244	0.000304774	0.000329253	0.000355851	0.000384751	0.000416151	0.00045027	0.000670604	0.00100427	0.00150957	0.00227478	0.00343359	0.00518846	0.00784598	0.0118704	0.0271944	0.062337	0.14293	0.327757	0.751622	7.63368e-05	7.63368e-05	7.63368e-05	7.63368e-05	7.63368e-05
CO2	107	0.000221951	3.62561e-05	0.000141227	0.000259764	0.000280499	0.000303028	0.000327508	0.000354106	0.000383005	0.000414406	0.000617192	0.000924284	0.00138934	0.0020936	0.00316011	0.0047752	0.00722105	0.010925	0.0250284	0.057372	0.131546	0.301651	0.691756	0	0	0	0	0
CO2	108	0.000204273	0.000220229	0.000135448	0.000140285	0.000258157	0.000278893	0.000301422	0.000325902	0.000352499	0.000381399	0.000568033	0.000850666	0.00127868	0.00192684	0.00290841	0.00439486	0.0066459	0.0100548	0.0230349	0.0528023	0.121069	0.277625	0.636658	0	0	0	0	0
CO2	109	0.000188003	0.000202688	0.000218643	0.000134544	0.000139417	0.000256679	0.000277414	0.000299944	0.000324423	0.000351021	0.00052279	0.000782911	0.00117683	0.00177337	0.00267676	0.00404482	0.00611657	0.00925396	0.0212002	0.0485967	0.111426	0.255512	0.585949	3.85147e-05	3.85147e-05	3.85147e-05	3.85147e-05	3.85147e-05
CO2	110	0.000173029	0.000186544	0.000201228	0.000217184	0.000133712	0.000138619	0.000255319	0.000276054	0.000298583	0.000323063	0.00048115	0.000720553	0.0010831	0.00163213	0.00246356	0.00372265	0.00562939	0.00851689	0.0195116	0.044726	0.102551	0.235161	0.539279	0	0	0	0	0
CO2	111	0.000159247	0.000171686	0.000185201	0.000199886	0.000215841	0.000132946	3.81844e-05	0.000254066	0.000274802	0.000297331	0.000442827	0.000663162	0.000996831	0.00150213	0.00226734	0.00342615	0.00518101	0.00783853	0.0179575	0.0411637	0.0943827	0.216431	0.496326	0	0	0	0	0
CO2	112	0.000146563	0.000158011	0.00017045	0.000183965	0.00019865	0.000214605	0.000231941	3.79971e-05	0.000252914	0.000273649	0.000407556	0.000610342	0.000917434	0.00138249	0.00208675	0.00315326	0.00476835	0.0072142	0.0165272	0.037885	0.0868652	0.199192	0.456794	1.04778	6.24357e-05	6.24357e-05	6.24357e-05	6.24357e-05
CO2	113	0.00013489	0.000145426	0.000156874	0.000169312	0.000182827	0.000197512	0.000213468	0.000230804	3.78248e-05	0.000251853	0.000375095	0.000561729	0.000844362	0.00127237	0.00192054	0.0029021	0.00438856	0.0066396	0.0152109	0.0348675	0.0799465	0.183327	0.420411	0.964121	0	0	0	0
CO2	114	0.000124146	0.000133843	0.000144379	0.000155827	0.000168265	0.00018178	0.000196465	0.000212421	0.000229757	3.76661e-05	0.000345219	0.000516988	0.000777109	0.00117103	0.00176757	0.00267096	0.00403901	0.00611076	0.0139993	0.0320904	0.0735788	0.168725	0.386926	0.88733	0	0	0	0
CO2	115	1.7312e-05	7.16141e-05	0.000132879	0.000143415	0.000154863	0.000167302	0.000180817	0.000195502	0.000211457	0.000228793	0.000317723	0.00047581	0.000715213	0.00107776	0.00162679	0.00245822	0.00371731	0.00562405	0.0128843	0.0295344	0.0677184	0.155286	0.356108	0.816655	0	0	0	0
CO2	116	0.000112879	6.87459e-05	7.10986e-05	0.000131992	0.000142529	0.000153976	0.000166415	0.00017993	0.000194615	0.00021057	0.000292417	0.000437913	0.000658247	0.000991916	0.00149721	0.00226242	0.00342123	0.0051761	0.0118581	0.027182	0.0623247	0.142918	0.327744	0.751609	5.22741e-05	5.22741e-05	5.22741e-05	5.22741e-05
CO2	117	0.000103888	0.000112003	6.8251e-05	7.06241e-05	0.000131176	0.000141712	0.00015316	0.000165599	0.000179114	0.000193799	0.000269126	0.000403033	0.000605819	0.000912911	0.00137796	0.00208222	0.00314873	0.00476383	0.0109136	0.025017	0.0573606	0.131535	0.30164	0.691745	0	0	0	0
CO2	118	9.56137e-05	0.000103082	0.000111197	6.77955e-05	1.82924e-05	0.000130425	0.000140961	0.000152409	0.000164848	0.000178363	0.00024769	0.000370932	0.000557566	0.000840199	0.00126821	0.00191638	0.00289794	0.0043844	0.0100443	0.0230244	0.0527919	0.121058	0.277614	0.636648	0	0	0	0
CO2	119	8.79982e-05	9.48716e-05	0.00010234	0.000110454	0.000119271	1.81876e-05	0.000129734	0.00014027	0.000151718	0.000164156	3.70436e-05	0.000341388	0.000513157	0.000773278	0.0011672	0.00176374	0.00266712	0.00403518	0.00924433	0.0211906	0.0485871	0.111416	0.255503	0.58594	0	0	0	0
CO2	120	1.14318e-05	8.73152e-05	9.41886e-05	0.000101657	0.000109771	0.000118588	1.80912e-05	0.000129098	0.000139634	0.000151081	0.000225012	0.000314197	0.000472284	0.000711687	0.00107423	0.00162326	0.00245469	0.00371379	0.00850803	0.0195028	0.0447172	0.102542	0.235152	0.53927	0	0	0	0
CO2	121	8.00787e-05	1.13431e-05	8.66866e-05	9.356e-05	0.000101028	0.000109143	0.00011796	1.80025e-05	0.000128512	0.000139048	0.00020709	0.000289171	0.000434667	0.000655002	0.000988671	0.00149397	0.00225918	0.00341799	0.00783037	0.0179494	0.0411555	0.0943745	0.216423	0.496318	0	0	0	0
CO2	122	6.40172e-05	7.94572e-05	1.12614e-05	8.61081e-05	9.29815e-05	0.00010045	0.000108564	0.000117381	1.79208e-05	0.000127973	0.000190595	0.000266139	0.000400047	0.000602832	0.000909924	0.00137498	0.00207924	0.00314575	0.00720669	0.0165197	0.0378775	0.0868577	0.199185	0.456787	1.04775	7.06411e-06	7.06411e-06	7.06411e-06
CO2	123	6.86016e-05	6.35204e-05	7.88851e-05	1.11863e-05	8.55756e-05	9.24491e-05	9.99173e-05	0.000108032	0.000116849	1.78457e-05	0.000175415	0.000244941	0.000368183	0.000554817	0.00083745	0.00126546	0.00191363	0.00289519	0.00663269	0.015204	0.0348606	0.0799396	0.18332	0.420404	0.964114	0	0	0
CO2	124	8.91201e-06	6.80692e-05	6.30631e-05	7.83587e-05	1.11171e-05	8.50856e-05	9.1959e-05	9.94273e-05	0.000107542	0.000116359	0.000161443	3.66324e-05	0.000338858	0.000510627	0.000770748	0.00116467	0.00176121	0.00266459	0.0061044	0.013993	0.032084	0.0735725	0.168719	0.38692	0.887324	0	0	0
CO2	125	6.24277e-05	8.84284e-06	6.75791e-05	6.26422e-05	7.78742e-05	1.10534e-05	4.87709e-05	9.1508e-05	9.89763e-05	0.000107091	0.000148584	0.000222514	0.000311868	0.000469956	0.000709359	0.0010719	0.00162093	0.00245236	0.00561819	0.0128785	0.0295285	0.0677125	0.155281	0.356102	0.816649	0	0	0
CO2	126	0	6.19432e-05	8.77918e-06	6.71281e-05	6.22549e-05	7.74282e-05	4.68585e-05	4.85317e-05	9.10929e-05	9.85612e-05	0.00013675	0.000204791	0.000287028	0.000432524	0.000652859	0.000986528	0.00149183	0.00225703	0.00517071	0.0118527	0.0271766	0.0623193	0.142913	0.327739	0.751604	0	0	0
CO2	127	7.07973e-05	0	6.14973e-05	8.72059e-06	6.6713e-05	6.18984e-05	7.70178e-05	4.66287e-05	4.83116e-05	9.07109e-05	0.000125858	0.00018848	0.000264167	0.000398074	0.00060086	0.000907952	0.001373	0.00207726	0.00475887	0.0109086	0.025012	0.0573556	0.13153	0.301635	0.69174	0	0	0
CO2	128	0	7.02478e-05	0	6.10869e-05	8.66667e-06	3.82235e-05	6.15703e-05	7.66401e-05	4.64172e-05	4.8109e-05	1.75507e-05	0.000173468	0.000243126	0.000366368	0.000553002	0.000835635	0.00126365	0.00191181	0.00437983	0.0100398	0.0230199	0.0527873	0.121054	0.27761	0.636643	0	0	0
CO2	129	9.95059e-05	0	6.97421e-05	0	6.07091e-05	3.67246e-05	3.80208e-05	6.12683e-05	7.62924e-05	4.62225e-05	0.000114435	0.000159651	3.6361e-05	0.000337187	0.000508956	0.000769077	0.001163	0.00175954	0.00403098	0.00924013	0.0211864	0.0485829	0.111412	0.255499	0.585935	0	0	0
CO2	130	0	9.87336e-05	0	6.92767e-05	0	6.03615e-05	3.653e-05	3.78344e-05	6.09904e-05	6.59907e-05	0.000105321	0.000146935	0.000220865	0.000310331	0.000468418	0.000707821	0.00107037	0.00161939	0.00370992	0.00850416	0.0194989	0.0447133	0.102538	0.235148	0.539266	0	0	0
CO2	131	3.89061e-05	0	9.80228e-05	0	6.88483e-05	0	6.00415e-05	3.63508e-05	3.76628e-05	7.07164e-05	9.69321e-05	0.000135232	0.000203274	0.000285613	0.000431109	0.000651444	0.000985113	0.00149041	0.00341443	0.00782682	0.0179458	0.0411519	0.0943709	0.216419	0.496314	0	0	0
CO2	132	0	3.86042e-05	0	9.73686e-05	0	6.84541e-05	0	5.97471e-05	3.61859e-05	3.75048e-05	8.92116e-05	0.000124461	0.000187083	0.000262864	0.000396772	0.000599557	0.00090665	0.0013717	0.00314247	0.00720342	0.0165165	0.0378742	0.0868544	0.199182	0.456784	1.04778	0	0
CO2	133	7.83353e-05	0	3.83263e-05	0	9.67666e-05	0	6.80912e-05	0	5.94761e-05	3.60342e-05	1.15894e-05	1.73559e-05	0.000172182	0.000241928	0.000365169	0.000551803	0.000834436	0.00126245	0.00289218	0.00662967	0.0152009	0.0348576	0.0799366	0.183317	0.420401	0.964111	0	0
CO2	134	0	7.77273e-05	0	3.80705e-05	0	7.60456e-05	0	6.77573e-05	0	5.92266e-05	8.11829e-05	0.000113165	0.000158468	3.61817e-05	0.000336084	0.000507853	0.000767974	0.00116189	0.00266182	0.00610163	0.0139902	0.0320812	0.0735697	0.168716	0.386917	0.887321	4.53273e-05	4.53273e-05
CO2	135	0	0	7.71677e-05	0	3.78351e-05	0	7.56425e-05	0	6.74499e-05	0	6.49e-05	0.000104152	0.000145846	0.000219777	0.000309315	0.000467403	0.000706806	0.00106935	0.00244981	0.00561564	0.0128759	0.029526	0.06771	0.155278	0.356099	0.816647	0	0
CO2	136	3.7616e-05	0	0	7.66527e-05	0	5.77853e-05	0	7.52716e-05	0	6.71671e-05	6.95475e-05	9.58563e-05	0.00013423	0.000202272	0.000284679	0.000430175	0.00065051	0.000984178	0.00225468	0.00516836	0.0118504	0.0271743	0.0623169	0.14291	0.327736	0.751602	0	0
CO2	137	0	3.73241e-05	0	0	7.61787e-05	0	5.7479e-05	0	7.49301e-05	0	9.0349e-06	8.82215e-05	7.18212e-05	0.000186161	0.000262004	0.000395912	0.000598697	0.00090579	0.0020751	0.00475671	0.0109065	0.0250099	0.0573535	0.131528	0.301633	0.691737	0	0
CO2	138	0	0	3.70554e-05	0	0	7.57425e-05	0	5.71971e-05	0	7.46159e-05	6.32885e-05	1.14608e-05	6.89447e-05	0.000171333	0.000141495	0.000364378	0.000551012	0.000833644	0.00190982	0.00437784	0.0100378	0.0230179	0.0527853	0.121052	0.277608	0.636641	0	0
CO2	139	3.86353e-05	0	0	7.9343e-06	0	0	7.5341e-05	0	5.69376e-05	0	5.82477e-05	8.02819e-05	0.000112327	0.000157687	0.000135704	0.000335356	0.000507124	0.000767246	0.00175771	0.00402915	0.0092383	0.0211845	0.048581	0.11141	0.255497	0.585934	0	0
CO2	140	0	3.83355e-05	0	0	7.88524e-06	0	0	7.49715e-05	0	5.66988e-05	0	6.41797e-05	0.00010338	0.000145127	0.000219057	0.000308645	0.000466732	0.000706135	0.00161771	0.00370823	0.00850248	0.0194972	0.0447116	0.102536	0.235147	0.539265	0	0
CO2	141	0	0	3.80595e-05	0	0	7.84008e-06	0	0	7.46315e-05	0	6.60569e-05	6.87757e-05	9.51459e-05	0.000133568	0.00020161	0.000284062	0.000429558	0.000649893	0.00148886	0.00341288	0.00782526	0.0179443	0.0411504	0.0943694	0.216418	0.496313	0	0
CO2	142	0	0	0	6.66792e-05	0	0	7.79853e-06	0	0	7.43185e-05	0	8.93463e-06	8.75677e-05	7.14671e-05	0.000185552	0.000261437	0.000395344	0.000598129	0.00137027	0.00314105	0.00720199	0.016515	0.0378728	0.086853	0.19918	0.456782	1.04775	0
CO2	143	5.70524e-05	0	0	0	6.62669e-05	0	0	7.76028e-06	0	0	5.34005e-05	6.25862e-05	1.13759e-05	6.86047e-05	0.000170773	0.000141188	0.000363855	0.000550489	0.00126113	0.00289086	0.00662836	0.0151996	0.0348563	0.0799352	0.183316	0.4204	0.96411	0
CO2	144	0	5.66096e-05	0	0	0	6.58875e-05	0	0	7.72508e-06	0	0	5.76012e-05	7.96869e-05	0.000111773	0.000157171	0.00013541	0.000334875	0.000506643	0.00116068	0.00266061	0.00610042	0.013989	0.03208	0.0735685	0.168715	0.386916	0.88732	0
CO2	145	0	0	5.62021e-05	0	0	0	6.55382e-05	0	0	7.69268e-06	5.78331e-05	0	6.37041e-05	0.00010287	0.000144652	0.000218583	0.000308202	0.00046629	0.00106824	0.0024487	0.00561453	0.0128748	0.0295249	0.0677088	0.155277	0.356098	0.816646	0
CO2	146	0	0	0	5.5827e-05	0	0	0	6.52168e-05	0	0	0	6.53237e-05	6.8266e-05	9.46769e-05	0.000133131	0.000201173	0.000283654	0.00042915	0.000983154	0.00225366	0.00516734	0.0118493	0.0271733	0.0623159	0.142909	0.327735	0.751601	0
CO2	147	0	0	0	0	5.54818e-05	0	0	0	6.4921e-05	0	9.10007e-05	0	8.86841e-06	8.7136e-05	7.12333e-05	0.00018515	0.000261062	0.000394969	0.000904847	0.00207416	0.00475576	0.0109055	0.0250089	0.0573525	0.131527	0.301632	0.691737	0
CO2	148	0	0	0	0	0	5.51641e-05	0	0	0	6.46487e-05	0	5.28079e-05	6.21223e-05	1.13198e-05	6.83803e-05	0.000170403	0.000140986	0.00036351	0.000832777	0.00190895	0.00437697	0.0100369	0.023017	0.0527845	0.121051	0.277607	0.636641	0
CO2	149	4.95e-05	0	0	0	0	0	5.48717e-05	0	0	0	0	0	5.71744e-05	7.92941e-05	0.000111407	0.00015683	0.000135216	0.000334557	0.000766447	0.00175691	0.00402835	0.0092375	0.0211837	0.0485802	0.111409	0.255496	0.585933	0
CO2	150	0	4.91158e-05	0	0	0	0	0	5.46026e-05	0	0	7.56553e-06	5.71913e-05	0	6.339e-05	0.000102534	0.000144339	0.000218269	0.00030791	0.0007054	0.00161697	0.0037075	0.00850174	0.0194965	0.0447109	0.102536	0.235146	0.539264	0
CO2	151	0	0	4.87622e-05	0	0	0	0	0	5.43549e-05	0	0	0	6.48396e-05	6.79294e-05	9.43671e-05	0.000132842	0.000200884	0.000283385	0.000649216	0.00148818	0.0034122	0.00782459	0.0179436	0.0411497	0.0943687	0.216417	0.496312	0
CO2	152	0	0	0	4.84368e-05	0	0	0	0	0	5.41269e-05	0	5.86869e-05	0	8.82469e-06	8.68509e-05	7.10789e-05	0.000184884	0.000260814	0.000597507	0.00136965	0.00314042	0.00720137	0.0165144	0.0378722	0.0868524	0.19918	0.456782	1.04776
CO2	153	0	0	0	0	4.81373e-05	0	0	0	0	0	6.35801e-05	0	5.24165e-05	6.18161e-05	1.12828e-05	6.82321e-05	0.000170158	0.000140852	0.000549916	0.00126056	0.00289029	0.00662779	0.0151991	0.0348557	0.0799347	0.183315	0.420399	0.964109
CO2	154	0	0	0	0	0	4.78616e-05	0	0	0	0	0	0	0	5.68925e-05	7.90346e-05	0.000111166	0.000156605	0.000135088	0.000506116	0.00116016	0.00266008	0.00609989	0.0139885	0.0320795	0.073568	0.168714	0.386915	0.887319
CO2	155	0	0	0	0	0	0	4.76079e-05	0	0	0	0	3.87854e-05	3.87158e-05	0	6.31826e-05	0.000102312	0.000144132	0.000218062	0.000465804	0.00106775	0.00244821	0.00561404	0.0128743	0.0295244	0.0677084	0.155276	0.356098	0.816645
CO2	156	0	0	0	0	0	0	0	4.73744e-05	0	0	0	0	0	6.452e-05	6.77072e-05	9.41626e-05	0.000132652	0.000200694	0.000428703	0.000982707	0.00225321	0.00516689	0.0118489	0.0271728	0.0623155	0.142909	0.327735	0.7516
CO2	157	0	0	0	0	0	0	0	0	2.75156e-05	0	5.32323e-05	0	7.63036e-05	0	8.79582e-06	8.66626e-05	7.0977e-05	0.000184709	0.000394558	0.000904435	0.00207375	0.00475535	0.0109051	0.0250085	0.0573521	0.131526	0.301631	0.691736
CO2	158	0	0	0	0	0	0	0	0	0	2.74002e-05	0	6.28745e-05	0	5.21581e-05	6.16138e-05	1.12583e-05	6.81342e-05	0.000169997	0.000363132	0.000832398	0.00190858	0.00437659	0.0100365	0.0230166	0.0527841	0.12105	0.277607	0.63664
CO2	159	0	0	0	0	0	0	0	0	0	0	0	0	0	0	5.67064e-05	7.88633e-05	0.000111006	0.000156457	0.000334209	0.000766099	0.00175656	0.004028	0.00923715	0.0211834	0.0485799	0.111409	0.255496	0.585932
CO2	160	0	0	0	0	0	0	0	0	0	0	0	0	3.84979e-05	3.85249e-05	0	6.30456e-05	0.000102165	0.000143995	0.000307589	0.00070508	0.00161665	0.00370718	0.00850142	0.0194961	0.0447106	0.102535	0.235146	0.539264
CO2	161	5.86924e-05	0	0	0	0	0	0	0	0	0	0	0	0	0	6.43089e-05	6.75604e-05	9.40275e-05	0.000132526	0.00028309	0.000648921	0.00148789	0.00341191	0.00782429	0.0179433	0.0411494	0.0943684	0.216417	0.496312
CO2	162	0	5.82369e-05	0	0	0	0	0	0	0	0	0	5.26415e-05	0	7.59274e-05	0	8.77675e-06	8.65383e-05	7.09096e-05	0.000260542	0.000597235	0.00136938	0.00314015	0.0072011	0.0165141	0.0378719	0.0868521	0.199179	0.456781
CO2	163	0	0	5.78177e-05	0	0	0	0	0	0	0	2.69473e-05	0	6.24086e-05	0	5.19875e-05	6.14803e-05	1.12422e-05	6.80696e-05	0.000140705	0.000549666	0.00126031	0.00289004	0.00662754	0.0151988	0.0348555	0.0799344	0.183315	0.420399
CO2	164	0	0	0	5.74318e-05	0	0	0	0	0	0	0	0	0	0	0	5.65834e-05	7.87502e-05	0.000110901	0.000134947	0.000505886	0.00115993	0.00265985	0.00609966	0.0139882	0.0320793	0.0735677	0.168714	0.386915
CO2	165	0	0	0	0	5.70767e-05	0	0	0	0	0	0	0	0	3.83081e-05	3.83989e-05	0	6.29552e-05	0.000102068	0.000217835	0.000465593	0.00106754	0.002448	0.00561383	0.0128741	0.0295242	0.0677081	0.155276	0.356098
CO2	166	0	0	0	0	0	3.24141e-05	0	0	0	0	0	0	0	0	0	6.41695e-05	6.74635e-05	9.39383e-05	0.000200485	0.000428509	0.000982512	0.00225302	0.0051667	0.0118487	0.0271726	0.0623153	0.142909	0.327735
CO2	167	0	0	0	0	0	0	3.22423e-05	0	0	0	0	0	5.22514e-05	0	7.5679e-05	0	8.76416e-06	8.64562e-05	0.000184516	0.000394378	0.000904256	0.00207357	0.00475517	0.010905	0.0250083	0.0573519	0.131526	0.301631
CO2	168	0	0	0	0	0	0	0	3.20841e-05	0	0	0	7.11375e-06	0	6.21009e-05	0	5.18748e-05	6.13921e-05	1.12315e-05	0.00016982	0.000362967	0.000832233	0.00190841	0.00437643	0.0100364	0.0230165	0.0527839	0.12105	0.277606
CO2	169	0	0	0	0	0	0	0	0	5.15826e-05	0	0	0	0	0	0	0	5.65023e-05	7.86755e-05	0.000156294	0.000334057	0.000765947	0.00175641	0.00402785	0.009237	0.0211832	0.0485797	0.111409	0.255495
CO2	170	0	0	0	0	0	0	0	0	0	5.13662e-05	0	0	0	0	3.81828e-05	3.83157e-05	0	6.28955e-05	0.000143845	0.00030745	0.00070494	0.00161651	0.00370704	0.00850128	0.019496	0.0447104	0.102535	0.235146
CO2	171	0	0	0	0	0	0	0	0	0	0	0	0	0	0	0	0	6.40774e-05	6.73995e-05	0.000132388	0.000282962	0.000648792	0.00148776	0.00341178	0.00782416	0.0179432	0.0411493	0.0943683	0.216416
CO2	172	0	0	0	0	0	0	0	0	0	0	0	0	0	2.981e-05	0	7.55149e-05	0	8.75585e-06	7.08358e-05	0.000260424	0.000597117	0.00136926	0.00314003	0.00720098	0.016514	0.0378718	0.086852	0.199179
CO2	173	0	0	0	0	0	0	0	0	0	0	0	0	7.06104e-06	0	6.18977e-05	0	5.18004e-05	6.13338e-05	6.79987e-05	0.000140642	0.000549557	0.0012602	0.00288993	0.00662743	0.0151987	0.0348553	0.0799343	0.183315
CO2	174	0	0	0	0	0	0	0	0	0	0	0	0	0	0	0	0	0	5.64487e-05	0.000110786	0.000134886	0.000505786	0.00115983	0.00265975	0.00609956	0.0139881	0.0320792	0.0735676	0.168714
CO2	175	0	0	0	0	0	0	0	0	0	0	2.64045e-05	0	0	0	0	3.81e-05	3.82607e-05	0	0.000101962	0.000217736	0.0004655	0.00106745	0.00244791	0.00561374	0.012874	0.0295241	0.0677081	0.155276
CO2	176	0	0	0	0	0	0	0	0	0	0	0	0	0	0	0	0	0	6.40167e-05	9.38405e-05	0.000200394	0.000428424	0.000982427	0.00225293	0.00516661	0.0118486	0.0271725	0.0623152	0.142909
CO2	177	0	0	0	0	0	0	0	0	0	0	0	0	0	0	2.97125e-05	0	7.54066e-05	0	8.63662e-05	0.000184433	0.0003943	0.000904178	0.00207349	0.0047551	0.0109049	0.0250083	0.0573519	0.131526
CO2	178	0	0	0	0	0	0	0	0	0	0	0	0	0	2.92099e-05	0	6.17635e-05	0	5.17512e-05	1.12198e-05	0.000169743	0.000362895	0.000832161	0.00190834	0.00437636	0.0100363	0.0230164	0.0527838	0.12105
CO2	179	0	0	0	0	0	0	0	0	0	0	0	0	0	0	0	0	0	0	7.85936e-05	0.000156223	0.000333991	0.000765881	0.00175634	0.00402779	0.00923693	0.0211832	0.0485797	0.111409
CO2	180	0	0	0	0	0	0	0	0	0	0	0	4.56459e-05	0	0	0	0	3.80454e-05	3.82244e-05	6.283e-05	0.00014378	0.000307389	0.000704879	0.00161645	0.00370698	0.00850122	0.0194959	0.0447104	0.102535
CO2	181	0	0	0	0	0	0	0	0	0	0	0	0	0	0	0	0	0	0	6.73294e-05	0.000132328	0.000282905	0.000648736	0.0014877	0.00341172	0.00782411	0.0179431	0.0411492	0.0943682
CO2	182	0	0	0	0	0	0	0	0	0	0	0	0	0	0	0	2.96481e-05	0	4.38357e-05	8.74673e-06	7.08036e-05	0.000260372	0.000597065	0.00136921	0.00313998	0.00720093	0.016514	0.0378717	0.0868519
CO2	183	0	0	0	0	0	0	0	0	0	0	0	0	0	0	2.91144e-05	0	6.16749e-05	0	6.127e-05	6.79678e-05	0.000140614	0.00054951	0.00126015	0.00288989	0.00662738	0.0151986	0.0348553	0.0799343
CO2	184	0	0	0	0	0	0	0	0	0	0	0	0	0	0	0	0	0	0	5.63899e-05	0.000110735	0.000134859	0.000505742	0.00115978	0.00265971	0.00609952	0.0139881	0.0320791	0.0735676
CO2	185	0	0	0	0	0	0	0	0	0	0	0	0	4.53076e-05	0	0	0	0	6.95087e-05	0	0.000101915	0.000217693	0.00046546	0.00106741	0.00244787	0.0056137	0.012874	0.029524	0.067708
CO2	186	0	0	0	0	0	0	0	0	0	0	0	0	0	0	0	0	0	0	6.395e-05	9.37979e-05	0.000200354	0.000428387	0.00098239	0.0022529	0.00516657	0.0118486	0.0271725	0.0623151
CO2	187	0	0	0	0	0	0	0	0	0	0	0	0	0	0	0	0	2.96056e-05	0	0	8.6327e-05	0.000184396	0.000394266	0.000904144	0.00207346	0.00475506	0.0109048	0.0250082	0.0573518
CO2	188	0	0	0	0	0	0	0	0	0	0	0	0	0	0	0	2.90513e-05	0	6.16164e-05	5.16974e-05	1.12147e-05	0.000169709	0.000362863	0.00083213	0.00190831	0.00437633	0.0100363	0.0230164	0.0527838
CO2	189	0	0	0	0	0	0	0	0	0	0	0	0	0	0	0	0	0	0	0	7.85579e-05	0.000156192	0.000333962	0.000765852	0.00175631	0.00402776	0.0092369	0.0211831	0.0485796
CO2	190	0	0	0	0	0	0	0	0	0	0	0	0	0	4.50842e-05	0	0	0	0	3.81846e-05	6.28015e-05	0.000143751	0.000307362	0.000704852	0.00161642	0.00370695	0.00850119	0.0194959	0.0447103
CO2	191	0	0	0	0	0	0	0	0	0	0	0	0	0	0	0	0	0	0	0	6.72988e-05	0.000132302	0.000282881	0.000648712	0.00148768	0.0034117	0.00782408	0.0179431	0.0411492
CO2	192	0	0	0	0	0	0	0	0	0	0	0	0	0	0	0	0	0	2.95775e-05	4.37901e-05	8.74276e-06	7.07896e-05	0.00026035	0.000597043	0.00136919	0.00313996	0.0072009	0.0165139	0.0378717
CO2	193	0	0	0	0	0	0	0	0	0	0	0	0	0	0	0	0	2.90096e-05	0	0	6.12422e-05	6.79543e-05	0.000140602	0.000549489	0.00126013	0.00288986	0.00662736	0.0151986	0.0348553
CO2	194	0	0	0	0	0	0	0	0	0	0	0	0	0	0	0	0	0	0	0	5.63643e-05	0.000110713	0.000134847	0.000505723	0.00115976	0.00265969	0.0060995	0.0139881	0.0320791
CO2	195	0	0	0	0	0	0	0	0	0	0	0	0	0	0	4.49367e-05	0	0	0	6.94363e-05	0	0.000101895	0.000217674	0.000465442	0.00106739	0.00244785	0.00561368	0.0128739	0.029524
CO2	196	0	0	0	0	0	0	0	0	0	0	0	0	0	0	0	0	0	0	0	6.3921e-05	9.37793e-05	0.000200337	0.000428371	0.000982374	0.00225288	0.00516656	0.0118485	0.0271725
CO2	197	0	0	0	0	0	0	0	0	0	0	0	0	0	0	0	0	0	0	0	0	8.63099e-05	0.00018438	0.000394251	0.000904129	0.00207344	0.00475505	0.0109048	0.0250082
CO2	198	0	0	0	0	0	0	0	0	0	0	0	0	0	0	0	0	0	2.89821e-05	6.15523e-05	5.16739e-05	1.12125e-05	0.000169694	0.00036285	0.000832116	0.00190829	0.00437631	0.0100363	0.0230163
CO2	199	0	0	0	0	0	0	0	0	0	0	0	0	0	0	0	0	0	0	0	0	7.85423e-05	0.000156178	0.000333949	0.000765839	0.0017563	0.00402774	0.00923689	0.0211831
CO2	200	0	0	0	0	0	0	0	0	0	0	0	0	0	0	0	4.48393e-05	0	0	0	3.81673e-05	6.2789e-05	0.000143739	0.00030735	0.000704841	0.00161641	0.00370694	0.00850118	0.0194959
CO2	201	0	0	0	0	0	0	0	0	0	0	0	0	0	0	0	0	0	0	0	0	6.72854e-05	0.00013229	0.00028287	0.000648701	0.00148767	0.00341169	0.00782407	0.0179431
CO2	202	0	0	0	0	0	0	0	0	0	0	0	0	0	0	0	0	0	0	2.95467e-05	4.37702e-05	8.74103e-06	7.07835e-05	0.00026034	0.000597033	0.00136918	0.00313995	0.00720089	0.0165139
CO2	203	0	0	0	0	0	0	0	0	0	0	0	0	0	0	0	0	0	0	0	0	6.123e-05	6.79485e-05	0.000140596	0.00054948	0.00126012	0.00288986	0.00662735	0.0151986
CO2	204	0	0	0	0	0	0	0	0	0	0	0	0	0	0	0	0	0	0	0	0	5.63531e-05	0.000110704	0.000134842	0.000505714	0.00115976	0.00265968	0.00609949	0.0139881
CO2	205	0	0	0	0	0	0	0	0	0	0	0	0	0	0	0	0	4.4775e-05	0	0	6.94048e-05	0	0.000101886	0.000217666	0.000465435	0.00106738	0.00244784	0.00561367	0.0128739
CO2	206	0	0	0	0	0	0	0	0	0	0	0	0	0	0	0	0	0	0	0	0	6.39083e-05	9.37712e-05	0.000200329	0.000428363	0.000982367	0.00225287	0.00516655	0.0118485
CO2	207	0	0	0	0	0	0	0	0	0	0	0	0	0	0	0	0	0	0	0	0	0	8.63024e-05	0.000184373	0.000394245	0.000904123	0.00207343	0.00475504	0.0109048
CO2	208	0	0	0	0	0	0	0	0	0	0	0	0	0	0	0	0	0	0	2.89519e-05	6.15243e-05	5.16636e-05	1.12115e-05	0.000169688	0.000362844	0.00083211	0.00190829	0.00437631	0.0100363
CO2	209	0	0	0	0	0	0	0	0	0	0	0	0	0	0	0	0	0	0	0	0	0	7.85355e-05	0.000156173	0.000333944	0.000765834	0.0017563	0.00402774	0.00923688
CO2	210	0	0	0	0	0	0	0	0	0	0	0	0	0	0	0	0	0	4.47326e-05	0	0	3.81597e-05	6.27836e-05	0.000143734	0.000307345	0.000704836	0.00161641	0.00370693	0.00850118
CO2	211	0	0	0	0	0	0	0	0	0	0	0	0	0	0	0	0	0	0	0	0	0	6.72796e-05	0.000132285	0.000282866	0.000648696	0.00148766	0.00341168	0.00782407
CO2	212	0	0	0	0	0	0	0	0	0	0	0	0	0	0	0	0	0	0	0	2.95333e-05	4.37615e-05	8.74027e-06	7.07808e-05	0.000260336	0.000597029	0.00136917	0.00313994	0.00720089
CO2	213	0	0	0	0	0	0	0	0	0	0	0	0	0	0	0	0	0	0	0	0	0	6.12247e-05	6.79459e-05	0.000140594	0.000549476	0.00126012	0.00288985	0.00662735
CO2	214	0	0	0	0	0	0	0	0	0	0	0	0	0	0	0	0	0	0	0	0	0	5.63482e-05	0.0001107	0.00013484	0.000505711	0.00115975	0.00265968	0.00609949
CO2	215	0	0	0	0	0	0	0	0	0	0	0	0	0	0	0	0	0	0	0	0	6.9391e-05	0	0.000101882	0.000217662	0.000465432	0.00106738	0.00244784	0.00561367
CO2	216	0	0	0	0	0	0	0	0	0	0	0	0	0	0	0	0	0	0	0	0	0	6.39028e-05	9.37676e-05	0.000200326	0.00042836	0.000982364	0.00225287	0.00516655
CO2	217	0	0	0	0	0	0	0	0	0	0	0	0	0	0	0	0	0	0	0	0	0	0	8.62991e-05	0.00018437	0.000394242	0.00090412	0.00207343	0.00475504
CO2	218	0	0	0	0	0	0	0	0	0	0	0	0	0	0	0	0	0	0	0	2.89388e-05	6.15121e-05	5.16592e-05	1.12111e-05	0.000169685	0.000362841	0.000832108	0.00190829	0.0043763
CO2	219	0	0	0	0	0	0	0	0	0	0	0	0	0	0	0	0	0	0	0	0	0	0	7.85326e-05	0.00015617	0.000333941	0.000765831	0.00175629	0.00402774
CO2	220	0	0	0	0	0	0	0	0	0	0	0	0	0	0	0	0	0	0	4.4686e-05	0	0	3.81564e-05	6.27812e-05	0.000143731	0.000307343	0.000704834	0.00161641	0.00370693
CO2	221	0	0	0	0	0	0	0	0	0	0	0	0	0	0	0	0	0	0	0	0	0	0	6.72771e-05	0.000132283	0.000282864	0.000648694	0.00148766	0.00341168
CO2	222	0	0	0	0	0	0	0	0	0	0	0	0	0	0	0	0	0	0	0	0	2.95274e-05	4.37577e-05	8.73994e-06	7.07796e-05	0.000260334	0.000597027	0.00136917	0.00313994
CO2	223	0	0	0	0	0	0	0	0	0	0	0	0	0	0	0	0	0	0	0	0	0	0	6.12224e-05	6.79448e-05	0.000140593	0.000549474	0.00126012	0.00288985
CO2	224	0	0	0	0	0	0	0	0	0	0	0	0	0	0	0	0	0	0	0	0	0	0	5.63461e-05	0.000110698	0.000134839	0.000505709	0.00115975	0.00265968
CO2	225	0	0	0	0	0	0	0	0	0	0	0	0	0	0	0	0	0	0	0	0	0	6.9385e-05	0	0.000101881	0.000217661	0.00046543	0.00106738	0.00244784
CO2	226	0	0	0	0	0	0	0	0	0	0	0	0	0	0	0	0	0	0	0	0	0	0	6.39003e-05	9.37661e-05	0.000200324	0.000428359	0.000982363	0.00225287
CO2	227	0	0	0	0	0	0	0	0	0	0	0	0	0	0	0	0	0	0	0	0	0	0	0	8.62977e-05	0.000184369	0.000394241	0.000904119	0.00207343
CO2	228	0	0	0	0	0	0	0	0	0	0	0	0	0	0	0	0	0	0	0	0	2.8933e-05	6.15068e-05	5.16572e-05	1.12109e-05	0.000169684	0.00036284	0.000832107	0.00190828
CO2	229	0	0	0	0	0	0	0	0	0	0	0	0	0	0	0	0	0	0	0	0	0	0	0	7.85313e-05	0.000156169	0.00033394	0.00076583	0.00175629
CO2	230	0	0	0	0	0	0	0	0	0	0	0	0	0	0	0	0	0	0	0	4.46657e-05	0	0	3.8155e-05	6.27802e-05	0.00014373	0.000307342	0.000704833	0.00161641
CO2	231	0	0	0	0	0	0	0	0	0	0	0	0	0	0	0	0	0	0	0	0	0	0	0	6.7276e-05	0.000132282	0.000282863	0.000648694	0.00148766
CO2	232	0	0	0	0	0	0	0	0	0	0	0	0	0	0	0	0	0	0	0	0	0	2.95249e-05	4.3756e-05	8.7398e-06	7.07791e-05	0.000260333	0.000597026	0.00136917
CO2	233	0	0	0	0	0	0	0	0	0	0	0	0	0	0	0	0	0	0	0	0	0	0	0	6.12214e-05	6.79443e-05	0.000140592	0.000549473	0.00126012
CO2	234	0	0	0	0	0	0	0	0	0	0	0	0	0	0	0	0	0	0	0	0	0	0	0	5.63452e-05	0.000110697	0.000134839	0.000505709	0.00115975
CO2	235	0	0	0	0	0	0	0	0	0	0	0	0	0	0	0	0	0	0	0	0	0	0	6.93824e-05	0	0.00010188	0.00021766	0.000465429	0.00106738
CO2	236	0	0	0	0	0	0	0	0	0	0	0	0	0	0	0	0	0	0	0	0	0	0	0	6.38993e-05	9.37654e-05	0.000200324	0.000428358	0.000982362
CO2	237	0	0	0	0	0	0	0	0	0	0	0	0	0	0	0	0	0	0	0	0	0	0	0	0	8.62971e-05	0.000184368	0.00039424	0.000904118
CO2	238	0	0	0	0	0	0	0	0	0	0	0	0	0	0	0	0	0	0	0	0	0	2.89305e-05	6.15045e-05	5.16564e-05	1.12108e-05	0.000169683	0.000362839	0.000832106
CO2	239	0	0	0	0	0	0	0	0	0	0	0	0	0	0	0	0	0	0	0	0	0	0	0	0	7.85307e-05	0.000156168	0.00033394	0.00076583
CO2	240	0	0	0	0	0	0	0	0	0	0	0	0	0	0	0	0	0	0	0	0	4.46568e-05	0	0	3.81543e-05	6.27797e-05	0.00014373	0.000307342	0.000704832
CO2	241	0	0	0	0	0	0	0	0	0	0	0	0	0	0	0	0	0	0	0	0	0	0	0	0	6.72755e-05	0.000132282	0.000282862	0.000648693
CO2	242	0	0	0	0	0	0	0	0	0	0	0	0	0	0	0	0	0	0	0	0	0	0	2.95238e-05	4.37553e-05	8.73974e-06	7.07789e-05	0.000260333	0.000597026
CO2	243	0	0	0	0	0	0	0	0	0	0	0	0	0	0	0	0	0	0	0	0	0	0	0	0	6.1221e-05	6.79441e-05	0.000140592	0.000549473
CO2	244	0	0	0	0	0	0	0	0	0	0	0	0	0	0	0	0	0	0	0	0	0	0	0	0	5.63448e-05	0.000110697	0.000134838	0.000505708
CO2	245	0	0	0	0	0	0	0	0	0	0	0	0	0	0	0	0	0	0	0	0	0	0	0	6.93813e-05	0	0.00010188	0.00021766	0.000465429
CO2	246	0	0	0	0	0	0	0	0	0	0	0	0	0	0	0	0	0	0	0	0	0	0	0	0	6.38988e-05	9.37651e-05	0.000200323	0.000428358
CO2	247	0	0	0	0	0	0	0	0	0	0	0	0	0	0	0	0	0	0	0	0	0	0	0	0	0	8.62968e-05	0.000184368	0.00039424
CO2	248	0	0	0	0	0	0	0	0	0	0	0	0	0	0	0	0	0	0	0	0	0	0	2.89294e-05	6.15035e-05	5.1656e-05	1.12108e-05	0.000169683	0.000362839
CO2	249	0	0	0	0	0	0	0	0	0	0	0	0	0	0	0	0	0	0	0	0	0	0	0	0	0	7.85305e-05	0.000156168	0.00033394
CO2	250	0	0	0	0	0	0	0	0	0	0	0	0	0	0	0	0	0	0	0	0	0	4.4653e-05	0	0	3.81541e-05	6.27795e-05	0.00014373	0.000307342
CO2	251	0	0	0	0	0	0	0	0	0	0	0	0	0	0	0	0	0	0	0	0	0	0	0	0	0	6.72753e-05	0.000132282	0.000282862
CO2	252	0	0	0	0	0	0	0	0	0	0	0	0	0	0	0	0	0	0	0	0	0	0	0	2.95233e-05	4.3755e-05	8.73971e-06	7.07788e-05	0.000260333
CO2	253	0	0	0	0	0	0	0	0	0	0	0	0	0	0	0	0	0	0	0	0	0	0	0	0	0	6.12208e-05	6.7944e-05	0.000140592
CO2	254	0	0	0	0	0	0	0	0	0	0	0	0	0	0	0	0	0	0	0	0	0	0	0	0	0	5.63446e-05	0.000110696	0.000134838
CO2	255	0	0	0	0	0	0	0	0	0	0	0	0	0	0	0	0	0	0	0	0	0	0	0	0	6.93808e-05	0	0.00010188	0.00021766
CO2	256	0	0	0	0	0	0	0	0	0	0	0	0	0	0	0	0	0	0	0	0	0	0	0	0	0	6.38986e-05	9.3765e-05	0.000200323
CO2	257	0	0	0	0	0	0	0	0	0	0	0	0	0	0	0	0	0	0	0	0	0	0	0	0	0	0	8.62967e-05	0.000184368
CO2	258	0	0	0	0	0	0	0	0	0	0	0	0	0	0	0	0	0	0	0	0	0	0	0	2.8929e-05	6.1503e-05	5.16558e-05	1.12108e-05	0.000169683
CO2	259	0	0	0	0	0	0	0	0	0	0	0	0	0	0	0	0	0	0	0	0	0	0	0	0	0	0	7.85304e-05	0.000156168
CO2	260	0	0	0	0	0	0	0	0	0	0	0	0	0	0	0	0	0	0	0	0	0	0	4.46513e-05	0	0	3.8154e-05	6.27795e-05	0.000143729
CO2	261	0	0	0	0	0	0	0	0	0	0	0	0	0	0	0	0	0	0	0	0	0	0	0	0	0	0	6.72752e-05	0.000132282
CO2	262	0	0	0	0	0	0	0	0	0	0	0	0	0	0	0	0	0	0	0	0	0	0	0	0	2.95231e-05	4.37549e-05	8.7397e-06	7.07788e-05
CO2	263	0	0	0	0	0	0	0	0	0	0	0	0	0	0	0	0	0	0	0	0	0	0	0	0	0	0	6.12207e-05	6.7944e-05
CO2	264	0	0	0	0	0	0	0	0	0	0	0	0	0	0	0	0	0	0	0	0	0	0	0	0	0	0	5.63445e-05	0.000110696
CO2	265	0	0	0	0	0	0	0	0	0	0	0	0	0	0	0	0	0	0	0	0	0	0	0	0	0	6.93806e-05	0	0.00010188
CO2	266	0	0	0	0	0	0	0	0	0	0	0	0	0	0	0	0	0	0	0	0	0	0	0	0	0	0	6.38986e-05	9.37649e-05
CO2	267	0	0	0	0	0	0	0	0	0	0	0	0	0	0	0	0	0	0	0	0	0	0	0	0	0	0	0	8.62967e-05
CO2	268	0	0	0	0	0	0	0	0	0	0	0	0	0	0	0	0	0	0	0	0	0	0	0	0	2.89287e-05	6.15028e-05	5.16558e-05	1.12108e-05
CO2	269	0	0	0	0	0	0	0	0	0	0	0	0	0	0	0	0	0	0	0	0	0	0	0	0	0	0	0	7.85303e-05
CO2	270	0	0	0	0	0	0	0	0	0	0	0	0	0	0	0	0	0	0	0	0	0	0	0	4.46505e-05	0	0	3.81539e-05	6.27794e-05
CO2	271	0	0	0	0	0	0	0	0	0	0	0	0	0	0	0	0	0	0	0	0	0	0	0	0	0	0	0	6.72752e-05
CO2	272	0	0	0	0	0	0	0	0	0	0	0	0	0	0	0	0	0	0	0	0	0	0	0	0	0	2.9523e-05	4.37548e-05	8.73969e-06
CO2	273	0	0	0	0	0	0	0	0	0	0	0	0	0	0	0	0	0	0	0	0	0	0	0	0	0	0	0	6.12207e-05
CO2	274	0	0	0	0	0	0	0	0	0	0	0	0	0	0	0	0	0	0	0	0	0	0	0	0	0	0	0	5.63445e-05
CO2	275	0	0	0	0	0	0	0	0	0	0	0	0	0	0	0	0	0	0	0	0	0	0	0	0	0	0	6.93805e-05	0
CO2	276	0	0	0	0	0	0	0	0	0	0	0	0	0	0	0	0	0	0	0	0	0	0	0	0	0	0	0	6.38985e-05
CO2	277	0	0	0	0	0	0	0	0	0	0	0	0	0	0	0	0	0	0	0	0	0	0	0	0	0	0	0	0
CO2	278	0	0	0	0	0	0	0	0	0	0	0	0	0	0	0	0	0	0	0	0	0	0	0	0	0	2.89287e-05	6.15028e-05	5.16557e-05
CO2	279	0	0	0	0	0	0	0	0	0	0	0	0	0	0	0	0	0	0	0	0	0	0	0	0	0	0	0	0
CO2	280	0	0	0	0	0	0	0	0	0	0	0	0	0	0	0	0	0	0	0	0	0	0	0	0	4.46502e-05	0	0	3.81539e-05
CO2	281	0	0	0	0	0	0	0	0	0	0	0	0	0	0	0	0	0	0	0	0	0	0	0	0	0	0	0	0
CO2	282	0	0	0	0	0	0	0	0	0	0	0	0	0	0	0	0	0	0	0	0	0	0	0	0	0	0	2.95229e-05	4.37548e-05
CO2	283	0	0	0	0	0	0	0	0	0	0	0	0	0	0	0	0	0	0	0	0	0	0	0	0	0	0	0	0
CO2	284	0	0	0	0	0	0	0	0	0	0	0	0	0	0	0	0	0	0	0	0	0	0	0	0	0	0	0	0
CO2	285	0	0	0	0	0	0	0	0	0	0	0	0	0	0	0	0	0	0	0	0	0	0	0	0	0	0	0	6.93804e-05
CO2	286	0	0	0	0	0	0	0	0	0	0	0	0	0	0	0	0	0	0	0	0	0	0	0	0	0	0	0	0
CO2	287	0	0	0	0	0	0	0	0	0	0	0	0	0	0	0	0	0	0	0	0	0	0	0	0	0	0	0	0
CO2	288	0	0	0	0	0	0	0	0	0	0	0	0	0	0	0	0	0	0	0	0	0	0	0	0	0	0	2.89286e-05	6.15027e-05
CO2	289	0	0	0	0	0	0	0	0	0	0	0	0	0	0	0	0	0	0	0	0	0	0	0	0	0	0	0	0
CO2	290	0	0	0	0	0	0	0	0	0	0	0	0	0	0	0	0	0	0	0	0	0	0	0	0	0	4.46501e-05	0	0
CO2	291	0	0	0	0	0	0	0	0	0	0	0	0	0	0	0	0	0	0	0	0	0	0	0	0	0	0	0	0
CO2	292	0	0	0	0	0	0	0	0	0	0	0	0	0	0	0	0	0	0	0	0	0	0	0	0	0	0	0	2.95229e-05
CO2	293	0	0	0	0	0	0	0	0	0	0	0	0	0	0	0	0	0	0	0	0	0	0	0	0	0	0	0	0
CO2	294	0	0	0	0	0	0	0	0	0	0	0	0	0	0	0	0	0	0	0	0	0	0	0	0	0	0	0	0
CO2	295	0	0	0	0	0	0	0	0	0	0	0	0	0	0	0	0	0	0	0	0	0	0	0	0	0	0	0	0
CO2	296	0	0	0	0	0	0	0	0	0	0	0	0	0	0	0	0	0	0	0	0	0	0	0	0	0	0	0	0
CO2	297	0	0	0	0	0	0	0	0	0	0	0	0	0	0	0	0	0	0	0	0	0	0	0	0	0	0	0	0
CO2	298	0	0	0	0	0	0	0	0	0	0	0	0	0	0	0	0	0	0	0	0	0	0	0	0	0	0	0	2.89286e-05
CO2	299	0	0	0	0	0	0	0	0	0	0	0	0	0	0	0	0	0	0	0	0	0	0	0	0	0	0	0	0
CO2	300	0	0	0	0	0	0	0	0	0	0	0	0	0	0	0	0	0	0	0	0	0	0	0	0	0	0	4.465e-05	0

## Sheet: plywood_MB
Table SM.plywood.MB: Carbon emission fluxes (kgC/m3 wood product) over simulation period (0-300 years) at building lifespans (BL) 1-150 years, building in Manitoba
Emission	Timestep_years	BL001	BL002	BL003	BL004	BL005	BL006	BL007	BL008	BL009	BL010	BL015	BL020	BL025	BL030	BL035	BL040	BL045	BL050	BL060	BL070	BL080	BL090	BL100	BL110	BL120	BL130	BL140	BL150
CH4	1
CH4	2	0.0901958	0.0901958	0.0901958	0.0901958	0.0901958	0.0901958	0.0901958	0.0901958	0.0901958	0.0901958	0.0901958	0.0901958	0.0901958	0.0901958	0.0901958	0.0901958	0.0901958	0.0901958	0.0901958	0.0901958	0.0901958	0.0901958	0.0901958	0.0901958	0.0901958	0.0901958	0.0901958	0.0901958
CH4	3	0.915718	0.0884982	0.0884982	0.0884982	0.0884982	0.0884982	0.0884982	0.0884982	0.0884982	0.0884982	0.0884982	0.0884982	0.0884982	0.0884982	0.0884982	0.0884982	0.0884982	0.0884982	0.0884982	0.0884982	0.0884982	0.0884982	0.0884982	0.0884982	0.0884982	0.0884982	0.0884982	0.0884982
CH4	4	0.898483	0.914052	0.0868326	0.0868326	0.0868326	0.0868326	0.0868326	0.0868326	0.0868326	0.0868326	0.0868326	0.0868326	0.0868326	0.0868326	0.0868326	0.0868326	0.0868326	0.0868326	0.0868326	0.0868326	0.0868326	0.0868326	0.0868326	0.0868326	0.0868326	0.0868326	0.0868326	0.0868326
CH4	5	0.881573	0.896849	0.912418	0.0851984	0.0851984	0.0851984	0.0851984	0.0851984	0.0851984	0.0851984	0.0851984	0.0851984	0.0851984	0.0851984	0.0851984	0.0851984	0.0851984	0.0851984	0.0851984	0.0851984	0.0851984	0.0851984	0.0851984	0.0851984	0.0851984	0.0851984	0.0851984	0.0851984
CH4	6	0.864981	0.87997	0.895246	0.910814	0.0835949	0.0835949	0.0835949	0.0835949	0.0835949	0.0835949	0.0835949	0.0835949	0.0835949	0.0835949	0.0835949	0.0835949	0.0835949	0.0835949	0.0835949	0.0835949	0.0835949	0.0835949	0.0835949	0.0835949	0.0835949	0.0835949	0.0835949	0.0835949
CH4	7	0.848702	0.863408	0.878396	0.893672	0.909241	0.0820216	0.0820216	0.0820216	0.0820216	0.0820216	0.0820216	0.0820216	0.0820216	0.0820216	0.0820216	0.0820216	0.0820216	0.0820216	0.0820216	0.0820216	0.0820216	0.0820216	0.0820216	0.0820216	0.0820216	0.0820216	0.0820216	0.0820216
CH4	8	0.832729	0.847158	0.861864	0.876853	0.892129	0.907697	0.0804779	0.0804779	0.0804779	0.0804779	0.0804779	0.0804779	0.0804779	0.0804779	0.0804779	0.0804779	0.0804779	0.0804779	0.0804779	0.0804779	0.0804779	0.0804779	0.0804779	0.0804779	0.0804779	0.0804779	0.0804779	0.0804779
CH4	9	0.817056	0.831214	0.845644	0.86035	0.875338	0.890614	0.906183	0.0789633	0.0789633	0.0789633	0.0789633	0.0789633	0.0789633	0.0789633	0.0789633	0.0789633	0.0789633	0.0789633	0.0789633	0.0789633	0.0789633	0.0789633	0.0789633	0.0789633	0.0789633	0.0789633	0.0789633	0.0789633
CH4	10	0.801679	0.81557	0.829728	0.844157	0.858864	0.873852	0.889128	0.904697	0.0774771	0.0774771	0.0774771	0.0774771	0.0774771	0.0774771	0.0774771	0.0774771	0.0774771	0.0774771	0.0774771	0.0774771	0.0774771	0.0774771	0.0774771	0.0774771	0.0774771	0.0774771	0.0774771	0.0774771
CH4	11	0.786591	0.800221	0.814112	0.82827	0.842699	0.857406	0.872394	0.88767	0.903238	0.076019	0.076019	0.076019	0.076019	0.076019	0.076019	0.076019	0.076019	0.076019	0.076019	0.076019	0.076019	0.076019	0.076019	0.076019	0.076019	0.076019	0.076019	0.076019
CH4	12	0.771787	0.78516	0.79879	0.812681	0.826839	0.841269	0.855975	0.870963	0.886239	0.901808	0.0745882	0.0745882	0.0745882	0.0745882	0.0745882	0.0745882	0.0745882	0.0745882	0.0745882	0.0745882	0.0745882	0.0745882	0.0745882	0.0745882	0.0745882	0.0745882	0.0745882	0.0745882
CH4	13	0.757261	0.770383	0.783756	0.797386	0.811278	0.825435	0.839865	0.854571	0.869559	0.884835	0.0731844	0.0731844	0.0731844	0.0731844	0.0731844	0.0731844	0.0731844	0.0731844	0.0731844	0.0731844	0.0731844	0.0731844	0.0731844	0.0731844	0.0731844	0.0731844	0.0731844	0.0731844
CH4	14	0.743009	0.755884	0.769005	0.782379	0.796009	0.8099	0.824058	0.838487	0.853194	0.868182	0.071807	0.071807	0.071807	0.071807	0.071807	0.071807	0.071807	0.071807	0.071807	0.071807	0.071807	0.071807	0.071807	0.071807	0.071807	0.071807	0.071807	0.071807
CH4	15	0.729025	0.741657	0.754532	0.767654	0.781027	0.794657	0.808549	0.822707	0.837136	0.851842	0.0704556	0.0704556	0.0704556	0.0704556	0.0704556	0.0704556	0.0704556	0.0704556	0.0704556	0.0704556	0.0704556	0.0704556	0.0704556	0.0704556	0.0704556	0.0704556	0.0704556	0.0704556
CH4	16	0.715304	0.727699	0.740331	0.753206	0.766328	0.779701	0.793331	0.807223	0.821381	0.83581	0.0691296	0.0691296	0.0691296	0.0691296	0.0691296	0.0691296	0.0691296	0.0691296	0.0691296	0.0691296	0.0691296	0.0691296	0.0691296	0.0691296	0.0691296	0.0691296	0.0691296	0.0691296
CH4	17	0.701842	0.714003	0.726398	0.73903	0.751905	0.765027	0.7784	0.79203	0.805922	0.820079	0.895048	0.0678285	0.0678285	0.0678285	0.0678285	0.0678285	0.0678285	0.0678285	0.0678285	0.0678285	0.0678285	0.0678285	0.0678285	0.0678285	0.0678285	0.0678285	0.0678285	0.0678285
CH4	18	0.688633	0.700565	0.712727	0.725121	0.737754	0.750629	0.76375	0.777124	0.790754	0.804645	0.878203	0.0665519	0.0665519	0.0665519	0.0665519	0.0665519	0.0665519	0.0665519	0.0665519	0.0665519	0.0665519	0.0665519	0.0665519	0.0665519	0.0665519	0.0665519	0.0665519	0.0665519
CH4	19	0.675672	0.68738	0.699313	0.711474	0.723869	0.736501	0.749376	0.762498	0.775871	0.789501	0.861674	0.0652994	0.0652994	0.0652994	0.0652994	0.0652994	0.0652994	0.0652994	0.0652994	0.0652994	0.0652994	0.0652994	0.0652994	0.0652994	0.0652994	0.0652994	0.0652994	0.0652994
CH4	20	0.662956	0.674443	0.686151	0.698084	0.710245	0.72264	0.735272	0.748147	0.761269	0.774642	0.845457	0.0640704	0.0640704	0.0640704	0.0640704	0.0640704	0.0640704	0.0640704	0.0640704	0.0640704	0.0640704	0.0640704	0.0640704	0.0640704	0.0640704	0.0640704	0.0640704	0.0640704
CH4	21	0.650478	0.66175	0.673237	0.684945	0.696878	0.709039	0.721434	0.734066	0.746941	0.760063	0.829545	0.0628646	0.0628646	0.0628646	0.0628646	0.0628646	0.0628646	0.0628646	0.0628646	0.0628646	0.0628646	0.0628646	0.0628646	0.0628646	0.0628646	0.0628646	0.0628646	0.0628646
CH4	22	0.638236	0.649295	0.660567	0.672054	0.683762	0.695695	0.707856	0.720251	0.732883	0.745758	0.813932	0.888901	0.0616814	0.0616814	0.0616814	0.0616814	0.0616814	0.0616814	0.0616814	0.0616814	0.0616814	0.0616814	0.0616814	0.0616814	0.0616814	0.0616814	0.0616814	0.0616814
CH4	23	0.626224	0.637075	0.648134	0.659406	0.670893	0.682601	0.694534	0.706695	0.71909	0.731722	0.798614	0.872171	0.0605205	0.0605205	0.0605205	0.0605205	0.0605205	0.0605205	0.0605205	0.0605205	0.0605205	0.0605205	0.0605205	0.0605205	0.0605205	0.0605205	0.0605205	0.0605205
CH4	24	0.614438	0.625085	0.635936	0.646995	0.658267	0.669754	0.681462	0.693395	0.705556	0.717951	0.783583	0.855756	0.0593815	0.0593815	0.0593815	0.0593815	0.0593815	0.0593815	0.0593815	0.0593815	0.0593815	0.0593815	0.0593815	0.0593815	0.0593815	0.0593815	0.0593815	0.0593815
CH4	25	0.602874	0.61332	0.623967	0.634818	0.645878	0.657149	0.668637	0.680345	0.692277	0.704439	0.768836	0.83965	0.0582639	0.0582639	0.0582639	0.0582639	0.0582639	0.0582639	0.0582639	0.0582639	0.0582639	0.0582639	0.0582639	0.0582639	0.0582639	0.0582639	0.0582639	0.0582639
CH4	26	0.591527	0.601777	0.612224	0.622871	0.633722	0.644781	0.656053	0.66754	0.679248	0.691181	0.754366	0.823848	0.0571673	0.0571673	0.0571673	0.0571673	0.0571673	0.0571673	0.0571673	0.0571673	0.0571673	0.0571673	0.0571673	0.0571673	0.0571673	0.0571673	0.0571673	0.0571673
CH4	27	0.580395	0.590452	0.600701	0.611148	0.621795	0.632646	0.643705	0.654977	0.666464	0.678172	0.740168	0.808342	0.883311	0.0560914	0.0560914	0.0560914	0.0560914	0.0560914	0.0560914	0.0560914	0.0560914	0.0560914	0.0560914	0.0560914	0.0560914	0.0560914	0.0560914	0.0560914
CH4	28	0.569471	0.579339	0.589396	0.599646	0.610092	0.620739	0.63159	0.64265	0.653921	0.665409	0.726238	0.793129	0.866686	0.0550357	0.0550357	0.0550357	0.0550357	0.0550357	0.0550357	0.0550357	0.0550357	0.0550357	0.0550357	0.0550357	0.0550357	0.0550357	0.0550357	0.0550357
CH4	29	0.558753	0.568435	0.578303	0.58836	0.59861	0.609056	0.619703	0.630554	0.641614	0.652885	0.712569	0.778202	0.850375	0.0539999	0.0539999	0.0539999	0.0539999	0.0539999	0.0539999	0.0539999	0.0539999	0.0539999	0.0539999	0.0539999	0.0539999	0.0539999	0.0539999	0.0539999
CH4	30	0.548237	0.557737	0.567419	0.577287	0.587344	0.597594	0.60804	0.618687	0.629538	0.640597	0.699158	0.763555	0.83437	0.0529836	0.0529836	0.0529836	0.0529836	0.0529836	0.0529836	0.0529836	0.0529836	0.0529836	0.0529836	0.0529836	0.0529836	0.0529836	0.0529836	0.0529836
CH4	31	0.537919	0.54724	0.55674	0.566422	0.57629	0.586347	0.596596	0.607043	0.61769	0.628541	0.686	0.749185	0.818667	0.0519864	0.0519864	0.0519864	0.0519864	0.0519864	0.0519864	0.0519864	0.0519864	0.0519864	0.0519864	0.0519864	0.0519864	0.0519864	0.0519864	0.0519864
CH4	32	0.527795	0.536941	0.546262	0.555761	0.565443	0.575311	0.585368	0.595618	0.606065	0.616711	0.673089	0.735085	0.803259	0.878227	0.051008	0.051008	0.051008	0.051008	0.051008	0.051008	0.051008	0.051008	0.051008	0.051008	0.051008	0.051008	0.051008	0.051008
CH4	33	0.517862	0.526835	0.535981	0.545302	0.554801	0.564483	0.574351	0.584408	0.594658	0.605105	0.660421	0.72125	0.788141	0.861699	0.050048	0.050048	0.050048	0.050048	0.050048	0.050048	0.050048	0.050048	0.050048	0.050048	0.050048	0.050048	0.050048	0.050048
CH4	34	0.508115	0.51692	0.525893	0.535039	0.54436	0.553859	0.563541	0.573409	0.583466	0.593716	0.647991	0.707676	0.773308	0.845481	0.0491061	0.0491061	0.0491061	0.0491061	0.0491061	0.0491061	0.0491061	0.0491061	0.0491061	0.0491061	0.0491061	0.0491061	0.0491061	0.0491061
CH4	35	0.498552	0.507191	0.515995	0.524969	0.534114	0.543435	0.552935	0.562617	0.572485	0.582542	0.635796	0.694357	0.758754	0.829568	0.0481819	0.0481819	0.0481819	0.0481819	0.0481819	0.0481819	0.0481819	0.0481819	0.0481819	0.0481819	0.0481819	0.0481819	0.0481819	0.0481819
CH4	36	0.489169	0.497645	0.506284	0.515089	0.524062	0.533208	0.542529	0.552028	0.56171	0.571578	0.62383	0.681288	0.744473	0.813955	0.047275	0.047275	0.047275	0.047275	0.047275	0.047275	0.047275	0.047275	0.047275	0.047275	0.047275	0.047275	0.047275	0.047275
CH4	37	0.479963	0.488279	0.496756	0.505394	0.514199	0.523172	0.532318	0.541639	0.551139	0.560821	0.612089	0.668466	0.730462	0.798636	0.873605	0.0463853	0.0463853	0.0463853	0.0463853	0.0463853	0.0463853	0.0463853	0.0463853	0.0463853	0.0463853	0.0463853	0.0463853	0.0463853
CH4	38	0.470929	0.47909	0.487406	0.495883	0.504521	0.513326	0.522299	0.531445	0.540766	0.550266	0.600569	0.655885	0.716714	0.783605	0.857163	0.0455123	0.0455123	0.0455123	0.0455123	0.0455123	0.0455123	0.0455123	0.0455123	0.0455123	0.0455123	0.0455123	0.0455123	0.0455123
CH4	39	0.462066	0.470073	0.478233	0.48655	0.495026	0.503665	0.512469	0.521443	0.530588	0.539909	0.589266	0.643541	0.703225	0.768857	0.841031	0.0446557	0.0446557	0.0446557	0.0446557	0.0446557	0.0446557	0.0446557	0.0446557	0.0446557	0.0446557	0.0446557	0.0446557	0.0446557
CH4	40	0.45337	0.461226	0.469232	0.477393	0.485709	0.494186	0.502824	0.511629	0.520602	0.529748	0.578175	0.631429	0.68999	0.754387	0.825202	0.0438153	0.0438153	0.0438153	0.0438153	0.0438153	0.0438153	0.0438153	0.0438153	0.0438153	0.0438153	0.0438153	0.0438153	0.0438153
CH4	41	0.444837	0.452545	0.460401	0.468408	0.476568	0.484885	0.493361	0.502	0.510804	0.519778	0.567294	0.619545	0.677004	0.740189	0.809671	0.0429907	0.0429907	0.0429907	0.0429907	0.0429907	0.0429907	0.0429907	0.0429907	0.0429907	0.0429907	0.0429907	0.0429907	0.0429907
CH4	42	0.436465	0.444028	0.451736	0.459592	0.467599	0.475759	0.484076	0.492552	0.501191	0.509995	0.556617	0.607885	0.664262	0.726258	0.794432	0.869401	0.0421815	0.0421815	0.0421815	0.0421815	0.0421815	0.0421815	0.0421815	0.0421815	0.0421815	0.0421815	0.0421815	0.0421815
CH4	43	0.42825	0.435671	0.443234	0.450942	0.458798	0.466805	0.474965	0.483282	0.491758	0.500397	0.546141	0.596444	0.65176	0.71259	0.779481	0.853038	0.0413877	0.0413877	0.0413877	0.0413877	0.0413877	0.0413877	0.0413877	0.0413877	0.0413877	0.0413877	0.0413877	0.0413877
CH4	44	0.42019	0.427471	0.434892	0.442455	0.450163	0.458019	0.466026	0.474186	0.482503	0.490979	0.535862	0.585219	0.639494	0.699178	0.76481	0.836984	0.0406087	0.0406087	0.0406087	0.0406087	0.0406087	0.0406087	0.0406087	0.0406087	0.0406087	0.0406087	0.0406087	0.0406087
CH4	45	0.412282	0.419426	0.426707	0.434128	0.441691	0.449399	0.457255	0.465261	0.473422	0.481738	0.525777	0.574205	0.627458	0.686019	0.750416	0.821231	0.0398444	0.0398444	0.0398444	0.0398444	0.0398444	0.0398444	0.0398444	0.0398444	0.0398444	0.0398444	0.0398444	0.0398444
CH4	46	0.404523	0.411532	0.418676	0.425957	0.433378	0.440941	0.448649	0.456505	0.464512	0.472672	0.515882	0.563398	0.615649	0.673108	0.736293	0.805775	0.0390945	0.0390945	0.0390945	0.0390945	0.0390945	0.0390945	0.0390945	0.0390945	0.0390945	0.0390945	0.0390945	0.0390945
CH4	47	0.396909	0.403787	0.410797	0.41794	0.425221	0.432642	0.440205	0.447913	0.455769	0.463776	0.506172	0.552794	0.604062	0.66044	0.722435	0.79061	0.865578	0.0383587	0.0383587	0.0383587	0.0383587	0.0383587	0.0383587	0.0383587	0.0383587	0.0383587	0.0383587	0.0383587
CH4	48	0.389439	0.396187	0.403065	0.410075	0.417219	0.4245	0.43192	0.439483	0.447191	0.455047	0.496646	0.54239	0.592693	0.64801	0.708839	0.77573	0.849287	0.0376368	0.0376368	0.0376368	0.0376368	0.0376368	0.0376368	0.0376368	0.0376368	0.0376368	0.0376368	0.0376368
CH4	49	0.38211	0.388731	0.395479	0.402357	0.409366	0.41651	0.423791	0.431212	0.438775	0.446483	0.487299	0.532182	0.581538	0.635814	0.695498	0.76113	0.833303	0.0369285	0.0369285	0.0369285	0.0369285	0.0369285	0.0369285	0.0369285	0.0369285	0.0369285	0.0369285	0.0369285
CH4	50	0.374918	0.381415	0.388036	0.394784	0.401662	0.408671	0.415815	0.423096	0.430517	0.43808	0.478127	0.522166	0.570594	0.623847	0.682408	0.746805	0.81762	0.0362334	0.0362334	0.0362334	0.0362334	0.0362334	0.0362334	0.0362334	0.0362334	0.0362334	0.0362334	0.0362334
CH4	51	0.367862	0.374236	0.380733	0.387354	0.394102	0.40098	0.407989	0.415133	0.422414	0.429835	0.469129	0.512339	0.559855	0.612106	0.669565	0.73275	0.802232	0.0355515	0.0355515	0.0355515	0.0355515	0.0355515	0.0355515	0.0355515	0.0355515	0.0355515	0.0355515	0.0355515
CH4	52	0.360939	0.367193	0.373567	0.380064	0.386685	0.393433	0.400311	0.40732	0.414464	0.421745	0.460299	0.502696	0.549318	0.600586	0.656963	0.718959	0.787133	0.862102	0.0348824	0.0348824	0.0348824	0.0348824	0.0348824	0.0348824	0.0348824	0.0348824	0.0348824	0.0348824
CH4	53	0.354146	0.360282	0.366536	0.372911	0.379407	0.386028	0.392777	0.399654	0.406664	0.413808	0.451636	0.493235	0.538979	0.589282	0.644599	0.705428	0.772319	0.845877	0.0342259	0.0342259	0.0342259	0.0342259	0.0342259	0.0342259	0.0342259	0.0342259	0.0342259	0.0342259
CH4	54	0.34748	0.353501	0.359638	0.365892	0.372267	0.378763	0.385384	0.392132	0.39901	0.40602	0.443136	0.483952	0.528835	0.578192	0.632467	0.692151	0.757783	0.829957	0.0335817	0.0335817	0.0335817	0.0335817	0.0335817	0.0335817	0.0335817	0.0335817	0.0335817	0.0335817
CH4	55	0.340941	0.346848	0.352869	0.359006	0.36526	0.371635	0.378131	0.384752	0.3915	0.398378	0.434796	0.474844	0.518882	0.56731	0.620564	0.679124	0.743522	0.814336	0.0329497	0.0329497	0.0329497	0.0329497	0.0329497	0.0329497	0.0329497	0.0329497	0.0329497	0.0329497
CH4	56	0.334524	0.34032	0.346228	0.352249	0.358386	0.36464	0.371014	0.377511	0.384132	0.39088	0.426613	0.465907	0.509117	0.556633	0.608884	0.666343	0.729528	0.79901	0.0323296	0.0323296	0.0323296	0.0323296	0.0323296	0.0323296	0.0323296	0.0323296	0.0323296	0.0323296
CH4	57	0.328228	0.333915	0.339712	0.34562	0.351641	0.357777	0.364032	0.370406	0.376902	0.383524	0.418584	0.457138	0.499535	0.546157	0.597425	0.653802	0.715798	0.783972	0.0317211	0.0317211	0.0317211	0.0317211	0.0317211	0.0317211	0.0317211	0.0317211	0.0317211	0.0317211
CH4	58	0.32205	0.327631	0.333318	0.339115	0.345023	0.351044	0.35718	0.363435	0.369809	0.376305	0.410706	0.448535	0.490133	0.535877	0.586181	0.641497	0.702326	0.769217	0.0311241	0.0311241	0.0311241	0.0311241	0.0311241	0.0311241	0.0311241	0.0311241	0.0311241	0.0311241
CH4	59	0.315989	0.321465	0.327045	0.332733	0.338529	0.344437	0.350458	0.356595	0.362849	0.369223	0.402976	0.440093	0.480909	0.525792	0.575148	0.629424	0.689108	0.75474	0.0305383	0.0305383	0.0305383	0.0305383	0.0305383	0.0305383	0.0305383	0.0305383	0.0305383	0.0305383
CH4	60	0.310042	0.315414	0.32089	0.32647	0.332158	0.337954	0.343862	0.349883	0.35602	0.362274	0.395392	0.43181	0.471858	0.515896	0.564324	0.617577	0.676138	0.740535	0.0299636	0.0299636	0.0299636	0.0299636	0.0299636	0.0299636	0.0299636	0.0299636	0.0299636	0.0299636
CH4	61	0.304207	0.309478	0.314851	0.320326	0.325906	0.331594	0.33739	0.343298	0.349319	0.355456	0.38795	0.423683	0.462977	0.506187	0.553703	0.605954	0.663413	0.726598	0.0293996	0.0293996	0.0293996	0.0293996	0.0293996	0.0293996	0.0293996	0.0293996	0.0293996	0.0293996
CH4	62	0.298482	0.303654	0.308925	0.314297	0.319773	0.325353	0.331041	0.336837	0.342745	0.348766	0.380649	0.415709	0.454263	0.49666	0.543282	0.59455	0.650927	0.712923	0.856066	0.0288463	0.0288463	0.0288463	0.0288463	0.0288463	0.0288463	0.0288463	0.0288463	0.0288463
CH4	63	0.292864	0.297939	0.303111	0.308382	0.313754	0.31923	0.32481	0.330498	0.336294	0.342202	0.373485	0.407885	0.445714	0.487312	0.533057	0.58336	0.638676	0.699505	0.839954	0.0283034	0.0283034	0.0283034	0.0283034	0.0283034	0.0283034	0.0283034	0.0283034	0.0283034
CH4	64	0.287352	0.292331	0.297406	0.302578	0.307849	0.313222	0.318697	0.324277	0.329965	0.335762	0.366456	0.400209	0.437325	0.478141	0.523024	0.572381	0.626656	0.68634	0.824146	0.0277707	0.0277707	0.0277707	0.0277707	0.0277707	0.0277707	0.0277707	0.0277707	0.0277707
CH4	65	0.281944	0.286829	0.291809	0.296883	0.302055	0.307327	0.312699	0.318174	0.323755	0.329442	0.359559	0.392676	0.429094	0.469142	0.513181	0.561608	0.614862	0.673423	0.808635	0.0272481	0.0272481	0.0272481	0.0272481	0.0272481	0.0272481	0.0272481	0.0272481	0.0272481
CH4	66	0.276638	0.281431	0.286317	0.291296	0.29637	0.301543	0.306814	0.312186	0.317662	0.323242	0.352792	0.385286	0.421019	0.460312	0.503522	0.551038	0.60329	0.660749	0.793416	0.0267352	0.0267352	0.0267352	0.0267352	0.0267352	0.0267352	0.0267352	0.0267352	0.0267352
CH4	67	0.271431	0.276134	0.280928	0.285813	0.290793	0.295867	0.301039	0.306311	0.311683	0.317158	0.346152	0.378035	0.413095	0.451649	0.494046	0.540667	0.591936	0.648313	0.778483	0.0262321	0.0262321	0.0262321	0.0262321	0.0262321	0.0262321	0.0262321	0.0262321	0.0262321
CH4	68	0.266323	0.270937	0.275641	0.280434	0.28532	0.290299	0.295374	0.300546	0.305817	0.311189	0.339637	0.37092	0.40532	0.443149	0.484747	0.530492	0.580795	0.636111	0.763831	0.0257384	0.0257384	0.0257384	0.0257384	0.0257384	0.0257384	0.0257384	0.0257384	0.0257384
CH4	69	0.26131	0.265838	0.270453	0.275156	0.27995	0.284835	0.289814	0.294889	0.300061	0.305332	0.333245	0.363939	0.397692	0.434808	0.475624	0.520508	0.569864	0.624139	0.749456	0.025254	0.025254	0.025254	0.025254	0.025254	0.025254	0.025254	0.025254	0.025254
CH4	70	0.256392	0.260835	0.265363	0.269978	0.274681	0.279474	0.28436	0.289339	0.294414	0.299586	0.326973	0.357089	0.390207	0.426625	0.466673	0.510711	0.559139	0.612392	0.73535	0.0247787	0.0247787	0.0247787	0.0247787	0.0247787	0.0247787	0.0247787	0.0247787	0.0247787
CH4	71	0.251567	0.255926	0.260369	0.264896	0.269511	0.274215	0.279008	0.283894	0.288873	0.293948	0.320819	0.350369	0.382863	0.418596	0.45789	0.501099	0.548615	0.600867	0.721511	0.0243123	0.0243123	0.0243123	0.0243123	0.0243123	0.0243123	0.0243123	0.0243123	0.0243123
CH4	72	0.246832	0.251109	0.255468	0.259911	0.264439	0.269054	0.273757	0.278551	0.283436	0.288415	0.314781	0.343774	0.375657	0.410717	0.449272	0.491668	0.53829	0.589558	0.707931	0.851074	0.0238547	0.0238547	0.0238547	0.0238547	0.0238547	0.0238547	0.0238547	0.0238547
CH4	73	0.242186	0.246383	0.25066	0.255019	0.259462	0.26399	0.268605	0.273308	0.278102	0.282987	0.308857	0.337304	0.368587	0.402988	0.440816	0.482415	0.528159	0.578462	0.694608	0.835056	0.0234058	0.0234058	0.0234058	0.0234058	0.0234058	0.0234058	0.0234058	0.0234058
CH4	74	0.237628	0.241746	0.245943	0.25022	0.254579	0.259021	0.263549	0.268164	0.272868	0.277661	0.303044	0.330956	0.36165	0.395403	0.43252	0.473335	0.518219	0.567575	0.681535	0.81934	0.0229653	0.0229653	0.0229653	0.0229653	0.0229653	0.0229653	0.0229653	0.0229653
CH4	75	0.233156	0.237196	0.241314	0.24551	0.249787	0.254147	0.258589	0.263117	0.267732	0.272435	0.29734	0.324727	0.354844	0.387961	0.424379	0.464427	0.508466	0.556893	0.668708	0.80392	0.022533	0.022533	0.022533	0.022533	0.022533	0.022533	0.022533	0.022533
CH4	76	0.228768	0.232732	0.236772	0.24089	0.245086	0.249363	0.253722	0.258165	0.262693	0.267308	0.291744	0.318616	0.348165	0.38066	0.416392	0.455686	0.498896	0.546412	0.656122	0.788789	0.022109	0.022109	0.022109	0.022109	0.022109	0.022109	0.022109	0.022109
CH4	77	0.224462	0.228352	0.232316	0.236356	0.240474	0.24467	0.248947	0.253306	0.257749	0.262277	0.286253	0.312619	0.341613	0.373495	0.408556	0.44711	0.489506	0.536128	0.643774	0.773944	0.0216928	0.0216928	0.0216928	0.0216928	0.0216928	0.0216928	0.0216928	0.0216928
CH4	78	0.220238	0.224054	0.227944	0.231908	0.235948	0.240065	0.244262	0.248539	0.252898	0.257341	0.280866	0.306735	0.335183	0.366466	0.400866	0.438695	0.480294	0.526038	0.631657	0.759378	0.0212846	0.0212846	0.0212846	0.0212846	0.0212846	0.0212846	0.0212846	0.0212846
CH4	79	0.216093	0.219837	0.223654	0.227543	0.231507	0.235547	0.239665	0.243861	0.248138	0.252497	0.27558	0.300963	0.328875	0.359569	0.393322	0.430438	0.471254	0.516138	0.619769	0.745086	0.020884	0.020884	0.020884	0.020884	0.020884	0.020884	0.020884	0.020884
CH4	80	0.212026	0.2157	0.219444	0.22326	0.22715	0.231114	0.235154	0.239272	0.243468	0.247745	0.270393	0.295298	0.322685	0.352802	0.385919	0.422337	0.462385	0.506424	0.608105	0.731063	0.0204909	0.0204909	0.0204909	0.0204909	0.0204909	0.0204909	0.0204909	0.0204909
CH4	81	0.208035	0.21164	0.215314	0.219059	0.222875	0.226764	0.230728	0.234768	0.238886	0.243083	0.265304	0.28974	0.316612	0.346162	0.378656	0.414389	0.453683	0.496892	0.59666	0.717304	0.0201053	0.0201053	0.0201053	0.0201053	0.0201053	0.0201053	0.0201053	0.0201053
CH4	82	0.20412	0.207657	0.211262	0.214936	0.21868	0.222496	0.226386	0.23035	0.23439	0.238508	0.260311	0.284287	0.310653	0.339647	0.371529	0.40659	0.445144	0.487541	0.58543	0.703804	0.846946	0.0197269	0.0197269	0.0197269	0.0197269	0.0197269	0.0197269	0.0197269
CH4	83	0.200278	0.203749	0.207286	0.210891	0.214564	0.218309	0.222125	0.226015	0.229979	0.234019	0.255412	0.278937	0.304807	0.333254	0.364537	0.398937	0.436766	0.478365	0.574412	0.690558	0.831006	0.0193556	0.0193556	0.0193556	0.0193556	0.0193556	0.0193556	0.0193556
CH4	84	0.196509	0.199914	0.203384	0.206921	0.210526	0.2142	0.217945	0.221761	0.22565	0.229614	0.250605	0.273687	0.29907	0.326982	0.357676	0.391429	0.428546	0.469362	0.563601	0.677561	0.815366	0.0189913	0.0189913	0.0189913	0.0189913	0.0189913	0.0189913	0.0189913
CH4	85	0.192811	0.196152	0.199557	0.203027	0.206564	0.210169	0.213843	0.217587	0.221403	0.225293	0.245888	0.268536	0.293441	0.320828	0.350944	0.384062	0.42048	0.460528	0.552994	0.664809	0.80002	0.0186339	0.0186339	0.0186339	0.0186339	0.0186339	0.0186339	0.0186339
CH4	86	0.189182	0.19246	0.195801	0.199206	0.202676	0.206213	0.209818	0.213492	0.217236	0.221053	0.241261	0.263482	0.287918	0.31479	0.344339	0.376834	0.412567	0.45186	0.542586	0.652297	0.784964	0.0182832	0.0182832	0.0182832	0.0182832	0.0182832	0.0182832	0.0182832
CH4	87	0.185621	0.188838	0.192116	0.195457	0.198862	0.202332	0.205869	0.209474	0.213148	0.216892	0.23672	0.258523	0.2825	0.308865	0.337859	0.369742	0.404802	0.443356	0.532374	0.64002	0.77019	0.0179391	0.0179391	0.0179391	0.0179391	0.0179391	0.0179391	0.0179391
CH4	88	0.182128	0.185284	0.1885	0.191778	0.195119	0.198524	0.201995	0.205532	0.209136	0.21281	0.232265	0.253658	0.277183	0.303052	0.3315	0.362783	0.397183	0.435012	0.522355	0.627974	0.755695	0.0176015	0.0176015	0.0176015	0.0176015	0.0176015	0.0176015	0.0176015
CH4	89	0.1787	0.181796	0.184952	0.188169	0.191447	0.194788	0.198193	0.201663	0.2052	0.208805	0.227893	0.248884	0.271966	0.297349	0.325261	0.355955	0.389708	0.426825	0.512524	0.616155	0.741472	0.0172702	0.0172702	0.0172702	0.0172702	0.0172702	0.0172702	0.0172702
CH4	90	0.175337	0.178375	0.181471	0.184627	0.187844	0.191122	0.194463	0.197868	0.201338	0.204875	0.223604	0.2442	0.266847	0.291752	0.319139	0.349256	0.382373	0.418792	0.502878	0.604559	0.727517	0.0169452	0.0169452	0.0169452	0.0169452	0.0169452	0.0169452	0.0169452
CH4	91	0.172037	0.175018	0.178056	0.181152	0.184308	0.187525	0.190803	0.194144	0.197549	0.201019	0.219396	0.239604	0.261825	0.286261	0.313133	0.342683	0.375177	0.41091	0.493413	0.593181	0.713825	0.0166262	0.0166262	0.0166262	0.0166262	0.0166262	0.0166262	0.0166262
CH4	92	0.168799	0.171724	0.174705	0.177743	0.18084	0.183995	0.187212	0.19049	0.193831	0.197236	0.215267	0.235094	0.256897	0.280874	0.30724	0.336233	0.368116	0.403176	0.484127	0.582017	0.70039	0.843533	0.0163133	0.0163133	0.0163133	0.0163133	0.0163133	0.0163133
CH4	93	0.165622	0.168492	0.171417	0.174398	0.177436	0.180533	0.183688	0.186905	0.190183	0.193524	0.211215	0.230669	0.252063	0.275588	0.301457	0.329905	0.361188	0.395588	0.475015	0.571063	0.687208	0.827657	0.0160063	0.0160063	0.0160063	0.0160063	0.0160063	0.0160063
CH4	94	0.162505	0.165321	0.168191	0.171116	0.174097	0.177135	0.180231	0.183387	0.186604	0.189882	0.20724	0.226328	0.247319	0.270401	0.295784	0.323696	0.35439	0.388143	0.466075	0.560315	0.674275	0.81208	0.0157051	0.0157051	0.0157051	0.0157051	0.0157051	0.0157051
CH4	95	0.159446	0.162209	0.165025	0.167895	0.17082	0.173801	0.176839	0.179936	0.183092	0.186308	0.20334	0.222068	0.242664	0.265312	0.290217	0.317604	0.34772	0.380838	0.457303	0.54977	0.661584	0.796796	0.0154095	0.0154095	0.0154095	0.0154095	0.0154095	0.0154095
CH4	96	0.156446	0.159156	0.161919	0.164735	0.167605	0.17053	0.173511	0.176549	0.179646	0.182802	0.199513	0.217889	0.238097	0.260318	0.284755	0.311626	0.341176	0.37367	0.448697	0.539423	0.649133	0.7818	0.0151195	0.0151195	0.0151195	0.0151195	0.0151195	0.0151195
CH4	97	0.153501	0.156161	0.158872	0.161635	0.164451	0.16732	0.170245	0.173226	0.176265	0.179361	0.195758	0.213788	0.233616	0.255419	0.279395	0.305761	0.334755	0.366637	0.440252	0.52927	0.636916	0.767086	0.0148349	0.0148349	0.0148349	0.0148349	0.0148349	0.0148349
CH4	98	0.150612	0.153222	0.155882	0.158593	0.161356	0.164171	0.167041	0.169966	0.172947	0.175985	0.192073	0.209765	0.229219	0.250612	0.274137	0.300007	0.328454	0.359737	0.431966	0.519309	0.624929	0.752649	0.0145557	0.0145557	0.0145557	0.0145557	0.0145557	0.0145557
CH4	99	0.147778	0.150338	0.152948	0.155608	0.158319	0.161082	0.163897	0.166767	0.169692	0.172673	0.188458	0.205817	0.224905	0.245895	0.268978	0.29436	0.322273	0.352967	0.423836	0.509535	0.613167	0.738483	0.0142818	0.0142818	0.0142818	0.0142818	0.0142818	0.0142818
CH4	100	0.144996	0.147509	0.150069	0.152679	0.155339	0.15805	0.160813	0.163629	0.166499	0.169423	0.184911	0.201943	0.220672	0.241267	0.263915	0.28882	0.316207	0.346324	0.415859	0.499946	0.601627	0.724585	0.014013	0.014013	0.014013	0.014013	0.014013	0.014013
CH4	101	0.142267	0.144733	0.147245	0.149806	0.152415	0.155075	0.157786	0.160549	0.163365	0.166235	0.181431	0.198142	0.216519	0.236727	0.258948	0.283384	0.310256	0.339805	0.408033	0.490536	0.590304	0.710948	0.0137492	0.0137492	0.0137492	0.0137492	0.0137492	0.0137492
CH4	102	0.13959	0.142009	0.144474	0.146986	0.149547	0.152157	0.154817	0.157527	0.16029	0.163106	0.178017	0.194413	0.212444	0.232271	0.254075	0.278051	0.304417	0.33341	0.400353	0.481304	0.579194	0.697567	0.84071	0.0134905	0.0134905	0.0134905	0.0134905	0.0134905
CH4	103	0.136963	0.139336	0.141755	0.14422	0.146732	0.149293	0.151903	0.154563	0.157274	0.160036	0.174666	0.190754	0.208445	0.2279	0.249293	0.272818	0.298687	0.327135	0.392818	0.472246	0.568293	0.684438	0.824887	0.0132366	0.0132366	0.0132366	0.0132366	0.0132366
CH4	104	0.134385	0.136714	0.139087	0.141506	0.143971	0.146483	0.149044	0.151654	0.154314	0.157024	0.171379	0.187164	0.204522	0.22361	0.244601	0.267683	0.293066	0.320978	0.385425	0.463358	0.557597	0.671557	0.809362	0.0129874	0.0129874	0.0129874	0.0129874	0.0129874
CH4	105	0.131856	0.13414	0.136469	0.138842	0.141261	0.143726	0.146239	0.148799	0.151409	0.154069	0.168154	0.183642	0.200673	0.219402	0.239997	0.262645	0.28755	0.314937	0.378171	0.454637	0.547103	0.658918	0.79413	0.012743	0.012743	0.012743	0.012743	0.012743
CH4	106	0.129374	0.131616	0.133901	0.136229	0.138603	0.141021	0.143486	0.145999	0.14856	0.151169	0.164989	0.180185	0.196896	0.215273	0.23548	0.257702	0.282138	0.30901	0.371054	0.44608	0.536806	0.646517	0.779184	0.0125032	0.0125032	0.0125032	0.0125032	0.0125032
CH4	107	0.126939	0.129139	0.131381	0.133665	0.135994	0.138367	0.140786	0.143251	0.145764	0.148324	0.161884	0.176794	0.193191	0.211221	0.231049	0.252852	0.276828	0.303194	0.36407	0.437685	0.526703	0.634349	0.764519	0.0122679	0.0122679	0.0122679	0.0122679	0.0122679
CH4	108	0.12455	0.126708	0.128908	0.13115	0.133434	0.135763	0.138136	0.140555	0.14302	0.145533	0.158837	0.173467	0.189555	0.207246	0.2267	0.248093	0.271618	0.297488	0.357218	0.429447	0.51679	0.62241	0.75013	0.012037	0.012037	0.012037	0.012037	0.012037
CH4	109	0.122206	0.124324	0.126482	0.128681	0.130923	0.133208	0.135536	0.13791	0.140329	0.142794	0.155847	0.170202	0.185987	0.203345	0.222433	0.243424	0.266506	0.291889	0.350495	0.421365	0.507064	0.610696	0.736012	0.0118104	0.0118104	0.0118104	0.0118104	0.0118104
CH4	110	0.119906	0.121984	0.124101	0.126259	0.128459	0.130701	0.132986	0.135314	0.137687	0.140106	0.152914	0.166999	0.182487	0.199518	0.218247	0.238843	0.26149	0.286395	0.343899	0.413435	0.497521	0.599202	0.72216	0.0115881	0.0115881	0.0115881	0.0115881	0.0115881
CH4	111	0.117649	0.119688	0.121766	0.123883	0.126041	0.128241	0.130483	0.132768	0.135096	0.137469	0.150036	0.163856	0.179052	0.195763	0.21414	0.234347	0.256569	0.281005	0.337426	0.405653	0.488157	0.587925	0.708568	0.01137	0.01137	0.01137	0.01137	0.01137
CH4	112	0.115435	0.117435	0.119474	0.121552	0.123669	0.125827	0.128027	0.130269	0.132554	0.134882	0.147213	0.160772	0.175682	0.192079	0.210109	0.229937	0.25174	0.275717	0.331076	0.398019	0.47897	0.576859	0.695233	0.838375	0.0111561	0.0111561	0.0111561	0.0111561
CH4	113	0.113262	0.115225	0.117225	0.119264	0.121342	0.123459	0.125617	0.127817	0.130059	0.132344	0.144442	0.157746	0.172376	0.188464	0.206155	0.225609	0.247002	0.270527	0.324845	0.390528	0.469955	0.566003	0.682148	0.822597	0.0109461	0.0109461	0.0109461	0.0109461
CH4	114	0.111131	0.113056	0.115019	0.117019	0.119058	0.121136	0.123253	0.125411	0.127611	0.129853	0.141723	0.154777	0.169132	0.184917	0.202275	0.221363	0.242354	0.265436	0.318731	0.383178	0.46111	0.55535	0.66931	0.807115	0.0107401	0.0107401	0.0107401	0.0107401
CH4	115	0.109039	0.110929	0.112854	0.114817	0.116817	0.118856	0.120934	0.123051	0.125209	0.127409	0.139056	0.151864	0.165948	0.181436	0.198468	0.217197	0.237792	0.26044	0.312732	0.375966	0.452432	0.544898	0.656713	0.791925	0.0105379	0.0105379	0.0105379	0.0105379
CH4	116	0.106987	0.108841	0.11073	0.112656	0.114619	0.116619	0.118657	0.120735	0.122853	0.125011	0.136439	0.149006	0.162825	0.178022	0.194733	0.213109	0.233317	0.255539	0.306846	0.36889	0.443917	0.534643	0.644353	0.77702	0.0103396	0.0103396	0.0103396	0.0103396
CH4	117	0.104974	0.106792	0.108646	0.110536	0.112461	0.114424	0.116424	0.118463	0.120541	0.122658	0.133871	0.146201	0.159761	0.174671	0.191068	0.209098	0.228926	0.250729	0.301071	0.361948	0.435562	0.52458	0.632226	0.762396	0.010145	0.010145	0.010145	0.010145
CH4	118	0.102998	0.104783	0.106602	0.108455	0.110345	0.11227	0.114233	0.116233	0.118272	0.12035	0.131352	0.14345	0.156754	0.171384	0.187472	0.205163	0.224617	0.24601	0.295405	0.355135	0.427365	0.514707	0.620327	0.748047	0.00995408	0.00995408	0.00995408	0.00995408
CH4	119	0.101059	0.102811	0.104595	0.106414	0.108268	0.110157	0.112083	0.114046	0.116046	0.118085	0.128879	0.14075	0.153804	0.168158	0.183943	0.201302	0.22039	0.24138	0.289845	0.348452	0.419321	0.50502	0.608652	0.733968	0.00976674	0.00976674	0.00976674	0.00976674
CH4	120	0.0991574	0.100876	0.102627	0.104411	0.10623	0.108084	0.109974	0.111899	0.113862	0.115862	0.126454	0.138101	0.150909	0.164993	0.180481	0.197513	0.216242	0.236837	0.28439	0.341893	0.411429	0.495516	0.597197	0.720155	0.00958292	0.00958292	0.00958292	0.00958292
CH4	121	0.0972912	0.098977	0.100695	0.102446	0.104231	0.10605	0.107904	0.109793	0.111719	0.113682	0.124074	0.135502	0.148069	0.161888	0.177085	0.193796	0.212172	0.23238	0.279038	0.335459	0.403686	0.48619	0.585957	0.706601	0.00940257	0.00940257	0.00940257	0.00940257
CH4	122	0.0954601	0.0971142	0.0988	0.100518	0.102269	0.104054	0.105873	0.107727	0.109616	0.111542	0.121739	0.132952	0.145282	0.158841	0.173752	0.190148	0.208179	0.228006	0.273786	0.329145	0.396088	0.477039	0.574929	0.693302	0.836445	0.0092256	0.0092256	0.0092256
CH4	123	0.0936635	0.0952864	0.0969406	0.0986264	0.100345	0.102096	0.10388	0.105699	0.107553	0.109443	0.119448	0.130449	0.142548	0.155852	0.170482	0.18657	0.204261	0.223715	0.268633	0.322951	0.388634	0.468061	0.564109	0.680254	0.820703	0.00905197	0.00905197	0.00905197
CH4	124	0.0919006	0.0934931	0.0951161	0.0967702	0.098456	0.100174	0.101925	0.10371	0.105529	0.107383	0.117199	0.127994	0.139865	0.152919	0.167273	0.183058	0.200416	0.219505	0.263577	0.316872	0.381319	0.459252	0.553492	0.667451	0.805256	0.00888161	0.00888161	0.00888161
CH4	125	0.090171	0.0917335	0.0933259	0.0949489	0.096603	0.0982889	0.100007	0.101758	0.103543	0.105362	0.114994	0.125585	0.137233	0.150041	0.164125	0.179613	0.196645	0.215373	0.258617	0.310909	0.374143	0.450608	0.543075	0.654889	0.790101	0.00871445	0.00871445	0.00871445
CH4	126	0.0884739	0.090007	0.0915695	0.0931619	0.0947849	0.096439	0.0981249	0.0998431	0.101594	0.103379	0.112829	0.123222	0.13465	0.147217	0.161036	0.176233	0.192944	0.21132	0.253749	0.305057	0.367101	0.442128	0.532854	0.642564	0.775231	0.00855044	0.00855044	0.00855044
CH4	127	0.0868088	0.088313	0.0898461	0.0914086	0.093001	0.094624	0.0962781	0.097964	0.0996821	0.101433	0.110706	0.120903	0.132116	0.144446	0.158005	0.172916	0.189312	0.207343	0.248974	0.299316	0.360192	0.433807	0.522825	0.63047	0.76064	0.00838951	0.00838951	0.00838951
CH4	128	0.085175	0.0866509	0.0881551	0.0896882	0.0912507	0.0928431	0.0944661	0.0961202	0.0978061	0.0995242	0.108622	0.118627	0.129629	0.141727	0.155031	0.169661	0.185749	0.20344	0.244288	0.293683	0.353413	0.425642	0.512985	0.618604	0.746325	0.00823162	0.00823162	0.00823162
CH4	129	0.083572	0.0850201	0.086496	0.0880002	0.0895333	0.0910957	0.0926882	0.0943112	0.0959653	0.0976511	0.106578	0.116395	0.127189	0.13906	0.152114	0.166468	0.182253	0.199612	0.23969	0.288155	0.346762	0.417631	0.50333	0.606962	0.732278	0.00807669	0.00807669	0.00807669
CH4	130	0.0819991	0.08342	0.0848681	0.086344	0.0878482	0.0893813	0.0909437	0.0925362	0.0941592	0.0958133	0.104572	0.114204	0.124796	0.136443	0.149251	0.163335	0.178823	0.195855	0.235179	0.282732	0.340235	0.409771	0.493857	0.595539	0.718496	0.00792469	0.00792469	0.00792469
CH4	131	0.0804558	0.0818499	0.0832708	0.0847189	0.0861948	0.087699	0.0892321	0.0907946	0.092387	0.09401	0.102604	0.112055	0.122447	0.133875	0.146442	0.160261	0.175458	0.192169	0.230753	0.277411	0.333832	0.402059	0.484563	0.58433	0.704974	0.00777554	0.00777554	0.00777554
CH4	132	0.0789416	0.0803095	0.0817036	0.0831245	0.0845726	0.0860485	0.0875527	0.0890858	0.0906482	0.0922407	0.100673	0.109946	0.120142	0.131355	0.143686	0.157245	0.172155	0.188552	0.22641	0.27219	0.327549	0.394492	0.475443	0.573333	0.691706	0.834849	0.0076292	0.0076292
CH4	133	0.0774558	0.078798	0.0801659	0.08156	0.0829809	0.084429	0.0859049	0.0874091	0.0889422	0.0905047	0.0987782	0.107876	0.117881	0.128883	0.140981	0.154285	0.168915	0.185003	0.222149	0.267067	0.321384	0.387067	0.466495	0.562542	0.678688	0.819136	0.00748561	0.00748561
CH4	134	0.0759981	0.077315	0.0786571	0.080025	0.0814191	0.08284	0.0842881	0.085764	0.0872682	0.0888013	0.0969192	0.105846	0.115663	0.126457	0.138328	0.151382	0.165736	0.181521	0.217968	0.262041	0.315336	0.379783	0.457715	0.551955	0.665914	0.80372	0.00734473	0.00734473
CH4	135	0.0745677	0.0758598	0.0771767	0.0785189	0.0798868	0.0812809	0.0827018	0.0841499	0.0856258	0.08713	0.0950951	0.103854	0.113486	0.124077	0.135725	0.148533	0.162617	0.178105	0.213865	0.257109	0.309401	0.372635	0.4491	0.541567	0.653381	0.788593	0.00720649	0.00720649
CH4	136	0.0731643	0.0744321	0.0757242	0.0770411	0.0783832	0.0797511	0.0811453	0.0825661	0.0840143	0.0854902	0.0933053	0.101899	0.11135	0.121742	0.13317	0.145737	0.159556	0.174753	0.20984	0.25227	0.303578	0.365622	0.440648	0.531374	0.641084	0.773751	0.00707086	0.00707086
CH4	137	0.0717873	0.0730313	0.074299	0.0755911	0.076908	0.0782502	0.0796181	0.0810122	0.0824331	0.0838812	0.0915493	0.0999816	0.109254	0.119451	0.130664	0.142994	0.156553	0.171464	0.205891	0.247522	0.297864	0.35874	0.432355	0.521373	0.629019	0.759189	0.00693779	0.00693779
CH4	138	0.0704363	0.0716568	0.0729007	0.0741685	0.0754606	0.0767775	0.0781196	0.0794875	0.0808816	0.0823025	0.0898263	0.0980998	0.107198	0.117203	0.128205	0.140303	0.153607	0.168237	0.202016	0.242863	0.292258	0.351989	0.424218	0.511561	0.61718	0.7449	0.00680721	0.00680721
CH4	139	0.0691106	0.0703081	0.0715286	0.0727726	0.0740403	0.0753324	0.0766493	0.0779915	0.0793594	0.0807535	0.0881357	0.0962535	0.10518	0.114997	0.125792	0.137662	0.150716	0.165071	0.198214	0.238293	0.286758	0.345364	0.416234	0.501933	0.605564	0.730881	0.0066791	0.0066791
CH4	140	0.0678099	0.0689849	0.0701824	0.0714029	0.0726469	0.0739146	0.0752067	0.0765236	0.0778658	0.0792337	0.0864769	0.094442	0.103201	0.112833	0.123424	0.135072	0.147879	0.161964	0.194483	0.233808	0.281361	0.338864	0.4084	0.492486	0.594167	0.717125	0.00655339	0.00655339
CH4	141	0.0665337	0.0676866	0.0688616	0.0700591	0.0712796	0.0725235	0.0737913	0.0750834	0.0764003	0.0777424	0.0848493	0.0926645	0.101259	0.110709	0.121101	0.132529	0.145096	0.158916	0.190823	0.229407	0.276065	0.332486	0.400713	0.483217	0.582985	0.703628	0.00643005	0.00643005
CH4	142	0.0652815	0.0664126	0.0675655	0.0687405	0.0699381	0.0711586	0.0724025	0.0736703	0.0749624	0.0762793	0.0832524	0.0909205	0.0993528	0.108625	0.118822	0.130035	0.142365	0.155925	0.187232	0.22509	0.27087	0.326229	0.393172	0.474123	0.572012	0.690386	0.833528	0.00630903
CH4	143	0.0640528	0.0651627	0.0662939	0.0674468	0.0686218	0.0698193	0.0710398	0.0722838	0.0735515	0.0748436	0.0816856	0.0892093	0.0974829	0.106581	0.116586	0.127588	0.139686	0.15299	0.183708	0.220853	0.265772	0.320089	0.385772	0.465199	0.561247	0.677392	0.817841	0.00619029
CH4	144	0.0628473	0.0639363	0.0650462	0.0661774	0.0673303	0.0685053	0.0697028	0.0709233	0.0721673	0.073435	0.0801482	0.0875304	0.0956482	0.104575	0.114392	0.125186	0.137057	0.150111	0.18025	0.216697	0.26077	0.314065	0.378512	0.456444	0.550684	0.664643	0.802449	0.00607379
CH4	145	0.0616645	0.062733	0.063822	0.0649319	0.0660631	0.067216	0.068391	0.0695885	0.070809	0.0720529	0.0786397	0.085883	0.0938481	0.102607	0.112239	0.12283	0.134478	0.147286	0.176858	0.212618	0.255862	0.308154	0.371388	0.447853	0.54032	0.652134	0.787346	0.00595948
CH4	146	0.0605039	0.0615523	0.0626208	0.0637098	0.0648197	0.0659509	0.0671038	0.0682788	0.0694764	0.0706969	0.0771597	0.0842666	0.0920818	0.100676	0.110126	0.120519	0.131947	0.144514	0.173529	0.208617	0.251046	0.302354	0.364398	0.439425	0.53015	0.639861	0.772528	0.00584732
CH4	147	0.0593652	0.0603939	0.0614423	0.0625108	0.0635998	0.0647097	0.0658409	0.0669938	0.0681688	0.0693663	0.0757075	0.0826807	0.0903487	0.098781	0.108054	0.11825	0.129463	0.141794	0.170263	0.204691	0.246321	0.296664	0.35754	0.431154	0.520173	0.627818	0.757988	0.00573727
CH4	148	0.0582479	0.0592572	0.0602859	0.0613343	0.0624028	0.0634918	0.0646017	0.0657329	0.0668858	0.0680608	0.0742826	0.0811246	0.0886483	0.0969219	0.10602	0.116025	0.127027	0.139125	0.167059	0.200838	0.241686	0.29108	0.350811	0.42304	0.510383	0.616002	0.743722	0.00562929
CH4	149	0.0571516	0.058142	0.0591513	0.0601799	0.0612283	0.0622969	0.0633859	0.0644958	0.065627	0.0667798	0.0728846	0.0795977	0.0869799	0.0950978	0.104025	0.113841	0.124636	0.136507	0.163915	0.197058	0.237137	0.285602	0.344208	0.415078	0.500777	0.604409	0.729725	0.00552334
CH4	150	0.056076	0.0570477	0.058038	0.0590473	0.060076	0.0611244	0.0621929	0.0632819	0.0643918	0.065523	0.0715129	0.0780997	0.0853429	0.093308	0.102067	0.111699	0.12229	0.133938	0.16083	0.193349	0.232674	0.280227	0.33773	0.407266	0.491352	0.593033	0.715991	0.00541939
CH4	151	0.0550206	0.055974	0.0569457	0.057936	0.0589453	0.059974	0.0610224	0.0620909	0.0631799	0.0642898	0.0701669	0.0766298	0.0837367	0.0915519	0.100146	0.109596	0.119989	0.131417	0.157803	0.189711	0.228295	0.274953	0.331374	0.399601	0.482104	0.581872	0.702516	0.00531739
CH4	152	0.0539851	0.0549205	0.0558739	0.0568456	0.0578359	0.0588452	0.0598739	0.0609223	0.0619908	0.0630798	0.0688464	0.0751876	0.0821607	0.0898288	0.0982611	0.107534	0.11773	0.128943	0.154833	0.18614	0.223998	0.269778	0.325137	0.39208	0.473031	0.570921	0.689294	0.832437
CH4	153	0.0529691	0.0538869	0.0548224	0.0557757	0.0567474	0.0577377	0.058747	0.0597757	0.0608241	0.0618926	0.0675506	0.0737725	0.0806144	0.0881382	0.0964117	0.10551	0.115515	0.126517	0.151919	0.182637	0.219782	0.2647	0.319018	0.384701	0.464128	0.560176	0.676321	0.81677
CH4	154	0.0519722	0.0528727	0.0537906	0.054726	0.0556794	0.0566511	0.0576414	0.0586507	0.0596794	0.0607278	0.0662793	0.072384	0.0790972	0.0864793	0.0945972	0.103524	0.113341	0.124135	0.14906	0.179199	0.215646	0.259719	0.313014	0.377461	0.455393	0.549633	0.663592	0.801398
CH4	155	0.050994	0.0518776	0.0527782	0.053696	0.0546315	0.0555849	0.0565565	0.0575469	0.0585562	0.0595848	0.0650319	0.0710217	0.0776085	0.0848517	0.0928168	0.101576	0.111207	0.121799	0.146254	0.175827	0.211587	0.254831	0.307122	0.370357	0.446822	0.539288	0.651103	0.786315
CH4	156	0.0500343	0.0509013	0.0517849	0.0526854	0.0536033	0.0545387	0.0554921	0.0564638	0.0574541	0.0584634	0.0638079	0.069685	0.0761479	0.0832548	0.09107	0.099664	0.109114	0.119507	0.143502	0.172518	0.207605	0.250034	0.301342	0.363386	0.438413	0.529139	0.638849	0.771516
CH4	157	0.0490926	0.0499433	0.0508102	0.0516939	0.0525944	0.0535123	0.0544477	0.0554011	0.0563728	0.0573631	0.062607	0.0683735	0.0747147	0.0816879	0.089356	0.0977882	0.107061	0.117258	0.140801	0.169271	0.203698	0.245329	0.295671	0.356547	0.430162	0.51918	0.626825	0.756995
CH4	158	0.0481686	0.0490033	0.049854	0.050721	0.0516046	0.0525051	0.053423	0.0543584	0.0553118	0.0562835	0.0614287	0.0670867	0.0733085	0.0801505	0.0876742	0.0959478	0.105046	0.115051	0.138151	0.166085	0.199864	0.240711	0.290106	0.349837	0.422066	0.509409	0.615028	0.742748
CH4	159	0.0472621	0.048081	0.0489157	0.0497664	0.0506333	0.051517	0.0524175	0.0533354	0.0542708	0.0552242	0.0602726	0.0658241	0.0719288	0.078642	0.0860241	0.094142	0.103069	0.112885	0.135551	0.162959	0.196102	0.236181	0.284646	0.343252	0.414122	0.499821	0.603453	0.728769
CH4	160	0.0463726	0.0471761	0.0479951	0.0488297	0.0496804	0.0505474	0.051431	0.0523316	0.0532494	0.0541848	0.0591382	0.0645852	0.0705751	0.0771619	0.0844051	0.0923702	0.101129	0.110761	0.133	0.159892	0.192412	0.231736	0.279289	0.336792	0.406328	0.490414	0.592095	0.715053
CH4	161	0.0454998	0.0462882	0.0470918	0.0479107	0.0487454	0.049596	0.050463	0.0513466	0.0522472	0.0531651	0.0580252	0.0633697	0.0692468	0.0757096	0.0828166	0.0906317	0.0992258	0.108676	0.130497	0.156883	0.18879	0.227375	0.274032	0.330454	0.398681	0.481184	0.580952	0.701596
CH4	162	0.0446435	0.045417	0.0462055	0.047009	0.047828	0.0486626	0.0495133	0.0503803	0.0512639	0.0521645	0.0569331	0.062177	0.0679435	0.0742847	0.0812579	0.088926	0.0973583	0.106631	0.128041	0.15393	0.185237	0.223095	0.268875	0.324234	0.391177	0.472128	0.570018	0.688391
CH4	163	0.0438033	0.0445623	0.0453358	0.0461243	0.0469278	0.0477467	0.0485814	0.0494321	0.0502991	0.0511827	0.0558616	0.0610068	0.0666648	0.0728867	0.0797286	0.0872523	0.0955259	0.104624	0.125631	0.151033	0.181751	0.218896	0.263815	0.318132	0.383815	0.463242	0.55929	0.675435
CH4	164	0.0429788	0.0437236	0.0444826	0.0452562	0.0460446	0.0468481	0.0476671	0.0485017	0.0493524	0.0502194	0.0548103	0.0598586	0.0654101	0.0715149	0.078228	0.0856102	0.0937281	0.102655	0.123266	0.148191	0.17833	0.214777	0.258849	0.312144	0.376591	0.454524	0.548764	0.662723
CH4	165	0.04217	0.0429007	0.0436454	0.0444044	0.045178	0.0459664	0.04677	0.0475889	0.0484236	0.0492742	0.0537787	0.0587321	0.0641791	0.0701689	0.0767557	0.083999	0.091964	0.100723	0.120946	0.145402	0.174974	0.210734	0.253978	0.30627	0.369504	0.445969	0.538436	0.65025
CH4	166	0.0413763	0.0420933	0.042824	0.0435687	0.0443277	0.0451013	0.0458897	0.0466932	0.0475122	0.0483469	0.0527665	0.0576267	0.0629712	0.0688483	0.0753111	0.082418	0.0902332	0.0988273	0.11867	0.142665	0.171681	0.206768	0.249198	0.300506	0.362549	0.437576	0.528302	0.638012
CH4	167	0.0405976	0.041301	0.042018	0.0427487	0.0434934	0.0442525	0.045026	0.0458145	0.046618	0.0474369	0.0517734	0.0565421	0.061786	0.0675525	0.0738937	0.0808669	0.088535	0.0969673	0.116437	0.13998	0.16845	0.202877	0.244508	0.29485	0.355726	0.429341	0.518359	0.626004
CH4	168	0.0398335	0.0405237	0.0412272	0.0419442	0.0426749	0.0434196	0.0441786	0.0449522	0.0457406	0.0465441	0.050799	0.055478	0.0606232	0.0662812	0.072503	0.0793449	0.0868687	0.0951423	0.114245	0.137345	0.165279	0.199058	0.239906	0.289301	0.349031	0.42126	0.508603	0.614222
CH4	169	0.0390838	0.039761	0.0404513	0.0411547	0.0418717	0.0426024	0.0433471	0.0441062	0.0448797	0.0456682	0.049843	0.0544338	0.0594822	0.0650337	0.0711385	0.0778516	0.0852338	0.0933516	0.112095	0.134761	0.162169	0.195312	0.235391	0.283856	0.342462	0.413332	0.499031	0.602662
CH4	170	0.0383482	0.0390127	0.03969	0.0403802	0.0410836	0.0418006	0.0425313	0.0432761	0.0440351	0.0448087	0.0489049	0.0534093	0.0583627	0.0638097	0.0697996	0.0763864	0.0836296	0.0915947	0.109985	0.132224	0.159117	0.191636	0.23096	0.278513	0.336017	0.405553	0.489639	0.59132
CH4	171	0.0376265	0.0382785	0.038943	0.0396202	0.0403104	0.0410139	0.0417309	0.0424616	0.0432063	0.0439653	0.0479845	0.0524041	0.0572643	0.0626088	0.0684859	0.0749487	0.0820557	0.0898708	0.107915	0.129736	0.156122	0.188029	0.226614	0.273272	0.329693	0.39792	0.480423	0.580191
CH4	172	0.0369183	0.037558	0.03821	0.0388745	0.0395518	0.040242	0.0409455	0.0416624	0.0423931	0.0431379	0.0470814	0.0514179	0.0561865	0.0614304	0.067197	0.0735382	0.0805113	0.0881794	0.105884	0.127294	0.153184	0.184491	0.222349	0.268128	0.323488	0.390431	0.471382	0.569271
CH4	173	0.0362235	0.0368512	0.0374909	0.0381429	0.0388074	0.0394846	0.0401748	0.0408783	0.0415953	0.042326	0.0461953	0.0504501	0.0551291	0.0602743	0.0659323	0.0721541	0.078996	0.0865198	0.103892	0.124898	0.150301	0.181018	0.218164	0.263082	0.317399	0.383083	0.46251	0.558557
CH4	174	0.0355418	0.0361576	0.0367853	0.037425	0.038077	0.0387415	0.0394187	0.040109	0.0408124	0.0415294	0.0453258	0.0495006	0.0540915	0.0591399	0.0646914	0.0707961	0.0775093	0.0848915	0.101936	0.122548	0.147472	0.177612	0.214058	0.258131	0.311426	0.375873	0.453805	0.548045
CH4	175	0.0348728	0.0354771	0.036093	0.0367206	0.0373604	0.0380123	0.0386768	0.0393541	0.0400443	0.0407478	0.0444728	0.048569	0.0530735	0.0580268	0.0634738	0.0694637	0.0760505	0.0832937	0.100018	0.120241	0.144696	0.174269	0.210029	0.253273	0.305564	0.368798	0.445264	0.53773
CH4	176	0.0342165	0.0348094	0.0354137	0.0360295	0.0366572	0.0372969	0.0379489	0.0386134	0.0392906	0.0399809	0.0436358	0.0476549	0.0520746	0.0569347	0.0622792	0.0681564	0.0746192	0.0817261	0.0981353	0.117978	0.141973	0.170989	0.206076	0.248506	0.299814	0.361857	0.436884	0.52761
CH4	177	0.0335725	0.0341543	0.0347472	0.0353514	0.0359673	0.036595	0.0372347	0.0378867	0.0385512	0.0392284	0.0428145	0.046758	0.0510945	0.0558632	0.0611071	0.0668736	0.0732148	0.080188	0.0962883	0.115758	0.139301	0.167771	0.202198	0.243829	0.294171	0.355047	0.428662	0.51768
CH4	178	0.0329407	0.0335115	0.0340932	0.0346861	0.0352904	0.0359062	0.0365339	0.0371736	0.0378256	0.0384901	0.0420087	0.045878	0.0501329	0.0548118	0.059957	0.065615	0.0718369	0.0786788	0.0944761	0.113579	0.136679	0.164613	0.198392	0.23924	0.288634	0.348365	0.420594	0.507937
CH4	179	0.0323207	0.0328808	0.0334515	0.0340333	0.0346262	0.0352305	0.0358463	0.036474	0.0371137	0.0377657	0.0412181	0.0450145	0.0491894	0.0537802	0.0588286	0.0643801	0.0704848	0.077198	0.092698	0.111441	0.134107	0.161515	0.194658	0.234737	0.283202	0.341808	0.412678	0.498377
CH4	180	0.0317124	0.0322619	0.032822	0.0333928	0.0339745	0.0345674	0.0351717	0.0357875	0.0364152	0.0370549	0.0404423	0.0441673	0.0482636	0.052768	0.0577214	0.0631684	0.0691583	0.0757451	0.0909534	0.109344	0.131583	0.158475	0.190995	0.230319	0.277872	0.335375	0.404911	0.488997
CH4	181	0.0311156	0.0316547	0.0322042	0.0327643	0.0333351	0.0339168	0.0345097	0.035114	0.0357299	0.0363575	0.0396812	0.0433361	0.0473552	0.0517749	0.056635	0.0619795	0.0678567	0.0743195	0.0892416	0.107286	0.129106	0.155493	0.1874	0.225984	0.272642	0.329063	0.397291	0.479794
CH4	182	0.0305299	0.031059	0.0315981	0.0321476	0.0327077	0.0332785	0.0338602	0.0344531	0.0350574	0.0356733	0.0389344	0.0425205	0.046464	0.0508005	0.0555691	0.0608131	0.0665796	0.0729208	0.087562	0.105267	0.126677	0.152566	0.183873	0.221731	0.267511	0.32287	0.389813	0.470764
CH4	183	0.0299554	0.0304744	0.0310034	0.0315426	0.0320921	0.0326522	0.033223	0.0338047	0.0343976	0.0350019	0.0382016	0.0417202	0.0455895	0.0498444	0.0545233	0.0596685	0.0653265	0.0715483	0.085914	0.103286	0.124292	0.149695	0.180413	0.217558	0.262476	0.316794	0.382477	0.461904
CH4	184	0.0293916	0.0299009	0.0304199	0.0309489	0.0314881	0.0320376	0.0325977	0.0331685	0.0337502	0.0343431	0.0374826	0.040935	0.0447315	0.0489063	0.0534971	0.0585455	0.064097	0.0702018	0.0842971	0.101342	0.121953	0.146877	0.177017	0.213464	0.257536	0.310831	0.375278	0.453211
CH4	185	0.0288384	0.0293381	0.0298474	0.0303665	0.0308955	0.0314347	0.0319842	0.0325442	0.033115	0.0336967	0.0367772	0.0401646	0.0438896	0.0479858	0.0524903	0.0574436	0.0628907	0.0688805	0.0827106	0.0994345	0.119658	0.144113	0.173686	0.209446	0.252689	0.304981	0.368215	0.444681
CH4	186	0.0282957	0.028786	0.0292857	0.029795	0.030314	0.030843	0.0313822	0.0319317	0.0324918	0.0330626	0.036085	0.0394087	0.0430636	0.0470827	0.0515024	0.0563625	0.061707	0.0675841	0.0811539	0.0975631	0.117406	0.141401	0.170417	0.205504	0.247934	0.299241	0.361285	0.436312
CH4	187	0.0277631	0.0282442	0.0287345	0.0292342	0.0297435	0.0302626	0.0307916	0.0313307	0.0318802	0.0324403	0.0354059	0.038667	0.0422531	0.0461966	0.0505331	0.0553017	0.0605457	0.0663122	0.0796265	0.0957269	0.115196	0.13874	0.167209	0.201636	0.243267	0.293609	0.354486	0.4281
CH4	188	0.0272406	0.0277126	0.0281937	0.028684	0.0291837	0.029693	0.0302121	0.0307411	0.0312802	0.0318297	0.0347395	0.0379392	0.0414578	0.0453271	0.049582	0.0542609	0.0594061	0.0650641	0.0781279	0.0939253	0.113028	0.136128	0.164062	0.197841	0.238689	0.288084	0.347814	0.420043
CH4	189	0.0267279	0.027191	0.0276631	0.0281441	0.0286344	0.0291341	0.0296434	0.0301625	0.0306915	0.0312307	0.0340857	0.0372252	0.0406776	0.044474	0.0486488	0.0532397	0.0582881	0.0638396	0.0766575	0.0921575	0.110901	0.133566	0.160975	0.194118	0.234197	0.282662	0.341268	0.412138
CH4	190	0.0262249	0.0266793	0.0271424	0.0276144	0.0280955	0.0285858	0.0290855	0.0295948	0.0301139	0.0306429	0.0334442	0.0365246	0.039912	0.043637	0.0477332	0.0522377	0.0571911	0.0626381	0.0752147	0.0904231	0.108814	0.131053	0.157945	0.190465	0.229789	0.277342	0.334845	0.404381
CH4	191	0.0257313	0.0261772	0.0266316	0.0270947	0.0275667	0.0280478	0.0285381	0.0290378	0.0295471	0.0300662	0.0328147	0.0358372	0.0391608	0.0428157	0.0468349	0.0512546	0.0561147	0.0614592	0.0737991	0.0887212	0.106766	0.128586	0.154972	0.18688	0.225464	0.272122	0.328543	0.39677
CH4	192	0.025247	0.0256845	0.0261304	0.0265848	0.0270479	0.0275199	0.028001	0.0284913	0.028991	0.0295003	0.0321971	0.0351627	0.0384238	0.0420099	0.0459534	0.0502899	0.0550586	0.0603025	0.0724102	0.0870514	0.104756	0.126166	0.152056	0.183363	0.221221	0.267	0.32236	0.389303
CH4	193	0.0247719	0.0252011	0.0256386	0.0260844	0.0265389	0.027002	0.027474	0.0279551	0.0284454	0.0289451	0.0315912	0.0345009	0.0377006	0.0412193	0.0450885	0.0493434	0.0540223	0.0591676	0.0710474	0.0854131	0.102785	0.123792	0.149194	0.179912	0.217057	0.261975	0.316293	0.381976
CH4	194	0.0243056	0.0247268	0.025156	0.0255935	0.0260394	0.0264938	0.0269569	0.027429	0.02791	0.0284003	0.0309966	0.0338516	0.0369911	0.0404435	0.0442399	0.0484147	0.0530056	0.058054	0.0697102	0.0838056	0.10085	0.121462	0.146386	0.176526	0.212972	0.257045	0.31034	0.374787
CH4	195	0.0238482	0.0242614	0.0246826	0.0251118	0.0255493	0.0259952	0.0264496	0.0269127	0.0273848	0.0278658	0.0304132	0.0332145	0.0362949	0.0396823	0.0434073	0.0475035	0.052008	0.0569614	0.0683982	0.0822283	0.0989522	0.119176	0.143631	0.173203	0.208964	0.252207	0.304499	0.367733
CH4	196	0.0233993	0.0238048	0.024218	0.0246392	0.0250685	0.0255059	0.0259518	0.0264062	0.0268694	0.0273414	0.0298408	0.0325894	0.0356118	0.0389355	0.0425904	0.0466095	0.0510292	0.0558893	0.0671109	0.0806807	0.0970899	0.116933	0.140928	0.169944	0.205031	0.24746	0.298768	0.360812
CH4	197	0.022959	0.0233568	0.0237622	0.0241755	0.0245966	0.0250259	0.0254634	0.0259092	0.0263637	0.0268268	0.0292792	0.031976	0.0349416	0.0382027	0.0417888	0.0457323	0.0500688	0.0548375	0.0658479	0.0791622	0.0952626	0.114732	0.138275	0.166745	0.201172	0.242803	0.293145	0.354021
CH4	198	0.0225269	0.0229172	0.023315	0.0237205	0.0241337	0.0245549	0.0249841	0.0254216	0.0258675	0.0263219	0.0287281	0.0313742	0.0342839	0.0374837	0.0410023	0.0448716	0.0491265	0.0538054	0.0646086	0.0776723	0.0934697	0.112573	0.135673	0.163607	0.197386	0.238233	0.287628	0.347358
CH4	199	0.0221029	0.0224859	0.0228762	0.0232741	0.0236795	0.0240928	0.0245139	0.0249432	0.0253806	0.0258265	0.0281875	0.0307837	0.0336387	0.0367782	0.0402306	0.0440271	0.0482019	0.0527927	0.0633926	0.0762105	0.0917105	0.110454	0.133119	0.160528	0.193671	0.23375	0.282215	0.340821
CH4	200	0.0216869	0.0220627	0.0224457	0.022836	0.0232338	0.0236393	0.0240525	0.0244737	0.024903	0.0253404	0.027657	0.0302043	0.0330056	0.036086	0.0394734	0.0431984	0.0472947	0.0517991	0.0621995	0.0747762	0.0899845	0.108375	0.130614	0.157506	0.190026	0.22935	0.276903	0.334406
CH4	201	0.0212787	0.0216474	0.0220232	0.0224062	0.0227966	0.0231944	0.0235999	0.0240131	0.0244343	0.0248635	0.0271364	0.0296359	0.0323844	0.0354069	0.0387305	0.0423854	0.0464046	0.0508242	0.0610289	0.0733688	0.0882909	0.106335	0.128156	0.154542	0.18645	0.225034	0.271692	0.328113
CH4	202	0.0208783	0.02124	0.0216087	0.0219845	0.0223675	0.0227579	0.0231557	0.0235612	0.0239744	0.0243956	0.0266257	0.0290781	0.0317749	0.0347405	0.0380016	0.0415877	0.0455312	0.0498677	0.0598803	0.071988	0.0866292	0.104334	0.125744	0.151633	0.18294	0.220798	0.266578	0.321937
CH4	203	0.0204853	0.0208403	0.0212021	0.0215708	0.0219466	0.0223296	0.0227199	0.0231177	0.0235232	0.0239364	0.0261246	0.0285308	0.0311769	0.0340866	0.0372864	0.040805	0.0446743	0.0489292	0.0587533	0.0706331	0.0849988	0.102371	0.123377	0.14878	0.179497	0.216643	0.261561	0.315878
CH4	204	0.0200998	0.0204481	0.020803	0.0211648	0.0215335	0.0219093	0.0222923	0.0226826	0.0230805	0.0234859	0.0256329	0.0279939	0.0305901	0.0334451	0.0365846	0.040037	0.0438335	0.0480083	0.0576475	0.0693038	0.0833991	0.100444	0.121055	0.145979	0.176119	0.212566	0.256638	0.309933
CH4	205	0.0197215	0.0200632	0.0204115	0.0207665	0.0211282	0.0214969	0.0218727	0.0222557	0.0226461	0.0230439	0.0251505	0.027467	0.0300144	0.0328157	0.0358961	0.0392835	0.0430085	0.0471047	0.0565626	0.0679994	0.0818295	0.0985534	0.118777	0.143232	0.172804	0.208565	0.251808	0.3041
CH4	206	0.0193503	0.0196856	0.0200273	0.0203756	0.0207306	0.0210924	0.0214611	0.0218369	0.0222199	0.0226102	0.0246771	0.0269501	0.0294495	0.032198	0.0352205	0.0385442	0.042199	0.0462182	0.055498	0.0667196	0.0802894	0.0966986	0.116541	0.140536	0.169552	0.20464	0.247069	0.298377
CH4	207	0.0189861	0.0193151	0.0196504	0.0199921	0.0203404	0.0206954	0.0210572	0.0214259	0.0218017	0.0221847	0.0242127	0.0264428	0.0288952	0.0315921	0.0345576	0.0378187	0.0414048	0.0453483	0.0544535	0.0654639	0.0787783	0.0948787	0.114348	0.137891	0.166361	0.200788	0.242419	0.292761
CH4	208	0.0186288	0.0189516	0.0192806	0.0196159	0.0199576	0.0203059	0.0206609	0.0210226	0.0213913	0.0217671	0.023757	0.0259452	0.0283514	0.0309975	0.0339072	0.037107	0.0406256	0.0444948	0.0534287	0.0642319	0.0772956	0.093093	0.112196	0.135296	0.16323	0.197009	0.237857	0.287251
CH4	209	0.0182782	0.0185949	0.0189177	0.0192467	0.019582	0.0199237	0.020272	0.020627	0.0209887	0.0213575	0.0233099	0.0254569	0.0278178	0.0304141	0.0332691	0.0364086	0.039861	0.0436574	0.0524231	0.063023	0.0758409	0.0913409	0.110084	0.13275	0.160158	0.193301	0.23338	0.281845
CH4	210	0.0179342	0.0182449	0.0185617	0.0188845	0.0192134	0.0195487	0.0198905	0.0202388	0.0205937	0.0209555	0.0228712	0.0249778	0.0272943	0.0298417	0.0326429	0.0357233	0.0391108	0.0428358	0.0514365	0.0618368	0.0744135	0.0896218	0.108012	0.130251	0.157144	0.189663	0.228988	0.27654
CH4	211	0.0175966	0.0179016	0.0182123	0.018529	0.0188518	0.0191808	0.0195161	0.0198579	0.0202061	0.0205611	0.0224407	0.0245077	0.0267806	0.02928	0.0320286	0.035051	0.0383747	0.0420296	0.0504684	0.060673	0.073013	0.0879351	0.10598	0.1278	0.154186	0.186094	0.224678	0.271336
CH4	212	0.0172655	0.0175646	0.0178695	0.0181803	0.018497	0.0188198	0.0191488	0.0194841	0.0198258	0.0201741	0.0220184	0.0240464	0.0262766	0.028729	0.0314258	0.0343913	0.0376524	0.0412385	0.0495185	0.0595311	0.0716388	0.0862801	0.103985	0.125395	0.151284	0.182591	0.220449	0.266229
CH4	213	0.0169405	0.0172341	0.0175332	0.0178381	0.0181489	0.0184656	0.0187884	0.0191174	0.0194527	0.0197944	0.021604	0.0235938	0.025782	0.0281883	0.0308343	0.0337441	0.0369438	0.0404624	0.0485866	0.0584107	0.0702905	0.0846562	0.102028	0.123035	0.148437	0.179155	0.2163	0.261218
CH4	214	0.0166217	0.0169097	0.0172032	0.0175024	0.0178073	0.0181181	0.0184348	0.0187576	0.0190866	0.0194219	0.0211974	0.0231498	0.0252968	0.0276577	0.030254	0.033109	0.0362485	0.0397009	0.0476721	0.0573114	0.0689676	0.0830629	0.100108	0.120719	0.145643	0.175783	0.212229	0.256302
CH4	215	0.0163089	0.0165915	0.0168795	0.017173	0.0174722	0.0177771	0.0180879	0.0184046	0.0187274	0.0190564	0.0207984	0.0227141	0.0248207	0.0271372	0.0296846	0.0324858	0.0355663	0.0389537	0.0467749	0.0562327	0.0676696	0.0814997	0.0982236	0.118447	0.142902	0.172475	0.208235	0.251478
CH4	216	0.0160019	0.0162792	0.0165618	0.0168498	0.0171433	0.0174425	0.0177474	0.0180582	0.0183749	0.0186977	0.020407	0.0222866	0.0243535	0.0266265	0.0291259	0.0318744	0.0348969	0.0382206	0.0458946	0.0551744	0.066396	0.0799658	0.096375	0.116218	0.140213	0.169229	0.204316	0.246745
CH4	217	0.0157007	0.0159728	0.0162501	0.0165327	0.0168207	0.0171142	0.0174134	0.0177183	0.0180291	0.0183458	0.0200229	0.0218672	0.0238952	0.0261253	0.0285777	0.0312745	0.0342401	0.0375012	0.0450308	0.054136	0.0651464	0.0784608	0.0945611	0.114031	0.137574	0.166044	0.200471	0.242102
CH4	218	0.0154052	0.0156722	0.0159442	0.0162215	0.0165041	0.0167921	0.0170857	0.0173849	0.0176898	0.0180005	0.0196461	0.0214556	0.0234455	0.0256336	0.0280399	0.0306859	0.0335957	0.0367954	0.0441833	0.0531171	0.0639203	0.0769841	0.0927814	0.111884	0.134985	0.162919	0.196698	0.237545
CH4	219	0.0151153	0.0153772	0.0156442	0.0159162	0.0161935	0.0164761	0.0167641	0.0170577	0.0173568	0.0176617	0.0192763	0.0210518	0.0230042	0.0251512	0.0275122	0.0301084	0.0329634	0.0361029	0.0433518	0.0521174	0.0627173	0.0755352	0.0910352	0.109779	0.132444	0.159852	0.192996	0.233074
CH4	220	0.0148308	0.0150878	0.0153497	0.0156167	0.0158887	0.016166	0.0164486	0.0167366	0.0170302	0.0173293	0.0189135	0.0206556	0.0225713	0.0246778	0.0269944	0.0295417	0.032343	0.0354234	0.0425358	0.0511365	0.0615369	0.0741136	0.0893219	0.107713	0.129951	0.156844	0.189363	0.228688
CH4	221	0.0145517	0.0148039	0.0150608	0.0153228	0.0155897	0.0158618	0.016139	0.0164216	0.0167097	0.0170032	0.0185576	0.0202668	0.0221464	0.0242134	0.0264863	0.0289858	0.0317343	0.0347567	0.0417353	0.0501741	0.0603788	0.0727187	0.0876408	0.105685	0.127506	0.153892	0.185799	0.224384
CH4	222	0.0142778	0.0145252	0.0147774	0.0150344	0.0152963	0.0155632	0.0158353	0.0161126	0.0163952	0.0166832	0.0182083	0.0198854	0.0217296	0.0237577	0.0259878	0.0284402	0.031137	0.0341026	0.0409498	0.0492298	0.0592424	0.0713501	0.0859913	0.103696	0.125106	0.150996	0.182303	0.220161
CH4	223	0.0140091	0.0142519	0.0144993	0.0147514	0.0150084	0.0152703	0.0155373	0.0158093	0.0160866	0.0163692	0.0178656	0.0195111	0.0213207	0.0233105	0.0254987	0.027905	0.030551	0.0334608	0.0401791	0.0483033	0.0581274	0.0700072	0.0843729	0.101745	0.122751	0.148154	0.178872	0.216017
CH4	224	0.0137455	0.0139836	0.0142264	0.0144738	0.0147259	0.0149829	0.0152448	0.0155118	0.0157838	0.0160611	0.0175294	0.0191439	0.0209194	0.0228718	0.0250188	0.0273798	0.029976	0.032831	0.0394229	0.0473942	0.0570334	0.0686897	0.082785	0.0998297	0.120441	0.145365	0.175505	0.211951
CH4	225	0.0134868	0.0137205	0.0139586	0.0142014	0.0144488	0.0147009	0.0149579	0.0152198	0.0154868	0.0157588	0.0171994	0.0187836	0.0205257	0.0224414	0.0245479	0.0268645	0.0294119	0.0322131	0.0386809	0.0465022	0.05596	0.0673969	0.0812269	0.0979509	0.118174	0.14263	0.172202	0.207962
CH4	226	0.0132329	0.0134622	0.0136959	0.0139341	0.0141768	0.0144243	0.0146764	0.0149334	0.0151953	0.0154622	0.0168757	0.0184301	0.0201394	0.022019	0.0240859	0.0263589	0.0288583	0.0316068	0.0379529	0.045627	0.0549068	0.0661284	0.0796982	0.0961074	0.11595	0.139945	0.168961	0.204048
CH4	227	0.0129839	0.0132089	0.0134382	0.0136719	0.01391	0.0141528	0.0144002	0.0146523	0.0149093	0.0151712	0.0165581	0.0180832	0.0197603	0.0216046	0.0236326	0.0258628	0.0283152	0.031012	0.0372386	0.0447683	0.0538734	0.0648838	0.0781982	0.0942986	0.113768	0.137311	0.165781	0.200208
CH4	228	0.0127395	0.0129603	0.0131852	0.0134145	0.0136482	0.0138864	0.0141292	0.0143766	0.0146287	0.0148857	0.0162465	0.0177429	0.0193884	0.021198	0.0231878	0.025376	0.0277823	0.0304283	0.0365378	0.0439257	0.0528595	0.0636627	0.0767265	0.0925238	0.111627	0.134727	0.162661	0.19644
CH4	229	0.0124997	0.0127163	0.0129371	0.0131621	0.0133914	0.0136251	0.0138632	0.014106	0.0143534	0.0146055	0.0159407	0.017409	0.0190235	0.020799	0.0227514	0.0248984	0.0272594	0.0298556	0.0358501	0.043099	0.0518646	0.0624645	0.0752824	0.0907825	0.109526	0.132191	0.1596	0.192743
CH4	230	0.0122645	0.012477	0.0126936	0.0129143	0.0131393	0.0133686	0.0136023	0.0138405	0.0140833	0.0143307	0.0156407	0.0170813	0.0186655	0.0204076	0.0223232	0.0244298	0.0267463	0.0292937	0.0351754	0.0422878	0.0508885	0.0612889	0.0738656	0.0890739	0.107465	0.129703	0.156596	0.189115
CH4	231	0.0120337	0.0122422	0.0124547	0.0126713	0.012892	0.013117	0.0133463	0.01358	0.0138182	0.0140609	0.0153463	0.0167598	0.0183142	0.0200235	0.0219031	0.02397	0.026243	0.0287424	0.0345134	0.0414919	0.0499308	0.0601354	0.0724754	0.0873974	0.105442	0.127262	0.153649	0.185556
CH4	232	0.0118072	0.0120118	0.0122203	0.0124328	0.0126494	0.0128702	0.0130951	0.0133244	0.0135581	0.0137963	0.0150575	0.0164444	0.0179695	0.0196466	0.0214909	0.0235189	0.025749	0.0282014	0.0338638	0.040711	0.048991	0.0590036	0.0711113	0.0857526	0.103457	0.124867	0.150757	0.182064
CH4	233	0.011585	0.0117857	0.0119903	0.0121988	0.0124113	0.0126279	0.0128487	0.0130737	0.013303	0.0135367	0.0147741	0.0161349	0.0176313	0.0192769	0.0210864	0.0230763	0.0252644	0.0276707	0.0332265	0.0399448	0.048069	0.0578931	0.069773	0.0841387	0.10151	0.122517	0.147919	0.178637
CH4	234	0.0113669	0.0115639	0.0117646	0.0119692	0.0121777	0.0123903	0.0126069	0.0128276	0.0130526	0.0132819	0.0144961	0.0158312	0.0172995	0.0189141	0.0206895	0.022642	0.0247889	0.0271499	0.0326011	0.039193	0.0471643	0.0568035	0.0684598	0.0825551	0.0995999	0.120211	0.145136	0.175275
CH4	235	0.011153	0.0113463	0.0115432	0.011744	0.0119486	0.0121571	0.0123696	0.0125862	0.0128069	0.0130319	0.0142232	0.0155333	0.0169739	0.0185581	0.0203001	0.0222158	0.0243224	0.0266389	0.0319876	0.0384554	0.0462766	0.0557345	0.0671713	0.0810014	0.0977253	0.117949	0.142404	0.171976
CH4	236	0.0109431	0.0111327	0.011326	0.0115229	0.0117237	0.0119283	0.0121368	0.0123493	0.0125659	0.0127866	0.0139555	0.0152409	0.0166544	0.0182088	0.0199181	0.0217977	0.0238646	0.0261376	0.0313855	0.0377316	0.0454057	0.0546855	0.0659071	0.0794769	0.0958861	0.115729	0.139724	0.16874
CH4	237	0.0107371	0.0109232	0.0111128	0.0113061	0.011503	0.0117038	0.0119084	0.0121169	0.0123294	0.012546	0.0136929	0.0149541	0.016341	0.0178661	0.0195432	0.0213875	0.0234155	0.0256456	0.0307948	0.0370215	0.0445511	0.0536563	0.0646667	0.0779811	0.0940814	0.113551	0.137094	0.165564
CH4	238	0.0105351	0.0107176	0.0109037	0.0110933	0.0112865	0.0114835	0.0116842	0.0118888	0.0120974	0.0123099	0.0134352	0.0146727	0.0160334	0.0175299	0.0191754	0.0209849	0.0229748	0.025163	0.0302153	0.0363247	0.0437126	0.0526464	0.0634496	0.0765134	0.0923108	0.111414	0.134514	0.162448
CH4	239	0.0103368	0.0105159	0.0106984	0.0108845	0.0110741	0.0112674	0.0114643	0.0116651	0.0118697	0.0120782	0.0131823	0.0143965	0.0157317	0.0171999	0.0188145	0.02059	0.0225424	0.0246894	0.0296466	0.0356411	0.0428899	0.0516556	0.0622555	0.0750734	0.0905734	0.109317	0.131982	0.159391
CH4	240	0.0101422	0.010318	0.0104971	0.0106796	0.0108657	0.0110553	0.0112486	0.0114455	0.0116463	0.0118509	0.0129342	0.0141256	0.0154356	0.0168762	0.0184604	0.0202025	0.0221181	0.0242247	0.0290886	0.0349703	0.0420827	0.0506834	0.0610838	0.0736605	0.0888688	0.107259	0.129498	0.156391
CH4	241	0.00995135	0.0101238	0.0102995	0.0104786	0.0106612	0.0108472	0.0110369	0.0112301	0.0114271	0.0116278	0.0126908	0.0138597	0.0151451	0.0165586	0.018113	0.0198222	0.0217019	0.0237688	0.0285412	0.0343121	0.0412907	0.0497295	0.0599342	0.0722741	0.0871962	0.105241	0.127061	0.153447
CH4	242	0.00976406	0.00993325	0.0101057	0.0102814	0.0104605	0.0106431	0.0108291	0.0110188	0.011212	0.011409	0.012452	0.0135989	0.0148601	0.016247	0.0177721	0.0194492	0.0212934	0.0233214	0.028004	0.0336664	0.0405136	0.0487936	0.0588062	0.0709139	0.0855551	0.10326	0.12467	0.150559
CH4	243	0.00958029	0.0097463	0.00991549	0.0100879	0.0102637	0.0104428	0.0106253	0.0108114	0.011001	0.0111943	0.0122176	0.0133429	0.0145804	0.0159412	0.0174376	0.0190831	0.0208927	0.0228825	0.0274769	0.0330327	0.0397511	0.0478753	0.0576994	0.0695792	0.0839449	0.101317	0.122323	0.147726
CH4	244	0.00939998	0.00956287	0.00972887	0.00989806	0.0100705	0.0102462	0.0104254	0.0106079	0.010794	0.0109836	0.0119877	0.0130918	0.014306	0.0156412	0.0171094	0.018724	0.0204994	0.0224519	0.0269598	0.032411	0.039003	0.0469742	0.0566135	0.0682697	0.082365	0.0994098	0.120021	0.144945
CH4	245	0.00922307	0.00938289	0.00954577	0.00971178	0.00988097	0.0100534	0.0102291	0.0104083	0.0105908	0.0107769	0.011762	0.0128454	0.0140367	0.0153468	0.0167874	0.0183716	0.0201136	0.0220293	0.0264524	0.031801	0.0382689	0.0460901	0.055548	0.0669848	0.0808149	0.0975388	0.117762	0.142217
CH4	246	0.00904949	0.0092063	0.00936611	0.00952899	0.009695	0.00986419	0.0100366	0.0102124	0.0103915	0.010574	0.0115407	0.0126036	0.0137725	0.0150579	0.0164714	0.0180258	0.0197351	0.0216147	0.0259546	0.0312025	0.0375486	0.0452227	0.0545025	0.0657241	0.0792939	0.0957031	0.115546	0.139541
CH4	247	0.00887917	0.00903303	0.00918984	0.00934965	0.00951253	0.00967854	0.00984773	0.0100202	0.0101959	0.010375	0.0113235	0.0123664	0.0135133	0.0147745	0.0161614	0.0176865	0.0193637	0.0212079	0.0254661	0.0306153	0.036842	0.0443716	0.0534767	0.0644872	0.0778015	0.0939019	0.113371	0.136915
CH4	248	0.00871206	0.00886302	0.00901688	0.00917369	0.0093335	0.00949638	0.00966239	0.00983158	0.010004	0.0101798	0.0111104	0.0121337	0.013259	0.0144965	0.0158573	0.0173537	0.0189992	0.0208087	0.0249868	0.0300391	0.0361486	0.0435365	0.0524703	0.0632735	0.0763372	0.0921346	0.111238	0.134338
CH4	249	0.00854809	0.00869621	0.00884717	0.00900103	0.00915784	0.00931765	0.00948054	0.00964654	0.00981573	0.00998817	0.0109012	0.0119053	0.0130095	0.0142236	0.0155588	0.0170271	0.0186416	0.0204171	0.0245165	0.0294737	0.0354682	0.0427171	0.0514827	0.0620826	0.0749005	0.0904006	0.109144	0.131809
CH4	250	0.00838721	0.00853254	0.00868066	0.00883163	0.00898548	0.00914229	0.00930211	0.00946499	0.00963099	0.00980018	0.0106961	0.0116813	0.0127646	0.0139559	0.015266	0.0167066	0.0182908	0.0200328	0.0240551	0.028919	0.0348007	0.0419131	0.0505138	0.0609142	0.0734908	0.0886992	0.10709	0.129329
CH4	251	0.00822936	0.00837196	0.00851729	0.00866541	0.00881637	0.00897023	0.00912704	0.00928685	0.00944973	0.00961574	0.0104948	0.0114614	0.0125244	0.0136933	0.0149787	0.0163922	0.0179465	0.0196558	0.0236024	0.0283747	0.0341457	0.0411243	0.0495631	0.0597677	0.0721077	0.0870298	0.105074	0.126895
CH4	252	0.00807448	0.00821439	0.00835699	0.00850232	0.00865044	0.0088014	0.00895526	0.00911207	0.00927188	0.00943476	0.0102973	0.0112457	0.0122887	0.0134356	0.0146968	0.0160837	0.0176088	0.0192859	0.0231582	0.0278407	0.0335031	0.0403503	0.0486303	0.0586429	0.0707506	0.0853918	0.103097	0.124506
CH4	253	0.00792251	0.00805979	0.0081997	0.0083423	0.00848763	0.00863575	0.00878671	0.00894057	0.00909738	0.0092572	0.0101035	0.011034	0.0120574	0.0131827	0.0144202	0.015781	0.0172774	0.0189229	0.0227223	0.0273167	0.0328725	0.0395909	0.047715	0.0575392	0.069419	0.0837847	0.101156	0.122163
CH4	254	0.0077734	0.0079081	0.00804538	0.00818529	0.00832789	0.00847322	0.00862134	0.0087723	0.00892616	0.00908297	0.0099133	0.0108264	0.0118305	0.0129346	0.0141488	0.015484	0.0169522	0.0185668	0.0222947	0.0268026	0.0322538	0.0388458	0.046817	0.0564563	0.0681125	0.0822078	0.0992526	0.119864
CH4	255	0.0076271	0.00775926	0.00789396	0.00803124	0.00817115	0.00831375	0.00845908	0.0086072	0.00875817	0.00891202	0.00972673	0.0106226	0.0116078	0.0126912	0.0138825	0.0151925	0.0166331	0.0182173	0.0218751	0.0262982	0.0316468	0.0381147	0.0459359	0.0553937	0.0668306	0.0806606	0.0973846	0.117608
CH4	256	0.00748356	0.00761323	0.00774539	0.00788009	0.00801737	0.00815728	0.00829988	0.00844521	0.00859333	0.00874429	0.00954366	0.0104227	0.0113893	0.0124523	0.0136212	0.0149066	0.0163201	0.0178745	0.0214634	0.0258032	0.0310512	0.0373973	0.0450713	0.0543512	0.0655728	0.0791425	0.0955517	0.115395
CH4	257	0.00734271	0.00746994	0.00759962	0.00773178	0.00786648	0.00800376	0.00814367	0.00828627	0.0084316	0.00857972	0.00936404	0.0102265	0.011175	0.0122179	0.0133648	0.0146261	0.0160129	0.0175381	0.0210594	0.0253176	0.0304668	0.0366935	0.0442231	0.0533282	0.0643387	0.077653	0.0937534	0.113223
CH4	258	0.00720452	0.00732936	0.00745659	0.00758626	0.00771842	0.00785312	0.0079904	0.00813031	0.00827291	0.00841824	0.00918781	0.0100341	0.0109647	0.011988	0.0131133	0.0143508	0.0157116	0.017208	0.0206631	0.0248411	0.0298934	0.0360029	0.0433908	0.0523246	0.0631278	0.0761915	0.0919889	0.111092
CH4	259	0.00706892	0.00719141	0.00731625	0.00744348	0.00757316	0.00770532	0.00784002	0.0079773	0.00811721	0.00825981	0.00901489	0.00984522	0.0107583	0.0117624	0.0128665	0.0140807	0.0154159	0.0168841	0.0202742	0.0243736	0.0293308	0.0353253	0.0425741	0.0513398	0.0619397	0.0747576	0.0902576	0.109001
CH4	260	0.00693588	0.00705607	0.00717855	0.00730339	0.00743063	0.0075603	0.00769246	0.00782716	0.00796444	0.00810435	0.00884522	0.00965992	0.0105558	0.011541	0.0126244	0.0138157	0.0151257	0.0165663	0.0198926	0.0239148	0.0287788	0.0346604	0.0417729	0.0503735	0.0607739	0.0733506	0.0885589	0.10695
CH4	261	0.00680534	0.00692327	0.00704345	0.00716594	0.00729078	0.00741801	0.00754769	0.00767985	0.00781454	0.00795182	0.00867875	0.00947812	0.0103572	0.0113238	0.0123868	0.0135557	0.0148411	0.0162546	0.0195182	0.0234647	0.0282371	0.0340081	0.0409867	0.0494255	0.0596301	0.0719701	0.0868922	0.104937
CH4	262	0.00667726	0.00679297	0.00691089	0.00703107	0.00715356	0.0072784	0.00740563	0.00753531	0.00766747	0.00780216	0.00851541	0.00929973	0.0101622	0.0111107	0.0121536	0.0133005	0.0145617	0.0159486	0.0191509	0.0230231	0.0277057	0.033368	0.0402153	0.0484953	0.0585078	0.0706156	0.0852568	0.102962
CH4	263	0.00655159	0.00666512	0.00678082	0.00689874	0.00701893	0.00714142	0.00726625	0.00739349	0.00752316	0.00765532	0.00835514	0.00912471	0.00997096	0.0109016	0.0119249	0.0130502	0.0142877	0.0156485	0.0187904	0.0225898	0.0271842	0.03274	0.0394584	0.0475825	0.0574067	0.0692865	0.0836522	0.101024
CH4	264	0.00642829	0.00653968	0.0066532	0.0067689	0.00688683	0.00700701	0.0071295	0.00725434	0.00738157	0.00751125	0.00819789	0.00895297	0.0097833	0.0106964	0.0117005	0.0128046	0.0140188	0.015354	0.0184368	0.0221647	0.0266726	0.0321238	0.0387158	0.046687	0.0563263	0.0679825	0.0820778	0.0991226
CH4	265	0.0063073	0.00641659	0.00652798	0.00664151	0.00675721	0.00687513	0.00699532	0.00711781	0.00724265	0.00736988	0.0080436	0.00878447	0.00959917	0.0104951	0.0114802	0.0125636	0.0137549	0.015065	0.0180898	0.0217475	0.0261706	0.0315193	0.0379871	0.0458083	0.0552662	0.066703	0.0805331	0.097257
CH4	266	0.0061886	0.00629583	0.00640512	0.00651651	0.00663004	0.00674574	0.00686366	0.00698384	0.00710633	0.00723117	0.00789222	0.00861914	0.00941851	0.0102975	0.0112642	0.0123272	0.0134961	0.0147815	0.0177493	0.0213382	0.0256781	0.030926	0.0372722	0.0449462	0.054226	0.0654476	0.0790174	0.0954266
CH4	267	0.00607212	0.00617734	0.00628457	0.00639387	0.00650525	0.00661878	0.00673448	0.0068524	0.00697259	0.00709508	0.00774368	0.00845693	0.00924125	0.0101037	0.0110522	0.0120951	0.0132421	0.0145033	0.0174153	0.0209366	0.0251948	0.030344	0.0365707	0.0441003	0.0532054	0.0642159	0.0775302	0.0936306
CH4	268	0.00595784	0.00606108	0.00616629	0.00627353	0.00638282	0.00649421	0.00660773	0.00672344	0.00684136	0.00696154	0.00759794	0.00829776	0.00906732	0.00991358	0.0108442	0.0118675	0.0129928	0.0142303	0.0170875	0.0205426	0.0247206	0.0297729	0.0358824	0.0432703	0.0522041	0.0630073	0.0760711	0.0918684
CH4	269	0.00584571	0.005947	0.00605024	0.00615546	0.00626269	0.00637198	0.00648337	0.0065969	0.0067126	0.00683052	0.00745494	0.00814159	0.00889667	0.009727	0.0106401	0.0116442	0.0127483	0.0139625	0.0167659	0.0201559	0.0242554	0.0292126	0.0352071	0.0424559	0.0512216	0.0618215	0.0746393	0.0901394
CH4	270	0.00573569	0.00583508	0.00593637	0.00603961	0.00614482	0.00625206	0.00636135	0.00647274	0.00658627	0.00670197	0.00731464	0.00798836	0.00872923	0.00954393	0.0104398	0.011425	0.0125084	0.0136997	0.0164504	0.0197766	0.0237989	0.0286628	0.0345444	0.0416569	0.0502576	0.0606579	0.0732346	0.0884429
CH4	271	0.00562774	0.00572526	0.00582464	0.00592594	0.00602918	0.00613439	0.00624163	0.00635092	0.00646231	0.00657583	0.00717697	0.00783802	0.00856494	0.00936431	0.0102433	0.01121	0.012273	0.0134419	0.0161408	0.0194044	0.0233509	0.0281233	0.0338943	0.0408729	0.0493117	0.0595163	0.0718563	0.0867784
CH4	272	0.00552182	0.0056175	0.00571502	0.00581441	0.0059157	0.00601894	0.00612416	0.00623139	0.00634068	0.00645207	0.00704189	0.0076905	0.00840374	0.00918807	0.0100506	0.010999	0.012042	0.0131889	0.015837	0.0190392	0.0229115	0.027594	0.0332564	0.0401036	0.0483836	0.0583962	0.0705039	0.0851451
CH4	273	0.0054179	0.00551178	0.00560746	0.00570498	0.00580436	0.00590566	0.0060089	0.00611411	0.00622135	0.00633064	0.00690936	0.00754576	0.00824558	0.00901514	0.0098614	0.010792	0.0118153	0.0129406	0.0155389	0.0186809	0.0224803	0.0270747	0.0326305	0.0393488	0.047473	0.0572971	0.069177	0.0835426
CH4	274	0.00531593	0.00540804	0.00550192	0.00559761	0.00569512	0.00579451	0.0058958	0.00599904	0.00610426	0.00621149	0.00677932	0.00740374	0.00809039	0.00884547	0.0096758	0.0105889	0.011593	0.0126971	0.0152465	0.0183293	0.0220572	0.0265651	0.0320163	0.0386083	0.0465795	0.0562188	0.067875	0.0819703
CH4	275	0.00521588	0.00530626	0.00539838	0.00549226	0.00558794	0.00568545	0.00578484	0.00588613	0.00598937	0.00609459	0.00665173	0.0072644	0.00793813	0.00867899	0.0094937	0.0103896	0.0113748	0.0124581	0.0149595	0.0179843	0.021642	0.0260651	0.0314138	0.0378816	0.0457029	0.0551607	0.0665976	0.0804276
CH4	276	0.00511772	0.00520639	0.00529677	0.00538889	0.00548277	0.00557845	0.00567597	0.00577535	0.00587665	0.00597988	0.00652654	0.00712768	0.00778872	0.00851565	0.00931502	0.0101941	0.0111607	0.0122237	0.014678	0.0176458	0.0212347	0.0255746	0.0308226	0.0371687	0.0448427	0.0541225	0.0653441	0.0789139
CH4	277	0.0050214	0.00510841	0.00519709	0.00528747	0.00537958	0.00547346	0.00556914	0.00566666	0.00576605	0.00586734	0.00640371	0.00699353	0.00764214	0.00835538	0.0091397	0.0100022	0.0109506	0.0119936	0.0144017	0.0173137	0.0208351	0.0250932	0.0302425	0.0364691	0.0439987	0.0531039	0.0641143	0.0774287
CH4	278	0.00492689	0.00501226	0.00509927	0.00518795	0.00527833	0.00537045	0.00546433	0.00556001	0.00565752	0.00575691	0.00628319	0.00686191	0.00749831	0.00819813	0.00896769	0.00981395	0.0107445	0.0117679	0.0141307	0.0169879	0.0204429	0.024621	0.0296733	0.0357828	0.0431706	0.0521045	0.0629077	0.0759714
CH4	279	0.00483416	0.00491793	0.0050033	0.00509031	0.00517899	0.00526937	0.00536148	0.00545537	0.00555105	0.00564856	0.00616493	0.00673276	0.00735718	0.00804383	0.00879891	0.00962924	0.0105423	0.0115464	0.0138647	0.0166681	0.0200582	0.0241576	0.0291148	0.0351093	0.0423581	0.0511238	0.0617237	0.0745416
CH4	280	0.00474318	0.00482537	0.00490914	0.00499451	0.00508152	0.0051702	0.00526058	0.00535269	0.00544657	0.00554225	0.00604891	0.00660605	0.00721872	0.00789244	0.00863331	0.00944801	0.0103439	0.0113291	0.0136038	0.0163544	0.0196807	0.0237029	0.0285668	0.0344485	0.0415609	0.0501616	0.060562	0.0731387
CH4	281	0.00465391	0.00473455	0.00481674	0.00490051	0.00498588	0.00507289	0.00516157	0.00525195	0.00534406	0.00543795	0.00593506	0.00648172	0.00708286	0.0077439	0.00847083	0.0092702	0.0101492	0.0111159	0.0133477	0.0160466	0.0193103	0.0232568	0.0280292	0.0338002	0.0407787	0.0492176	0.0594222	0.0717622
CH4	282	0.00456632	0.00464545	0.00472609	0.00480828	0.00489204	0.00497742	0.00506443	0.00515311	0.00524349	0.0053356	0.00582336	0.00635973	0.00694955	0.00759816	0.0083114	0.00909572	0.00995821	0.0109067	0.0130965	0.0157446	0.0189468	0.0228191	0.0275017	0.033164	0.0400113	0.0482913	0.0583038	0.0704115
CH4	283	0.00448038	0.00455802	0.00463714	0.00471778	0.00479997	0.00488374	0.00496911	0.00505612	0.0051448	0.00523518	0.00571376	0.00624003	0.00681876	0.00745515	0.00815497	0.00892454	0.00977079	0.0107014	0.01285	0.0154483	0.0185903	0.0223896	0.0269841	0.0325399	0.0392582	0.0473824	0.0572065	0.0690864
CH4	284	0.00439606	0.00447223	0.00454987	0.00462899	0.00470963	0.00479182	0.00487559	0.00496096	0.00504797	0.00513665	0.00560622	0.00612259	0.00669042	0.00731484	0.00800149	0.00875657	0.0095869	0.0105	0.0126082	0.0151576	0.0182404	0.0219683	0.0264762	0.0319274	0.0385194	0.0464906	0.0561299	0.0677861
CH4	285	0.00431332	0.00438806	0.00446424	0.00454187	0.004621	0.00470164	0.00478383	0.00486759	0.00495297	0.00503998	0.00550071	0.00600736	0.00656451	0.00717717	0.0078509	0.00859177	0.00940647	0.0103024	0.0123709	0.0148723	0.0178971	0.0215548	0.0259779	0.0313266	0.0377944	0.0456156	0.0550735	0.0665103
CH4	286	0.00423214	0.00430548	0.00438022	0.00445639	0.00453403	0.00461315	0.00469379	0.00477598	0.00485975	0.00494512	0.00539718	0.0058943	0.00644096	0.00704209	0.00770314	0.00843006	0.00922943	0.0101085	0.0121381	0.0145924	0.0175602	0.0211491	0.025489	0.030737	0.0370831	0.0447571	0.0540369	0.0652586
CH4	287	0.00415249	0.00422444	0.00429778	0.00437252	0.00444869	0.00452633	0.00460545	0.00468609	0.00476828	0.00485205	0.00529561	0.00578336	0.00631973	0.00690956	0.00755816	0.00827141	0.00905573	0.00991822	0.0119096	0.0143177	0.0172297	0.0207511	0.0250093	0.0301585	0.0363852	0.0439148	0.0530199	0.0640304
CH4	288	0.00407434	0.00414494	0.00421689	0.00429022	0.00436497	0.00444114	0.00451877	0.0045979	0.00467854	0.00476073	0.00519594	0.00567452	0.00620079	0.00677952	0.00741591	0.00811573	0.0088853	0.00973155	0.0116855	0.0140483	0.0169055	0.0203605	0.0245386	0.0295909	0.0357004	0.0430883	0.0520221	0.0628253
CH4	289	0.00399766	0.00406693	0.00413753	0.00420948	0.00428281	0.00435755	0.00443373	0.00451136	0.00459049	0.00467113	0.00509815	0.00556772	0.00608409	0.00665192	0.00727634	0.00796299	0.00871807	0.0095484	0.0114656	0.0137839	0.0165873	0.0199773	0.0240767	0.029034	0.0350285	0.0422773	0.051043	0.0616428
CH4	290	0.00392242	0.00399038	0.00405966	0.00413025	0.00420221	0.00427554	0.00435028	0.00442646	0.00450409	0.00458322	0.0050022	0.00546293	0.00596958	0.00652673	0.00713939	0.00781312	0.00855399	0.00936869	0.0112498	0.0135245	0.0162751	0.0196014	0.0236236	0.0284875	0.0343692	0.0414816	0.0500823	0.0604827
CH4	291	0.00384859	0.00391528	0.00398325	0.00405252	0.00412312	0.00419507	0.00426841	0.00434315	0.00441932	0.00449696	0.00490805	0.00536012	0.00585723	0.00640389	0.00700503	0.00766607	0.008393	0.00919237	0.011038	0.0132699	0.0159688	0.0192324	0.023179	0.0279514	0.0337223	0.0407009	0.0491397	0.0593444
CH4	292	0.00377616	0.00384159	0.00390828	0.00397625	0.00404552	0.00411612	0.00418807	0.00426141	0.00433615	0.00441232	0.00481568	0.00525924	0.005747	0.00628336	0.00687319	0.00752179	0.00823504	0.00901936	0.0108303	0.0130202	0.0156683	0.0188705	0.0227428	0.0274253	0.0330877	0.0399349	0.0482149	0.0582275
CH4	293	0.00370509	0.00376929	0.00383473	0.00390141	0.00396938	0.00403865	0.00410925	0.00418121	0.00425454	0.00432928	0.00472505	0.00516025	0.00563883	0.00616511	0.00674383	0.00738023	0.00808005	0.00884961	0.0106265	0.0127751	0.0153734	0.0185153	0.0223147	0.0269091	0.0324649	0.0391833	0.0473075	0.0571316
CH4	294	0.00363536	0.00369835	0.00376255	0.00382799	0.00389467	0.00396264	0.00403191	0.00410251	0.00417447	0.0042478	0.00463612	0.00506313	0.00553271	0.00604908	0.00661691	0.00724133	0.00792798	0.00868305	0.0104265	0.0125347	0.015084	0.0181669	0.0218947	0.0264027	0.0318539	0.0384458	0.0464171	0.0560563
CH4	295	0.00356694	0.00362875	0.00369174	0.00375594	0.00382137	0.00388806	0.00395603	0.0040253	0.0040959	0.00416785	0.00454886	0.00496784	0.00542858	0.00593523	0.00649237	0.00710504	0.00777877	0.00851963	0.0102302	0.0122988	0.0148001	0.0178249	0.0214827	0.0259058	0.0312544	0.0377223	0.0455435	0.0550013
CH4	296	0.00349981	0.00356045	0.00362226	0.00368525	0.00374945	0.00381489	0.00388157	0.00394954	0.00401881	0.00408941	0.00446325	0.00487434	0.00532641	0.00582352	0.00637018	0.00697132	0.00763236	0.00835929	0.0100377	0.0120673	0.0145216	0.0174895	0.0210784	0.0254182	0.0306662	0.0370123	0.0446863	0.0539662
CH4	297	0.00343394	0.00349344	0.00355409	0.00361589	0.00367889	0.00374309	0.00380852	0.00387521	0.00394318	0.00401245	0.00437925	0.00478261	0.00522616	0.00571392	0.00625029	0.00684011	0.00748872	0.00820196	0.00984878	0.0118402	0.0142483	0.0171603	0.0206816	0.0249398	0.030089	0.0363157	0.0438453	0.0529505
CH4	298	0.00336931	0.00342769	0.0034872	0.00354784	0.00360965	0.00367264	0.00373684	0.00380227	0.00386896	0.00393693	0.00429683	0.00469259	0.0051278	0.00560638	0.00613266	0.00671138	0.00734778	0.0080476	0.00966342	0.0116173	0.0139801	0.0168373	0.0202924	0.0244704	0.0295227	0.0356322	0.0430201	0.0519539
CH4	299	0.0033059	0.00336318	0.00342156	0.00348107	0.00354171	0.00360352	0.00366651	0.00373071	0.00379615	0.00386283	0.00421596	0.00460428	0.00503129	0.00550087	0.00601724	0.00658507	0.00720949	0.00789613	0.00948154	0.0113987	0.013717	0.0165204	0.0199105	0.0240099	0.0289671	0.0349616	0.0422105	0.0509761
CH4	300	0.00324368	0.00329988	0.00335717	0.00341555	0.00347505	0.0035357	0.00359751	0.0036605	0.0037247	0.00379013	0.00413661	0.00451762	0.0049366	0.00539734	0.00590399	0.00646113	0.0070738	0.00774752	0.0093031	0.0111842	0.0134589	0.0162095	0.0195358	0.023558	0.0284219	0.0343036	0.041416	0.0500167
CO2	1	19.9012	19.9012	19.9012	19.9012	19.9012	19.9012	19.9012	19.9012	19.9012	19.9012	19.9012	19.9012	19.9012	19.9012	19.9012	19.9012	19.9012	19.9012	19.9012	19.9012	19.9012	19.9012	19.9012	19.9012	19.9012	19.9012	19.9012	19.9012
CO2	2	0.0616193	0.0616193	0.0616193	0.0616193	0.0616193	0.0616193	0.0616193	0.0616193	0.0616193	0.0616193	0.0616193	0.0616193	0.0616193	0.0616193	0.0616193	0.0616193	0.0616193	0.0616193	0.0616193	0.0616193	0.0616193	0.0616193	0.0616193	0.0616193	0.0616193	0.0616193	0.0616193	0.0616193
CO2	3	0.625593	0.0604596	0.0604596	0.0604596	0.0604596	0.0604596	0.0604596	0.0604596	0.0604596	0.0604596	0.0604596	0.0604596	0.0604596	0.0604596	0.0604596	0.0604596	0.0604596	0.0604596	0.0604596	0.0604596	0.0604596	0.0604596	0.0604596	0.0604596	0.0604596	0.0604596	0.0604596	0.0604596
CO2	4	0.613819	0.624455	0.0593217	0.0593217	0.0593217	0.0593217	0.0593217	0.0593217	0.0593217	0.0593217	0.0593217	0.0593217	0.0593217	0.0593217	0.0593217	0.0593217	0.0593217	0.0593217	0.0593217	0.0593217	0.0593217	0.0593217	0.0593217	0.0593217	0.0593217	0.0593217	0.0593217	0.0593217
CO2	5	0.602267	0.612703	0.623339	0.0582052	0.0582052	0.0582052	0.0582052	0.0582052	0.0582052	0.0582052	0.0582052	0.0582052	0.0582052	0.0582052	0.0582052	0.0582052	0.0582052	0.0582052	0.0582052	0.0582052	0.0582052	0.0582052	0.0582052	0.0582052	0.0582052	0.0582052	0.0582052	0.0582052
CO2	6	0.590932	0.601171	0.611607	0.622243	0.0571097	0.0571097	0.0571097	0.0571097	0.0571097	0.0571097	0.0571097	0.0571097	0.0571097	0.0571097	0.0571097	0.0571097	0.0571097	0.0571097	0.0571097	0.0571097	0.0571097	0.0571097	0.0571097	0.0571097	0.0571097	0.0571097	0.0571097	0.0571097
CO2	7	0.57981	0.589857	0.600096	0.610532	0.621168	0.0560349	0.0560349	0.0560349	0.0560349	0.0560349	0.0560349	0.0560349	0.0560349	0.0560349	0.0560349	0.0560349	0.0560349	0.0560349	0.0560349	0.0560349	0.0560349	0.0560349	0.0560349	0.0560349	0.0560349	0.0560349	0.0560349	0.0560349
CO2	8	0.568897	0.578755	0.588802	0.599042	0.609478	0.620114	0.0549803	0.0549803	0.0549803	0.0549803	0.0549803	0.0549803	0.0549803	0.0549803	0.0549803	0.0549803	0.0549803	0.0549803	0.0549803	0.0549803	0.0549803	0.0549803	0.0549803	0.0549803	0.0549803	0.0549803	0.0549803	0.0549803
CO2	9	0.55819	0.567863	0.57772	0.587767	0.598007	0.608443	0.619079	0.0539455	0.0539455	0.0539455	0.0539455	0.0539455	0.0539455	0.0539455	0.0539455	0.0539455	0.0539455	0.0539455	0.0539455	0.0539455	0.0539455	0.0539455	0.0539455	0.0539455	0.0539455	0.0539455	0.0539455	0.0539455
CO2	10	0.547685	0.557175	0.566847	0.576705	0.586752	0.596992	0.607428	0.618064	0.0529302	0.0529302	0.0529302	0.0529302	0.0529302	0.0529302	0.0529302	0.0529302	0.0529302	0.0529302	0.0529302	0.0529302	0.0529302	0.0529302	0.0529302	0.0529302	0.0529302	0.0529302	0.0529302	0.0529302
CO2	11	0.537377	0.546689	0.556179	0.565851	0.575709	0.585756	0.595995	0.606431	0.617068	0.0519341	0.0519341	0.0519341	0.0519341	0.0519341	0.0519341	0.0519341	0.0519341	0.0519341	0.0519341	0.0519341	0.0519341	0.0519341	0.0519341	0.0519341	0.0519341	0.0519341	0.0519341	0.0519341
CO2	12	0.527263	0.5364	0.545711	0.555202	0.564874	0.574732	0.584778	0.595018	0.605454	0.61609	0.0509566	0.0509566	0.0509566	0.0509566	0.0509566	0.0509566	0.0509566	0.0509566	0.0509566	0.0509566	0.0509566	0.0509566	0.0509566	0.0509566	0.0509566	0.0509566	0.0509566	0.0509566
CO2	13	0.51734	0.526304	0.535441	0.544752	0.554242	0.563915	0.573773	0.583819	0.594059	0.604495	0.0499976	0.0499976	0.0499976	0.0499976	0.0499976	0.0499976	0.0499976	0.0499976	0.0499976	0.0499976	0.0499976	0.0499976	0.0499976	0.0499976	0.0499976	0.0499976	0.0499976	0.0499976
CO2	14	0.507603	0.516399	0.525363	0.5345	0.543811	0.553302	0.562974	0.572832	0.582878	0.593118	0.0490566	0.0490566	0.0490566	0.0490566	0.0490566	0.0490566	0.0490566	0.0490566	0.0490566	0.0490566	0.0490566	0.0490566	0.0490566	0.0490566	0.0490566	0.0490566	0.0490566	0.0490566
CO2	15	0.49805	0.50668	0.515476	0.52444	0.533576	0.542888	0.552378	0.56205	0.571908	0.581955	0.0481333	0.0481333	0.0481333	0.0481333	0.0481333	0.0481333	0.0481333	0.0481333	0.0481333	0.0481333	0.0481333	0.0481333	0.0481333	0.0481333	0.0481333	0.0481333	0.0481333	0.0481333
CO2	16	0.488676	0.497144	0.505774	0.51457	0.523534	0.532671	0.541982	0.551472	0.561145	0.571002	0.0472274	0.0472274	0.0472274	0.0472274	0.0472274	0.0472274	0.0472274	0.0472274	0.0472274	0.0472274	0.0472274	0.0472274	0.0472274	0.0472274	0.0472274	0.0472274	0.0472274	0.0472274
CO2	17	0.479479	0.487787	0.496255	0.504885	0.513681	0.522645	0.531782	0.541093	0.550583	0.560256	0.611472	0.0463386	0.0463386	0.0463386	0.0463386	0.0463386	0.0463386	0.0463386	0.0463386	0.0463386	0.0463386	0.0463386	0.0463386	0.0463386	0.0463386	0.0463386	0.0463386	0.0463386
CO2	18	0.470455	0.478607	0.486915	0.495383	0.504013	0.512809	0.521773	0.53091	0.540221	0.549711	0.599964	0.0454665	0.0454665	0.0454665	0.0454665	0.0454665	0.0454665	0.0454665	0.0454665	0.0454665	0.0454665	0.0454665	0.0454665	0.0454665	0.0454665	0.0454665	0.0454665	0.0454665
CO2	19	0.461601	0.469599	0.477751	0.48606	0.494527	0.503157	0.511953	0.520917	0.530054	0.539365	0.588672	0.0446107	0.0446107	0.0446107	0.0446107	0.0446107	0.0446107	0.0446107	0.0446107	0.0446107	0.0446107	0.0446107	0.0446107	0.0446107	0.0446107	0.0446107	0.0446107	0.0446107
CO2	20	0.452913	0.460761	0.46876	0.476912	0.48522	0.493688	0.502318	0.511113	0.520078	0.529214	0.577593	0.0437711	0.0437711	0.0437711	0.0437711	0.0437711	0.0437711	0.0437711	0.0437711	0.0437711	0.0437711	0.0437711	0.0437711	0.0437711	0.0437711	0.0437711	0.0437711	0.0437711
CO2	21	0.444389	0.452089	0.459937	0.467936	0.476088	0.484396	0.492864	0.501494	0.51029	0.519254	0.566722	0.0429473	0.0429473	0.0429473	0.0429473	0.0429473	0.0429473	0.0429473	0.0429473	0.0429473	0.0429473	0.0429473	0.0429473	0.0429473	0.0429473	0.0429473	0.0429473	0.0429473
CO2	22	0.436025	0.443581	0.451281	0.459129	0.467128	0.47528	0.483588	0.492056	0.500686	0.509481	0.556056	0.607273	0.042139	0.042139	0.042139	0.042139	0.042139	0.042139	0.042139	0.042139	0.042139	0.042139	0.042139	0.042139	0.042139	0.042139	0.042139	0.042139
CO2	23	0.427819	0.435232	0.442788	0.450488	0.458336	0.466334	0.474486	0.482795	0.491262	0.499893	0.545591	0.595843	0.041346	0.041346	0.041346	0.041346	0.041346	0.041346	0.041346	0.041346	0.041346	0.041346	0.041346	0.041346	0.041346	0.041346	0.041346	0.041346
CO2	24	0.419767	0.427041	0.434454	0.442009	0.44971	0.457558	0.465556	0.473708	0.482017	0.490484	0.535323	0.584629	0.0405678	0.0405678	0.0405678	0.0405678	0.0405678	0.0405678	0.0405678	0.0405678	0.0405678	0.0405678	0.0405678	0.0405678	0.0405678	0.0405678	0.0405678	0.0405678
CO2	25	0.411867	0.419004	0.426277	0.433691	0.441246	0.448946	0.456794	0.464793	0.472945	0.481253	0.525247	0.573626	0.0398043	0.0398043	0.0398043	0.0398043	0.0398043	0.0398043	0.0398043	0.0398043	0.0398043	0.0398043	0.0398043	0.0398043	0.0398043	0.0398043	0.0398043	0.0398043
CO2	26	0.404115	0.411118	0.418255	0.425528	0.432941	0.440497	0.448197	0.456045	0.464044	0.472196	0.515362	0.56283	0.0390552	0.0390552	0.0390552	0.0390552	0.0390552	0.0390552	0.0390552	0.0390552	0.0390552	0.0390552	0.0390552	0.0390552	0.0390552	0.0390552	0.0390552	0.0390552
CO2	27	0.39651	0.40338	0.410383	0.417519	0.424793	0.432206	0.439762	0.447462	0.45531	0.463309	0.505662	0.552237	0.603454	0.0383201	0.0383201	0.0383201	0.0383201	0.0383201	0.0383201	0.0383201	0.0383201	0.0383201	0.0383201	0.0383201	0.0383201	0.0383201	0.0383201	0.0383201
CO2	28	0.389047	0.395788	0.402659	0.409661	0.416798	0.424072	0.431485	0.439041	0.446741	0.454589	0.496146	0.541844	0.592096	0.0375989	0.0375989	0.0375989	0.0375989	0.0375989	0.0375989	0.0375989	0.0375989	0.0375989	0.0375989	0.0375989	0.0375989	0.0375989	0.0375989	0.0375989
CO2	29	0.381725	0.388339	0.395081	0.401951	0.408954	0.416091	0.423364	0.430777	0.438333	0.446033	0.486808	0.531646	0.580953	0.0368913	0.0368913	0.0368913	0.0368913	0.0368913	0.0368913	0.0368913	0.0368913	0.0368913	0.0368913	0.0368913	0.0368913	0.0368913	0.0368913	0.0368913
CO2	30	0.374541	0.381031	0.387645	0.394386	0.401257	0.40826	0.415396	0.42267	0.430083	0.437639	0.477646	0.52164	0.570019	0.0361969	0.0361969	0.0361969	0.0361969	0.0361969	0.0361969	0.0361969	0.0361969	0.0361969	0.0361969	0.0361969	0.0361969	0.0361969	0.0361969	0.0361969
CO2	31	0.367491	0.373859	0.380349	0.386964	0.393705	0.400576	0.407578	0.414715	0.421989	0.429402	0.468656	0.511822	0.559291	0.0355157	0.0355157	0.0355157	0.0355157	0.0355157	0.0355157	0.0355157	0.0355157	0.0355157	0.0355157	0.0355157	0.0355157	0.0355157	0.0355157	0.0355157
CO2	32	0.360575	0.366823	0.373191	0.379681	0.386295	0.393037	0.399907	0.40691	0.414047	0.42132	0.459836	0.50219	0.548764	0.599981	0.0348473	0.0348473	0.0348473	0.0348473	0.0348473	0.0348473	0.0348473	0.0348473	0.0348473	0.0348473	0.0348473	0.0348473	0.0348473	0.0348473
CO2	33	0.353789	0.359919	0.366167	0.372535	0.379025	0.38564	0.392381	0.399252	0.406254	0.413391	0.451181	0.492738	0.538436	0.588689	0.0341914	0.0341914	0.0341914	0.0341914	0.0341914	0.0341914	0.0341914	0.0341914	0.0341914	0.0341914	0.0341914	0.0341914	0.0341914	0.0341914
CO2	34	0.34713	0.353145	0.359276	0.365524	0.371892	0.378382	0.384996	0.391737	0.398608	0.405611	0.44269	0.483464	0.528303	0.577609	0.0335479	0.0335479	0.0335479	0.0335479	0.0335479	0.0335479	0.0335479	0.0335479	0.0335479	0.0335479	0.0335479	0.0335479	0.0335479	0.0335479
CO2	35	0.340597	0.346499	0.352514	0.358644	0.364892	0.37126	0.37775	0.384365	0.391106	0.397977	0.434358	0.474365	0.51836	0.566738	0.0329165	0.0329165	0.0329165	0.0329165	0.0329165	0.0329165	0.0329165	0.0329165	0.0329165	0.0329165	0.0329165	0.0329165	0.0329165	0.0329165
CO2	36	0.334187	0.339978	0.345879	0.351894	0.358025	0.364273	0.370641	0.377131	0.383745	0.390486	0.426183	0.465437	0.508604	0.556072	0.032297	0.032297	0.032297	0.032297	0.032297	0.032297	0.032297	0.032297	0.032297	0.032297	0.032297	0.032297	0.032297	0.032297
CO2	37	0.327897	0.333579	0.33937	0.345272	0.351287	0.357417	0.363665	0.370033	0.376523	0.383137	0.418162	0.456678	0.499032	0.545606	0.596823	0.0316892	0.0316892	0.0316892	0.0316892	0.0316892	0.0316892	0.0316892	0.0316892	0.0316892	0.0316892	0.0316892	0.0316892	0.0316892
CO2	38	0.321726	0.327301	0.332983	0.338773	0.344675	0.35069	0.356821	0.363069	0.369436	0.375926	0.410292	0.448083	0.489639	0.535338	0.58559	0.0310928	0.0310928	0.0310928	0.0310928	0.0310928	0.0310928	0.0310928	0.0310928	0.0310928	0.0310928	0.0310928	0.0310928	0.0310928
CO2	39	0.315671	0.321141	0.326716	0.332397	0.338188	0.34409	0.350105	0.356235	0.362483	0.368851	0.40257	0.439649	0.480424	0.525262	0.574569	0.0305076	0.0305076	0.0305076	0.0305076	0.0305076	0.0305076	0.0305076	0.0305076	0.0305076	0.0305076	0.0305076	0.0305076	0.0305076
CO2	40	0.30973	0.315097	0.320567	0.326141	0.331823	0.337614	0.343516	0.349531	0.355661	0.361909	0.394994	0.431375	0.471382	0.515376	0.563755	0.0299334	0.0299334	0.0299334	0.0299334	0.0299334	0.0299334	0.0299334	0.0299334	0.0299334	0.0299334	0.0299334	0.0299334	0.0299334
CO2	41	0.3039	0.309166	0.314533	0.320003	0.325578	0.33126	0.337051	0.342952	0.348967	0.355098	0.387559	0.423256	0.46251	0.505677	0.553145	0.02937	0.02937	0.02937	0.02937	0.02937	0.02937	0.02937	0.02937	0.02937	0.02937	0.02937	0.02937	0.02937
CO2	42	0.298181	0.303348	0.308614	0.313981	0.31945	0.325025	0.330707	0.336498	0.3424	0.348415	0.380265	0.41529	0.453806	0.49616	0.542734	0.593951	0.0288173	0.0288173	0.0288173	0.0288173	0.0288173	0.0288173	0.0288173	0.0288173	0.0288173	0.0288173	0.0288173	0.0288173
CO2	43	0.292569	0.297638	0.302805	0.308071	0.313438	0.318908	0.324483	0.330165	0.335955	0.341857	0.373109	0.407474	0.445265	0.486822	0.53252	0.582772	0.0282749	0.0282749	0.0282749	0.0282749	0.0282749	0.0282749	0.0282749	0.0282749	0.0282749	0.0282749	0.0282749	0.0282749
CO2	44	0.287063	0.292037	0.297106	0.302273	0.307539	0.312906	0.318376	0.323951	0.329633	0.335423	0.366086	0.399805	0.436885	0.477659	0.522497	0.571804	0.0277428	0.0277428	0.0277428	0.0277428	0.0277428	0.0277428	0.0277428	0.0277428	0.0277428	0.0277428	0.0277428	0.0277428
CO2	45	0.28166	0.28654	0.291515	0.296584	0.301751	0.307017	0.312384	0.317854	0.323429	0.32911	0.359196	0.392281	0.428662	0.468669	0.512664	0.561042	0.0272206	0.0272206	0.0272206	0.0272206	0.0272206	0.0272206	0.0272206	0.0272206	0.0272206	0.0272206	0.0272206	0.0272206
CO2	46	0.276359	0.281148	0.286028	0.291002	0.296072	0.301239	0.306505	0.311872	0.317342	0.322916	0.352436	0.384898	0.420595	0.459849	0.503015	0.550483	0.0267083	0.0267083	0.0267083	0.0267083	0.0267083	0.0267083	0.0267083	0.0267083	0.0267083	0.0267083	0.0267083	0.0267083
CO2	47	0.271158	0.275856	0.280645	0.285525	0.2905	0.295569	0.300736	0.306002	0.311369	0.316839	0.345803	0.377654	0.412679	0.451194	0.493548	0.540123	0.591339	0.0262056	0.0262056	0.0262056	0.0262056	0.0262056	0.0262056	0.0262056	0.0262056	0.0262056	0.0262056	0.0262056
CO2	48	0.266054	0.270664	0.275363	0.280152	0.285032	0.290006	0.295076	0.300243	0.305509	0.310876	0.339295	0.370546	0.404912	0.442702	0.484259	0.529957	0.58021	0.0257124	0.0257124	0.0257124	0.0257124	0.0257124	0.0257124	0.0257124	0.0257124	0.0257124	0.0257124	0.0257124
CO2	49	0.261047	0.26557	0.27018	0.274879	0.279668	0.284548	0.289523	0.294592	0.299759	0.305025	0.332909	0.363572	0.397291	0.43437	0.475145	0.519983	0.56929	0.0252285	0.0252285	0.0252285	0.0252285	0.0252285	0.0252285	0.0252285	0.0252285	0.0252285	0.0252285	0.0252285
CO2	50	0.256134	0.260572	0.265095	0.269706	0.274404	0.279193	0.284074	0.289048	0.294117	0.299284	0.326644	0.356729	0.389814	0.426195	0.466203	0.510197	0.558575	0.0247537	0.0247537	0.0247537	0.0247537	0.0247537	0.0247537	0.0247537	0.0247537	0.0247537	0.0247537	0.0247537
CO2	51	0.251313	0.255668	0.260106	0.26463	0.26924	0.273938	0.278727	0.283608	0.288582	0.293651	0.320496	0.350016	0.382477	0.418174	0.457428	0.500595	0.548063	0.0242878	0.0242878	0.0242878	0.0242878	0.0242878	0.0242878	0.0242878	0.0242878	0.0242878	0.0242878	0.0242878
CO2	52	0.246583	0.250856	0.255211	0.259649	0.264173	0.268783	0.273481	0.27827	0.283151	0.288125	0.314464	0.343428	0.375279	0.410304	0.448819	0.491173	0.537748	0.588964	0.0238307	0.0238307	0.0238307	0.0238307	0.0238307	0.0238307	0.0238307	0.0238307	0.0238307	0.0238307
CO2	53	0.241943	0.246135	0.250408	0.254762	0.259201	0.263724	0.268334	0.273033	0.277821	0.282702	0.308546	0.336965	0.368216	0.402582	0.440372	0.481929	0.527627	0.57788	0.0233822	0.0233822	0.0233822	0.0233822	0.0233822	0.0233822	0.0233822	0.0233822	0.0233822	0.0233822
CO2	54	0.237389	0.241502	0.245695	0.249968	0.254322	0.258761	0.263284	0.267894	0.272593	0.277381	0.302738	0.330623	0.361286	0.395005	0.432084	0.472859	0.517697	0.567004	0.0229421	0.0229421	0.0229421	0.0229421	0.0229421	0.0229421	0.0229421	0.0229421	0.0229421	0.0229421
CO2	55	0.232921	0.236957	0.241071	0.245263	0.249536	0.253891	0.258329	0.262852	0.267462	0.272161	0.297041	0.3244	0.354486	0.38757	0.423952	0.463959	0.507953	0.556332	0.0225103	0.0225103	0.0225103	0.0225103	0.0225103	0.0225103	0.0225103	0.0225103	0.0225103	0.0225103
CO2	56	0.228537	0.232498	0.236534	0.240647	0.244839	0.249112	0.253467	0.257905	0.262428	0.267039	0.29145	0.318295	0.347814	0.380276	0.415973	0.455227	0.498393	0.545862	0.0220867	0.0220867	0.0220867	0.0220867	0.0220867	0.0220867	0.0220867	0.0220867	0.0220867	0.0220867
CO2	57	0.224236	0.228122	0.232082	0.236118	0.240231	0.244424	0.248696	0.253051	0.257489	0.262013	0.285965	0.312304	0.341268	0.373119	0.408144	0.446659	0.489013	0.535588	0.021671	0.021671	0.021671	0.021671	0.021671	0.021671	0.021671	0.021671	0.021671	0.021671
CO2	58	0.220016	0.223828	0.227714	0.231674	0.23571	0.239823	0.244016	0.248289	0.252643	0.257082	0.280583	0.306426	0.334846	0.366097	0.400462	0.438253	0.47981	0.525508	0.0212631	0.0212631	0.0212631	0.0212631	0.0212631	0.0212631	0.0212631	0.0212631	0.0212631	0.0212631
CO2	59	0.215875	0.219616	0.223428	0.227314	0.231274	0.23531	0.239423	0.243616	0.247888	0.252243	0.275302	0.300659	0.328544	0.359207	0.392926	0.430005	0.470779	0.515618	0.0208629	0.0208629	0.0208629	0.0208629	0.0208629	0.0208629	0.0208629	0.0208629	0.0208629	0.0208629
CO2	60	0.211812	0.215482	0.219223	0.223036	0.226921	0.230881	0.234917	0.239031	0.243223	0.247496	0.270121	0.295001	0.32236	0.352446	0.38553	0.421912	0.461919	0.505913	0.0204703	0.0204703	0.0204703	0.0204703	0.0204703	0.0204703	0.0204703	0.0204703	0.0204703	0.0204703
CO2	61	0.207826	0.211427	0.215097	0.218838	0.22265	0.226536	0.230496	0.234532	0.238645	0.242838	0.265037	0.289449	0.316293	0.345813	0.378274	0.413971	0.453225	0.496392	0.020085	0.020085	0.020085	0.020085	0.020085	0.020085	0.020085	0.020085	0.020085	0.020085
CO2	62	0.203914	0.207448	0.211049	0.214719	0.21846	0.222272	0.226158	0.230118	0.234154	0.238267	0.260049	0.284001	0.31034	0.339304	0.371155	0.40618	0.444696	0.487049	0.584841	0.019707	0.019707	0.019707	0.019707	0.019707	0.019707	0.019707	0.019707	0.019707
CO2	63	0.200077	0.203543	0.207077	0.210678	0.214348	0.218089	0.221901	0.225787	0.229747	0.233783	0.255155	0.278656	0.304499	0.332918	0.36417	0.398535	0.436326	0.477883	0.573833	0.0193361	0.0193361	0.0193361	0.0193361	0.0193361	0.0193361	0.0193361	0.0193361	0.0193361
CO2	64	0.196311	0.199713	0.20318	0.206713	0.210314	0.213984	0.217725	0.221537	0.225423	0.229383	0.250352	0.273411	0.298769	0.326653	0.357316	0.391035	0.428114	0.468889	0.563034	0.0189722	0.0189722	0.0189722	0.0189722	0.0189722	0.0189722	0.0189722	0.0189722	0.0189722
CO2	65	0.192616	0.195954	0.199356	0.202822	0.206356	0.209957	0.213627	0.217368	0.22118	0.225066	0.245641	0.268266	0.293146	0.320505	0.350591	0.383675	0.420057	0.460064	0.552437	0.0186151	0.0186151	0.0186151	0.0186151	0.0186151	0.0186151	0.0186151	0.0186151	0.0186151
CO2	66	0.188991	0.192266	0.195604	0.199005	0.202472	0.206006	0.209607	0.213277	0.217018	0.22083	0.241017	0.263217	0.287628	0.314473	0.343993	0.376454	0.412151	0.451405	0.54204	0.0182648	0.0182648	0.0182648	0.0182648	0.0182648	0.0182648	0.0182648	0.0182648	0.0182648
CO2	67	0.185434	0.188647	0.191922	0.19526	0.198661	0.202128	0.205662	0.209263	0.212933	0.216674	0.236481	0.258263	0.282215	0.308554	0.337518	0.369369	0.404394	0.44291	0.531838	0.017921	0.017921	0.017921	0.017921	0.017921	0.017921	0.017921	0.017921	0.017921
CO2	68	0.181944	0.185097	0.18831	0.191585	0.194923	0.198324	0.201791	0.205325	0.208926	0.212596	0.232031	0.253402	0.276904	0.302747	0.331166	0.362417	0.396783	0.434574	0.521829	0.0175837	0.0175837	0.0175837	0.0175837	0.0175837	0.0175837	0.0175837	0.0175837	0.0175837
CO2	69	0.17852	0.181613	0.184766	0.187979	0.191254	0.194592	0.197993	0.20146	0.204994	0.208595	0.227664	0.248633	0.271692	0.297049	0.324933	0.355596	0.389315	0.426395	0.512008	0.0172528	0.0172528	0.0172528	0.0172528	0.0172528	0.0172528	0.0172528	0.0172528	0.0172528
CO2	70	0.17516	0.178195	0.181289	0.184441	0.187654	0.190929	0.194267	0.197669	0.201135	0.204669	0.223379	0.243954	0.266579	0.291459	0.318818	0.348904	0.381988	0.41837	0.502371	0.0169281	0.0169281	0.0169281	0.0169281	0.0169281	0.0169281	0.0169281	0.0169281	0.0169281
CO2	71	0.171863	0.174841	0.177877	0.18097	0.184123	0.187336	0.190611	0.193948	0.19735	0.200817	0.219175	0.239362	0.261561	0.285973	0.312818	0.342337	0.374799	0.410496	0.492916	0.0166095	0.0166095	0.0166095	0.0166095	0.0166095	0.0166095	0.0166095	0.0166095	0.0166095
CO2	72	0.168629	0.171551	0.174529	0.177564	0.180657	0.18381	0.187023	0.190298	0.193636	0.197037	0.21505	0.234857	0.256639	0.280591	0.30693	0.335894	0.367745	0.40277	0.483639	0.58143	0.0162969	0.0162969	0.0162969	0.0162969	0.0162969	0.0162969	0.0162969	0.0162969
CO2	73	0.165455	0.168322	0.171244	0.174222	0.177257	0.180351	0.183503	0.186717	0.189991	0.193329	0.211002	0.230437	0.251809	0.27531	0.301154	0.329573	0.360824	0.39519	0.474537	0.570488	0.0159902	0.0159902	0.0159902	0.0159902	0.0159902	0.0159902	0.0159902	0.0159902
CO2	74	0.162341	0.165154	0.168021	0.170943	0.173921	0.176956	0.18005	0.183202	0.186416	0.18969	0.207031	0.2261	0.247069	0.270128	0.295486	0.32337	0.354033	0.387752	0.465606	0.559751	0.0156892	0.0156892	0.0156892	0.0156892	0.0156892	0.0156892	0.0156892	0.0156892
CO2	75	0.159286	0.162046	0.164859	0.167726	0.170648	0.173626	0.176661	0.179754	0.182907	0.18612	0.203135	0.221845	0.242419	0.265044	0.289924	0.317284	0.34737	0.380454	0.456843	0.549216	0.015394	0.015394	0.015394	0.015394	0.015394	0.015394	0.015394	0.015394
CO2	76	0.156288	0.158996	0.161756	0.164569	0.167436	0.170358	0.173336	0.176371	0.179465	0.182617	0.199312	0.217669	0.237857	0.260056	0.284468	0.311312	0.340832	0.373294	0.448245	0.538879	0.0151042	0.0151042	0.0151042	0.0151042	0.0151042	0.0151042	0.0151042	0.0151042
CO2	77	0.153347	0.156004	0.158712	0.161472	0.164285	0.167152	0.170074	0.173052	0.176087	0.17918	0.19556	0.213573	0.23338	0.255162	0.279114	0.305453	0.334417	0.366268	0.439808	0.528737	0.01482	0.01482	0.01482	0.01482	0.01482	0.01482	0.01482	0.01482
CO2	78	0.15046	0.153068	0.155725	0.158433	0.161193	0.164006	0.166873	0.169795	0.172773	0.175808	0.19188	0.209553	0.228988	0.250359	0.273861	0.299704	0.328123	0.359375	0.431531	0.518786	0.014541	0.014541	0.014541	0.014541	0.014541	0.014541	0.014541	0.014541
CO2	79	0.147629	0.150187	0.152794	0.155451	0.158159	0.160919	0.163732	0.166599	0.169521	0.172499	0.188269	0.205609	0.224678	0.245648	0.268707	0.294064	0.321948	0.352611	0.423409	0.509022	0.0142674	0.0142674	0.0142674	0.0142674	0.0142674	0.0142674	0.0142674	0.0142674
CO2	80	0.14485	0.14736	0.149918	0.152525	0.155183	0.157891	0.160651	0.163464	0.166331	0.169253	0.184725	0.20174	0.22045	0.241024	0.263649	0.288529	0.315889	0.345975	0.41544	0.499442	0.0139988	0.0139988	0.0139988	0.0139988	0.0139988	0.0139988	0.0139988	0.0139988
CO2	81	0.142124	0.144587	0.147097	0.149655	0.152262	0.154919	0.157627	0.160387	0.1632	0.166067	0.181249	0.197943	0.216301	0.236488	0.258687	0.283099	0.309943	0.339463	0.407622	0.490042	0.0137354	0.0137354	0.0137354	0.0137354	0.0137354	0.0137354	0.0137354	0.0137354
CO2	82	0.139449	0.141866	0.144328	0.146838	0.149396	0.152003	0.154661	0.157369	0.160129	0.162942	0.177837	0.194217	0.21223	0.232037	0.253819	0.277771	0.30411	0.333074	0.39995	0.480819	0.57861	0.0134769	0.0134769	0.0134769	0.0134769	0.0134769	0.0134769	0.0134769
CO2	83	0.136825	0.139196	0.141612	0.144075	0.146585	0.149143	0.15175	0.154407	0.157115	0.159875	0.17449	0.190562	0.208235	0.22767	0.249042	0.272543	0.298387	0.326806	0.392423	0.47177	0.567721	0.0132232	0.0132232	0.0132232	0.0132232	0.0132232	0.0132232	0.0132232
CO2	84	0.13425	0.136576	0.138947	0.141363	0.143826	0.146336	0.148894	0.151501	0.154158	0.156866	0.171206	0.186976	0.204316	0.223385	0.244355	0.267414	0.292771	0.320655	0.385037	0.462891	0.557036	0.0129744	0.0129744	0.0129744	0.0129744	0.0129744	0.0129744	0.0129744
CO2	85	0.131723	0.134005	0.136332	0.138702	0.141119	0.143582	0.146091	0.14865	0.151257	0.153914	0.167984	0.183457	0.200471	0.219181	0.239756	0.262381	0.287261	0.31462	0.37779	0.454179	0.546552	0.0127302	0.0127302	0.0127302	0.0127302	0.0127302	0.0127302	0.0127302
CO2	86	0.129244	0.131483	0.133766	0.136092	0.138463	0.140879	0.143342	0.145852	0.14841	0.151017	0.164823	0.180004	0.196698	0.215056	0.235243	0.257443	0.281854	0.308699	0.37068	0.445631	0.536266	0.0124906	0.0124906	0.0124906	0.0124906	0.0124906	0.0124906	0.0124906
[truncated: 214 more rows]

## Sheet: plywood_NB
Table SM.plywood.NB: Carbon emission fluxes (kgC/m3 wood product) over simulation period (0-300 years) at building lifespans (BL) 1-150 years, building in New Brunswick
[truncated: 601 more rows]

[truncated: 8 more sheets: plywood_NL, plywood_NS, plywood_NT, plywood_ON, plywood_PE, plywood_QC, plywood_SK, plywood_YK]
